# Supplementary material for: Obesity dysregulates feeding-evoked response dynamics in hypothalamic satiety neurons
Source: Sci Rep. 2025 Oct 14;15:35837. doi: 10.1038/s41598-025-19800-2 (PMC12521569; doi:10.1038/s41598-025-19800-2)
Supplement: Supplementary file 4 — Supplementary Material 4. [file 41598_2025_19800_MOESM4_ESM.zip › Fig 3_1/Fig 3b/NCD to_NCD_1st_MPK174_matrix_8.csv]

-0.6206938580421851	-0.6858012606860793	-0.15761573344122093	-0.3433175346779357	0.0709119390917461	-0.3361459932567525	-0.6764853290959676	-0.03605991637586499	0.025829570312143463	0.34465527300264	0.31744038278922926	-0.8241337423758424	0.132553595811307	-0.03649677597104392	-0.46322084487737564	-0.7499265858830337	0.7014497526649156	-0.45702120067859353	0.5968021207340597	0.1381367942812643	0.19781717179591393	-0.2292791169396693	0.018549828427468256	0.09356030720748014	-0.0323103494073567	0.04874363770656312	-0.2491267486212992	0.20931559577498898	-0.2980821754692926	0.7386874822359341	0.21364305413845025	0.06712445169948196	0.17936395544099915	-0.07509798956666043	0.3171504926748633	-0.14576184756921962	-0.0007334019600751529	0.38551564569171626	0.01775910684761516	0.11838794081831164	0.2681824673866551	0.17257692604059366	-0.45369091740749357	0.9672309860528966	-0.11751617371374143	-0.08776008693130075	-0.4282909157474101	0.034239946405362764	0.5682954626716402	-0.08348007173163008
-0.6810038385170811	-0.5472188876847678	-0.17183235595149604	-0.37351629578402146	0.1052735812270125	-0.3707668042028466	-0.6985552717501924	-0.07322698925072124	0.057135359069116536	0.23053429174588438	0.2702878745768352	-0.6971575337338878	0.14721136557145534	-0.11641241661846619	-0.5130680537216781	-0.556639716387967	0.7039866394480793	-0.47000454412873893	0.4809973281259968	0.163627317462066	0.11596044344308018	-0.13674237724870825	-0.02353206116095146	-0.07044646255619863	0.01001220042426109	0.05764192363267224	-0.21474861864409447	0.3179649695736436	-0.2819447729175881	0.7268988058648462	0.18234319428985907	-0.008679853958563348	0.20982159494002844	-0.2562549588014779	0.27736744084896103	-0.11639982058979853	0.11069970299162768	0.3531213001075734	0.07747395896950313	0.1178285296870352	0.300001613701042	0.21649202145131008	-0.4725512797365876	0.9179674752541229	-0.17444463390493303	-0.1574939796879404	-0.44294666919507975	0.10417850938295506	0.6573664007258251	-0.14110563989061709
-0.6939330733053583	-0.534211945715431	-0.07942123643485192	-0.2978924657567132	0.15213228658418187	-0.3348133121656884	-0.6538834820025438	-0.04785366987162452	0.10673581399333275	0.2071695992553079	0.2592340023231929	-0.7048105402316999	0.13799924635154825	-0.0797224782639512	-0.5328574957740672	-0.4768059084068755	0.7159415111517449	-0.35026590491320847	0.4432573177484123	0.12741275217421658	0.10404476005511347	-0.09550215309224352	-0.08537501167261531	-0.04661588786228838	0.14131738487698245	0.008035653910418336	-0.22518363294147045	0.288412599635597	-0.21368746296570953	0.7077028745858556	0.1305376785213033	-0.025088954404709863	0.20303948058522456	-0.2322888619472101	0.37989084495415876	-0.10175986183278057	0.19094048565239544	0.3341298605265029	0.07065250564405805	0.10169271573170686	0.322635648860832	0.2274185186336917	-0.4325627867340737	0.9298878533425056	-0.19999976431646815	-0.1864836750115876	-0.39570975257110536	0.11360678483344104	0.6256444841069764	-0.2179669433361012
-0.5956171643879108	-0.5109972170494593	-0.07670555216660432	-0.31951814121748034	0.16400567122923077	-0.3715062382265888	-0.6356964417544856	-0.08884518067998073	0.055861175611298615	0.19287686711483937	0.23289908618499966	-0.6690361473127329	0.10340278615707826	-0.0116697020329476	-0.5527355242739476	-0.46013642206126226	0.6867417784679407	-0.3291941224936354	0.39835156643332614	0.1149596025051288	0.13724675747852638	-0.07009201017481788	-0.1427861900572911	-0.07713052181342393	0.2353785635086878	-0.014315429373617891	-0.1899071480092601	0.28237823725228106	-0.15732321506790697	0.6846656532370022	0.06116381849854559	-0.06669920870007953	0.2091620969486954	-0.179816091544086	0.4161981872017946	-0.033242532476420714	0.16799499089407235	0.31898097871510245	0.0878094626846006	0.07361415855029552	0.2690555057057864	0.22100441798790194	-0.3689521514719298	0.8488156839480685	-0.22942087006894646	-0.20158852719640982	-0.46305345255039343	0.13695764075876743	0.5841501653091263	-0.22195890857516182
-0.49931446528248014	-0.4698471504702112	-0.10238992236051869	-0.31445852982323086	0.1372414005985773	-0.4470855746339911	-0.6302832911924645	-0.1200086684225472	0.06778859019013166	0.13326927267358818	0.21456738715983956	-0.638900045506779	0.09937721333968492	0.06421533520092489	-0.4973785465225252	-0.39225586960357556	0.6967763097815481	-0.32207911921445176	0.3692449554077942	0.08588621894648062	0.1274878629903134	-0.07131697438893003	-0.1810820649235399	-0.08415745958504506	0.2718677928956606	-0.05118938911600555	-0.15109793572631855	0.2776972303521016	-0.12905264084476725	0.7029592312230022	0.07311628937136333	-0.08792392242120434	0.19616138437172922	-0.19817804386742802	0.36057334538602626	-0.014070936432523051	0.13870318390767908	0.3490837483732501	0.09746490841517355	0.013704600661923066	0.24924659105039532	0.21731534535398866	-0.3170984810548682	0.8531788959106498	-0.18246644096542344	-0.20653396498682888	-0.45266331833125084	0.13682740796701154	0.5570932819878591	-0.215848149219294
-0.4389582551599864	-0.4671272239735608	-0.11396400275899883	-0.2932879346879703	0.13742960401974602	-0.48134278802220337	-0.6412405226400009	-0.15518327479469932	0.04424689646370408	0.1176392097647442	0.18665011187855493	-0.6081842807829768	0.06515109422476024	0.13954642705289866	-0.4675361603455541	-0.27174242774015317	0.7034354883587176	-0.29884672293243114	0.34224206601097656	0.060673100522107976	0.13188762866825762	-0.04491879351395417	-0.1819887013990139	-0.05854498703258312	0.33911464787744644	-0.05095728052761486	-0.14358535607938716	0.2771878673192614	-0.12728830180132503	0.6722892809807175	0.06302207994304829	-0.11047092818327671	0.2084603427931588	-0.23802791611360133	0.3277970744728404	-0.010512195660169183	0.11795947283689423	0.34692773680025035	0.09486887368418971	0.030746700854004983	0.26359294660997684	0.21770807103505743	-0.2962960552749473	0.8633072145812656	-0.21689849713101125	-0.19945005277329086	-0.405998484704933	0.1306833932316173	0.5601747068288159	-0.14791351421947174
-0.4002573644842369	-0.4373837478157099	-0.12075665248659417	-0.2720940975806308	0.12520823106506376	-0.5216302862132981	-0.6326680935132767	-0.18074610574817093	0.04175422000071991	0.10646505270527415	0.2018716525170204	-0.5916560227203822	0.07020159551945057	0.17296712428984964	-0.451935481693499	-0.14915471501558142	0.6636957609211256	-0.2760660088764379	0.3118386783949417	0.046123106129558104	0.15174909330419722	-0.062499106628691826	-0.19976302772163376	-0.046857841410427446	0.3592207166467783	-0.03245522750085592	-0.14338361731826701	0.24742564830722472	-0.09272300124409885	0.5889777213698265	0.0469714392590573	-0.1069747963028036	0.18762374198690882	-0.18789798143371955	0.3074517966357332	-0.02415471738889222	0.142464941699657	0.3578770032429971	0.08099859519553763	0.05522824979449661	0.2869928646770153	0.21382312274968915	-0.25757827482033135	0.8496427237998626	-0.20171527457129207	-0.19410650002384905	-0.3704445598072422	0.09257904343521713	0.567268766473177	-0.13492906330788565
-0.3953819826758413	-0.43004854900324285	-0.15067081397815618	-0.23538495331224055	0.13642120030203778	-0.5621348793197377	-0.6416312678241831	-0.19688683012835279	0.05698573503651804	0.08806362546413118	0.1935360868887343	-0.561302791067257	0.08721887389579984	0.19642743862945639	-0.4364022607958684	-0.05578001946521727	0.6490695071667446	-0.19847219477412245	0.3096038045489433	0.04205492672234066	0.19128216418782504	-0.07692701571843664	-0.1972586339586712	-0.02859534297991793	0.4001311149407555	-0.018065778267716544	-0.12170664588195818	0.2471353822726121	-0.05886342418362277	0.5543048728562305	0.021689181523454112	-0.09789221184210675	0.18220568248374389	-0.18086520169396392	0.30377482261001393	-0.015955682398409138	0.1427554107208884	0.3751605124896432	0.07612683674186922	0.06926862818573576	0.2982177045820693	0.2107243117373989	-0.24309981263878738	0.8137359336123122	-0.21171797914729087	-0.18527797541748414	-0.3673959716732757	0.09231092436701384	0.5398207610945593	-0.13623044938452797
-0.3884120416427954	-0.42545904710339877	-0.16113101878178704	-0.19796196103872654	0.17053141067045452	-0.582366190840592	-0.6288485130641588	-0.19619064376384315	0.06313230439451399	0.09984074197760885	0.19077712818813267	-0.5448648277348012	0.10930106004975035	0.2173443695677269	-0.4335841846764319	0.01805512034205376	0.6416959545362038	-0.13532868313728713	0.3007298203559341	0.022983755993138927	0.22615373796515875	-0.061387941729305825	-0.2149039374226718	-0.01807087746859017	0.415901704218393	-0.008846279905311128	-0.14183134013737186	0.2377576761380094	-0.030669634131405235	0.5357486992379991	0.018305967314858167	-0.12772317918801251	0.19236946375723668	-0.20555931858683155	0.30841928689056164	-0.01405529855240559	0.14370279119513496	0.38511699584331605	0.050141528228636954	0.020399889110878804	0.33472284962530363	0.21804012885497392	-0.23452667004421363	0.7996713821310939	-0.20232224561284673	-0.16032389392115742	-0.36861434604398896	0.09348204630242964	0.5402067012993954	-0.09822060648514931
-0.4104945172771587	-0.43241351489431673	-0.19644254035752648	-0.1817815109762633	0.19429733211621086	-0.6022254622235241	-0.6185339312877794	-0.20164931103725525	0.06471024754913628	0.11493856283187709	0.18454143889521316	-0.5173171589707984	0.11769134846256593	0.21859438738242604	-0.43753693764067847	0.07633093314887487	0.6228480464044552	-0.08261242708556374	0.30090395548204846	0.0011168832275970126	0.2252344563801855	-0.06195133493470924	-0.22630603817505382	0.022305283248222313	0.4501592502736509	-0.006968989398470828	-0.14856575062708513	0.2403428737380998	-0.005666841502792339	0.5674278704297021	0.02728700903921736	-0.12863324742147117	0.17304846987091044	-0.20829476465420468	0.296489766768181	0.008882674560964001	0.14947144032531529	0.4101810946907755	0.03607370709938608	-0.027821429537097642	0.3471000624988303	0.1985388218180726	-0.2269887859318489	0.7788502646365335	-0.2264711332833861	-0.12487274842820813	-0.3886203684230609	0.08593252100773942	0.5167054128223408	-0.09550140060387359
-0.4077092820565761	-0.38504255124894665	-0.21639703186942824	-0.12283780936955094	0.2251303023263051	-0.6377045265916571	-0.6061020970718741	-0.2114729305145942	0.07079164497868132	0.11744554213604066	0.16260329389651684	-0.4686200139382226	0.12338951394589057	0.22762830951327184	-0.4243437195001073	0.19690948492602972	0.6061738357218937	0.016576183174609627	0.2691001715644249	-0.0022017357126670927	0.24883554253333773	-0.031591810441653004	-0.2650543661678991	0.04682575851792708	0.526300384275427	-0.023495573244970057	-0.1526031421566759	0.2636216399167973	0.0468968020453586	0.5989548962275203	0.0019600530826138136	-0.14880236821964093	0.1667728258270712	-0.2030982837242387	0.2875345335383095	0.05088029938129227	0.14385147633054912	0.4380337262151843	0.027030063073124288	-0.07312098073206438	0.3865625756351374	0.18898993381063192	-0.18778830240954827	0.7366496849739803	-0.2603730086549344	-0.12084854288900762	-0.4101334245337309	0.08945361817387673	0.5077133312453087	-0.07812960783000786
-0.38630701962412717	-0.36266604385831597	-0.22969947986405592	-0.07485126320840325	0.23819997146209015	-0.6661003229668423	-0.5746866752523438	-0.2024325206973281	0.05903870365340883	0.14633381270937076	0.1415520218948663	-0.4697152765566255	0.1256744766042664	0.24958199157757957	-0.4283786396040551	0.28278580111408164	0.5859471876568536	0.13658603336960692	0.23857194172747356	-0.016099762762779156	0.2575920636275585	-0.018164034660874365	-0.2754904902287834	0.10552842477870614	0.5965653553616211	-0.050871764128453886	-0.15814653086618383	0.27136067606795644	0.10515138290242496	0.5989823372805259	-0.020674459723274717	-0.165349190341472	0.1660900869454264	-0.18901485713369653	0.2584815753120787	0.09375326407649745	0.12746548341081237	0.47040283425380736	-0.011006218729891742	-0.10378279877329413	0.41738663543245486	0.16892963884477652	-0.13942560790211844	0.6864362549813127	-0.2920070820453459	-0.09338287830483952	-0.42236963233347546	0.06533724754579154	0.4478836677863665	-0.029515422020391886
-0.3603742213042129	-0.3380428907784699	-0.24728555869086172	-0.044955600149648126	0.2234045837487712	-0.7216848534177662	-0.5621797197633324	-0.1770046282756523	0.028161801876094385	0.1552841002635442	0.11244114201158464	-0.4388944991158377	0.12165719341884254	0.24100154658129713	-0.41742473279265074	0.38583148597358946	0.5396230380817527	0.20052780260121236	0.22217950597691907	-0.013369592927979828	0.28931305206021535	0.017818011390921682	-0.269505651357283	0.13242108070692246	0.620117344139962	-0.060762856687308575	-0.16405249289231433	0.3020933279459378	0.1270921415768264	0.601910297636194	-0.05832368798358474	-0.1749591028225725	0.1487898096606644	-0.1985004804856257	0.21767639533347802	0.09998909126357008	0.09691820587089159	0.5016035013169187	-0.03228840165999336	-0.13970463217754095	0.44583075536995437	0.1511498272407495	-0.11501438897717149	0.622267982017062	-0.3229683199604131	-0.06494813887172346	-0.45259023189673464	0.045662378064409835	0.4244552827114833	-0.0041644313887246615
-0.3712566377569348	-0.32924143664683686	-0.237519339324673	0.0022352950236196835	0.22169589496955053	-0.7637086738277634	-0.5471348436162636	-0.14206923111895606	0.042311688481185813	0.18871905088091714	0.084235932048215	-0.4359767107645188	0.1253301380455156	0.2238000126159468	-0.41686548269806006	0.4664414118316853	0.528644585913296	0.25500491358096383	0.23946422195466394	-0.0025439820026724957	0.30424899300580155	0.03452725544486289	-0.2796378330373951	0.16550160613890194	0.6241746723959206	-0.0799359903859528	-0.1632470646778477	0.3144769228637828	0.13970765359266835	0.593134100064031	-0.051856605002273425	-0.19019592948164216	0.15104085589378083	-0.23737465310333045	0.1898742843797644	0.1293991252635784	0.1219953182977935	0.5464268161280981	-0.0767770936587294	-0.18200320685147864	0.47647075861070204	0.1277175981927941	-0.1054878409978052	0.622414167746999	-0.327907358234913	-0.052356459713841785	-0.44597462735489424	0.022823175674237976	0.4141280620094182	0.050246741049610674
-0.41151524199327366	-0.338176769106319	-0.22322404289821418	0.027230513474788675	0.22157635609228588	-0.7695502026153247	-0.5313765608690488	-0.10498331008839656	0.03020980064879277	0.202250869480984	0.06374814052975472	-0.44145520782984954	0.1197016904926044	0.18954216697003093	-0.43617486323674576	0.5114308211575971	0.482301733016029	0.3103611917506612	0.27062485364986	0.016137205091942622	0.32815433073759637	0.052660909662002486	-0.2794411644380713	0.19675379145635186	0.6403617114606817	-0.09329489739558902	-0.2051482395307233	0.3477339275133378	0.16955039432097657	0.5575101250525177	-0.08595440690828908	-0.19367777390936608	0.1531476275091134	-0.23636943390011494	0.1762405135850844	0.14945438867135966	0.12118729533342498	0.5614587116392157	-0.099242802915492	-0.1743528260014795	0.5023142184594495	0.12658513743430855	-0.11850280364255575	0.5979839614219711	-0.3603469971673744	-0.005799363852864179	-0.4572414782336908	-0.0055412181640904475	0.3905811170568552	0.11028665546432574
-0.42790923030821454	-0.3357429029430021	-0.19857738985395448	0.05044643011140434	0.2108081157859476	-0.7637953660926162	-0.5194308054791207	-0.07002856859672262	0.04052339050287736	0.2201950083416439	0.05840468800227446	-0.4452558673945067	0.13102532776351766	0.12619100026508334	-0.4566591311642327	0.5310620380465021	0.4408169685656418	0.361167376424687	0.29865572714638117	0.059892564467552346	0.3385551157262939	0.05797487241035647	-0.3062307727623651	0.20738302540263415	0.6274795241803609	-0.12371394817401671	-0.21639603698970583	0.35813601326328076	0.18100565933421844	0.541976842588323	-0.10327121955859944	-0.19328865552409907	0.14201856117665682	-0.22563311277602427	0.14213673344209293	0.16359916908085687	0.1607754087289763	0.5785728675495202	-0.11918302980430566	-0.19324976847668007	0.5095878973527715	0.12467033050302896	-0.10698808981590316	0.574664601015315	-0.36697720756806634	0.012599786403041036	-0.48404496642879413	-0.04289139158717007	0.3997931003969617	0.10814135867373179
-0.41011448845177034	-0.3559721274658677	-0.18014433714823974	0.08375862477480575	0.21850649484259263	-0.7510653719307758	-0.5353633892194894	-0.04279410401334797	0.05052440887967493	0.2253382825094688	0.012762768863845858	-0.4434650092746856	0.12001329563280742	0.0919605550502591	-0.482668420274147	0.5296508095612883	0.4170207715680565	0.42629682793812257	0.3065343418711207	0.07975650013702869	0.3425600907144598	0.08194642128501066	-0.29060628882020273	0.23989329517849556	0.6345124046568004	-0.1604341823631003	-0.24435701756616984	0.3997084502239273	0.18050635011225818	0.5752370452939577	-0.13037000189052467	-0.18915044707852952	0.1332661022509524	-0.28246109075465264	0.12109879692548893	0.2222713510471111	0.17054630530568632	0.5730254794869979	-0.12962811929039095	-0.23718525248808975	0.5033540887910861	0.12684091170100073	-0.1237994567468255	0.5442519561299903	-0.4219834495881166	0.029146529652881215	-0.49468288930530946	-0.037519799983237526	0.397511210007497	0.12031602444430897
-0.3458241166303466	-0.3720155623945807	-0.13407051522352603	0.10518351832512329	0.22901393394407132	-0.6953630419905521	-0.5164161347806348	-0.04047184018992646	0.06703021311465714	0.2443041060033234	-0.009030554388223259	-0.45550962211714097	0.08989047349143921	0.07306658779116156	-0.49674580819236436	0.49839631727389866	0.401021074312548	0.41726519985608695	0.29549418526229604	0.08729225641140273	0.3103706753463688	0.10683889221778094	-0.3110350232971632	0.24058526752779094	0.6243090744313211	-0.19937402095325857	-0.2655214002439277	0.4144992526426992	0.17175337884913128	0.5698569524417333	-0.16430788966426402	-0.19359251763394253	0.12148810196821444	-0.3143764120412877	0.12108120314704093	0.30373237414805193	0.19436766874247788	0.5600152171005159	-0.1426256179338676	-0.2825454027266505	0.4854819018702541	0.13819782761427896	-0.14629870684085544	0.5229180859865835	-0.4479658956806173	0.05567021043009472	-0.523585368610983	-0.05686948060522408	0.41514863020271714	0.14917033726710163
-0.2632552801191889	-0.4002027029911871	-0.11061093684167515	0.15318380666693773	0.20902232107278523	-0.6436954720474639	-0.5274928401483607	-0.037205950270031186	0.07294707697902679	0.23839319266316092	-0.029779794015639165	-0.43650741628051437	0.04476044171919007	0.0650304980258956	-0.48745902129103325	0.4773752541495567	0.37465336948864114	0.420585769970865	0.2710744993169933	0.12604896733769086	0.27779567381920645	0.09628703668973515	-0.2693799218714989	0.2554963393570234	0.6098727603613169	-0.2353080953086199	-0.2679540973337454	0.4243922544869833	0.14198784651368385	0.5882863636401097	-0.20976847908033033	-0.1630434453029279	0.10599216289497945	-0.29777087441537253	0.07757108529477938	0.3828678664833677	0.21631069898918306	0.5426791878404315	-0.14793395268048307	-0.23992361592321915	0.44429998553249295	0.1289522609635281	-0.1688600671078923	0.5079202222344316	-0.4849022431547225	0.05421130765015549	-0.5669204954063276	-0.08912613978363376	0.4051981796847975	0.1620335992940909
-0.15858713353052994	-0.41578227043239213	-0.05698892632316403	0.2239646525545731	0.17762457997227982	-0.5975048134250562	-0.5173642339856471	0.00643156674834505	0.09488671851943078	0.2160037168033125	-0.05987281311867461	-0.4147288343648358	0.0029220315029975545	0.10394408792071197	-0.474711816655652	0.46455341696633246	0.3518858552101899	0.4024095932502877	0.25024403278740454	0.16177908998997276	0.30008084679146607	0.0992746847089399	-0.2476621717948661	0.23393383870320475	0.5794766030316579	-0.25601610359213195	-0.2636346952241525	0.42555797774078685	0.1352910789878893	0.5682719572201458	-0.28315796064690696	-0.16393098499067288	0.11287207008694133	-0.2998522633786508	0.1167391993763804	0.47393626915219167	0.23643887958676651	0.5118779018775823	-0.13579498027713982	-0.1998092430579998	0.3990201533099684	0.15458030401395553	-0.16497529989517462	0.48685382876920513	-0.46081937338203316	0.03969446333925216	-0.5654273523713491	-0.10426534801724559	0.41632910528631434	0.16446285330382363
-0.04371925856330132	-0.4371201748577567	-0.04520463905488234	0.2538934202287362	0.1605801579180558	-0.5444338487003556	-0.5003882992299227	0.031195618211151445	0.1202003555595906	0.17584206426298782	-0.08558956681624867	-0.36483050400798916	-0.04166896163654095	0.15015856834722574	-0.4684375852225376	0.47714640628708926	0.3256960309183732	0.37138366213078894	0.2033584227352782	0.18776250633202068	0.2991773802637988	0.0873060260145622	-0.2370484115797537	0.22195536226447224	0.5274403720384573	-0.23496998441543146	-0.23624339406009684	0.4098717059431579	0.10360763926715563	0.5314603334345622	-0.34406747680711647	-0.16631214904209196	0.10775062298537055	-0.29049901201453276	0.16244009452094824	0.5778709601779679	0.26557559739633263	0.4745997977746105	-0.14028173484355452	-0.17814189449159704	0.3434857625984013	0.1606466234533281	-0.18180011335839763	0.4429309219623601	-0.44970096579256946	0.0424328477556932	-0.5615332558516148	-0.10384077842325783	0.4098506122717619	0.14830426774872849
0.06971635351344488	-0.4602162782605753	-0.03548963968620875	0.2622841915256948	0.1356518327320292	-0.5147667357588334	-0.4960960758999288	0.055403873903134684	0.14220259598854496	0.13324588581708327	-0.11198557295375675	-0.2721497743539397	-0.06976103649994449	0.20642718028888973	-0.4313606905216575	0.46619407121265566	0.31293917137204075	0.3435966353664517	0.20502098992653955	0.21578282438296043	0.3373549285996538	0.06987269094641846	-0.2199820757363921	0.17616191668769746	0.4954362493597423	-0.17920691858914095	-0.1871972404821377	0.3811851738300571	0.07381877472507396	0.5201074209851991	-0.4086439128615968	-0.14695132331669006	0.07909671803837987	-0.2541290315324429	0.2565430857652021	0.6696806365055397	0.28122039213166283	0.44891813360916694	-0.12081930191624442	-0.13329400747900905	0.28719939750598245	0.16787065799457124	-0.21872749261085306	0.4094221569334395	-0.4167906026438475	0.015625030292252904	-0.5391848346166096	-0.08327613687127634	0.44503489436367205	0.10930487337915314
0.21022418977647028	-0.47615512074565614	-0.028440538748197842	0.27293979332379803	0.1078568292918243	-0.45881299825053723	-0.4974109436736335	0.036252510462153484	0.16093869711085396	0.08619703331896929	-0.13331623558164432	-0.19635825635246032	-0.10025667952529349	0.27703352447299795	-0.43094009747531237	0.4059244438779265	0.3396343833053662	0.3052822872559912	0.1873338364026388	0.24302553156130954	0.3176092019719028	0.028087932597614336	-0.20423705297528955	0.15369353307061787	0.46637747002753505	-0.13030342134043135	-0.04296979246062125	0.33769876031934587	0.06238429658683344	0.4823068216493035	-0.43014736633607537	-0.15649292147453425	0.07443525946714788	-0.22702229360585754	0.3064097653954984	0.8134442453675248	0.300761071538751	0.42582058827141467	-0.11031534921602844	-0.10142559591333378	0.23634811426050847	0.161429454251049	-0.22535663303499492	0.39181978556569613	-0.36356781005367916	0.0011682195479759377	-0.48351541033309076	-0.04727074832515306	0.4645629573520118	0.09976107124389678
0.3587850767985966	-0.4827820979741794	-0.026986300578750667	0.3110254259145183	0.08472879305465192	-0.4044003432386195	-0.4809112679696243	0.04792044714505027	0.15834042027056366	0.02695399869970693	-0.14572476789002237	-0.09775513705642935	-0.11633091357896948	0.29852779264267276	-0.41885382476990207	0.39593604373933866	0.3406188943487458	0.29283934932627026	0.17183788754352056	0.25022586697026505	0.2988133829131135	0.018524986662176203	-0.161709342779019	0.14197817186649792	0.45099120664730313	-0.07559463611600244	0.10370654251577208	0.3217986036464538	0.057694947275409546	0.42964974598053685	-0.48382076801079876	-0.1503544696440225	0.04756215001162713	-0.2073684714718916	0.27950887814898856	0.8960609968052248	0.2747083173244104	0.38491468936002377	-0.07826245050890906	-0.07650394488373433	0.18585401884593916	0.17045636890446708	-0.24094884770400576	0.337106427547252	-0.3012711525221599	-0.005749391370183096	-0.4420824541623837	-0.023884826096323704	0.4776259919149216	0.056687600672727476
0.5319661956612205	-0.47532779451652657	-0.010132053076439832	0.342319455837926	0.060175236204986125	-0.37660884294490576	-0.46230917859608506	0.04118295681622841	0.15542703416020706	0.030549154680069766	-0.1578124709012995	-0.006325824112938233	-0.13769733370410972	0.3397690948260919	-0.43922716705879294	0.3715839728390872	0.3714240618423087	0.3059325886751592	0.15570252571908177	0.26070386877196305	0.29659977695563294	0.01915731827668009	-0.1308577492786653	0.12531645142901887	0.44330876492384974	-0.0028027120174300645	0.3530630315896769	0.27374242276269334	0.023671499340291106	0.4019644676034647	-0.5288399277908945	-0.1559464068884842	0.02221690272183947	-0.1932788302340344	0.28319020035138226	0.9938585827082482	0.290076346096067	0.3581611848187508	-0.06214019188128591	-0.10914943537081837	0.14497244934367154	0.17777102830694028	-0.24409277501807294	0.2934995627665038	-0.26426173708594713	-0.043474533894433155	-0.43414552381758414	0.010691618444435076	0.5119183939219701	0.01441772903172088
0.6882125823192553	-0.46643325311006134	-0.031079393020172975	0.3403851439272701	0.018027412331183813	-0.37874657220526853	-0.44382099860398705	0.07121951909308166	0.14542263205970418	-0.00031324172176327156	-0.19586940446046613	0.09567391968413183	-0.16691679851542277	0.3731035459442262	-0.43934733650060576	0.34172394997627575	0.3972505641524743	0.31163255623061625	0.13007786417100392	0.2382896619585871	0.28388547501250766	0.020479033982184834	-0.056897667636238006	0.1026491775558543	0.4149239879897076	0.07321142319516807	0.5828689699760634	0.24692281076419076	0.03573764394539531	0.3691171429813487	-0.5670977181656991	-0.1429721506156604	0.0061571456862203255	-0.173276469963147	0.3105358583170492	1.0663917112030021	0.26264310330235435	0.34259870616928545	-0.02574206080342608	-0.12523720352959983	0.10088086459664947	0.17539690463989524	-0.25840052569685645	0.231617847055864	-0.21180923782193073	-0.05619646897139437	-0.4230453612982095	0.06520824128841865	0.4703675655542816	-0.016253909993559943
0.8191263216216711	-0.4364345713897486	-0.048086071235088776	0.3325949016709038	-0.017283300564464026	-0.3750799993565074	-0.4031195072534371	0.10111076295107799	0.13681909157324007	0.0035116557313240094	-0.22330522219470308	0.18717038980711692	-0.173095337543671	0.42002221744979024	-0.42921612817545884	0.3183462161874372	0.44319308636678245	0.28484114598012245	0.14258193993727325	0.23472191502089781	0.284143536582511	0.019523880438170885	-0.01466870915389606	0.06693853566450333	0.3876854670263207	0.15517491406338751	0.8529435251040315	0.21102473557773033	0.03309813504222229	0.30304957531498466	-0.5829486512701465	-0.13175603176615938	0.008450448083540868	-0.1345012138152077	0.33539657101476544	1.079428554163026	0.22071667948131596	0.33528992217873244	0.0065506741910538015	-0.10539895705925229	0.0624220502494446	0.1602464524974652	-0.2552361084288082	0.22230167533004935	-0.13759653371381358	-0.059607705479633954	-0.4254520847646372	0.10719741934340483	0.4498049335830686	-0.018958602505857076
0.8952233551584176	-0.3858432064049492	-0.09540638301932909	0.31038572527720826	-0.06597992350770356	-0.4093514914706947	-0.3880127665285168	0.1551475113656421	0.09634383454007155	-0.01208095763605763	-0.2546431102348249	0.26299302942836145	-0.17580498442450598	0.44302396600334515	-0.4305518577402248	0.315085134147282	0.46069541648397366	0.2634179991503475	0.1546821759359715	0.2260604512199965	0.29246075052935255	0.006503078989734729	0.0638718476082637	0.05437478321177156	0.35082753097101005	0.22196006752566683	1.109201617760763	0.1794638252079254	0.0422116949533238	0.24438631172862485	-0.6000439162163663	-0.15177376802399353	0.009741072070240362	-0.07885060077042291	0.30823177709154026	1.0852944755598364	0.214737532294257	0.29737073919731866	0.03726099065248061	-0.07159346671099233	0.04992096829760616	0.12429315230756122	-0.22542130445224987	0.23768775941229608	-0.09516912411994796	-0.08843613157013573	-0.369035768409092	0.1343950330382559	0.4041176761965518	-0.031184380575879744
0.9232336452596771	-0.30842649443963177	-0.11718840404256745	0.25703397480923357	-0.11581690879628508	-0.453156582946161	-0.3515215033928719	0.19875624778807582	0.07585200378011887	0.008293121472043613	-0.2818849779013071	0.30339871976349714	-0.16872776426885178	0.4651840646485416	-0.4602350964384872	0.284631031479884	0.480246755235911	0.2217175466735645	0.15254519049924192	0.22611749226833067	0.3012137571663947	0.02625987616320246	0.09996947506594302	0.03525749323237043	0.32283196600489444	0.29413282320695194	1.3523501956248232	0.15731243902288689	0.05907791079587647	0.1479484799380712	-0.60546045218981	-0.1454986875469689	0.009922773576319127	-0.08433502702598819	0.3538946696746608	1.0702139015193977	0.191768184801976	0.2749419735216683	0.07518706048010408	-0.07315587213475817	0.015965092685584947	0.10657375727768822	-0.16939088497823127	0.26489911684367906	-0.054558147832029946	-0.10892142888297458	-0.2691048147172856	0.16680132941134668	0.38115042351023487	-0.08752433242521597
0.9491069495826023	-0.21895759519459895	-0.15075102449426628	0.1795642394820432	-0.14310979587817108	-0.507919066744484	-0.3362944704332404	0.208092012573538	0.022508022529820003	0.0235780371783512	-0.2899441585801458	0.2843146149274882	-0.14478263093706795	0.4626806242618728	-0.47268649937094426	0.23146609005720054	0.5018578470842645	0.21966783692911512	0.16454259692749384	0.22098721063054622	0.2865494335542165	0.03153104955418393	0.17187693634182263	0.03846304478161218	0.2887445777639343	0.375046299677379	1.5869520242332524	0.12918170789102307	0.0533950337037983	0.04302607707324234	-0.6260388468296643	-0.1442526342907751	-2.1309179948650336e-05	-0.07903082554256013	0.3817966147647985	1.0342060297644546	0.16097811056152794	0.24299672632568892	0.08116793875837727	-0.08251360275158755	0.007270841666424456	0.0912639173816983	-0.133874110995203	0.3023147639172171	-0.0549233287300799	-0.13015008796929825	-0.19155555582146047	0.1925164089831924	0.36777400957214906	-0.09169211450912616
0.960197371199756	-0.15162568664427936	-0.1586622604304501	0.09068198474744238	-0.20801852579675204	-0.571923965885081	-0.3270393331911464	0.21987648707934943	-0.034390137507547505	0.04292813882418845	-0.313694497824251	0.263674975096549	-0.1166943820576503	0.47378053889701244	-0.5042217340436075	0.18982560336511883	0.5095469022096422	0.21055353486820882	0.20055538212633964	0.19609586222241782	0.2811143255268389	0.048988156487534726	0.25395695115104777	0.031124305098108464	0.282223698099866	0.42702743654182757	1.774441673534954	0.11027363264161494	0.08182638804174044	-0.08242311155326558	-0.6400740882238953	-0.13541658646352112	0.005886706235312546	-0.10228054619049129	0.3612748093327364	0.9508245351341073	0.13474103132912651	0.21722758981789364	0.07973330446505461	-0.05543220548408022	-0.022903380375042078	0.05967757240326367	-0.08395225905197869	0.3667406874301661	-0.05363906156485876	-0.1448810016805456	-0.11592199495174989	0.18961361094429935	0.35701484961722796	-0.09619496611162005
0.9948672165341709	-0.10252580990567244	-0.17041458642028232	0.03154261661167007	-0.24329232796821168	-0.6202151270894147	-0.3221014597034148	0.20631658007302311	-0.06329644319192432	0.0675434931443273	-0.32113038962896184	0.19713203809862107	-0.09736381052245634	0.47622420067651683	-0.526845942415685	0.16263316063651925	0.5085253824649552	0.1712324798321048	0.22363501180587178	0.16894042297271636	0.24000170338117832	0.06393970882807642	0.29367535710302073	0.0447208366410305	0.2595429901952686	0.4389432411107078	1.9285275427520783	0.0815527678852355	0.08624762908784647	-0.2012599942833985	-0.6340134536621191	-0.13390492711850682	0.025904658537905127	-0.12883138391474233	0.29323172272519304	0.8766799472493056	0.12738028181636238	0.19026163029407062	0.08064568428407286	-0.09518661623967724	-0.0609197207917342	0.03605566115912849	-0.005807480463255304	0.43590753658653164	-0.07035910258342318	-0.1456305205090288	-0.03476739506343642	0.19399032591592047	0.3322346436254772	-0.10323426557407145
0.9897861710319313	-0.04603438517559223	-0.20445129916898042	-0.010951188446064113	-0.2476653954540728	-0.6725782749693201	-0.30919238445836805	0.22478381459406083	-0.07807739426807413	0.10223858261808264	-0.3223658601046153	0.13159755077975147	-0.05719437954287469	0.4614969256387228	-0.5436142014501899	0.16453618086657984	0.468987753234963	0.16997018932543898	0.27018595834690895	0.1434655007623997	0.22134445434830527	0.07599774973563264	0.3339676201116707	0.06061600088318233	0.2506605997139603	0.4571938995979804	2.0045999933547503	0.09496056857605392	0.1037302394074662	-0.2729477695039938	-0.662695830109499	-0.11465996248534718	0.03569420446508298	-0.131521808314899	0.23981039609732627	0.7808940538430413	0.10926352709562134	0.14547555557589562	0.09959212478113445	-0.09781120785653709	-0.09633702514811361	0.02132879274122617	0.06488913582201451	0.4894588620773237	-0.1019378235759196	-0.15298551037115507	0.01906260394058521	0.182965983288037	0.2950643942156792	-0.1284816118207527
0.9582929026863003	0.014092149932918166	-0.23251862852728503	-0.08512250259507526	-0.24250729341878632	-0.721174898918634	-0.3227078307641043	0.23264940992121708	-0.07528793703842818	0.12040008167449409	-0.32729449872066413	0.06628910469917569	-0.011639238438834538	0.4756286979741294	-0.5569946066058927	0.14651903488643941	0.4379442178695392	0.17710838164747666	0.2636015939883777	0.12104056828181609	0.20835652681052674	0.07097095111897843	0.36039042131229965	0.06271936892995397	0.2589764219621617	0.4709222192495206	2.057474194838131	0.10325152730972295	0.10778368003263843	-0.3082851885753934	-0.6680734980646806	-0.08707463875448135	0.06886106774910158	-0.10168145418931682	0.24397026907349698	0.7029725314126298	0.11624281848943845	0.11706025597779987	0.11061457472922046	-0.0901405555323301	-0.10746191524221962	-0.005358839632925572	0.14607692870144534	0.5287683848891719	-0.1735723950393027	-0.15538128888279093	0.04898701111133233	0.20043629873983776	0.26442828351176806	-0.12079772947085624
0.9212479043564414	0.07651396621693343	-0.27145648039820286	-0.13984395110101394	-0.1875511470762566	-0.7101920088708216	-0.33178964899047103	0.26705920734217736	-0.07794246828532089	0.11915324122671234	-0.3433795382605336	0.009643934773235071	0.04192538758547722	0.45442670106942995	-0.5453150612420025	0.11503858422979547	0.37941595160956654	0.169472129013704	0.2533569643290967	0.10264994926247642	0.19974911911375898	0.05490449830023235	0.375415094863563	0.06592647430932158	0.24531585933654493	0.4615988162455145	2.014445703983362	0.14142744336320118	0.1277132024952195	-0.3620531384401323	-0.6840282643036266	-0.05814980777320701	0.10553036338617479	-0.06981688585575523	0.24527291242976373	0.6461983176848815	0.08478950830787237	0.06534021704141775	0.11375185880148013	-0.07011036327135285	-0.14323531490128008	-0.04129803185275057	0.21420333638413563	0.5649785901946605	-0.2277016435320749	-0.1628515753007407	0.07307860792044972	0.19385880369058256	0.21319194722718743	-0.13019600353130406
0.8751112636639663	0.14314667428157293	-0.26871026901143613	-0.17700610064183775	-0.09612130888988776	-0.7122940413162452	-0.3244969936346712	0.25593102478646335	-0.0768503714594006	0.12851898940820833	-0.3340079906034071	-0.06205099527915403	0.09706121770008802	0.44909960059140375	-0.5382250641750428	0.09406779828735898	0.3207312937408439	0.15425305936664868	0.22378691912584997	0.09965310033845647	0.21964144881240738	0.0366091953996857	0.35601353568101796	0.06613365165940943	0.28079245733604274	0.4578847036761721	1.9889150365332284	0.19191714315743455	0.14002327471513001	-0.4088055196699506	-0.694990711225584	-0.04525479611536062	0.13190967937999226	-0.01963443740606119	0.24560578671799388	0.5961369500564128	0.07000285512188165	0.04415332531974575	0.1038446788998402	-0.07025924474306706	-0.16710668256585576	-0.07284356064294215	0.2771471943937921	0.6090484028581912	-0.28613395616478166	-0.14781171425201325	0.076546366905508	0.16715872266068557	0.19009898532383268	-0.15196771341572662
0.8201254939430858	0.18501241465637244	-0.2689126904416157	-0.22499685880263282	-0.021986370337569304	-0.7015737778354856	-0.3216374753695277	0.2692201111031018	-0.08578255611075186	0.10952977905784873	-0.32430322476820034	-0.12670424936467334	0.12390899754933948	0.40071272265319013	-0.5216185716968254	0.05393678284973156	0.2715375770138385	0.13644689911248248	0.19523114741291434	0.09964383726223082	0.18733103570429538	0.014073942620833762	0.3446061801794849	0.06356517046168911	0.28504657816010504	0.4262173209564925	1.898849247426331	0.2446796286785265	0.14130272808253133	-0.40374012630180206	-0.7044678445925479	-0.055462049039013604	0.13617151536974842	0.007592139636250328	0.24009893406386892	0.5882363243229943	0.07870956707770423	0.04329954957452277	0.09551553410041465	-0.08272647419432888	-0.17690016461679595	-0.06452470454582812	0.3283669568595452	0.6441892919548922	-0.33834993008125336	-0.15432934463434425	0.1079438503971962	0.12167926804712544	0.1506370151829535	-0.1798388243672508
0.7593124504138026	0.19385361391658562	-0.24000371408414378	-0.26790892393441285	0.02952995752934724	-0.6688984433035821	-0.3074459376058419	0.27299367186290024	-0.09526501882969543	0.09766943284916227	-0.3308535251842425	-0.17016258840344306	0.13659681066596946	0.3484052996996442	-0.4724799003690584	0.026377952381727483	0.21997371163106472	0.13341215915636168	0.16117165664540983	0.12310428415872794	0.17738210949575936	0.00785569812000857	0.31664175092609376	0.08179833109958776	0.30745760736026434	0.40347223273420474	1.8093908711293492	0.3019509730835647	0.15266720960087074	-0.38913649183132193	-0.6857334597904998	-0.04123463482037782	0.11992884950907305	0.01582204170943896	0.2850320367169797	0.5753442906756048	0.029622311210619486	0.06552845840463337	0.07659664659720064	-0.11086502640081367	-0.19023009162899554	-0.07174696212900795	0.36189172312891515	0.6170574365165392	-0.3350999345056021	-0.15369348048035147	0.12348112882257715	0.09000574734365799	0.15234570728942182	-0.21228306633300612
0.7494567606649116	0.20353782827247233	-0.2500444726370133	-0.3074432529564778	0.08186504758004545	-0.6031851965908921	-0.313966758704635	0.2863483401932435	-0.1113774651839236	0.045758865592909856	-0.333258676905518	-0.19610764541435202	0.15060416314847824	0.2818797930527539	-0.40146068463797124	0.00902885723242524	0.1790257723211462	0.15225325647529814	0.17528267815347193	0.09240693707870198	0.15907078346236514	-0.011300621738332562	0.2803895569446057	0.09614847025345655	0.3175936393865278	0.3584398484276471	1.7322998179457294	0.3576487453504632	0.16559791851723643	-0.3955974553809833	-0.6914365085842704	-0.024734812952947067	0.09072621808691428	0.08096273193672927	0.30729900422082423	0.5801544644586196	0.031766272901051794	0.09420514414942947	0.06314828078166285	-0.14442387617196445	-0.1661866950609054	-0.06771423657508828	0.38975357836659297	0.5529050891553303	-0.32906164134122706	-0.12450425096693887	0.12078058506721392	0.0563251131966131	0.13832764014399146	-0.2143786706102498
0.7314586205281625	0.19576817859726925	-0.25233257236600515	-0.3183344629530221	0.1460692946648927	-0.5494523109263174	-0.32195858198790056	0.2838090423676329	-0.10921357387431492	0.02062624903477983	-0.354835835544627	-0.16436359325386365	0.16205023190694706	0.21076654089345465	-0.34882878007473617	0.021575614661775024	0.14484644592021995	0.14124047755812108	0.18777132948417447	0.09109645555799825	0.12772483781724248	-0.03434887136834989	0.21009120239046544	0.07755119542277714	0.3182491287059632	0.2873933706207103	1.6168673687047797	0.39974523771731035	0.17538514286714185	-0.4078162428168766	-0.665324973916188	0.022943119534041528	0.080587153315817	0.15863513418194786	0.24607500575168206	0.5500206572404998	0.038690433851400315	0.11836388599940546	0.057906323702045404	-0.1512244546534893	-0.13671723246436246	-0.07869255272644765	0.41831023513756876	0.4793326125708995	-0.28014845372901026	-0.10297216308872643	0.1292089255177716	0.02568691331048436	0.12245431943526142	-0.2246877374510854
0.7168265480857802	0.17161621447598568	-0.24443936586894655	-0.33136188004330636	0.2302169782619346	-0.49056684500251	-0.32480337059165115	0.31325395108199705	-0.10557184123636938	-0.018405497340288134	-0.334515507520792	-0.11647397235519508	0.1647539272571365	0.12684404387276169	-0.3006787335009605	-0.009533825066324076	0.11820455835221919	0.14906123431547164	0.19479599136707157	0.08010118407867113	0.0933649941084417	-0.05971107435760816	0.16117089760503542	0.04514606815208527	0.3182685650089861	0.207189384202299	1.5427225898064783	0.4333628893757826	0.19409926947507972	-0.3837365151920905	-0.6415643990955229	0.05661552272433125	0.04888959722713363	0.21210150585038984	0.2094149199753556	0.5151833380241186	0.03606756123790985	0.13852115717945712	0.05206446280182412	-0.21020169415980378	-0.12865243518347788	-0.06642588813195531	0.4359385749524055	0.41000212181221407	-0.22566034905522123	-0.08250556497995667	0.179706920383303	0.020667557221564135	0.08348684526661684	-0.2107922909325269
0.6718798742554324	0.18417828991840743	-0.2422606720546467	-0.32922524749505666	0.30553506782458484	-0.40485165297035275	-0.312902295174616	0.3746052171833768	-0.08294065116367208	-0.04057302734624653	-0.3105806166703652	-0.049559759893401716	0.16069073226387975	0.06415231420941428	-0.29553686796185197	-0.020567065950721154	0.10057727412523779	0.14935765077630223	0.16755924259867894	0.06319119466438225	0.08201681187733875	-0.09119453263764761	0.13846576734646074	0.00848758988408042	0.3159133709902276	0.15162125139757263	1.4305046839607227	0.47279298261767255	0.21654103425919624	-0.3326499458689247	-0.6273620252227666	0.09708492782132264	0.05004439782889025	0.2563215180885335	0.1909083763018048	0.46331598086242776	0.03093374751736434	0.15746563090575105	0.07197776290119509	-0.24131192329855772	-0.11205230544826553	-0.07010661444769235	0.42462050065287055	0.33532143497331013	-0.16378883963832608	-0.06909321880249789	0.18017864844046813	-0.010391375407407097	0.04555185485686701	-0.20639379360806628
0.6206900032101619	0.2078010162749139	-0.22186363976421514	-0.33368664857579267	0.35893471268749755	-0.3425724398548195	-0.32281339333742276	0.4156755994062964	-0.09135512608809619	-0.06633892329326416	-0.2654077661980039	0.03628567927222022	0.13236314683066436	0.007781407325009088	-0.24954108972765193	-0.03961171571739314	0.08737989165044066	0.1332599180489284	0.07318833913586976	0.0643583422687591	0.07464348071572344	-0.09021465635381859	0.09183050945405233	-0.042587842233196394	0.29373266198088543	0.08355940995766029	1.32216027947656	0.490403248692988	0.2129983568483314	-0.2980506197766306	-0.6094527529226702	0.15225011013719447	0.03712306647467943	0.3005215637006277	0.14598301491121118	0.4224280734128877	0.013427325786938994	0.17688641499614996	0.043429730252446064	-0.2918254274615435	-0.11546739119334828	-0.052020918359587234	0.413719332885757	0.2872426767011023	-0.12013335433509162	-0.04422636503912721	0.15178234398254292	-0.04590552120848642	0.01667329007836753	-0.16566084041564877
0.5570793641032626	0.2186995489013686	-0.18948768421494497	-0.32213436736191065	0.37672332253850993	-0.26756986198593485	-0.32137725135158046	0.4545879087465807	-0.10086296673483068	-0.0926683966254689	-0.2115251051939618	0.10559243450262863	0.09249086727400473	-0.051051428292961346	-0.20290194278959245	-0.07570033015007815	0.07754671950738663	0.11106044239316885	0.012203392754141557	0.05995106810686877	0.03856958603417639	-0.0924178328211959	0.057193766342668276	-0.09194266645798968	0.24517688976993304	0.04201743066819486	1.2054626309401257	0.48777960009945576	0.21309126145292737	-0.2805186023582661	-0.603075621640764	0.1812749532877161	0.01070571993307778	0.3238654051821463	0.09129310648215258	0.3647308433464886	0.0007768380670526286	0.17271592772008829	0.03435227118827996	-0.31053824671244723	-0.1289437858856715	-0.020695317745700846	0.3862734877450138	0.26589988418728183	-0.057971874122596245	-0.048813142973931044	0.14156928408983208	-0.12176201823347332	-0.03052247791260478	-0.16983217196479805
0.4693051831407901	0.2421372512250893	-0.16743071424504583	-0.2900434568870896	0.35642751744648177	-0.23877987078292012	-0.3166323364281004	0.4808617619637451	-0.11713064141404436	-0.12422552023524189	-0.15081916118952657	0.1597227591542107	0.042262074176256006	-0.06211617904153358	-0.1954699250036271	-0.05736013882872768	0.07752881207127033	0.08390405677253719	-0.04646321422116067	0.06711191355928531	0.003503336432389892	-0.09982371970775868	0.046576545682993076	-0.14053870363808466	0.2050331495071444	0.005056907613711354	1.121258931902307	0.4658947216087747	0.21664496863420069	-0.2865499756743075	-0.5666701699648227	0.20130908498313138	-0.019124717357260464	0.3186962687003666	0.031015414018108957	0.27966884872106046	0.007990573063901338	0.1859197831583877	0.00911560743655775	-0.32216601486034635	-0.15300894443486235	-0.014756185425891768	0.37898469886487385	0.23005759163758194	0.022128645736501286	-0.047880280729937254	0.15520246856335002	-0.17172159410199023	-0.03189991729550391	-0.17869944602545584
0.37489143908382516	0.27842591332054345	-0.15736864817321	-0.2681534819939221	0.32112117828759873	-0.19572288255768072	-0.31918645971369075	0.5223081791861093	-0.13368931633192288	-0.15432165316217897	-0.0772591123642288	0.210226596113155	-0.006262455610343193	-0.0921602950594383	-0.175787094815	-0.07223987307822774	0.07926344571641707	0.05894256446900618	-0.06818081949941779	0.05492609301985467	-0.06295253849660165	-0.1140364424776696	0.0427862054051187	-0.16222706453208163	0.1359157123286296	-0.054135710907434444	0.993062613287327	0.43586974528037103	0.1972741464650108	-0.2930374083148767	-0.5434965022199064	0.21952441613617285	-0.06754907421650379	0.29901437707602735	-0.01782984121062883	0.19242517911336668	0.004397627394635973	0.15867318753451148	-0.02003295523720112	-0.3085777806390365	-0.1619758747504509	0.02030987421826673	0.3703212901969872	0.18718814888941138	0.08961528343100049	-0.07772881681415182	0.2047664829066756	-0.23768712916784446	-0.043501507738063015	-0.17559650351331596
0.2889595771602704	0.3430129500764066	-0.13007658469729305	-0.2294089122656851	0.28626199431440824	-0.1433413763158067	-0.3191859687249778	0.5366437468437372	-0.1452929508486946	-0.16300551397852198	-0.011301991635474112	0.24985588393414876	-0.04733396859198522	-0.0955351148221996	-0.1665243418020314	-0.08147989447465669	0.0683804998739147	0.04156489739801213	-0.11073823945003156	0.035337124455168956	-0.09297052139336057	-0.11695467665047081	0.054187793499046656	-0.1776980331499279	0.0941718784195082	-0.07494679068126577	0.9131799212878372	0.3745690531067504	0.1958470638629092	-0.30259018768709084	-0.5294823606070171	0.23374253960684568	-0.11324307920865533	0.2981200893273861	-0.08364816638341696	0.11121112009477185	-0.010146785963993921	0.13406464180070105	-0.04096321129133247	-0.3094562399052466	-0.1826003961737645	-0.012084663595701466	0.35540908587574355	0.12605109464555148	0.146740572630166	-0.08342176668920305	0.23621243424441105	-0.2608919017032389	-0.0471703103850758	-0.19771038184680076
0.2532657866369692	0.3984239348637688	-0.1298401531887633	-0.19291670041418374	0.24540168878239527	-0.1137359678686796	-0.33178032020492215	0.5613615606278168	-0.15778354394174607	-0.17065164035818645	0.06941114074595853	0.28704075962025216	-0.07197883188389664	-0.0804004867088465	-0.19036827000850964	-0.08164921877693668	0.059786920253143916	0.02391047414165142	-0.13804556669632134	0.001888156205927194	-0.10193941611425754	-0.12001982095025036	0.05840030801359194	-0.2090501815387949	0.060740951313134575	-0.09362000652399421	0.7968563851541929	0.3350797261388452	0.17007642952508045	-0.282331336366956	-0.5304762713597043	0.2530503534174007	-0.10843613870066285	0.3009350500808644	-0.10921614897473053	0.024070889342879757	-0.0055275230491522494	0.08023456609265073	-0.08375989898602887	-0.31000525540872503	-0.21107037753385174	0.00999673270194934	0.3433731588446814	0.12245687003131198	0.18078460475722322	-0.09444563160539418	0.2660224675562322	-0.2701437449002224	-0.08088242434759854	-0.19336299682178534
0.20546284464814812	0.4152873745505562	-0.09917043819671409	-0.14849858162677376	0.2208689742775581	-0.12703252147905592	-0.3037193332733491	0.5597493754419915	-0.14343867025813065	-0.145652007886065	0.1489349405533179	0.314540805632762	-0.09197554974200674	-0.068913769321466	-0.21665625978539751	-0.09699762882557969	0.048951329630594016	0.0037143301446333236	-0.17003117199077952	-0.010324966031851351	-0.1185206250849437	-0.12869274825234153	0.09594959196539934	-0.2424948211635547	0.05753882039016848	-0.08711794584743734	0.701977567060723	0.280794043590354	0.16689221965249612	-0.17820592595740303	-0.5212939796741247	0.23806164438039729	-0.10479426100573415	0.28061676821371484	-0.16630261152881873	-0.08234914395508929	-0.037582813123537895	0.02790916147662447	-0.10119155102584629	-0.27877902369930496	-0.2507728531754618	-0.006603555678521047	0.3015653286782096	0.10780596334656825	0.2048402115034243	-0.11503856336116972	0.29371119916168204	-0.27608646123206687	-0.10051391444531152	-0.18631517864275957
0.19212895738369615	0.4202973526005292	-0.08017273623839391	-0.12612283979248906	0.16858317660830063	-0.12477036332090488	-0.3002873221687211	0.5611695327171844	-0.14237660398009555	-0.1258946997975541	0.23991631925314794	0.3030612958860427	-0.11056643103988448	-0.04452829899779358	-0.2524459548883974	-0.10703515034878792	0.024172213361728322	0.01382223228087413	-0.23102406429386005	-0.007262788043927451	-0.10468420717108366	-0.11844707434816057	0.14025827763003199	-0.2579357490656379	0.0577380424961497	-0.07722128690803454	0.6283533356688555	0.25657741008307616	0.15375279354224422	-0.05994294540982337	-0.4802215895197831	0.20093308294792916	-0.1051365359357895	0.23546452780507177	-0.24870764727094583	-0.1553848523034941	-0.06697068073112533	-0.01981263191290821	-0.14947441551835933	-0.24723175662444447	-0.32634342409809836	-0.021145900463349375	0.27989457706720866	0.0870262091322988	0.17072628966402453	-0.12214959702191086	0.3179420448618241	-0.29737406617861095	-0.13181014748324232	-0.19594984708814014
0.16395177638577557	0.42017341055482493	-0.0816216475280995	-0.06190654851846285	0.1224281063317562	-0.1108011797261732	-0.2791836453018941	0.5403748444291945	-0.1364525497028518	-0.11052036375755118	0.2911187099376017	0.26975897876397814	-0.12114782741749061	-0.014696992994698723	-0.23602526285482878	-0.11122664920351903	0.0020597133021139275	0.007804675660241614	-0.3012795638584597	-0.01556396693270043	-0.10812636694529236	-0.110650377997597	0.18395677157007656	-0.2611304238039996	0.056374585839117294	-0.043579870619624	0.549289508768943	0.2271233076036899	0.1325875125719576	0.01980461228688284	-0.44245187040286227	0.1707649312833914	-0.09473427562764827	0.21974587213974708	-0.303926072804573	-0.21647849008048442	-0.05670249641686813	-0.08167024052425324	-0.15202369365372206	-0.18113366565549316	-0.38185109215987467	-0.00903867746963133	0.25920426975423194	0.10524683451803118	0.12743592169384507	-0.1433465586769462	0.26873601300363054	-0.3112867400295923	-0.13956420179484857	-0.2024822829144291
0.12414395141510451	0.38506643388752554	-0.07698890119285859	0.013706771364271985	0.06412609486740349	-0.11387263567444712	-0.28013714538275053	0.49985459622051887	-0.16158219676653024	-0.11597225271807825	0.31875873060661136	0.21329344064334874	-0.1310120643523658	-0.002654503530013877	-0.18994397944087782	-0.10473222425805184	-0.026578654421358698	0.022822101456392192	-0.3524564388481652	-0.025087871883201517	-0.1135597177440804	-0.11086242303524278	0.1970164893503846	-0.24937466301661226	0.04532942073897381	-0.033571721547205266	0.491747483347763	0.2055955503049022	0.11189142106597649	0.07549787582437026	-0.43234729616967715	0.13000095482451898	-0.11256275496496515	0.22836543259959133	-0.37611827203338793	-0.25241205012055956	-0.07238627227384209	-0.14619678965761396	-0.1699988911176353	-0.10765300335791524	-0.4216277317669264	0.01136947049892566	0.26611962922305565	0.10284292180885694	0.10406992522525091	-0.1281395449869637	0.20703150844541285	-0.32151352081276946	-0.14607724994962953	-0.21728142328289746
0.08206484564769172	0.3161206639319638	-0.0888973457351168	0.05813396509637635	0.032877067509683486	-0.09009549719790336	-0.2195874353047924	0.477101411969298	-0.15513747200411693	-0.12961550281090378	0.3150591544243293	0.14812586084171064	-0.12327294896711342	0.013131341495612053	-0.15816285960265933	-0.11001421785135732	-0.047982815896811165	0.026694167503395518	-0.34322000638639627	-0.04763419941536823	-0.09102752863866559	-0.12945487425087604	0.2504751671800315	-0.23481268502227848	0.0634455128787238	-0.017979842697076625	0.438804515939711	0.16586959694192416	0.10690766172903018	0.15286210726964727	-0.3657824833524182	0.07997519567585945	-0.10526088979044754	0.19771999888025288	-0.37371144314174454	-0.2933966454386326	-0.04168585461317621	-0.19100584337769733	-0.17704494308990354	-0.04950393929384489	-0.4297895081521901	0.020039571973226002	0.2369169626217003	0.08851203945112861	0.12128471802830225	-0.11930806141072865	0.19189082009364206	-0.3424287625005866	-0.1397804693104163	-0.24752570669337418
0.07842497257599085	0.24960980606415567	-0.12979876743077118	0.08712246979477611	0.006094354902511907	-0.05879041040516862	-0.12626226467199358	0.4423278466881473	-0.14552008330241972	-0.12855575721516174	0.3078945363927997	0.06779440830781773	-0.13142442040420316	0.035206955478276486	-0.10776934198826933	-0.09175030915082932	-0.0748288482365395	0.04037822333543639	-0.33870017935814317	-0.06776335158308229	-0.0574679770360628	-0.1440279784973233	0.267178156344291	-0.19664854536250642	0.07445374900312487	-0.026043455954616063	0.368678502025817	0.13520027755224953	0.09196826193247727	0.23725530956013213	-0.3009339711701064	0.0366360424875201	-0.09439984827094414	0.18035754828459577	-0.3552457170341927	-0.31857916289783034	-0.02985397044781893	-0.21963838525040771	-0.20328416009505634	-0.03859778278809032	-0.4433748800741573	0.00460006798582646	0.22874979502680715	0.05651313537063407	0.12467362218820166	-0.10315194909468209	0.20232826816249863	-0.3268379380173705	-0.12435636542465604	-0.2783783684458561
0.13257020324962776	0.1545414457568402	-0.15162709133176286	0.11096223037912153	-0.011140543889770815	-0.043566738742571824	-0.03676484204658851	0.4144172740066493	-0.12239783032697497	-0.1325104287935604	0.2869915037601156	0.013450054271183787	-0.11478181517392302	0.026201347126225488	-0.009840952904153266	-0.1090965148069187	-0.1036379335176556	0.04788542390462991	-0.3551884335720682	-0.11496603790545339	-0.005183899648873319	-0.13897740801546202	0.27457081941212313	-0.17292363111714074	0.08725012500560081	-0.023418684058483095	0.2901063456298999	0.11213129748652355	0.0646933365996861	0.3596504187513593	-0.26048902188198614	0.010979915245410034	-0.06886142994479369	0.16720165780583043	-0.3128313397036527	-0.3112216038710991	-0.025449103702020342	-0.2119918200103204	-0.21964437639682255	-0.038727354811925914	-0.4289849054072751	0.023534525400523476	0.2015080170215008	0.03640129151429346	0.12313060099657618	-0.07888556782101612	0.2295119340388993	-0.3048968103920815	-0.1500618150849369	-0.26272167727558904
0.19290604312127138	0.03862080373994301	-0.19235190647598527	0.14239937894508284	-0.04666076446531405	-0.02372338927233502	0.08293329632211636	0.40168870159131603	-0.1024034069517173	-0.1255223443567301	0.24188956895129504	-0.0262671384758128	-0.0877040511761723	0.026255234640705127	0.1020039819222156	-0.12991415760906805	-0.1217244439952679	0.07141070788009005	-0.3690213478327869	-0.13210126633111333	0.05375153898229512	-0.129221909971848	0.2990736506211136	-0.16309151202532363	0.08545178106843833	-0.015122461102868365	0.22634504563483296	0.08942018784880809	0.05333352152267294	0.4847889197757412	-0.2057184315774808	-0.0444153497111889	-0.06295099989157789	0.14984870526282082	-0.32766570993960265	-0.26562427889865103	0.0025354435263746505	-0.20919503359391803	-0.2302585410724311	-0.06305679966343493	-0.41378149229650213	0.011103519108779757	0.17403803215372285	0.017880793108347722	0.14293535588998924	-0.07494505262198049	0.22236876083948726	-0.27877477300199904	-0.16818479457819482	-0.26496848877202545
0.23902486473363407	-0.08416879012382031	-0.23201954087149743	0.1626117424588129	-0.06350932208737751	-0.006965264521848808	0.1905555672919195	0.38539275071826407	-0.0645293875170818	-0.16207645963971892	0.20619805725371018	-0.07016172618462446	-0.07028647163403709	0.02711834822008504	0.20535247502225315	-0.14519553141517086	-0.1606934126428067	0.09536448503872302	-0.37730286751082037	-0.1362740384054076	0.08684818636788852	-0.1003086657579804	0.3098921538061967	-0.14049001696081184	0.11043131771302872	-0.0494035154619968	0.1807460329706963	0.09372300680037146	0.03310110459579315	0.5744159541059319	-0.11304930243838789	-0.06853139884981074	-0.017790026227890166	0.1414294636014328	-0.3216620089821144	-0.24760251202372827	0.012051849066064761	-0.22014533428372257	-0.2677675587658975	-0.07385986715075787	-0.4005867976403986	0.02909096557014687	0.1575980456387187	0.005996130906265659	0.18365560040484344	-0.05818491040667427	0.24502901752842693	-0.2797113420767361	-0.17867347119408647	-0.25829975348055
0.26602424799730834	-0.17516944570584372	-0.267675215301651	0.1852412891809229	-0.04014088493154647	-0.014660987868254658	0.28195311623705444	0.34451250915378356	-0.028753276779799886	-0.19597914738719008	0.1820517010210398	-0.09902839350015583	-0.0367555479797015	0.008256348130593973	0.3392998055291351	-0.1923532164480934	-0.20217618737806964	0.10308189932248508	-0.3845841359126948	-0.14703480779713848	0.1029378733988213	-0.07913554085548472	0.34418458268357427	-0.13292441807896166	0.11296143845899005	-0.06704406613681563	0.1331353065675056	0.07592336027811475	0.015819999697099685	0.5994082224231678	-0.0236278738537463	-0.08525201261000592	-0.007830248324917329	0.13428688140136508	-0.3608567248567278	-0.22810831795535433	0.009533668607847429	-0.2058126857692535	-0.24638831415292134	-0.0629295307593493	-0.3701430360908218	0.023364906676296166	0.1522412032946278	-0.03162833132052294	0.2031375722520779	-0.03559809620331242	0.23060688871534488	-0.29331266489212626	-0.16876508262272108	-0.26810621604350987
0.27432533165933637	-0.24213214293014212	-0.31782123190880074	0.18243768861582965	-0.021627697151718445	0.010703638964088215	0.3211747676062954	0.32120919088831823	0.001076785476153677	-0.2149500151049967	0.1313021452965421	-0.1327090839993653	-0.0220323113824571	-0.0008871757246174519	0.475848804451266	-0.2012765493883814	-0.23451781289042364	0.10323867741656345	-0.3867935694558747	-0.15354236261051402	0.12845433871454767	-0.052727851234426006	0.3576370609217693	-0.11010590474023266	0.09489636661467409	-0.10512294411523349	0.06701626375477149	0.07136580104651394	0.01917601945489528	0.5464491854071307	0.056521866603314444	-0.09677308659852292	-0.010622777119338277	0.10903646898554173	-0.4082184726867573	-0.17517638222740478	0.018465357322873653	-0.1790028423592686	-0.26623523658529424	-0.04303776116443895	-0.35673884668721495	0.022776518168476027	0.15050339907255486	-0.02726198680658539	0.23527367561894014	-0.03154451923137862	0.24023060845002747	-0.29840687102798663	-0.1666774755302995	-0.27424750080043536
0.2544296767964921	-0.3162547158832697	-0.34284363485483077	0.1980994945035668	0.012737445311518224	0.046537631663617386	0.4005764803127649	0.3050326087164704	0.03900705931739137	-0.25318890118796655	0.09732115357977188	-0.1563658829675393	-0.02651083819287377	-0.029640731438115776	0.6082519576308527	-0.2079177605890671	-0.27454013672463445	0.07280658743797944	-0.37566507289789375	-0.18857824207623283	0.13902281351721651	-0.031626517364855306	0.38546191891112425	-0.10268999149382105	0.08413983061441535	-0.14291679903129384	0.0068340719889309455	0.04708966937694362	0.01287123300054609	0.47894660982669546	0.08615428846848575	-0.10540255191225054	0.014345786649541909	0.09932199124623407	-0.3900025782331626	-0.17835010906786528	0.03174399797439879	-0.16387449551119593	-0.2583832595429668	-0.03294175144034238	-0.3225079197129825	0.04435825539760235	0.12183347127472369	0.015328987968842758	0.2789506713165868	-0.03607843770882484	0.23901237298628036	-0.2651684182506803	-0.169836291969803	-0.2654654139055188
0.24208366194899295	-0.3540361213342395	-0.3433689471493451	0.2052832768834744	0.05960419651497253	0.08426610532742299	0.4916627424137888	0.2856071218944636	0.07713739582271151	-0.254798925760295	0.06898521956192412	-0.19302551307093913	-0.03159344536376529	-0.06679297595498998	0.7016707573158603	-0.19100382311763758	-0.3102499519989798	0.02677583326301139	-0.3590515535708799	-0.20010540914301828	0.1451962085848468	-0.028689265699888437	0.38672094399125173	-0.0777857201830776	0.0439538163925519	-0.20173028202830873	-0.07346308992791281	0.033260092824541	0.005191543242567062	0.4374859777230558	0.12649262833508887	-0.12281122753628279	0.02001475290730386	0.0786977001452894	-0.37934145224500354	-0.1906722500516183	0.025834459933133148	-0.14123161189890968	-0.25339742006525634	-0.0369376829300719	-0.25865269625496656	0.028222183849375186	0.13411745481117715	-0.006742659229628946	0.33417790975582784	-0.007451374681463443	0.2735458543390505	-0.2682410441271684	-0.17056671614083835	-0.288204708014156
0.22380693570609916	-0.3451515162099193	-0.3300632210748768	0.18444215372060807	0.1273295861388254	0.13736613745857404	0.5855059061389164	0.24452494434533797	0.12390764784432892	-0.25182650215510205	0.062367421104681034	-0.19889548735331636	-0.027406968664289166	-0.10941708656082325	0.7816250332358958	-0.20271725070436744	-0.36898952600512647	-0.015948969976369246	-0.3213350693525942	-0.19741911703770687	0.15210362313758413	0.004545703608596687	0.3996606996933796	-0.04113501106570122	0.02075075784422359	-0.2237776589848643	-0.12982648848688233	0.013088452898892284	0.006755225308959853	0.3892257270952266	0.18575969309504722	-0.14384220183665328	0.005763559699631942	0.039271925789643024	-0.3445247721993116	-0.23813385189483866	0.018057169291941965	-0.1243239041794292	-0.2559773822164956	-0.06231180222375824	-0.2260902370447416	0.008626105715763017	0.12047242608148911	0.004212607390890395	0.3507593473021212	0.008001095707010996	0.3505861764892332	-0.26565400006780343	-0.17345207034991353	-0.2763033510669994
0.2128560244478729	-0.3330930533835856	-0.3272313698522649	0.18222132372486732	0.16882768087510094	0.2032588881549585	0.6221312091932402	0.1982636749657169	0.16259206910640975	-0.21047211993302675	0.06881903767567643	-0.19965278010093573	-0.028700576360928702	-0.16709316731288365	0.8366552425436197	-0.19211107691684742	-0.4014569015133203	-0.04681761889216231	-0.27782507365393694	-0.20218472599041473	0.14709351339621418	0.007153477221795243	0.3990412801166241	-0.029335743034795303	-0.032472156630019684	-0.23142139650093485	-0.22173413832741423	0.002179134297228158	0.01219587167398678	0.3329161375072395	0.20191823880116444	-0.15764552073651406	-0.010357166944339991	0.021213766142553145	-0.3151825722554014	-0.27427197574881046	-0.0023015567965086405	-0.12571020317609954	-0.21056879594587313	-0.07090984792956044	-0.21204579165308143	0.0006238712372068293	0.13368204328906627	-0.011349763719378684	0.324288982662129	0.008219101061772557	0.4000363939717991	-0.25083683573363136	-0.18770427835930575	-0.26532343529594876
0.19025491168994355	-0.3223629145913785	-0.31708858106434556	0.18959400790712927	0.23102549713413528	0.2652678253859514	0.6198888637404738	0.152329843841572	0.19794690624236866	-0.170323307235489	0.07380406706032361	-0.19782042648809353	-0.016769882964218365	-0.2023424518904579	0.8601049225429198	-0.17953253506215544	-0.436296813335431	-0.0787116267898076	-0.22229944264862994	-0.1795862327131903	0.13378074960203062	0.015564914006610087	0.40676326215869024	-0.03098487474149848	-0.0755075328749899	-0.2472145589221145	-0.2734173538258368	-0.0043092504825438345	0.01985138078145459	0.27419393053902424	0.21706288448805977	-0.13914272291120972	-0.04791263471072765	0.01318858490967001	-0.25299982546104316	-0.3088984378580769	-0.01785892244472239	-0.12669840104322852	-0.16157957288379715	-0.048773461272442045	-0.18649659099382604	-0.02703695799046258	0.12744605385694865	-0.021445796707438278	0.32589158332385726	0.02440896316077408	0.4317169912308751	-0.22101884140388744	-0.21421700758871642	-0.2465630917204939
0.10579029889953065	-0.33701527001978604	-0.29461201687480326	0.17598104202954318	0.2897521994422519	0.37762915990677065	0.60526967480767	0.09260963544794695	0.23436296372543594	-0.11322727775654032	0.07071282765443568	-0.1954519074259641	-0.01838954951834156	-0.21923618767988096	0.8648252706553619	-0.16325024080708073	-0.4458701286832837	-0.12109313137302238	-0.18343360427703811	-0.14011723997821618	0.09694220945138776	0.008528441905362902	0.4114215972810863	-0.02454942830437965	-0.11300210503580468	-0.24286721571426173	-0.3252242776998179	-0.011780897485089589	0.032830450998842714	0.19762424380709534	0.25717134778951617	-0.13834590464474905	-0.08663075065222474	0.015550927720317806	-0.21826829930303743	-0.3670721147191173	-0.03466646835138376	-0.1541976145104458	-0.08942391783504754	-0.016781169432736387	-0.15168234253161944	-0.04984211469203167	0.11967075663195595	-0.06240588603309418	0.33244774050501424	0.0329636529089659	0.4722601521168043	-0.19205564719003854	-0.2337913029715688	-0.26776049812920766
0.01904049773765525	-0.3547829113817721	-0.22281018531829244	0.1584446878261426	0.34876113660785046	0.47999130660860345	0.5796876898885813	0.03353109279992399	0.2639811202843382	-0.06990014540340395	0.07227254504952928	-0.2085830469935554	-0.011087021416838618	-0.22769287406239994	0.817370820273618	-0.13757131462343414	-0.4677319246372676	-0.1613815727838432	-0.1407869095629912	-0.12284940330343726	0.05487315288771853	0.008213226972719269	0.37632634526512115	-0.0143086518895137	-0.1398431536023802	-0.22773763086320722	-0.3763345219247025	-0.044938562239972335	0.02247561769483136	0.12829332574702115	0.29332748889118065	-0.12234996922565582	-0.09723825518650127	0.023456994879661887	-0.16350308950222217	-0.41501893582631366	-0.06643886685726605	-0.1667362883145747	-0.023449338613053823	0.039613910997147936	-0.13083252111916965	-0.09667061361840719	0.11381383134849928	-0.06819008810207434	0.30940488304657243	0.06292365905334191	0.5470845692233344	-0.1191186793909069	-0.25765460619070607	-0.2413645449311091
-0.05119058154849413	-0.40557980051830833	-0.179107234638555	0.14054913514374745	0.38656093071459285	0.5648921013056463	0.5656316650097128	-0.02541487038154433	0.26204563032484474	0.0016443757374413864	0.07848151043443455	-0.20454761029733662	0.009056359160739427	-0.24079850025343252	0.7637290302089939	-0.12634852298426627	-0.4824180119678786	-0.1850308677276096	-0.0670263238675882	-0.10185780998612323	0.03918310984457328	0.014584086848172879	0.3433021693200394	-0.04672517391446042	-0.1958760715861097	-0.17401914943180347	-0.45057922813773044	-0.07311689190167028	0.010868057005562998	0.03996381416713433	0.2957400823104129	-0.11723677875857319	-0.10606858618623963	0.016856003656486103	-0.16219270488343857	-0.45398713456986783	-0.07556156306834952	-0.19054979081790663	0.0586873884572016	0.08233092404859352	-0.12487766404860039	-0.11645419313602987	0.10590919128899694	-0.12830403667059437	0.2477208395138426	0.06697842182846067	0.5565951017919876	-0.049684945385365706	-0.27290533859704447	-0.21300005831133095
-0.12028732427140329	-0.4128426998041146	-0.07335801800901207	0.10369749506781593	0.3976847789100134	0.6701778171510042	0.556422680706651	-0.06094003384853652	0.2722822404646316	0.08025310324021129	0.05864221275485455	-0.2041424832470601	0.014059045777254248	-0.25186507769741073	0.6909659710011368	-0.11633700689997532	-0.4823018126046342	-0.18948114751708328	-0.02837596018679519	-0.09331920382778794	-0.00022249024269913875	0.02464957001408515	0.28903086375887577	-0.03764925215046542	-0.24856351591208137	-0.12082482602153319	-0.4611005247316292	-0.10824857346327743	0.02008300596003601	0.003100820730325421	0.2991543600859845	-0.12320581106740962	-0.13766895309725305	-0.0027449939753016197	-0.1803537067482767	-0.530733781795669	-0.06753590699496834	-0.18696788850299031	0.11943860887042472	0.09798966292508283	-0.11169084346978313	-0.15548588470541364	0.08493260090023214	-0.17127817648634322	0.20087553561601648	0.06478648288430798	0.5857271128919133	-0.004513885545038401	-0.28649802005069747	-0.154802316355779
-0.1882890193296607	-0.4003574998077619	0.026886892807573688	0.09039476210969076	0.39485895008558713	0.7503707119120576	0.5900961596177666	-0.111967558641446	0.28281365753225207	0.11633076864263928	0.05346451491082989	-0.2150306822182415	0.028562925959294872	-0.2456908472248077	0.6074431248494199	-0.09957910206204608	-0.5060721433056068	-0.19709874809464703	-0.0067415533791718996	-0.09603231010111976	-0.021926773649795155	0.027960515400104597	0.21488622507309443	-0.05806140056791861	-0.2895240668093932	-0.0528218947652432	-0.48147302444200735	-0.14512244936223256	-0.010779140087192962	-0.02496517481614298	0.29384609930626965	-0.12517708917929127	-0.1505564795201007	0.009079615471116678	-0.16090132154537867	-0.586905810001652	-0.07354011347451293	-0.20466373567386817	0.1883170231622539	0.08557543394527307	-0.10398522222431776	-0.17755069606113988	0.09605928622335666	-0.23004642420001592	0.18795766657435248	0.08162401700055447	0.6066051190497468	0.05301938288822598	-0.2982944299907511	-0.08741003964451174
-0.2478686348258111	-0.3660396731276656	0.11027509756196804	0.038541430090712765	0.3849875031748725	0.8147794950159671	0.5940432178824453	-0.15224199225199003	0.28072928372972034	0.15998623411847232	0.03544125630179024	-0.19322862258940646	0.04772685463642656	-0.2292976259766551	0.5438208004520753	-0.11323658068246076	-0.49580362149341106	-0.22005287586241837	0.001472659670933478	-0.08956132006231736	-0.050526924107468986	0.03554801933684805	0.1659278553974726	-0.06818046028960792	-0.341790229267351	0.019247253102925844	-0.4976937580207424	-0.16710856287423612	-0.01820853890128405	-0.03730947762848268	0.31521629100385196	-0.12236308557572043	-0.17659412424335183	0.005981095897268988	-0.1618879806407249	-0.5725768077361347	-0.0873210537220823	-0.217220046869812	0.2656902133188014	0.04867032348071067	-0.10000055525612608	-0.22488099717515858	0.08107472675211522	-0.3026324063529993	0.1880641760804924	0.08232354966401302	0.6143323297940301	0.08855875126814905	-0.3042099125308918	-0.0059086386072837675
-0.3170490837640763	-0.3657645950009133	0.19403126677851062	-0.018459561133319896	0.35493282720770647	0.8613918860091573	0.5702229004659897	-0.19390261259825414	0.2664956499629202	0.18363172174237816	0.01887689522883528	-0.1794215432802488	0.07060963974806493	-0.19932429440573635	0.4819002602268657	-0.1305671830752	-0.4938668327916608	-0.21959968130750962	0.008402437904736987	-0.09332456666139147	-0.04748240005980211	0.04199352286905104	0.11400446147222323	-0.09472764798655217	-0.3586944679136443	0.09219887544050014	-0.49340215515122504	-0.20954309294833	-0.04773608272906893	-0.06477945350367523	0.3163223637520935	-0.13231511618768813	-0.1793957079301022	0.00959703664882519	-0.11343119604011191	-0.5205109308647816	-0.11141695562988208	-0.23410054261334934	0.272688047551835	0.0251385276837376	-0.11981557232141334	-0.2616000262876036	0.05170084097280072	-0.36824869938115234	0.2005117277218656	0.08001452177691518	0.6046204440982852	0.1352406498710812	-0.3361430325499296	0.08560722365592244
-0.36067292993253314	-0.39260981454572114	0.25585298425921044	-0.0746600086426096	0.3161618761411601	0.868438947232667	0.535470719352175	-0.2243850382056909	0.2491591415582604	0.20848369602244915	-0.00027759637450914393	-0.16299096602421873	0.09073984193635751	-0.1538254219045601	0.4280403164063354	-0.1401215813331999	-0.4762407423937537	-0.20764270505847	0.020306362905310453	-0.09322754812619041	-0.05243276402912815	0.0596593467789186	0.07141042608849792	-0.12662311897602613	-0.40057970092725464	0.14127984677850108	-0.5158676430118814	-0.21793321528581938	-0.08362822830457257	-0.055959350246703544	0.3372894385745635	-0.13427218492033266	-0.16759416492730717	0.024091613947987898	-0.046975976087517954	-0.45840439072277306	-0.11875710083549147	-0.2538095720785556	0.2892624257603305	0.016742823396363536	-0.12108836770177885	-0.3004751840057722	0.04042624379437089	-0.42617913003186453	0.17544182070201952	0.06527727314019162	0.5895354226063618	0.18364856539677055	-0.3486055226068007	0.1900591829728276
-0.38458991656499275	-0.40632972833914893	0.31044817473050734	-0.15417001107157852	0.26074499160029235	0.8612878552913346	0.5203084969026733	-0.25325386318815823	0.2365437736535716	0.2404108363873946	-0.028718622279290153	-0.13397688050979914	0.10814721885452946	-0.08967050922093027	0.40448941676181616	-0.17433086938017042	-0.44307020156072063	-0.2171184537221234	0.009153561176133081	-0.08497999757345806	-0.0848907843387595	0.0726192922524252	0.040542107106090006	-0.12155970453986724	-0.4085408106452938	0.17829929626881375	-0.5406193342846703	-0.2354481520833287	-0.1165427600916844	-0.072708710415882	0.38525201785186347	-0.14795800318419333	-0.17569225696733254	0.04881695081215949	-0.017032772671834555	-0.40144163247295594	-0.13741346565442172	-0.2520962254450843	0.2841976845275094	0.012141121214732084	-0.11994322587812101	-0.35952188503400306	0.009820015345268895	-0.4592300672791847	0.1643745193687838	0.06460788724231833	0.5616979536955816	0.22543376134904594	-0.3636536903980069	0.2759405531259674
-0.40127161783198934	-0.4169610272721239	0.37396998636872636	-0.2307182714941592	0.17019251095405444	0.8216679603902474	0.494738786701412	-0.2985026217662632	0.20757444611518122	0.25014435435157534	-0.039194489154799596	-0.06708396178784568	0.1257552473773068	-0.05991592442489119	0.39177040572624494	-0.21391750429647433	-0.413311624222408	-0.2208473526349839	-0.011704482374620738	-0.10822885630775765	-0.08475723496595625	0.08685340970102237	0.014686818813774306	-0.12962615466555652	-0.4211277604827016	0.22865544819234374	-0.5633906547879893	-0.25087051647665637	-0.14196213866419255	-0.08649353679394674	0.44022139030690643	-0.14930352209504802	-0.16310535296982506	0.06866321985798238	-0.038654822632900834	-0.357588821094282	-0.1493127314729074	-0.26232591269786976	0.2930108853324952	-0.0011017713997868357	-0.11358839766984138	-0.37056551785599334	-0.016168289725207317	-0.4959949142063376	0.14415462149100816	0.05540842613390266	0.5421400879300279	0.24322876246664898	-0.3550482689245657	0.3479506841134798
-0.3919774464124879	-0.3954165527705853	0.42125137095485465	-0.3048208321943856	0.07001627008445557	0.7452890153282051	0.4827478603498781	-0.30950530205114607	0.1745103899277835	0.258553534245439	-0.05096819811365436	0.00828331939683527	0.13213826399414655	-0.045977781802530794	0.38641362176235566	-0.2367780188001917	-0.4044581878064365	-0.21804702365554068	-0.0030714725285163353	-0.12111525792801077	-0.11754912870759596	0.09247640669706661	-0.007037852151984454	-0.12490458285704353	-0.44149943558821914	0.2386519363069728	-0.5734455918926877	-0.2690716654126046	-0.15082583185334458	-0.06685530879321147	0.4644175645608021	-0.15706293618778377	-0.1607311602010275	0.09333713051562137	-0.05104928767372581	-0.2904465021426835	-0.15813193180833207	-0.2973084195495139	0.2511215678215726	-0.013962087680984342	-0.11899483756065751	-0.39306363774310343	-0.00867665030064861	-0.5413601628776732	0.12266958951159912	0.030912879273192684	0.4941568562321924	0.25612901080876727	-0.35016944059127764	0.4408401894242708
-0.3814972196362497	-0.39403331770355243	0.4328516759920623	-0.3479141026564379	-0.018360820310378962	0.6953211237307245	0.44831040300116565	-0.3543148026813422	0.15977131243248816	0.2569022387498665	-0.0688376637174255	0.08291405558040665	0.14266652170527894	-0.038093764429822465	0.3937171506836137	-0.25944840465049585	-0.3992956729455771	-0.21881579083711583	0.009786897848654028	-0.12619824912401445	-0.12830386974075403	0.08946974118569577	-0.010411785600792237	-0.11302969509335473	-0.4353293811937083	0.23517331413921516	-0.6052112317598193	-0.26829334130439375	-0.14770610371545684	-0.08178324162810836	0.4836999884203375	-0.1466305192546781	-0.13835410661685402	0.10452872634427043	-0.058508345984406504	-0.2610375615229109	-0.16965864947853224	-0.3195254861308345	0.20885007776188705	-0.04190533992742808	-0.14944879948522888	-0.4003448095631648	-0.0015960905778472007	-0.5809018185468877	0.11730728464633615	0.024809682543201296	0.40305346161176053	0.23534642353187185	-0.3201868986603068	0.5181489621209139
-0.38242555024892455	-0.330243432256831	0.4332585676523217	-0.383762814561857	-0.07632230273634708	0.6511412156983962	0.4227033776577086	-0.37099952750614135	0.14915487930676927	0.25520508667291214	-0.09495641524265862	0.167481870355669	0.13283969439160132	-0.04866896080956082	0.42797976949526867	-0.2796130219865145	-0.3818048831761055	-0.2108054888599145	0.009778017113024371	-0.14681834433166496	-0.13669187489648785	0.07048695594336511	-0.011409547116422681	-0.07439526284888195	-0.42669723311381524	0.2278181101619941	-0.6106949920951237	-0.28118020252980747	-0.13184699075559966	-0.060867286852707855	0.47529172555556587	-0.09810876824682806	-0.12406427920191002	0.13610964781662577	-0.027195642854355516	-0.2081218993612631	-0.19896075861850276	-0.33005299334255567	0.16368383259624686	-0.06808829075483554	-0.15245378606069152	-0.423297126392929	0.0009030434968580438	-0.5930035485547577	0.12732719376936857	0.011659034007085765	0.33062999798998594	0.22733438644853074	-0.31367206317068597	0.5499429420548412
-0.3902281342795208	-0.25920999712637505	0.38652749071949455	-0.38578576566508643	-0.12353466615044742	0.6242956810005735	0.40353566928666834	-0.3933771485709658	0.14017109286891008	0.22556751955979698	-0.11378452391260074	0.22081559073992835	0.1276542107624164	-0.05468107206487292	0.45559054751242006	-0.26843588434011123	-0.369446364597608	-0.2194575223926214	0.027262315938862792	-0.1322031601695906	-0.14627278723184783	0.043003827140345556	0.001082081014812855	-0.05437985905684818	-0.4177526464628348	0.18505615903071113	-0.6737477992284127	-0.30414561172043186	-0.15011992654719203	-0.06331173585442268	0.4832402352900448	-0.05206764694505821	-0.10328450862466124	0.16433538478102055	-0.004734721536903566	-0.1539927758436569	-0.20369362365927915	-0.3625299827054881	0.10755838412749089	-0.07787745715564184	-0.16796232261909166	-0.40521130107151004	0.0003888737141298462	-0.5635388137096984	0.14800914559804448	0.02642212859245866	0.2543162011587451	0.23131401877617458	-0.32188844142741735	0.5512945784179424
-0.40597377840686094	-0.21250999400690476	0.3478035335581999	-0.3958502324581742	-0.16130072860716096	0.5643250319026121	0.34400819770940205	-0.37373226868152865	0.10739549912739839	0.19846031860735075	-0.11761866897449214	0.2923565506734792	0.12832120730399618	-0.09646535945775381	0.4905113251130805	-0.2569068064203691	-0.34267474760351857	-0.2384740498618453	0.05727966977355118	-0.10759019157854624	-0.1443599183958303	0.03222185995709677	-0.005943198188593404	-0.02021683197065719	-0.42970937417473626	0.14755349895222958	-0.7109013722990232	-0.32719387761113755	-0.15096031020794207	-0.06715302352776593	0.5498547991706783	-0.02986931748888517	-0.07071466457490176	0.1800463757146565	0.01931456609880579	-0.13148757788411178	-0.22187664628681497	-0.39858333120305167	0.08324505877188602	-0.08769947603766903	-0.15676484337500168	-0.4084616266054219	-0.006833194753356994	-0.5366887438680179	0.11315618279808617	0.038079673048313764	0.17875700894170005	0.23113098210676694	-0.33647071060381956	0.5428156158544564
-0.41943952686414293	-0.15342153890144147	0.3095729274129702	-0.3686078271043823	-0.20706169407974956	0.5331280554636934	0.32466029648065114	-0.38302792935789093	0.07545991479575472	0.2043368395114767	-0.13599052506213916	0.3410143841863515	0.14476571158566187	-0.13946942270805512	0.5320025980399408	-0.24525752558296743	-0.31954152368526656	-0.24284669676872067	0.10027878946994531	-0.08721044882242406	-0.15970002191700589	0.01074350430534425	-0.038192234551590445	0.012516153456549061	-0.4036520945275452	0.10931300497450477	-0.7353005064162781	-0.3539103153889541	-0.15955886468534802	-0.05576163872208946	0.5838720887531521	-0.002245191222409493	-0.06434967892674456	0.1714639477725201	0.04399511850521754	-0.13730601352300434	-0.23681309835455272	-0.4076534859253614	0.06068228783224918	-0.09569491993758157	-0.13385687890901538	-0.404635534350661	-0.02278718517235747	-0.5501183876000482	0.08963495425444813	0.07506713653280361	0.11221490046069205	0.2172553558840613	-0.3540527234190182	0.48924708646391546
-0.41220445880453466	-0.07164070722557905	0.27000896229242893	-0.34092847996901865	-0.2596841992056126	0.4929553698855461	0.30253978198897685	-0.37925436859809286	0.06453302502006499	0.18142826715038238	-0.13778135916792694	0.3862947029647079	0.1455079524789688	-0.19165856713405627	0.552911156535059	-0.22000162120569944	-0.3036930447791856	-0.22375152819764352	0.13926054481185826	-0.06013691466776679	-0.2161688136738033	0.005013058478565371	-0.0677115568952357	0.03576663157021239	-0.4059237124433069	0.07104643433228662	-0.805335847713996	-0.37908641185408853	-0.16541100633100475	-0.04849398559784142	0.6257312786485875	0.04067970390970392	-0.055958208375243054	0.16865487539737267	0.052560473604688254	-0.14549047313741958	-0.2255609191553615	-0.3972524640092286	0.0940326820678565	-0.06930184532949833	-0.10802764161236718	-0.3585055199459328	-0.04863974429770444	-0.5307282547710148	0.056518335408947754	0.10488985859383944	0.06267393398860226	0.19322534585635345	-0.3234118464888685	0.4472420049297556
-0.41019446656787767	0.014072277368628584	0.244728820318903	-0.30901266955225387	-0.29744735029967473	0.48805572705788264	0.31546702381640873	-0.38709590145978906	0.02861945050725041	0.16104960238414268	-0.12203210102289279	0.44678202794832556	0.1407803116001226	-0.22465005618969647	0.5954834922480741	-0.20857714294026644	-0.28106600438849216	-0.2384780827388635	0.11692269026095448	-0.045864464326025374	-0.2668317221708351	-0.027094648981807946	-0.08431592338945362	0.07322067086255678	-0.38639071381321255	0.052740477714170265	-0.8304535681718533	-0.429757250497968	-0.1440297963938722	-0.08501396587208455	0.6367759036662974	0.07964837995340256	-0.06569161396997787	0.14201946668090898	0.014678253602272073	-0.1507709911277125	-0.2179796478687241	-0.37809825649797874	0.07172602873012716	-0.033305404629611866	-0.08698608937077132	-0.3170418189544105	-0.0614850245110445	-0.5189203364765159	0.09641674809945286	0.12011105631422596	0.007929187093506327	0.17809425161942682	-0.32087561835175693	0.3900107113695426
-0.4057758996952733	0.09126202373126444	0.25466549983682174	-0.2658042753543932	-0.31176660305654236	0.4594865461529924	0.3195952569162243	-0.3937909286142693	-0.016912781603650312	0.09024983798152546	-0.09615899110329619	0.4470075231932906	0.14855088507592779	-0.28569182322748804	0.6039813205448876	-0.18646500717870745	-0.29392752295034985	-0.24398648863596137	0.11290345627791967	-0.0455519573860062	-0.29678042005463584	-0.03475441938878059	-0.11359359135445779	0.07164353328500901	-0.3673261300859624	0.012761907820220766	-0.8535311547657415	-0.4629810243220646	-0.1429857862025014	-0.12290934660506021	0.6284126166512279	0.13170717336216725	-0.04500178865653582	0.10489953363407076	-0.005244237360747843	-0.1580771231421864	-0.22531812245483424	-0.37489782577174985	0.04333266856957074	0.019799367706869842	-0.07648974749605314	-0.23603514709619017	-0.067402139034322	-0.5249521181216166	0.13813041814349244	0.1357527489655391	-0.010008531929370323	0.17554985321705824	-0.29407155354352293	0.3447316740880168
-0.4179261654285643	0.18469393066551404	0.2579628383968503	-0.23587997495258284	-0.3091718092636615	0.45730292098770764	0.3330782979668951	-0.37772097619132294	-0.055675028510955314	0.02495098322493306	-0.06116723757968053	0.4255674571417244	0.13436541178339845	-0.31883812471879475	0.5981147408336153	-0.15189279878418774	-0.3034431365596057	-0.25253517969507955	0.09224452816812076	-0.014507001182371096	-0.33494391056177425	-0.037753002465981	-0.12528874049547062	0.10313552638518633	-0.36327949179666585	-0.010127244018917163	-0.8927260741829797	-0.48978781116113995	-0.13088740073004854	-0.13810880317123406	0.609596609010831	0.13071197030097045	-0.06626931610060068	0.05318869625468581	-0.0035714209059419396	-0.16291723774445085	-0.2390222142054475	-0.3409342562415409	0.012790174888856271	0.059460359100919326	-0.044274682733108375	-0.18947313803210128	-0.07391410253413055	-0.5213630064072914	0.12008544743220788	0.1371025578524683	-0.03453800623650797	0.14126331108499396	-0.274542537309936	0.3106901727646058
-0.4384782578182742	0.24552803365519488	0.23339731782865467	-0.19575233940568393	-0.2884398954320463	0.4692766526273339	0.33258485431022083	-0.3794619663393168	-0.0881837310452026	-0.025942485056262243	-0.0015015323747668119	0.3932577558921706	0.13771442309924695	-0.36368852035080707	0.5933745185442583	-0.13762679289312243	-0.3180365031654362	-0.2776191706380352	0.07816201849550106	-0.007000496727655581	-0.3528811979382566	-0.011458466923307212	-0.1375110306915615	0.11897009125243826	-0.3467382261093186	-0.011339739845984863	-0.9282332480962994	-0.5408641187628643	-0.1274422943651063	-0.20841980588044642	0.6028555065007758	0.16590477706965076	-0.05113195076361402	-0.004176486195604423	0.003986866315183188	-0.19286237966012668	-0.2398575239549668	-0.305708857308328	0.010311031646925367	0.1256625312102618	-0.01887679723280592	-0.14990028196161034	-0.10365334980538128	-0.4651574737533634	0.1264013988525921	0.1538915698145456	-0.05342892623164983	0.10620430388866893	-0.2602343261422423	0.29716954977531035
-0.45520554985365536	0.3444834675376506	0.19574119517555336	-0.17533945747966348	-0.2821490096295745	0.48795475606705335	0.35485561134810617	-0.34915930150325847	-0.13513035966496392	-0.06320508452160575	0.08095245138574174	0.36095624454255487	0.1283084540240426	-0.40054118682108175	0.5738733290888329	-0.10664969195417777	-0.32682427898231414	-0.28603780141331914	0.06563083311520511	0.007923294131817105	-0.3542925035282944	0.020877925880356293	-0.15024200623839612	0.10838022100267278	-0.36251370145757694	-0.004603362989725143	-0.9307777044572184	-0.5772355657357948	-0.12419954186496876	-0.24619198726184915	0.5735556838204419	0.20815964531926684	-0.04887607525458838	-0.039495932337806426	0.014588173456620144	-0.20368576332870295	-0.25054169252448444	-0.27448865809359513	0.012830251970818144	0.17403720674663486	0.024929483611248533	-0.09277769804796607	-0.1143439832953332	-0.44979500982846654	0.12007661825435952	0.15374644574783985	-0.038173094690063566	0.10954211278860204	-0.2537415344489745	0.2613144846825637
-0.49314632637910616	0.3804847095980043	0.20276161291495565	-0.1578132418572308	-0.3043329237535951	0.4862270302239925	0.35732037468791056	-0.3303391508221395	-0.17599093823508538	-0.10717329188246479	0.1759610708096329	0.3317406874896552	0.12800280041448509	-0.39993746398936714	0.5477919383138307	-0.11217729247058546	-0.34017725717981195	-0.2994355229770752	0.030155566125510635	0.04223275340934866	-0.3677819943120523	0.04454519488036165	-0.1847455222341091	0.09856364021211217	-0.36905693287012065	-0.03057589147331295	-0.9651728501934652	-0.6013733090871441	-0.13428923645723384	-0.2980001465148424	0.5765152057823537	0.2139341184354695	-0.044830953021251306	-0.0915705337400344	0.027740578472971365	-0.25362196434761175	-0.24500191826567214	-0.2733286216376388	0.027139022639706255	0.20757980258039832	0.06388997510756371	-0.056069189604200584	-0.12467476196848104	-0.4285109436509833	0.1440110319805041	0.1537403799084708	-0.04691397581453789	0.07070185733862347	-0.26709411725586785	0.2629713750562387
-0.5231118911027272	0.3793446519624154	0.20138277058185058	-0.14710157366382495	-0.3127557970792092	0.49692536566128886	0.3880425204445316	-0.33078737321796453	-0.18839905306281785	-0.11069966299075429	0.24462238521435106	0.3016018557170551	0.12178345089038485	-0.38750360503392633	0.5119088807983457	-0.11498241248173473	-0.3479435132520026	-0.2880935604732954	-0.016286007145142598	0.04447246773453944	-0.37398651742898253	0.06792482431136368	-0.23634478785196897	0.06788119260740547	-0.3858790531361439	-0.03638329223581007	-0.9900334306093235	-0.6093619290109422	-0.13077455769432933	-0.3522592857401655	0.5674878309124163	0.21646721354181078	-0.021820056974011966	-0.10881964988415485	0.056598597634001456	-0.2808049862267372	-0.2631409479130664	-0.254529177664613	0.06200733635458666	0.22823528323831788	0.09569937725130913	-0.04713162901776152	-0.0987741795134893	-0.4665178219862753	0.1544505654200691	0.15655305945522674	0.007479705521233604	0.043423103676921246	-0.25487470473715534	0.25338142987287177
-0.55271432818114	0.37910513526649836	0.2212258073791593	-0.143327366707329	-0.31821744648514266	0.5486571898712682	0.4264844817373561	-0.3561930904263734	-0.20993433962042593	-0.11987785775439704	0.3010362227634301	0.29885004933781767	0.11034971030253785	-0.3562908606299719	0.46087476762106067	-0.1298973985484328	-0.34373446987858813	-0.27218083597912657	-0.07902279548156485	0.048409275130254587	-0.4100659348289537	0.05458880793028366	-0.25578556540622704	0.04769797516180036	-0.39413122149194607	-0.046843496417536434	-0.9835791569811084	-0.6051794285653481	-0.12535894042369117	-0.38732990516732696	0.5062298352056227	0.2427310650036083	-0.014871936259834276	-0.11188026010938049	0.07679836654535688	-0.30471568633831864	-0.25171112617381086	-0.24038499727982554	0.048731802955005926	0.2496293703796288	0.10330716308649032	-0.007259867062131803	-0.10842814939417918	-0.48289868915884443	0.1821261503397169	0.14407828224824942	0.01262088741307657	0.0061427483648526324	-0.2536301239106515	0.24550942586529573
-0.5501395580272682	0.36442924653827397	0.24461449728444967	-0.1414834043163754	-0.31651781304768567	0.5843448256295465	0.44374715390153535	-0.341581983948575	-0.19110603202714438	-0.15358244507029736	0.35831300995318016	0.29371279810324546	0.08363839054879124	-0.34040774407397095	0.4092088404939368	-0.14065555967895488	-0.36504829828740887	-0.24279124470972163	-0.15889426210430804	0.05666413863790174	-0.4441616921840154	0.0795587751436279	-0.26459931770788164	0.03977447740767178	-0.43563064389055856	-0.049693820491298245	-1.0183992573881309	-0.5982560461101487	-0.13703734617673852	-0.45927414446931003	0.49176315880868876	0.2580045081399436	-0.003089106701187111	-0.10802614299947326	0.0868373765276057	-0.3324087192425812	-0.23936413432958314	-0.25189717488031216	0.027743309891149915	0.25538429803404467	0.11144802395396178	0.056931902959338775	-0.08872449739652767	-0.44875596774818477	0.22601048869556148	0.14120286459144907	0.012243081835355432	-0.006621386110392753	-0.23488693922812115	0.2504772574141295
-0.5463043791453035	0.39884471026450036	0.2702777648393878	-0.1048216658608963	-0.30702308977125975	0.6032258909599206	0.4533695507010346	-0.3482704057203799	-0.2052364622209298	-0.15769486328865095	0.3872636887893077	0.31599205590181334	0.04604214635453949	-0.3113098562764233	0.38068616128949023	-0.13959973885893662	-0.36121809667361326	-0.24188737614803985	-0.2328605069406035	0.052118405862961015	-0.4363907252958585	0.08620729040469824	-0.2931941246124774	0.03412526901413837	-0.4404654242674191	-0.05397099479983671	-1.0164229692293505	-0.5754418063244602	-0.12353817986238971	-0.500692352705003	0.4507102026634778	0.26598853972754594	-0.009477635069400855	-0.11483687856953315	0.055295250526597006	-0.391375605323572	-0.2524150138560727	-0.24657773750886358	0.006345279146004722	0.2107464945980463	0.12336647339958903	0.07833186276330721	-0.10606796281991268	-0.4652720747241147	0.2526036863324888	0.1303905195987541	0.023827281706129595	-0.015300217603491068	-0.23361793149214555	0.21855833630378102
-0.5385326090849499	0.44268986263503535	0.2908067398434178	-0.032130975951463955	-0.3072312354688573	0.6216974628274917	0.4618503987425564	-0.32484300062322813	-0.19748815790100754	-0.1761924910865937	0.3804643291452895	0.30523434933631455	0.018343297623042702	-0.3014475277789135	0.31381417787142935	-0.13615430715179394	-0.36415412031066086	-0.22956744096737106	-0.2651041209754542	0.05677919579522574	-0.42492305152066806	0.0876454882497169	-0.3008515116893697	0.016323555207798268	-0.4615421512650803	-0.09993694644834634	-1.0200510453572353	-0.5591326989494112	-0.145721169263842	-0.5491600576935521	0.4456662444079414	0.2760394894795887	-0.004053150904535804	-0.09409973983109177	0.08245441444071873	-0.4225739389816834	-0.24349223511170778	-0.2503088017659878	0.03279114360501832	0.17898497995203563	0.14320752413290472	0.11310149349417302	-0.12305221373755562	-0.48614782903522125	0.2585936701004296	0.11576894606271748	0.03457355201626905	-0.009595889236270866	-0.2257423384114599	0.1953845876498609
-0.5487924008018489	0.47267160037947953	0.27428931504476606	0.04987742299544346	-0.29778838129713814	0.6509168357187757	0.47287309535184097	-0.3142555158207937	-0.16663325032777848	-0.15864088456256537	0.35075579255542444	0.3094210261847259	-0.03473755398169102	-0.265087155720582	0.2680037378917179	-0.12005462886777866	-0.35684271311582755	-0.2067857186921232	-0.28069401866938914	0.050158533945837094	-0.4147341380933348	0.09832000660223059	-0.3069095966374514	0.013786668555966705	-0.5053841340854865	-0.10068007856673888	-1.0248131149277402	-0.5467905764543193	-0.1548389713943315	-0.5693358175051877	0.4437328381281332	0.26094530312747805	-0.016369615451135508	-0.07245723055629767	0.06968625754566457	-0.45647826158633054	-0.217383793580733	-0.2608347972012684	0.06821239581007936	0.141244567009574	0.18022454571598462	0.10675236848665995	-0.1432719564511208	-0.4976424921941399	0.21779724293869776	0.11257040159881493	0.010236859207893408	-0.016694567049345663	-0.21638385319235076	0.16528938177943148
-0.5506155100031827	0.5015358463080484	0.26349418836849503	0.1448840103078111	-0.2912629132856375	0.6663643774064918	0.4886922606994818	-0.2972098540140936	-0.15593941452229865	-0.15343707970731613	0.29100293798085863	0.3247137533426745	-0.06402588650475398	-0.2275449117345064	0.21222847804475423	-0.11946170486047816	-0.3514545645599006	-0.18761493367695664	-0.28304928323974765	0.025714738378484776	-0.40841464202011923	0.09969164322466964	-0.32062679888470624	-0.026130191485552436	-0.5439588787867796	-0.1236086501314789	-1.0197318168312912	-0.5377045459815721	-0.18150853202046427	-0.6274382408502246	0.44862354534023846	0.26401124995521735	0.00973382815637654	-0.04616150410433114	0.036100438240172825	-0.4869276297828732	-0.20144218544774056	-0.2889654292954676	0.0761670703749312	0.103685801294092	0.16625760585131483	0.13252929908390887	-0.17044099511979258	-0.5353447281097632	0.2594841330502135	0.14793164547397694	-0.016312108684553333	0.01593753744854709	-0.2150362027234413	0.12726751013674134
-0.5379327145415624	0.5694581269064487	0.28769010543462215	0.21424411467812288	-0.30377206814399144	0.671473611533299	0.48735726238854005	-0.29528013864680486	-0.1283904050092534	-0.15565470398295847	0.22205069847450826	0.3261529917584819	-0.10312574240554986	-0.19336378729564674	0.17079497888799627	-0.12728125139341215	-0.3202741367939419	-0.14529039348162268	-0.2913686628959912	0.020360192789984438	-0.413105438223508	0.09574646447492992	-0.32650609419703874	-0.05021559432007229	-0.5735525937689252	-0.14945152664186856	-1.052376887356868	-0.49361244117872405	-0.22327784833601375	-0.6444714512716898	0.46573324697895524	0.24491821637697994	-0.0016892203470446024	-0.011525203068240144	-0.023306010315141228	-0.5281251799724668	-0.14623155224351303	-0.2980310486884537	0.08886524331251125	0.06362484242806014	0.16358396290871396	0.15229607288602953	-0.18382029475878053	-0.5826818998564064	0.23544024006134787	0.16580858625038006	-0.05284635041546918	0.027703461633928107	-0.19667252880514438	0.08312352084941813
-0.5231848180784506	0.6204574547176346	0.31266456646297813	0.2883193611988197	-0.30676943311727445	0.6442624394595979	0.4816907616505559	-0.2987451336730563	-0.106472334707471	-0.1738377556326193	0.14539898304052956	0.3199445016119919	-0.13694829106149395	-0.18274840361697373	0.11962267085262637	-0.11774765748654595	-0.29584799598808287	-0.12336112058607578	-0.2989752466661867	-0.0044355996739262075	-0.41597273321628886	0.06329216321984009	-0.3262609793738348	-0.05255669837607063	-0.597643405457809	-0.18292485448994064	-1.0713865067715242	-0.4777493496573041	-0.23268921204814771	-0.6695006497580605	0.4952718303428954	0.21987090638372933	-0.006467185199582869	0.02176775016196698	-0.09210964781493255	-0.5642092705008286	-0.11477434394978273	-0.30776890467233686	0.09999039078312191	0.04558495341530943	0.171784814402511	0.15221293278755105	-0.2080611909412547	-0.6525716410479457	0.2360699149048778	0.18684299253189238	-0.13443645569822726	0.023213716801507713	-0.21012579814132412	0.06057639478883294
-0.4734043493477135	0.6884968788529024	0.32426405198022534	0.3483316343523625	-0.31491087471993073	0.6282804654567912	0.4504849920115232	-0.3031844226439167	-0.09996543402197093	-0.17396936402118598	0.051633523742555164	0.3018404548019217	-0.17602264040238258	-0.18681736763405182	0.04835109929373161	-0.07944395755679978	-0.26174786024909386	-0.09882509680795425	-0.31392058991627847	-0.049136280354835075	-0.4153818023448996	0.0329445246593873	-0.2964365611678958	-0.02903533587716689	-0.6067191871541919	-0.20781340146523988	-1.1098503225755003	-0.4639673716347354	-0.22957754412709724	-0.6865376470448409	0.5235155534413238	0.2043094500605458	-0.014661862757789504	0.05254573920121305	-0.15024934432201348	-0.600549542561199	-0.08221007180135623	-0.27925932061685227	0.09957020762693701	0.06394911135065548	0.16005145498609769	0.16585189363186464	-0.22597261227656973	-0.6934697994732338	0.216713134315905	0.2239250831105372	-0.15384282738942884	0.04296280733783869	-0.1919158350192161	0.04460593089141711
-0.421177972835135	0.753071683522483	0.35194497767727645	0.40436739692999596	-0.3367584762618202	0.5660236903392204	0.40980215823207133	-0.2868903590230577	-0.10619994494918587	-0.1857953177938357	0.021518717297106527	0.28858155279529424	-0.2155446298696467	-0.18732518895694641	-0.006468351300658748	-0.05248671957573632	-0.2444628070234492	-0.09505838967304853	-0.30171471990430354	-0.08820306056950403	-0.3944381478844087	0.017930214594699023	-0.2819407588939925	-0.01951760841410909	-0.6271758960854333	-0.2167736489266438	-1.1157370137419913	-0.43151707392044053	-0.22354510815745332	-0.670242600949219	0.5209152830196287	0.18223681895916405	-0.03477821155702924	0.05450749620367592	-0.21200350667338622	-0.643096654518668	-0.036740820896023464	-0.2615982443041245	0.08335777556490151	0.15814584760630684	0.16577148000484532	0.19876961097745	-0.2555735523584437	-0.7248205174674398	0.18915187993941973	0.2177264793927578	-0.21403405808772197	0.06859926291079774	-0.2056681850518558	0.04134965148094292
-0.3622398442230243	0.8304505853194268	0.38767276986393095	0.45206067729753424	-0.37356747007684693	0.4966571295947462	0.3782806828505099	-0.2764302637436472	-0.10731022929002283	-0.19476303084893437	-0.03316409453712216	0.2543772546933688	-0.2398039189976237	-0.20295804824231195	-0.06308941914192037	-0.015581534361066351	-0.22340764158075466	-0.07763434451634721	-0.25965415374180045	-0.1099098608774697	-0.3674953150193058	0.018816429729612782	-0.28592776777119067	0.0026674601767244207	-0.6165058516336247	-0.2426368813250223	-1.1674619925319736	-0.4034709623971701	-0.2209208712440764	-0.6577062656479481	0.5482672627276571	0.1724416380333927	-0.02499590954371521	0.03721145947232676	-0.32091955153162266	-0.674632410403058	-0.014616249997089034	-0.25265961413220767	0.04583873860094489	0.31798385154542225	0.15497477653073854	0.21174495875592889	-0.26011143685432836	-0.7828821768155236	0.15232066896755564	0.20571510494887493	-0.2502690301025671	0.07146495042221668	-0.20643316436311995	-0.00028983513357561943
-0.3405948337660421	0.9223745306976117	0.41506891237479804	0.4961602285116363	-0.4176100288424685	0.4030820088674624	0.3314113912858921	-0.28603354652745977	-0.13460503655969908	-0.20680359342245253	-0.07488984567751669	0.223900999043315	-0.27693466847356457	-0.21264181726387582	-0.10707420798639748	0.020176522048055125	-0.19067682779013675	-0.06164348302995275	-0.2396299645259385	-0.15903097903911473	-0.3195395426807534	-0.01028223503286868	-0.29685642844152504	0.004262207829029405	-0.5974344652003161	-0.2581829289542902	-1.1754128329194309	-0.37921995217390125	-0.21022369083545844	-0.6375680655032033	0.5504505348391467	0.18494698479138522	-0.03166272493618926	0.024337299671845232	-0.37133487554903166	-0.6910191288450305	0.013146104837934436	-0.22296177379386256	0.014388874736456597	0.533182536487787	0.15458692901139984	0.18368178314494887	-0.26376313084050407	-0.8481999052937649	0.06897570911339665	0.17793502008945075	-0.2793503788400833	0.06347926810330284	-0.2284668324849894	-0.024982045016840725
-0.311162050845542	0.9615229593868522	0.43473001574093323	0.4875723611584647	-0.44261562226253864	0.34115007476583836	0.2996650430737272	-0.2749567915940038	-0.15398573704788834	-0.23021704674456472	-0.09842402030866207	0.17618445803000665	-0.2771697539340451	-0.24560316584531544	-0.16518167938485245	0.033435250605080166	-0.18314376633048443	-0.07510522651637112	-0.21846203004243064	-0.197899821940761	-0.2939392324580414	-0.012665126801210047	-0.29091484512706045	0.02808708514581242	-0.5988270763118826	-0.26593319968055373	-1.17938825311316	-0.36621894262231136	-0.2122391692666664	-0.621373947600535	0.5773882925239885	0.20227095065457937	-0.0429608159254634	0.0023799149330863633	-0.415712014803196	-0.6833018985755939	0.0433536897463843	-0.21050120843920134	0.002180393644087543	0.7107304974844555	0.17228736262142197	0.16875425846864675	-0.22249060072180393	-0.8442114112847443	0.018385982036908402	0.13673967471320173	-0.3366898922631986	0.06023870136519244	-0.22376018407456372	-0.010510875236477864
-0.2788267657728526	0.9759033221655941	0.4764534569327073	0.44065905378011977	-0.4716773796706809	0.2628445216060738	0.25451028409528403	-0.26554648034692024	-0.17751742059168768	-0.23232278096163417	-0.11932534413017601	0.14031488027397923	-0.27928127198505015	-0.2808305300780164	-0.1931330915505274	0.03509902079710719	-0.15109303716926686	-0.09809565017730598	-0.17910447936124993	-0.23505840845303622	-0.2741337600582462	-0.008795542582828535	-0.3182287108026307	0.062040863108413925	-0.5868324478090869	-0.24581621911967605	-1.1926224720400953	-0.3507375207938193	-0.2010206200952716	-0.5871788600506307	0.5941570661168114	0.21419644543677344	-0.0688686738586575	-0.00576220524677657	-0.47153144380859596	-0.678593371013344	0.04906609468676326	-0.19967940874690743	-0.03797308525439887	0.8988633900878927	0.16462012750272798	0.12278069175959197	-0.21546318681714288	-0.850629900993769	-0.04258886684316029	0.10857792541637415	-0.36359211125580554	0.046640523509757656	-0.2127460310158885	-0.030536958116244135
-0.251883534342117	1.0320876111849493	0.5351216616064002	0.38811388252456386	-0.5055422161746728	0.1890260580841746	0.22855711170908552	-0.24701272018608128	-0.21970611071618196	-0.25056636329871956	-0.11574453032418446	0.12930383280372507	-0.27293991608272594	-0.31389371692834506	-0.2390276501395075	0.023959446562472925	-0.13474076239377664	-0.09126798938566263	-0.15571916541320932	-0.24827730575674162	-0.2611930266597288	-0.01665499665753932	-0.3478351210011083	0.106077962699815	-0.5849733654249792	-0.22416100789339533	-1.1890301260774994	-0.3422535235780458	-0.1946785021103083	-0.5700841926468543	0.6085010306275197	0.22884522240125382	-0.06987497422621032	-0.024015660185742697	-0.5145996059462518	-0.6857639111648473	0.06439736982944078	-0.16656444972574708	-0.0741276228184652	1.0584585952374317	0.13436019612999872	0.07916277373844458	-0.2100877754522566	-0.8615995917530601	-0.06688544213007766	0.06431055621526968	-0.3717694575036177	0.04638207070061743	-0.22090581033603857	-0.023370587798227378
-0.23871201801254158	1.0753818490067637	0.59246416981641	0.3315746923891113	-0.5291322849953253	0.11286537354776072	0.1943896981525825	-0.22467944954779076	-0.24601963811128993	-0.22630181182615433	-0.1047513208670651	0.11146459275832317	-0.26552941021094756	-0.36243038388985827	-0.24035783342234365	0.01943103279910964	-0.10405537575068162	-0.08785718364760428	-0.11823778698553536	-0.2618784268373193	-0.25049552107205814	-0.01364262589851909	-0.3586311312965327	0.18097516447362355	-0.5531284406452466	-0.19793327914542133	-1.1851689252646134	-0.3263657513374527	-0.1618649351446289	-0.5255768023808758	0.6212525169043133	0.2570349912642916	-0.08568602355251234	-0.010962052444038212	-0.5000734787087059	-0.6709969211187998	0.08111470228315357	-0.13694219820946688	-0.09814631900121583	1.2272356214741529	0.14341695982482838	0.019137038818693913	-0.16253379381604185	-0.8293487153232795	-0.1142387574704126	0.029806328788083127	-0.345021489354384	0.026173816010788796	-0.21988643369929975	0.019312441596626286
-0.23416532760781342	1.0918726258168907	0.6306574468274508	0.2913469473960551	-0.5477251838767094	0.04382875336422518	0.1847098556736499	-0.18075554200913474	-0.2809870388829797	-0.21213625527138597	-0.0986974300958046	0.1068815247529028	-0.2393873118524686	-0.39246719312613887	-0.254045595034991	0.05857557525382947	-0.07488177465883956	-0.06294156532015409	-0.08050681314595967	-0.2816794710945299	-0.22729960162511698	-0.010954503380921122	-0.3498075744019501	0.24136321847737102	-0.5242038203946526	-0.16510264478279085	-1.1551819447403837	-0.3225843125784222	-0.11372974441554373	-0.49521162418145026	0.6461794099015254	0.2972704881184532	-0.08707323305739365	0.00154699682668146	-0.46679027239251375	-0.6354277363991894	0.07321322892586712	-0.08691318200777245	-0.10466635927274585	1.3644493506928161	0.123410819218606	-0.035706294834323186	-0.1208828398597425	-0.805240312038336	-0.10389573349192542	0.014377807063162157	-0.3028230489484841	0.03496083412635483	-0.22789011911014243	0.03901836271181321
-0.2345689080417694	1.1241277012421655	0.6918148204523814	0.23771518148972395	-0.5662939887223586	0.0032317856428003993	0.17252989866756901	-0.1139100129610368	-0.2993902661857692	-0.1721887529661158	-0.07124366984428614	0.11900203066811973	-0.2290907387271623	-0.38087726744831457	-0.23335287934497478	0.07214694697649773	-0.03307666607348041	-0.04512784342157879	-0.04115346912902464	-0.2767168998894543	-0.21396073043474617	0.031003314146589894	-0.3304106291454883	0.31262445775712966	-0.47598672576386897	-0.12159227956617229	-1.1439310428572038	-0.28192503137628355	-0.08333763627649812	-0.45374429097266666	0.6891802645447822	0.33980079971943883	-0.08573552363058054	0.010032061960881685	-0.38236969339142013	-0.5806361007409895	0.09634796774855355	-0.0258328683714851	-0.12285571864338865	1.486879090038462	0.09674498089546948	-0.046823213714623106	-0.10414702963412774	-0.7272707487290753	-0.10392688033962663	0.00228052573931483	-0.20720650288578574	0.039380131855772486	-0.19928322922723168	0.06417768222056175
-0.23128758963086288	1.1462802762109798	0.7328285163825888	0.20477836534032479	-0.5700553354120648	-0.06147736066109781	0.21158608684049224	-0.06904908470858222	-0.31096852277475	-0.13366968317090094	-0.037393829384785915	0.16042709054889764	-0.20041881473519613	-0.3728165172950661	-0.20277761363633204	0.10292525078239037	-0.0038596891919340016	-0.03118517935075213	0.01364581118322051	-0.26353993019392596	-0.19959513568278603	0.09417038981171091	-0.3143120642982115	0.3589099495403645	-0.44455870968396993	-0.07630359797132495	-1.1151969610797527	-0.25703584827153725	-0.06647651109721076	-0.41152585223744237	0.7287232537062739	0.3650421223907376	-0.061812498096015314	0.04492928900401756	-0.3116821140954508	-0.4882840633183953	0.13143710283319346	0.031241580364687948	-0.11354656394913543	1.5834334283232054	0.07964164840867267	-0.047052118221509065	-0.08032745813040229	-0.6664410661852608	-0.0966474170768494	-0.016846087405834494	-0.1414683964731788	0.055822611494928585	-0.17299689574414465	0.08793709263895591
-0.24071344839851072	1.1422392373291923	0.7600124032237536	0.16856857019243293	-0.5839877115756961	-0.08985173894731935	0.2562709696204908	-0.011345405283121224	-0.321737646432675	-0.08962948097727164	-0.036313860725570066	0.21791090622851073	-0.171840414796224	-0.3719844575375893	-0.18386987634739793	0.1344369079657344	0.046317742692401624	0.014540588499721552	0.06301522276876309	-0.23941302933954156	-0.2100396003535661	0.15992194266212803	-0.26011400481362945	0.4239294532053369	-0.38365116690218304	-0.036459771054096604	-1.0992501782929154	-0.2354807658908078	-0.037064355636778026	-0.41052001690416384	0.8184370641820007	0.4120358186159924	-0.01858202747697877	0.08499016924202943	-0.24948106977150664	-0.38974927214819993	0.15147451310466264	0.08740790499257314	-0.09252112482534644	1.6245725458911207	0.049167837411651184	-0.061751869182420406	-0.044257455389868715	-0.5883292778431792	-0.08116876863417029	-0.016025465994072514	-0.07152416575418068	0.07244925998907692	-0.12144658430610913	0.1318524253755676
-0.24594400032900898	1.1316396299066382	0.7604266705636552	0.1454483510387081	-0.5827381681113402	-0.11529693859052462	0.2898928947167302	0.03709233768801658	-0.3216627815456931	-0.04692003677535318	-0.007220496156777298	0.256505536690644	-0.1631868892382891	-0.36469457284571366	-0.14938309530774616	0.1488104030043223	0.07475952656161805	0.0512760652575965	0.10255085556967043	-0.22053244234092087	-0.2321359967687801	0.23405450430989555	-0.19326052282183542	0.45023320751592755	-0.3495676659218273	0.0032664305223584823	-1.0542248983648561	-0.2096043540191352	-0.0070756825615249375	-0.40575345111503325	0.8722970323443789	0.465990471123764	0.0057128523025857915	0.1257722385854661	-0.14357848728578948	-0.3158742609746682	0.19318821137615752	0.15461678898722037	-0.01920411108589513	1.595200015434585	0.08135742461327622	-0.08011484611450559	-0.017830537241971853	-0.5108401831004917	-0.06811823944729666	-0.0008357376659002547	-0.008514234898057194	0.10267924407298609	-0.07718144967347677	0.19994181705982045
-0.2376633434173531	1.098919871172795	0.7638325955184156	0.11046471578807929	-0.5764616718024322	-0.10376023795665394	0.3482773445698798	0.09525933752684594	-0.31463563334048644	-0.000947896808093146	0.01396534472448287	0.32148420280037415	-0.12635244096660656	-0.3300627113154	-0.13650509085685375	0.16210611707447312	0.11216457912165381	0.09322403556136537	0.1532589211995683	-0.19405174506467754	-0.24827187380835136	0.3162095950276929	-0.1321248487294397	0.48477536915278047	-0.3100944781133167	0.041458984555496875	-1.024482171593505	-0.1933913251580101	0.037924083817937215	-0.41719772196452476	0.9283617610797712	0.4841593485369914	0.05562040052540272	0.20157203294395726	-0.057052988631214704	-0.25781023998030617	0.2152994173190995	0.21368913091864622	0.04159595327096839	1.5303640355818848	0.10341079578617551	-0.06692642491006813	0.032847522065390024	-0.4222790675875567	-0.01441808645535722	0.016529802683109305	0.04564306952187193	0.13537462516518256	-0.004311212492773336	0.26086838789129624
-0.24096248090837183	1.0452466898363786	0.7559414378212577	0.09538184712456171	-0.5754165930024367	-0.09644851034809473	0.4039230593813107	0.14902573706477007	-0.2910168189112733	0.06242314726719307	0.02648324094771833	0.38789555540596166	-0.09891035827151111	-0.2696392806725716	-0.0779881189759132	0.18122184837418404	0.1618290624470093	0.1826853464538813	0.22358219479923497	-0.16674663400438963	-0.24414690521078689	0.3853552947923534	-0.07489140262245149	0.5048208136605774	-0.26527727878875357	0.0764912646315955	-0.9823524408308619	-0.1626259272544117	0.08521040644749657	-0.4127946952456084	0.9666569202778469	0.5280991212553998	0.09155383524583059	0.2837958046545993	0.024545548306870595	-0.18361701701696645	0.267010659546007	0.2617091907450906	0.07977250486084751	1.5089582318213977	0.10800384349330516	-0.06845810891344996	0.07107479680466589	-0.3760073233652593	0.009603540986951323	0.08135351705095435	0.12188888955792158	0.19268793509916257	0.027133369336827674	0.3404419323784862
-0.2654446366085854	0.9998924776891209	0.7309460380579174	0.08167056721884972	-0.5780418389793713	-0.07022715995720986	0.4552834247047312	0.1915625142416097	-0.26922183155927526	0.09860903420168306	0.04295276300075801	0.454979025799811	-0.08278808686334282	-0.19301580182078518	-0.017005824777165647	0.21532364727363248	0.19221678770754635	0.2700818243131303	0.26423773510373055	-0.12543136391863194	-0.23473418475470936	0.47697206329980785	-0.00894282688384992	0.49588991604164445	-0.21430120094391772	0.11401545481994813	-0.9610408615869209	-0.1316983417676752	0.13883927128395795	-0.391177265929875	1.016274832927164	0.5899929911547173	0.1635957659383911	0.3522148249180538	0.07418963145224733	-0.11385115761685112	0.30767576564527205	0.3091058514146482	0.134403829617745	1.443422700882562	0.1483731058421253	-0.009442746963790305	0.1500892458777002	-0.26773504827984085	0.047939208267786505	0.1448803139146982	0.16274055213059707	0.2511077425841932	0.08193901329569445	0.4407038899590834
-0.2804582981323954	0.9318653954622015	0.6970679024215262	0.0725165807349297	-0.5831183184529334	-0.037073488105120476	0.5073321562039298	0.24541855825869918	-0.24712019424647455	0.1421925048447456	0.050045610963162256	0.524200606070862	-0.05288674668383746	-0.08917638811358151	0.09183672276452409	0.24859038263453276	0.21833657402699683	0.3243250284258322	0.2967973163641343	-0.08270664365565972	-0.22278703860723623	0.5615984771245163	0.01978405365489601	0.4854507673140683	-0.14367793618873007	0.12800498398903531	-0.9474962002402607	-0.10310572860557107	0.19553992717922308	-0.36922144891546915	1.05253141454059	0.6409811624894102	0.2273440189166088	0.4486683367325264	0.13623655427698989	-0.05674060232933725	0.33739887089900034	0.3430952723220034	0.21429850069608927	1.3893309756836705	0.19693780625660887	0.03166104463380705	0.27788262366397043	-0.1372174760720806	0.1071609981422302	0.19262886969784115	0.19989538744582377	0.3029831047751482	0.1091237804247203	0.5328649740134783
-0.2908720293169953	0.8447277048970608	0.6497972945228746	0.07727236655463626	-0.5917463257216782	0.003915634626137515	0.5626115934353823	0.2955515255121517	-0.20790241353532876	0.17707881626286465	0.07559532836890387	0.581386855386054	-0.033462225986318	0.02924005493426533	0.16884222545853605	0.27527369665900725	0.22215324557794877	0.3701405277899589	0.3087867768710335	-0.040730769975946234	-0.20282241150376237	0.6369039426015932	0.046602499017213916	0.4838653426425175	-0.06533214233510529	0.1550710015214085	-0.9503188832981035	-0.07536504098206871	0.2560891245032232	-0.3486260385684342	1.0740299262241755	0.6676909698534242	0.313660081877409	0.5295959919568796	0.15811969591022004	-0.02407389715562646	0.3789388247425953	0.387661685923258	0.2891838433694673	1.3436924466142888	0.23904310579515137	0.09765358934138399	0.3751117710036912	-0.0059925233593078	0.15907478407100362	0.23797138384278266	0.23145635375156076	0.3625085984115611	0.1284877660748027	0.6054791316986126
-0.3150191950033334	0.7734106673556964	0.6294580793656382	0.08529537497331784	-0.6021198120236531	0.05265198610821368	0.6387251547301644	0.33964717300036584	-0.1847881969036843	0.20908350010692756	0.11791830901308935	0.6219437858733818	-0.02037991140978649	0.1527528868303481	0.22706847972832142	0.31698988807326905	0.22762933954235817	0.42029086583891606	0.32751297646357996	-0.005964982311741368	-0.20509977975577706	0.7144548984661149	0.048303307519869346	0.48714547803779124	0.0051074493565190174	0.17367946857551603	-0.9328649904245621	-0.054484271107320056	0.30619525035994316	-0.34787717881777225	1.068284733393461	0.6972251645981447	0.3802588149609566	0.5992627062462932	0.18060735977091275	0.0020067177438232277	0.4163740664770523	0.3998335523701798	0.3419629181149203	1.30720953648094	0.3050860235160376	0.17473528392097987	0.4571201865400888	0.10978095776245793	0.15294266897355266	0.2825610862750126	0.26709270940117613	0.41724929965237195	0.17084402709895402	0.6675674425028905
-0.34367895145962907	0.6947170176238091	0.594354884316681	0.11047146690024082	-0.6053828806687885	0.09546011653787638	0.7118225723603215	0.3557383570104829	-0.15986241919325725	0.24736136428407224	0.14302629873147746	0.6429792708680002	0.0020424802955224196	0.28738408298517226	0.2902586563253003	0.34444527468424857	0.2241827550044794	0.461990814206072	0.3504201329090454	0.0054051999895432514	-0.2298596326473888	0.7801313322224782	0.04110673631060067	0.4795446590064258	0.09028656144529933	0.19507195476604253	-0.8971657170848776	-0.047184507684730384	0.35778063811723626	-0.341125433954656	1.0686524803719553	0.7174074017463797	0.45398797392424883	0.6693784288042214	0.18810653189645385	0.0073258854540819655	0.4529339035940126	0.40454060941929654	0.43120703387897635	1.27221934660446	0.36667339460440773	0.21821050144019827	0.5592083407763617	0.1967112670395629	0.15889841663501986	0.3383282698652553	0.2664429453539666	0.4812023748427251	0.21719319415432894	0.721813280850382
-0.40669341629937916	0.6198232322875612	0.5750642039725747	0.13026777164155884	-0.6269580857511208	0.15039190522991067	0.7434388085635131	0.4014877092327671	-0.12447162999292827	0.26122014030939394	0.16184330012881684	0.6431638166132744	0.024265495724221493	0.38633251974255556	0.3457237865743546	0.38163767552428746	0.24923645196046382	0.47550397687447166	0.3757017176175431	0.015304503292329122	-0.25308467188238415	0.8212595116542678	0.014547247549738861	0.4658088006955691	0.15424142499647747	0.21608611804273697	-0.8387772967646352	-0.018252093906866725	0.4217520338214838	-0.2921476491846328	1.0683492376460528	0.7373584632247155	0.5075826743036427	0.703982968953011	0.18283965838035543	-2.0097727244865193e-05	0.4819347443509902	0.41021234109411564	0.5031014364496929	1.2392008799453067	0.43003151772073583	0.2513174378959221	0.6438417243173549	0.2526799975342876	0.13123801357885162	0.3927111650605775	0.2604631286815068	0.5164724717512612	0.26790715204318033	0.7831063694624617
-0.4595033024938758	0.5591827822072639	0.5432041362382762	0.14122250199641723	-0.6335280608008537	0.18862217412086263	0.7408694646278167	0.4179398302247851	-0.0871034772522516	0.262941596374481	0.15427924748638272	0.6484435721067717	0.06671733870618823	0.47761614257596197	0.3987836792265077	0.4006019973796387	0.2907506641946871	0.4666477789427238	0.41036883766495735	0.030860620986754073	-0.2727043801170013	0.8545211054517846	-0.05747210143367363	0.45670490998931224	0.2108005808845427	0.23006412439778484	-0.7983826462580497	-0.00286542841091441	0.4685089274714289	-0.22564328032474057	1.0488226282380768	0.767008519061678	0.5435251639164003	0.7373489753624067	0.13992139523507324	0.008578193592722255	0.49984378538068375	0.4162240511335633	0.541249182636913	1.206522424979907	0.477775640856009	0.2800206953402012	0.6756098612194312	0.3355961114787197	0.11794490130038049	0.4468932034395047	0.2534674746801837	0.5440754141750925	0.3106673507410361	0.8127511481940315
-0.5117779209062697	0.49695221320642996	0.5054369686305626	0.1516374156692329	-0.6425245060327094	0.23411776476095256	0.7543839289561259	0.4492417950970095	-0.04472952825488604	0.25702655594199353	0.14975602432033258	0.647065484943836	0.14517891785616313	0.5758763718390986	0.45630047159943626	0.43347807325814597	0.36275869329986166	0.45576959729602545	0.4340369329317256	0.044781074431937594	-0.2851902423434892	0.873974098187908	-0.09936770375645793	0.47499193673823414	0.2819491117289146	0.2589648615892372	-0.7818893676644124	6.84920807951031e-05	0.48022211942345694	-0.13340226616736875	1.0529250198563764	0.7735994849694391	0.5564796965424861	0.7844792033607506	0.1450686310577282	0.04095761946632087	0.516930324743684	0.41614635590299065	0.5585983009360669	1.1792181075456818	0.5293296854992955	0.32240976070500915	0.7167063698272068	0.40385231715405234	0.10395341948794876	0.5069649438065456	0.2622736719971888	0.5860235819522598	0.35466915137399674	0.851064714890082
-0.5810887490114343	0.4305954723043137	0.46879336288833906	0.14617577103594112	-0.649709213633064	0.27953023281768413	0.7526198065099277	0.48235033213093265	-0.0005342899730846007	0.24607829713699875	0.14772766546196395	0.611461259945806	0.2457576965580693	0.6406272438989671	0.5214313846816934	0.4630427899145918	0.4536626370568209	0.45238802991634863	0.46831376801858243	0.06020897165019277	-0.3106394309075031	0.8994080922100915	-0.14804520068172625	0.5185442413304285	0.3578572044574505	0.2567906902299767	-0.7462719574050696	0.010722188948165685	0.5124663805472756	-0.016104661864516534	1.0609484254857584	0.8058913923153668	0.5743039502633828	0.7986750632789682	0.13602261393106704	0.08980876392425113	0.5464418181942005	0.4101531903212227	0.563581009391749	1.1816900844543254	0.6119479492971346	0.33749882702343303	0.7440906170437922	0.45883874723551277	0.07380819720016027	0.5608580110708766	0.2791283654601725	0.6357884219003344	0.4091320440884937	0.8847871902777908
-0.672271155004149	0.3785211433574782	0.42550590882844413	0.12085607544832291	-0.6503108952476631	0.32640372051443	0.7479323372658812	0.48488727089130235	0.04203676093012092	0.22579868258654462	0.1520744538747486	0.5734470203926267	0.34418134290452035	0.717670406020304	0.5436895384464026	0.47451638956464537	0.5536774187164897	0.42987096519541357	0.5041190244479814	0.09368329147647159	-0.3719395971548506	0.9257558767308287	-0.19352640031241458	0.586990976309237	0.4171699985762366	0.254239459565899	-0.7031459407712732	0.015108746054066724	0.5424754162755907	0.07764445768392228	1.098463781186028	0.8364239599058821	0.6297802572688483	0.797934018375372	0.14649513461426678	0.1235416483220313	0.5632944708273351	0.40070933151758065	0.5693665118954626	1.1777736321913053	0.740613817065906	0.3745023632759822	0.7811709986244959	0.509107331735844	0.07479214900244516	0.5756750323364732	0.29754903194902116	0.633074384357968	0.4687306647305287	0.8708127326630064
-0.7628350650722864	0.32324335704708185	0.37330494592099084	0.1000840248251236	-0.6599779578074695	0.3642443841680447	0.7384650928997245	0.499009107238079	0.08877275274922117	0.21220862612812255	0.1583825303074935	0.5373197337852101	0.45038755506102596	0.7471742768718561	0.5537597376703212	0.4837546772651466	0.6633508784822633	0.42498614290723974	0.5572178775907557	0.13047525518235908	-0.3992936215099009	0.956987828676979	-0.234592072680869	0.6784167870730936	0.46425541446353186	0.2460441059266932	-0.6282688410911288	0.022910497675553622	0.5782008426291487	0.14272920757226915	1.099579432124484	0.8446227717258026	0.659962024381571	0.8055090882398426	0.17915404329602097	0.13663652943062185	0.5983078711613524	0.4027086054686498	0.5801510041694049	1.1833895685790181	0.8589237968135564	0.37605262456820776	0.7725426149716961	0.5344830918464167	0.08211451863705627	0.6129842407112769	0.31184396920944585	0.6241359930298258	0.49023349440509534	0.8688735178242022
-0.8638040575519932	0.2503324875534313	0.3207253647919062	0.0738025935726323	-0.6694663229355767	0.3886100101365871	0.7111435349700927	0.48688634277668175	0.1343794267816411	0.1902868873983727	0.15900496477603665	0.4784862225957801	0.543611863465169	0.7431751839540613	0.5196422465691639	0.48692849661027077	0.7760461942161059	0.4366068780348953	0.6003399253645474	0.15282120774986457	-0.4252659621282794	1.0068036739672876	-0.24511124741126275	0.7900599477509823	0.521913644696765	0.23557139160941434	-0.5547106929328333	0.015813028004758124	0.6128309279367421	0.21573783043822276	1.1232349855598067	0.8848312161079551	0.673325838140951	0.7966971222991232	0.19552118351033276	0.19575681930145006	0.6224912021562687	0.4363453793247981	0.5569618973212029	1.200240249462542	1.0193714090296055	0.42101397134772967	0.7469998063225564	0.5389726500470159	0.1104517299807755	0.6629951238034713	0.3409807097710154	0.648043661599299	0.5423912017993874	0.8814099450919622
-0.9713543751570457	0.17170564101529195	0.2634433781309605	0.03375419467364006	-0.6799047292782813	0.41816085345230664	0.6899519711236195	0.4809405547428013	0.16155115110153323	0.15400149168228358	0.14995894564672785	0.42979781345647144	0.6468531505870997	0.7032504724845855	0.49341711465414717	0.4823891027726977	0.9086219794188457	0.4556581890684007	0.6495625711086348	0.20677472651910495	-0.43876147769577295	1.0617271422159544	-0.257831264883648	0.9065000927928164	0.5420160298239052	0.22426232252024741	-0.4583315007674262	-0.0012986434705467287	0.61048285950552	0.26144836818500883	1.1493934783465234	0.9549521253055623	0.6917501293935493	0.7535767763667665	0.20330326359331247	0.2925373073106434	0.6766335855654939	0.473480555043755	0.5762272011016172	1.203632325583	1.1711393274268773	0.4688717597704889	0.7311992088215515	0.4934661557152379	0.14424936511651648	0.6937451895629099	0.3386363662175563	0.6561737831230793	0.618673264581677	0.8744550022203862
-1.069226185515162	0.08385530983546449	0.18556521582924437	0.0009768388745168167	-0.6977075445711959	0.4572656943092703	0.66082848461688	0.49041361712530057	0.18931545003533476	0.13503475105680154	0.1437333193529181	0.38912840834332585	0.7398819512095522	0.6431034208566991	0.4743827372611486	0.4526452375370478	1.0232943915034214	0.475928941290254	0.6847190664299458	0.2706816644574995	-0.440127597407795	1.115017007887602	-0.26514145402273126	1.0150692077444319	0.5696252010859324	0.21082664008956642	-0.36921080381944704	0.00464279894326302	0.6270118189067319	0.3245882553944458	1.1767486785474937	0.9955537869323781	0.7189081661277047	0.7274068706285668	0.22031876973097825	0.3946529823219234	0.7354901230771063	0.5363450571575525	0.6183917980692598	1.263939028042214	1.3256735076008317	0.5376346521001848	0.7376164575090801	0.46094062294359484	0.19895835814900348	0.7060951473023321	0.34721486723559064	0.6788669650225188	0.6770019838203168	0.9109550761364066
-1.1613115581811528	-0.01306841582943894	0.12014580572308789	-0.03738890445636985	-0.7160551527832241	0.5012043938635093	0.6300415283501287	0.5147332206966677	0.19111728290846466	0.10012230138729483	0.15014648767259622	0.3742402622423249	0.8469692449671278	0.5573235399470882	0.44311880821288596	0.43921602888045763	1.1408050566032792	0.5195727363801339	0.6930010535151183	0.343736621463783	-0.4021609165026819	1.1531751304804394	-0.2554885439145783	1.1380172595015776	0.5664327883144773	0.20496208031864138	-0.27972024694408854	0.00014165278405825818	0.6616397831046309	0.3690873419977852	1.1798986537988871	1.031678401070273	0.69338483928877	0.6929121289005685	0.23423685598537253	0.44337963971882444	0.7844457898149833	0.5813393034916949	0.6684388995440047	1.3095287378650258	1.4716574241014042	0.6362407473953969	0.7444254292949648	0.4140623951750125	0.2523800074704965	0.7069576822958992	0.38789796684590916	0.6992734150887401	0.729893010868085	0.95601063908647
-1.2372750529238679	-0.1088604512542443	0.03735052365992737	-0.0984377039230647	-0.735338412716286	0.5483104208118592	0.6239940203707722	0.5331485557823992	0.20726483539613647	0.11134890964127964	0.18229264339596024	0.3478447607348149	0.9564339796671172	0.4814901068584378	0.42510771983594	0.41689758330349314	1.2271066420393928	0.5849839851752093	0.7053092856904013	0.4061058887487928	-0.36474048265625336	1.170371697771122	-0.1982920092162606	1.2496807235597753	0.5825613241071405	0.2204655268529864	-0.21700853519790053	-0.008552130544687106	0.6978335080564234	0.3819230591873438	1.2030636484231567	1.074854638260511	0.6581824362090777	0.6776298657697094	0.2653453305352023	0.4922360896136433	0.815881224367909	0.6051877345818519	0.7352180888068055	1.3751142367385856	1.637395431994261	0.7468095397618423	0.816542498833795	0.400494180333283	0.33446644398253383	0.714467465081469	0.4171229881270656	0.7453339954028706	0.7817316194157157	1.0128716524329255
-1.3262168182453997	-0.20408245786125523	-0.026475329883540656	-0.15968634788210595	-0.7636124290116554	0.587816085905141	0.626519175322289	0.5756046529279903	0.19121498793045863	0.1547798154380839	0.2783412452976974	0.3315386699578459	1.0522493634572723	0.4235601154449298	0.4046045021118596	0.4137867549104114	1.265204553199925	0.6820422281505717	0.6909940072628619	0.44981493274327633	-0.3193412268827933	1.1780248120558365	-0.06197494724704498	1.365857339012297	0.6169999749344762	0.23916270251037947	-0.14265646276688096	-0.002242680978920489	0.7513749831734933	0.4158209919648218	1.2389592627509882	1.1169913063354568	0.6593547429360049	0.6771464179973229	0.3501198963586638	0.5379125575159552	0.8494662450302487	0.6587114437548192	0.8232320573262009	1.4394442194591957	1.8032426927094662	0.8559599965104618	0.9620406375601428	0.3540238251537608	0.43702983521337624	0.734741142133619	0.41563952583911457	0.8013917052343109	0.8291922704298873	1.0704590993352432
-1.4031122769546858	-0.30019297727691996	-0.07887707518125309	-0.2166830845610403	-0.7875133778211633	0.6279138081719153	0.6644465804437762	0.6119271804465026	0.1732630647768779	0.21329709628644333	0.43617819491900206	0.3770291961679499	1.1250722499194399	0.37090836040733516	0.39817035288310165	0.41508413736303423	1.2815004792431022	0.8009868947031638	0.6774078839712145	0.4870822385186161	-0.24719193132376555	1.2091659554768965	0.060588116414396695	1.454978871494133	0.6804629124588597	0.2646975103303329	-0.029422297301836004	0.02401451913142389	0.8495682685029446	0.4241916107735664	1.2858552647391743	1.170961534508931	0.6675645119814277	0.6791287869133807	0.3833985282924589	0.5819025499730596	0.9051346279772124	0.723141591943773	0.9557558209328029	1.4907136178622995	1.9585692019103653	0.9673036502869495	1.1436891380652972	0.30190465173396874	0.5990268784480274	0.7589652768884321	0.4308329261790072	0.8306849315458861	0.8618425287643212	1.1391927189604176
-1.4944608828114423	-0.38712237199056804	-0.12248946890538404	-0.25752225023013986	-0.811209527326926	0.6653714959966817	0.6951736360875282	0.6230638556370849	0.16296723947224676	0.28993623776226723	0.6441238533559084	0.48257735061158036	1.1686306076430235	0.32606938162161125	0.40695566345994416	0.4389172552822368	1.2839766518589704	0.9405068461034378	0.6858539309619623	0.5421053988267044	-0.16727367713782545	1.2311853587807584	0.1979728697164509	1.5151984385179211	0.7575826157270642	0.3011622192109105	0.0628016523625681	0.05524091761100712	0.9056062600342786	0.43938627064367497	1.345471816837905	1.2382138706215504	0.672666641979362	0.7054739198115023	0.41141570559391705	0.6183296605802329	0.9426095190811135	0.7928267254352287	1.093446271849465	1.485990786514768	2.1038321482094013	1.0924192675264313	1.3514706539409231	0.2600297781984771	0.767834052802592	0.7779276380493476	0.4609342794543724	0.8386791052566795	0.8860028274559392	1.2257049710651788
-1.5666568416387452	-0.4750804333873367	-0.15291578646924156	-0.274264565918253	-0.8463085138835542	0.6878854771788745	0.7231482090055943	0.6712048282008818	0.1658032229028422	0.3911406214860954	0.8869600182546289	0.6318445176891467	1.1933885542682847	0.276686954687076	0.4424255229716576	0.4788280913370356	1.2895912299960142	1.1018008449628323	0.6730932486767156	0.6038764663996963	-0.05263710461082327	1.2646537678055754	0.3719523145006042	1.555232094790553	0.903249446452344	0.3561510705748737	0.16560255098913973	0.08715780328217214	0.9722016423609592	0.4313701902397593	1.3770532477159299	1.2924051092936237	0.6627334250938894	0.727078260794036	0.4004463366073545	0.6725376028277489	0.9497224600348538	0.8772567184841474	1.2646342750370596	1.4826773955328991	2.213756727776854	1.1779970293845485	1.5372972161407108	0.23362028910277227	0.9230370150786446	0.818130014642473	0.4934133588327171	0.8744915819591348	0.8765904838803362	1.3177465801196213
-1.6221576262360398	-0.5432140430180954	-0.17733174464469365	-0.2869733601261427	-0.868251487650227	0.6946413543833796	0.7764538716103506	0.6978268794476449	0.18315157434047072	0.49715319616627285	1.1687955260725749	0.8052758043565931	1.1913653739364256	0.27084472610453125	0.4978647705717063	0.5710266186750613	1.2866356713358784	1.2980471184722964	0.6413651847155118	0.6461843482325346	0.0540812954787514	1.2919055488164013	0.5402434805122962	1.5641604026926093	1.0865342698626321	0.41462315160698926	0.2527400784999484	0.11831853341966947	1.044343450793105	0.44737216588928447	1.4357620289193023	1.3420580034008045	0.6537926244077312	0.7092103366801339	0.32724636574905575	0.701280916444628	0.9973208041170784	0.9461986122845124	1.416870828092347	1.4947455132848535	2.367750549397028	1.242242140456248	1.7697289790607016	0.13758454599152206	1.0482539535976594	0.8438728896302481	0.5395378229902714	0.8951216386781903	0.8994231502532465	1.3948789443938743
-1.6724435049243986	-0.5921204237359833	-0.18194072490108737	-0.2914256139349179	-0.8773814539967797	0.7130277638495958	0.8413886018850801	0.7282767499547536	0.19269663594796443	0.6175801452117985	1.4371087839023269	1.0067086319094323	1.2319290087993773	0.29425793779830955	0.5523315700733917	0.7077221856955089	1.2761513052270257	1.484266021358475	0.6152469412292915	0.7152659330685299	0.16675775482394373	1.3227629512543513	0.7308133346642638	1.5359387558579138	1.2623444256287777	0.4855106015784207	0.33733184227723173	0.17791021800868745	1.117439308912281	0.4629109365640797	1.5178958428942617	1.3545204815546676	0.6406745000602253	0.6724107687023885	0.24048511046328186	0.6960294493129274	1.0811912489512125	0.9680008474103404	1.5825116621730142	1.5082500655741031	2.4757016883445737	1.2857399199581494	2.0272960886855738	0.05039288831486588	1.1306602491660918	0.8685932374101245	0.5784132668401808	0.8864530597545469	0.90959499197994	1.4751179497230464
-1.7084993270021749	-0.5973950206683456	-0.16993598676350125	-0.2812170882448098	-0.8975009777534695	0.7054896164434216	0.9215076491014014	0.7504274289433763	0.23363969278340546	0.7472051449207051	1.70973978035498	1.2223073655873882	1.2579599410675928	0.33114394145974524	0.6042725003462028	0.8676764393844207	1.2790921917278368	1.7025389365379915	0.5959159167996649	0.7697060071047581	0.28134022479300114	1.3211033898005264	0.9233828067068914	1.4858782337843819	1.4919421690627293	0.584610511881143	0.43305910536121583	0.24268577915103756	1.230134757818853	0.5261400620778898	1.6425157767940664	1.3695331006048104	0.6133444203718093	0.6609877549443438	0.1518673596757082	0.6757158430401129	1.15053443212024	0.9854947716412086	1.6925869371440094	1.5417331765917814	2.6074463203323317	1.2751971739211636	2.3516224138137076	-0.02166188514084883	1.2026838384007656	0.902444269713693	0.6430541150714362	0.8934068391986015	0.9170629714349344	1.561409638057842
-1.7514224487105117	-0.6104277621071111	-0.1436302155597339	-0.24724610280024323	-0.8916826027629071	0.6739897270320182	0.991280582155101	0.7531205378227119	0.2878621733007215	0.874709369453849	1.9955922760299694	1.456928889050482	1.2966998143862283	0.38917805451140086	0.6551864440816748	1.027472233265534	1.2926757818876422	1.9034805627322229	0.6061741012659596	0.8522627644364876	0.4103707939066231	1.281976325981855	1.1341590617726538	1.441269428295412	1.7316506773290148	0.7097703022115386	0.5245432648820095	0.3027489536216882	1.3063629858896928	0.5791084290519485	1.7342951614694126	1.4284552974424816	0.5962566312270464	0.6454541455816984	0.0754327374622458	0.6550751126571954	1.1858905600444853	0.9545566598319125	1.7521660907711947	1.546320462737073	2.7541339824903774	1.237899362643883	2.649491290762511	-0.06137766745784062	1.25312158157347	0.9420906870443622	0.6973507966042053	0.8554272334900348	0.8997927889713837	1.6401539564758412
-1.7911563896904739	-0.6163759343764637	-0.12170600782339376	-0.19999108312325692	-0.8797687713708333	0.6219356115785875	1.0796246722934142	0.7543939612399031	0.37164697893580084	1.0264116534165537	2.250880547921894	1.6674224213022903	1.3231069259021457	0.4551797562505935	0.699500312320655	1.2133794526744108	1.2942300279596428	2.1036332573597885	0.645106311451203	0.9448411659314214	0.47770453003240637	1.2590003428220666	1.3714884614509137	1.3734378028690157	2.014789507517689	0.8057504268653661	0.5806471218632806	0.37253333450209214	1.3635347826701822	0.6538145005747055	1.8082174680406133	1.5178675976873333	0.5982825124709023	0.6332712410020745	-0.025772306177938915	0.6571688321920338	1.2507152186544634	0.9423536659080645	1.7843553141774222	1.560420035490392	2.915761229909897	1.1807470066055958	2.923317691120711	-0.06988265240785245	1.2869584998763124	0.9800716438018459	0.7250541608831763	0.8010569141831793	0.8569334765989	1.7161145002960132
-1.8118395609719353	-0.6074808700077803	-0.0906593136496339	-0.0907671250021264	-0.8569436881847599	0.602728685323268	1.1497732117126422	0.7405066159781004	0.4470600291582363	1.1563086743662194	2.4922300471030234	1.883009416123668	1.3902159433422723	0.5447530441752728	0.7619181691589058	1.41323586238051	1.3210761796822783	2.269895165856122	0.7112984537989033	1.0975975809007419	0.5252129621785984	1.256360239472187	1.5824262039296109	1.3383413900263392	2.316063866149136	0.897170304413015	0.6768812847020389	0.4464064158734189	1.4160963899530268	0.6941737036928172	1.86421137369416	1.5854862625269814	0.586006493110041	0.6338813277501241	-0.1256302293899414	0.6532481486583444	1.3238074947286003	0.943384086179422	1.782471190361731	1.5851943672641677	3.099662765583183	1.1324907487989369	3.0931815866866086	-0.08615480924647373	1.3088518733855863	0.9950446894018856	0.7615812863033626	0.7507379322909522	0.8063706080818059	1.7641881735389986
-1.824829670373735	-0.606731988111375	-0.06028913320305322	0.05449283009963972	-0.8374941124772508	0.5810953955610765	1.222231362038332	0.7251764664147894	0.5341930293998169	1.2635170969756813	2.705250703832659	2.0533037581773828	1.4760472263703601	0.6169134494761165	0.8409300393410317	1.6116907580775783	1.3983113098012392	2.4201682293045703	0.7959932816455718	1.2949430321059412	0.5663044975811844	1.2843102477078703	1.7746575905384454	1.2884465062442032	2.6107610284285068	0.9911295485143767	0.7659288812462784	0.5262603098129082	1.466297541524036	0.6851088262430384	1.906834264622694	1.661892925631479	0.5453530448479833	0.5796054464801645	-0.22859605837717054	0.6444409708584312	1.4237856629612478	0.9340463470270024	1.81586955185481	1.5858387813188837	3.294713502564197	1.1077102608975067	3.2134256010060875	-0.09838460659528991	1.2761546754486328	1.0025827490326336	0.8045166815906309	0.696908734794034	0.746101319830199	1.840786556262661
-1.8568883685541457	-0.6107812845665882	-0.03370267641290353	0.21189653327482105	-0.8124386577887849	0.5401674673697145	1.2471971561224695	0.7266131371466706	0.6267133407458707	1.373487901704973	2.8642363163221995	2.178087803602543	1.6080764498209024	0.6978205290551971	0.9204230494805705	1.8030508846033075	1.4729355755287241	2.55802557674317	0.8888745024694682	1.4808724731590572	0.6198733098934356	1.273163620112347	1.9427286146018623	1.2593406264793308	2.87590815201407	1.059246078627409	0.8379591372479596	0.6029973815025296	1.4863167241418254	0.6979325791334869	1.9213856732994379	1.7581464408130436	0.5419659114572576	0.49976918690179606	-0.3218371022652264	0.6025136910711858	1.4644919219875052	0.9420320541154208	1.7810601013540606	1.5974910739588828	3.4244285911313823	1.1140163081337877	3.268739512401809	-0.05926103491242842	1.209379012226663	0.9871727805667747	0.82153242165318	0.6483980419769998	0.7166876270007826	1.840550893067567
-1.8902900169186232	-0.5957691311320866	-0.021571732201439965	0.3658544803750775	-0.8002219777531001	0.5082866419474593	1.3093651649988332	0.7697524195861087	0.7093206105314674	1.49110778597777	2.9677983900557496	2.253861085426827	1.7774753001831058	0.7991537851663155	0.9870204919431051	1.9780699734769425	1.5388397157535487	2.6480907605581825	0.9616969627759187	1.6668024017425016	0.6697030912129117	1.2472584677217626	2.0955205936016057	1.2395233360283187	3.1480956458554425	1.1378012381187301	0.920927509751437	0.685102289248749	1.5477759072200732	0.736921924885573	1.905402699984382	1.8551556217127405	0.5210038357144419	0.42053750892973013	-0.4041064547879648	0.540342946624629	1.525096372993645	0.9452022493128232	1.7740015252936794	1.6539157847997141	3.497470500559454	1.1152596403059825	3.3029795061273526	-0.0069205593415672785	1.152024316959428	0.9859577883804052	0.8225365907968845	0.611728514814003	0.6917840353272853	1.8525678206029128
-1.9282159731847615	-0.5610444398462624	-0.003116552456799291	0.4843444122652902	-0.7839886211767979	0.47821870476961903	1.3506676265342275	0.8114045472975044	0.7704818394721863	1.6104827300184907	3.0252118821390708	2.2770998555223545	1.9783537006169012	0.9015361352828476	1.0419120442025833	2.150372303041881	1.6307998122366443	2.699270903835905	1.074673007382431	1.8129674066820918	0.6967642608718863	1.2322679295222814	2.206680050576458	1.2235098217249285	3.4012549504469733	1.2248572764694574	0.9691398032752059	0.7770901061880192	1.6304056825272812	0.7680993516681027	1.9087969329676788	1.9592225466281434	0.5342553688089355	0.3470833296228637	-0.47941838281112287	0.4584347818621136	1.6151119689057256	0.9380671684353754	1.751863320941067	1.695394339717306	3.5751433516915974	1.1427341043258576	3.3336408013277796	0.05207542125503879	1.0834084471232655	0.9466288014407699	0.8159719159599383	0.5596299258813773	0.6976167642643621	1.866897792656058
-1.9663488046248845	-0.5298507894574542	0.013099288996483946	0.6132281978300831	-0.7755905111656893	0.5057618572222552	1.3984477021616617	0.8573204495258162	0.836628985292824	1.736809403398322	3.04777758803982	2.2891384624381894	2.2129955595095216	1.000068953167959	1.081071567768113	2.2954285030943224	1.7262262232727887	2.7264460171291898	1.1959454819546915	1.9668124768730384	0.6929075959766755	1.1909745831710343	2.312672948470779	1.2294221453530745	3.618475558934646	1.332784925935185	1.0218898277906958	0.8832863927917127	1.7091061657597053	0.7793161564945594	1.8935022567302937	2.0827863575402903	0.5490124286680821	0.3001601011688399	-0.5035640843527249	0.4182761081750027	1.6291048584216454	0.9553722717887257	1.7538508937245698	1.6906496832948377	3.593873813036648	1.1885543141693256	3.3351013508600382	0.18514397045654382	1.0324878006811988	0.9245272543869187	0.7846701500531029	0.5267493695470026	0.7003220146994528	1.8128424186133043
-2.0193536141713397	-0.46539674199366887	0.021260888280521188	0.7280276096658788	-0.7660623239507427	0.5571846490057599	1.4351756218570249	0.9104475423833798	0.9095994099654179	1.8590807041470392	3.0850924703485676	2.2774675274302476	2.444484935130381	1.1120156977612665	1.1393874869290974	2.414648068423554	1.8376617309786885	2.788308535792188	1.3309181739010814	2.0932349411947353	0.704761558802373	1.1639953228229405	2.4050746042999336	1.2716566984100321	3.8010339505194652	1.4058044621784942	1.1041488686521213	0.9779606619402681	1.7882818030168945	0.777221855329193	1.8316242606064885	2.2299752726081197	0.5825432986237467	0.2686990188122103	-0.5428291753411293	0.39788696966984827	1.5981200901847799	0.9875062894696752	1.7538884659889082	1.6892333508002484	3.630129017642267	1.2332528865443297	3.295127371574929	0.3079901836395769	1.0365121005342064	0.8974672257076147	0.7491959821772054	0.49813230962585137	0.6992493754844996	1.7591824833939225
-2.052679205486558	-0.4273616998668908	0.025669086146656066	0.8358946231734311	-0.756302231641849	0.6903216098840866	1.4580895741090822	0.9573462311911687	0.9691301070455932	1.99054748759058	3.1011364984203658	2.2653025388925068	2.7018488027853564	1.2326378755119733	1.2152809600961791	2.5159171772760005	1.9204784895522384	2.822629831545102	1.4750082964518056	2.212436106303388	0.7049322911321304	1.1585913122491822	2.496572449683339	1.3122808101304158	3.941494281572578	1.4444578962687866	1.1149095058083012	1.0428637695134886	1.8790118035322272	0.7756747287607524	1.7251354409972943	2.3610358099120723	0.5688251367445387	0.22782895006279213	-0.5546704919875587	0.44605901439190915	1.582833309208094	0.9997045112192235	1.7923386689040524	1.6768929939556596	3.623219514823442	1.3156525858297776	3.1903436678457036	0.4705854417941132	1.0393102316277052	0.8683375143925203	0.7422303961914862	0.4796906418422058	0.712916868816747	1.7273892843423475
-2.0931489440916407	-0.36234912875411085	0.036421597784994396	0.9010080363359263	-0.7555134866109207	0.8493066563879763	1.4753105122326475	0.9922500168736331	1.0290989963456187	2.1125663478587877	3.1093195679090035	2.2377089096233704	2.950460732072088	1.345407546385727	1.2972037039111417	2.6240280281581123	1.998912900565069	2.8611906892632937	1.5979765708628673	2.317554636128064	0.7108532126166718	1.1880484567389842	2.5760352149215064	1.354033675848418	4.081249560733548	1.4420176275410312	1.1012430104554085	1.1003330885444658	2.0056108719495938	0.8457119795251835	1.6801204456477266	2.4391630758181226	0.5809339424270481	0.18273041456469663	-0.5888087559363078	0.4836051831426523	1.5712642858834465	1.0491793706485957	1.8397868029238467	1.6270611787780058	3.6060933967254973	1.398887455404994	3.086014584970448	0.5824004581922693	1.1123928136842254	0.8577697276243651	0.7242966969225079	0.49416771649671426	0.7333419951609825	1.6797162037462616
-2.1270256230552076	-0.2947923464499821	0.04333506816958525	0.9532576366853382	-0.7557025578635616	1.0322538528606953	1.4618765700532876	1.024395111663057	1.0845582278772612	2.2271431435344824	3.1353609957288104	2.241770062605395	3.182717642591496	1.452878430560249	1.4062623253530144	2.7037461408309578	2.102152891057915	2.8989076674654486	1.715789811944601	2.4549340520453358	0.7266565215940443	1.226098702607513	2.6170818548448644	1.413369097992403	4.242456687540513	1.4492246682824446	1.1108046369829507	1.1733297531706823	2.123624918569402	0.8974498896824835	1.6888279922531129	2.495970753070909	0.6143972025199859	0.12673944600195508	-0.609945217612218	0.5578430312760839	1.5435241837001503	1.1046250667216975	1.862620720371126	1.5633911174021986	3.5406352079838994	1.4986916512126063	3.0099091330828593	0.7066023747906861	1.1712069612437532	0.8364243581399592	0.7345409788271566	0.5462530336983279	0.8054053698173522	1.6494037706031908
-2.170660204132903	-0.24226811310686297	0.06370997342108994	0.9645998284622775	-0.7560181228038102	1.1979013529048488	1.4319527719441814	1.0748517426675999	1.1509581801552393	2.3463931834188343	3.1539541428629265	2.2402045359325404	3.334128068098648	1.5637639564573849	1.541632970460138	2.7725158019082476	2.2017092821473048	2.967796264469381	1.8052965962810172	2.5786331719568207	0.795813151431409	1.2701166850613157	2.645009949430345	1.4615856898558115	4.398763436447917	1.4448402294144445	1.0712185425446465	1.2417590876448685	2.2395783071215205	0.9983369210565612	1.6795851775105255	2.582185068564031	0.6438606148412344	0.0752418383508234	-0.6346194362583888	0.6129119532475891	1.514940942130616	1.1679705657065682	1.8930459885871052	1.4839472702877805	3.4229079099554447	1.558941299002502	3.0011535196220547	0.8494511814010508	1.2298405842166038	0.8389633451900786	0.7411614237425109	0.6357021105500292	0.864469928851592	1.609981705912927
-2.215417821869377	-0.17578601816105394	0.07911571939367534	0.9446089974099854	-0.7504360032192026	1.3645478538128029	1.3976557373674183	1.1381737718714653	1.2219303890901503	2.4660004460721536	3.206158751298377	2.2871494737130695	3.4538082480590644	1.6989426132254155	1.7175420834775939	2.8263077691371317	2.289029124195302	3.0349290476415574	1.8870856474297284	2.6550608637697364	0.9028153188349247	1.3163199104873837	2.623406970765047	1.5050752715052662	4.514550352629043	1.4248345764645232	1.0293767617698093	1.2842241601089392	2.321541379471941	1.125392838218637	1.6539997603376304	2.633573343227171	0.6606151839482713	0.05112455293770583	-0.6799797158522091	0.632189263903827	1.4684851904111007	1.2090571722952423	1.8887864835994974	1.4299244663781632	3.2854215992364013	1.6224535494911105	2.990524355994048	0.9634675100489692	1.3049203784257295	0.8420852001133884	0.7248673160544459	0.6977389616395178	0.9540560959621477	1.5425491924637087
-2.2351531050112117	-0.11240874990446055	0.1185075853225662	0.9200666540117804	-0.7679470129682182	1.5275953508431308	1.370414210598023	1.1709864821241438	1.2686672268401764	2.5823395101703657	3.224234128648091	2.3649633510059576	3.495278938703259	1.8371261839364739	1.9363221070519532	2.8688238011676748	2.412381513310765	3.1025921541416155	1.9661649150417535	2.7511740551522115	1.0061102861864009	1.3820234917138132	2.5785596092301257	1.536702137060351	4.617329523012325	1.4161632119643968	0.9671102127386991	1.323460906359735	2.420001539429311	1.2593710354118364	1.6364566802952976	2.6705335781671367	0.6419965143403322	0.05279629306546453	-0.7336541113892675	0.6699468237380786	1.452777079196757	1.2265595120816337	1.9229415504963527	1.3476692050054253	3.165100777001734	1.6537333961272267	2.996468363581926	1.092549415967197	1.3593034101622732	0.8523829886179056	0.6941776810921346	0.7856938680163783	1.0730601263500783	1.508035654857062
-2.216107550653233	-0.05160288687455964	0.1789578361498027	0.9062040697187456	-0.7803102650546229	1.6529281939765788	1.3288947320514348	1.1844826943689584	1.3213437685895841	2.6959808315858638	3.2618890643795977	2.4628820130644864	3.4936057083733294	1.9669635148360034	2.213520193812838	2.9055099627968017	2.5732925609938397	3.172756148502522	2.0537827594312716	2.804731211765079	1.1624631641893595	1.4801629272279322	2.543469547881005	1.5624536083499432	4.677309954139936	1.4072322184737547	0.925548415882029	1.363986559096636	2.4804077739599375	1.3757243930807754	1.638001906124154	2.6827142952610155	0.691359561704401	0.027094686896820697	-0.7639674879034904	0.7474056937640344	1.4276177166031856	1.2681167346764841	1.9584166562802985	1.264849937748791	3.0640320737323417	1.6848215466813588	3.0390471282669584	1.2176033865343912	1.3611747636241678	0.8542100376789404	0.6691362811888479	0.8709615178831711	1.1689487935713339	1.4410954380386636
-2.1908353143253123	0.004948678510609464	0.23498022063185905	0.9341023982903065	-0.799924817979038	1.7639980177328956	1.314741000418658	1.1847700285153346	1.3715713403072023	2.882665267221776	3.314761390779587	2.5758017326444977	3.488909950694368	2.091717951599609	2.513140511845523	2.897833781359122	2.7313133484877206	3.273694523278924	2.110312848376983	2.852714434142006	1.352670255926117	1.5457639566278591	2.531689617848202	1.588154787337801	4.7197005310321325	1.393719321812467	0.857992045166881	1.3833697381901278	2.495547406511601	1.4961982992689946	1.682259141694844	2.6883740003141474	0.6593698344232191	0.044274457934650166	-0.7435727799269347	0.8444714141638286	1.4076817129353087	1.3308126233245292	1.9689782197858325	1.1982857565675347	2.9222228945830584	1.7523642611408974	3.1126079839944447	1.3392861989489493	1.4110237042453257	0.8772214606381243	0.6240356618125004	0.9548553374695408	1.2741783705524452	1.3816906649338576
-2.1601334739036893	0.062139826688588265	0.2958590803983019	0.9398566705354433	-0.814415372637192	1.8218562313136513	1.2822724078095102	1.1999086219810615	1.3980498242329489	3.106852590809475	3.375857370933494	2.6927897577191464	3.4538005960910922	2.216860332800084	2.83801859778663	2.8279362470590557	2.882963068154394	3.3604911106817297	2.160159061984399	2.8623880109030937	1.6063371478467396	1.6150560387840904	2.4929378294107933	1.6301366358219884	4.754136800912347	1.3423123753852588	0.7741556053690019	1.405977276952741	2.4978662036290467	1.6179202245478954	1.7461877034106457	2.6892855866436784	0.6602994700357158	0.043797949851765744	-0.7076061705219026	0.9455665204347149	1.4079961870085689	1.3874807569458292	1.9934697002948425	1.1571759305475617	2.7923586906772604	1.8144840226744194	3.2268772557950727	1.4642476332289664	1.4834986049466932	0.8893084437173886	0.5758634311594436	1.0473911296183303	1.3227931632502472	1.3784250859244565
-2.1298949295649843	0.08780262865813593	0.36811328697286605	0.961255756015196	-0.8525378260391492	1.8408529033289784	1.2490334539094958	1.2062351631448691	1.4240224414647369	3.34991356616245	3.418414885910713	2.814761664502191	3.391402198152167	2.3169344706014736	3.189475391115781	2.7371192442160144	3.074856765920097	3.4160283642076146	2.197053377046253	2.8814645850934273	1.831203515043952	1.6773624868745691	2.402616010344674	1.6809368846240105	4.79033691529186	1.335200410048823	0.7131132538043561	1.4077719178183323	2.476793403041417	1.733549687238554	1.784546661684411	2.7050049856822307	0.641774971308004	0.05220704092253917	-0.6518127803086053	1.0334235636410065	1.4260755811085795	1.4648343260432228	2.0110904660651636	1.115446961612273	2.643853593055545	1.880250317542762	3.357867610666891	1.5975010389668014	1.5186316135038835	0.8974959586309407	0.5595046996766484	1.1713314854951968	1.3799862695097591	1.3604786702230107
-2.10613166509437	0.11999147614810232	0.4259591033664578	0.9729566059439027	-0.8651915451119118	1.803323792806927	1.2170484851827599	1.222004098843041	1.4423173896089532	3.5771466838855526	3.4593772256610693	2.936548845908156	3.3057218374390507	2.428080209259208	3.555731513394348	2.6669881810744753	3.3059215873899426	3.48991067117921	2.230728939590281	2.8781001383023646	2.0490469926668307	1.7617291217562965	2.3360912705863544	1.7463083826067831	4.796959835546796	1.338549989701107	0.6959516453976878	1.4415822994499192	2.445840897721225	1.8168920069631476	1.8087512203251037	2.7230055366029546	0.6521265242191	0.09920800425672917	-0.6042335733769627	1.0730509689569998	1.4120197125787848	1.5376238420643358	2.039859548869105	1.0959818664889387	2.5337872800969374	1.9249628901934173	3.4859259811861407	1.729843772418534	1.606604295711517	0.8935996830122646	0.49485654280194086	1.3249665532715524	1.39879214198289	1.316648737620055
-2.079911540626822	0.16832312138823236	0.4657963783937397	0.9910907535153978	-0.8814028154887904	1.7710374617660516	1.217605266383425	1.2546247811850866	1.456274403962836	3.7765274312087485	3.4939524564620834	3.0417712607315774	3.1983830064898546	2.5253759433479273	3.9323573341210447	2.556241650063223	3.5262968633273433	3.5274537315599597	2.2511536967237453	2.8655233184401645	2.261011084668371	1.8100144392771234	2.2354089439404574	1.8460664520364918	4.799297050985259	1.3467971716251799	0.7140967119604297	1.468742725736576	2.3928101858184627	1.8744413833259155	1.8371784559954665	2.760811776122125	0.6092872249486989	0.13499950465123994	-0.5941544495798532	1.1326242996571871	1.4155190590062505	1.6134459816266944	2.108278016024992	1.1349804036808044	2.4368672312978235	1.9804082895466208	3.633566984912337	1.8403248980405178	1.649692463431619	0.91144237231975	0.44100147643309845	1.4687789613290883	1.4443375922232486	1.2847572893706585
-2.0622367516023523	0.19520965494827455	0.5255982660044316	0.9953087095256224	-0.9043835059889842	1.7031192227945635	1.2355739803170542	1.2964679931810186	1.4571207578546512	3.949476445023258	3.5237084125619065	3.146483990782178	3.0890304326359646	2.60881299606445	4.286030098176242	2.4361681816996947	3.7451018560888434	3.561196309460776	2.2643640246761256	2.805141712300954	2.481720451501159	1.8643639596122346	2.141679342510298	1.952624667372114	4.793733409245052	1.3715354669562032	0.7529371588509784	1.4906997512581253	2.342139844783147	1.9656620293683376	1.8239661060735717	2.8176471070129656	0.5956692705446038	0.16705196248862794	-0.5708856219560837	1.1783822625282416	1.3895299219824337	1.6910746940364043	2.1728334282024813	1.201350456563938	2.368382936229092	2.0547847539400372	3.775025785335618	1.9282646161822066	1.7100442482276699	0.944513967068324	0.39016030870206064	1.6123760717179931	1.460607224643702	1.2743317290806715
-2.0452008417916625	0.2301864140232522	0.558168447784279	1.0062411886096179	-0.921878787686895	1.6328263297024155	1.2862562902276722	1.3335402316331793	1.465183579292991	4.10354813854598	3.556352686741222	3.2483753549033993	3.0211723555488494	2.6857013457501204	4.590234187128846	2.323542382092592	3.936271297549392	3.582275149415132	2.2701299591353328	2.7383134926393238	2.677338004879163	1.90322154556692	2.083842625567848	2.0723102973974186	4.781279598083349	1.415958434169061	0.8347937960475897	1.517212573102763	2.3054662823963854	2.0275009911368977	1.8480254093774462	2.8537427558778004	0.5714190615671988	0.17722366736752487	-0.5156538251508362	1.2348025897575556	1.403109385518419	1.7740616460795557	2.205429872333698	1.278590545453806	2.330154291003566	2.189165322827324	3.879004618059999	1.993601716069982	1.7720035917550825	0.9788644049439927	0.35546388947795554	1.7101101052779693	1.518746254035836	1.3209500505862661
-2.0219947495333375	0.24862867664666535	0.6233398711504663	1.020592194679911	-0.9352871185732955	1.603623877101413	1.3433224353861257	1.3700203447098025	1.4964214017296882	4.241627349311668	3.548981729760958	3.3423200591145785	2.952516348245962	2.7793245087248835	4.838707617585006	2.233609390803126	4.110321230082617	3.5911802459807247	2.2932039799292037	2.7385465321359375	2.8467112438390094	1.941881549286752	2.0551728423643896	2.2295517425882987	4.787270838490052	1.4695025456825157	0.9435365040136643	1.5742664627428007	2.307038873123493	2.0816965220013546	1.884818141987346	2.895675180521647	0.5631477192539357	0.2068047515859944	-0.4453272701886137	1.300029204826125	1.403423406296921	1.8417690736305043	2.2423715488356537	1.4140438526411767	2.311108866567059	2.2520351760524298	4.014001399246302	2.097974726611528	1.8498713466584582	1.0047281406409976	0.37872458969298795	1.8386306550355749	1.5607657215984159	1.369981426342241
-2.008777772818891	0.2741335440263294	0.6866270132480704	1.0071929303480553	-0.92253936583329	1.6140480609999763	1.4014942871265	1.4511092963272074	1.5739363365248304	4.368048899958377	3.5810962724776836	3.414536412796367	2.8934393295163185	2.83979543344827	5.014101388573148	2.1548426726655823	4.253343544971411	3.600642383684442	2.3089013812649695	2.739049663434064	2.9908953640660916	1.9806215120523938	2.0758253522564156	2.409885434191712	4.801128922545136	1.5376053833120102	1.076951183982104	1.6088274026735288	2.2899804847426664	2.1093033189668318	1.9371814138179542	2.940776843249997	0.5876345627508861	0.2163061704998496	-0.39074151692796516	1.3916795146274572	1.419505513529783	1.9141141273778768	2.262234752582574	1.5985093860079127	2.3307251616068307	2.3086732911966306	4.157931800368624	2.2054738073681395	1.970230393975985	1.0543357608029331	0.4607393015159209	1.955501769924549	1.5667115888308274	1.4313521843526855
-2.017998060247683	0.2531088939696423	0.7589552757438414	1.0146388097241839	-0.8518170128034166	1.6477873747979597	1.4476653927410776	1.5207389941729506	1.6534230094196611	4.476420383041436	3.6180565764687302	3.4837825627672316	2.846997835455494	2.9006239337974002	5.126628978267046	2.0908216278504304	4.378900936387346	3.6006176823127056	2.3460429547030324	2.7916761246514614	3.0512988416674736	2.0066665856415864	2.094655938086086	2.630017117832032	4.8151765105546875	1.5892634263215952	1.2538834480514838	1.658978624033388	2.282634657650518	2.1149847145810536	1.9760143953372886	2.978446454122655	0.5511493832578462	0.23811000166119783	-0.33977445201843626	1.46231759904015	1.4646862484476324	1.9636983789505411	2.2585313797276156	1.7805178754120152	2.371065043804776	2.359389828212799	4.259358993511222	2.29904275630254	2.092032366687024	1.0954908846473064	0.5508464767451754	2.1138750343698067	1.5444314472346041	1.520546128434994
-2.0306748146065328	0.21235810904395996	0.8534557613991197	1.0094282683425804	-0.745212315880088	1.7186652366960626	1.4983293396738255	1.5865860724483694	1.756961571081451	4.480377806014718	3.695333716790799	3.5194959864311044	2.7923160221072365	2.9764491467567225	5.230947608514642	2.073315298038451	4.456356566736353	3.5874452977523363	2.435101308630875	2.844430318814701	3.091353110136933	2.0720190564189096	2.1147720790708666	2.861776267685697	4.796299001244029	1.63375871585106	1.5089921422926929	1.740912000781354	2.2909926782886276	2.157106182123168	1.9881906349438125	3.0317851846919486	0.533480873685017	0.24120494781283947	-0.3389989182644624	1.5137681316857357	1.547815272348093	2.014590821070409	2.2646431347266684	1.9337701055545113	2.4377801321332173	2.3835020721879863	4.3350924246718305	2.411656897353463	2.18893783768542	1.1557588754414476	0.6946825673106438	2.331544506000964	1.4966595973937615	1.5935574925771898
-2.03888376058603	0.15893124291229707	0.9736498368478653	1.0172438676877311	-0.6020683779501461	1.8216767594570897	1.5590558547873739	1.6380778612807443	1.9080219943929215	4.4182100386349	3.7889184693075832	3.5247418903381904	2.7621039270061916	3.052963480557995	5.3062434698037855	2.1320106716808906	4.557776326039417	3.549632034611374	2.5709115941692633	2.932647469010674	3.0920459602665145	2.1332345142486466	2.1864165465599674	3.084317423907544	4.794010376563124	1.6924811864945917	1.767112128005238	1.834446637722089	2.3201197566061915	2.2066103905658343	1.98824671594159	3.0878291624621887	0.5163345295698565	0.2525943765810189	-0.33723672541514194	1.5413600904867988	1.7057720007208281	2.0653154560052926	2.243976510727311	2.1173442569132988	2.4977372936305953	2.405916513504477	4.415031418887183	2.4858047480086465	2.282553820176579	1.1997188798962461	0.9270942235259053	2.5659220176899167	1.4857947463720034	1.6772239254317416
-2.034621088933821	0.0928387548190169	1.1060355009851321	1.0340237935545111	-0.4411235656357242	1.9535389070110785	1.6167885171238723	1.6959124216457862	2.061773746946581	4.326267592963634	3.9263009065079566	3.540027519582859	2.736875388601732	3.1527298201834575	5.360906700123819	2.254953984703538	4.617710525006044	3.515835012870813	2.7341329713386653	3.0113036619512448	3.080489420931225	2.1670771784859726	2.3034812579487816	3.280345265929187	4.799729508727511	1.715543879389174	1.9772412300707245	1.9685466809866792	2.3652302449116784	2.2494310561385236	2.031400210845134	3.1322028677619205	0.49558373464806216	0.2725508365026116	-0.32887686564794044	1.5472147602381594	1.8839792714319885	2.097668479700038	2.2247088273701556	2.2749620763872533	2.561999606884319	2.409250194525724	4.422971276055091	2.5580240992314542	2.3736647062026144	1.2569731062881622	1.1374117223651887	2.7813561775831284	1.497217603330622	1.7943768652248977
-2.052734835785445	0.027460110153525036	1.2589218666878008	1.051802261155808	-0.27268651212594386	2.0772935939560626	1.6710553392334095	1.7304684811116995	2.1904609891178923	4.2171793715135735	4.089184787198529	3.5532356442098694	2.727403952689431	3.2937342652753783	5.38800953115423	2.387617263945289	4.653159289656113	3.4643674363658183	2.899896108526644	3.1180016242771718	3.0363744482240462	2.174832369159886	2.4093662476468163	3.4720743851138467	4.804982169619357	1.7446267956835488	2.1985667601608356	2.1120157015402516	2.380811492501626	2.2973535622859638	2.1390408564126373	3.179590601003717	0.5206609571248964	0.2606410863879768	-0.3140987955030238	1.5170940417985608	2.081045937349797	2.1818774510332397	2.1570580868155833	2.4094326808583864	2.612272145449242	2.446458619427697	4.4043497497520985	2.603616043803205	2.444874027847381	1.3200642208186502	1.3736090635556528	2.9722892124473033	1.512457081485255	1.9166416738662968
-2.044884444466743	-0.03912030168929883	1.4318446758983951	1.0666480708210062	-0.08903374041027028	2.17823040763373	1.702350370620485	1.7548956580580655	2.302303208752754	4.139113127368555	4.237867592663765	3.5759888242181943	2.7443947224624483	3.460538956282993	5.4137073040957535	2.547790541219744	4.711012246602984	3.410961558344	3.07368976775934	3.216147817125917	3.0034876641385724	2.2089896392946686	2.526497220781602	3.6361153391402885	4.780516723189713	1.8020897203637034	2.3887185996467863	2.267075845562647	2.4179508505771827	2.3592183186443485	2.246927925215919	3.2156769591205885	0.5782386028102972	0.25443959340970523	-0.26592280760643633	1.5050554168527128	2.2781626104779433	2.272239352482525	2.0963125022420117	2.4998625814831503	2.6548955100602463	2.4730435274716234	4.384966893596472	2.7174479191857737	2.5323331048929183	1.3397280301712458	1.5818591779617477	3.160703134387152	1.527345056412588	2.0111870757004957
-2.0334737140192796	-0.056836169791687	1.5860366598257216	1.0482692869063723	0.0967339522199002	2.2775480749802925	1.7348237258201498	1.748366709096564	2.42551643189964	4.062927003060205	4.3997445563726245	3.593990224282373	2.801588506852259	3.6494699520707905	5.44260805485175	2.735660766737783	4.757161699190192	3.3632566560968926	3.245717095416052	3.295741530886545	3.0034505113055365	2.211009520418181	2.646008864427496	3.791345558410849	4.7237870137426246	1.8677218163792317	2.5660907547675125	2.4197357896454528	2.4662086414465794	2.4036645921970736	2.3561770404305644	3.2213355711445493	0.623754528253302	0.26385317864150737	-0.1874376657024534	1.4988930749884692	2.5297939924143344	2.3616120482137206	2.097618764632178	2.5799405044588934	2.732405466218526	2.4572205236258275	4.3483487845869275	2.8143071272338878	2.6589126226513757	1.3585120647762792	1.777571827413896	3.293044936289044	1.5168102665578402	2.0633145931932124
-2.0511228609528556	-0.0953648882524076	1.7523397965574712	1.0175957185673412	0.2718092472139954	2.368479846561324	1.8031097977539432	1.7480996629112617	2.5475985185083543	3.9740615339996843	4.555500131269022	3.617270287853389	2.862167861960452	3.8404482167349707	5.47160124363991	2.893796373398453	4.805762480810232	3.3148102085880824	3.413516258098867	3.346059048472226	3.0068399542220603	2.231137966932294	2.753503537588031	3.940487353305689	4.655740516860653	1.9134238322026416	2.709981987791063	2.5519301288081726	2.528955732635469	2.4776571963416925	2.439706077446762	3.239118062745439	0.7087081317482545	0.25579201977954236	-0.1788751256075341	1.5063922648969164	2.736539949272989	2.4450852883454894	2.146884143837141	2.6341137865167594	2.7907179298227054	2.384032467246285	4.330284969218874	2.91225732730592	2.789684887500409	1.3784075618280773	1.985098206607742	3.457820710211635	1.495397399403523	2.048004684776818
-2.0582743966417913	-0.15827149051265715	1.8733493763186526	0.9845787467882948	0.43046679933054044	2.43739857546375	1.8790957068932044	1.6986418601298365	2.653284048631571	3.8932072097066297	4.7260749438313745	3.6080249828098134	2.929758545277871	3.989766865967735	5.479347550735232	3.0565314175656613	4.861864488447938	3.2798255045656908	3.5311144918969397	3.3533783412811267	2.9988842272993486	2.2342335106933007	2.870679957894742	4.056964531298851	4.625502488433311	1.9982692861266123	2.822011285223325	2.6669779790524686	2.5901209002145977	2.6219362160120303	2.509712375652375	3.3080570521735253	0.7736455939190809	0.2541991694205758	-0.15384762389013365	1.556027277802015	2.9646417136244376	2.5467446951405974	2.218836282454057	2.6283192291210105	2.816111829071382	2.3608663188217887	4.274640657315198	2.947858953496285	2.9330659048189185	1.4109387039712278	2.182878387948166	3.6072547404794824	1.4748386995689562	2.059718629959343
-2.0855645351394916	-0.20684997391975904	1.9557646879522472	0.9685540026764222	0.5839287403523897	2.4493282980301023	1.9450905799972773	1.6148380962328766	2.7509537953056076	3.84262281478395	4.873754677140029	3.5869283465623227	3.0162041027882105	4.13239981001419	5.495075881907894	3.1813398984572796	4.940430379836165	3.255204286260562	3.654906805092987	3.3416546994923015	2.971781235599943	2.2277828248944824	2.9929241992637916	4.127787590483173	4.577582283331195	2.1178079178489284	2.884562504095919	2.7909157361975105	2.6672592964551187	2.7910021900410182	2.5654102458211194	3.34185460720402	0.7810150689563249	0.2750939012571822	-0.12537737160609036	1.5872610827491738	3.1550118683423003	2.6918591078898655	2.2937215625069944	2.619208409023007	2.804207208473989	2.3346798801617616	4.227219860379864	2.9589092984514043	3.0158345208606105	1.4337722564526771	2.350392495858662	3.755325745102631	1.493534221989102	2.064019020064591
-2.1266070919784257	-0.22714927537985763	2.0182749128347437	0.9111984376639171	0.69942818559841	2.456204514297312	1.9884833768798593	1.5446667570077572	2.876032253848554	3.767757360019407	5.025855959350141	3.543417592163948	3.0838645040360437	4.2748971219267435	5.5017683954365495	3.286330894169512	5.037150432016223	3.2634363964737587	3.7524004556473947	3.333336457042061	2.981955589133249	2.2065502974288953	3.1391002984889558	4.164259609136098	4.539900150846213	2.2289555356242574	2.8895477407643773	2.899110720327102	2.729760338919508	2.9957514117560113	2.5925745485266853	3.4097634166374022	0.8113223972426843	0.29267462062429034	-0.112713369879447	1.596810360599872	3.3604249492773057	2.8461767116882775	2.3749070850850815	2.6179741436009176	2.781953097543269	2.3245345265643946	4.189760382634946	3.013374644817678	3.114276357795623	1.4654076611130846	2.500209428871109	3.8827526035861255	1.5118089462102249	2.0618609451991357
-2.1617537063587697	-0.24061450657304184	2.0557540191764327	0.841437384963563	0.7744028347600241	2.439924726867012	1.9971136327867807	1.485217935479478	2.9569256675773614	3.723028850539232	5.157695013116186	3.52268021952708	3.1699096085558356	4.3869662551122595	5.505165493118567	3.390488918336284	5.172685846836242	3.2622910594006185	3.788469329702847	3.334036550592556	2.977364201861496	2.1631936007214185	3.2903240328498398	4.1736064152853345	4.500182065619619	2.3064330519676224	2.8446554239104267	3.003943397196478	2.7582158739079614	3.1789588580407635	2.6156382753056615	3.45523069762382	0.8662698985361068	0.2891238818808147	-0.08909618544241318	1.6171732961205367	3.50217701377073	2.965611081954691	2.4624354320879034	2.658751424400142	2.7352780280385756	2.3276544341458996	4.1537595334891	3.0935477959772264	3.1887967800460304	1.4891027452161751	2.5715821788303557	3.964983871541638	1.5405087417580874	2.0635449534872388
-2.205590381881639	-0.2779472104408308	2.056979201516993	0.7868515713553512	0.81964815440395	2.3893702856046297	1.981473194695542	1.4486349671583387	2.96444049496161	3.731406847957756	5.28536883965622	3.4967493583427314	3.2669493157237346	4.493410993142407	5.483456421264911	3.434832814878418	5.269469569900268	3.27410587673477	3.7743877548445033	3.3538624588964767	2.9668670203330305	2.152885834705317	3.4262105001672816	4.200408431122886	4.451717644032873	2.38156456237791	2.8096457193312063	3.0743984766204124	2.7586265207447136	3.375203548608346	2.6250504435563884	3.4857409674192255	0.8760449566355575	0.3037798328552591	-0.09850463440509696	1.6706503963195796	3.590429159426943	3.0629165725988594	2.526747250751599	2.651070146710505	2.700027260416803	2.341635863271511	4.098779864467707	3.191191942181162	3.2546469369363016	1.5345408989487601	2.568954913842231	4.021108826906847	1.5676420932215667	2.033623742402837
-2.2565203551242985	-0.28451666182535684	2.053987134142154	0.7130343629948526	0.8624468585747639	2.322119832049755	1.9889570901550975	1.4338472138752805	2.9630692409299932	3.7714442291625345	5.408369067647277	3.448025459637024	3.3651062102155804	4.60292594947635	5.475294143024852	3.434260117323609	5.358787881818861	3.2918480150662743	3.7184839914642382	3.4063319353483728	2.95807937118951	2.1692860445115687	3.5663908024464965	4.223519582468615	4.406105499914688	2.4806209452099686	2.7966826982162196	3.1232566045864494	2.7537144549154235	3.574515051259803	2.6604164533725365	3.493014530044962	0.9123870688297915	0.30618201673406925	-0.07094503609350558	1.794394340200067	3.6621321483256795	3.1586840826767473	2.6144283916293967	2.6496365838935967	2.654807418820605	2.3876305380884695	4.103889546741892	3.2825429007303057	3.321127022930085	1.5745311992030488	2.5454800639629758	4.020698724128654	1.6035844435966955	1.9587934193041427
-2.281354068236775	-0.27601120430920234	2.062170040945158	0.6697213920784809	0.8952733090664639	2.2457148283128063	2.027551478893906	1.4487730196562525	2.9726075350900762	3.833020446642523	5.490844838750198	3.370970513071743	3.462953200004551	4.690228289672172	5.4671965714073085	3.3996306969634724	5.4413212651644445	3.3032252652439618	3.6186252607895653	3.480020194250264	3.0060727984264095	2.1990226035050133	3.724665769345009	4.227623247830491	4.397675003478653	2.537486601320393	2.767109250424681	3.134371302029805	2.768783242403308	3.7747074117127313	2.658044393743777	3.4839287250518836	0.9287945337308638	0.31651138203647733	-0.0391791172306417	1.9481916197846865	3.7209930851353064	3.2058767039192775	2.7115984078658664	2.6471956215651264	2.613997060504796	2.4021719782401014	4.095548854849217	3.340822038356424	3.3553192695567042	1.6229119691467655	2.5011595525198156	4.052628244572497	1.6220903893682084	1.924639541911257
-2.321879871752455	-0.3019009718814314	2.0787751543795556	0.6300396754033106	0.9304352078275112	2.138499174366847	2.0341949980721057	1.4630788159105363	2.975473126103094	3.8806700203567424	5.579271544751409	3.2903212924202476	3.5491011809826363	4.789066211357485	5.458410336450144	3.386008470160255	5.492771318842122	3.3316373879461048	3.511041224931546	3.549444025376264	3.065625777390465	2.2253220360519195	3.892447730939273	4.206046762705541	4.39620756260045	2.5753912150202005	2.7774651409543885	3.140328610620226	2.7890211742153923	3.9205928306260005	2.5957356289261537	3.497400309598013	0.9318659532090336	0.34618393550567966	-0.025524937652962376	2.098610227303239	3.787433065738905	3.2219791387210264	2.7368582411805966	2.6363853173424303	2.565856920495	2.3967317942055915	4.0797984833479095	3.378010823900395	3.391443256390761	1.6992494174088268	2.4747618863689986	4.1071159337848915	1.64288960489433	1.8936441916561573
-2.35001576463792	-0.36196161375045444	2.087942714414788	0.6472378230532309	0.9662965029036368	2.040912012115365	2.029499623909779	1.482430699897018	2.9573866999322234	3.952981263538298	5.624371343546267	3.178493122704001	3.6114540922230605	4.868828866264647	5.469558363129091	3.3435901318952426	5.510336523957233	3.3472289946077076	3.419965541794402	3.618027841747735	3.132669570798978	2.21915982659176	4.032989649675308	4.170604415482554	4.380158035379574	2.5802319345710627	2.8029741360091833	3.117964793959448	2.797860686754033	4.035362290715472	2.5363441865077587	3.517040950791473	0.9148910483886452	0.38937195376842515	-0.05592628305942313	2.240663204645038	3.83466537708889	3.2199846016694744	2.7079313548664343	2.6406733702234555	2.5292621463064036	2.419651860861923	4.051893086958021	3.4205314278899634	3.3850708656110426	1.7883388106899893	2.454398338829268	4.196318319977685	1.7064219112065775	1.8737281421988072
-2.384928123306545	-0.38845487972244014	2.0632444316130334	0.6905282448805823	1.014393552460404	1.9504233399986297	1.9788809461363797	1.4812761733679827	2.923235199539001	4.014970190250725	5.676737861840042	3.0847542579779352	3.656989253188506	4.949459201489704	5.493874187489766	3.335775208551449	5.5154301946748	3.3597409955563635	3.3228374036222172	3.658167188683218	3.2074085192336432	2.201690643550884	4.122232784729694	4.120780852503186	4.357577910343118	2.56413128041276	2.8521939030460226	3.1030140075931785	2.7735947676331048	4.1613441650629195	2.4519161877549136	3.5261666513493326	0.9010612095040402	0.42604665912386486	-0.03630007132546238	2.3533265026584296	3.886010196772342	3.2262811505474813	2.685274653265952	2.648348904472319	2.4983268651674155	2.4832174200924313	4.010815211402148	3.4534837077727447	3.3653911430634027	1.855341707496186	2.4397951563257267	4.2661754284924305	1.749985814803885	1.9204408794797647
-2.453820598525729	-0.39677416268892984	2.047799758442337	0.765931547653641	1.066969415548757	1.8821673071669167	1.9131513002252407	1.5240535751994229	2.9108224320911735	4.058520185589378	5.688242433039678	3.0100820263013435	3.720047845919703	5.042040691409142	5.521670303761406	3.3344604891395493	5.514280139333099	3.3324989112990964	3.2508263228458163	3.6768483757778343	3.280897325043194	2.1969080105161423	4.190436416841772	4.0623081531010055	4.318404041601154	2.4825850243025376	2.9305583558909314	3.1138118222314355	2.730492121763927	4.245099747045773	2.3791036186308183	3.489122253163116	0.9191172684685724	0.457085083316595	-0.05709450994835047	2.4459695000041393	3.9354738988998776	3.2346533684793917	2.6485865895482803	2.6800906042476638	2.514217737391054	2.5917572494338317	3.976952360892079	3.5578135107093827	3.319354830860873	1.9396436484574093	2.430091970480126	4.3242471140700705	1.7984072774498916	1.9432894971177705
-2.493478482456431	-0.4041829684336025	2.0392652775763898	0.8342489055658673	1.1351816385502063	1.866465247188683	1.8665054085250872	1.6047379943092697	2.9142590264794785	4.033092711212961	5.707795504848342	2.975019426685894	3.759991543844103	5.152409627845435	5.525973294158628	3.3528243743052455	5.485337743138672	3.2565462260883344	3.1644261133140104	3.719526293129353	3.3551864229589428	2.224811711158403	4.210806323761163	4.00241836062422	4.299064920093711	2.3828411731575643	3.053077092667424	3.153341079077146	2.6936764450276693	4.291326944938545	2.3310122196358516	3.4559045501084205	1.0060068079435749	0.4789312776571414	-0.046503759073982034	2.5071256893016	3.9829729524965423	3.212187362710737	2.607238938848237	2.695746075106354	2.516501219804113	2.7590933902581747	3.92740765216433	3.619794099822586	3.2913169470800634	2.0292689335625154	2.39764223466413	4.396339660121159	1.806111882164274	1.9863004971007299
-2.5286550850447687	-0.41272921700277354	2.012017877938306	0.926574704011942	1.1754571617565737	1.8553223538172225	1.846486129330032	1.6875890732992294	2.8683943435145216	3.9972168147686147	5.685132396710924	2.962471953987232	3.7710439613613334	5.228701561481015	5.468305827793273	3.375534057263247	5.412784770855323	3.1348450477651015	3.0588752985079966	3.7166328006347924	3.422808093540751	2.2604718115116413	4.201407756328381	3.962143601710423	4.289978448430665	2.287006790160853	3.154844803776725	3.184165534415909	2.6725196484961584	4.306161578193223	2.315619373889487	3.3795783230206977	1.0526690827554956	0.5095938296225093	-0.041809035233001966	2.5912040866950767	3.994585428634359	3.1912039057055157	2.598220342998201	2.717167960501005	2.5542032861111106	2.9426375425087024	3.8665083073754096	3.633153171133267	3.3084324577169424	2.1266206385735082	2.339484666061696	4.437217849622279	1.8288604842219047	2.0133119275713116
-2.5587845418442505	-0.41800485985957153	1.9909381855209947	1.0616408966950905	1.2139477184822565	1.8324074464078115	1.839904965718398	1.7537498128891158	2.8629173637318552	3.950190890561192	5.599661934033199	2.9580668798071357	3.7129502205161224	5.300294321184413	5.38573925308429	3.3476244423191894	5.291447963160522	3.0329822871651877	2.9385086122292265	3.7367092995271216	3.508891207684029	2.3153231559212704	4.22184571865751	3.952873969124096	4.3208044250244395	2.2325688073185503	3.2498823575225457	3.179709783150898	2.665197153610644	4.318246617936768	2.2492027592732846	3.2993964355283945	1.1195738711997805	0.5460175150151472	-0.029532800383345704	2.694934722455904	4.039475531446692	3.226831437172114	2.608908399793674	2.7193527653710046	2.6448304707688908	3.1467949467660676	3.7971203588385087	3.5522692548729884	3.339032010808702	2.2254787697074656	2.3462169524551326	4.452628153404051	1.8351119857118534	2.054737026485381
-2.5828928880126467	-0.35274231280651097	1.9525247444726355	1.1636074517879367	1.2433032892706086	1.775942887477735	1.8404351770648533	1.8108405128023075	2.881081192582487	3.8624108467819864	5.453968693709257	3.0003185735883426	3.63182363096515	5.344577984566685	5.30604842555592	3.371004487702598	5.1680100162947245	2.945706795616482	2.8306160876598683	3.733753403150623	3.5984722108510687	2.350258098854432	4.229849150190689	3.9023962436618236	4.3145022037693765	2.185631623840732	3.3345394196412466	3.1640604442866027	2.658869459171599	4.323690922853024	2.1811323660057966	3.2484640086814784	1.195368752933178	0.5921896515524149	0.006046745895837877	2.780863602329966	4.053603960550062	3.275736397197155	2.6265761308944184	2.7277020052225263	2.7498307992533535	3.361533328582387	3.725116739613631	3.437023050556445	3.341886714748026	2.295754483303973	2.3862869107330247	4.468661159257007	1.840544947423184	2.149226559736714
-2.5971012140377265	-0.2852618829862342	1.9356704969703245	1.25511973866581	1.262824812445937	1.710960813525901	1.8216190166123987	1.830603723404242	2.9407260903377197	3.790934193381587	5.247749361756484	3.102887788427783	3.541162264211441	5.335170503225292	5.191297701188484	3.4368115398306593	5.046689126320916	2.8534101201254285	2.7292130437999473	3.7212862776121427	3.6977270084360585	2.378826175585495	4.25843761294692	3.8394107036313434	4.280517827934435	2.151809157977715	3.4016752287387293	3.144439272543941	2.6802532144403655	4.335111889113842	2.076979736397081	3.2207234748081737	1.2412136727974876	0.642233202634617	0.006377508930654642	2.8167773289611118	4.05160311526338	3.354814399288588	2.634676711085785	2.712866123362125	2.877152660455301	3.5557494601835993	3.6493333641901926	3.3072986979621133	3.345947246648359	2.3535915775690794	2.4285571553552914	4.522026097765299	1.8027743918186592	2.2733667638319153
-2.6268655970007635	-0.21546682238838083	1.9005593935537508	1.3464001528358387	1.25364632338853	1.6785071001197753	1.7794937807410132	1.8301682399607198	3.0045168955630044	3.7363419332461056	5.040649992051344	3.277139921466369	3.446591166933252	5.289653820443907	5.081355141064046	3.513628138998771	4.9266814483289805	2.749320808123822	2.6837745262482846	3.6622005270838067	3.7679950652736807	2.387409245237104	4.2624690308626745	3.788239451989651	4.2245024026234255	2.150419594366505	3.5228116181368216	3.1524724059076763	2.6990636394284095	4.362953581493044	1.9960504145451754	3.2323937472786817	1.315435780099199	0.7096029832763739	-0.025611499042925822	2.7877544405606667	4.018905750428196	3.4481812083776946	2.6539688164147606	2.7019139561523398	3.015891933722545	3.8038381140158917	3.6055456922202396	3.2295214084946915	3.3629235499455112	2.4153504878291523	2.455297814861073	4.492984908544555	1.7551649749680216	2.3614277895991647
-2.6510208812338454	-0.11427781687216439	1.8371592806296277	1.404198998902112	1.2201951011646517	1.6625720572295237	1.7571465767604966	1.8383117803545919	3.076321627419085	3.700023520791421	4.84784909980821	3.452879340333734	3.3352469558599216	5.1992095641496014	4.9547293648946935	3.5671704482350686	4.823065043528968	2.674928846319065	2.635464259238339	3.6131188988786995	3.7993520563556507	2.405443533057679	4.297892448371354	3.7826068177841234	4.17485722562806	2.1294904098118237	3.658281661220009	3.1511572761574493	2.70238614565304	4.373095794683812	1.968044341615546	3.257786454490316	1.4185347237970527	0.7683565749044551	-0.04303919222206413	2.7367832152975478	3.9581035537606866	3.5359801448334984	2.730516669164673	2.7134950301267553	3.16593247641511	4.114246841017938	3.5622267279476176	3.122334862746912	3.362529446974596	2.4578756704302274	2.493475860259522	4.476920453092046	1.6912093920191071	2.448434411222447
-2.7079841342354714	-0.017767231359607293	1.7559780431281613	1.498021503768236	1.186015703638567	1.6965549405949272	1.7288342527066831	1.8389926065831976	3.168565319352221	3.6299867640464214	4.669790975931188	3.660245968789135	3.247603440252596	5.104075267400146	4.820413668829639	3.598990125394914	4.7471414938254775	2.634266355564816	2.5682197964592626	3.590420461884309	3.7905804733020916	2.4965015533821897	4.352422133793213	3.7725364447397056	4.12109495374494	2.1213785275025265	3.7576993817860305	3.1498015995114375	2.6866021199763495	4.396464595423147	1.9544294300759428	3.280641147964335	1.5338811337619558	0.841933648861977	-0.04309689981537248	2.6856587896641715	3.8595186265029207	3.615205293165219	2.8223000751038225	2.7282011102256893	3.3009876657719746	4.410826526510105	3.5670617167762364	3.0338161626994613	3.3860453169891294	2.52035016730457	2.47718014979877	4.407141339584196	1.6163934621322302	2.5580284098421275
-2.743362831268984	0.05035330421569708	1.7208382565129792	1.579471791489179	1.1393827013920723	1.7397174894014866	1.7025092545680471	1.8390327106922981	3.2715172279165854	3.55763883559976	4.45465720330917	3.865204220669375	3.166560597239987	5.012608061678426	4.671224231199277	3.612967181964683	4.670449914084104	2.6135540033094804	2.511552289814864	3.6041147012574664	3.742900836884749	2.603716136157701	4.46628863887553	3.769720904552005	4.047068878238079	2.1131280951372577	3.7966745489719314	3.1573402370374533	2.670407871684845	4.35669153319723	1.9705307842694755	3.2951090286008324	1.6226064017418942	0.9332242284842398	-0.03532819100401301	2.6910125387028194	3.7797214861313426	3.658530286345428	2.8923291399910167	2.7701265048354102	3.428680592866044	4.671274731381111	3.5650184841776236	3.0059155719571273	3.454492739587723	2.5850982137468743	2.447349985662003	4.34689648667733	1.550112568472819	2.632043988689808
-2.732020769471709	0.09354266196465995	1.6968627903161568	1.6573963376873526	1.1339956765690398	1.7682797349251884	1.7181188168340618	1.8343801622236349	3.350007351883627	3.5034253508264945	4.259689111300133	4.077752325819015	3.09364371910456	4.936695167339612	4.564544733610218	3.594003438007975	4.583698334675537	2.619105762634523	2.488453963849796	3.631162883835087	3.673070580998573	2.694194422496665	4.552559828791162	3.786655581148225	3.984717218141715	2.1176734308444507	3.7948880407074745	3.14312722788361	2.6743242886237875	4.28965304070522	1.995528472585664	3.295414530254434	1.6926858354369052	1.0048004553076875	-0.023861973714087933	2.67901904747601	3.7008565514402276	3.695176755133461	2.957369860582878	2.787691095407002	3.53282510757544	4.878069572182179	3.569343785400948	2.940578472069352	3.5061246783272964	2.6506539745893516	2.4314023974288137	4.32181228607255	1.5098999176993904	2.7256639739468342
-2.755870521672623	0.1464570251225264	1.7089085044517554	1.744361366764411	1.1082010034786554	1.8273413901284463	1.755133228443524	1.785794128411436	3.371104446221385	3.4899604828352464	4.059507863615303	4.238065795156102	3.0483015577757473	4.816347907247523	4.476844612785022	3.5740688243317082	4.503039262976809	2.64487635088981	2.4924213156404695	3.6168265670204236	3.587207873526952	2.766675029687474	4.664887012783759	3.8515792652887817	3.9443140032335746	2.0738867374956733	3.767627681813097	3.0946957237775674	2.6729752628584236	4.244078939873976	1.9935723007523027	3.317170729410492	1.7159613154380136	1.0640846172714218	-0.024854966569675598	2.666761746482989	3.635994192516889	3.7007007862499655	3.0358558159682483	2.789955734103745	3.6412117814228906	5.024399376337189	3.59482944628781	2.892671320001302	3.5820270035757202	2.693072890981935	2.4411248165466564	4.279625793229958	1.456622087561245	2.81136368246903
-2.7705947317975363	0.19451463816034034	1.722879270973959	1.854854455688295	1.076864032890503	1.9002749602052713	1.8117082866911267	1.7257410559122799	3.364793378545335	3.4635530533146914	3.8625203840065376	4.375311046333908	3.0665332216882617	4.732224017058308	4.455000119214245	3.551357985576422	4.398897573384046	2.7239948848885502	2.530567347018937	3.6239581606531823	3.5010243463214152	2.8386555243780593	4.742325417952641	3.912889776443797	3.9034151625983595	2.0469661772068126	3.762268157019725	3.0437388532275564	2.687954115295285	4.1972425506044875	2.004135517600974	3.3564121162326295	1.7500103244425573	1.1184878988113414	-0.022594517914717394	2.677427289272166	3.588829819693198	3.706032317832944	3.1315905717069894	2.767487393800276	3.695277164590711	5.141775533502633	3.6509732008197906	2.832814384669308	3.629195408344702	2.730578933563868	2.4829302570897642	4.251981595221431	1.4087430810389976	2.883673388322733
-2.796253337935695	0.23647660358328149	1.7475169092986562	1.927832667755455	1.0747758831268228	1.9699827825005651	1.8842093494303422	1.6559912344644558	3.3261381419002136	3.4252018186073356	3.7312661708633046	4.482964551054987	3.135051068458317	4.647186779166046	4.458707808684332	3.551708770052476	4.298221967537378	2.8020717368357086	2.576605547929158	3.6491873675783664	3.388346832639069	2.9030026354320517	4.757134390459485	3.9607544775780803	3.8484881702566143	2.010298762687161	3.7503600543913906	3.0142282054576355	2.723922196597832	4.189537102920593	2.070858634304038	3.4113428437910853	1.7830496948425765	1.1728972396323931	-4.492395388828174e-05	2.66570650741814	3.5136692053046183	3.6694422886987197	3.224619498208958	2.7719839335813563	3.6917584363033464	5.221770954681174	3.7107769733817526	2.8224179148017905	3.6564838608308188	2.7770701717402693	2.459106002764797	4.2432763460647065	1.3804771550656174	2.9372404979271782
-2.819582859919675	0.24102585191905518	1.792370547954567	2.0019510979088975	1.0911022694522126	2.037401419049254	1.9487514306303235	1.5821360733213132	3.296791952134133	3.3698689746825314	3.6709558166446414	4.570968301850991	3.2058475012467715	4.563674831937872	4.491837599411821	3.527056769756718	4.211553956164019	2.897070187874076	2.5850333660415084	3.6595868769973143	3.2852311528102547	2.968104265487712	4.770472674027105	4.019773089297744	3.8191150573137747	1.9894492139417774	3.76184642392123	3.0188990315611557	2.768859602352292	4.180119333529165	2.1404371066800727	3.4605695986149407	1.8349404999127568	1.2103693360270864	0.010573273214858323	2.6630035697652867	3.4850403558227603	3.635704477783745	3.374808989062206	2.802602216341527	3.6836038450136064	5.295299325453452	3.7568697651746468	2.849564532838488	3.6875747713363154	2.8299455918328866	2.3984622131706725	4.249962530930023	1.3648734836063248	2.9814327599417547
-2.8625950770285735	0.20406445122616024	1.825376304593282	2.0490574212347057	1.117539450162191	2.091801835153192	2.0097184074661167	1.535430450412863	3.2331060423437163	3.294998017128223	3.661747887657009	4.573592345791193	3.2879216594983047	4.504320931455314	4.517785879420506	3.463207638229764	4.185604091516163	2.9993890668647363	2.6085210421528564	3.6451891313613687	3.1888717658754784	3.0232264665295085	4.748977545884016	4.078262880831307	3.8246835581297374	1.9234603820050087	3.795854512391526	3.024974455021906	2.8293922550206787	4.1860575773995174	2.2152310563236584	3.5021637307300226	1.9092795964233649	1.2145894958638523	0.04104147497942025	2.681360915376555	3.459259912586763	3.6125339841934454	3.4981036268975956	2.864888108491073	3.6748833044189055	5.362252951391389	3.8092011076439065	2.903478262115442	3.738472534380071	2.9033408799619638	2.3570036126369773	4.251453241948913	1.3781489131259836	3.00197351528121
-2.8991120221307165	0.1676887682176041	1.8402321526725458	2.0604923620947835	1.1901234020919602	2.1492477046254943	2.012903942236764	1.4780537374298302	3.1829964779903244	3.2026900945033416	3.660380838721293	4.508159959224885	3.336298676346773	4.492506778916391	4.515087613261647	3.3878317403776386	4.180872548951173	3.0755623000374257	2.591138638083187	3.661847555126594	3.1271840052078144	3.10566919681631	4.744675059810836	4.126309380090293	3.865635848598265	1.8507768601203167	3.7807658393120427	3.0190065689804104	2.87794360747172	4.152047136304718	2.256949766095948	3.5035704592745147	1.9643156545637694	1.2093464050790232	0.07052301764863657	2.72571464746794	3.450405629241858	3.5997393162452567	3.6258574663055527	2.9411569815462477	3.667427537488335	5.378950972465342	3.78643036565962	2.9075383367232597	3.791542948963486	2.985561736333696	2.3271445985918495	4.292120719133015	1.390609139225392	3.0500872264920944
-2.8978681634165424	0.0823758497202888	1.8554690775333218	2.1201840552751867	1.2547031145670078	2.208179525413273	2.039792462851096	1.4362992262869672	3.143079535368549	3.1000804908709543	3.655843945065885	4.44044204458249	3.381862744746781	4.468440066941081	4.518632611795127	3.3282804410556537	4.147107083296048	3.1439593901547775	2.61964579945373	3.6464094197714587	3.0624773258233597	3.1808215714814545	4.7133407342939595	4.13499373666262	3.925640575104654	1.786650937293898	3.7458791402198828	2.993419274104766	2.9440025993367707	4.134858060702181	2.2770606340018578	3.4917755814783873	1.9581956460092904	1.2327005318018478	0.06708097083313172	2.740416161837073	3.482870777966675	3.6105686748197576	3.7304686694942495	3.0126582244158637	3.690001532808816	5.328716906486976	3.8052036456842897	2.9600154131370364	3.8730777684462323	3.0668467203456578	2.2660263882824467	4.2873781195201754	1.442193564927729	3.08957431738554
-2.856329714616437	0.014790827456379867	1.9131567265745868	2.164543218831173	1.3243733613697963	2.2297500397766212	2.059788616477764	1.4181749998519975	3.079871576551521	3.0123077841447703	3.657924422664928	4.35144840788062	3.391894899867713	4.443085534704475	4.525355629874396	3.30290086636887	4.098438651361793	3.180601606631608	2.630855624853791	3.6114261935811256	3.0102841222575143	3.243291656058709	4.65680283754411	4.167432530252702	3.9922551023614394	1.7458408354701844	3.713288543552862	2.998469566265574	3.023717719633523	4.118805044694066	2.282409428572045	3.4943343627702723	1.9252358379298733	1.2310583112488362	0.045514517211959434	2.77025399992495	3.5264500013454287	3.6254949475501768	3.812987381251946	3.0578418729760335	3.698761443789948	5.275472781243748	3.774208108109536	3.0474719262305094	3.9489807293446098	3.1432808571751023	2.2586767138500736	4.353270062523071	1.514751971756785	3.0880601155144825
-2.794014653017208	-0.038224467409591165	1.9489181190796117	2.1509410126981394	1.381609747175902	2.2495098586999007	2.115809937654723	1.4043329486428253	2.997545578798936	2.9733970991445515	3.6963585762897937	4.269215806574406	3.398589096515424	4.397527751276453	4.546413475791459	3.274723106454649	4.053610369616953	3.2158333243713577	2.635655896165079	3.5559925327371618	2.9915525675585704	3.2835925745812977	4.558712499223962	4.173007154800203	4.096898214204584	1.72338556877407	3.744719374199023	3.0076803225155713	3.091837157455294	4.121269251253944	2.298297008665139	3.5152871854848384	1.931138178945941	1.250761332674046	0.02751960061566818	2.782424847596996	3.639199554462377	3.6670436034118596	3.9177726692654113	3.0969529816070476	3.7359516950733296	5.2114215201425935	3.7468066365253847	3.0439843523877173	3.985587810143014	3.2550747328218206	2.2600659972149506	4.365693912331136	1.587368371643597	3.0813949296882464
-2.730228430779447	-0.03180510618167714	1.9778410272764078	2.1156504120186854	1.405562565090117	2.233198964045153	2.1358882336930938	1.3726870320584363	2.9266523375160003	2.9408687331411043	3.73743113436059	4.2035333550633185	3.36252579657161	4.318240037174876	4.521696470371194	3.230217687241909	4.006935632236994	3.2442676278971008	2.6139733464222017	3.505968020878394	3.0071803545031157	3.3400507544477227	4.473061305625845	4.185714895511246	4.178763922535595	1.7384615213453933	3.8380043926244296	3.0132255512412263	3.1553245159273784	4.121713796312631	2.322600625226658	3.533680680392932	1.9796186761376269	1.2863645292549095	0.018095669127950458	2.7857666498644122	3.7957622176879453	3.694915721734597	4.028373517594061	3.1183702722490807	3.787777887512827	5.154671941265329	3.7196235110133506	3.0485017074808067	3.991770777236712	3.3460760056995524	2.2454429403300944	4.35633702747164	1.638361034611739	3.0553943869177984
-2.6419631385846136	-0.05914504798486453	1.9771362401106003	2.0601485948508587	1.4103666481041222	2.177331634247099	2.145620710162072	1.359822577485211	2.881927123508839	2.916843553023354	3.7808503173701036	4.175860229165448	3.3342152155116667	4.312102340610394	4.487995874795095	3.178958597752635	3.971188410318316	3.2805191594128025	2.5662492079637995	3.493566224403817	3.0203917011044186	3.3746644919382094	4.403079581749208	4.211009696126906	4.229167115348841	1.7501216665250685	3.9591706547836667	3.0567826133105704	3.2250810262109533	4.086534366359803	2.3429585826772295	3.539506525880223	2.0168087125959753	1.3371091961317083	0.01285272315054048	2.814546070456522	3.977789577064192	3.756177942390811	4.129441030051237	3.183162027607829	3.913069221034541	5.084126706150894	3.65646899066432	3.075833398091857	3.927534535577334	3.447968424752397	2.225320449802451	4.350864797149134	1.6733335771030078	3.0484970660649164
-2.5510062960694166	-0.04959575788126266	1.9987297715429833	1.9747594492781246	1.4380031763706758	2.097308493139717	2.142346453730966	1.339141596141846	2.9052502850792927	2.9087645405154423	3.8365831936680785	4.145306442462646	3.256149413149589	4.266830891687277	4.445001097275091	3.1587269441740755	3.9628992571115247	3.283192452766176	2.505135257211876	3.4710510988126195	3.054285628204341	3.421803625206219	4.356720582681069	4.210709288969278	4.265391525107131	1.7694528529268587	4.068610393843086	3.097294250924798	3.2705508304985984	4.049949954493104	2.366110040125996	3.5648926749168246	2.055519506147875	1.381084040533271	-0.006069033694374955	2.7841577281336094	4.139081207218372	3.806011133150809	4.18089561985832	3.2709235256495184	4.08105773864182	5.0494167919803985	3.5836611407456607	3.0930113015496215	3.86976031134106	3.534746413979311	2.221700747966689	4.349845830123563	1.6984872169205372	3.0739289845040387
-2.4572349081199114	-0.06337424344312463	2.0083996973138434	1.9024304807929298	1.4473245564455655	2.0716180053824287	2.122649066736224	1.3299620014753502	2.947970642790999	2.9343901153234304	3.8458974961510206	4.118118704634446	3.1761268325332774	4.226374155180776	4.377157127948829	3.14835366353952	3.9602959138432183	3.260977349711971	2.4588750379109188	3.4029387242679783	3.1060410308187416	3.441342672094392	4.329283294482757	4.210856384887842	4.285425494447631	1.8119779687865119	4.198193745759783	3.1075296977476103	3.291050931468857	4.004776493035737	2.3421007099884568	3.608387584762189	2.051360292271187	1.4534940037250195	-0.04262679405525027	2.7588656819449695	4.333852609006451	3.864300193472469	4.219797316149931	3.328597434858449	4.243234202952068	5.0093167716844516	3.477665968487268	3.105949818839203	3.8693662083701454	3.6214377483580975	2.261450792816305	4.39640381730425	1.7260616230445531	3.138083439024075
-2.3738476977587224	-0.06096600242849791	2.0229097079698857	1.8349644573548265	1.4332750564971115	2.0842300470686195	2.099560524298661	1.3144308595534904	2.993581123512587	2.979481808928153	3.812856350577556	4.081989780047041	3.090163774114521	4.142748496163573	4.30443890118657	3.156449445623614	3.9453889681338383	3.2096826828091283	2.458263201966764	3.3426716877557645	3.083513360301129	3.4714359516971305	4.289030249845818	4.204486199315999	4.326348630461625	1.8333146774061178	4.294378179237343	3.0760000790038995	3.291133654746921	3.960146364427877	2.3212352472708706	3.65365101580801	2.0222387383549463	1.5329094281027014	-0.06321573734586881	2.7281664890782547	4.535689060655964	3.910827633080827	4.227348715077552	3.3754305996085874	4.397738363206367	4.959287325119439	3.4270455371754807	3.086682107557407	3.9144782855408833	3.7363283946299837	2.329680184982293	4.41592772870777	1.7261660033991741	3.178337214409196
-2.2793835387433905	-0.048024256415692336	2.0320350627271666	1.8319271376093158	1.4230688898877395	2.143371816123691	2.0831391367449577	1.2935276542644056	3.031413692331831	2.957823286975537	3.729859819270685	4.04415080435254	3.003957128048648	4.078225504355616	4.262417496145252	3.169729556430415	3.8803730367403886	3.1344937236836685	2.4364853011676546	3.3095537525989918	3.028078823085591	3.5322938283760523	4.310595163620925	4.190205982517787	4.351411743209213	1.8891942309187635	4.341254984615878	3.0741115632600247	3.2730079239680903	3.9136173149520475	2.315772624932917	3.718141923020236	2.000227213871649	1.6388960431745907	-0.06681753566967877	2.7027186997746226	4.75542285899868	3.8995699378479594	4.199144468647499	3.4032386167985926	4.538285721470503	4.914825680486213	3.369948999783351	3.0874656054597316	3.9427964909510047	3.8128537470890356	2.381956860042494	4.43939541989544	1.7100167777690687	3.2096385285679174
-2.19848665348081	-0.042274286827022854	2.0263680822021017	1.86818734911662	1.390787901593924	2.1772264204348377	2.1671144584129034	1.2949015738608716	3.023222120206501	2.930775241013073	3.6762621025291815	4.052147968645533	2.958817318761767	3.9820130006427115	4.2427249599632475	3.211535322134279	3.8052254759352784	3.0796385304834706	2.4175305394844337	3.236656267888537	2.9443493911216434	3.618139263448571	4.298377487350917	4.184010861806771	4.328680986824332	1.9530792147915428	4.39887426919774	3.068774357738829	3.263573228049323	3.8821588917867422	2.2985851872576775	3.829040116306886	1.9598411263971074	1.7067977976265194	-0.06226637706083157	2.719626680887183	4.951943399402252	3.895966870662865	4.160507656819474	3.413785871433892	4.6340394225715675	4.8888443997116795	3.4084611489140784	3.144224555519851	3.9670338236622937	3.8712363108191936	2.417101177299458	4.437854389517264	1.7708379354412542	3.2111846756261286
-2.1677856822826067	-0.037487090681986066	2.0361215990089065	1.9025096153317538	1.4300394282815634	2.1739434608580486	2.2208481993469573	1.2549795845973601	3.001732936884379	2.8843780105364	3.5973351050228204	4.059510688689981	2.93288692485052	3.914796546458466	4.216455919982954	3.2305666802321715	3.7363435280558015	3.014123939214806	2.3412242208097775	3.1596133128021355	2.8663173963102224	3.7128297341272782	4.3157316168337605	4.188894031948352	4.289648031279282	2.0290030202433096	4.452065356245406	3.0991664597649335	3.221915906325614	3.8294995110695247	2.3016813025409086	3.914096367392169	1.9471367804460855	1.7525899084804695	0.011322275550933087	2.7370285901644342	5.095297031122088	3.8647688441692707	4.099038806157386	3.4219587876536863	4.680127381188592	4.842018862382076	3.423896487372918	3.155701215510058	3.9393703377038536	3.909168330391393	2.47277380712835	4.457453779959716	1.82512507356321	3.2076415994243233
-2.1327772744260605	-0.019073590980572	2.00573052080334	1.9113450291369116	1.450587625090701	2.1693621826241936	2.308447459607485	1.2203017973650012	2.9998689280881625	2.8412508128780902	3.5200421581974326	4.033466806886485	2.933833643332419	3.8257072414816315	4.181212533650041	3.2019291441579028	3.681683665940006	2.938920865019783	2.2669074206196873	3.094765928861718	2.792921974648571	3.815744319292972	4.336081914567295	4.19779074530452	4.203388260742447	2.0877986258137473	4.507359251381401	3.1200291598274306	3.158981309039779	3.785978001003079	2.325438545817151	3.959978452949398	1.9771021054491587	1.7743634432361568	0.07647787827715428	2.719247811921731	5.250857322648234	3.8337723878678505	4.046780169893461	3.4160453410339384	4.713365829933856	4.7947356237331284	3.460042687129821	3.1022008389867195	3.8616367049405795	3.9311193716563926	2.5058306732380875	4.448245337210116	1.8112352179035927	3.202017116806231
-2.072861704078039	0.05186173643775741	2.0077707157443587	1.9577319088866374	1.4819717798321668	2.133468627239165	2.3482090021656603	1.204061048618593	2.9862320985899036	2.7799217623717523	3.443918892617666	4.01212283566086	2.9623606050422437	3.725518935217361	4.148515815103241	3.1774672725155586	3.666458365810777	2.884751260912662	2.1985252888657643	3.0341122807996834	2.718932609723663	3.9445198411799653	4.3279412187331205	4.230209857046342	4.139914154146531	2.175451242015451	4.562166981973298	3.1318556315826545	3.116161619203777	3.718473010609979	2.3489614704690167	4.004959882468817	1.9441195997729686	1.7717641669966213	0.09505972332246075	2.686108219796008	5.298610867281919	3.793004816500838	3.9901387289944568	3.3921813446226627	4.695309586456455	4.757403350238862	3.4891313783621536	3.041778604157184	3.781233342374331	3.9316210576192328	2.4908896262521787	4.487725906507028	1.7651243621601374	3.2120500352514547
-2.019688265188082	0.09978860892103145	2.013003760450476	2.006249039366965	1.4935225274912933	2.1302020830977035	2.403171358886187	1.2163833899993943	2.960532717047327	2.708113107322146	3.3636171565253257	3.9656751831446457	3.0013711879833638	3.6463654832281316	4.122219968093619	3.1513573495242655	3.657476791740817	2.836297251759443	2.131080729090742	2.9814297535946075	2.6461010074065907	4.059599916083949	4.305305874106564	4.218381066243049	4.081746158275773	2.268657643305348	4.595079735868336	3.154037427939531	3.093272724496172	3.6738538584233202	2.3627090885281135	4.046577514711099	1.899204490582407	1.744599425695095	0.09890220453543556	2.701158090193777	5.288637268872659	3.7894924559022214	3.9168089406851303	3.3734519842623336	4.650845656279751	4.678145635892678	3.5379864720762058	2.9965265594107064	3.7384286745333073	3.9627210265338446	2.4592752555605184	4.546716549383655	1.7176060398084814	3.2383742892517198
-1.9657273098795085	0.164290768908887	2.0147362256464243	2.1072910818100015	1.520867584853333	2.1260654229726432	2.4296154217877515	1.2310020454859643	2.91564550726777	2.638245102796633	3.2835537995911515	3.9214726551981576	2.9897401966655655	3.5699402008279058	4.068579564599476	3.146799503383034	3.631121025207655	2.7951881198754394	2.0636464522727636	2.908035475480284	2.6225109666902866	4.213585501022875	4.242681055370609	4.156743732818269	4.047100948138064	2.3951160580283974	4.607046412538128	3.1398892056735184	3.0553901295838486	3.667257029280841	2.3890504997613426	4.079302808123765	1.8811289877457464	1.7214762766974812	0.09143188620654866	2.7760241234138854	5.264825372279695	3.755482525227813	3.846038449781658	3.328239618498299	4.558896118767684	4.6217406791852715	3.57332267833977	2.9429318462833196	3.7316590025329077	4.000794430331936	2.447403838824279	4.586468843220717	1.6718508636980676	3.2650847250700146
-1.9217241780716878	0.2339671275424621	2.01162204979751	2.22363204297118	1.5192713549859045	2.1493025808291453	2.4863240780641904	1.242647335142546	2.8706995052888304	2.609772292850625	3.230917289132573	3.8873469801356384	2.979562229043829	3.477397071511997	4.02696026499807	3.1489336830701324	3.596205902153855	2.7525328837646215	2.008379063711419	2.8433236249709517	2.57244903037087	4.376644331473979	4.188701003893488	4.085605246118439	3.996634587339996	2.520362464490559	4.613624277393819	3.1492061771613855	3.0087117169925803	3.686169403012111	2.378880405154517	4.06918299753388	1.8672153609241184	1.7282657788892153	0.11466341502000905	2.9070040831227915	5.224596854742846	3.734216869953549	3.778201726518611	3.275337934227546	4.442556626860959	4.538428269621838	3.5958097625236234	2.919355616665488	3.765068764067274	4.0422884202403	2.413641752732371	4.603168580584231	1.6292588293774681	3.2748294269378113
-1.9099409853887082	0.36672112322973593	2.0121830112102943	2.3035723926368186	1.5108277340184078	2.1354189166039186	2.5799514031510364	1.2341424331350284	2.802887144439669	2.5353048732124797	3.159521876856423	3.891920220261133	2.950954071451631	3.373072213500623	3.9720442166600685	3.142958789004358	3.577758059409716	2.729960871094315	1.958466992438203	2.815569498478905	2.5274539371729987	4.581991883816272	4.130076459072222	3.960060433455284	3.9386463772721974	2.6081958864837795	4.638488957992579	3.168371196326471	2.959608451799169	3.7113163839861905	2.377604978898136	4.01722039069226	1.9031500693660672	1.7037500310057454	0.14099285634253764	3.0837610762882615	5.156468991572053	3.6791932467450943	3.708203971851699	3.2505837044964756	4.375843507051839	4.461114439702513	3.6623508880791915	2.9066273763864574	3.7577142941100328	4.063979496960918	2.3580242582839026	4.585833561309713	1.595280164212562	3.2502451207978185
-1.9009149693943102	0.47034943371633864	2.0153504558566255	2.36113213326858	1.498002344941035	2.130036346865577	2.671147303031697	1.2429087195712687	2.731673718301108	2.469760227179678	3.094548176955799	3.9039260675772147	2.9282239005901056	3.310666818342182	3.935923593401923	3.134788457995369	3.5529240270034257	2.727050646216129	1.9165863780239811	2.7915366909777553	2.544731510730445	4.731249244765544	4.097407555435596	3.8485643169016215	3.859946842703562	2.725712743782301	4.706897581010935	3.1962084031910263	2.9184190468739497	3.7018931263841623	2.3916840856272623	3.9536339651199457	1.9588555255134186	1.6771301071188414	0.18983318531331	3.3053606442203396	5.065397953947796	3.637574041316151	3.5866326485406317	3.24332973880034	4.299715943587156	4.371749603280929	3.6908882714872036	2.9045462100834083	3.6994652393588003	4.054296957878103	2.3003981691043967	4.5614915712544235	1.6265455359355994	3.2263834857805342
-1.8606373291650709	0.5506523218674595	2.0162289812540033	2.396065352159797	1.4857588937545336	2.1181202400843517	2.7388436975210473	1.2444053105602761	2.67171244237942	2.443316112394018	3.0666018518846303	3.9582938993270047	2.8861351009774885	3.2377300674937475	3.8818967989333366	3.0861685738169564	3.533335281607157	2.719415401801611	1.8840655915560636	2.729932846307145	2.5864159852656647	4.815639366250094	3.997430698087917	3.743342566395383	3.787921248685297	2.8244875571457735	4.822540311060719	3.2152081496830776	2.8808304377652107	3.6531413516149014	2.3513041014553795	3.875730496936883	2.02414013897565	1.6453711877896364	0.21239622092087238	3.485765204707559	4.9854142610654915	3.6385264604741687	3.4833089216099316	3.2825459523974976	4.2279830995079495	4.270436070063761	3.6905290569814624	2.8535021858990666	3.640419715216349	4.0666110678750895	2.2613603964367726	4.518638346901273	1.6321806452172667	3.2273418413951283
-1.819102357258646	0.625429957295054	2.0494498618822816	2.364978242037233	1.4649627291609588	2.1298935596058195	2.720465106209715	1.2657491892364143	2.611257904134576	2.390301318658083	3.0178310994945816	3.977605683381296	2.835783876392184	3.167755303246297	3.8428625289013896	2.98848989144108	3.480324893329199	2.716222875532157	1.842746379855765	2.6535563451786315	2.617601772076486	4.862802271383312	3.894702787312749	3.6191770369404423	3.7484981093570697	2.912373392503276	4.979460168125687	3.253830390099174	2.8084004808233587	3.6254258880795236	2.3181152559192797	3.7974712477583026	2.0929092693846316	1.6224184237059103	0.26075870286900515	3.586933389462118	4.947747360093834	3.5983384034096537	3.3858114004693123	3.3365859866294345	4.188219009211573	4.177716552207455	3.666781200316673	2.7319231869565668	3.5562647466269697	4.063587269753608	2.249110084237384	4.48025096568488	1.6385542812545748	3.237769460374954
-1.7504780374645659	0.7312454526666671	2.085205107987604	2.3363230298927258	1.3878795506971058	2.2140107327217704	2.700577559286387	1.324669674513278	2.575836915200176	2.3562032818739236	2.9586729112070524	3.9995458793224214	2.78969139709276	3.0906354199179042	3.805435294058608	2.914211827640289	3.4453560479670493	2.7081142721776392	1.7940729374992883	2.593965220712662	2.611524773548623	4.896467511452043	3.7790287766870874	3.492689049391012	3.7001347565460407	2.9925187084581033	5.122556551406657	3.2803251421315602	2.7534005306807168	3.634371671359259	2.2740244865182295	3.7692596183118234	2.1549713987889816	1.590524853684878	0.29057213457485825	3.6829029326068365	4.933970317958429	3.5693475705203555	3.3106906675598538	3.3984715609571112	4.153317161639555	4.102071985923386	3.6111432915236157	2.6494672340044008	3.4916191463978024	4.081766544734345	2.2910161789052204	4.429773100415703	1.6010631456632758	3.25574466223949
-1.6907928113228725	0.8369266513406565	2.1222756836291135	2.289173310206917	1.3387929724782868	2.26690637508967	2.6645960602722396	1.3589261326935618	2.5299460083765015	2.3114536783663118	2.885652846711362	4.04830362961454	2.7438238006298534	3.015275557613284	3.7715886463916903	2.8925158366912616	3.4242423848997086	2.698887049560226	1.7821082495707241	2.503894954090469	2.6066843618824693	4.891285244836935	3.663652941034595	3.3287729197179985	3.7098431899058086	3.056765710219066	5.261769475738986	3.293203188814412	2.7214502553604816	3.6304366243582953	2.1835253033129365	3.7544474334861135	2.185647852779451	1.5704505070825914	0.33739586465995675	3.8122637996060016	4.9456757919150265	3.5786601133987532	3.2478942635578085	3.5060037051712514	4.125290367798236	4.007704743317441	3.5581152906189777	2.625388355916144	3.4526029522771893	4.0732059578956985	2.2999506749702543	4.373060666530816	1.6029076752175389	3.2656114657115167
-1.6317804944918557	0.9643681510236183	2.1443449463984163	2.2402209397630566	1.3032114359281926	2.370584306390164	2.6609393236336216	1.4077585000982444	2.487291210311587	2.2648074466527337	2.834186017498406	4.0548915851248335	2.682621660350587	2.959396945140822	3.754684041259744	2.855498307980471	3.3852009906216542	2.6495796836299776	1.7804875620590628	2.4255092917287073	2.5612846040436983	4.880350186841753	3.57210341967905	3.151909241551214	3.678722267413666	3.1018940231714156	5.356641850687896	3.292530639216943	2.6788974011239803	3.6501722296797254	2.084409191510548	3.7280469533778047	2.2395161316390935	1.5434815271714906	0.43805327731466753	3.9153250578154513	5.021360423953138	3.5652556956192414	3.201840686749376	3.623675319725817	4.130487258807267	3.9102305164613598	3.515672912190136	2.671299316637462	3.4268311605791424	4.04227929867734	2.310821961549961	4.31277555813652	1.6166347046732867	3.2957989576781657
-1.6010464928036885	1.1201073455161061	2.130608972344821	2.2045478554792863	1.298548236095359	2.430008518844125	2.6395195973321672	1.4096014018646577	2.434060330026141	2.222940387850806	2.7817541371773924	4.062338934135309	2.6307770266827015	2.9011733124407844	3.746786597981834	2.861632702071603	3.3416799517133144	2.6126967043951668	1.7563190139692182	2.3288599729955304	2.5363826666689917	4.8641092485323885	3.5414727178899588	3.0074667468997527	3.6565940364224843	3.1159156138798476	5.4189353437780765	3.243856294463322	2.627066388864126	3.6588490906400097	1.9876888488280577	3.7236234643183166	2.265062548453468	1.5272250455697727	0.5677881809602763	4.001844490154119	5.123847361487491	3.526007963501214	3.145513600462004	3.74140436868811	4.1167273087492635	3.813569382537289	3.4337233412403294	2.725104306775399	3.443958112915177	3.9690285873211906	2.326014323293152	4.21811352146104	1.6450553542659319	3.298351023185176
-1.5721169989356647	1.247337254685601	2.102069189729438	2.1367835884298083	1.3036417821775668	2.4728357113729653	2.6054861156768263	1.4265031606916456	2.404435744392199	2.1930162171040517	2.7413155480505336	4.080057509654955	2.5937772108809525	2.8039104588693755	3.780034247200331	2.851210432969115	3.334998488326755	2.5742396932601905	1.7488233926536771	2.2312447494266214	2.4809506397800094	4.852413490850585	3.4741468852153323	2.8896926386950375	3.5940421824049897	3.0999193801449594	5.456551593202161	3.1529237104868426	2.5758874057241967	3.6436247944326547	1.9016000751806383	3.770827568659201	2.303785807573808	1.4873497968470624	0.7313455050439418	4.035815559808049	5.237978516930145	3.49624108537205	3.117106463804524	3.859443563452139	4.056967983443707	3.751424312813169	3.3940592725091925	2.758364080779772	3.5023400185066045	3.865777055387197	2.299017861266565	4.1389221717984785	1.7128537309506915	3.2952353025981758
-1.5134563699004233	1.3557697994263074	2.0600114253698836	2.050488650205696	1.3407127986312095	2.5298935003718825	2.5684250110407483	1.4701882836465887	2.3335072700861796	2.1380364688558906	2.679094742944208	4.105079837939492	2.5867990411996056	2.749474022420025	3.794822945776049	2.793520949703974	3.327862176062839	2.5370657923594857	1.7349378156306763	2.140303572277977	2.423606246120321	4.799830125012888	3.3746106578086605	2.7876722961910394	3.567103466415726	3.07920594362465	5.4315111904790285	3.0610052199248217	2.55206395008543	3.6232086509966925	1.8599174571395907	3.8252117816316074	2.350962702099789	1.4175862376369888	0.8805027437188601	4.027339955921525	5.3693894467245205	3.436498200039341	3.1098625312400734	3.9937757510006464	3.998266737273511	3.6726135303435186	3.34258082437442	2.7605482252078515	3.5381334673650544	3.7947109583601426	2.296911176847097	4.061996451287833	1.8032236086416282	3.2783497865620843
-1.4188920328859247	1.4043734530049692	1.9949963008505136	2.0220134053188366	1.4077557916207524	2.575246456738565	2.4886712103281083	1.5427334086799975	2.30531704493096	2.109734245392624	2.651899013179306	4.138753430525422	2.5891868803162743	2.701422799762682	3.8309786954864173	2.7543833189170193	3.299302601058278	2.4983757313438266	1.7087773559317163	2.019402271909555	2.3506164932301927	4.696453890224877	3.274223161039521	2.741594499701268	3.523868382157199	3.0682600828977544	5.397415240946547	2.98147777256911	2.5611299971393864	3.5864431281801585	1.8829373185836722	3.9303529902688084	2.373056995542892	1.326865080253844	1.0084329479464198	4.013005232480356	5.506090671599185	3.4127481921465437	3.0567096750848934	4.097640133937231	3.9072916168256384	3.5909865385795525	3.2912362012515906	2.730604634880136	3.524231802890995	3.7094517093661907	2.3055539682831427	3.98230379500837	1.8687181702962274	3.250828652883149
-1.274872055932783	1.458938075738461	1.9341964428082385	2.042017000006423	1.494150645617324	2.5818942235892544	2.4405633506358035	1.6009485334497477	2.260380432785303	2.093652342301895	2.625830244380784	4.164839899808596	2.5827953615127996	2.6656387501049728	3.8173926157091502	2.6779572058617083	3.298881179395005	2.4533616654651214	1.6865180257800627	1.8988883338876588	2.232809880327701	4.598313646467341	3.2024518105831143	2.6976635785017873	3.478555557105561	3.042866011055476	5.2838577467726555	2.9268677148543434	2.5685165495376596	3.5917172985677817	1.9313724219115513	4.052284220018633	2.3869157134974337	1.235201570003949	1.1110924340633181	3.93423735746504	5.601282570654403	3.3800056340554234	3.0315162194371608	4.174803260720743	3.8508541678752857	3.560395936283154	3.1784390045823363	2.7297275205005116	3.546185245320835	3.63830807905397	2.2888402547056854	3.8839571232490693	1.8689332462552355	3.248735888178095
-1.1170932283850992	1.5482914526295024	1.8734218669567366	2.045677610608801	1.5708627090029847	2.561374929430418	2.4271755613954764	1.6406997263897964	2.2090252774394044	2.0969774030179162	2.6012968424181895	4.158718222601452	2.5618017622716396	2.6241828112113375	3.820767528263448	2.630252770923027	3.2977299302242296	2.400785400656889	1.6374683793835174	1.792652940336599	2.152940326476957	4.510994831189297	3.145917374277828	2.6641267449562385	3.4863101561039853	3.0307296762406146	5.151082109596518	2.859404731903026	2.552643013031883	3.6149214529890847	1.9945496093086175	4.166267488143534	2.3609037061926648	1.1805665339079048	1.1955623460191798	3.839319874954252	5.692994012419959	3.350435286863628	3.019968383992742	4.210067987066166	3.7974137895920728	3.534129265274207	3.1077422602348546	2.739484517815396	3.5053332941357005	3.5294969544954107	2.2399524822143544	3.779814919283839	1.8912935200300907	3.1950033734935013
-0.9407525693127254	1.6326496513013442	1.807579584551096	2.098900267967592	1.6481332855225528	2.5218896625171014	2.4623428243673526	1.6557354646110078	2.1939782387903706	2.1263013111143776	2.5350005226722603	4.14096306552875	2.523789761150897	2.5863839165207057	3.8282157227050426	2.605954675755993	3.316065553035372	2.3479803204888414	1.6037796359581862	1.7249323451632512	2.052793860899116	4.392838201490234	3.1302559789269955	2.6551849705264257	3.469506500325834	3.029567643513112	4.9961771995576925	2.800040109930401	2.5599014504046402	3.598835507717363	2.055396936639608	4.235259489486468	2.3631851768640084	1.1438177706719608	1.2593044997724707	3.76904667441097	5.736023601983529	3.3233497962158465	3.029914388567532	4.205921222828154	3.714834404050836	3.4889676068584543	3.0297683806685596	2.783354639331578	3.4819858713587353	3.446805425474904	2.1962711565186717	3.661087020037159	1.8205319209150865	3.1213839149665192
-0.7994503063048923	1.7554350614673624	1.7092284614346327	2.1281838764230843	1.7430858725169762	2.4549086689195683	2.5210533889237494	1.6588140447507531	2.186345192559164	2.137194083455899	2.5148028018498474	4.138642593879591	2.487486274434621	2.538573817656967	3.8437577912428944	2.5415766513913374	3.334169175063051	2.31047955490582	1.6044778954822305	1.6716213279869012	2.004120135165417	4.287622499772512	3.141030073073522	2.646109048762431	3.4415279421248632	3.0273573434999603	4.824760267231962	2.750337989514068	2.568507216655006	3.5662245603258342	2.1326571175676277	4.240701681734352	2.363900271894244	1.1109516083461177	1.3141919511459401	3.737024618596093	5.786949653045889	3.3157254036968986	3.042917523050659	4.179656468173818	3.6168759613095767	3.4709072512692765	3.0057106134497964	2.7960965620188287	3.4866134030172247	3.3548372669233344	2.1123852396394094	3.509235773547541	1.783596652416625	3.053263997881209
-0.6827162086546924	1.8924438934504526	1.6490859403524663	2.167723491291979	1.785879557097012	2.422087181428213	2.5737250672625915	1.6870416758006663	2.1817370261344076	2.124517031532797	2.503801475539672	4.174098308692075	2.4348139528977386	2.5137663806944865	3.844648893872953	2.443949055255467	3.371549157212524	2.2660501049618516	1.5787500304379951	1.6423363211638733	1.930923531367037	4.167912140963525	3.113548375836652	2.6279877638935796	3.388850215950403	3.035780049248607	4.653003605465778	2.7290883310331067	2.6017619744370304	3.532104355019013	2.2329521518896285	4.248526677577414	2.3804770451720936	1.08369571888397	1.3502242909072533	3.7019436408655215	5.776530556103552	3.245481215277451	3.030695891665771	4.114502876046378	3.51944901878515	3.437608134106642	2.9841987230132596	2.7616586606539744	3.5315411417015667	3.319541379046786	2.073403243461285	3.354743389687326	1.7238006087260118	3.0187064043120126
-0.6220547142287052	1.9513095666509799	1.5719596056622749	2.200873204878085	1.8145333890945892	2.3832051906873706	2.581338731039022	1.6927656645205709	2.182287980946741	2.121139694313999	2.5094426884134626	4.223892354323041	2.395349353190266	2.4619124348755035	3.8219951053305827	2.3785519066345975	3.3996136910942214	2.2753901473138463	1.5514761228020997	1.6179481040538726	1.9076859404992592	4.074488235263041	3.0742423395284226	2.6125618563493775	3.346583545489975	3.0433982708012897	4.496534768520033	2.7488091071067164	2.5991050724343667	3.519388171056346	2.31809299009739	4.230110229056706	2.419652010614589	1.0780864817948266	1.3412370088505619	3.6767965311267523	5.731947290405875	3.197296364763949	3.010900944199066	4.027713742527537	3.423203187853685	3.392107238242434	2.9772250952378005	2.749860104007206	3.588345364109427	3.3195185751393845	2.0143314533183276	3.2155178994349143	1.6800982462564793	2.9771506850771403
-0.543227971463453	1.978136482518152	1.548824393280687	2.227083755409242	1.8355072472017078	2.399170336191706	2.5799043566125466	1.6921801445277087	2.199566120117482	2.1103945801645274	2.5275573684200783	4.2925411875917465	2.3645072460595076	2.405999571864177	3.79278561154716	2.3054814198373696	3.4342613964353483	2.276981570996151	1.5802164268532726	1.59186736690782	1.8454218088542333	3.986609830278026	3.0111440166281134	2.593096145861466	3.350660310048956	3.070462256807916	4.300194581554084	2.8108022256712824	2.565304341017115	3.4916672193103664	2.414088166610601	4.226324522519138	2.4758475537543823	1.096899772879427	1.3096036063269665	3.624763709936949	5.643632774955032	3.1636512761373736	3.0270351007103953	3.952428720876754	3.3684340590283908	3.373282252213882	2.994541027285522	2.714826657821376	3.6085056380216023	3.30698554763134	1.9772631677281858	3.0934921951789343	1.628215788427455	2.9545597586155026
-0.5101284060526123	2.0266040979350035	1.5393023908626497	2.2528088623447102	1.876414569567342	2.4357396832789835	2.5976572908265387	1.693836680140068	2.193787439069932	2.097629942170985	2.530216278600046	4.2675723666534715	2.3336851190673427	2.375609297066817	3.7468286572864686	2.238249038497216	3.416756678660009	2.2718495333467676	1.6044009135265362	1.5966650358548735	1.8168146294822016	3.8765356347493145	2.9899793609407803	2.609826752767849	3.3757224509813915	3.1410821548384176	4.122100208502186	2.952789521620209	2.500672007532227	3.4484036551421715	2.5161661324559974	4.184190433993039	2.522936464909895	1.130739045397358	1.2250597301265111	3.604014277216629	5.541708279318687	3.09962955955031	3.034808802202018	3.884661863197658	3.3535766594485943	3.3077178843981905	3.0005362597583547	2.694569492387197	3.629939754439769	3.310406133741614	1.9673208481977214	2.9781979632116298	1.5647730871684897	2.901637231898502
-0.5062990422753277	2.0986886871239614	1.5430598079283573	2.2696262282083532	1.905939133245223	2.4664465934442363	2.5797226515095986	1.6807939274159136	2.214705492127127	2.1002850382330127	2.553177574286567	4.24851829145057	2.2895757748007233	2.3496624588447843	3.6951456291233944	2.179977553509118	3.4256475217203124	2.316721188255771	1.625747009588985	1.569086278896983	1.7987859662190644	3.7654430525151374	3.0124935900076366	2.616252876224214	3.3460553639553368	3.2184264030927543	4.0191504732362695	3.092941189080632	2.4512925738566604	3.3535937193666525	2.6047335751536935	4.157750604834533	2.5814347516814116	1.1769584132542201	1.1401069745149317	3.579905878701934	5.443214122387035	3.050078567059354	3.006053495895001	3.7962760531439583	3.3360420735914174	3.2696532887929726	2.966165642576178	2.6840873274366137	3.6554674565558303	3.28876522561728	1.916876462873016	2.849082890224043	1.4985865886197303	2.889911218534164
-0.503111165382083	2.1714655736973194	1.5695275818378644	2.2384923180897114	1.8946403690431555	2.4661564293342297	2.5955344520265426	1.6794762007534927	2.1783051689592896	2.1155603240572303	2.585082360432218	4.2198956831531955	2.25007291525339	2.3236475762188746	3.660761454299444	2.140513109481804	3.4069135579413348	2.374733267174775	1.6565663031991562	1.543790007299928	1.7784196868665574	3.680618381334603	3.011099030848796	2.6239790375523837	3.3736733787352393	3.2787505286355225	3.897855348185827	3.2430070132874875	2.3993699296580266	3.256216398671957	2.6499220884419294	4.06521912724126	2.65642706812467	1.2418193873847305	1.0814195344221953	3.4888069630962946	5.321370273590487	2.9781885580208125	3.0098489207975883	3.7231333349014557	3.2756380582080356	3.245298193882463	2.9148805683821086	2.7035674761092046	3.689779841023583	3.2686384969444275	1.8381585262449183	2.7313355894914766	1.4459181800839929	2.8582393402044666
-0.5554015601995523	2.244711139010592	1.572663966677702	2.183210886357965	1.8958223153517004	2.4581794150861027	2.5557060859045135	1.6951578038564352	2.1530793437789395	2.12522414001771	2.6335194674413946	4.166549404922366	2.2039285726154874	2.3079781830253867	3.645904351579925	2.1154386652783104	3.3806528997911016	2.396679780619574	1.6753706532652424	1.511194070864963	1.770150169124289	3.619682057500499	2.96545172987909	2.633235721554331	3.3905280548088244	3.3472170093737987	3.8326917270642227	3.364615527560563	2.360087402347685	3.1414359621612826	2.682035400386993	3.9528972634579502	2.7276726874393944	1.309215217756483	0.9996740542465149	3.3994879688048583	5.238663470924751	2.941083517045586	3.0556269676675396	3.619866269805249	3.205484950884416	3.196701083210928	2.895246710290207	2.667023204005106	3.7019398246261788	3.251499080141214	1.8041464076138767	2.640322335356326	1.4143155442345436	2.8129020207037128
-0.6372781037177654	2.298254625716904	1.5414600885755683	2.1473599620890953	1.8826348464595355	2.457514842382833	2.506554640995236	1.7338159475076342	2.108962523294011	2.093893547919966	2.657048942841823	4.128256708771287	2.162928478001586	2.2831981464939983	3.617288309962993	2.1113083658898306	3.379240202053026	2.4455810862450633	1.7126167737145406	1.5063805864340805	1.7188914095158172	3.569617558500126	2.904011536665161	2.6106963796948457	3.382284146881807	3.415976029819698	3.7889837773285455	3.4857017801868486	2.3313472144383014	3.0118241853222907	2.7334472386563005	3.835754594511095	2.803188998428572	1.3443756207161464	0.9106404428365291	3.377073038283392	5.128330190476579	2.8760499180938135	3.114664266622524	3.520832120558648	3.131503073480278	3.189582481514776	2.842924332175813	2.6705727087482654	3.769978524304937	3.3028671619545698	1.8009312456042506	2.5690418179657386	1.4074553360761226	2.8141982854090815
-0.7017567493319843	2.3733410180381	1.5019404062160784	2.1443132823443682	1.8671668101571974	2.4646542053706857	2.4379943027663002	1.7366369177230425	2.0943405649354685	2.0656289268534325	2.7354842299341184	4.078958425083246	2.151308964635746	2.24413883197316	3.554495616904318	2.0975369256570966	3.363681823612032	2.4855958969502057	1.73135493892983	1.488814356822268	1.6984663885218896	3.5470575829814583	2.82759684634613	2.5705313729822583	3.40804648063063	3.4604136240179373	3.716223103029887	3.580553750513451	2.3034427437483407	2.8811926989536216	2.826109704706548	3.7244650967808326	2.819661658554417	1.3632080736299685	0.7994478686098329	3.3745957692257305	5.0322751380135236	2.8246469994622667	3.160479885756813	3.4349762961653973	3.0806857471931015	3.172216754986721	2.797260548794411	2.680644401452227	3.8170306051325027	3.3164856554549416	1.8106696924489598	2.493512459675318	1.4487771472730555	2.837045483260993
-0.7390167066136357	2.3812994570740598	1.480467139337861	2.147401231176546	1.8500570330310429	2.4849039885767312	2.370725068457354	1.740451290311513	2.0501931936551347	2.026292234212174	2.758354531425856	4.042507910424936	2.1386237021751073	2.230436789732038	3.509515270453438	2.1320535864340906	3.3546457313476723	2.518788894535381	1.7673451016231774	1.458702597044684	1.6620001297995692	3.515111999641797	2.700709841855217	2.5152443361037102	3.4594127422586434	3.5193359967950117	3.652107957250375	3.6330192300229216	2.2692678485810722	2.75925947756658	2.8911320124562283	3.613695334421905	2.8686005747617718	1.359818501406864	0.7056395309295098	3.387002456471908	4.921045291767534	2.7588524730350406	3.213287703284485	3.3489188770010196	3.0304294489125816	3.1832985116362513	2.7460497506835244	2.7252692158007963	3.8438741026514585	3.331280830577247	1.770604863043665	2.4641077130837226	1.4593871779667593	2.8390502212281126
-0.7360839467941928	2.3829258695725373	1.4355175840658032	2.123813607698347	1.8721643147358513	2.5119181142319666	2.297909625645135	1.7375595481388693	2.005922832477419	2.054931044982785	2.795456239541191	3.9360681488747	2.114261111479505	2.2146806285067604	3.451717004272571	2.180348726249284	3.3151148671491013	2.557002269487501	1.7930447773428964	1.4519545971490184	1.6656089752571266	3.5301277360183976	2.6532567655644477	2.4884682174349186	3.538821701887602	3.5676700573767293	3.5681830706498943	3.684449882235632	2.2169757070737495	2.6441036474507933	2.962363208494483	3.503050723903182	2.914311482219605	1.3456325331356231	0.6197852701102711	3.4189844640572162	4.839271251655427	2.7199776457725338	3.271324327599257	3.2559607137480375	2.9688886136209747	3.2130329432294062	2.677330927206339	2.782504889768396	3.855169602317853	3.2461565807151134	1.6766889229125188	2.4401211035033996	1.5115292580967727	2.83673313031994
-0.7266128884086998	2.3858319706188524	1.3981623891421024	2.125496705739143	1.9060304897973839	2.4980932477604894	2.2541807239119604	1.7378529686735678	1.9436169744002534	2.0717970956151497	2.7905280281279348	3.8755573461779256	2.074316988445773	2.2192788775177545	3.3846772458261327	2.2394732474237147	3.3061324971930914	2.560021886154803	1.775457882650181	1.4614820123178784	1.6380305277079288	3.513773643630647	2.5802604177327817	2.4600030336251946	3.645212137372475	3.5915648632174397	3.496857460366949	3.7078304563809192	2.2247058792424452	2.5110364932173708	3.0484125588662367	3.4233568739362203	2.951622467893096	1.3294454484289238	0.5670938037875282	3.4003709369139394	4.741531657864174	2.694078395705691	3.313040812694223	3.2065096886936253	2.8837107825752213	3.2844989657039343	2.680396736570851	2.818518428458881	3.843867746151927	3.1528863190508996	1.6350193974932477	2.397652193256807	1.5954499312333914	2.8123972867466938
-0.7196264182472423	2.42047612572308	1.3537884974709162	2.106013441917051	1.9302784596493499	2.4531700810456756	2.246053191348392	1.770566551004812	1.8960566398120418	2.0963624662615823	2.8081736394684826	3.8062058194945223	2.0691574364858267	2.229330268989795	3.3033442566563744	2.272248768938411	3.3232392719436215	2.550274170347241	1.7215166683625966	1.4515077268507006	1.6371890662462056	3.509551284932594	2.50058714211704	2.463032329043848	3.6776173135868326	3.5649153084632794	3.5240709600281597	3.744208073533643	2.2164908213977084	2.3840892426251954	3.1337689479981288	3.317296427765284	2.9878384152542043	1.3086911158329106	0.5126797658045289	3.3983901387657047	4.657708324499913	2.637286497986397	3.3746148656964587	3.1844812959533586	2.7696921749486654	3.3768792461117854	2.6619173593236054	2.83161177299938	3.825904278477627	3.0587435798894917	1.5810546822393587	2.377448970502907	1.663468447992538	2.7905169632259517
-0.6599120453058263	2.451645196887635	1.3201400527913818	2.087978425246341	1.9369940028316468	2.3889688494229127	2.244468196314396	1.7850733867989497	1.8527615989255182	2.123716375621865	2.8521896247789935	3.812483650793822	2.0807850269289707	2.223849726097657	3.238899695962933	2.309958643338974	3.408684802344763	2.5300946115569602	1.6747876864425464	1.429767399082103	1.6479493299977879	3.508995974161361	2.420830815831789	2.4251085151101788	3.699703756526516	3.546875359826525	3.6162899308990397	3.7695763270266256	2.272651866986828	2.277518620352655	3.195423064336748	3.234166094081241	3.0574240554875125	1.291136808716892	0.4934085965196421	3.3326271316953764	4.583550081810755	2.6277547475240106	3.4371564045054077	3.1609331887845906	2.672182062482901	3.4735134564288352	2.654055620105253	2.8333753634063585	3.8517688750688244	2.961035221766734	1.5278785311473526	2.360925979888891	1.7367480444292922	2.8116377011854983
-0.592911652166362	2.4550156883836762	1.3061784239167349	2.0845233091722	1.9658824170382523	2.296043818691123	2.2427589664063237	1.8096788618962443	1.7749844297728612	2.156591417380562	2.8775133519075498	3.7799146027128914	2.1092010351031987	2.2388610522710986	3.1879242809360724	2.346147182225949	3.507788533243432	2.4766368102435337	1.6436233388606003	1.4324161464768825	1.6334110247787432	3.545012251699055	2.3102017296602737	2.3812665247882236	3.715021021031017	3.5003777985204403	3.720534152481169	3.7548472264057873	2.309335186478182	2.184978059660677	3.225059373003746	3.118690294621838	3.1179083216106855	1.2898234465843035	0.45967646735257917	3.303894116194672	4.476159876046724	2.6203465390361678	3.5067746793025023	3.140928784572684	2.57402529141999	3.554435049688872	2.682199212210179	2.78115177160804	3.8212258948228905	2.8575944174013057	1.4458024651859716	2.3405818629289863	1.79495885914636	2.8054602118831324
-0.5415857476558441	2.482095717964438	1.2922633847518274	2.093337024797358	2.030326600562292	2.2842072648117626	2.2305148371754395	1.8403613173636113	1.7170719139617048	2.1570632816029836	2.880210283136042	3.7623756589985575	2.150513585075966	2.2672278052323565	3.105678466198698	2.3877156454102044	3.65430916526333	2.403624747721482	1.6269209654365782	1.435845532307587	1.6368145255239832	3.5861000189599928	2.2420917025736213	2.318807422404318	3.7228587102248634	3.4695636159841463	3.8209066299229497	3.7707398466447892	2.331253037167889	2.096658481741978	3.215184675335707	3.022894485406089	3.144951663042001	1.3288985594651963	0.41957322283394916	3.272641876348188	4.358297113516384	2.6433754295664658	3.536804937779403	3.111866974261961	2.5426126443455135	3.5889995763814566	2.75245734348024	2.7476190695660008	3.8548962728380234	2.7538516893018765	1.4061349951851767	2.273573459141901	1.90154758511718	2.842288753312392
-0.4636468296918893	2.536611914396528	1.2964929272666297	2.1310203816399653	2.0755698454420295	2.334341197594161	2.2523071257124014	1.859961257060204	1.6419359864810876	2.1524822091229048	2.8769353465294176	3.7461481912609953	2.203177829535545	2.2850421955064517	3.0352435974879333	2.38803944201965	3.7622615572616724	2.3915752673558393	1.6031673814041976	1.4558714743049392	1.6205993221652277	3.626030096385354	2.151704711224827	2.246916001419928	3.781163246124354	3.3984561517742735	3.9316994293400405	3.792018152389077	2.3466701108675236	1.9815257021107158	3.18563332105148	2.9263964049472673	3.1848607991545723	1.3506130550713906	0.40049136260515894	3.2550390902369046	4.262692571444902	2.62299265173392	3.5302654851712987	3.131808200625366	2.487774125214133	3.6223848490865556	2.8415060431736436	2.7605273415321463	3.8818859698461887	2.6301865555399147	1.3420410129946407	2.2043849691136868	2.0279010112512936	2.887696352224883
-0.36372955408934154	2.57577707787675	1.3105846139589665	2.1617271354307612	2.13124045356476	2.3824108855595205	2.2589728262876925	1.8962439635574455	1.6091572204986022	2.1710692572545423	2.8869289014522947	3.7125679635343607	2.2685966292768445	2.3098624193367745	2.9479357374522235	2.3961635469162164	3.8098587265731405	2.3550995582888934	1.5946775851052961	1.47649776114775	1.6093163582180612	3.667136405701153	2.0951334788590215	2.221676620745417	3.8170698723282266	3.316215926468746	3.9994813101148012	3.8272146208385136	2.3488947307145565	1.8335432379267789	3.145250560592578	2.8485202624935075	3.2716682409391202	1.3795318805776005	0.41279646532649206	3.22976357188904	4.13548157907111	2.6014286725752407	3.524402333321286	3.14842397478128	2.42316781320896	3.5935335118036655	2.935686836028401	2.7419545525626146	3.868302130348673	2.523519454355275	1.2556322677955218	2.130436267696883	2.160859479664373	2.935058286698097
-0.2514805623645551	2.5986467386391054	1.318611947190318	2.1461078494667345	2.221262463857571	2.4403330474344673	2.282732801191307	1.9250330993160651	1.5398625348871933	2.1674658470895314	2.907135166330556	3.658798540473389	2.310218658843156	2.3288755784711195	2.8891913680121606	2.425985428468617	3.850704394525683	2.3623783971969368	1.5742405819048062	1.512201708296741	1.6119065131590091	3.730017743546486	2.0149769521600738	2.232708866431958	3.8555275133038087	3.233731918073532	4.087676244337542	3.828977529350882	2.3542085347198847	1.7117170366464578	3.0657637974755785	2.7910313001577514	3.4127392378164685	1.4028683991330324	0.43522360658932513	3.211263832572635	4.000111837937179	2.5881870227259087	3.4942606104601817	3.1888262088980355	2.361044296198158	3.548786476936025	3.0272385116628815	2.764128695401195	3.853046531474533	2.435095479092098	1.1682807717020554	2.0953366276179333	2.306288361985444	2.976186650318165
-0.12836262715005847	2.668673994461821	1.317600331751397	2.140559922658854	2.300534853179436	2.4906359791378776	2.3014576377431224	1.942847108671819	1.497697839593425	2.1872662603645407	2.988161438358826	3.6000911537430076	2.357525250394174	2.32714341455229	2.8198147761126218	2.4382387405252297	3.8769499308409734	2.3507063941201887	1.5049038645521442	1.4987300752711856	1.5926702322026247	3.795063747437562	1.9482664442028033	2.2238959563139007	3.8728404002211514	3.1731965138530365	4.17077523695347	3.8463906581818015	2.3587141959318108	1.6036865503540336	2.97233729723779	2.755140594262686	3.5358755112865006	1.440744602969389	0.42946410727669077	3.141897756213414	3.906761518443067	2.5739521357546433	3.4500261574501345	3.2149910276829226	2.3423532052395393	3.4496268322804773	3.0763119514490516	2.755001808991213	3.8451352321583854	2.3562418476873197	1.0982231736653778	2.060008034454225	2.453445180051421	3.0197187117982436
-0.06293139958974345	2.748493194857365	1.3362260863805626	2.1687267130261034	2.38836095982653	2.5246667727284753	2.3444828313762005	1.9172441736092474	1.4700136968445494	2.1642251624832527	3.0788732520966446	3.6021571925007523	2.398674558383534	2.318499035216794	2.797931458568337	2.484516540200885	3.900449660285075	2.339711057396115	1.4344321003786815	1.4627841180675527	1.560941461757643	3.8671186480662456	1.861175705666528	2.1948194957327405	3.8097302383993337	3.1166794675608633	4.299725989222425	3.8253547523579643	2.357229419146033	1.5179184415437696	2.894922199494128	2.738699249455962	3.6676012556203057	1.4869075211131393	0.4209269022227362	3.0257591618340416	3.7878752230329837	2.557737325570758	3.4217724408720356	3.2659117992311124	2.337451592128748	3.3580973378544656	3.1450666323457055	2.7199827653403523	3.8339223669858926	2.280440291249202	1.0843943227022605	2.055275498713243	2.566069914508386	3.066813726485467
0.03282268698102769	2.845845226578942	1.364674451544381	2.173276949008487	2.4810282944593878	2.591991475658424	2.3701277841247785	1.915840907241181	1.4601677799030983	2.1349498623630567	3.1818372419208183	3.55904064528607	2.4605071358018455	2.2938623942747833	2.759995352358495	2.526830047652131	3.9249533999807724	2.3372954144732354	1.430119708638447	1.4090465264804255	1.5026380229403273	3.93007700675485	1.8194125806964259	2.1543347107802915	3.7009996720305454	3.0589313166657752	4.408462839784353	3.8052135226041544	2.330716820637254	1.4385841620211344	2.8049416267039247	2.7390812631516113	3.790136887899146	1.5560770636173458	0.3934538653011076	2.993639210346883	3.6938527576270923	2.5463224055879943	3.3730600001572526	3.2544651217707816	2.3377911617117246	3.2666324600853023	3.1222036855685	2.6623654241960684	3.861439653455123	2.194196825611787	1.048185559226389	2.0751963040631414	2.658307116230571	3.1315254470480633
0.11277733405621174	2.9696973227813417	1.3807610956759322	2.190938416619587	2.580730752887413	2.6822358285746244	2.357531566887724	1.8972458585653758	1.4335706795428587	2.1089652305228452	3.233610375535934	3.498087041999304	2.482981815954965	2.2707939713389065	2.7511832347523244	2.596339118484647	3.8980536453326957	2.361093018469343	1.4112996536925109	1.3787909306302766	1.4464409489300005	3.9400754532608793	1.8124691986810082	2.085233699371037	3.596644217472135	3.038412906617215	4.4393489318449575	3.7784173132161536	2.3410419584055497	1.365492173236151	2.7233826429561825	2.7583934490788553	3.9330701742989307	1.61156454217011	0.3679597765792747	2.923741700338135	3.5938968086337817	2.57600966349125	3.2851803524828673	3.198171361379571	2.3793534944083854	3.15719876699083	3.12293107893485	2.6561723341593124	3.8511802632122647	2.1212042544874263	1.0104512446518128	2.087067898903027	2.7255275879839242	3.226239377491821
0.18040074308203838	3.113375962598622	1.3939400625005502	2.2085722296875487	2.677910030350992	2.7887280967649297	2.3244262944846277	1.875133868246709	1.4267363189957678	2.055108968518547	3.2619283670365	3.404209494967618	2.50502841101097	2.219377610404454	2.7258501298476885	2.663121524825731	3.8126717858155224	2.379030398459485	1.3767217149271012	1.3508924512835183	1.3565344568216502	3.9405228397640735	1.8215326797319498	2.009589053512447	3.5147483828714394	2.995945892393937	4.385941120843897	3.7259443413455053	2.3183125711469317	1.3076217365532206	2.6182513166476418	2.7458411020664624	4.021954204724379	1.6481268659866017	0.3183268830769911	2.867997743208219	3.503162122401998	2.594891751243067	3.1825304214926367	3.109740752487843	2.3850548184935776	3.06319768544036	3.084607821567391	2.6258312338664473	3.7850663115914616	2.0784701880945495	0.9698234124903878	2.0546565705940076	2.772687013499829	3.279305302604486
0.2675755944963466	3.3007946393805887	1.3809695692610178	2.199445379543173	2.747023102577414	2.937040305556479	2.27910842905569	1.8661104908804842	1.4322033548603952	2.0046071154423553	3.3141598892478727	3.3139617115885445	2.5393819212223216	2.1412204837570945	2.7046624084954347	2.6987121177662026	3.6862683675288417	2.371550419810164	1.3281804319390054	1.3307704658116208	1.3026164078788656	3.9293966559726288	1.851144107575044	1.9935308406957752	3.4727164057700093	2.975663139332073	4.320783357126439	3.7176190058958447	2.2905714259034062	1.2909139770203981	2.549186179741361	2.7496945764126997	4.0994399366854415	1.6206306768282708	0.2830190551121533	2.797994709292986	3.5030830464123768	2.5941076431955135	3.128356852156263	3.0184889654884812	2.4197809757161424	2.9408923543016505	3.0620906427636276	2.6128588706196885	3.7144996320492667	2.0258656784218667	0.9937630664488006	2.0407495576709462	2.8105088060364167	3.3411646729008333
0.3633568442989959	3.4782540236799155	1.370681766416134	2.197811634225515	2.80795424183557	3.0626166009678135	2.21880023632571	1.8548758389923052	1.4846523961761242	1.9294779853348651	3.3904630072032433	3.219796972065692	2.5565410342907278	2.077247327266371	2.6963143298107264	2.7126038476013923	3.571427183828014	2.3840763341845324	1.2713239525885547	1.31510348372069	1.2664205113266747	3.906665523024471	1.8863897159072676	1.976791325163338	3.4094594998603704	2.9714944484984445	4.2599425002644065	3.658839228822198	2.2692135481729077	1.2565468022365294	2.4962429415525507	2.7803813704193994	4.225132104430349	1.5732502056980393	0.2533172383367727	2.71927896054473	3.580539091992635	2.5624883350002783	3.0625346284661616	2.9285260065985512	2.446572523683156	2.8597715263496646	2.9938373254284634	2.538538189544875	3.635874818051763	2.0052135477224757	1.044946137649376	2.0496554552728283	2.823361530866557	3.3633019777048965
0.4373177612808271	3.589830104773226	1.3662004263935477	2.1754565524622267	2.8706188131090884	3.1458365856357156	2.179617667658032	1.8410731605820085	1.5698025089484076	1.8606348754032436	3.4596143232108565	3.1295191590535127	2.598211951430195	2.014648759068735	2.691601977588067	2.765590102763786	3.479352718519588	2.363964174851416	1.2198428422924699	1.3059694567732045	1.2936680978357318	3.8867114193697865	1.9393254692335353	1.9651021200996666	3.3316355707429017	2.9917243818908767	4.195569628702481	3.6114786916374184	2.277434969346726	1.2395865850160577	2.425062829195439	2.817611583564873	4.344137536019657	1.558638016198438	0.2171131832978105	2.684771371751806	3.6468131243926627	2.541430297023953	2.9686077248465046	2.8542265593843927	2.448737402807089	2.7429753036794375	2.9033043846935103	2.4488780886011146	3.5686643702618808	1.9996758468490161	1.0963820622690137	2.055125798619362	2.7588214655940275	3.33215400044451
0.4854701310845314	3.72495883528581	1.3831812897297158	2.165484749661375	2.91586875077653	3.227012162716597	2.1709010222870395	1.7961304671282945	1.6483666518715048	1.819459792414373	3.5364689599712307	3.043907951026123	2.6208902589532417	1.9483296690027339	2.6742279259097774	2.775055625989542	3.405996299269147	2.3572436877665286	1.1639554849027616	1.2825328988627624	1.33679144134658	3.861550801797482	1.9598867387372543	1.952591664020245	3.2560249506321255	3.0150544235738144	4.14676573735999	3.5468328364888664	2.2982969316307744	1.2166908680305348	2.39867977365693	2.8650665381007543	4.417413950366475	1.539452882049485	0.1851528179955435	2.6059405638043094	3.791782802041235	2.511506194144893	2.853175083323933	2.8030582455388924	2.4397875297114213	2.6701469466896848	2.8394173484896337	2.384551326541428	3.565861153968757	1.946772149911221	1.1748461838144366	2.0305322117676345	2.6548331330810537	3.315619171574056
0.4896124152930546	3.8554488909233138	1.4216133338811727	2.1432143333455382	2.9143996838754793	3.278076456487212	2.148525866319086	1.7654234113285927	1.7303087661697112	1.7773744562850655	3.5878960593244926	2.992123432114175	2.6219679111093317	1.8730931086380256	2.6351539075239994	2.814226347252771	3.344621148609684	2.332090583393675	1.1393262603373173	1.265858162332774	1.3609201981418995	3.7972355450428674	1.9676948281748596	1.9034401688262623	3.1852418222845778	3.039067057907872	4.050499300224389	3.5092740706328556	2.3061654001515173	1.1710739591566022	2.3567806052284257	2.926552708118879	4.46926286750474	1.514220896062951	0.16371444708147015	2.4836078432515114	3.988391885278257	2.4804961318555003	2.7440113741062295	2.772948831631197	2.4718419140847407	2.606433307620566	2.793154233954266	2.297484402018872	3.579616618953606	1.9262860316577153	1.2218347347828729	2.0069160784700655	2.5288278142380447	3.290947548589179
0.5016320367463039	3.9654503327777446	1.4506592520240005	2.167865593098254	2.908322632640154	3.334142893939817	2.136422626299429	1.7418771093432857	1.7658697566724222	1.7211281492591286	3.6179660094767376	2.9179310193752963	2.596256023394625	1.791497501893002	2.5816696919509035	2.8482000260231572	3.3016910550931877	2.297913150446189	1.1450084354373242	1.2990984188487513	1.4081855302643649	3.728004742000766	1.9444540210979517	1.881276905651525	3.1238925895166036	3.0456817057413486	3.895249974821792	3.4844831696776737	2.299210281464997	1.1364674983905263	2.3447781611892715	3.0187141953373957	4.501099265275808	1.4794597841932826	0.1394575528600785	2.41763315268203	4.145147783492547	2.442601943577916	2.7047771632752236	2.7694527992327513	2.46547965963732	2.5429867507330868	2.7831724248098686	2.2232249317176773	3.559795782116381	1.9284451056105205	1.2746791952729004	2.02603429003933	2.438668687155805	3.298275064629057
0.5197718603005306	3.993910982614449	1.4866595345974354	2.175069388858302	2.8859386041637807	3.3585182090438424	2.082678854465966	1.7841436791874004	1.7769732768255342	1.6875459990155188	3.6490061371705487	2.8399000551347138	2.606534741927996	1.740412631373894	2.539319669705242	2.84349084556439	3.274440712640252	2.278069026201888	1.1618874036915594	1.3411882283660348	1.4253825223393486	3.608178376489569	1.8864339525003373	1.8975388877508759	3.1274076449182324	3.0634981865458903	3.7213565320232327	3.4508865407032117	2.3017700366436777	1.0730731777376246	2.301664089561393	3.0579145935655796	4.5235312518734485	1.4391174011473884	0.1172176093999294	2.3920588618278527	4.351310025898238	2.441187424754341	2.6867487384368305	2.772997650877767	2.4612473430958746	2.4349525467315263	2.765078514821904	2.172605062188179	3.558054101244916	1.9923311643530355	1.336810357920331	2.0254115879681485	2.368243524035403	3.2629742130387642
0.5044444091220621	4.006925420375579	1.5413763828068299	2.184471508070523	2.8380751328978864	3.3554763304565176	2.0464655891396832	1.8225289969434564	1.783544425964891	1.672908578238328	3.6736369413698142	2.7591711194571538	2.5931676040991642	1.6912791053886544	2.519922935226161	2.816362896324305	3.1981653813028306	2.2392442166828617	1.151879983155012	1.350052163512006	1.4451317679428668	3.480982257326924	1.8206379823669596	1.9673066891025228	3.143830349157142	3.0971971356434675	3.550184439190796	3.4052593833132176	2.325925233838581	1.0279798441550336	2.246911267493807	3.0587884703886727	4.59466648601408	1.367531914499441	0.08484787206074129	2.3056919941732588	4.483620305856263	2.439433260156955	2.681839295896608	2.8363707763656176	2.4392963841406816	2.2794945628523737	2.7569363193584264	2.1250363696919052	3.5245254731693216	2.063591094593006	1.413632740169441	1.950277236648136	2.281200913134801	3.221964401557686
0.4797801945765071	3.9556432223005897	1.5901886716546856	2.194884932652554	2.7630222115840732	3.344879475964549	2.0451994274463194	1.8397893336871047	1.7668838163703864	1.6600591055692284	3.726402894274494	2.7009873403294886	2.585263546293177	1.6129869402833994	2.510672661347534	2.789806893370794	3.157991839119192	2.191896213969664	1.1496055800195955	1.3807551805697424	1.4421929688084518	3.3797749675203916	1.7239728569770711	2.0438666030583335	3.1909779612141094	3.107025657209303	3.4174152451592192	3.3294353660148652	2.342775753469399	0.9919947448859705	2.146982980686974	3.0337734047559985	4.6256468946302665	1.2895681281571085	0.04540684328785988	2.2637214495843536	4.616392233669188	2.4173698908471666	2.6845269652056176	2.9469136322328966	2.4177066484810026	2.1315730350503266	2.7086651893328524	2.0457640970946804	3.5012041120404334	2.1584517007594233	1.4910196510142788	1.847652790357412	2.2382673429575233	3.133317926993877
0.4384972974619135	3.8524010671158777	1.6521406108570673	2.1757454360743855	2.672368402131995	3.32902805031352	2.109125617805453	1.8567689416670519	1.7364643094449512	1.6704492897788021	3.753536252431703	2.6487215828971715	2.603059898249938	1.5578832120022024	2.495170253347382	2.7389733106520615	3.102061344925179	2.1384755655357672	1.1506551427488554	1.393491325343016	1.480458529193376	3.272740242677036	1.6416487654780112	2.1466494100049944	3.232490017209687	3.1055832739286617	3.293724441813159	3.2914966933744396	2.36659072466939	0.9474875521955737	2.074206891974305	3.0122686023095233	4.660195534483767	1.236629690778083	0.011500817214619591	2.240042774929803	4.723236703730202	2.3784446710366165	2.717190413208237	3.0888099312792727	2.4254596618291355	2.001026387802722	2.702446488299407	2.004646300011112	3.413225708983222	2.2204518763598076	1.576298165792335	1.7543633400048946	2.2263714380447426	3.088592535300368
0.3844620235509203	3.689131739644104	1.6897921360031911	2.1902419475870323	2.595354494020879	3.326712856887459	2.1977518300583183	1.8537323528885996	1.7137254746618755	1.648939343149864	3.7523588815358173	2.587281936348739	2.553414355155406	1.4910555699351435	2.4579500796966487	2.689458012979854	3.048221643383518	2.110888115772863	1.1431019368738644	1.4149295013157541	1.467460459936309	3.1672654276285583	1.5696889545967845	2.1944116101453206	3.2465089366722815	3.077381633503501	3.1888774933444313	3.2396764383804957	2.4150228707556303	0.8540952212183104	2.0030512109429575	2.9858080055967475	4.691839968537451	1.2207756075900167	-0.03919459975567655	2.2162929034226835	4.801169432740853	2.3555014478379923	2.7004463336058127	3.2158605846159345	2.392527317838381	1.8932183421001318	2.6498827129146667	2.0090721990071474	3.3378293610974574	2.288510594078709	1.6534671828959542	1.6576425559332892	2.233656614850145	3.047452813391534
0.344562495509428	3.523007038461178	1.7171697573629572	2.2292773988618055	2.508167548599526	3.3338364112858385	2.266379777433049	1.82723787989008	1.64879852921699	1.6714159465143386	3.7266523807052607	2.504089915564429	2.527712244955331	1.3956331119853762	2.4359006972275807	2.637554519694298	2.9640196849349065	2.066907592591699	1.1200852669358734	1.4027344177000982	1.4524419292470154	3.088044735951903	1.502208416980566	2.2612096277721263	3.2750108173321353	3.017301291050419	3.0854890385079985	3.220068488451677	2.4602988056172466	0.7519294367741842	1.9591003664076492	2.9378978044106865	4.684010504969868	1.190344499448408	-0.11916043405381696	2.233010814366334	4.816605956911969	2.340639173643588	2.7570120037717345	3.346527308263196	2.338294610528224	1.7697682191909223	2.6101987945406107	2.088000251018608	3.2198845123017628	2.3379088743706946	1.7250130323053707	1.5709714851094485	2.1929405314302852	3.0152300580567064
0.3118084185929305	3.3918868133507916	1.7322667491905215	2.306823290546251	2.3960098122541647	3.372308908563878	2.3077452819192072	1.77698219406278	1.5727996972059834	1.703123021145231	3.684724989846849	2.4408437954869604	2.4771454899388083	1.306871242160085	2.388777119538164	2.5959894195911937	2.8881964168736696	2.057083453764644	1.1227923488593	1.3948304297692555	1.406373771859322	2.972518700856637	1.4003385234347647	2.3145252685759083	3.2741629086127757	2.920067186813762	2.9964154936633927	3.1685408762707867	2.478384235311893	0.6500166588387679	1.9059273071794323	2.905035335836923	4.697953831838337	1.157043829697785	-0.18904644080370953	2.2182094972663693	4.804260078814075	2.338771121887624	2.8159691485627976	3.4353002262249874	2.326648850221622	1.7126347096775496	2.585594201674961	2.1699045868814535	3.06614875724743	2.3458897858831866	1.793423858339499	1.5092236558398668	2.2541603243494857	3.05995757942936
0.2550194448870362	3.2696961681154866	1.7225163465595656	2.341451884008446	2.2953047742280646	3.414623403038381	2.3305211435957034	1.7358733118951242	1.5118096846847586	1.7634909177057985	3.6421755917226855	2.4314679980377014	2.416533826521399	1.2412559321666665	2.426583350312816	2.6074953122173943	2.829978148230024	2.0592753224239813	1.1057154420952835	1.36334313729935	1.3881944890027982	2.8659285098926506	1.2828725792662925	2.361475333503889	3.2958436187268623	2.8464528198316197	2.8925420457636895	3.1051788592463665	2.496699169075426	0.629419404452971	1.8321276069955499	2.856706504477948	4.697306105207032	1.117036001832353	-0.31671815723831553	2.240499833295843	4.725372869196306	2.357994367189694	2.847722721564021	3.563355981696901	2.360386810744742	1.6168625932572884	2.5538398954918224	2.2332930237878967	2.887072816813199	2.3397929332002336	1.8154478783827055	1.5230312880283354	2.291016956072796	3.0892591248722967
0.20745727778558445	3.1344115948618914	1.7225458492781347	2.385953574825218	2.215476548887373	3.506184713448591	2.3532674870307666	1.7339860597021768	1.4821134909979001	1.841926307330943	3.6150272814677415	2.4309792794087226	2.3962416576776944	1.2216354424771796	2.4492041846967196	2.5553477613549975	2.755461725062262	2.0682862316003368	1.0675145371187686	1.3105697344412022	1.3665384038655854	2.762004571330272	1.2174979580535572	2.409139813267613	3.28292527992292	2.7888306235328693	2.825243400830955	3.0427758644526746	2.51243992411436	0.6658303888646769	1.7880743852106555	2.792345667737201	4.691893090572451	1.103765140378259	-0.42103448465918863	2.3122045991246902	4.591209872213848	2.381080705224761	2.841424357652087	3.621751841410982	2.3754213770634833	1.557990357202548	2.535455284281743	2.2780676245001454	2.7242548952291283	2.3364558093910506	1.8400414635973135	1.5225155145956395	2.3869932622790104	3.135948790629199
0.10881128489611483	3.0191810537880786	1.7319262386470418	2.3904757308099542	2.143076983258852	3.622099410919364	2.407700680665741	1.734544214538241	1.5286698916813353	1.890475128606068	3.6034718731358084	2.419369550252985	2.3733558968007338	1.194275732993087	2.4876579762399906	2.512529603914106	2.6879558641625776	2.1324264284634245	1.0472712741771422	1.2640866916354645	1.3494098934990615	2.669408877413597	1.16276058828385	2.45925352812578	3.243685813658255	2.7447993344841066	2.807587427514384	2.962268239964087	2.5264014923419937	0.6754298180269995	1.7154371108489201	2.7205249068968738	4.667776894001522	1.0963966402116694	-0.5059483932079557	2.3542132848846133	4.472201621580335	2.4171542107415416	2.8360321115151157	3.6511852523397095	2.367933621693937	1.5039299081944657	2.491882116517535	2.2975398517785033	2.560603636556558	2.3176421297063947	1.8454344731336991	1.5169709501941566	2.49084397000935	3.117551202401194
0.012486900839411164	2.9562624233968107	1.7239490313540582	2.427714487689814	2.075233198220513	3.771337085135939	2.4875385386460644	1.7013378706594184	1.6291137842352512	1.9479338836437503	3.5554923003173053	2.4000208024503067	2.3410994509231076	1.15101603285418	2.460224124616401	2.490143486406094	2.5934463854853393	2.218238439353225	1.006391884180742	1.2271500776813649	1.3253933483008158	2.5953317517554924	1.1379350763867784	2.4484034742009064	3.1983754181444954	2.709202940338475	2.797211036070166	2.905552388031296	2.5311010229799478	0.7022935112770928	1.6661985500578353	2.660096789117341	4.618646859200065	1.0935151154065736	-0.5830302553429513	2.3588137457956444	4.339510997249695	2.405655135203546	2.7631137395002954	3.692118754727956	2.3806354926165785	1.4958619801147799	2.436632876539069	2.335901723795716	2.3669922886450365	2.270422078649431	1.8234040419997464	1.4976149796522589	2.5964695012352164	3.1347945045334
-0.08351269788636943	2.8733603607252127	1.6755134348559266	2.4994588816785344	2.014568097273596	3.9064128129571096	2.5565994398680143	1.6318803609856296	1.7408219238182858	1.9900774576314126	3.480000013261931	2.3538254261518543	2.2953725656490236	1.1106570108516898	2.461758133760158	2.4494901661752904	2.5462177114148457	2.3315791712343525	0.9683351743064211	1.1897441670338764	1.320800349901479	2.522853711926126	1.119470063455546	2.422845143995934	3.134808017294071	2.6928410319690586	2.811460343135562	2.8694356813384028	2.53999271481706	0.7181610257668924	1.608218971745067	2.626811864768561	4.478310515920385	1.0894538433861636	-0.6664064676553909	2.430925986468208	4.281147348177615	2.359596346291989	2.7058066433180956	3.677053709580717	2.3917320360324537	1.5024658024447048	2.387304592950252	2.3414913476172625	2.173119688602795	2.174807575304309	1.7796841856486734	1.4695191653941269	2.7144473035361902	3.1344622745870074
-0.13879196089505022	2.7982127818244917	1.652973767629446	2.5692070431072405	1.966935192544108	4.039570601907044	2.6040742187136376	1.627863816505989	1.8721252073793408	2.0329804166067635	3.3937729744388463	2.288627216124447	2.260234303611187	1.098397875311842	2.458956337005275	2.410857925088243	2.471776101535748	2.4447739734605802	0.9422276811843838	1.1616796641093425	1.3163250150264303	2.4689139234597217	1.134407291572705	2.422545772725056	3.087582174117439	2.7492890063858213	2.8287092268640026	2.846231838771481	2.5516223350471456	0.732609288995256	1.6133374455441853	2.6049217695389206	4.3608782209584565	1.0880539940784404	-0.723273078353997	2.5000454165881756	4.221691670826331	2.321549972519313	2.6571273914368123	3.6306179909320613	2.397194677149902	1.5364293942285983	2.369324018020248	2.3080537023060197	2.032086126561043	2.0622251405396357	1.6950744181575292	1.4731434172468034	2.8098463005892773	3.1747657424854774
-0.1657209370616958	2.7850126924759153	1.6278091779703145	2.650902392625832	1.9047866352025757	4.1529166585656885	2.597153241813661	1.6008468577378518	2.027647916327319	2.0481671992289128	3.318416110668666	2.241952938157075	2.2123703937261903	1.0870322221625008	2.463181397519482	2.3669818374972875	2.3970563294823086	2.552287702160181	0.9182242212958196	1.1240482706853192	1.2504559038267442	2.4185571731484936	1.1368253925591694	2.397267287325716	3.0519588320301207	2.832675012212872	2.850525128604894	2.791186342654159	2.5651732564380274	0.7219500863658678	1.6144715032655754	2.542212499877216	4.2282735484092004	1.0776087256036062	-0.735798441106472	2.5636331055380737	4.201898171001721	2.2686166322036927	2.6108320997278027	3.575400551341687	2.388341261500993	1.532979941697165	2.3175330980872553	2.289933152934521	1.912775901666114	1.9404782714683162	1.5856871697247892	1.5059747864074746	2.887108019470392	3.1901796502333815
-0.20665484097311623	2.7620849829073437	1.650034149532063	2.731037600456962	1.8348433226614602	4.225842701714106	2.5705287405600297	1.5886985210092401	2.212323519824705	2.0885072338708146	3.2306643850794656	2.252783589431357	2.2161627940750965	1.0881763271627236	2.4655001593372936	2.3888071621625278	2.340280604303599	2.6393757153385073	0.9038640717829944	1.0689471006495042	1.236935370344789	2.364281821032829	1.1444488488236408	2.3639953818165926	3.045769341332587	2.9683931212924906	2.889195125034801	2.721268950326497	2.5444860735927617	0.7529579274408252	1.6128453764329937	2.503381436206285	4.135647432813709	1.0776972843278465	-0.7518305957791401	2.6185538490601714	4.117653284650537	2.216289010315552	2.565561904630827	3.5513872254703167	2.398414174869635	1.5508970636969948	2.2778005160724932	2.261840288350349	1.8193938383576918	1.8240547465408787	1.4733353559975426	1.5516170178584097	2.9263930434621708	3.2181402077089336
-0.23469642311749978	2.7255513653089034	1.6794217665223132	2.766448604762693	1.775101491778324	4.263418698982671	2.571753904695849	1.5603821891062586	2.399743323247178	2.142366247269995	3.1557898332619176	2.2632030258297413	2.234291156419986	1.0904111519899258	2.4474002380114386	2.4583641760443316	2.313999253116076	2.726440522334253	0.8783358363275671	1.0216785977329013	1.1919127137613277	2.262653579037212	1.1014401022286848	2.2924651745420817	3.0125507558367355	3.10837743444161	2.8984597811721526	2.635614073708921	2.498479628552542	0.8011252077810725	1.5892364424092889	2.4784505338198626	4.073856243897643	1.087067367028443	-0.7505068398887365	2.6867159357875714	4.038710944589299	2.1553891120797704	2.4914030216884324	3.522285211074183	2.398192224316124	1.563998629345185	2.232792411218504	2.2028655082852175	1.7451340325880504	1.7467581659334972	1.3467204168421572	1.6178861044591657	2.9944303272371315	3.2704941100946088
-0.26752225442732697	2.6707972210675495	1.689273625724347	2.7614537688175607	1.7335255599210497	4.27013123005475	2.5969051943157995	1.5916515516968497	2.571159805404922	2.1832290469396534	3.1183352556400514	2.3127670990704425	2.263117395099392	1.076611198875036	2.4679641505474383	2.487642226368068	2.2843676196026776	2.7657691390147656	0.8149904371562444	0.9760717444320033	1.1647931539066505	2.204337057380101	1.1007333641007928	2.2512460494722446	3.027183376567267	3.2918579327576323	2.88477395638558	2.5579667682816507	2.4740940788448738	0.8656742479444384	1.5804823430231743	2.485586374769915	3.9629211360118823	1.0763460646353635	-0.7627704072179108	2.7541399908557613	3.9644151542280555	2.0789426088471563	2.4255970793128787	3.475488804344992	2.3784701213628163	1.5244736972951896	2.211825425495669	2.150040610651935	1.7009449191491985	1.6954475499667936	1.1934759223836355	1.6530621670650336	2.995010615281658	3.291878218374907
-0.27265371488793266	2.61263440908823	1.6987892358866943	2.8053351469590337	1.689498059927762	4.278055413016766	2.595602012073466	1.6168020180461617	2.7137538136330903	2.1632603400109707	3.094453765138676	2.327843066876693	2.3719806681123905	1.0245791045865738	2.4253547009645096	2.456744511365657	2.2655974430084425	2.812855549160184	0.7626623851253934	0.9285302245319201	1.1210719510231173	2.1342411961631202	1.1370927165155789	2.1941035115285707	3.035186274336805	3.4301845208968893	2.8818388111681386	2.4895804619969804	2.460090512645299	0.9113081702712338	1.5401987459840056	2.512302193794377	3.8825251616561154	1.0738022023343872	-0.7194939347434344	2.7693856525980927	3.9115055209471707	2.0245912222295974	2.386991577705135	3.384139378852491	2.341956548596236	1.5049250047099332	2.163944885217871	2.062998170438827	1.6883387092795341	1.691073304448975	1.0621451515631086	1.5951411879684598	3.0420479062502026	3.273372726403629
-0.2808296303774653	2.542654742827366	1.6734814760905081	2.843974925539686	1.6309877019821806	4.2517203427725745	2.590429004091027	1.6528089498167085	2.8328664289110317	2.118423608998733	3.059881097554416	2.3436117364197173	2.5124206371814823	0.917652529975683	2.3722401774353474	2.4594583407282355	2.2464555876290344	2.8766028328975914	0.7444536052350468	0.8830689965398884	1.0944796099518255	2.1232979606463074	1.150984412256658	2.14321112577953	3.060750843702374	3.58612443726595	2.8566672025921402	2.4417880122266706	2.4719076389723322	0.9289324609744334	1.477925449898818	2.488732112727218	3.7921482813152743	1.0443497457787223	-0.6766615292369776	2.747270765955305	3.8594239580646432	1.9570954433804304	2.409783539457236	3.3224151952105316	2.2760795573689676	1.4580219273921113	2.0954700202552794	1.9966183270192819	1.6560553194620422	1.6728488777315824	0.9435599753465393	1.5273761697152883	3.0467199995203997	3.2515257678561356
-0.2594888915786919	2.4281270629747604	1.6583563747283077	2.8443663436887086	1.5626443003417305	4.149106278548171	2.5247934365272067	1.6786754396480255	2.890158454387709	2.12472384471483	3.024201974737811	2.370774194756774	2.674257634247603	0.8666765533364709	2.2864036073385714	2.459989562497467	2.2337512565619773	2.916783898957805	0.7011283288374823	0.8266193224931173	1.0912431463356524	2.1146376799765063	1.1692555018745867	2.095439602658449	3.1042454026062525	3.7314313478732117	2.8505901457909117	2.4104721461400844	2.4643624275689513	0.9408545008631274	1.4036502217218023	2.427721956913543	3.7032944338642566	0.9917515603401977	-0.6287431142568639	2.7079834527475617	3.7988099845273573	1.8845956845105658	2.396300732399388	3.2887678217867498	2.2417411984527593	1.399261155070435	2.0279108001112447	1.9394993135849323	1.6273423754310514	1.6507751514447615	0.842958101008058	1.4223971548051089	3.0187887222067835	3.2576791207948737
-0.23516619491489688	2.312174834039887	1.6426273486194063	2.813201800845361	1.4946997888484448	4.074192942716634	2.4473132081494873	1.7402990362408475	2.9057946416304006	2.118597405442171	3.0143916898128778	2.3759810055414885	2.8349153780273357	0.8243975511602339	2.2353263718192817	2.416617575892446	2.2406714857634222	2.9476585971891254	0.7080585744784242	0.7624491181777955	1.109808316590435	2.0966697156598597	1.170664364204287	2.0834803004834677	3.1094436418496345	3.8543467816928265	2.8197456412997433	2.395505052870076	2.4582341174411395	0.9486148306530332	1.317950128256998	2.409179263523458	3.6264733310001818	0.934027689162372	-0.5774199512715545	2.671789388509429	3.7052536219616976	1.8367227638694512	2.4626164051611337	3.2326503850272665	2.172945877331215	1.3581789615903894	1.9889741247464587	1.8510907929299953	1.6148188000552886	1.606336721012673	0.751726170429239	1.349717633427932	3.0025662754260902	3.2369750900544134
-0.19498377811133044	2.199587344016655	1.6278337840571209	2.7589176344846016	1.4614864952274473	3.9934115604635827	2.394099851422795	1.7881042619213883	2.9137891118498906	2.158915887490823	3.0174355097088084	2.435274761807779	3.002034358540958	0.8238711888789675	2.1581493965756064	2.399882729210357	2.229749143561463	2.9613517269944567	0.7073579311779745	0.7169932530193681	1.1246085994889103	2.0698116442805903	1.174041492796908	2.0310091145586453	3.119797360469751	3.94813013629498	2.788629353256211	2.3770619447408046	2.4098367575538804	0.9536003211630402	1.2782750322540097	2.3811321349673795	3.6046957112882203	0.8845553159571542	-0.4646797227299292	2.596124933442664	3.595490022762698	1.788973808896523	2.5180924796612403	3.20849002707211	2.0937626797495725	1.3247877656917462	1.9406312798819485	1.7603944295952019	1.6279424289867674	1.631137794624752	0.6421645403281802	1.3495169849827735	2.9824724613832525	3.220237941665322
-0.19083658279048366	2.098755521695442	1.6132573103323034	2.714508692750969	1.4520868095364197	3.9030195757198825	2.3422558278477523	1.8291418531374553	2.92706642070445	2.2292566733703865	3.0341340124585807	2.4942262621556517	3.135250019625595	0.8256368726584995	2.079339549712774	2.3556903634712962	2.2156766843751092	2.9583245486827456	0.7169458538078148	0.6395631988528184	1.1207030685769523	2.0075943497179463	1.126363758677709	1.964666576336009	3.0901754628482228	3.968855761969774	2.7355489711469	2.347867739048854	2.318846242345934	0.9483843258077883	1.2475190414798043	2.3490101936577132	3.577085533597078	0.8556709299548148	-0.344470583361693	2.5105081754847696	3.506928255625998	1.7261882215129618	2.552743500447363	3.160556993413967	1.9845949958612763	1.2499600616446709	1.8932879605851087	1.7419231784972027	1.6026327548046162	1.662450295956349	0.5872248648600304	1.3485407894125974	2.958784912756656	3.1914808841900855
-0.18909552828000822	1.9429946085820338	1.6074362600547132	2.6982435668410547	1.458113664863965	3.8269175359508685	2.308360520236054	1.8936723748468132	2.903610447978559	2.2793976351511005	3.044652599613331	2.5726631560567053	3.2598300097442325	0.8102963759728791	1.9848291677935515	2.355701343545506	2.2281271277923382	2.935356809955038	0.7265646253087887	0.5741088396544858	1.1431774197585063	1.9819584850164262	1.081359869700394	1.9267606832431219	3.039798509044058	3.960843424422098	2.6896491807798784	2.2917380541964256	2.249177121781751	0.972288227080727	1.1834108373361722	2.3631944332240513	3.5848027164997753	0.8244232171560032	-0.20102109717823854	2.4125826259529792	3.385571113976836	1.6814179700548717	2.5477539037432186	3.115000595547638	1.8665812782715279	1.1911556730796211	1.8753189112542201	1.6664553355120924	1.5942815857209303	1.7307055833570544	0.5627032120836037	1.3176630064770614	2.94098603664761	3.1168895820806006
-0.18087310933750014	1.8067270755431852	1.5821479966383816	2.6524063743179997	1.4943982787623753	3.722393182172715	2.314096888667914	1.9437493705880844	2.851282006805346	2.343449190894098	3.061122548869163	2.647553020674322	3.3628854390663045	0.7950461637077055	1.9401964345626221	2.3590328772091804	2.226698910276295	2.9238086666137084	0.7366774461550436	0.5017057106962607	1.1534023162066993	1.952229295301196	1.0719921578982985	1.9405385985560464	3.018295641102627	3.9322720463109135	2.572726607924247	2.247703684647358	2.1871414507842175	0.979370762861401	1.0926902174782693	2.38143064123428	3.5680028729310904	0.8072045009949986	-0.06359973915426846	2.338515014579527	3.2783073184215645	1.667892106234575	2.556922162446202	3.0497361550132824	1.7838852579604851	1.1198786543263755	1.8570194614153768	1.6393987333189535	1.5909723920651477	1.8099227090458185	0.5279370978919868	1.2940449862035188	2.945352495660269	3.0074631182202127
-0.1953478523408431	1.6796399350592484	1.572756707654003	2.6051724146392488	1.5451349637896408	3.6580027574307743	2.2848297388637184	2.0119260729704775	2.8023732414019107	2.3606270662798616	3.084505493711794	2.700144599625848	3.4277048346497794	0.7668037630362177	1.917504838865098	2.2987810491526433	2.2341623317066057	2.8949468277130843	0.7561589756832321	0.4710268897686851	1.192425242113706	1.9310365833326444	1.0906760266459101	1.9829150163034768	2.9930862701747953	3.9050536643474865	2.5200521439222365	2.1846153591694826	2.159850829239691	0.9543214720360197	1.0454637984668422	2.3787411883048706	3.530558478510612	0.7723176978833821	0.07348070774347634	2.256257858102191	3.1824777995908793	1.6667834701776225	2.5916859000253405	2.9841506561397226	1.7378538942739552	1.072978807841396	1.8379061762168227	1.6105569369163824	1.5473318445358113	1.8620665797889846	0.4769244334834667	1.2143204972683785	2.9040066745986604	2.9139872412519
-0.19938665550120188	1.5856973032227442	1.5777574184513916	2.5791388531841712	1.6019202557044898	3.627765005404723	2.2548121128115373	2.039615582366354	2.7667718154009195	2.3375722114241584	3.099849763609622	2.723775190914219	3.455336516106853	0.759413136092696	1.9055357406092575	2.3138792984368806	2.2680288748900312	2.87779399353585	0.7692931162720542	0.44168877724212685	1.2094623263870439	1.8952047754689558	1.126844858517878	2.014173054381067	2.947942055051878	3.840889955142166	2.4640137727193157	2.1376867345702335	2.1135673672734394	0.9009650885724658	1.0216955277785615	2.3214085291407245	3.5728587098576625	0.7051650984497964	0.24550366539037122	2.141312446689519	3.0764318856504067	1.6958080660741093	2.655792949848392	2.9644707563314827	1.6994997559416771	1.023155057634019	1.8128937052047245	1.5571516171238409	1.5322904596958626	1.9446144441928594	0.48846835247107734	1.1813686132422134	2.9008597737247523	2.803747239958678
-0.1902741517765028	1.5125280903933227	1.5715360326732242	2.5463490741133614	1.6749830765944882	3.5859640351108473	2.248037352350325	2.078015611253255	2.7306552174657805	2.3253124543916335	3.1219412744107946	2.726898272757322	3.4173602241699803	0.7705637415253548	1.8909290478969687	2.346618579927699	2.282804897344249	2.8354651179977215	0.7889793701268586	0.4187753393732455	1.1995007732359286	1.8649457584219942	1.1408031037985675	2.065416010103625	2.89794653869453	3.824072985005336	2.417661790752241	2.1057106592457657	2.055427326339848	0.8451071787169466	1.016910597101868	2.249703629392639	3.6129302303726774	0.6177777523667207	0.43504714099149433	2.0639818581354232	2.9906349937846146	1.6940987508444814	2.734923895771573	2.945818358077509	1.6498448403139072	0.9776471616319856	1.7346377686156509	1.500260883868753	1.46181658504682	2.021170809965978	0.513070618302557	1.2443353660913334	2.8836977845968135	2.7529146383745386
-0.18296528664852765	1.4376707502940582	1.600173502067868	2.483278846670583	1.763600940026978	3.5147988648479336	2.260800751244193	2.106562187923777	2.7241635435369544	2.337443812996288	3.1598670567126907	2.718645310589591	3.312599256208764	0.8287525300105208	1.935460792577759	2.3809754170560966	2.332860558662993	2.762994166749573	0.7820720274356977	0.4048895005813248	1.1837353199830278	1.7584768990580244	1.1478750297946818	2.1473440808392734	2.8206158057662583	3.784279458665613	2.378918576770512	2.062686877001412	1.9953634389138273	0.7731819835057496	1.037186737373999	2.1828168022351706	3.6412599701742705	0.5334773044670138	0.5961616745003695	1.9817965341968389	2.921161168170762	1.729940954565744	2.7880347962315755	2.9077485352586163	1.6107254400953557	0.9415528355885099	1.6692132174898724	1.431768188569226	1.4161451359173638	2.100393864670666	0.549029144084391	1.30879377344733	2.8786902681550885	2.6718696985670762
-0.21246320917213057	1.3887148241356218	1.6354124915742374	2.4271886259156936	1.842954312080063	3.4827772919839175	2.2728973383667883	2.1141240771917826	2.7296840887623284	2.341454888169787	3.1513849452693647	2.7108496178350774	3.2106457102746946	0.8545611330576971	1.9906123776436158	2.394124472008731	2.383310581519323	2.6721769269871283	0.798601413477801	0.40787659889879196	1.147062099898087	1.689087632762454	1.1605691804439595	2.2367190430146047	2.7468059591305227	3.727827421197356	2.348179505553967	2.0352203216515834	1.9803044085305346	0.744678412928058	1.0858086292924949	2.1430245287102947	3.691126469551861	0.49023609918099675	0.751527405713907	1.9200923834090768	2.881683872535314	1.7489656532285232	2.807529791787979	2.888866399373728	1.5810534562310061	0.9439318055048183	1.603471392232909	1.3776513835492057	1.3695519943559282	2.1587381178363896	0.5851495819630406	1.3988876928882987	2.8902334723262273	2.603171928540818
-0.2517578011743993	1.302073633900402	1.6570068220385814	2.3398717459590253	1.9211816226019327	3.4340134029588882	2.315355145442998	2.078294632053722	2.734723299290608	2.3373195416607424	3.144911968558749	2.7044499754240294	3.109660988507776	0.8605499539465814	2.0495765647241644	2.496733612233623	2.4277850919151076	2.5479875139546895	0.8108605679035528	0.39178858561690866	1.1299689851360086	1.6353012203703639	1.1776769032042935	2.3542312790488085	2.694910058245145	3.687582896141714	2.380439744627167	1.962978975177491	1.9555345137463191	0.7133226193009934	1.1410874744615103	2.103923486833855	3.727874844581945	0.47822085542818826	0.9006975019221157	1.8621356026738958	2.8817122730667974	1.7605851669563422	2.7749057946629145	2.8610807816027366	1.5619676771484055	0.9015955104097697	1.5181736347402803	1.3543819279262173	1.3219704171174393	2.2483693319574196	0.5952364651787587	1.4765972632182442	2.922504398629912	2.5703564125110385
-0.28355290735266286	1.2442420243530872	1.6997340522536561	2.2470269355564367	1.9555808782040969	3.424381382379277	2.3511022660850562	2.0658791646852723	2.7433001929528915	2.37429828888733	3.1615113602606817	2.6834776618576006	2.997245927027665	0.862278692811525	2.106131539372429	2.5544343645222947	2.4347081067177263	2.418856369698256	0.84928465978865	0.4150608458069354	1.105295788717126	1.6017180407803278	1.1967210561375694	2.4847414076728542	2.6630806825078297	3.639817662769263	2.376328432657256	1.9065174227976094	1.9612581161445213	0.6416674440513683	1.1924189669844967	2.079472424253985	3.7914232862694255	0.4518594090808648	1.0082332655985513	1.8182287579696126	2.9018655129568662	1.7780023433365404	2.687094403268744	2.8150539959371095	1.5574282715927894	0.8737150383960287	1.4588411951510043	1.3412727405972515	1.2568156612758474	2.3179285467833615	0.6481145646619366	1.522177167852782	2.915624351054773	2.5428899405967873
-0.2717053921365953	1.2003860989608577	1.7235997847278024	2.154840728735029	1.9572393509971735	3.4095840326779543	2.385424522752012	2.039357562436479	2.7238661988163426	2.3492954464545113	3.1522393508541873	2.670381029068415	2.9090106592304865	0.8393280917293409	2.149043631072662	2.6098510302159794	2.4591947348633565	2.286218875806109	0.8761002279846372	0.40685424780172486	1.117519874090307	1.6089976039751808	1.2391257475296296	2.5841851890624787	2.628282411483819	3.6156993890963407	2.3751674951555666	1.873250898442088	1.9938930856739687	0.5739352417393846	1.201769679345778	2.0723403542545755	3.8532174934829344	0.4176705626514604	1.108383456658127	1.7812019448309067	2.8882321440983785	1.7984037664118617	2.6078350854424075	2.7878806289525064	1.576165130625635	0.8677891524908737	1.439625460182542	1.299322476992463	1.2358614605722633	2.3790635421369206	0.7148695341779269	1.5677816031749725	2.9240796364017045	2.4754075074684434
-0.27083008415254683	1.1711462511079622	1.7458165610899485	2.038383618492673	1.957029197463265	3.378994412047502	2.4319716275230885	2.033482319889571	2.7204376407718374	2.339787542870731	3.1460854946295034	2.6420396073355876	2.807208877327866	0.835813849439709	2.1934861360772007	2.6487800453719443	2.475661617229992	2.172878648034608	0.8688161551399324	0.41348514778799395	1.0962960556386139	1.5976255240100354	1.296678823366076	2.6577377580398767	2.5705031416735125	3.5910163512656466	2.3717672720489515	1.8722332595033233	1.9832209343597402	0.4710824430922176	1.2669520289369374	2.0453255917515456	3.8999685062396834	0.4034540908196479	1.1466102191426402	1.790029718863169	2.9039788466231498	1.8335540804484896	2.5385587182507927	2.7585701276563173	1.620353468097314	0.8602031569768508	1.4349172529441852	1.2464608528950087	1.2433354327206856	2.3902666457652906	0.7400319113636094	1.6543698357535863	2.8754927261273973	2.443986931277684
-0.27108346277950796	1.100621919696885	1.7630243576983067	1.9358431252660977	1.9447921044250822	3.400224327800879	2.472234174964119	2.0232015469256726	2.737875660887659	2.2815363861067652	3.1476037733537328	2.544212202602104	2.7074225387672666	0.846134084808142	2.2108050396876915	2.6572760280450205	2.4792371353079092	2.063569331253661	0.8757602827728841	0.4270745681407079	1.0890799703283647	1.5923780060021215	1.3084617812878712	2.6991583630826748	2.4799051883020433	3.5497357480788394	2.3874633579383504	1.8700521009463948	1.9816856751632468	0.391044574970526	1.3299181629948438	2.0465557960847436	3.9094006857495898	0.36592844488058984	1.2077143828680188	1.7818719580684668	2.9438554203188683	1.8372760740469662	2.4775920835220293	2.707008962461952	1.6194897802449606	0.8553601385460501	1.4909598383283804	1.1540873143630512	1.2362415792442107	2.3846267833866706	0.7871207959022367	1.730300490934323	2.85907367251437	2.4303896398392206
-0.2750597253147906	1.038297897347666	1.7624871623643688	1.840389853263884	1.918272602426344	3.405735406073002	2.532756978860599	2.01726580850972	2.757867123504675	2.254222371972285	3.1449901466697607	2.457371635994656	2.613999661794244	0.8761599338719863	2.1809315173002193	2.669518839683298	2.4359771470238445	1.966502115126934	0.8723884076765229	0.45968352163542114	1.0515753170342284	1.6124828223313437	1.3252640217696021	2.7413715768725737	2.423542824982081	3.502080217096747	2.361580074758642	1.8666681980569035	1.9837350913495584	0.3219649071917688	1.3827692284546342	2.053831052905698	3.92303795725732	0.32436752486238934	1.2779285487735172	1.7250403418783353	2.99978330616135	1.853831537855625	2.402844568438333	2.6513825898885495	1.633355538216501	0.8108807243321909	1.596013113014677	1.0391678315522836	1.2592730839944903	2.335778533341216	0.8356137734253666	1.8177238418404393	2.87928247176521	2.408468142521703
-0.3159385465380792	0.9616341463840558	1.784375720982439	1.7421332614965532	1.8797756875523421	3.419259399389992	2.561427430081753	2.0152652928764128	2.800802347671675	2.265741545215488	3.140622425320148	2.3416653302603367	2.567401302389989	0.9252780836486444	2.1338102043425913	2.6395710224587043	2.394216608057264	1.891869340153233	0.8633847439696731	0.42837286140322106	1.0166131455714724	1.642377730473304	1.318087567278059	2.7743324573848773	2.3554730045364822	3.4661303374710712	2.3479264656948695	1.8919112850455075	2.0055965205214052	0.27135014286934483	1.3994104755242838	2.0450470879184945	3.8780900753931205	0.2991373204080859	1.3421224755697878	1.702478567848446	3.070384243063887	1.8533623832333421	2.3332770161980956	2.5922383598417635	1.6358678610006963	0.8012113801069416	1.658511314525232	0.9090497856645685	1.2580856898821193	2.2525556732782475	0.8465985555445673	1.845803553903599	2.920483518704827	2.3972738390502024
-0.3793856629890706	0.8866308004631034	1.8288793426633312	1.6413213899433228	1.84037290386259	3.43303684009305	2.5766961479831276	2.007804447090817	2.830093551927542	2.2872377348700113	3.1237645759288064	2.2344663649858285	2.551642924569834	0.9825442996189624	2.0945427177773963	2.624111193551769	2.362791445331048	1.817707554804284	0.8790148386775097	0.4249825755047931	0.984278306985966	1.6696765322335092	1.3280109457332465	2.7933044124531916	2.288690839166127	3.4152609327566195	2.3125430587311504	1.8863581232315467	2.0286724971040178	0.21943726855808282	1.3982324081010735	2.0040475636730344	3.822101261481804	0.3452443170837462	1.3669209062917993	1.6404807300438407	3.1019054917717472	1.8500576399326636	2.250722610789278	2.5148610027174243	1.653478234851755	0.7956080390138892	1.7934623134706058	0.7727286399782944	1.2745312254684422	2.146250242065001	0.8587478930646901	1.8379266871991446	2.98486689428977	2.3497748952187543
-0.4551945055008799	0.8407063555427863	1.871212055969546	1.5783822024895633	1.7790057294855122	3.4452222028498163	2.5704429157329782	1.9950730437971937	2.841695917547924	2.2967185830707764	3.1018264309301093	2.1441309496774172	2.5522019433411383	1.0116501837756504	2.0494204789471437	2.600976783986394	2.328735879210838	1.792577891529098	0.9024679266606176	0.40328211309108664	0.9598527291786116	1.7079057802470459	1.3266016796850137	2.7932013417215225	2.246064597099782	3.370843653815855	2.2377598227809603	1.8624499987139338	2.0102018738889473	0.1897712400929799	1.4223685867924956	2.0315837010911557	3.755919053445415	0.40476504995527485	1.4166386721813145	1.5708508439184068	3.14864441349635	1.8249057113533023	2.175403371083232	2.5052539493366437	1.660455651587176	0.8054674639047015	1.8908563152963307	0.690686255817769	1.21684789917546	2.0495831103542113	0.825559663705547	1.8497064492083304	3.032921178781935	2.287817275724585
-0.4944842820054009	0.7941656153372338	1.9142782396401763	1.5182140002581765	1.7243711648993767	3.444892262288878	2.5775202234392087	2.0340817681338854	2.858862393836387	2.2925873636540564	3.101171529049343	2.0749520114853786	2.5281271516631585	1.0547566652706328	2.032403556984218	2.6292359698193573	2.2477290053084262	1.7512255519554212	0.9050512859145116	0.3616202089423748	0.957038783645808	1.7075386475607899	1.3228400899340493	2.7750427649296556	2.2269188668074125	3.342609508978737	2.132981405940737	1.8232618646653667	2.0114940539145123	0.16226652384468268	1.4433482659580308	2.0666207512028114	3.7270882762682556	0.46737389286639813	1.4494806969091525	1.495809615586086	3.145640639637078	1.7873158940658989	2.0847051773790577	2.4576718399097235	1.6641367827185736	0.7919216587406778	1.9759259299575942	0.6350000065621553	1.187843827465955	1.9767328356120373	0.7916211572184629	1.8607704183316525	3.0283354733623087	2.2309527129128894
-0.49770579784500396	0.7662442441398964	1.9429065304112652	1.4777788036461386	1.6780226061303065	3.4325335150024068	2.551855114130991	2.0714862762071364	2.880458164455229	2.318981953331824	3.0840137832977286	2.0056652942101527	2.457969233091054	1.1179553029091716	1.9666356996413366	2.5996573835954893	2.1490459001869815	1.7259468637922244	0.8904349972898478	0.3380890701483699	0.9303652586136811	1.6973791704398493	1.316625096894672	2.7356272740753496	2.2232633841164446	3.298785435556207	1.981658884277459	1.8485463800040116	2.0077469015291496	0.11451415222587599	1.4385244950259453	2.121345552065245	3.746358898123918	0.5199087406910362	1.4839291954720248	1.4747143695818632	3.1295937824756463	1.7557474823441868	2.0130511120592263	2.4292710996319573	1.6701648810111522	0.8568468601257088	2.081867316086785	0.5827849842721436	1.1490183283312692	1.9103552219467983	0.7805656158906877	1.8539754178518772	2.950751438431822	2.1748427664110563
-0.5079674822958997	0.7178878523276033	1.9749804928551868	1.4306877966826834	1.6496783155640444	3.4273635962902036	2.5487861891797063	2.084142608854841	2.9199276096169644	2.2386944163846523	3.064369717294281	1.9382754123599486	2.381818123159362	1.1479138154136084	1.911730143019986	2.6258022116647948	2.09473463616092	1.6906843298309595	0.8675057792274503	0.2783100514941263	0.9306331104572549	1.6769485359752263	1.2939122786817598	2.693120697157726	2.2114626327362994	3.271888034660866	1.8501958913703873	1.8646994699757162	2.0154427117208025	0.10791622544127588	1.4172026107224887	2.1714664047518766	3.7228511903175323	0.5616227999768256	1.5124339456368487	1.4569501191799346	3.090147671737513	1.7135079446488306	2.0107191268526208	2.3979825573335924	1.70311395741614	0.8863427485606641	2.1803951167098665	0.5632241814037254	1.1233832013731362	1.8308457501651432	0.7766146529960275	1.843715300493172	2.8824812053494595	2.1180179576100415
-0.5486454216406839	0.6777531168949131	2.012194484489738	1.3956784214342115	1.6511878738307046	3.4222421232554177	2.5362618526902514	2.0983246013652677	3.0225800586333995	2.1854168644373972	3.0618453759939226	1.8857355116770331	2.293115660206545	1.1879600934623595	1.8884765887935278	2.679781181115435	2.0503210110479317	1.684920088298026	0.8435002627474774	0.2503355612939853	0.893815255397438	1.6400541257367887	1.288580887091883	2.6964080837602524	2.1990151383730785	3.224557547798354	1.7114925611987388	1.8859187182848394	2.026220494297791	0.0885028329642346	1.378590949251709	2.216204689931962	3.677236868377881	0.5782177105558329	1.5254260361439842	1.3916657838058906	3.069234299975382	1.6826913897439244	1.9989552508882558	2.3408910330190307	1.729411899163263	0.9393499460621152	2.2182394214030023	0.560525866477245	1.1242387862099943	1.7456065686097049	0.7368684548008593	1.8200029314209651	2.7928481504882843	2.061887921134954
-0.5850624929718566	0.6427204008625924	2.047601024851979	1.3746677759219121	1.6569306203202108	3.4329017021507804	2.4886897107828188	2.1158780387543676	3.119945862325598	2.1791753251454686	3.045961976172071	1.8532959186144595	2.2076973368855457	1.202765962070001	1.8841672386596922	2.6825787017594336	2.0252263259603915	1.691026620267871	0.8220626343451171	0.1971932929899422	0.8690025465760497	1.5918502506261607	1.2511618312037918	2.6829135870622487	2.2241185814494377	3.188160732508254	1.5838081797060983	1.9028232480099407	2.0533418512887383	0.08048131923182379	1.3635786214041232	2.266285647053812	3.5901777005865725	0.5561555054323597	1.5144938885551058	1.2912920796436504	3.001234517632848	1.6737492320936447	1.9941898353613312	2.2542368703583513	1.7317185116783513	0.9731455345382027	2.21184911700496	0.572988379986094	1.1109244622925891	1.6652082005175266	0.716834373214618	1.7595045947416892	2.770988449624117	2.0070387446860964
-0.5923535390197199	0.6666881515425293	2.109748091756894	1.3527436795770578	1.6432622746315055	3.404031648091402	2.3990111133222767	2.154316081618564	3.1729882692006526	2.221457844574719	3.008905978755524	1.8407726115805485	2.1505116295730393	1.2204188496365043	1.842210826336597	2.7135898871603183	2.0045989492693685	1.7025109433303893	0.7814273327697142	0.1648480934024838	0.8348848951568932	1.5723499780273271	1.228031902538086	2.666787420074748	2.2428182485874397	3.153007210975552	1.4600418158465582	1.9123478019751403	2.0974872346834705	-0.003115927875188573	1.3723237034100013	2.2597793909068886	3.545606502243281	0.5317711973396039	1.4925627159067134	1.2219107468160213	2.912306327952691	1.6454543202928242	2.0005044805878107	2.1696089936023406	1.7396088292491654	0.9991499696147728	2.2063398806281307	0.5877226773483094	1.0749244271993845	1.586695715567479	0.6934911045618547	1.7272410795505775	2.7327537827396275	1.9384475296063204
-0.6100789820389959	0.692299546326032	2.1802825356948925	1.3553670320845261	1.6277875455414634	3.3610562525860246	2.3129020529049042	2.191433708485965	3.2219367933576266	2.2448722150284595	2.9986539661432388	1.8382198197698094	2.1016984505501535	1.241472222036225	1.7880985266882596	2.733257240051344	1.992340314390098	1.7192070541853242	0.7911386508840897	0.08432904707998964	0.8150916460391668	1.5302249967436814	1.2202200642855372	2.6547700978828734	2.2060457350839133	3.1410821548384176	1.3498892307025985	1.9110057878700997	2.1344488437666733	-0.06472504338377602	1.4177443698187386	2.2426161003319938	3.4872024467179408	0.531071738784291	1.4620865899043387	1.2203736576239703	2.8092664153641556	1.6187765053587129	1.9670282192666693	2.128905228845009	1.721712527966644	1.0489726428778687	2.143577870960062	0.5717584034997247	1.0556063894750518	1.5102684199102547	0.6675648330914838	1.6709801990160937	2.701180512801589	1.8699581131896057
-0.6074334744831955	0.7334662954000387	2.255984052982209	1.3472612727636872	1.6284290492429014	3.2893795979604805	2.230251934323074	2.2044800894524603	3.24655042255623	2.22927272317387	2.999206339353827	1.834818718123471	2.0593817923356967	1.2284420840328498	1.7395454040752334	2.7264462537874374	1.9667211403958582	1.7275031863211834	0.8517571500693182	0.0547032916601224	0.809867907507843	1.4952972519313044	1.2211347347598052	2.6117674865948013	2.173078363804628	3.137336021360245	1.2289010336293933	1.8766903329497189	2.1773122284623714	-0.13779341639854342	1.5085713053669925	2.222228395559987	3.430342552164525	0.5585929418980654	1.389333149143042	1.2405776715987245	2.703835289399329	1.5637866451574458	1.9071248796186833	2.0823023760698627	1.7483884254235142	1.0689321897062545	2.0703025939661956	0.5894324742871786	1.0288715880980752	1.447684464280384	0.6646802269207739	1.659054510864975	2.6289245230273606	1.8106540029189842
-0.6045799139556755	0.736385627390473	2.3191104462396117	1.3271679071745317	1.6233050509766405	3.2122607089201964	2.17038857736717	2.2172216414447505	3.281799941291858	2.213858950473879	2.9995532280212647	1.8762767014020003	2.0113478387179837	1.2067294344273765	1.699120450068398	2.739768788133591	1.9472816236338921	1.7739524523087045	0.8996628294602711	-0.026328636567051693	0.7886304444271847	1.48224911283788	1.212092529675517	2.5798435287196897	2.1530419649262496	3.1195926754826084	1.1134111818278147	1.8884982941655628	2.1999457415628227	-0.19359007782375484	1.5900721869800074	2.2242188016823805	3.3766500589479733	0.5178248865843245	1.3215703595762158	1.2473146737729817	2.6206423364593716	1.5310869207321627	1.8711794943261009	2.059292429301513	1.7628875544867797	1.1049441295122482	1.9857290282846076	0.6242643281910448	1.0091302075049853	1.3878917069164967	0.6351613917617727	1.6310725441572302	2.556648276791618	1.7720439848861527
-0.5933245485023221	0.7563020682106568	2.3384863566595833	1.321917798523516	1.6409251531652327	3.147884562904232	2.1182165095032386	2.2217525046101434	3.300712841977776	2.210735200150125	2.9966777260255446	1.9290988860960525	1.9568054612305534	1.189593990301819	1.660128285560101	2.7593410420239914	1.8900584513180867	1.7916953972156129	0.9518794048886159	-0.09226613832007875	0.7562815229096973	1.4909365409777473	1.2514276048810364	2.539525780505749	2.1430108889363075	3.08022983260133	1.0708372255347574	1.920370798614929	2.261947899027191	-0.2513054725572051	1.621258885369717	2.172739778272227	3.366852665447444	0.5089972908056074	1.2703441453476645	1.29434845881461	2.553230055307332	1.4640623122072003	1.8623675459299265	1.9733906573820792	1.7762060640869137	1.1232597208959774	1.8805366460201072	0.6085656154834892	1.0650260861298804	1.3248046970893417	0.6556720097232396	1.605731714820085	2.5026123783702543	1.7679742390321507
-0.597695951312151	0.7521514739737863	2.333729043290386	1.3303422232722002	1.6622938857468934	3.088315247997088	2.0935962389061773	2.1946270996128687	3.303599581263952	2.236588682167583	3.0103230104179537	1.9867531991125795	1.932020736968483	1.17267994165948	1.610102856189787	2.762542889453281	1.8819941359203132	1.8573865276757444	1.0249720798054711	-0.15313624984758673	0.6864265955341244	1.4844740167900556	1.3049820793509999	2.535719932584627	2.1218632194326146	3.0289013030679706	1.0586046227167476	1.9540604210134187	2.3011583086079384	-0.31026872173501896	1.647554099186955	2.1414864579548807	3.329305648913897	0.5290703944784313	1.2126860961193677	1.3509713156620322	2.5240849844002717	1.4434033832113777	1.9200065304471157	1.9087884355688352	1.7594682364251555	1.1312495705153043	1.7921342122815076	0.5708750456211914	1.101425309393625	1.2402998013522422	0.6890338706530841	1.5710566443351226	2.485456347025113	1.7645879072153108
-0.5986376245043247	0.7521460874629395	2.3592665145314275	1.3678171074050025	1.6818261173825484	3.049249163682058	2.0576168806028186	2.2114106598350127	3.299395304559982	2.2329151114330568	3.057780968626923	2.0517277156730076	1.9463613751671154	1.1256487000495154	1.57131724446436	2.7654536897892013	1.8774805069557083	1.908405849900177	1.062108605246439	-0.19915765018607973	0.620125908992853	1.5164479837367748	1.3819007834206138	2.5343271828486578	2.089823445715081	2.9809776106872232	1.0681270046365134	1.9286917267933081	2.337462797907949	-0.3291796685315327	1.7200374561963745	2.070644094852229	3.2695198168190727	0.5322606318889037	1.1363222008952651	1.387758475109504	2.4886717491328176	1.3946763088809297	1.976586603314367	1.7906343719893492	1.729668790934732	1.088588038247451	1.6990568674797708	0.5233928547499428	1.0923800741261611	1.162877343176002	0.708242697405098	1.5105763597259911	2.510534442156764	1.750079113103412
-0.6131404629816644	0.8209899320821812	2.394019077965395	1.4153995143272848	1.71357837544774	2.9844844323377537	1.9867468823685492	2.2604936401765277	3.2825562035400173	2.230315043268688	3.0723332045476206	2.104164729372966	1.9309225520316677	1.1136142708783097	1.533036945241756	2.7461203796505536	1.86573597467019	1.967567888577604	1.092949343496119	-0.2486195520467475	0.561732951930534	1.5274783193677055	1.4421076914945554	2.5547963050373856	2.0466656207610683	2.9263092528251677	1.0996503822681762	1.8937901047925645	2.3763372237131724	-0.36419763532847627	1.8005911464146525	2.010049071518117	3.2019709237004164	0.5473192402206385	1.0755199323330256	1.326602095106188	2.4577073735913038	1.4230296760374805	2.000411802335775	1.7158226098582507	1.6738504413110238	1.0878551776643601	1.6455146967924048	0.46788241003742986	1.0855347597813438	1.0903121172763515	0.7266424637381114	1.411594185908489	2.5606107981305724	1.7366661808894743
-0.614305487477752	0.8678481312726454	2.4343935483266153	1.434076967307803	1.7185102907068939	2.9667885012633626	1.9452172599951478	2.2985280941592627	3.211915472638598	2.224686147904025	3.038081793463254	2.0964415390726385	1.911952388187966	1.0806450675066241	1.451501729389033	2.762091764435913	1.8603028585524601	1.9742758737437351	1.1354805699506971	-0.2725363273299179	0.512676250777383	1.5617165802472486	1.506615741835706	2.5503166127851005	1.9857503034580724	2.905721770901196	1.1771315385679038	1.8539699680423134	2.42676406135562	-0.4090870270051313	1.8861373225271412	1.9453022861767022	3.1496378716522675	0.5792839265224459	1.012511544703674	1.2997266817713282	2.414298553401451	1.4256329550693965	2.0346094511322144	1.6575852691095012	1.6202575027803872	1.0340090405681586	1.5888285987909714	0.3956188502335355	1.0284972538407002	1.0356566241719474	0.7540882791151574	1.309278574685392	2.6407090174018175	1.7509217561512056
-0.6079485958394787	0.9146935701849861	2.43352526692874	1.4569285544840365	1.7309244079798496	2.9317372887200017	1.9119591575353223	2.3245123853288367	3.1725356961550557	2.1805184644141535	3.0102632020270166	2.0593714421042018	1.9015494952187786	1.0943635956737867	1.4006769883545993	2.8665494868387347	1.8576020192430747	2.008889492587306	1.2183928939343924	-0.27155395371971747	0.46289838301109454	1.6240748895143002	1.5830262219471845	2.555858088956588	1.901023862866687	2.8819813610172873	1.2498752263945387	1.8243077101403293	2.467486397926227	-0.4501152446419761	1.918420043506084	1.8874304903734185	3.1431805261023498	0.5854291458692791	0.9649538725568517	1.3117056793531503	2.3795841939577618	1.4166519951571233	2.05705449564359	1.6451019005896679	1.6058405593987986	0.9741244768894575	1.5564288590574091	0.3836823461068315	1.0065209280125482	0.9902864260834197	0.7929750064847816	1.2376178316361885	2.727792737003727	1.773133528735988
-0.607423976044273	0.91445386522267	2.3958437391568714	1.5159833422632591	1.7195359604225477	2.9115196326474013	1.8733987697648957	2.3283044694689092	3.160307341649173	2.1106866865879326	3.038930218208983	2.0450825782813453	1.8626126687467248	1.1120578578912388	1.3732187330905183	2.938905922073173	1.8746009514338813	2.0002188069983906	1.2650891106140414	-0.2840966464589825	0.39586376233581866	1.6486139156008004	1.6496394337381628	2.5599638260919635	1.8247514366379936	2.875764892230298	1.318911763137321	1.800305710744432	2.459075349545768	-0.4316400068850811	1.9206516785374395	1.8340990284481198	3.0885523606784147	0.5765366588148473	0.9188142941404698	1.2782511682920499	2.3653293546456315	1.4508524096631357	2.055497125286762	1.6834611928235137	1.5988198352383018	0.9036411660711682	1.5016601084998136	0.3642412283040067	1.0273238440272974	0.9664239612999997	0.8407156168643871	1.185528803381827	2.799221190747313	1.7941869688345988
-0.5732502182462993	0.9727948504297173	2.323998473042468	1.5759571117836646	1.69097080786205	2.892365741659991	1.8632872009105264	2.3340177008513137	3.176262444851099	2.0579383195898275	3.063341012970155	2.049067237597948	1.7985645490239186	1.1297317159210045	1.3818006799966005	2.9914014950561136	1.8893347919274697	1.981555609966915	1.268067896307015	-0.27990388564125485	0.3634961137822196	1.6983167019001855	1.7194599008981695	2.552859714757435	1.8089885948867	2.8651887691894258	1.3720120604207282	1.8024110642353286	2.439802946866377	-0.42044186197466804	1.8587375906823915	1.8010443780201713	3.0131246246460046	0.5744034811239431	0.8576754636340377	1.2280357739012842	2.3522612120509856	1.4254223142185753	2.1003214628469222	1.7007845588826445	1.581605133770885	0.8414293258016377	1.421614822648181	0.34536108923823194	1.0506776233037933	1.006403315678735	0.9115540152320527	1.1625393977041831	2.8605869493450644	1.819013703450431
-0.5138278452668469	1.0441548231691926	2.2272320146971234	1.6717337292133316	1.6441052312428375	2.8872223405817428	1.865584463450854	2.3877383864229946	3.20212086140783	2.00746214619921	3.052912992807396	2.0865190494227037	1.727849690465142	1.1382777733762672	1.364709350039684	3.087491233556206	1.8910320189282839	1.9958238633227015	1.2204138689193722	-0.21849310298039107	0.35585678841868273	1.7432561341475115	1.7720550997634483	2.5396691990263482	1.837786393260071	2.860845367141523	1.4356978584763567	1.7851226611816586	2.398341191456453	-0.40138819426147354	1.7746436070207636	1.7715111451411225	2.9588156743596588	0.5729335616677419	0.8163017934862353	1.1391178975917273	2.3046008322980294	1.4219482519564717	2.152317093260478	1.675163069594871	1.5324827026196086	0.8366945402710583	1.3675445874280425	0.32039084546199853	1.0775573528700746	1.080852144329777	0.9433969413088432	1.1523843220079901	2.9016956506513125	1.8511138602558954
-0.43714713689573304	1.148368589859025	2.1260561292057045	1.7590195509907844	1.5978764733736708	2.9092845020777043	1.8525346217417593	2.4296454819056574	3.231892554429865	1.935990995588576	2.9872420979495566	2.081373499089527	1.6784028859832225	1.145499979003347	1.3295685699224735	3.1420911146454085	1.9093051646845318	2.021152851544507	1.1701398375581862	-0.09001813597931771	0.33696392013522086	1.7742650536999178	1.8364115307260753	2.506387400798758	1.8505332066898397	2.8613979421448104	1.5366566620731281	1.751358555898521	2.373599295320198	-0.37978612534957024	1.7157656111236033	1.7492689852151482	2.9291826337221036	0.6217705286159738	0.7800820447968974	1.099672044249783	2.28272885906735	1.3948239590466962	2.2047992844972173	1.6506247932368598	1.4821112459587753	0.8360726049488907	1.3116412696998165	0.3078335488705174	1.1083673060963064	1.1611998877475234	0.9941898912263728	1.161600941653473	2.921772187124037	1.8841647058310358
-0.36160711041882604	1.219179295380767	2.0562330285931947	1.8167120334296054	1.5483197268186384	2.939979173334978	1.830709191466663	2.5007565830783847	3.274168798405236	1.8640830151836956	2.919249783117755	2.063947188339077	1.63134068978705	1.1380098747947476	1.2783791608511539	3.2045957823173277	1.9480590053328584	2.0283492886928784	1.1371626747603425	0.0420679681586056	0.3070905320481133	1.8229518304803591	1.836999892812879	2.5183831247518853	1.8625696232441336	2.869211190169243	1.6107481385937028	1.7265398891342696	2.3634417252177258	-0.3543323534028908	1.6827200775234075	1.7377761387050008	2.8720977552772746	0.660903230561986	0.6776078845046555	1.039966045843069	2.261542062580543	1.4119634724871761	2.258950936679394	1.617180737616437	1.4387565764197952	0.8345901911463564	1.3023977712253756	0.2892792167495488	1.1409240253936275	1.227487654017599	1.0208575925194536	1.1808468385969295	2.8993464968940588	1.933761596586787
-0.316848145386051	1.3073172034843608	1.9972435720950865	1.867851240053873	1.4979016184860883	2.9666304153686314	1.754168504360686	2.5621831505422628	3.3268677573241923	1.7826779533482402	2.8215284259620517	2.0357939322872953	1.5579261319058022	1.1165287633987355	1.2399341832742503	3.2168097857082723	1.9619376662661299	1.9924464699707385	1.0589219776212355	0.1890973643691068	0.30826436074591096	1.868380625590462	1.8302191516919162	2.5161595938420622	1.857517642180995	2.8386123493621715	1.6458468757159388	1.7188170276687114	2.3570453068245967	-0.3638647660255644	1.6571386470986713	1.7060049488171174	2.7909017510012215	0.689944795352669	0.5950047428172074	0.9493991360045216	2.2188850211652573	1.4122839690927314	2.2736373086048838	1.5817448567359822	1.4030220451747397	0.8381279531088157	1.3159414899388453	0.2858252440208403	1.1630230316627252	1.3042136808617872	1.0732608225110005	1.2217589936655675	2.8635837140924623	2.009067193081015
-0.29364978921616547	1.3865598380343829	1.9131982762365716	1.9154506651565473	1.4616564920351318	2.9914009452094854	1.7274582764777455	2.5702575703245687	3.3828366622389625	1.7158479473392965	2.722527596443077	1.986755050029965	1.46787101357016	1.097622237608721	1.2473135113818825	3.245872845890041	1.9920569391621303	1.961707881338779	1.0051766069246373	0.3283799036733647	0.3274457659637714	1.8892820713542544	1.8114191331225507	2.5074301761960904	1.8759073002857876	2.813949626788951	1.6355647884784674	1.7324659060985965	2.3568510131766294	-0.3760452457514621	1.6227145204164803	1.6863735163944331	2.652033869793592	0.6999374303480543	0.5324495005455542	0.8477451598684231	2.185783923284473	1.4503686412019197	2.305679561837107	1.5913140034076614	1.3534881934852485	0.8126054505979081	1.3071072078609718	0.27814572596005316	1.2652075119565314	1.3683191131935084	1.1122371961625401	1.2710325279693993	2.797180650138995	2.093596287967311
-0.28086794574582424	1.417241926781387	1.8207682258088451	1.9329070636939203	1.433288107433135	3.012960801523802	1.683704553792157	2.5752352593191636	3.423808903691362	1.6571102522468657	2.655968546979815	1.9323991973738175	1.4389115753838237	1.0769439999443342	1.225130232423226	3.255389565156544	2.0128562670341745	1.8934391022448545	0.9419400201351322	0.46221770427850817	0.32860955335534336	1.9331178947593497	1.8266431859547119	2.481779030538278	1.8953805322840875	2.8064736120385847	1.6115564603658172	1.7343755767446196	2.32764163580294	-0.3975253336945463	1.5885859017245578	1.6648035694093004	2.523757375411893	0.6917221844847844	0.4903839726540745	0.8259278379281991	2.1746581542940424	1.4609561155458122	2.3663368515894847	1.5945665139173375	1.30678211980124	0.7780398469610417	1.268030240342517	0.23712670146130327	1.3379576490875862	1.4179399596217366	1.1631237544160662	1.3532212446167151	2.7207792350939135	2.144841550380163
-0.26148097781289514	1.4466382083226013	1.7407720141698868	1.9403018885288723	1.4281075551107738	2.979255868858151	1.6261910000787707	2.5784407571688845	3.464364101197071	1.6206313417573437	2.6448552935380274	1.9122499742111116	1.4452122683457447	1.0825574349272657	1.2273260978772758	3.2242594944469047	2.0310116216550784	1.8617916039549407	0.9023053157171711	0.5200129620295735	0.34650316104974327	1.9426254760207207	1.8165871340549837	2.443613854991756	1.9282011594755528	2.7924926518451	1.5392948369003785	1.7150549809033173	2.304033260687141	-0.40576884554577	1.5251071540315222	1.6287012530665155	2.4155556135442877	0.6792712421664605	0.45523089956446305	0.8495186607521712	2.227795548699963	1.4729888481675861	2.435074056787842	1.6019945058688907	1.254614389259444	0.7916561919754581	1.2390420779469085	0.18544939061309834	1.4097365130903206	1.4829798960787848	1.1807034781316297	1.4369721572227085	2.645493116988617	2.1660119808530602
-0.2393685424617499	1.4944063094764424	1.7093077745763843	1.9417407756810388	1.4084685735112388	2.9723378261229216	1.5964476403217311	2.568092434400601	3.462440031305083	1.582663926636156	2.6479918164399114	1.8855591885912957	1.4456843947696314	1.0641315583659798	1.2218056985964565	3.1347942543187544	2.051994759410282	1.8389454161405587	0.8605991376469972	0.5538295281458575	0.38061006425471555	1.9334742587906661	1.7964036297493795	2.403189358648183	1.9492168564817227	2.773457255592128	1.4501381169169032	1.6423822507162484	2.2601241689123173	-0.41874879126346165	1.4525245225508887	1.566620475178769	2.2892640119271657	0.7055297118077727	0.41223402741707693	0.8377730871369827	2.2977260103102193	1.4610856243942831	2.520049994633273	1.604386648950791	1.1970258486357843	0.8225892625531535	1.241582832240639	0.07716793535189079	1.4426746223594953	1.5555250545399217	1.1786514162053265	1.5163801946262019	2.561695710378089	2.2139248633207083
-0.23584145112880792	1.5655503040494396	1.7129157112013438	1.9173001159106775	1.4305380409655193	2.9631336573680818	1.5979209992520267	2.5504518163400745	3.4639669366271484	1.537116235186169	2.6142128916439518	1.8904273197138988	1.4609663525616488	1.0013451602132115	1.235030807858124	3.0467470561008136	2.075663614639928	1.8446463919152705	0.852388757335427	0.5824802229104391	0.44121763140513737	1.8971044936173453	1.7425504035654882	2.3737670672753883	1.9751380820077564	2.7220222741096056	1.347966830661959	1.585535502826414	2.2231405002882973	-0.44529175348602823	1.3988922654497822	1.542751669238876	2.2053121813536007	0.7292428017383897	0.3592707020297607	0.8356052065449022	2.3504201336757284	1.4053801900108018	2.5453411381682853	1.5662703042616377	1.1176344801358826	0.8681240821622064	1.2311581199347064	0.008681865218449483	1.4783606463758736	1.6108304590052775	1.168066577160197	1.5562082819981917	2.5030615951932225	2.2531994832249334
-0.2703481866884392	1.5733831798568185	1.7415665387713404	1.8800668899394455	1.4362409653681856	2.945427527203709	1.599461525438276	2.5325551453382693	3.4338082302063073	1.4699185969642845	2.5724085351897537	1.850614851130954	1.4708430069401053	0.9305178680862592	1.253470346514149	2.9708298983800345	2.146553583022597	1.8385673339201116	0.8695960239503403	0.6349682255147856	0.4454701245917695	1.841488788653853	1.6510628818416944	2.3548688673437055	2.0075165333054583	2.6734058314490015	1.229020466099925	1.5112471551331852	2.1937996141135816	-0.4678296940224679	1.335211515113268	1.498092125880349	2.1614846311343565	0.742686689331482	0.33798025960487627	0.8010606843847073	2.3923421025114364	1.376916060033652	2.5369305867961267	1.520438795582288	1.060931281077114	0.9138511363253838	1.243749260687567	-0.04084636417305844	1.4883263663404056	1.6144366689218028	1.1660611879745315	1.6567876866282745	2.4543191867878886	2.296996334811859
-0.2876339982324103	1.570731761410747	1.7896371210791802	1.768976037429283	1.4471940470853357	2.905164579679216	1.6052842096859	2.493450902449962	3.376966324575542	1.4424848971523971	2.5412812581262907	1.7948180456399463	1.4635253066865501	0.8650594712282247	1.2980948065411995	2.921744170105826	2.2245388755376267	1.8096414378091517	0.8754437546587654	0.6002716671571062	0.4150185078856488	1.770812223559225	1.6005032491186764	2.367396052994147	1.9822974442261156	2.5959559438558015	1.1175007628283449	1.4626715773289685	2.1608333272499367	-0.4493765572896633	1.292249833879845	1.4744810288935082	2.0705177340093246	0.7536812611605259	0.31141414677466916	0.7608781978931568	2.4916207266725205	1.354992681222328	2.532787618448409	1.4902064720420538	1.0190485718608624	0.9340815346403929	1.2719844172743486	-0.09280135589546885	1.5151488874109091	1.5994275931480677	1.1777857907326648	1.7226720817272785	2.428352190462775	2.3496393056466167
-0.2886714163843085	1.5966675496581746	1.856151409852218	1.6633633371873926	1.422931018461036	2.8704132203813444	1.6368126669269614	2.4691842127119545	3.327283955339958	1.3801544764784168	2.566006901345471	1.7560636029303514	1.3951291687181873	0.7959788287146728	1.3591413451723011	2.883082404177129	2.2790948745239463	1.7882314482406478	0.8834457648680404	0.5475330739643514	0.3984619001152162	1.7174462926732883	1.5371283790237174	2.385902998500188	1.941780429763778	2.5427901024365087	0.9839718634790634	1.4150207331849152	2.1704708012554477	-0.43601137047057736	1.2827500460108088	1.4693853815446378	2.0116603905739687	0.7178835461187006	0.2663530317895732	0.6986552636109233	2.5671401901294937	1.3368019792296655	2.501315211225317	1.4494326373072937	0.9562975893162996	0.9189768526298969	1.3369180419089468	-0.11395726831679624	1.5555088455323518	1.5814946003672705	1.1653105774698715	1.8090899203755046	2.3783723505702943	2.4176172441223582
-0.31348557196983234	1.6614751195814352	1.9043654081531003	1.5705478831459814	1.4147116058816267	2.827395498652538	1.668206087542257	2.4577753013925396	3.23853987964914	1.3269003113876667	2.6046256065766578	1.7061099088499234	1.3495589192284956	0.7616878742145216	1.3866347268886046	2.8300159944730083	2.3394174658827867	1.7596710971437044	0.8828587015022198	0.489925027859101	0.3921439102379345	1.6618045337455292	1.476839528776008	2.3367085761592667	1.8793048632356466	2.4900455994572237	0.8667956650239201	1.368369766676364	2.1570382377854895	-0.4448306504959588	1.2829250631444662	1.485599758843775	1.9533633638759629	0.6849604679811966	0.2499514077695038	0.6541798929682981	2.6528574491324988	1.2756912385728698	2.447325119779795	1.445157219995969	0.8567973038163947	0.8892058049311948	1.398337447342365	-0.12276773103350502	1.506101681628591	1.5689688701095945	1.1605940662291112	1.891087832302323	2.334253181616213	2.479167810942891
-0.29678952851640406	1.8138302255602095	1.9533112377784776	1.5203174473546612	1.4214462235088805	2.8080156978220123	1.7171980215113851	2.490003907091501	3.156411406767858	1.2641832738760532	2.647298039105036	1.6643915413526915	1.3377469206083146	0.7639416510065622	1.4104523102559166	2.7741738220087813	2.398883683852236	1.7250994907964692	0.9087694162189941	0.4199429745079499	0.3737713322365629	1.6386001980485638	1.3984725133086773	2.264486396535461	1.8068517191416436	2.5126686701800724	0.8034033229159944	1.3176433964143448	2.1280032156286444	-0.4617677678380101	1.2945276108014503	1.4922720570522325	1.9546291774576794	0.6123878363959754	0.2235755188718731	0.6487927704050078	2.7411825451735026	1.2295393242325292	2.393075153505933	1.4821972438842863	0.7804458212788781	0.8528497814274829	1.4030643004388457	-0.14167931083311736	1.4583815327003284	1.5632387042576632	1.094526528482905	1.9255043870789461	2.278578297147117	2.511734864405924
-0.28049158938938523	1.9770511790268035	2.011038469633822	1.4490619005977095	1.4137120380380188	2.740336066560668	1.7094561114830913	2.5236679568084184	3.06349097009364	1.2047003634795803	2.6846543600846475	1.6549868990758505	1.3540294157236346	0.760143494583438	1.4058244001756386	2.6825831862529	2.439634641364874	1.7059354104393456	0.9118131715042045	0.33626814437462393	0.3496239990247263	1.6271676091777205	1.32896377452971	2.199251583809409	1.7340928905918525	2.5452299648591152	0.7619651172868	1.2593133813749162	2.10699871477316	-0.48447770889468716	1.2720541781683852	1.4719577163982582	2.0195158114995633	0.5436715488359493	0.21002056820463916	0.617891359406414	2.8203431795159473	1.1854861587330952	2.304462846676948	1.540552325168879	0.7177839142336175	0.8095743909195685	1.380834833565005	-0.18967165389550944	1.3592487442663086	1.564609219092513	1.0575011330898612	1.9721699318901096	2.262240269380143	2.530493788195283
-0.24330121344251351	2.093641474164054	2.048991340464527	1.3803824808976375	1.3885866437180447	2.6687445743364795	1.728305659168037	2.551640053911407	2.983190553944205	1.1489215046872787	2.72311457307985	1.667155392235573	1.3602376507642553	0.7438416081055903	1.4228727464475988	2.579917180801577	2.4972122217385753	1.7294349344128528	0.9186218912891645	0.27022777372246454	0.34551158205994426	1.6269430601389765	1.2518332912528478	2.134007572409014	1.664498617732209	2.5618844129361547	0.7198328092663328	1.2151472344145484	2.120647631431903	-0.47538127423395204	1.2259992412273601	1.4346298673289568	2.1073404798884083	0.49632914242052256	0.16061864582581634	0.617278977478263	2.8560198157910826	1.1365549945830717	2.20317866749542	1.5848669911401143	0.6800099969713812	0.7472483945562721	1.3395828702376145	-0.19729145184504676	1.2996730880629799	1.550197605692706	0.9903718199851532	2.0182964305649067	2.2380308189804414	2.5748244793541892
-0.21750001120228662	2.1980561106418817	2.0536470333586543	1.3136244137638529	1.3235481406458809	2.5975064295847394	1.7580566292501292	2.5964715882109553	2.9193248838319383	1.0887169951261764	2.76276668186588	1.6713299480320754	1.3225728929318161	0.707383051169181	1.4311528831786666	2.4648498750092447	2.5379154260882357	1.7399546941145672	0.8945448147763029	0.2813839302099136	0.32883247035355656	1.6329822074073324	1.1815825178114465	2.089220672090474	1.6131192365996552	2.5730374892892836	0.6733923804966574	1.1631184714163045	2.107814917783399	-0.4294995591985183	1.2072070818924538	1.444330009368214	2.1693001139481827	0.47356851451628873	0.09115552313469215	0.6025969786749684	2.8429995642887422	1.0957985095766292	2.093416933070329	1.6491791691943285	0.6229416375784552	0.6783831925198993	1.2841738918585281	-0.20850360928054396	1.2542317442165416	1.498309594790588	0.9337079714158651	2.045540589667099	2.2196278236956783	2.6230446745222498
-0.1833312731695641	2.287667255610254	2.0376004227771607	1.2450241286026051	1.2586588867395183	2.533271831639099	1.7454225076844232	2.665090520963461	2.8727284706156864	1.0174377084520456	2.8110564039116737	1.6986818114550366	1.2513676324989786	0.6694379295112912	1.4088679223846299	2.3768349293145468	2.5831018565554054	1.7483271686123794	0.8677647227821191	0.30212054516587006	0.2976777111789733	1.5800171129581422	1.1335479138118854	2.0520762075534993	1.569976280417455	2.5925523256186374	0.6494256399534418	1.163535751861182	2.1193686022864404	-0.35956971271555005	1.218930786714933	1.4998456168366614	2.230983851475272	0.4475273296606031	0.030866641027556613	0.5697443352925423	2.8192344450417526	1.0630005196826615	1.9876892074263748	1.682852388101589	0.5709427075684866	0.6205189763119975	1.21018537237278	-0.173112908214803	1.2239805272990751	1.4402494783110917	0.8812485802693744	2.0591702171220887	2.2079553356378225	2.6435861397547535
-0.1560422646623097	2.34902186289567	1.9943723839143828	1.1745233381460503	1.1906042788885003	2.4487887406722955	1.7074687855679134	2.7194814594333367	2.8058973896410926	0.9982950252951163	2.8832549574375568	1.639270257127969	1.1803353490532473	0.6433202952687889	1.3760468746845693	2.304553048783989	2.594961752523816	1.775521790948239	0.8557261845256885	0.3152629002081359	0.24916339118161018	1.5503058947730088	1.1127846120197706	1.9868989534603814	1.5074542562660238	2.6218071089912405	0.606932808707803	1.1517297298447013	2.1391051037668705	-0.2666056816935939	1.2352302178821002	1.5363441562543316	2.2807355348181235	0.4311102356778992	-0.019768957096018096	0.5612363114106527	2.784364161111486	1.0597789240862543	1.9364293671894461	1.7430539855946605	0.5515857649493359	0.5440104314786485	1.113401907144604	-0.1789153294905191	1.1534125764569756	1.3835352484464511	0.8191025823579551	2.062895736685331	2.2078975451446823	2.67183562370078
-0.1029350171357943	2.4119518415670718	1.9386442070980536	1.0923034032168673	1.1389269225494232	2.3686003595185134	1.6667342015781	2.7989204808210575	2.7412636142476985	1.0051439808640328	2.949872106480588	1.6191742082555958	1.1167897893313907	0.626005506188261	1.3303385787303992	2.250772703096808	2.5744649011449297	1.8356862617016703	0.8482005089311488	0.3251553780863349	0.23225081910547202	1.5246879065141237	1.09623457450519	1.9326479949713242	1.4236966667895552	2.6156373652964406	0.6003345015116432	1.1529935589572182	2.1535333161271777	-0.18262755277086748	1.2752073072818324	1.5501987218269266	2.292001164018396	0.4308649228328817	-0.06972332411809794	0.5623237797650121	2.7563267109322878	1.052437082584185	1.9491275401270258	1.8029488833504606	0.4787694970485027	0.49195417577715245	1.060745030531459	-0.13423456849486226	1.1039520179571547	1.3371534690255786	0.7746613693093009	2.049015770417887	2.202765511042479	2.6863124726255254
-0.07833338667648693	2.4560725950265776	1.8719406092142	1.0614843294354825	1.0855171381131385	2.300725221901292	1.6081577260392534	2.86329219969464	2.7079115185798783	1.0082741511091802	3.0228306537741707	1.609284303487549	1.0876189570276344	0.6120833471507037	1.2831092149569743	2.179823913375999	2.5101592980507665	1.9068888731276257	0.8993555560074913	0.36009472654718017	0.23458291247641724	1.5421407820554673	1.0812887414158847	1.865900891178303	1.3640945633002786	2.6264483327137094	0.5639515285304484	1.1939864265226097	2.1883156971107978	-0.12151862180003983	1.2949078044299072	1.5691713199858364	2.3432670668225373	0.4192846722831183	-0.10759217284889419	0.5761514799061069	2.7003164078611874	1.048933389503832	1.955129709355091	1.8696968546364492	0.38170677981155565	0.44341629704106167	1.0207783507924553	-0.10123274389178763	1.0137119723668515	1.2669534644016456	0.7751466888788494	2.0527985282523185	2.179005873244027	2.6800710929488543
-0.047982712516587506	2.4338032948906703	1.7759824024296431	1.0312204737893955	1.0749231244563136	2.1859374453406084	1.5321514850573823	2.917829470981426	2.6719882158614103	1.0420839792793526	3.072103796648095	1.5925878820795254	1.1006772954378534	0.5899278152440226	1.2257680548451568	2.141506054929509	2.438785828892954	1.9247456812760437	0.9414586468714449	0.38456972405550144	0.23853115408440684	1.5584675843419598	1.0694018259720126	1.808041125966358	1.329094980767712	2.627062666099718	0.5511208847491562	1.2202007438833906	2.1740588704137638	-0.044872577594018095	1.2621116646925992	1.566793161764641	2.331506451933072	0.41119309790141834	-0.15169977541723953	0.6254451928992075	2.625209810169743	1.0542115049858851	1.9830202273779178	1.9339636595085572	0.3158692573966857	0.42586156679172416	0.956119035416787	-0.08353411678221175	0.9150692700466632	1.223948943666984	0.8013897195208483	2.003481153206708	2.127443050462115	2.6036290996636318
0.020316083106662837	2.375245123474421	1.6796022248175586	1.0321207355321467	1.0460738630577766	2.084737229965049	1.4857200621370015	2.925375648874926	2.674557731050205	1.068413406754976	3.0818687980770316	1.5790208214378896	1.1063261652430634	0.5415473307397307	1.2063546815202866	2.1222392146927325	2.3649172569695827	1.925769175052275	0.944941764866744	0.39770622873383565	0.2301466633858523	1.5656383199378956	1.0988268558152456	1.765336337298471	1.318488104300727	2.6327164022546823	0.4854093913307783	1.2608454810903023	2.1710027755666954	0.055667104931118094	1.203474817085881	1.5617946573834411	2.3271543809229547	0.3827528520271979	-0.17788354025422123	0.6688611289481722	2.5230063210770592	1.092496437080997	1.999907081584828	1.967100441047632	0.25893870912016675	0.39967889743668045	0.8991266126033267	-0.07342094477753869	0.881905505044142	1.165356583988729	0.8057504793360575	1.9124741889914685	2.0985537616745793	2.542094860383199
0.10155718084360635	2.2127926106911917	1.5797072899999935	1.0028983925260673	1.0171402725341683	1.9892159035886419	1.4323814050907244	2.8931536485586404	2.659542034141993	1.1135514155068948	3.103421178954181	1.5240339424514366	1.0876540455518802	0.4343673021412441	1.1846950640138374	2.144550765938891	2.3112395182390193	1.956614483692326	0.957228496313661	0.42266875656979963	0.21192621117380214	1.5863069107732393	1.1252517909566877	1.7600520200127807	1.3088855016109173	2.6163504308337715	0.4276864306955358	1.2888576566247096	2.1678049905920695	0.12050186133837555	1.1431221202684845	1.5537046566176032	2.283371984433461	0.3533000847391671	-0.20308838725837447	0.7143213364108083	2.407617077776997	1.090586559510157	2.0279679272059896	1.9211155824996475	0.20939841052989716	0.37434593711919495	0.8573602233687831	-0.08610093656442233	0.8381537187730151	1.0898523905031308	0.7960201284167433	1.8140658760170407	2.0913859531902976	2.4653014700392926
0.1928317245188526	2.038618370453902	1.450338688596353	0.9836393432306425	1.0111877071501387	1.9011068831466573	1.402728141762541	2.858606789447167	2.657479654543546	1.1164357944758339	3.105493966902961	1.4537753188306772	1.0773297127872081	0.39572858423765966	1.1804364438720534	2.1790926693285932	2.2714507869603713	1.9815467578018606	0.9932118348627876	0.4498397967899857	0.20232973481379196	1.5899177653387704	1.1441712871419933	1.7848395986810863	1.2807610739557622	2.5819160694156422	0.3601666101822574	1.320693801086008	2.17473889818165	0.18899352223333452	1.1239864787036267	1.573663817442104	2.231774201715658	0.34285512699669873	-0.21927395967910637	0.7466346064232748	2.319611070060309	1.0789710771861813	2.068241011145954	1.8350627580878878	0.14530288007569694	0.3822103227298074	0.8640636709311946	-0.046138150772708775	0.7989043936756066	1.0226629577343869	0.7967649561175495	1.7374678603337546	2.0661136343394313	2.3673113831797203
0.2701443670086191	1.8914307064489893	1.3299606309165328	1.0081187193613963	1.0117586019412987	1.8247912234379573	1.3876498783829812	2.8289572554137825	2.6506415719003793	1.1662872315586754	3.094864307022183	1.369123426651848	1.0733507340781254	0.36182511750052615	1.1216634186420198	2.217001895644905	2.21027261809819	2.000943842669801	1.0028039641568736	0.47651306854564784	0.1538076328041041	1.5928968269602624	1.1509524319814886	1.7912406329603558	1.2424896959311211	2.5560100530850236	0.32163836293267795	1.3404568869639149	2.14430945851199	0.254838274037506	1.1205933562351371	1.6031763494416627	2.182450108498391	0.3407597291825978	-0.2259940792949838	0.7787322707528348	2.267538974021609	1.0336472131952883	2.154253317282719	1.746835466999519	0.11658754738866342	0.4057647095675356	0.8878355264545854	0.03382018657777372	0.7366509349148993	1.0247080121501824	0.7939937897098444	1.689529235732619	2.056149242609765	2.2686977262669195
0.3288399822865197	1.7796665158458063	1.2149930440142218	1.0345096626047119	1.0557958064767572	1.7661401428010408	1.3568373907031486	2.771041118572701	2.618146404260953	1.2136803294132252	3.035855212509206	1.2998816992269497	1.1104913545927506	0.34022855438811017	1.0564497735209766	2.245095340147172	2.1106804917251716	2.015643477756925	0.9986145939754637	0.4764955174538529	0.13763811738867657	1.5753170096587132	1.1659473111050656	1.762654587064024	1.203933896766199	2.530502215800892	0.28563284107463655	1.3728058615114611	2.101532190869867	0.2824501201567359	1.1259074194547207	1.6159260647316618	2.109226936918472	0.33461292510069945	-0.20431150673605747	0.797271867592954	2.234530317086439	1.0201820220028357	2.241645151725111	1.659482901940859	0.1296176689081827	0.4396556076124748	0.9587828053112684	0.08487522150009831	0.6665798716411298	1.0448361090574794	0.8019268541669234	1.6848640021346846	1.9906882828501467	2.204016034180247
0.3665386366282995	1.6774274021955236	1.109968283029532	1.0427392291879047	1.128737487909311	1.6789392646297465	1.3547830939275027	2.6857489718183336	2.5859486236386866	1.2800465419580698	2.979979650478565	1.2218400881164466	1.188596649611752	0.33325057793682505	1.016739781473912	2.2800008226888755	2.005034219349905	2.0270307899627733	0.9728992554425384	0.4960669349267436	0.11901400466634889	1.5932993321819455	1.1568205154534374	1.7406475045346514	1.1550353653514442	2.5138680829813262	0.2692596392659875	1.393692360838875	2.0501991303217686	0.31702420048026503	1.1255249526024533	1.6007352546007372	2.0714514775246418	0.3474030835849715	-0.16641239670633165	0.8586947908130712	2.199476265011278	0.9968739567563782	2.3111732530877926	1.5730268879868436	0.13595236408510086	0.47134415460315787	1.042582170887879	0.10304279514827171	0.5527305790581847	1.0600828015463415	0.7902929042319526	1.6983344946159271	1.8495913758948994	2.1443757895514697
0.4473351265858575	1.6067904247226548	1.018271702966221	1.0536946828154297	1.1838438940285856	1.6020059480316973	1.3804200695824596	2.6183914784315947	2.5669219452431755	1.3301494794615016	2.914223742265036	1.1849418589281802	1.2599797332780773	0.3376981245768161	1.0003329551451678	2.267167774271985	1.9258147423582994	2.0499204169037357	0.9474082723360407	0.5426026797608995	0.11458829894732159	1.625568878500647	1.1330600072772603	1.7089946230981838	1.130491984205756	2.518885951577361	0.2920985366409362	1.4188867915525383	2.0049799139333686	0.35794923811134693	1.1384683747059967	1.5896778982384838	2.0348283014725004	0.37417391982417636	-0.12318589056264673	0.9006606948928347	2.163311250969257	0.9785960756556008	2.3632415232124035	1.4856117194237588	0.10784978224989934	0.5284612407162486	1.1810936194931043	0.14505277166304273	0.4752755898083471	1.0656515157338675	0.7793915111700981	1.7389554263926894	1.7052171581580802	2.0698782643136058
0.5161515447557818	1.5627233271867322	0.9331813552544064	1.0745074919806683	1.2453924429524448	1.5499660801970179	1.3829506254098203	2.540105308636588	2.5855163529353207	1.405993100963507	2.8576817438782336	1.1184840968896097	1.3341104600973133	0.31480826111688415	0.9957623566448308	2.2779250685545436	1.8579475491920867	2.023266391649961	0.9314129456902644	0.5768911752343422	0.10739621336308278	1.6648390014041337	1.123104250595779	1.704078934088966	1.1063976253915704	2.576138410190087	0.3316219568548814	1.4316377766043606	1.9823476734987335	0.43079370859822275	1.144019116393923	1.602654165684984	2.0205925287464663	0.39005948020089265	-0.10867946835696214	0.9132222988619663	2.0944285462214807	0.9634363997604097	2.3611913299883356	1.3865861853383172	0.13942606249298434	0.5338055767097665	1.3242833728100956	0.126450464698092	0.3757276583899643	1.0567712181134479	0.7045689340466124	1.7579207929081182	1.5617766858458437	2.0151774555117488
0.6092071272188286	1.5023436783646318	0.8383583884947731	1.0843559129736757	1.2993962122974687	1.5245652873915965	1.392480716331255	2.49467546821057	2.583104180898828	1.4602524423181544	2.761993872014408	1.04907414891998	1.3489058802590959	0.3004011144490084	0.9827318294408679	2.2702711477725765	1.819686163036963	1.9799053516500122	0.9021489119405229	0.5919573249494863	0.10860267630611416	1.6838885570614575	1.0678448727637613	1.7155082507052524	1.063749906210385	2.6571320912970213	0.38418718026957305	1.4233512251419724	1.929131576608718	0.4935826796218275	1.1464701691619676	1.5792464650316331	2.0029493306159956	0.4153556220632092	-0.07282968164082218	0.9181078014577432	2.0433638894280177	0.9400250297904632	2.3590065028170564	1.284814712219366	0.16913146197281798	0.5114315208038058	1.4288053814083101	0.11936781649149819	0.32588750245115755	1.0969786115662015	0.585258984021094	1.755909905512595	1.449189610533945	1.9630457496500502
0.6793930068871322	1.4727743486254283	0.7799196084339493	1.1077520819224613	1.3307820402358606	1.5733698473277493	1.3942330550483388	2.4697802527203536	2.5789438926030286	1.503835546108566	2.6782621247017975	1.0038620793077753	1.3603130132538657	0.30585243021464886	0.9742192110589081	2.228990171826052	1.7697470990244883	1.9573405628706642	0.8531525005995604	0.5739221155389982	0.12478926194212576	1.6685387784349692	1.01727681962564	1.7236570538276017	0.9924848547293929	2.6956416933643994	0.42741306564405407	1.404436098258515	1.892187784846945	0.5427702183128127	1.1642468737569223	1.5552647491782623	1.9923056065124007	0.4937350129447381	-0.022553700348718685	0.9090865245511786	2.0143643851666395	0.9029366687486388	2.3393092432376315	1.1951205463576065	0.21702937568009123	0.45861171160721553	1.5285915213302923	0.09852101127568	0.2789752010482759	1.0822956316683128	0.4580180659651708	1.7595108846616014	1.3837722617444084	1.9630370179655614
0.758241132548519	1.4423622600420376	0.7426668125292805	1.0776745753516697	1.3610588732516828	1.6419620421652907	1.3714727822634845	2.466772916350892	2.5395983763220036	1.52763955993431	2.6151202703750336	0.9506951052862579	1.3577738352150794	0.29244813932471986	0.9467424681883946	2.195428650367565	1.7073564614365941	1.9409716695747854	0.8263378204771357	0.5778857371027334	0.1545426564198345	1.6542295894360488	0.9378689601078708	1.7470102245742702	0.9147307505305318	2.745759433552319	0.498576045100893	1.3535677697885373	1.8643783398712739	0.5904078863300574	1.1859941074419371	1.5210103352795588	1.9711638696325775	0.5977993340246157	0.035232713087131766	0.8845397250599337	1.994627185219148	0.8580686557473447	2.3101087055982044	1.1229570847668788	0.2806656850256501	0.4246707356532184	1.587963340049877	0.12231317810030495	0.25523303965044225	1.077443416251352	0.37777643104359393	1.7719466853174963	1.3058998105486699	1.891161127753397
0.8244337998248483	1.454760177644179	0.7100740529745284	1.0346538916835357	1.3610351138553332	1.6997870220113374	1.3677142636646393	2.484265385114272	2.5229309992800886	1.5555863031787012	2.5594779610690495	0.9242635682190196	1.3420850477925381	0.32884915535583736	0.8935693389468404	2.178358813179323	1.6487754677258344	1.9403870536400494	0.7906653076750396	0.579291774567655	0.21870710526809548	1.6289861982290943	0.8788322763391658	1.7335416250450273	0.858968191521846	2.7832979663124484	0.5129272709984251	1.2734385976848421	1.8312080022550696	0.6570080903234655	1.2183383992486085	1.5237707804536968	1.9655694553216616	0.7263472939768352	0.10117644671269539	0.8388345241421217	1.9994292139071845	0.8529091139308373	2.263222903134675	1.108191847227984	0.35105801665982783	0.42731301844618497	1.670649319945786	0.16652957256348483	0.2561473585429658	1.0520243567486833	0.31973459416910754	1.834017501974504	1.2106971820166048	1.8271167776450816
0.8986772144182146	1.466744902797752	0.7117483322533003	1.0085884211402223	1.3316149576656362	1.7883106354611162	1.3786048843100973	2.515662892128765	2.5051351503824195	1.6009921602224733	2.5086647521284817	0.8894297398085105	1.3193477350942389	0.3031242606256455	0.8351790071699645	2.19469793798691	1.6129288396395594	1.9593634338185584	0.7610933928432388	0.579482886456091	0.24240107350383697	1.5937203476041906	0.8353206694751467	1.7097408683512285	0.813291373105353	2.8349759182743575	0.5451620889376323	1.223275608910663	1.775362535366218	0.6783824753303735	1.2172343420847427	1.5333986459389493	1.9620085766569175	0.8793054045968958	0.12333334753857103	0.8535871476804189	1.9880333614310761	0.8260448465689656	2.2199296353463063	1.1202932769364213	0.4134064862161055	0.4187222339181663	1.781251005239681	0.19214128364344346	0.28396331149915477	1.0038788319137237	0.286643377435148	1.8983640116552856	1.1277275497480324	1.7709613390670633
0.962406067910249	1.5212861491200917	0.7024144096661389	0.9711075806442828	1.279854610759028	1.8581835300277791	1.358598567217068	2.5624548096437385	2.4843544342111175	1.6305242571984089	2.4520714894065905	0.8578423877335066	1.2641960356482724	0.2623830163096451	0.8302049166592331	2.2282920529288397	1.5881167736882396	1.9921405359201458	0.7378506380724077	0.5428245060599772	0.3021528703311636	1.5735301893280007	0.8358553081601114	1.702473967413868	0.8010868811206716	2.883521257533804	0.5405136530075552	1.1688112555844437	1.7313975735620548	0.6914032549814004	1.226674845120782	1.5307883228564532	1.936286929566182	1.0472040193553405	0.14957974622682713	0.8156755229426988	1.952169615772048	0.8135354105212116	2.1260171344279786	1.1349890188419647	0.43831322614566826	0.44752349329199886	1.8787252380414654	0.1961731292827213	0.2991875728306076	0.9171073189965124	0.2888544312064315	1.9558129951617438	1.0437206913254573	1.6888598668562758
1.0319187340396796	1.5898468619944217	0.7077699726063121	0.9568667672920295	1.2290520017728768	1.9375898097748308	1.3610972087780768	2.61207552947072	2.4746342649018693	1.6166343445543288	2.4438965367710077	0.8268141328276176	1.2047002417158812	0.214695306038115	0.819678535746586	2.3042425554012964	1.5811564994802076	2.0368814247918374	0.7156319723417942	0.5311047645137729	0.33801890997383605	1.552593832202966	0.8439450547155051	1.7178731490799084	0.769582679592	2.9327979460623075	0.5579529609447743	1.1093288625086504	1.7033388981973427	0.6627084367288942	1.2074983088481392	1.527507628587271	1.9412283955912162	1.2014616645177136	0.182716290805879	0.7981058560815837	1.879293144756065	0.7989041357670381	2.0001467300108677	1.1608195693738714	0.4291989816866474	0.4374346792693743	1.9430510153849756	0.22132595399475932	0.29493571029439375	0.8250243199672674	0.33148261343619445	2.005609662104567	0.9671558542982254	1.588242039890793
1.1016621789871486	1.660039896840295	0.6929296954062931	0.9535375857527914	1.1821971336139911	2.0063311663033687	1.3527096485920453	2.6628222325527586	2.4514685733733566	1.609408264460125	2.438235245365974	0.7994500391540821	1.1369050808098708	0.16905988805533317	0.7848270866700482	2.401129169897634	1.5515319561176826	2.076992520435787	0.719974184657458	0.4879012894690555	0.38758781815756527	1.5450297673253164	0.8472100302998437	1.7297053375917433	0.7786970423498829	2.954124903358326	0.5587999415842518	1.0481950825129807	1.7010672745594912	0.6332448683528644	1.1694158132356942	1.5401632220422314	1.9215492175973048	1.3017763781400329	0.21134727984982077	0.75420873737591	1.8065705210897487	0.7863415255025888	1.8909181460167397	1.2049584860574563	0.41627712872981615	0.41259819026534206	1.9647351494971708	0.24142142937010708	0.3249818665369938	0.7567096055838728	0.38608737352372	2.015472256524902	0.9037768893996333	1.5128085916586478
1.1388605952506563	1.7744901259883914	0.6997961253451661	0.9409420049899613	1.1333002959265834	2.088063460710953	1.3415691146916149	2.7227614093820702	2.4340724268383886	1.5813201912319137	2.4348073701596653	0.8087772431970407	1.0903715208210605	0.11933815244911546	0.740870491425381	2.5506743132361502	1.516840958554886	2.088962200247434	0.7378258654940728	0.43615628308403676	0.39598134603172264	1.520835523617404	0.8822312289636509	1.7752231854985634	0.7569293547797704	2.9963359453374343	0.5748181847016675	0.9889004964882812	1.696295795880717	0.5777051649479945	1.1182412364550036	1.512875876098661	1.898500635088189	1.358268350853826	0.2610201464167384	0.7297719433787451	1.7477529090124637	0.7940042163580496	1.8012507473846902	1.1722696928986656	0.4644162844799517	0.36994635049601665	1.9463140405565613	0.2801092883638124	0.34707695720238085	0.7289786859488064	0.4502031534227958	1.9761545961536844	0.8448060224576757	1.4671526721580195
1.1750220279739754	1.8910047484926742	0.7029087441061567	0.9300741949914559	1.0592656822619493	2.145030992863069	1.3612404301856904	2.7573973232063977	2.3807244274161894	1.5390775670284664	2.397369453446703	0.8489809160003668	1.0569003335300278	0.11965554077592473	0.6943223959490031	2.641476261819552	1.461369133491269	2.157687203595127	0.7413276797749074	0.4034854132377128	0.4206257239017373	1.51005645660171	0.8978698661240762	1.8022937625381412	0.7411288551913702	3.0218803500850187	0.5029104070206742	0.9437766494785691	1.680370886098153	0.5094373132813467	1.1094500958474856	1.4881661044440464	1.8623436230029555	1.4126626729438663	0.34777160548667274	0.7350427989390472	1.745444335614059	0.8264561455068394	1.753490137366482	1.1383236605546931	0.5009451132712741	0.35792980621074266	1.8901273851834326	0.3411502993032295	0.40434278860617445	0.7289558820414049	0.5150531955451262	1.9674562659088626	0.784912134100171	1.4065439630376477
1.1562667942383122	2.0081116780052457	0.7335401055640662	0.90733960780542	0.9902513286541623	2.1648892075069552	1.3872098051994215	2.805030058754634	2.346397396355748	1.5245052625968383	2.3873353142585474	0.9297850349593599	1.0633974962535466	0.10904426716191581	0.6544303009785761	2.7091647958952647	1.424034747653579	2.1776517394649963	0.7023001185334317	0.3886815548388408	0.42553893503802814	1.477756415734321	0.945197501299441	1.834619318168098	0.7171049043848845	3.0335860014414346	0.45987881174170814	0.9209846223401368	1.673564287512405	0.4706290784790954	1.1322426349104773	1.463963815303746	1.8400977265158773	1.4441654555839802	0.42476268372487846	0.749766180912897	1.7448378450485909	0.8800042749085882	1.7021695553022056	1.1364225816588729	0.5419675795439854	0.36692175248336256	1.8745473364245977	0.45832642890311137	0.4548090597487743	0.6957105215184287	0.5859975692428395	1.986687067044533	0.720598339460526	1.3516872972171359
1.1076363515535486	2.1136308106878277	0.7346890315723258	0.8614500843776588	0.9350649437218239	2.117842488266855	1.4337530802585357	2.8284602947300748	2.335629118628749	1.5154407921550235	2.4061301011106813	0.977904955844291	1.060713289190454	0.09676339394673564	0.6399073617453297	2.76073978211954	1.411480281929665	2.171087828830337	0.6614024613312489	0.403044198291196	0.42063325488140724	1.469511096743572	1.003797303942082	1.8531441845149217	0.7078786371123491	3.07946191586882	0.3786965960584393	0.9133927449770477	1.6779490454717751	0.4843380797394955	1.1449813502669852	1.4564222419250095	1.7790979955553587	1.4197675270558583	0.5487945992742275	0.7449956739477417	1.751110798518214	0.9473216137451341	1.647028500159116	1.1317342109559791	0.5565759614295998	0.3837646225630855	1.8226463726325022	0.5819436025817779	0.5112796294962576	0.697720913994974	0.671197823836147	2.0282747595116044	0.7055344371649508	1.2690039952445473
1.0184309942298688	2.238162501522347	0.7447983429698695	0.8371239995067885	0.8902855090299804	2.053614280051088	1.4871321947747729	2.8244644156619474	2.3409732872559785	1.515138138717901	2.4091405991888033	1.0834886599135864	1.0759077594819888	0.0949531387992948	0.6535368873977135	2.772931217990592	1.3903443897649577	2.167546710753631	0.6384934352572301	0.4039822066415805	0.36347914397469805	1.4353143177688155	1.093251867545334	1.8781286489984503	0.7229687884160325	3.1099388651310487	0.3112915806664177	0.925262363918112	1.6674588853692889	0.4953847500373187	1.1483797254705137	1.4602014995904613	1.7453001270078716	1.3548816270107409	0.657425202670929	0.7722513865419666	1.7207717358551904	0.9985647879993831	1.5576747547897645	1.1700303253413231	0.5733226474283054	0.4190706253930088	1.7859175538403504	0.6468019189995721	0.5450421767545885	0.6917020506753359	0.7461362044917961	2.0930942711696874	0.7090266511298304	1.216558019730567
0.9199644959766516	2.334716492899012	0.7463808360130944	0.8457505151476312	0.8550409543407878	1.9793075605939947	1.5201983206477734	2.798426327424987	2.313339177091742	1.472858127643652	2.3980273457470167	1.1525693739056997	1.1275414113885074	0.08081771307307588	0.6749251992797621	2.7292756565216507	1.3475378177633621	2.1489742433728694	0.6285306521023994	0.4250347412498502	0.2854521698163901	1.3826076710381547	1.1642714940945305	1.912487163452751	0.7309029302636276	3.1548274580452067	0.2841334334743842	0.9495138148685089	1.664880040203363	0.5682237323135937	1.1191006694170798	1.4306584513094474	1.6761993460758344	1.274490244060952	0.726072255542535	0.7822797175006589	1.6806019461624637	1.064682582622307	1.4909947563048174	1.1575142192090841	0.5806622717189015	0.4037209385586289	1.755423123702662	0.6855806363851306	0.6160147823568242	0.7051321839005682	0.8550108221084048	2.1222662907245793	0.7315611304737002	1.1835240696099654
0.7821638995167223	2.489265529975411	0.7265541896149903	0.8736203382670352	0.8273789934809587	1.87638242412512	1.5327293345837272	2.773560364343761	2.26824492571796	1.4163382448388468	2.387015339367031	1.259832984790387	1.161498209571431	0.08661838433513228	0.675526970869148	2.642370565170054	1.272359535756737	2.1205729948194962	0.602669482542295	0.4479969321514961	0.24927736000727335	1.32312000466976	1.2087909785071187	1.9294429876769812	0.7213187434709322	3.2004108327649696	0.2802177588029424	0.9500562177450522	1.6650546075311763	0.6742246783257441	1.1082680244631358	1.3989752245837326	1.574054969127357	1.1897985841127603	0.8206839462593137	0.7676180606552413	1.6137185831438203	1.1444242545714716	1.430613246972684	1.1444737369342821	0.5935373723418451	0.3849814080587589	1.7273614914136624	0.7304709902709263	0.6678818480140449	0.7285313645012127	0.9321481043128269	2.1289694583736543	0.7167734583944411	1.1480421122349858
0.6731724094811316	2.608745139071775	0.711459451467316	0.8556116997759334	0.8109702858668086	1.8148027665914963	1.5687035866044687	2.7309214632326304	2.2315347803483463	1.3498409650130963	2.3746828491557017	1.3475533104491961	1.2184475135845283	0.1012776149690489	0.657100373537626	2.549353213245338	1.211292313409872	2.067929885074689	0.5933802330738878	0.5263562191225327	0.2392526219367323	1.2544118973998284	1.2156032039061964	1.9477608734921994	0.6746463004321084	3.2665166805847883	0.31816553730167707	0.9479399782940924	1.6841724661582638	0.8059280122248016	1.0549604097082714	1.3698358483714124	1.4556212030737845	1.063519436529097	0.9071998246358334	0.7742290698279011	1.5620871291473137	1.2325923567557306	1.4049580281962317	1.124593965387146	0.6211419187886812	0.33241764236493176	1.6930510634713065	0.7570031961658366	0.7026194823004148	0.7459707895102047	0.9980898667163217	2.1319257207317905	0.7011655926560589	1.169206791154408
0.5628027657129598	2.6580725043752818	0.702162407278365	0.817865801120384	0.7841954540171587	1.7626407549651393	1.588569480925549	2.7324062588954323	2.1846720257799324	1.2968364431513906	2.3493753557332577	1.4244559248756257	1.2551548966769386	0.12009988443345732	0.6574058812339272	2.433361789733634	1.1967059784572902	2.0420194568087986	0.5889192993450719	0.5620180875289446	0.22095635786267712	1.2095710280600227	1.1750009773432342	1.9880904826094319	0.636137493388819	3.3226883674999064	0.34520565780017365	0.9337483620350471	1.7271607842149366	0.9391430572692909	1.04306235406102	1.3537962245763109	1.3262092553769396	0.9479674952534619	0.970882616980641	0.7406018873287373	1.5202229024902243	1.3099777739434872	1.387710943642933	1.0759137100844522	0.6667042827468389	0.3128845654717464	1.706572512166042	0.797163138258744	0.7286094926273579	0.7765165322593225	1.0431275997035316	2.1285838862831143	0.6580217127460113	1.2245797053971752
0.4736234850918832	2.650494258871925	0.7261530345944517	0.7837962123386244	0.7326158123785613	1.7241256764864221	1.5969074512515564	2.744174927664128	2.1312968296784502	1.232792499600902	2.315770302473809	1.4895175819713966	1.3041528282154204	0.13956515068081138	0.6768294227423353	2.3011599625579944	1.1927135434311402	1.9969362775001958	0.5572094642622656	0.5995657232426785	0.18219791996165874	1.1729808976962335	1.1620710262340335	1.9988632847619479	0.5885410970950605	3.433585294998008	0.34026200870115025	0.9236551731146413	1.775463966831784	1.0511218720323334	1.0476124663816737	1.3301968896763907	1.1816969339929115	0.8756226045979749	1.0470204954892937	0.741842937465065	1.5103585013401528	1.3491264847046094	1.3760858345748583	1.0072095228712243	0.6912000450550337	0.3176726597442263	1.701696543429459	0.8471079825780382	0.7581497986372894	0.7876791817559615	1.1091523844499818	2.164162818259277	0.6758957164961402	1.275822128237836
0.40230066119007857	2.5778657889760805	0.7075310825379016	0.7637683667439792	0.6890999760052525	1.6676033142138684	1.6133423164454352	2.7261202936537727	2.0816845542794242	1.1719937346016682	2.309075607513932	1.5349649747084924	1.3334508404779684	0.16615270231653195	0.6714379745163844	2.1723460083846957	1.192245681816871	1.9687727816662186	0.5203871298997245	0.6274851225157961	0.1594814728870006	1.1528969996575185	1.1311886922896581	2.0270179615182267	0.5755688225502305	3.5053509735500334	0.2859296064556822	0.9191001563056245	1.82915302876136	1.1362946197565937	1.062232116193337	1.3739819807319655	1.0801805621202454	0.8452329274384665	1.100535850306696	0.7067915191420326	1.5239124656538512	1.3835193987441472	1.3720379866763568	1.0079050535488183	0.6621924364617254	0.34545297593985114	1.6950859079950078	0.8998441605959104	0.7660989191256459	0.7709184010312483	1.100204168650749	2.221449521832033	0.6911802295309436	1.3115396870472145
0.3522646842350009	2.500889411198454	0.7247472300546549	0.7517403422972313	0.664265383311022	1.6177475208143874	1.5734889098990381	2.7244682402653715	2.0265696843092806	1.1109406031455067	2.2996963702065427	1.536197281652528	1.3824842686456547	0.17004356353151537	0.6716399516166626	2.118108891610408	1.2231740922652174	1.919787219157629	0.48451503424953524	0.6187315154829703	0.1490611073511623	1.1105616849105224	1.1197620505770942	2.0330110325185693	0.5578226518477574	3.5611122922641814	0.2685402738906344	0.9140162366649435	1.8886900749615925	1.1853515390352736	1.0380276963669952	1.4364508932787245	1.0332372838163661	0.8118242781907439	1.1138475282805782	0.6919383936181014	1.5334770964097468	1.3952532531634765	1.3488540209663247	1.017231827019882	0.6235922332142463	0.3250179582114884	1.6517611168917217	0.9494867749201437	0.7690171244952827	0.7275837253252224	1.089330445856559	2.2166855364914957	0.7410160400242829	1.3234966641146695
0.3078073831901741	2.421347903740753	0.7313861202765669	0.7629574504482878	0.6402435292916395	1.583967803321438	1.5427495795374586	2.6670742117434685	1.9588780843295102	1.0284753830050772	2.290935295339772	1.4980308737584966	1.40654192416647	0.18127408688819086	0.6786083926713266	2.088593683530673	1.250176870382988	1.871419684969871	0.4554731591126716	0.6061815097887906	0.14867050053897793	1.0852032854196971	1.0842419136428838	2.028287181759205	0.5486904076910936	3.5798673379640134	0.23440496260229296	0.8859178152388398	1.94340914775856	1.173499748242274	0.9841103145890704	1.5697764056331025	0.9804642847329011	0.7874434917314661	1.1235130364214052	0.669663568331509	1.5058511198131623	1.3773835517018491	1.3296741940872807	1.0219931394205914	0.5727724462779181	0.31697479985026145	1.5775304317623517	0.9547098542267239	0.7481770229582776	0.6856726245857891	1.0352974396640333	2.2074657718860586	0.7710502955099401	1.3141263953349596
0.2929601779513148	2.337688591777259	0.7525934529276863	0.7971669712183231	0.6094433805124458	1.579011601440276	1.4892254269553686	2.639367651024028	1.8674499121059234	0.9827704493375311	2.241900531624013	1.457550491535925	1.467196671139328	0.16417804458254265	0.6729405547292061	2.0763186367061115	1.273897577588767	1.832202022818318	0.4445568653955207	0.5808406584185756	0.1818536035711757	1.058359144353439	1.0353817629187712	2.0163472506664566	0.5616674392710885	3.6009180077583887	0.21595595533842754	0.8551615800522342	1.9973116357455432	1.105498623610838	0.9385631050180214	1.66826992014851	0.9793251792778491	0.7738542694320385	1.1167488479092713	0.6837581931011163	1.4984391936564112	1.343478941452851	1.3135555674452106	1.0138454943401976	0.504289430746746	0.2886086259658756	1.5563192057880544	0.9415600517491454	0.6844903006833447	0.647084992675787	0.9964590519186418	2.1989309795589205	0.7522988950449312	1.3174905216972628
0.2779891083750903	2.2766944623488214	0.7595350738229112	0.8082495081079273	0.563427463331451	1.5589396393680777	1.4072491658328439	2.6078378004495057	1.7716848212091143	0.9445729258909676	2.2149060143743364	1.4027589089033987	1.4966828920563393	0.15551128822832208	0.6434805538786189	2.039627060744602	1.30336888781633	1.785202823638416	0.4119407278713714	0.5747782187943382	0.23963479405168647	1.0211652086133938	0.939434251834036	2.00695389694609	0.5587615661969438	3.6023035083181028	0.2041180419839715	0.8094032181962078	2.0538107862198816	1.0365211463134727	0.9210365383308761	1.7241700006282437	0.931903983756818	0.760749452996458	1.0767385548409363	0.6904811466107155	1.500366163035099	1.3179319352968306	1.3586903959358196	0.9776790477934337	0.4465294320901747	0.2564219922453177	1.5307573478848224	0.9575742303813986	0.6106582237671373	0.6161064773719969	0.9327374899895998	2.1684047402472055	0.6518944667740987	1.3312883579217425
0.261914559667039	2.22985535127932	0.7628004511044904	0.8011163377965067	0.5242318214211409	1.5656360303802588	1.327347135627717	2.5817295253034893	1.7030570675400418	0.9207112244858446	2.1937338439824337	1.380806155115701	1.5393737315046385	0.14526215697857153	0.6251357642055618	2.0259787707126042	1.3357936834208695	1.751365432798904	0.3762892483905031	0.5487558000260784	0.31030766614980176	1.0012101540840999	0.8437456927368304	1.9980366056996246	0.5740396665508556	3.5676253638102877	0.18740663365994584	0.7713376690301466	2.1196568186716576	0.9442736560675918	0.8962315243337837	1.768593548058223	0.9611132554333519	0.7152841108877717	1.0975372159706516	0.6962046743023901	1.5088396787837828	1.255013714726818	1.3985926416267636	0.9706025544171807	0.36881376566278734	0.25504619592658356	1.4872478917115877	0.9525475296391234	0.534750622624103	0.592958185360587	0.875888296786816	2.0966411570074586	0.559967546380034	1.3508981311225292
0.2643718542756833	2.1582916324596497	0.800107376302533	0.7549719671173714	0.48067408819680446	1.6149743117549307	1.244321435229794	2.551015109220234	1.635860755887996	0.9396759107364812	2.1534802336646885	1.3351284077930095	1.6006844021963107	0.13883903925688806	0.6151857344234558	2.0410316318374524	1.3845637897979644	1.7046254614085197	0.351842920238312	0.5277851705128531	0.3434981997486065	0.9889657417533216	0.7806883761045917	1.9682337347141516	0.6098011035711484	3.522119187068926	0.15526465557644895	0.7220697089076973	2.2008416982975545	0.8285646143232175	0.89689863889676	1.793202864866776	1.0137662470104767	0.6333269475469465	1.1017944247667062	0.6701329590095109	1.5283521859773854	1.1743109223383654	1.4674322938658844	0.9729941231550037	0.3247593367179601	0.2812699507059402	1.3694081813985428	0.9363132082598659	0.4310585331975584	0.5596613336146975	0.8374318818281313	2.0333167593122026	0.5057078521887586	1.4010833812363357
0.2745491566900141	2.100678976733834	0.8497935602599919	0.7316848421594488	0.43625426702748415	1.6358366115089737	1.1469951975738752	2.5323719120228563	1.5690852102787176	0.938939577852253	2.1300454264030586	1.267511556515851	1.671274274360448	0.11657299227813796	0.6046505718977532	2.0656110480637	1.4227052757197134	1.6365481280277407	0.324005553297085	0.49829251087243265	0.34828740075300824	0.9783939178585023	0.7171562345716576	1.9448782591194629	0.676765513436794	3.448541387550236	0.06579803791183378	0.6878389176686228	2.246192296220399	0.7005674690430591	0.9345046126053193	1.8232611627274011	1.08043319361624	0.5757509849752196	1.0861530419883838	0.6711840025455473	1.5319983859844222	1.0929491602051389	1.4881937252122555	0.9394392191276637	0.24783211149185744	0.3239543680397601	1.285430681284504	0.901225536529877	0.35836337978744565	0.52383215355965	0.7822442446031597	1.9591372178346678	0.4546806340803881	1.379053199293193
0.28568782020698424	2.1026128910165895	0.8825346119515494	0.7637309267471163	0.3704157415771104	1.6507437442148691	1.0356104800955221	2.4811148973632835	1.5440484887272992	0.9435881512201274	2.1185028341548984	1.2085868644404432	1.7397265692715411	0.10661658896721435	0.5853453510705143	2.1064035840775044	1.43645297360352	1.556357292358657	0.3198110416371529	0.5018466069609484	0.34947578934483325	0.9816121529702148	0.6882960923127952	1.901342684098288	0.7194087136775267	3.376239386200902	-0.012535171539360995	0.6905015177257361	2.2750745984792786	0.587595946746496	0.9499696418141701	1.8291603723327239	1.1615071379436905	0.5287685620055191	1.0537405869551248	0.6475296301737969	1.5394666008808273	1.0089966365489302	1.5329927390662514	0.8898296751079201	0.21337957845499544	0.305562313612093	1.1566217253322413	0.853944606682288	0.3038352291666118	0.4734456768862808	0.7025197154390557	1.9005384369684921	0.4771974783871758	1.3339143942843388
0.2649351110519137	2.17570575136216	0.9068914007858722	0.8017091661104706	0.30240175894745663	1.715642746578795	0.9528808458916036	2.4249704656996354	1.5259131677488855	0.942487547410374	2.1170657239612267	1.1381635528517933	1.805300661451744	0.07996647301383521	0.5746174552477502	2.1192218382891452	1.438663763189402	1.5211119636589703	0.3586203237449993	0.5201787223409714	0.385146525581414	0.9999939854601145	0.646549865846975	1.8873359988939058	0.7620960829168777	3.2356171739671034	-0.078684652352738	0.7094767862330931	2.2753936133772514	0.4910199047995546	0.9559118954974706	1.857580622792136	1.27888576757708	0.5039916073165229	1.0051761002803663	0.584104486181056	1.520202581631512	0.9959621000720558	1.5453203242365732	0.8204903667271461	0.2034262526351413	0.281324605628191	1.1109449481184588	0.8081262830658915	0.23596249769060548	0.4360880694984071	0.6395756585403577	1.8095402786411277	0.4878124004205569	1.2733320647896245
0.23028916936155186	2.252484449421322	0.948795095392901	0.8320164181165577	0.2497124196435804	1.797114071771448	0.8592036363515063	2.360830784483176	1.5104955605982535	0.9398783537863091	2.074532559543175	1.101744159813247	1.8622503480632395	0.035854975673588606	0.595668830502562	2.1631277454500575	1.4370515606952687	1.4938999747464514	0.367648760030184	0.5295758694062853	0.41480502971528865	0.9787585782707767	0.601926741119729	1.8411705145907096	0.8181902252551282	3.113071477833512	-0.12591708416657815	0.7326266491143117	2.280359555392769	0.4177600316522838	0.9474429985242103	1.834730448993744	1.3682026218558796	0.5022906117365284	0.9404023458840627	0.5210578933106749	1.4715111456423347	0.9520258452840823	1.570948991946226	0.8000253385652556	0.2103815235281945	0.24572405853746643	1.0601861327799669	0.7184063395893343	0.1759476073696919	0.41223659619835457	0.630244251847176	1.7214543532325224	0.4875163284044094	1.2263128027895367
0.17545377529234932	2.326113346040507	0.9449649049547238	0.8591931758394866	0.19353687415251372	1.878866601173557	0.784896913520963	2.292827850846449	1.4879507992883014	0.908877562221865	2.041106504253747	1.0864181270622164	1.9151785854178602	0.02315076579804563	0.6242478969066281	2.1582682246594205	1.4196248437322216	1.4757133831209743	0.38458479028268855	0.5397311261310841	0.4138475911666573	0.9503878080209306	0.550714064833619	1.802754369581724	0.8774697444231403	2.966202730231663	-0.12864269246551344	0.7658978451773912	2.2913982344621155	0.3872878399319905	0.9407366551276294	1.799761647623594	1.4140572002720078	0.509896356064371	0.8970029984609077	0.42559823405385666	1.4002470841733126	0.9203828021987182	1.5556761169744144	0.8022738956278348	0.23778774165337935	0.2681756544316454	1.0775959344293677	0.6243706188991166	0.15548088661513204	0.42074040130757007	0.6589802992370581	1.636854930430545	0.46385669199022195	1.20557588270417
0.11981826106493776	2.4018890025652375	0.957618825828815	0.8532040527049359	0.14822281957886652	1.9700470265683652	0.7160931921869391	2.282860479369573	1.4638766583083247	0.9191572008878323	2.003614332786148	1.0937475415135822	1.9643507267605098	0.00039333775505586007	0.6274430174883681	2.1549620087352785	1.381577960805761	1.4763945360493314	0.4169620827591194	0.5553174707058227	0.3770381708040698	0.926322597997361	0.5348171862302816	1.7826833593889266	0.908596594987705	2.8546792801930687	-0.14970287778092245	0.766119729250029	2.303402866886094	0.4088724234049191	0.9269597750033564	1.7110398685582164	1.4257036027862235	0.4878654831211116	0.863658938783821	0.33993697806310774	1.3619935730082267	0.8883841389018128	1.6382979645977194	0.8452652728450005	0.2459630023959957	0.25880839307716325	1.0756554205313098	0.5583708151698035	0.1329726489062354	0.42738060725296767	0.7233714995946254	1.5459453970747254	0.43846474086077214	1.2109483177956242
0.04054117364572778	2.4874722925293415	0.9507559608017692	0.829053127455753	0.1180588068853724	2.0134138172513723	0.6479243192589641	2.2566573037470343	1.4418912942013506	0.9067951378222439	1.9712056182265685	1.094036371984736	1.9564752788125517	-0.013394102496301899	0.634130909115415	2.1105505558418245	1.3038577381395569	1.5287514073066835	0.4382220964488905	0.5637717341174755	0.3339171870001842	0.9048394879725669	0.5228005617893778	1.781600122255122	0.9443838871500935	2.7464599036300164	-0.18547328343655298	0.7677765150772241	2.2787530269105574	0.4209492308325629	0.9236063534392341	1.6413591495339428	1.4692160910451597	0.4513086126576386	0.7947482044358631	0.2335447242513642	1.2873862121104116	0.867836219650075	1.729007555222076	0.9061560832308156	0.2649717139471551	0.26759518146428896	1.0706314118772091	0.49318371768373204	0.11418390418484126	0.4385469965904206	0.7694376869372894	1.454461027938247	0.418943291011339	1.1968782943787395
-0.004867492432406714	2.5417651840942774	0.9478866984929726	0.8361067377738399	0.09221647110735352	2.0653553857468445	0.6349975684202452	2.22669108723869	1.4134673806277256	0.8998797131386136	1.9181332284868646	1.0735752719724503	1.9862127818555844	-0.024940644158231644	0.6423075152504596	2.1161255440469247	1.259209557448885	1.6058086118340669	0.44449142839614575	0.6073896099406898	0.3151600269703646	0.9172902400933414	0.5247867416203186	1.7556881765695855	0.9706837707316118	2.66190658310852	-0.2302609460506307	0.7699878193697136	2.243783988273868	0.4198675045230929	0.9105385148092358	1.576214938785552	1.5656001680552443	0.3979180596864408	0.7626826987135927	0.11389943060853946	1.2300231872697593	0.8285583628668276	1.7833152512800943	0.9586218403469079	0.2914357002990545	0.2501546611559312	1.0676311703654386	0.4395877083281978	0.0973780059271132	0.4142269029932607	0.7914911979979318	1.3675930197219954	0.49152999730868496	1.194849207080078
-0.03157829352060525	2.5864580582204497	0.975658427001618	0.8325193053471487	0.0496992321234356	2.0833828892365718	0.6484840463919078	2.2219996094754166	1.3996156846741734	0.8857132027669523	1.8616605266650192	1.0534969132839431	1.9928716944287572	-0.028273906600504363	0.6558127117495834	2.120069875652219	1.2068028885338662	1.650230147256887	0.4392405766034472	0.605815862043059	0.2750704633095217	0.9033794200115585	0.5360066563746957	1.763493821488116	0.9650437443205263	2.5832735349200435	-0.30039926051323046	0.7849666712394996	2.1882758202485513	0.42388926525155296	0.9338365046868485	1.534365256450033	1.6426455304193475	0.3757931565398672	0.7299886024749429	0.021394885713627108	1.1803841814694587	0.8083777851333064	1.8172830830596631	1.0797647905045955	0.31678973703146796	0.23017449084456798	1.0595837402988153	0.45082687051676273	0.05982495086852131	0.41280361991668296	0.8136422858597436	1.2950390891756798	0.538187777512997	1.1810583136096064
-0.05728209927660919	2.616287823144297	0.995430423711173	0.8295164474169325	-0.004992154230307572	2.052739644340763	0.636214238451328	2.26769045687972	1.40853391146524	0.8346043323660304	1.817233982382889	1.0519271824624539	1.9892327585486274	-0.030949558696582818	0.669548541138956	2.1598735057298315	1.1599918556679099	1.7042297655976952	0.4288234737100991	0.6072726026620558	0.2234601575700843	0.9025702257199152	0.5173318482244309	1.7995215431343436	0.9621431190481976	2.5133524817466424	-0.3591795997448665	0.8393806494549778	2.1431436966241852	0.43028796999133484	0.935254354467288	1.5062930592698927	1.7051460796005067	0.3863740079036253	0.7113760316549556	-0.056436242141470215	1.1325074509226458	0.8332343463590449	1.808701577884764	1.2024504288538762	0.34195523882585493	0.19194205347318732	1.1206397051734827	0.44630339434631133	0.047971096283333105	0.40902517208755207	0.7860996630124177	1.2333371385819285	0.6334759002282129	1.154087347042752
-0.07429497466666657	2.609711050288716	1.0215446665440724	0.8305378360586255	-0.07273877003036429	2.045128461251223	0.6315822509318629	2.2998399867117967	1.4222020404077735	0.814300895321548	1.7898793331792102	1.053278515952258	1.9614773702760018	0.0072069116197926554	0.7196407107684921	2.1754074212427468	1.1264664292453512	1.822666062796674	0.4316087528477784	0.5775386155094522	0.16595811540265118	0.8937147304930345	0.5419459904001938	1.8228775470312741	0.9344323153576657	2.450339835029788	-0.38839828213950855	0.9136916505225908	2.1319790236390173	0.3788985063250965	0.909352151840414	1.4649139686211	1.7990532813627773	0.43016028954790303	0.7487373702526503	-0.15664053593576935	1.118010143465157	0.8235317349232629	1.8238532196836441	1.3312936100557515	0.34999137446541717	0.15243483715661169	1.1607782444015078	0.4422300694063219	0.04591973311122326	0.43110510103718624	0.7468813604404486	1.1841241762068393	0.6984629719862946	1.1782643165518896
-0.11027039357808281	2.572990212216175	1.0721181857384816	0.818474498887564	-0.10441784246201176	2.0656772307801097	0.6365623494489221	2.330542465924932	1.3953691114238853	0.8173566403351122	1.740066799787559	1.0365913218314973	1.9489744797187005	0.03148186687139628	0.7589980517228521	2.1520396851004255	1.1049872793863036	1.8714398286864653	0.41833859678168456	0.5509872263357003	0.10522929947955277	0.8649308052258924	0.5629308759924847	1.844203932838631	0.9438491069905794	2.4068924064808237	-0.4136017198496352	0.9741489672638941	2.105037536750118	0.40153792387555	0.8810989893661223	1.4110619515525882	1.8702388607047618	0.410897161575146	0.836995363458526	-0.2257305337854348	1.1085342226046606	0.8105093934430153	1.8464660869757321	1.4352073865829833	0.3309651430922958	0.14405524140206044	1.2006567276948412	0.46307471424189506	0.04585540533597034	0.45538234882880746	0.7194724601239239	1.1073877193863135	0.7359108183277827	1.172647919615612
-0.1432956682016537	2.5075341691423954	1.0963194337819504	0.7826631418881064	-0.1338782892336874	2.0156125345200584	0.6044099535710168	2.3363411898316775	1.3621845100794825	0.8597810858837404	1.6626911892218394	1.0364067760862228	1.9263497359714592	0.07928328893195571	0.7722083708993736	2.1048277931748265	1.0803958410067986	1.8651378030031687	0.3725696223831773	0.5306854884320006	0.03589859857811093	0.8147179697866281	0.6219538333310902	1.863636944525379	0.9406950809175939	2.374683784671526	-0.4379036796321124	0.9923357220518392	2.097385845640099	0.40414921447953683	0.8365643471965261	1.348181830500993	1.9311252244133144	0.3548227717299454	0.9111724223966953	-0.2772753386920549	1.0877223688207542	0.7514881293982866	1.8543937095102614	1.5570331284666317	0.26564256564676386	0.13483853685803537	1.1954719326430066	0.4831601006414973	0.039361414720225425	0.49647432409280406	0.6993962640825652	1.0525222575840694	0.7501559365756455	1.1651439596586923
-0.18486062831607217	2.4576022595146965	1.122314647896784	0.7239633958973176	-0.17144420387410975	1.9287207040738732	0.573950977764622	2.373211964112241	1.314039831785275	0.8914433586346231	1.5754059263616724	1.000801459101535	1.905345083887673	0.14841685994489923	0.7559147811600299	2.0179982331758173	1.0604012096429436	1.8407565408806164	0.35068281572082227	0.5376152445091147	-0.004411221134795748	0.8021222092880919	0.6505602903990482	1.8980024874712822	0.9301438894587687	2.34086050619821	-0.45393384842436924	0.9835748600541985	2.095680897668088	0.43881105129057724	0.7939837113564165	1.3214236538635402	1.9658459675870255	0.3110052563040365	1.0082225193186751	-0.30959305215094496	1.056849877351687	0.6879034673804022	1.8793560957323128	1.6000061266733236	0.21471455936073053	0.12202343838854127	1.1647592332705277	0.49783808409198355	0.02852962169460998	0.5169550606241626	0.6564077208530037	0.9866699976858909	0.7686837771989419	1.173478025952182
-0.21417084204210282	2.3881994205804626	1.1430425203951644	0.6684394550949815	-0.20084632300094413	1.8535860479897135	0.5498566886462517	2.4025319367314317	1.2761112498058897	0.9177405489335346	1.4983228215479172	0.9789393402064862	1.847500882220223	0.1738700337334345	0.7353533274756863	1.938662516034776	1.0095117343248854	1.7968950208427223	0.29990978049868816	0.5663722208851225	-0.0652248860955023	0.8236856682172853	0.7123885724707043	1.9399572827370946	0.9168004689895708	2.3415516312574693	-0.5192931361314626	0.9935835968423194	2.081441888292483	0.4498478428093186	0.721722401782751	1.2937203485638373	2.0268931824029193	0.2380159326163389	1.0928656244295754	-0.33853743330771036	1.0494602818089063	0.623139015027729	1.8899393259102815	1.6226324115980453	0.16125744866328495	0.13330981445142642	1.11306028761847	0.5496452842018082	-0.011003800792831924	0.5214167545660855	0.6037152224469517	0.9710325648961344	0.8006000366926612	1.1974630616779731
-0.22044098518304983	2.334713459718148	1.1360937696762852	0.6378399158406571	-0.22690639858773437	1.747035624588327	0.5074637411790436	2.3775219668716234	1.2408951453418524	0.9184003187523553	1.425642767754707	0.9646670745808384	1.7947664522099658	0.21901726736893706	0.7189964176843107	1.865369769419607	0.9782005026866715	1.774575819150488	0.2511456611573638	0.587185865632847	-0.10604580829530279	0.8411917451929624	0.7116566884456557	1.9786420383599033	0.9288680382447124	2.349261271468785	-0.556744025179108	1.032196952199514	2.0673280243888223	0.4457519912377439	0.68739488988881	1.2549161734105396	2.1127776288293454	0.22706344534313821	1.185805251705266	-0.37569990187800584	1.0281245217501012	0.5670096785301076	1.819583382323343	1.5918469947113838	0.16271808999991405	0.14123450894176423	1.0594440201350177	0.543355740388364	-0.0435180586732863	0.4981069196746411	0.5766849438400007	0.9227209228846014	0.8431487341011875	1.2027806930261336
-0.2434834026713683	2.2926777566224463	1.1342638635570634	0.6183119792950349	-0.27210992846523585	1.6901079708780433	0.4508031526976176	2.355281081946308	1.189439704884634	0.9097648824859513	1.361852889512134	0.9866542259482769	1.749468884850058	0.25195852230090965	0.6975489454616774	1.8042390731074138	0.9697692838200233	1.6874739984094707	0.1812696961891383	0.6084392627361057	-0.15501876495453004	0.8587268238441921	0.7132816555383078	2.0307695170609295	0.8928039293956006	2.3422415374012804	-0.5981803564389759	1.0708014753850619	2.0682914324118222	0.4389317919238002	0.6653117476848314	1.2182508377412067	2.161953637733797	0.23810899695988227	1.3006305541182837	-0.38964685674715305	1.0330662699155744	0.5270317634301882	1.7480376503656871	1.564299155388389	0.16051925391768368	0.1771242155718862	1.0127271811811682	0.5901610265185953	-0.06234263498253625	0.46074472414059836	0.5788790755372573	0.8976144559633369	0.8889402526866691	1.2149124812566208
-0.25766217510016476	2.2432138981799996	1.1191479408184173	0.6072565438577053	-0.3113529553124909	1.6665083628612827	0.38920223578489416	2.3755252603265986	1.152955126996532	0.9096036645027864	1.3197105344806077	1.0125719832927251	1.7005507038222205	0.2702793638763451	0.6785007023638545	1.7167436582924076	0.9600153023389068	1.584344748069697	0.15975588042322006	0.592415603457471	-0.1852189975592875	0.8575681831340068	0.717467178585263	2.0963361243131473	0.8791197613799632	2.3176816100308777	-0.6388090102411844	1.0855702855201417	2.0459009984823	0.4167813739379017	0.6195329957764245	1.2289346513838955	2.1855264200330575	0.2651926889026741	1.4258040947635457	-0.4068234788409213	1.0272100803236446	0.5135728410707123	1.7186955905305858	1.5503276613643049	0.1483124656044249	0.2362882496795115	0.9694302243997441	0.6009411079050171	-0.07064770673162384	0.44880984312370414	0.6214671179278527	0.9025909776976636	0.9082876757005731	1.2115911756429631
-0.2886667660390113	2.211788575528547	1.089367568887222	0.6091157800655611	-0.3356829452777706	1.6566999490204217	0.3276253773191131	2.3571823343893796	1.093021766795413	0.9791663146385339	1.2704496907750766	0.9712419262512306	1.6445724345447996	0.29103473375425404	0.6585216082821425	1.608704351262249	0.9512342915534507	1.4899956910531695	0.14492598673631107	0.6120050595524849	-0.21696960784531089	0.8721512715638419	0.7335472877282042	2.1195396456804128	0.8798991085404101	2.294857418259038	-0.6616904323702313	1.101842548107282	2.028646619565751	0.44019298271992513	0.5308328465592358	1.2366166243597876	2.147560524180348	0.2847509608341706	1.5365169570270871	-0.4126553274582888	1.0091802535041703	0.5038727694193518	1.7020103741422918	1.4549049876756839	0.14124154420122753	0.3179046335423128	0.9650022813131931	0.6015657458466311	-0.06894314781742003	0.43936615672779666	0.6868509474657795	0.8952283937148863	0.9218017144212926	1.1842018407072907
-0.3245051953394188	2.161977470173242	1.081436570227197	0.6230294188997727	-0.37398844642343476	1.6860052976904867	0.3108821712134028	2.295590537996009	1.0305827591904397	1.0447147209110086	1.222992518619246	0.9033613055967293	1.6036578719284544	0.3012432210312189	0.6539020176247589	1.4752342272726682	0.9507710858725721	1.4016379769566567	0.14407624055871412	0.6388197151031634	-0.17712269234941422	0.8595963986734612	0.7424711975151103	2.1118297995685635	0.8646738263399628	2.285419762246999	-0.6916829774283986	1.058798007615196	1.9925024013142156	0.46848306190523503	0.4416551204490937	1.2555107266287029	2.1486813568626792	0.2734433582556405	1.6449933122493818	-0.40282507631441933	0.9987477916058412	0.42443955025676045	1.6963914420104786	1.3440427965014343	0.11545162807802826	0.43962663781132105	0.9374162080498879	0.6413291285416963	-0.050267364449189056	0.46610348731345796	0.7848730629985716	0.8581270243638028	0.854322138694054	1.181900402940823
-0.35837244322887707	2.1421619087649413	1.043621303353977	0.6583902195733452	-0.40905329976277216	1.7118047117287893	0.3017522360931516	2.2041703432426667	0.9619604194792954	1.069610382756163	1.164703858895391	0.8410476329268912	1.5880905382420063	0.2807878858737608	0.6300955268213063	1.377676614662415	0.9631272963815259	1.3096311392957976	0.12574967406949264	0.6773667879885652	-0.14951612914278486	0.8546361612793862	0.7047437006683144	2.0834591922191548	0.8691443218074231	2.2758545264180245	-0.7140942257266653	0.9736389490167235	1.9461176775711742	0.5448065639742317	0.3818260796708139	1.2882728004730095	2.104879202598122	0.2628761791159753	1.738898732399179	-0.3763510988045303	0.9793013908258154	0.3687391551280836	1.6603430460931687	1.2607709461118983	0.10221115058380223	0.5353826539145845	0.932520453701492	0.6982916584336059	-0.039511811278946735	0.4767016032784571	0.9508229288777044	0.823796955985955	0.826828168595594	1.1709860812873931
-0.3325591153219397	2.1214620182457313	0.9943625810077797	0.6629795973706312	-0.4339069669019594	1.677737537984224	0.3105276773625382	2.118204118601723	0.905194647631902	1.074914567668058	1.103418461295357	0.8238128074969296	1.5582652926328913	0.2760882552677285	0.6155508646505015	1.344382718065313	0.9939867830979751	1.2930846481782345	0.08201812738723763	0.7148544574719994	-0.12068854309909645	0.8473752827705858	0.6776713163491574	2.0554490579205984	0.8532423161264878	2.256649700917721	-0.7352040173977846	0.8789800171722257	1.9010758538287003	0.5646530311498033	0.3357347178441035	1.3525912714030457	2.0531959296235387	0.2742462389000227	1.8046817292648438	-0.34147786331877317	0.9364081795006829	0.3074859547379698	1.6267561970739917	1.208111060697683	0.0911569303333417	0.6646320140815254	0.927584846392602	0.7584356362875371	-0.049750841653808206	0.46230530042207996	1.119621434708456	0.7934781443950791	0.8048556630719295	1.2025675831331688
-0.28580445677776833	2.097019810093369	0.9588454013533074	0.6671052297522276	-0.4643072818509223	1.6781689237936757	0.3422303275792363	2.043851524961824	0.8680358627954972	1.026703021548999	1.0761603172024838	0.7903319505562127	1.5272370683855816	0.26455906721215683	0.6095336109468023	1.3234581640142833	1.0162079892536766	1.241471383990961	0.05159039008504118	0.7176816458419999	-0.11531242774579616	0.8447746407169492	0.6212350413213047	2.01882949377426	0.8370271916038595	2.2386398188620285	-0.7512384269506427	0.8219152415721244	1.871514796467751	0.5730615186116951	0.32250015762605966	1.4086673295794874	1.9906301248516574	0.3251045302452325	1.859326316120621	-0.3494945017807067	0.9191216112963309	0.25419583518220235	1.6354266232744912	1.1847427232251055	0.0886285345888855	0.7620283778661038	0.916166377529574	0.8377211592169331	-0.014876224802547688	0.42489234339016113	1.260303037827128	0.8158745364235213	0.7840688993118553	1.234608343187319
-0.26889545358641387	2.073508474689331	0.9147921878425629	0.7045020429824805	-0.49623388703580573	1.6911784291160352	0.37639234025989476	1.9928003623351978	0.8226343270127174	1.0127617495337708	1.0527030817942522	0.7813034048643337	1.5108153924750332	0.21378972179054334	0.6084368336951794	1.2727689403764706	1.0275034428356973	1.1831348097048882	-0.010612619299337055	0.7357734087704948	-0.09939444705132473	0.8593501221499175	0.6132378385883374	1.9992033037109693	0.8232157060852728	2.2196092982708504	-0.7461179428204588	0.7973278684046954	1.8270191330181569	0.5275165601787429	0.27864370684938605	1.4564574259875445	1.9485912780631849	0.37375154649827896	1.9084408969098363	-0.3403895685723751	0.9257439469905202	0.22445551392585644	1.6048578290087399	1.2238733595547477	0.07232715226721821	0.8322101442857663	0.9139129948404363	0.9700931298146523	0.016352876002750684	0.39624146852269043	1.4506622341728002	0.8844603955149889	0.7568033446480875	1.2789528062713544
-0.29796610933786305	2.0826226602274236	0.8772256387211161	0.721463637924948	-0.5163788433857712	1.6853345035423288	0.41155842485886013	1.9300975405758383	0.7800801947280391	1.0112328314969332	1.0547294327994965	0.7577214069822622	1.483960041428582	0.17409745731149334	0.5971168722764068	1.222021348975756	1.0452540098117646	1.1416627188892552	-0.04521804160448363	0.7498089193730019	-0.09095924775633034	0.8709160854476903	0.5403961149545562	1.976642820438795	0.8359760714773238	2.1705516082179144	-0.6784851446960168	0.7647298389570639	1.7778872328438762	0.47486843029325626	0.28032336049568707	1.530919710428085	1.8916799155017698	0.4656325694042026	1.9277654809060902	-0.32437536223401836	0.8790245715140562	0.23153395357930356	1.5941715255856022	1.2549999368233178	0.053352314012285317	0.8688741738537902	0.9173225616016548	1.078626600632751	0.05477308472734753	0.39012671933320925	1.617119409662744	0.9697102589349562	0.7184162181017968	1.2687563213689772
-0.3102918712796737	2.081796902884949	0.8483522295299191	0.7317017752489388	-0.5590922145133581	1.7039586231987705	0.4473136959135555	1.9171770346124823	0.7434556152716258	1.0033129229837847	1.0797305449232792	0.7185267298513227	1.4561858633234914	0.11885590486190656	0.5720666277501913	1.177800544844494	1.054395159034674	1.085884500961539	-0.09646970173633145	0.7336604523304914	-0.07370828366038243	0.8689387416997789	0.5442573943459693	1.9437703528606416	0.8491056282791097	2.1048971654191653	-0.591012369830407	0.7375763761590316	1.7451029371919737	0.4235835170389682	0.24845491706567083	1.6248437618380713	1.8151908253564433	0.5188483872083911	1.9254510545388541	-0.2957092209198336	0.8567424055090458	0.2521694802758147	1.5789589540980535	1.333651763455157	0.04372969943846035	0.8998831690032828	0.894546953253297	1.223210912706904	0.13292529298473013	0.42173771013035166	1.7898749349455847	1.050927050867716	0.6990715356679799	1.2940605300487917
-0.29151777539579393	2.0249200550000843	0.8313342829155502	0.7404566505153902	-0.5769907366704412	1.6717520949374645	0.5111049134754555	1.8883280210599112	0.7333315139450441	0.9911348365227017	1.1187203184999552	0.6530714115651883	1.4263453988002985	0.08609731947054348	0.5424037254190048	1.1795770052718266	1.0745036180213454	1.0669355241823681	-0.10374863310251337	0.7498376836623327	-0.07786438030724682	0.8626948235845304	0.5420891374569449	1.897599844506706	0.9059280488916155	2.0412998455922144	-0.4641000527782195	0.7254237663290194	1.702345311025617	0.3781212659397742	0.21733829216031325	1.6859522137651932	1.742863400548988	0.5569506488408342	1.9069654826492133	-0.30080424568173936	0.8242913456753371	0.2686467348499099	1.5444984873125664	1.3897376112903896	0.05643993656821904	0.9032879283470626	0.8851842608746775	1.3214007709608224	0.2304165217713972	0.44255512355059096	1.9618368011727267	1.1270466552425773	0.6673712458006877	1.3169980262963883
-0.2687706331032861	1.981382927376045	0.8423286758701535	0.7257720881094084	-0.5809090292318085	1.6154396911312943	0.5405499975892816	1.8453765202136712	0.734558536753718	0.9822252012864892	1.13605479804679	0.5709589287914009	1.375212228110098	0.07510928992902724	0.5371680352772499	1.209675700274029	1.0810760450191066	1.0522155230663026	-0.11901321542812726	0.7454850128971382	-0.10337532290454916	0.8629411001080742	0.5481472224050263	1.837041273184968	0.9179686248147562	2.009533283785548	-0.28499176306868945	0.7503118916886585	1.6792078646840731	0.3580294757503354	0.2117551789657494	1.7363793332258475	1.6402587332404273	0.5618932096392512	1.893999571684408	-0.31207877583484755	0.8013169863245582	0.2623767630017409	1.4978463780711784	1.4150610160020518	0.07028551721671195	0.8920930925480466	0.9016828966813989	1.4113065071384825	0.28780668630601475	0.4503377459666604	2.134716992038471	1.1884814351981925	0.6514826731679949	1.3575055884461147
-0.25770107284821464	1.8972321355199249	0.8468248492040203	0.702159362815131	-0.575417596920592	1.5449419493168448	0.532185513872766	1.8328114310195525	0.7169386414887302	0.8959440715829228	1.158593205689104	0.554378203369837	1.322600569674862	0.024677426483690236	0.5188454307319122	1.2835103424463583	1.0819849468877725	1.0374148644098748	-0.1492764254176097	0.7717911743160857	-0.12703715896036763	0.8436687735475232	0.5369613353555177	1.792630529242683	0.9504835189596765	1.9633363882900763	-0.14469287600773567	0.7576634405487992	1.663008398462722	0.28916143337235517	0.22391420559275715	1.761752797658907	1.6207167060786745	0.5486924183336347	1.8768048201319179	-0.3287064193404206	0.7885751157180743	0.25382825681901106	1.428416590800182	1.387340299111794	0.07405473958775106	0.8521443829235531	0.888436461587761	1.4551881506826407	0.3308587491087812	0.42159273200865355	2.2410757053132304	1.2983669021348916	0.6605783605878841	1.4196642212557125
-0.22838312303374497	1.8367854429414567	0.8417361629388995	0.6790584592961514	-0.5288485107966715	1.4614497509373054	0.49883412355744927	1.8058206578755918	0.7116283100985552	0.8252376253234186	1.1731059680717826	0.5761906368719266	1.2476673129568847	-0.0016256173425309272	0.5147407199136809	1.3637313425179884	1.0644213335447608	1.0009153109575593	-0.17444396278434	0.7661923760334366	-0.1801009437759915	0.8679322409269183	0.5250412573179183	1.7600562934599815	0.9820156747511704	1.909023141128662	-0.010509821763455263	0.809409256730808	1.6692033962793118	0.253433731180482	0.22506025687406767	1.7749492667624185	1.567054498458667	0.5567621378722766	1.8405087144441168	-0.3536234106807107	0.7715548442618683	0.2810170521902811	1.3845835348141515	1.3653377518550056	0.07568393539129259	0.7737476855298748	0.8521243700409329	1.4927096347844002	0.3467966609990666	0.3636783324974548	2.337163210102204	1.428960106301546	0.6415825659147186	1.4440722964465769
-0.209597336094865	1.748551414382165	0.8639708089337784	0.6446264258174873	-0.46930980602035444	1.3799792671695759	0.47559071787889584	1.8174271173183034	0.6781696271340144	0.7876976531542684	1.1947766328580944	0.6712753751545042	1.1652223743461634	-0.023772015772181306	0.5258392922454218	1.4304930832036138	1.0199631388129937	0.9430142873894407	-0.1987360465808617	0.7745671720016836	-0.20867850129465698	0.8519955824922019	0.5329085780316252	1.74933997251459	1.0355377139289312	1.8601852621615937	0.09499245308110098	0.8785247460489065	1.6702629329936425	0.17629605306881688	0.2243872849007397	1.7796049698695189	1.5261865880900822	0.5345636766064199	1.8000106514620988	-0.40228665011687303	0.7206651013299543	0.32110376984068056	1.3901357761767636	1.324585742195182	0.09950796016618381	0.7137737354758664	0.8233356645411144	1.5158919550708236	0.35256793668764763	0.32249585764654315	2.3830884175593416	1.55872146855998	0.6139382749984822	1.4708512937354323
-0.23961870496205684	1.6761521065303189	0.8572152190695279	0.5961945564209243	-0.43664465171232314	1.3086923911658994	0.43571654250993364	1.8341717624002285	0.6671619509548579	0.7439878476294977	1.2250072539805654	0.7362889848373044	1.099992663235644	-0.05512404570085072	0.5331021484325278	1.4787398182285043	0.9676245977438228	0.8634279295744076	-0.1991001567416697	0.7637839762148813	-0.2375522773469846	0.8885928444155533	0.5375069321149322	1.7215464058795145	1.0833765781028961	1.799496274594596	0.22497557283074587	0.9716935794733249	1.7060058118377621	0.10350679617587204	0.21020823183894088	1.7636002464958822	1.4960362716367173	0.5255633654210707	1.7261642851836325	-0.45853292646910476	0.6999471920492099	0.3654505727175624	1.3812159953819374	1.3208657156065942	0.1256297194340225	0.6171562177951696	0.8056669531138233	1.5304111505732743	0.3350582404453598	0.3050117270365403	2.4066562282544277	1.6562525402422548	0.5725584945749241	1.4501627457623456
-0.26674629868019684	1.5776085576908863	0.8442501674425318	0.5869132662894894	-0.395118246484059	1.2121523439852104	0.4113689032155997	1.8338509295274281	0.6474441469925173	0.7572755257902857	1.2442847244517614	0.8120351853924592	1.0424752473626346	-0.1162311170994104	0.5361086954286537	1.5045360578365976	0.9362090453416553	0.8271990829919321	-0.2234347745877853	0.7854483613843422	-0.23807241700948176	0.9161420590038484	0.5302192358655076	1.6945976048894242	1.1464749809613854	1.7474242066376942	0.3611496758922538	1.0411073529117165	1.7299230205250027	0.03055997056128624	0.17929427588594685	1.7629295091444228	1.4650383568953604	0.4845418250010927	1.6654961515882782	-0.48524064578871895	0.6529738267215757	0.44158307494406446	1.3603283212273898	1.3274988153551819	0.19589311305263468	0.5483330165857485	0.7840841738396206	1.532106328939149	0.312868094685988	0.28982769056365554	2.38418343185893	1.6780071088429858	0.5603486145086884	1.461325366707121
-0.27077971265535145	1.5104810750716458	0.8295269586688331	0.5549416362410378	-0.34775539573843167	1.1062136976977983	0.37017936908422044	1.8184603407126378	0.6442613318821178	0.7461490348347353	1.2663416745470273	0.864959465379141	0.9654417379909445	-0.14844991399827207	0.5547511355652781	1.5136431625452302	0.9208127093003634	0.8434233472357487	-0.20470483573813159	0.7581222865199662	-0.26323090975825825	0.939311545146421	0.5078324665067178	1.6479311864714496	1.1834243069994161	1.6886525730710755	0.48245716006544426	1.076513052157944	1.7882589247277352	-0.0014261989354168087	0.15959096691438007	1.7483192068068008	1.461833045742611	0.41286451693906495	1.6262697669124584	-0.5328490911403614	0.6197385224077018	0.5024829731798471	1.3414238364255056	1.3011565242504124	0.283983885171021	0.4813174663516665	0.7765928097488185	1.485079891884466	0.3069698352062783	0.3034421979410132	2.3444846757352904	1.665485010485913	0.5422550068846256	1.4669691584161149
-0.23154913895797352	1.4502405341995759	0.8337094607379176	0.528273939093638	-0.30669604670009837	0.9985223734936831	0.32096364245965714	1.8185542315092373	0.6440942605241632	0.7619527168749028	1.245333336426014	0.9342804164361089	0.9183999087828589	-0.1749374540605089	0.5696590792024867	1.5460488289286665	0.9079711674783516	0.8532650794887949	-0.20107588671565405	0.7268374653951308	-0.24330443961844223	0.948647232050481	0.5254305573312423	1.5963210296135943	1.205398218603674	1.6656240098090496	0.5832973629430727	1.0833044809109924	1.8467266771090451	-0.014425903857735465	0.14568732152483405	1.7129419513653286	1.4598826219348342	0.33334308103593335	1.6200625411258875	-0.5700748740545474	0.6428108914357573	0.5362817086854065	1.3157400188938477	1.2902393920293407	0.37363151985047677	0.40560397563362527	0.7586500772025753	1.435134781118275	0.30314862551328214	0.2925919437326533	2.3221099690282223	1.5938384826557068	0.5115730808309973	1.5100362399498537
-0.2198900713793853	1.4188261937547038	0.8425685534601157	0.5259577647422498	-0.22936754410295118	0.9013253519317617	0.2543035778470646	1.788907103722399	0.6110234368893548	0.821964417853926	1.201717631587936	1.0093006096614083	0.8725171359168076	-0.1989708288446559	0.6243532762632956	1.551071346031447	0.9236316580995124	0.8472197968386628	-0.17230090105481213	0.7320711034623756	-0.23767528334825108	0.9706133863762796	0.4835268806378116	1.5531138306923093	1.2063125377691084	1.6407284743851789	0.6498678739664476	1.1054358580844155	1.8744143703882823	-0.022594282105830244	0.13077421817529636	1.70385614637225	1.4675370846166624	0.2776532639243361	1.619470123417997	-0.6391198017537926	0.6561084657749384	0.5546265816395526	1.3039154011021359	1.264714392546551	0.39830986232575016	0.33710800394392815	0.8033829123310406	1.3192505445025957	0.22003235979924632	0.2611880580225345	2.243890174151167	1.5319849827316212	0.46575451391161293	1.4973266626687924
-0.208044294610158	1.4586732999674055	0.8347327133602738	0.5147833296785274	-0.1646938314245998	0.8399762958226459	0.18808933098597444	1.7862743869132376	0.5658807559700392	0.8979064475795777	1.141938674922754	1.112092316782503	0.8603598592462527	-0.23976459065358152	0.6582022348810176	1.572741389331422	0.9059343359001643	0.8446785802076322	-0.1431865778114978	0.7220396794407984	-0.2246461864549465	0.9852644623406059	0.4199983091301851	1.4999931437749605	1.1790093036348077	1.6283572951939203	0.6870366762878374	1.124345519951485	1.902746329525965	-0.007778747824043214	0.08296044788219747	1.6936964620781665	1.4925710548911357	0.24458718157323922	1.658472855982189	-0.6689862457199334	0.6490651339669915	0.5572298909069971	1.295094623223842	1.2007743894544183	0.40836505902049725	0.27073775872290684	0.8176818267171695	1.2027872827735502	0.1510537245348556	0.23790519112319913	2.1330584428622177	1.4753414863689565	0.44254847329075214	1.4941112730978738
-0.21618413732775627	1.4748584576572397	0.8312960973830024	0.5112806052447392	-0.12077144166220546	0.7678937684112428	0.13040208510543855	1.7809381813376788	0.5157843035460055	0.9781335771935286	1.0970135166294326	1.200190524424461	0.8812964513260193	-0.2873860832166407	0.6565771742755787	1.5735874329441786	0.899565655731106	0.8707208835520139	-0.10644790932672914	0.7356320249754784	-0.21318353333286902	0.9933188457100129	0.33800999610187654	1.4557037643243564	1.1557640974633752	1.6009219462806725	0.6795930870994026	1.1398881147053561	1.9222664353954162	-0.014261092893384914	0.026851131977284937	1.6310957302132514	1.5909759001492074	0.2580969444278712	1.7511392870661435	-0.6724761628681387	0.6726849093175656	0.5899643861904302	1.31501932650544	1.1402390980524435	0.4255915716038435	0.2241168408066573	0.8462735949452259	1.0597035708178377	0.10061528214720257	0.21634868938172222	2.014753303089478	1.4224380392845277	0.4170161567985808	1.4857359400116201
-0.19746601943213193	1.5403855190002453	0.8372104500080653	0.5133857541592631	-0.07220927682394125	0.6995756741169845	0.10833066948507537	1.7974180449369335	0.49631097362138077	1.1272657373395067	1.0751301390287236	1.2771843197368697	0.9415885600587206	-0.34722816804647894	0.6551138802264267	1.568403682120114	0.9147280808624145	0.8440837308474624	-0.09633882773758203	0.7466097453630102	-0.1920370444866169	1.0246948551593171	0.2752559874355741	1.4189651602162048	1.1456675697230052	1.6172103134180336	0.7058407008169775	1.170310891339576	1.9518848899846843	-0.06008984669651847	-0.01126728878918212	1.5595188296463653	1.6503362669998463	0.2645299330186292	1.8425797836678632	-0.7066538305317527	0.696532167356592	0.5753170362134308	1.3494604435747917	1.1363438965202826	0.4508959032233867	0.20443191476987804	0.8415382193085111	0.9843664884477127	0.06912257730635789	0.20001917615379194	1.9005583135946469	1.3571404308140147	0.36129069075352993	1.4749724990265798
-0.1850574204983848	1.636461104539737	0.8301970391643232	0.4925502257232008	-0.05570248640598772	0.6309755749847069	0.11930132129077016	1.7966697494424295	0.47022373274907164	1.2634597840445732	1.0887169393588512	1.3083916604547416	1.0027169821287611	-0.40098279043550394	0.6172119760884852	1.5212009209930692	0.9263754752555767	0.8438599061729576	-0.06316133424022388	0.7737685973250052	-0.1809208164293296	1.0377280179776605	0.22089644053805757	1.3834897682058789	1.1554468872798958	1.653120375139061	0.6946114713291374	1.1888253091181726	1.999080429119342	-0.16884900271044606	-0.05292658601927256	1.4898868050717087	1.7376336388253697	0.27494599265108255	1.9169973847449693	-0.7378927209683808	0.7076289789423732	0.583844503507353	1.347613578921236	1.1309852662791948	0.5020725827127214	0.2078463666121845	0.8424261258518658	0.8733857964977876	0.035541933995102776	0.19351349501893939	1.805447859035518	1.2901770628534912	0.345262467692052	1.467972648320797
-0.15631828655936464	1.737276558143522	0.8026183035087143	0.4666008617156134	-0.04849368476989839	0.5642046826408164	0.12124956450438482	1.800931683888458	0.44906361655730054	1.3790585853495319	1.09840680606947	1.3015361682131334	1.0821728069839285	-0.442282090198067	0.5753920859572833	1.4775343216600547	0.925752694421749	0.8479900763491195	-0.020304306313900716	0.7780300999189308	-0.18487960140885687	1.0954546645715264	0.18667091358889581	1.3527996757569536	1.1477270306731235	1.7102745079056139	0.6876036730091475	1.2200387061474773	2.013232515419688	-0.1914448987508329	-0.10403914054796595	1.4139169601455497	1.8322008818725124	0.2688499933109857	1.965219116465521	-0.7638560517669483	0.7416444625622981	0.5804980351768954	1.3137413685544088	1.1511148774999502	0.5560080436053164	0.1983584874982518	0.8076185604010296	0.7959875097380813	0.014389919026117238	0.18246517063166906	1.6979127106086813	1.2379270126494104	0.32522346525095547	1.491853038712405
-0.13197251201376564	1.8349908980898402	0.8050052783209095	0.46071529420875007	-0.030633244574851486	0.5164754912945264	0.1543294380613524	1.7834963045039143	0.4164051842490891	1.491839729011463	1.1284556096834906	1.3082224025226856	1.1394351615089566	-0.4672009555803191	0.5410351803528215	1.4026978921907898	0.9210311004323792	0.8717623740419382	0.06303999534709698	0.7903889937246745	-0.17886034039179294	1.105273395776591	0.14414435687414587	1.353918070887068	1.1450614388950953	1.7731351964965634	0.6638413558706195	1.2296584571723443	2.017730540636716	-0.20057925914210592	-0.1326809832048726	1.3380583309376515	1.9412531758132239	0.27598953551274163	2.073612626103861	-0.773634176643759	0.7783969777948146	0.5841173753251744	1.3111647252865193	1.1389893253402668	0.6029449261797829	0.20392952026288022	0.7669599925440593	0.6980656524146157	0.036896504045135434	0.19488911418920646	1.5930202137877636	1.2201793746287368	0.3026398937768301	1.5317686210495318
-0.12282089323516232	1.9786953722406984	0.8189674398835306	0.42251228722786427	-0.03236031844189539	0.4909007632085413	0.1904254552829452	1.774712560984889	0.38270160428136935	1.5917799751850124	1.1300701628290182	1.3159585820043154	1.1793125848885315	-0.5009952772669382	0.5035344572744707	1.3640017990827222	0.891715147161702	0.931857282707903	0.1896993839300421	0.8005203614634183	-0.17287019916278373	1.1391777808093029	0.12014271338601232	1.3738438186808513	1.133580949198004	1.8613277922419207	0.645745491502702	1.2589315530202227	1.9870422407400046	-0.20757343473210327	-0.1671563601454289	1.2501439178702456	2.060022274712733	0.27160561971922337	2.1989231167205605	-0.7802395917780027	0.8102373148269908	0.5545348885685548	1.298022636045781	1.1262991929526103	0.6301139377267146	0.1945913364039799	0.7505573361639654	0.6027359215675556	0.056618421036661724	0.2140425356078973	1.5534419861701676	1.2277533187902812	0.2675044655038638	1.5493218127939141
-0.09627111578553846	2.080735289582083	0.8653976300629548	0.3903009943994936	-0.05370060667581385	0.49055654392162695	0.2269334120348355	1.766487302571062	0.3508713383500564	1.6949585548979127	1.1628202551400137	1.324569934193342	1.204773431939317	-0.553695896406646	0.4673532871052575	1.3762711651636272	0.8578228968588736	0.9444635521568572	0.33133535258213814	0.8185316818878521	-0.15906741962478016	1.1340211878086186	0.09125607565661366	1.3909221675899244	1.1052865603051603	1.9563800378258893	0.6385807147516056	1.2765343708070733	1.9414375338758227	-0.22326291167000406	-0.18484241896922365	1.1658199963302696	2.127612699604208	0.2838864360672969	2.260430966173666	-0.7966752580561158	0.8292261329262299	0.5269089831963022	1.303052309831886	1.1047658848069652	0.653995029876739	0.2061991803346867	0.6989509987007944	0.4660974160232348	0.09869495185642221	0.20723303345394858	1.5206640025079254	1.2269470768560986	0.2523996987760763	1.522914976935392
-0.09752844746272411	2.1940732303883754	0.9153091000574836	0.3808420314865816	-0.07716227436436325	0.4875330236962709	0.2934938059386673	1.7686217848012855	0.34092276769069263	1.7675515179871897	1.20251538324724	1.3226387557879125	1.2487558810703967	-0.595449586651475	0.46221095937598805	1.3863202446596872	0.8358874814452999	0.9212840873856992	0.5078163224163063	0.8246048471792978	-0.16954602473672764	1.1134889523921014	0.022462437746565374	1.4122247124637197	1.0702551751217728	2.0591638640992453	0.5963330158694669	1.313744962231891	1.8968692012081134	-0.2751266884492283	-0.21326326917944388	1.0791993472424193	2.1488392385689954	0.2841476066207134	2.3164177471996603	-0.8105681795996533	0.8340954318927611	0.4491606388775377	1.3462861320360273	1.0381492085770445	0.6703657286850186	0.21573067569199256	0.6700426830946077	0.37256720990790104	0.10303625034103578	0.1832746508752151	1.5010332426405788	1.2667313863855085	0.23828094510135936	1.5335596812092498
-0.09169726214893179	2.281501531058148	0.9391067836917315	0.34840563493161725	-0.10590850029619552	0.4521931769064011	0.37392610395395154	1.802122162571769	0.38510912369776723	1.8069056361293743	1.2690237280110712	1.292825172241525	1.3042424263837349	-0.6325657539340788	0.4215183510470227	1.3844108675445579	0.7817260031737765	0.8801366431700235	0.665742724559145	0.8229540694898996	-0.1906131872637961	1.0882513139765269	-0.0005356768183333652	1.4066254338115571	1.0719846304842242	2.2098701638378997	0.5306691724338143	1.3134156068490677	1.8978631532107066	-0.3063382134842231	-0.1934078196792529	0.9561679836308766	2.186039392360373	0.27793663630528676	2.356482651356296	-0.8252334598563177	0.8301215849777147	0.39135912645819654	1.3524043995608983	0.9775737130896598	0.7232431104422525	0.24654167463545792	0.6506433325260269	0.3109959048321853	0.1346915035878845	0.1497701923563396	1.5086810327926883	1.326267176620815	0.23125195295627057	1.5832414112831488
[truncated: 189 more rows]
[truncated: 29 more columns]
