# Supplementary material for: Obesity dysregulates feeding-evoked response dynamics in hypothalamic satiety neurons
Source: Sci Rep. 2025 Oct 14;15:35837. doi: 10.1038/s41598-025-19800-2 (PMC12521569; doi:10.1038/s41598-025-19800-2)
Supplement: Supplementary file 4 — Supplementary Material 4. [file 41598_2025_19800_MOESM4_ESM.zip › Fig 3_1/Fig 3b/NCD to_NCD_1st_MPK174_matrix_9.csv]

-0.43265787230793984	-0.5425790164682949	0.027897339045038282	-0.8935075901957659	-0.3871700865074937	0.5771036677059789	0.562417509393695	-0.14960128397078504	-0.2882073289803288	-0.2852009731632526	-0.1504917383047648	0.05178760035207414	-0.02319221199004168	-0.3422368182992515	0.5011553385613035	0.6207584508487228	-0.04597381748358622	-0.20747682739661738	0.3811109689616843	0.1375367215518543	0.2686628320799146	-0.22410921322269664	0.28577633324471147	0.49125586421015166	0.5375134477162492	-0.6517668404796837	-0.5032316016160665	0.645318586924596	0.5979241982278639	-0.2317684621068906	-0.12584268112715793	0.06751063009402596	0.5572346337205109	-0.5873162064544553	0.5387847904154505	-0.18420968366728918	0.3713749678250894	-0.2822491554570048	-0.03065138213237764	0.4706768307657546	0.44243830962005415	0.0029046938500123464	0.19221883884364552	0.20508526530923038	-0.18481517420840915	-0.055301089633341606	-0.08308062275046943	0.16885835432663537	-0.07293866142458054	0.5544487850637235
-0.4157707461340803	-0.42465236042541743	0.4296029729253635	-0.9895495106061633	-0.3843698450326564	0.5845364272418743	0.6322705483195086	-0.17407462863145362	-0.22416985547445298	-0.28285267805384684	-0.12804558976009353	0.02683824114662031	-0.042642491826102996	-0.34650387028245566	0.5288268941506513	0.6066874739307886	-0.01386648143646604	-0.19776098438687356	0.316788178124647	0.07055382939566184	0.20040440511967028	-0.1575722958567597	0.3864890870097967	0.5108434215876108	0.46737805490705414	-0.6829411243003565	-0.4411067839217802	0.5821667626078411	0.5116465745889203	-0.28573393760804905	-0.06495296746148747	0.019422000819074837	0.5223287951407096	-0.546534137140956	0.514502479026693	-0.1956911175085873	0.40954006341056753	-0.22267303148447998	-0.022281963736165186	0.4243368585063054	0.3866982083928678	-0.02304132670704055	0.18257688606327033	0.21991014398921893	-0.10273975106367979	0.006515015884471006	-0.11392885797903488	0.18378304699803932	-0.09422399002530618	0.6193912830056023
-0.42860071925177423	-0.3475164791584819	0.7314676751676252	-1.0057043451251129	-0.3564821577591922	0.5941356283690072	0.5805993019136518	-0.13822187399111613	-0.21265872745394007	-0.27237905050677474	-0.09497729358229366	0.034862311773672536	-0.044973126122133944	-0.346642636200609	0.5235357905009234	0.5920795382119121	-0.060115818214970994	-0.1859270246258149	0.2703623687765367	0.05843826990424717	0.17660026211453891	-0.14527706064062537	0.38580844424571614	0.5208501838316629	0.43319842878891773	-0.687956510793252	-0.45979334081863543	0.5666157394171356	0.5215288724776429	-0.3082445548142891	-0.03640456081413985	-0.0069964405375075684	0.4860408859681466	-0.415709250544404	0.5546570675655154	-0.21908339595110884	0.39543708281328876	-0.1635073237672832	-0.03246389920937744	0.3422419792100324	0.35576684724019897	-0.02658943913547748	0.20415442321888977	0.2064340122169052	-0.014528338305358665	0.04438062361834912	-0.12038355581070896	0.15897250657280873	-0.10462208903568475	0.6888964642210329
-0.5065506506549206	-0.2920148896950527	0.8861896971475148	-1.0018694552260141	-0.3557266829062453	0.5432010174038996	0.5460369037962702	-0.12971101066286295	-0.18350948038194587	-0.2875573658420001	-0.0824646498417119	-0.035614648343280084	-0.035279854494385095	-0.3915500023002829	0.4986070250164425	0.556561041696335	-0.05857248695485689	-0.15615127967831643	0.257244785978382	0.023654930219095524	0.16694339408762887	-0.13414566132824313	0.34840088092373306	0.5084274472283935	0.4804920487759817	-0.67668490215411	-0.4580167358113522	0.5515464230543397	0.5275135051220788	-0.32102848990364863	-0.047058364178299325	-0.02928926749751961	0.45874901141135627	-0.41234501585988065	0.5540100905353144	-0.19873650752866273	0.40023114412916067	-0.18181690939936485	-0.01990977161505807	0.25383784008813	0.3547542844038802	-0.025452807228601756	0.22427402964788198	0.24287197248666648	0.013979201491136729	0.08475807904772557	-0.09720398585603443	0.13938249912812642	-0.1134504166880429	0.6831563883321218
-0.5851873811701892	-0.2914419212016569	1.0226142806040284	-0.9844652365295467	-0.36350904851820376	0.4740376285912589	0.502580234945494	-0.1434653519812015	-0.18112854680080312	-0.28491686415888284	-0.06726888103636806	-0.04007932822394818	-0.017646279659722496	-0.41828898806821274	0.5037948549067213	0.520489079165796	-0.07760800108987852	-0.11858642533445116	0.25631296563459377	-9.610171040956294e-05	0.14215008017205333	-0.11020991658009541	0.36231628419963213	0.4956476202441252	0.5200976292550777	-0.6826535133873282	-0.42963635643880027	0.5205837875998554	0.4916051657743708	-0.30872185421087234	-0.04120416618032261	-0.05186979720588338	0.3921375385778444	-0.34390687481779736	0.5731184789571209	-0.21926576822839583	0.40515955552809035	-0.1721508857222282	0.0275934762711184	0.21824800514213302	0.3567676228260751	-0.05676995296704481	0.21219701094101193	0.24314135428665318	0.0031097750324729223	0.106419614647535	-0.05468428379750412	0.12584147534389584	-0.12198060521479995	0.677531068058743
-0.6494481776319833	-0.30331183827113695	1.0976270745158727	-1.0084669865725269	-0.3718149835435461	0.43358450618741934	0.478065158489009	-0.17589169853467865	-0.1384811235258632	-0.30159662308967455	-0.07120125441759816	-0.029570555061800785	-0.010316714531476421	-0.4440231275896913	0.5089604801935969	0.5045030756832337	-0.09443317045445322	-0.12238313809133032	0.2353615638329448	-0.03316689205609503	0.12014743102631549	-0.11928927642774183	0.3713406031689335	0.4732514952167807	0.5340690914722817	-0.6694425854489127	-0.43350048127528745	0.4946008250814667	0.45517345413334437	-0.31109498318119466	-0.05570449727951357	-0.07462561217122123	0.32380229042873476	-0.3134350965595399	0.5431806616415845	-0.21593006980251858	0.4108148023876141	-0.19026347430395107	0.014821776422978461	0.19020327948054602	0.36495310778996903	-0.07061407674437048	0.22319282406817553	0.2225342930830333	-0.010825428160384183	0.1252370978832793	-0.038768381176415206	0.11118169852056546	-0.1432863663724613	0.6605128102753453
-0.6908761551467314	-0.3082644246277805	1.1252741868891813	-0.9928619044254852	-0.3626123602150441	0.40417034380449923	0.4640582772821868	-0.20031121806232036	-0.12704304693268012	-0.29920150530039613	-0.0838169242590254	-0.036034425991336175	-0.0007915354888239991	-0.4501471433658203	0.5046584713416494	0.46331866091638874	-0.11401651813480086	-0.11168860138635636	0.20075418727150596	-0.051024950243273345	0.105383685416732	-0.10520589991953846	0.3682895732012051	0.46606756687967177	0.5509499088151043	-0.6298700629678236	-0.4473097194105264	0.46538321502180136	0.4311958446769526	-0.32477750284499274	-0.04634190115447643	-0.07030711663365928	0.3197455609863709	-0.2614731751555328	0.4854118785104319	-0.22559941933309516	0.39709298051062963	-0.21735715925985627	0.013488302364736122	0.15418918213169414	0.3755996294163317	-0.08589097575588256	0.23566546698561824	0.23393292310575217	-0.02657373456129322	0.10560961350814131	-0.018255845109620777	0.10731349267814692	-0.16289549752647034	0.6303792971293868
-0.7207417041912144	-0.3016287120537487	1.1527171078761878	-0.9705331174320119	-0.35163533964162275	0.381545388492473	0.45899612362378306	-0.21318804879180506	-0.11460752220201467	-0.29796274244746856	-0.08422233373432043	-0.03893752910539965	0.0027586679255848503	-0.456946080798991	0.49532160060191494	0.4284394462443344	-0.12842999477308328	-0.08697888955217557	0.18821958651254403	-0.04189718449855036	0.07267198987431384	-0.11273564424905741	0.3910661690034133	0.4642025402473709	0.5522754642539978	-0.6013246798498029	-0.44898892551791836	0.4517065136902702	0.4257806378785212	-0.3397467179664301	-0.05010894446467168	-0.07543069181421423	0.35340994290080063	-0.24031004208941878	0.4701655295553224	-0.23558765211874305	0.38159857088344606	-0.2243795425281753	0.023597297343819573	0.13651467754922525	0.37511773389100705	-0.10612203064458138	0.26121871868744717	0.23352012754606735	-0.06051587908950453	0.1071222718401337	0.00639876531560683	0.11885139269506728	-0.1947144411433985	0.6118793804128774
-0.7177963765602846	-0.3041415698412254	1.1463553664803412	-0.9661618686280486	-0.3485900956020539	0.3319157465039554	0.4734623949620379	-0.23736029639818135	-0.10655659678934105	-0.29051811996598204	-0.08883480233200554	-0.03141835117864305	-0.0011894001330131415	-0.46930416622189625	0.4878643683456436	0.42016733976941945	-0.13945953960465313	-0.07016869300832128	0.1784324922111297	-0.05550070475619768	0.07018461618573027	-0.10926209080371739	0.3881559600468842	0.46404452483814634	0.5636894905049681	-0.5768340019051303	-0.46253917659390836	0.43403843468926756	0.3945632348182734	-0.343806920634008	-0.055390454640149585	-0.0677537242141485	0.38117298937165667	-0.21020509516873012	0.42600090013369823	-0.2604402772081251	0.36941538093683973	-0.2526126107996398	0.040554783548577084	0.1274487462692872	0.36890196343251996	-0.12328290411722387	0.25062369513377525	0.22161246469741577	-0.03867164547926118	0.11981201160035757	0.012317436615448953	0.12817013152307677	-0.20450929432153445	0.5810456175718367
-0.7132126578756866	-0.303513954878147	1.1363576005156628	-0.9627480867660922	-0.3467617332155933	0.3029188557338531	0.4829016609478563	-0.2493157721761558	-0.11806417753784179	-0.283721662923889	-0.09603611288019379	-0.034599350315407194	0.015748714183110482	-0.4758104777930363	0.4811689601362027	0.39565469616124954	-0.14113187062050941	-0.06286057070425695	0.15949700033073302	-0.06570423360925556	0.06589404434087606	-0.09573685213317558	0.3718751214671413	0.4605577621104107	0.556467175429046	-0.5732134522528762	-0.46866037104260344	0.39665390026411895	0.3796127341828189	-0.3466745029750844	-0.07730950212329898	-0.0657184409648192	0.3886378105898505	-0.21222172555589366	0.3980557806460148	-0.26587495409854234	0.35950924102937554	-0.27320992479462625	0.07568885849560703	0.14129092893627665	0.37170134669115085	-0.15761973677889332	0.2475995165006976	0.21593264026598283	-0.01980573680087511	0.15415509879547723	0.015016019503951355	0.131027095888645	-0.2122853993097304	0.5460766973280948
-0.7264960775114225	-0.2760869245218217	1.2321908293674535	-0.9749556670701919	-0.34808466352572187	0.25298141892731507	0.4710201386957607	-0.24778505198063833	-0.11534719751916889	-0.259163817339364	-0.09382481603008987	-0.056771990022385886	0.03771149002508574	-0.5001702313947208	0.4756748855479894	0.34397743963015764	-0.15811488889659342	-0.02979537047422424	0.1349203289860414	-0.09789931819376096	0.030340088794083758	-0.06399977926244979	0.37735700240978914	0.4419642183983359	0.5466361193487789	-0.5683010578583593	-0.46865231996251	0.330410867364723	0.3481142004301119	-0.3712567705392689	-0.07550361722539134	-0.0815244395173247	0.37089394672008796	-0.1780362957926205	0.35049905074920684	-0.2785618143798895	0.35716257276196717	-0.2737410588117128	0.12417152222267251	0.09935619027955207	0.36212966206363517	-0.18068474832898418	0.24232138560633504	0.21308114702418735	0.034105960511816615	0.18841169705603994	0.03511595432712368	0.14464031723428566	-0.2196844424430226	0.5016354278077502
-0.7428068934908104	-0.27950217073979305	1.2423775933378054	-0.9569042975025568	-0.3518563014167106	0.19959531685500456	0.4391969040869942	-0.22871304277236093	-0.13449417405851097	-0.22759393942224265	-0.09695840617295258	-0.06939578467024371	0.06971872605372778	-0.5276513131597302	0.44927703965852245	0.2879912310250862	-0.17810163658452766	0.004036130297672668	0.11953482747698263	-0.11067224710428243	0.008873063482073024	-0.04374187958556105	0.36194667280341786	0.408699288475977	0.5302040615787926	-0.5702540729153964	-0.48297197101668826	0.29311983508855416	0.31329336675107533	-0.3863334746047451	-0.054241383145548314	-0.08327889686950427	0.3416909581780202	-0.16134844592110292	0.3228228732313404	-0.2785286538552969	0.3516073706212108	-0.29712861832438914	0.2006985205784161	0.07251225451763324	0.34761115360121003	-0.215387178522657	0.23871335723622877	0.2030310282076344	0.051094172221505585	0.20229559934118005	0.07916781377651216	0.1599252431211873	-0.23395711755931603	0.4473647889901339
-0.7636389159804986	-0.3248195225482833	1.1836504646794495	-0.9263927391315013	-0.3612688553383341	0.13647481293253602	0.44220017694489744	-0.24810387433561218	-0.15896606657218768	-0.19570478591389168	-0.10971134983035538	-0.10320104254862464	0.09168957519590806	-0.5509499599851033	0.41688426380113863	0.2282527619085657	-0.17279523196065263	0.028461902470332784	0.11600964501450153	-0.13152277767405324	-0.014373633765154308	-0.03131792651185982	0.3495419885023998	0.3882590591544267	0.5341678856253234	-0.578254038940057	-0.4721389743816394	0.24756575538143794	0.26760399815845387	-0.40059582851800696	-0.02009938578553494	-0.06451937068924328	0.3210778702782174	-0.15661789114473368	0.28061388334046466	-0.2735097670870627	0.3694726069189743	-0.340239308313251	0.24944383202955903	0.06969755624673227	0.34549264248636496	-0.2418360220713316	0.2244590873502254	0.1915365208132624	0.07239478737878507	0.19837628596288215	0.09352808203283947	0.15246160006019724	-0.23418931193122403	0.37732820894585906
-0.7331099441220429	-0.37333361520222963	1.1106128792606274	-0.913092774915626	-0.37366844488568157	0.10974528606846304	0.4306983118824047	-0.2603333218903586	-0.19382948513622272	-0.17620768980947754	-0.13146779446304582	-0.11142758801636873	0.10809834540736044	-0.5633918328727195	0.3984817293050508	0.17119472282062792	-0.16308062376307284	0.05069047026910799	0.12150384831188166	-0.14058112257796687	-0.04154917492010209	-0.007519927630306328	0.34866623776974226	0.3637765469207884	0.49647834982299893	-0.5810216776688516	-0.4788337158486643	0.19822672641064878	0.22483366652057096	-0.4050090783118939	0.03692388082210045	-0.0605605874895895	0.29973008219593067	-0.13145187112176154	0.2736468561685708	-0.2783865282287789	0.3615199585266618	-0.3714358976746956	0.32285634871758917	0.06561136463194961	0.3303444667100298	-0.2699919816656037	0.20876789801541845	0.16356753820205105	0.08897631007456	0.19484187942792125	0.09337452699241998	0.15722299949107849	-0.21620979164195914	0.3253913550813169
-0.6727012332852512	-0.3952778271871069	1.000676428013633	-0.9146244779566537	-0.3845118620525617	0.1263805229412728	0.4403412161022027	-0.2621735421497685	-0.22617701254303074	-0.16976618907686059	-0.1333365737396308	-0.1336588869506597	0.12061578491998903	-0.5553568337141002	0.372660159934764	0.12711021552531013	-0.13653164601456863	0.042429584541946806	0.1309435998101025	-0.1536681523419886	-0.0679351319834409	0.006884578174721328	0.33456535031832463	0.3506179996315618	0.4466586573575918	-0.5623992819230265	-0.4759692488991559	0.16712797031174648	0.17882092667714528	-0.4179505596560734	0.08628714168072638	-0.04775710378955815	0.2815291289695308	-0.12498184921815884	0.27617720873963203	-0.27233890142408546	0.35936370769980847	-0.4224232898305014	0.38767024970301944	0.062113589284303494	0.3109370022076868	-0.25173092672588143	0.21747536455746969	0.1652436950670601	0.12032825151956865	0.17740390423916907	0.07897377484517829	0.1613628836196478	-0.20222682197187716	0.26294866133661576
-0.584262809907281	-0.3798504784203987	0.9099567954062238	-0.8875962133738818	-0.38440860732514837	0.1571395668993064	0.44376589873066186	-0.24566842579067352	-0.2737720510419632	-0.1597538916232034	-0.12220369151732362	-0.14975289570026423	0.1312653177114965	-0.5488091940325537	0.3576081212631085	0.06256245498566512	-0.09341838990011256	0.04786833697467237	0.1639294144359607	-0.15276783105498387	-0.09062060102657596	0.020236857034061938	0.3297389170495296	0.3432540597442808	0.4027723879882645	-0.539650628278294	-0.46186751374617313	0.14730726112901618	0.14799359207526722	-0.4302040159591817	0.14266706507222476	-0.020782812120203824	0.27857661548998974	-0.11659616334172185	0.3090540062003115	-0.277523336223925	0.33863137413460576	-0.4332693491588714	0.4387676210794396	0.06134929089560982	0.27646077757827325	-0.21217209748715365	0.2009151901610431	0.16246836692096905	0.14367038324271125	0.1543722598239577	0.056303976111418644	0.19043953790883245	-0.19117667058592877	0.21669592852285172
-0.4937489627001447	-0.3436293883056829	0.8122163475786766	-0.8740567357481159	-0.4046114473403229	0.19371430380653692	0.4490412887846508	-0.24116203028206717	-0.3087884629871808	-0.1556083988379497	-0.1178328786646615	-0.14720313807195035	0.14010303197278046	-0.55205314903442	0.3576894884675232	0.017762445344641747	-0.04479290785002219	0.03999843501766839	0.21174943360837908	-0.14193919148561177	-0.11609016748984569	0.019712990120714	0.33436810586768834	0.32396991798980934	0.3340046652089919	-0.528136495160681	-0.4292511390932633	0.13143703319264105	0.11501787670964314	-0.43291207544730426	0.18449992693106282	-0.00822198145122877	0.24121991577809343	-0.12204854040475584	0.36542368082145205	-0.2803011634545893	0.32911879886677686	-0.4368914726757591	0.4769314504016419	0.07001776688664331	0.24425523366456692	-0.18417713308745887	0.1932179910508053	0.1459798381444766	0.1790490225886398	0.13768310239591205	0.05077338319737461	0.19562459287622466	-0.17580466364949104	0.15077834982068616
-0.38723976747129885	-0.28020931664408016	0.7033709676084815	-0.8780710142916593	-0.42453025331568695	0.23327711643712118	0.44307892312543534	-0.23722056561297578	-0.3419353704452634	-0.1561710642277106	-0.1235317429269153	-0.14325816798092755	0.15311294279791574	-0.5426335073446651	0.37842963121484324	-0.025465394464369278	0.008705255753185629	0.019018020121928637	0.2519899255361534	-0.15331156441651722	-0.13684696102087365	0.0326203493443266	0.3113372719656694	0.3008102620711376	0.2963872356404183	-0.5209254047831825	-0.401185454972017	0.10465870208259993	0.0783921423181343	-0.4211230530601503	0.26156484062836965	0.01256310443061578	0.16352402776883468	-0.11077302285863562	0.38495383674453953	-0.2650335105605854	0.32337336063540956	-0.444233687378034	0.49304464049284835	0.07795583539612685	0.20988594981536912	-0.1525922418407481	0.15851113708077852	0.1350337444277224	0.23729293982564298	0.13069234542015576	0.032914268459979384	0.19605859730619338	-0.1317072479961337	0.09297750924869344
-0.30895182837127255	-0.1722996465913266	0.6269914736622414	-0.8751731977275524	-0.4211338745149421	0.3017019618653941	0.40634684728384346	-0.22562596608085186	-0.3853444436964435	-0.15362981560882344	-0.11930311518841577	-0.1632094320891257	0.15345117158545282	-0.5411189980140406	0.39524581817562654	-0.07954416602850194	0.05998078576560837	0.0006747757800930149	0.29902099386040637	-0.15304652601517452	-0.18951344721096894	0.041902422146890175	0.28219416499237837	0.2639807437341407	0.24696428990713729	-0.5053156922640519	-0.3681044793238488	0.0887003584869176	0.07577908521919877	-0.41013806857123986	0.3360488642696722	0.012173737887634383	0.08540976997079991	-0.11321506537323851	0.41908939138808377	-0.22414282851496012	0.3142377665623933	-0.4342783157950332	0.5094353451604372	0.0861868265220113	0.18915763264491653	-0.12628352710947494	0.15339618492276713	0.12956561881407894	0.2515458040638743	0.10917296165684717	0.018466566549960317	0.1970194194617821	-0.09509024347786302	0.04388437527574063
-0.23857900596283166	-0.078027051064153	0.5638394090751974	-0.8585690467530117	-0.3953342272847268	0.3539183873130257	0.36682171797449903	-0.21827860236527932	-0.40919648497741534	-0.1667316828054358	-0.10198496828346701	-0.1684010478148046	0.13805793755768572	-0.5185864295563841	0.424821008690241	-0.12549683457967156	0.11059193089236978	-0.005631651890353777	0.3717949837999612	-0.14195891762616977	-0.24614540968004447	0.04228471546977209	0.27391505641875435	0.23643993790283088	0.19832875001443923	-0.48449474391601066	-0.31995044864851924	0.10126272220580243	0.05580615502246679	-0.39714724140290497	0.4417490314225545	0.01817499552664704	0.017277498079194965	-0.06778964982311268	0.4386082237255694	-0.1806032952214642	0.30511813128439524	-0.4270929954405666	0.511978815809157	0.07476208485860145	0.16434429174038687	-0.08851855532726652	0.13905501861862202	0.11465464708808407	0.2554140209950956	0.0733721379705473	0.010046921646952187	0.21850417943068776	-0.07738567939632324	0.016585529114799203
-0.17692667606452134	0.001849290565241557	0.5024264303775958	-0.8076296980206334	-0.36131921290280433	0.3851648417181902	0.3300843016865059	-0.23570476108318764	-0.4230442517473915	-0.18119486708813112	-0.09299547360300697	-0.17798607520105286	0.1184818842026392	-0.49303570237889927	0.4321400334346176	-0.14921713191479294	0.1689016605250872	-0.021172853559296635	0.4044258261213459	-0.14047945708432213	-0.2788695064085566	0.028919426232208733	0.25086224658528555	0.21893678645775463	0.14576198720399536	-0.4629014643961846	-0.27318798275869866	0.12382505337225666	0.040450640198562926	-0.3587658765754257	0.5100564787924404	0.02776646581742557	-0.05572603172181621	-0.02438595959378934	0.4600884525512039	-0.14209057285227145	0.2734765558623803	-0.45090489309701987	0.5107132750065919	0.07075185562190048	0.14937480687840674	-0.07733838403565811	0.13573703705934786	0.1010737208400974	0.24003273615332527	0.04314919501756459	-0.004279943789781188	0.21514017366186627	-0.08534741350999855	-0.007472388952287185
-0.1105227039692569	0.0883615296043692	0.4429218611493294	-0.7472544418190536	-0.31554365214733837	0.4220734341212743	0.2899964835245409	-0.27056453635186944	-0.43510294957481077	-0.20304951266691323	-0.08476656317502025	-0.18121781487400734	0.09064854437999699	-0.46206857941785434	0.46107993385322316	-0.16602147578903614	0.2216798438308361	-0.04516087136348334	0.4216814162356717	-0.15043610008133684	-0.3117842291238578	0.01720116010751295	0.2313218950591271	0.21567540618156583	0.1272572769156226	-0.3990060430900262	-0.2069325315855437	0.1290578689669351	0.03457778349908307	-0.3000719147170985	0.5427797142709722	0.03412348883312295	-0.11015696521875187	0.03842011792680848	0.43740125211252534	-0.1117715997073329	0.24925251048723318	-0.44058923104346437	0.47810964844690956	0.06842857550458666	0.14383881063836207	-0.06308118158800159	0.11361064769620585	0.0831750133083973	0.24178145442459492	0.019608053158747675	-0.04319422233855643	0.19685277927305977	-0.0726909988401663	-0.0065540915656771975
-0.04283454128191264	0.18388814516427426	0.3990559011237419	-0.7159525314375839	-0.2661916149604261	0.4722612562737516	0.2331945246126521	-0.27956986953621643	-0.4317109743676138	-0.22662547012884576	-0.07912329965890119	-0.1630559313073743	0.06996517416525058	-0.4273000244620152	0.4870178762087251	-0.1595967542488768	0.26615814473707805	-0.06407232087559774	0.4254823193575848	-0.16018738889715817	-0.34319403431476214	0.015940227532566804	0.1954431434429759	0.19327793860721698	0.07113360087983293	-0.34635412672807964	-0.16012655229151118	0.122866279251487	0.01954455296379626	-0.24800655645532926	0.5741513365076188	0.010685757140841372	-0.15178466962118484	0.08079514147825184	0.4453900056919924	-0.08658170047108034	0.19809446219544394	-0.438789382375376	0.4742281610906313	0.062327043566712335	0.1465126723542527	-0.04396216925679464	0.10007003508938846	0.08718357629805501	0.21155382792438254	0.003139768440026279	-0.06564630323936399	0.19685702842937075	-0.07946469274951873	0.008547001526835277
-0.00859137396768327	0.2667682783899986	0.35663834545759354	-0.6760129310994295	-0.19763839549525034	0.4926600053074314	0.19124386164697332	-0.2910428131697319	-0.4183292362167417	-0.23235484747754662	-0.06892714145735733	-0.1418854324184045	0.047471685062429124	-0.38979747925352176	0.5122409495540102	-0.1551523291770633	0.2801634569855576	-0.09544534703474195	0.41329527373551905	-0.1565324891106997	-0.3616883359557438	0.0008284715160346432	0.18261985782717782	0.17232844866031732	0.03846296735945777	-0.287997258904767	-0.09556823659773132	0.13305449701727062	-0.01253034248887347	-0.20734263680020476	0.5711012576759315	-0.0010211472856871823	-0.19447810962878437	0.10544193380546071	0.4108957386090285	-0.07230934067366382	0.17694815204697786	-0.4274100804227262	0.42829454308189974	0.05593334863621824	0.13800925482723925	-0.02885508017675557	0.08754714414456674	0.07509406657631702	0.1993849350514043	-0.008441839155671703	-0.07584641070661971	0.18184710354326455	-0.06528330679176997	0.002282102305849959
0.01389709837543616	0.33709828487191423	0.34084017391797666	-0.6169789161994571	-0.12791943349915388	0.48198842822821775	0.1348001981390829	-0.298884724427157	-0.40681161254228576	-0.22148374495530693	-0.0864910351715595	-0.11705668097004118	0.021728480171815192	-0.37579267979644754	0.5149676450470134	-0.13764045195698746	0.28786322437261547	-0.08624499435343021	0.40118541065057894	-0.1480730096021868	-0.36012807690310134	-0.016385297685259897	0.15703299260771814	0.13097812297563471	0.004660676205465955	-0.23800883325128006	-0.051953146707776884	0.1292054405046201	-0.016698842478231966	-0.17045079658748322	0.5672574917990091	-0.027156898771017197	-0.21179166190320292	0.10471769612192268	0.36578293419649044	-0.04550478484587984	0.14226937311062848	-0.4015706870873582	0.38035451946401033	0.047337329067355015	0.12708792051831747	-0.04147025763596094	0.04551335263036742	0.05640868955285781	0.19534511938013502	0.0033078466442118424	-0.07941783189118683	0.16721027949014683	-0.04526055135080348	0.00915679863807635
0.024333881536798843	0.38489284171485216	0.29727132650087884	-0.5512555029723639	-0.0708180822377863	0.47401913009981145	0.09710587095504583	-0.308863304800371	-0.39075559984228503	-0.20865349337036326	-0.10391104603889337	-0.10226359134578336	-0.0033582379389690926	-0.34343412684087915	0.5088382803627911	-0.10798666500242608	0.27342340046597646	-0.08023992600612216	0.38974560169872663	-0.15006787879092076	-0.36702995606860644	-0.015577222085313725	0.13389296714965465	0.09421140369868067	-0.03585984297549107	-0.20742368614654927	0.01004237064020852	0.12467689922922424	-0.025749976614187577	-0.12179952956042042	0.5406955143084856	-0.06691899028730115	-0.2236730359009828	0.09514096533464338	0.3162272452422264	-0.009984580236150207	0.11916629707303299	-0.40185038239921334	0.3527250939051111	0.020418073685938017	0.12616868608912393	-0.10013761351887492	0.033952704665202796	0.0586322205718691	0.2136548956085515	0.0422975027594372	-0.08425825889811965	0.14131045563426659	-0.03968966674163782	0.010883200479038534
0.03746469387947477	0.4050323711460223	0.2736084326277149	-0.493390752831786	-0.014259152453032914	0.43976699718358736	0.033440467427545105	-0.3000094588460924	-0.35393892431686347	-0.20547693259675426	-0.10267127673003473	-0.09723973004587597	-0.024472467438342003	-0.3048541849439438	0.4838108906733984	-0.09282108903055897	0.25443934165889487	-0.07415928743099338	0.3678086789850646	-0.16146453004866707	-0.3635336736370811	-0.022098195104944766	0.11022984041988233	0.06851124608365125	-0.061628095351475384	-0.18778824259049356	0.049850308177935974	0.1299261839897756	-0.04510518619971885	-0.06284175083870332	0.5175267649475894	-0.10562569746069732	-0.22921601870711297	0.07417837150197969	0.2526758929835333	0.005642791154670859	0.10231231339707259	-0.3841053160062263	0.31942086693049865	-0.0011752840704115836	0.1025761240964543	-0.14524157224526874	0.00837807611639301	0.03412833500529224	0.22016471625509343	0.08375393088389041	-0.10389177209081116	0.12238068405088527	-0.0259892401670452	0.04792238853072178
0.011842667440623974	0.36624611490469233	0.2508517859033127	-0.4268677830136756	0.0418251397433125	0.3937799201547057	-0.024072741845938946	-0.28677273774003254	-0.29927177713816555	-0.2100541415075401	-0.09952792462410989	-0.10232663630971695	-0.042911035285553546	-0.28690360677069215	0.4493263964682339	-0.073133105630982	0.22448248345533423	-0.07328423948811953	0.32064726167401647	-0.172234496994841	-0.3417574798546693	-0.027485500245442985	0.08625686604878982	0.026266662044334477	-0.11575220802165884	-0.1687133937912025	0.08652632188545104	0.1227848506771371	-0.07094053825892965	-0.034765814819863614	0.45958082172049364	-0.1379845735474925	-0.22561624966444485	0.04094073075917624	0.2039623325992231	0.023172297335542543	0.0842878518490164	-0.3747868092129414	0.28740448103691096	-0.026025090542502738	0.09930456323055198	-0.18240053011592283	-0.006591751146685853	0.01948565532868652	0.21436467884146232	0.09030698651117178	-0.10425516036703783	0.10237631109293258	-0.041292020176323	0.05644755796235988
0.006416866063727098	0.29622590784482206	0.22327050307516982	-0.35731270437724627	0.07762893367642208	0.3427565299197516	-0.06151509705887157	-0.2633626003771632	-0.23755532517120673	-0.2174076599072779	-0.11836299570223903	-0.09673646676856097	-0.055746307879938076	-0.2509897804925311	0.42176571487171677	-0.04960064900714373	0.19362269267719548	-0.07276907171553741	0.2744601969041168	-0.1719836209508217	-0.31316218667169105	-0.053311101016777926	0.09232749696749655	0.00928730734717303	-0.15734974218963033	-0.15239407667084306	0.10242264279125964	0.11306354530351677	-0.12150710618721003	-0.01734764295367116	0.40300377263517906	-0.1449556988240324	-0.21000163126726573	0.017022848001561956	0.17148521443542675	0.016403158617632484	0.061493787047453105	-0.3673817192738543	0.2569652203921402	-0.05506188486183049	0.08299654482479998	-0.21676803430654604	-0.02849319815196285	0.015487737460672607	0.20563513315976226	0.09770780112284973	-0.09027222281548851	0.08854984950086922	-0.05816414928903797	0.05747771453276638
-0.008584214285819392	0.20519673526779636	0.18517513569802307	-0.32729499984658417	0.10285863151919979	0.28125315283311325	-0.10529801863524017	-0.24602873234095765	-0.1835772701321446	-0.20455242153693404	-0.12970809451284793	-0.09841675211166608	-0.06223724124478123	-0.23627274987728444	0.37476220565849	-0.02412489484294047	0.16762927475296224	-0.07898380136564033	0.21141101416722868	-0.18458407258107987	-0.2804399966681018	-0.07977189064116942	0.09275546704481985	-0.009886094621059681	-0.1832687284360214	-0.14046928995245708	0.11561580282092512	0.08413676623435049	-0.14960279611548724	0.009227621678777262	0.3554566109206495	-0.13372670522508454	-0.18713710282513635	-0.018321018814764195	0.14409288386746166	0.01068094412404476	0.03994964046068486	-0.37433185371165867	0.21779973689580726	-0.09508967566572443	0.06542660239846879	-0.24116917297559975	-0.04063607647891106	0.015965563486602836	0.21243654455420818	0.10677178114193575	-0.053542241332829456	0.04174858692406079	-0.02989361146937165	0.05524970763390928
-0.02909179711771584	0.12850274687287747	0.14699391523296418	-0.3230218187123498	0.11809191172654292	0.22982474584980608	-0.14038183851941563	-0.24048150303314692	-0.13055283237416704	-0.20148321139689768	-0.14349750398751598	-0.07504406522163468	-0.06705785128825739	-0.21793483379336206	0.35206164977183285	-0.008322368095540553	0.12284776199089031	-0.09635205153036847	0.1855259448381344	-0.18912513129721892	-0.2578341450168632	-0.08961242636475364	0.092660999892155	-0.02988479684779289	-0.19857831033099482	-0.12480983444113052	0.1340222036000766	0.07716481145768816	-0.1920520934712689	0.02297187920997233	0.336440832109819	-0.09691327735679604	-0.15491427740470126	-0.05732372881477334	0.12647313223494183	-0.006143203965381014	0.03736585714230002	-0.34855425145874225	0.20134894536681455	-0.1162355565825774	0.03196946922118331	-0.24900536907896914	-0.05175333590550901	0.017204445742121193	0.21934898668897432	0.11941138397281666	-0.038709531279889076	0.0035277189481971545	-0.027002445746851407	0.06319428479943727
-0.05053429297521204	0.0409911381645723	0.09952093260832505	-0.3396812689822849	0.10510968482412104	0.16965446613428753	-0.16277967072544558	-0.21627058086641066	-0.06352929292986781	-0.20096172793122288	-0.1683586773070606	-0.09479468187939949	-0.0563802744013013	-0.1980901008373219	0.32232148948563	-0.005028894291042962	0.09031695450923102	-0.09736625928301042	0.1556608261366788	-0.19806562515626056	-0.21962105229060597	-0.08616593683139898	0.09302198836978912	-0.030620553289426932	-0.23536220101917182	-0.1530793028232536	0.12883714699830467	0.07975600361874037	-0.22649629475231042	0.004080485627641151	0.33836456657326874	-0.058331728323799646	-0.11789605521075283	-0.102279959878567	0.13870318168252893	-0.025407183796415062	0.008459383431431133	-0.3394754272504701	0.1854711471037896	-0.14057016283348261	0.021262660969128922	-0.2500004173785332	-0.06225239291564244	0.016877145734400308	0.22634373266387486	0.13040211413745012	-0.01681640303019908	-0.03910972942387625	-0.030576849057792087	0.0441135564696549
-0.06667893362245163	-0.021668584484514548	0.05465956711760885	-0.31862998339521537	0.08734904968108322	0.11334633644822405	-0.17812374422593477	-0.21811919118779333	0.009816314471813225	-0.21049696287102884	-0.19374360116653394	-0.10154597519109268	-0.03928739822510726	-0.17317377523782798	0.31048032588050134	0.0029258752246586112	0.06506126009898754	-0.09183350485958107	0.1376918268606176	-0.18283451565313125	-0.19371563641328693	-0.09178174556429566	0.12062235800869214	-0.044698582543672795	-0.2558497650496409	-0.14699060718596796	0.12250027174752316	0.09628517572327021	-0.25366116461125643	-0.007771155388394196	0.3298333565994899	-0.022404785582877312	-0.08072857766178115	-0.13653035110511735	0.0938053811469209	-0.043215206559948025	0.005580498417671999	-0.30143154886165896	0.16917336026311455	-0.14720810602580764	-0.025299126596488048	-0.28650712771762593	-0.08309382194069773	-0.004831305899995461	0.22468602527991927	0.16012542053026352	0.01323074833985331	-0.08391532445611002	0.006015532312104407	-0.0010600374867693635
-0.06526511743218241	-0.06757462765048568	0.030384482031471594	-0.28473414700885424	0.06326135914822902	0.07826236386656578	-0.1901013945132492	-0.21029545839797645	0.08577027244536528	-0.2111276478432691	-0.19284889603025407	-0.10788391282621138	-0.026229047598742006	-0.1530417063316992	0.28457877523071023	0.008424485136764248	0.03617490929279815	-0.08849919895403124	0.12320662788872805	-0.16766713675795836	-0.16581653035454316	-0.08652983912739068	0.111845170025312	-0.0533006473498158	-0.2747298150353855	-0.15840937400312413	0.12409720348405515	0.11177483159449916	-0.2625621892691076	-0.013589929136742581	0.3450806648829457	0.024053963780668798	-0.05594722733106226	-0.16713243790592028	0.04793836823352476	-0.041383771790468406	-0.01411496684622408	-0.2882206167036007	0.1443215582767579	-0.13413030615015437	-0.04484714379403225	-0.2912048274995735	-0.07828113846858978	0.00440016358025098	0.22052977668577256	0.18092363024542008	0.02418578715111975	-0.11101116859554763	-0.0016740591788479546	-0.014532438554720223
-0.0612243167358309	-0.10527218682496857	-0.009129652447920075	-0.2432840492261029	0.043067675053867244	0.022393846983892872	-0.18803124329014909	-0.20113444295257513	0.15308570170091867	-0.22471814550993727	-0.1861606780333376	-0.12312708867124864	-0.012728365103248467	-0.1394509421412881	0.27943431137794994	-0.007330796825676044	0.023092244303931704	-0.10694768866192934	0.11391681453619476	-0.16538547983342025	-0.17486928824388456	-0.07728301033001876	0.1163153256631749	-0.06445192413454832	-0.2830451923141905	-0.16019415585010077	0.13273947385200913	0.11622809286304162	-0.26827678427407653	-0.02252373875463922	0.3750735181778704	0.07354304003442313	-0.04427312946805182	-0.1768375661059381	-0.014057469562321744	-0.057002347049813995	-0.03348577037397428	-0.27762269979391824	0.12300187261748322	-0.1238888246068556	-0.053319779486868266	-0.3215440513272596	-0.07585636299897935	-0.009911867623140452	0.18943780097642793	0.17108789760190593	0.05882038672209204	-0.1547122760320778	0.0015682945397325065	-0.04082097581749534
-0.05163188988316138	-0.14760566197491726	-0.03264978361818966	-0.19597191776328474	0.029451571055588637	-0.030803584935426582	-0.1973454673087184	-0.19861975493344738	0.21047629691115238	-0.2220917567333888	-0.19903670731195489	-0.15066512891753264	0.004207294174216161	-0.13224582350623176	0.250517980624272	-0.011090457122721432	0.005338381843000672	-0.11630872023617436	0.0819785940598136	-0.16415891852949557	-0.16697684222826664	-0.055414985073757174	0.10159751458151915	-0.07777812706635023	-0.284381785622687	-0.1648969503678092	0.12982519755365599	0.1426552395751038	-0.26832357799625145	-0.029025028734012796	0.43737795122879797	0.11739593705811509	-0.035438673306406765	-0.1813708846586791	-0.07544421385240735	-0.07493480770515412	-0.05341159086970713	-0.2608051728677228	0.11314576899065062	-0.0903129276015864	-0.05593683426030852	-0.31459090196650263	-0.09690451293034154	-0.03363779470595143	0.1589968835978441	0.1441942769677019	0.08277254989503621	-0.20001157907090775	0.0349921642466854	-0.08410424183128233
-0.05134209954994466	-0.16314107308596804	-0.03831035535469017	-0.11559434332861825	0.0259963337186411	-0.0588807844395038	-0.19522773756313572	-0.20090371624831782	0.2442724933527908	-0.22315739685889793	-0.20910511112734098	-0.15969974635778494	0.00825541686123254	-0.1377997785477869	0.24326467554499964	-0.017955750512981095	0.006325298975825992	-0.11731232972515807	0.05271178437744754	-0.14993485379177393	-0.16041166278082783	-0.03395376106214469	0.0886498558761256	-0.09088504732077275	-0.28187316437143267	-0.15033956509217394	0.1425492694527576	0.13154238732847906	-0.28231522701529255	-0.03247536187862861	0.4847516867693689	0.16585303761606035	-0.015611760081331125	-0.18581260881946166	-0.11290213014884967	-0.05312604211745846	-0.07244749092325878	-0.2696674139017006	0.10165177185619956	-0.05089587431746549	-0.047593725240469856	-0.304914985775533	-0.11209235032601761	-0.03461374745458051	0.13033093274224838	0.12578151467253645	0.10173538268184179	-0.23125100996581036	0.059387500567161446	-0.13230327349160304
-0.020443652750861914	-0.13281618121300562	-0.031746794239017516	-0.03393877265006714	0.011887059746251117	-0.08131233914520833	-0.18706462249155734	-0.20228341532832142	0.25064419087040957	-0.20883210261415322	-0.21888023161769424	-0.1583489394783687	0.009406924416791713	-0.12895345126553187	0.22687568429029675	-0.00794099453020798	0.004782033431328414	-0.10446032226085704	0.047074187089647355	-0.14008442847468677	-0.16178636494464657	-0.00808292653396667	0.07922450543023848	-0.09242246705698237	-0.26717440485329597	-0.0976764675135893	0.17394825638690006	0.14385347643286917	-0.28080228434640353	-0.006644059807465829	0.5420934156750921	0.20760002993373602	0.0062021925793176395	-0.1661440320801335	-0.1489878730945398	-0.03493657148456299	-0.08976480556957481	-0.2609782882479682	0.10320721627873641	-0.031313182276326526	-0.05093435559162104	-0.31577239670096946	-0.14123736721054803	-0.02933326734834152	0.09653811997472159	0.11707801088108402	0.10061923509234594	-0.26005120535401693	0.08829511784310384	-0.17115592158441556
-0.0009998218616609823	-0.0786891606408312	-0.04827237344275244	0.04483676121644459	0.011122273032234576	-0.09113495576432833	-0.1835826514380688	-0.19226474910345887	0.25513406979948144	-0.1941037807752627	-0.2009742447631498	-0.1452449066704587	0.02703178858544362	-0.11788264598227594	0.20673108688913647	-0.021976680162993117	0.009299456360124447	-0.09960908227002996	0.01562567152618814	-0.12671718635504714	-0.15786102290001616	0.016704970504580745	0.0629285510795315	-0.10608796823170508	-0.25510109857889984	-0.05934341111007294	0.23034510631178	0.1501093923549432	-0.27270566605546875	0.024782981232037503	0.5773291705635384	0.22986603882847664	-0.0018462956324674401	-0.15457008589400892	-0.18121090297989428	0.004374880357224669	-0.0880309550308551	-0.24262986804155745	0.09290200982182	-0.03132031105334646	-0.04743715253121738	-0.33509664990609844	-0.15170983885837652	-0.029988267180558657	0.054994700559926876	0.12779900710498496	0.10220763615209025	-0.3127545167428464	0.1223121000331083	-0.19236370262589153
0.026167060623793408	0.02014596369500925	-0.06470599586582343	0.1664538559473889	0.013518581345114754	-0.07069242569562546	-0.17848738007633372	-0.19321049553363684	0.2664518484611188	-0.1776194431846099	-0.16807642924461969	-0.14045951979934462	0.040537145096845244	-0.10329593466407723	0.18772308203624027	-0.03561562344497715	0.0024730495200931176	-0.09453942588903833	-0.0055061757332043725	-0.10981542448620063	-0.15377351622597976	0.052772512467134394	0.06422824433211693	-0.12910980152956794	-0.2463250442193956	0.008924572602607168	0.2663981113395046	0.16483403978926342	-0.27805623742381785	0.06404370911152539	0.5836836043253866	0.25494395412806076	-0.0038247215318556473	-0.1686046223002003	-0.20711868983808085	0.030666631903640735	-0.08504144655163107	-0.20649056369431124	0.08909671508361133	-0.03495043623664897	-0.04057277499213639	-0.3472529700613852	-0.18077757813532666	-0.04717658026581686	0.006941841829123047	0.10669549779086	0.07531588674892489	-0.3605432099851106	0.13876263647468326	-0.2217297527728467
0.061469374702630294	0.10266548542508969	-0.08741498262771426	0.27020810815626106	0.016074319635328786	-0.03663836179679275	-0.16756179773002694	-0.17105140963385138	0.291287939852928	-0.18451949770115228	-0.1255478005157819	-0.15208720401704792	0.06229383932832357	-0.08776350344716213	0.15944753142950593	-0.027716067714107156	0.008719844620111767	-0.05347488664715523	-0.035838816585976783	-0.08483960154743532	-0.14277496880571172	0.07839453611876573	0.07561134615830971	-0.13889615552653023	-0.24088043793983785	0.07318320540464651	0.30203145113366603	0.12792878721962372	-0.2852729054757997	0.0963683533748009	0.5661632405305778	0.25554618331504597	0.011006891971911705	-0.1606462074180362	-0.21825136122881145	0.07443464184806035	-0.07911121272795335	-0.19522094107179572	0.07080367277300777	-0.027958742092859496	-0.03748072064227329	-0.3522661994253315	-0.2104736766523705	-0.07107932631752589	-0.04694310514664753	0.09634733159799777	0.06414706612573293	-0.39493602769228914	0.1942497646730242	-0.22395355823910795
0.1006456821490617	0.19599734856093015	-0.07827707165344591	0.3675188117814974	0.04609642358451964	0.005543711503165493	-0.15587932848015282	-0.1622488362805185	0.312494190718341	-0.1800320561305092	-0.07165412461703446	-0.11407109076496699	0.05601323667934843	-0.06577755204101245	0.14510477336117078	-0.008128266027214365	0.0025739887074696538	-0.04364061956088682	-0.05574507829637439	-0.047940085339093136	-0.1200902438503512	0.08062445443268686	0.07105549064325863	-0.17737676664776375	-0.21684618421908305	0.15473267759973847	0.34240466573952655	0.06308797094029302	-0.27142609416825325	0.13432847554272126	0.5276484348868188	0.23456325753811202	0.025844776130022583	-0.137942875196626	-0.23142444177028	0.10172228478075844	-0.06008151030871708	-0.1915746384356878	0.0355481714332061	-0.004519790712129981	-0.049082386529140036	-0.36325153153254564	-0.21862962064175728	-0.07111456017085364	-0.08710504030489408	0.08563249011651114	0.05394557759846745	-0.4109568122126168	0.24450303589373323	-0.20205824187829516
0.14824753414973144	0.26146686295109495	-0.06646040131621136	0.4444095018388431	0.06988938703135898	0.021063887588334378	-0.1602905372074252	-0.1397592751619083	0.31480899301412146	-0.1677464239236484	-0.022191531082026608	-0.10156296992050133	0.05354280681660982	-0.039553508495445866	0.12809822290786077	0.005082058904478701	0.0003986703607675807	-0.03895803020043957	-0.08907311374769207	-0.045670061779499296	-0.08816325115052179	0.10101998726998691	0.07826760879926867	-0.18904362216541434	-0.18629411789585418	0.215432769053672	0.3769753316639052	-0.0004931879018272467	-0.24650090989681	0.17265270571452887	0.4760913020688643	0.22415776549189181	0.03108669861939547	-0.13317132223648637	-0.22024149942945867	0.12208746262216127	-0.06323047072566282	-0.19420205826572695	0.022690821997058262	0.008642152105397932	-0.06362439344567075	-0.3436850855564436	-0.20270407894048903	-0.06146988005328289	-0.1256415604198593	0.052849523327963485	0.04390498883985492	-0.4001478376921802	0.25880932475734897	-0.1401262886565299
0.20050817346096123	0.32436670344156504	-0.06594686421466726	0.5105402948496479	0.08555096049654357	0.028316878780310216	-0.16325302847462947	-0.13800621832410648	0.314470396686905	-0.15254196500740283	0.005890665614761012	-0.08453260640221048	0.06563278632890908	-0.003856292798871552	0.10379893557621615	0.01807551319678128	0.005394371548499194	-0.023978859061209522	-0.1342811969489676	-0.043090489552688446	-0.06736348655050292	0.11593910900431281	0.09894182599981709	-0.19859970900950694	-0.15426340586419696	0.25858256867948703	0.4090003222796323	-0.06056179263124114	-0.2450322065889557	0.20009840207305155	0.42938349834929523	0.18559007880120978	0.04396565792404124	-0.12589067407327953	-0.17839046466813796	0.12008624723972286	-0.06732154409849642	-0.19645061473360664	0.024902266277606132	0.024161850273368965	-0.07979220136671844	-0.34237080478540677	-0.22046847691485366	-0.07141582211107943	-0.1575828672708274	0.020427104784736756	0.03179758100157064	-0.4034449632058862	0.25942465696133443	-0.12602277760539915
0.22819706746719523	0.37138907513302544	-0.07435263008432429	0.5414556888818234	0.10453338978207605	0.04439636762941834	-0.1735741693873615	-0.13949172540788066	0.31545054940537615	-0.12360819295004137	0.029422514225183792	-0.07343614453278413	0.07840134796896778	0.029647531479018642	0.06458947463503054	0.0363706292614798	0.0007838953063404635	-0.007955205998802716	-0.1859848354411287	-0.035344185895117584	-0.026575710607212488	0.14006786397408427	0.12477696583260726	-0.19242033129760264	-0.1261317923666589	0.2985989980611978	0.40641157798639027	-0.10472661564400632	-0.21262997247349674	0.23608300236994745	0.3646257946880965	0.14930521862072194	0.05274801941883561	-0.13791776142545137	-0.1482639569882845	0.12778883881296346	-0.060144856297316515	-0.19307935831156725	0.02366893698837081	0.03708012915505178	-0.09127280458687285	-0.3157486660092886	-0.20265839307034975	-0.0631431632352186	-0.1629942017607047	0.020650747405138677	0.00873201629517053	-0.38001086614846347	0.2625135542343585	-0.07410430759046535
0.2307902423644766	0.40654943086511264	-0.06885271062989562	0.5600135427148178	0.11565897739130782	0.02825110681255837	-0.20104833864515886	-0.1314978608058332	0.31493804230922423	-0.10166424274936452	0.06344762426077234	-0.053380170962747844	0.08237043729608219	0.06749397483249979	0.07579502625191312	0.04960486119279027	0.01042713634409533	0.003095557437748657	-0.23102305931818146	-0.022939478275011534	0.01802914260948475	0.12733640203836835	0.16269235265481818	-0.18716161536475176	-0.1029962326979293	0.32636714692615526	0.41646952397777826	-0.17474045432650134	-0.1956580905285567	0.2652722445588186	0.2978363509390968	0.11505967427069623	0.0424956373844691	-0.15126594374117067	-0.11310905605388577	0.1318223933715569	-0.05565722046953334	-0.1688806646110785	0.04225745798855937	0.03847491528181942	-0.11748735488764353	-0.3094447220708957	-0.16797537036469753	-0.05357124977076163	-0.16964841956924273	-0.010060475472595764	0.006262630777820267	-0.37486792178534445	0.2557760418366882	-0.0004213563870989423
0.23433512460284045	0.43102731149443596	-0.08766645066670538	0.5453048003296574	0.12210726519246913	0.009223929240753156	-0.1992825928669188	-0.11507664506646789	0.3154384840736891	-0.08367745900694093	0.11709130901850048	-0.05951307541081234	0.09473363428374079	0.12558457073752266	0.06570721860451328	0.08768871158402713	0.01321203275206279	0.01084427055379623	-0.2769861263146568	-0.015073300378665434	0.04999059587438146	0.1254724434755995	0.16975761220994098	-0.1831994743721757	-0.07484284195242116	0.3292103862378023	0.4096757542256041	-0.19057280850736555	-0.16258840728181664	0.2657093728581654	0.23679194236060375	0.08701639896810584	0.03251365147803868	-0.16615820028968806	-0.08987414027089108	0.12071505734706747	-0.0712018530205019	-0.13204240778938733	0.06472876719460323	0.019289155882454063	-0.1381404028593493	-0.2844891369510908	-0.15790185872113494	-0.03369845690619113	-0.17845969709527665	-0.035235371822998664	-0.008145597926109773	-0.38308710879529295	0.22564180010203624	0.08046572284813609
0.2199190609744746	0.4266254529673832	-0.11321637338804742	0.5320382074707158	0.14030803280044357	-0.009461836590048742	-0.20706702173914965	-0.12049615898646741	0.31802995976584714	-0.07362906952992745	0.15742476935794586	-0.04903171310254835	0.10889632739604696	0.18545999801503285	0.05472598116973616	0.09526495360577955	0.024609880757884766	0.0038664659203334712	-0.3187864368979571	-0.007230895010684466	0.08180053426614854	0.10983654067130362	0.16645665119078662	-0.1611353246040923	-0.05960689069855633	0.291545989598106	0.38665052394026495	-0.215906800279884	-0.1436930913978492	0.23994463350531206	0.18526400191997458	0.07925204793121779	0.03917666962144932	-0.19567460433378572	-0.072213818467028	0.0827349910205099	-0.07031341964785646	-0.11722824823269892	0.06491646120496888	0.012163300492453805	-0.16193429869423828	-0.24493305163046206	-0.11072175299364648	-0.0308930525431741	-0.1736558729892409	-0.07306365408180451	-0.019085181420361627	-0.3949853325577646	0.2179046638861851	0.19116073387567373
0.20063565999370395	0.3668616458846715	-0.11664386875109774	0.5358459215390627	0.14373382416140495	-0.024791223761127267	-0.20484345405580068	-0.11755497615037877	0.32752073210178934	-0.05812014200639324	0.20068214985101163	-0.05285388256817001	0.12093404291228194	0.24340217472063957	0.03415233271140575	0.09544254846008365	0.03325082720848792	0.010443840505161173	-0.34969698440339625	-0.0018072179541955198	0.1109657940340234	0.11703954999115582	0.15876223135255105	-0.15032212556500463	-0.06815675596631084	0.2491224486149602	0.34474752253237384	-0.2361381911633916	-0.11452212412551128	0.21572226161776725	0.15027017963007563	0.06339656582952743	0.07652406671426486	-0.2344618100822355	-0.0601719424897223	0.040605531066723564	-0.09087260935461187	-0.12898970348282576	0.06494061983996627	0.03370038765642479	-0.17362666747325275	-0.18231201075807063	-0.084536515807868	-0.021736003957948936	-0.15180035835071665	-0.11326758381520856	-0.017755923716308596	-0.37720503101793484	0.21093634713304765	0.28926156856092716
0.16760756140467173	0.3143268370096616	-0.11128922168872886	0.5140937107297161	0.12140665680514195	-0.04594519564895187	-0.17035485119777954	-0.11632816264410555	0.33712316058286035	-0.05635440917141995	0.2068084183221052	-0.036362416437243604	0.12460017102643935	0.2876557572635373	0.028702723959187437	0.10668737649462293	0.04531345439367161	0.008109918530090889	-0.390686974584455	0.00029488051141801847	0.15132455221914587	0.11851557235769776	0.1246451631747707	-0.14060411941553735	-0.07662857628593603	0.2120728479672908	0.31093550881172255	-0.24771154685261482	-0.08824437845595651	0.18206437604148457	0.11460011869673674	0.051476534714380386	0.10895359633066679	-0.24986632145712054	-0.05891675548193581	0.004686566375175778	-0.11805669384318282	-0.11850605148879682	0.060585871018608	0.05615486661722241	-0.19919358914294832	-0.15075163277968162	-0.0387799870835623	0.021129751886022178	-0.11569039059673816	-0.15005668407486955	-0.021907955083960692	-0.34266232065880564	0.18657100230030213	0.4094626823167829
0.15341897235996724	0.2684597542521291	-0.10274228218378796	0.4975157499340345	0.1168325960190737	-0.08438238381096771	-0.12940867765062697	-0.10787937023730058	0.32608508201592684	-0.04381474464631966	0.20945985237634673	-0.03538494538773082	0.1111262578947833	0.33734836046795497	0.021623008210300932	0.07238367811438944	0.058810127768261944	-0.01755073567632827	-0.42878743150217796	-0.003028721273361728	0.1793333647191769	0.11057364415376873	0.08081165127650669	-0.1410003741980378	-0.08131727663123747	0.19366689997715597	0.27695823325368635	-0.2392642791077507	-0.06571768494762108	0.1426085796584135	0.09296517263663161	0.06213114292884327	0.11313977491684797	-0.28686842179004607	-0.0802268059621776	-0.03638511103280005	-0.15066400305121172	-0.10198639708465011	0.030029843638015263	0.07586657783590241	-0.20144677149525755	-0.14030751051830853	0.0009845794655574628	0.05530334110259649	-0.07617690165509816	-0.19227156371075688	-0.029634452245746463	-0.3113760757831615	0.179408192803441	0.4677174318406756
0.11340471696206675	0.19282387631222556	-0.12051686209452712	0.49736156581655677	0.09840439400148078	-0.13854851129625495	-0.09404666905846937	-0.11167773773829696	0.3036208855719005	-0.03290153476349778	0.20543877246120607	-0.052741498067244416	0.10823644133192019	0.3725643902600815	0.006375777662559546	0.04519060447763708	0.07516779623505306	-0.015503427614089663	-0.4363791328003709	-0.008549005838737371	0.18407433857808086	0.08041322741230021	0.06029266585799585	-0.13976482412159758	-0.0973644009432598	0.17971676268753	0.23784614520104747	-0.21751651773795713	-0.06360408697387714	0.11250782561806379	0.06125986856648839	0.1004484339268116	0.09720521533159159	-0.33115847368356716	-0.08683689496347774	-0.07199209947224647	-0.17730004801087168	-0.07010381175078542	0.025584035346281443	0.08401138087896412	-0.20965078905871648	-0.12290712888900643	0.05543042984107791	0.05716673716121108	-0.05633473596703313	-0.22582365724803158	-0.024540851828890358	-0.2547674893727524	0.14918818773914724	0.49600397958450093
0.06609676548234991	0.1490253128063032	-0.1581530054220916	0.49629157028348364	0.07654817513268501	-0.17123517096475754	-0.038141419646830925	-0.0973773432198829	0.2911649854160989	-0.010253790107371432	0.21153533060993723	-0.056512135127563035	0.08953570368331373	0.3934163375331332	-0.01703119756308665	0.014895313033329333	0.09573849289370781	-0.014630222847503777	-0.4269849016762901	0.012815415982492428	0.18969706110059137	0.05194662071747649	0.020768080267722665	-0.1399535943670595	-0.10927861559262333	0.15308777217028752	0.21735279711394404	-0.2127506973842824	-0.05913341149637193	0.0822426517287557	0.026268237247825853	0.14507828719488103	0.06720357971439864	-0.3711134602571847	-0.09663742223918101	-0.10958757499910621	-0.19364704525135487	-0.03496796308048166	0.017772743363730366	0.09070425071390183	-0.18807051033921138	-0.10789662992592294	0.082604474488621	0.05453974103877489	-0.029317575716418832	-0.2566159443433619	-0.033427951395266886	-0.2202670507927902	0.11065121445322357	0.48963745279039994
0.014489336652275952	0.09350248695304557	-0.16907283994493402	0.5023727608457114	0.05946823591999514	-0.19629479275444955	0.007871381049542487	-0.07685525163393966	0.27297438335563246	0.012369430481602573	0.21927741618436003	-0.07090447806803273	0.07245005098625037	0.4037865408454885	-0.01939807118355532	-0.0019613985543622176	0.11471151147717015	-0.009171794507901	-0.4105220204875296	-0.001036381077006683	0.19756667292262237	0.024529517865920718	-0.028085421031281994	-0.143046741298629	-0.13130097531682652	0.16197953472254922	0.1722602003789153	-0.2085156422074535	-0.050290811056103245	0.07207991550565052	-0.007634499881373563	0.20819661392625405	0.03866948393835646	-0.38490118124076933	-0.10964468798257447	-0.14466561806498368	-0.19589383503744365	0.019436103117942718	0.012037235634432802	0.0827696881603297	-0.17982951122807683	-0.07252528569815442	0.11842382533296622	0.05497799020165513	-0.017951212017593043	-0.2727814777813061	-0.017809292646011277	-0.1720224670351013	0.07564601274248393	0.5350527220731345
-0.025625141033047787	0.06529874814596306	-0.1506757726605441	0.5247953557494077	0.03252386467780512	-0.20344837288066236	0.026311456977262025	-0.05413636215473412	0.28356442764693957	0.01551591456908158	0.22119840074166697	-0.0847579236211385	0.04785792874065846	0.41831623747122854	-0.0221792201133591	-0.03295511591607596	0.13611337925687794	0.017181294950628586	-0.40622308790224376	-0.008092269815048783	0.20696798942894054	-0.018721941442861684	-0.08285165567627867	-0.1596808986826983	-0.15334902630789143	0.17403656767789713	0.1773401635485342	-0.21219590604378347	-0.09786274380949947	0.07511000939884918	-0.04554965829873278	0.2637280702862643	0.014147090959520825	-0.35501083562283836	-0.11759874955774734	-0.16427341079764143	-0.21287688501473703	0.07100809391536855	-0.004512048791089042	0.0547489198641373	-0.19343992991648362	-0.05893925121731863	0.13698341079413515	0.058722074394418955	-0.024952586788266957	-0.3177020730356156	-0.026751363046149605	-0.1384476119178692	0.04188449914055093	0.5182617263107364
-0.054766372085801075	0.05229841856345867	-0.14771680489351305	0.5530617399166396	0.01098251157676269	-0.19374474829480376	0.07715056473480793	-0.023931672937401942	0.27795073148292027	0.013688640207102799	0.22433156645135344	-0.08732632063009411	0.024547336674980998	0.43905827308715206	-0.05220201966676582	-0.07084600266753974	0.15702198561702327	0.030229969324891935	-0.3900046501602401	0.0028931672818355214	0.19251534005287765	-0.04334370401996139	-0.15294900648697957	-0.16503725439768496	-0.17567335406103643	0.20018565884311568	0.1663478628753699	-0.20402180276054502	-0.12910741754329738	0.08920391989585116	-0.10785674520214457	0.33140788686841177	-0.0161052330148167	-0.2830973262148291	-0.11924687219838007	-0.1951744370737696	-0.21254252105662	0.10167505450040264	-0.03312020879347926	0.05317007105201906	-0.1700951910620091	-0.020721553948167798	0.12823609787692497	0.05964734536906271	-0.039111154341086876	-0.3163290281144712	-0.013198531524376422	-0.07854249341041061	0.041828665672295616	0.5078562608723707
-0.06606134476834626	0.03498213691241383	-0.14261119621753243	0.5773577774532533	-0.007239708955159381	-0.17668776750663606	0.08533698357249939	0.01023825279127811	0.2748639138056706	0.03257818725168436	0.1982442056846015	-0.09617015852731185	0.004476687454742526	0.4497855422234675	-0.06698754050743275	-0.10403574870843643	0.16802238557255034	0.04480401031595186	-0.35858259993058317	0.012570609520183674	0.19658547227737413	-0.07580391690908231	-0.1780947747753841	-0.16754618996614354	-0.20297931557338864	0.21041453274749933	0.14665377234607516	-0.2480305740650545	-0.1394806781361125	0.10831487110126328	-0.14918588734425675	0.395310505519758	-0.03348734903727242	-0.17689245282172944	-0.12418770600757464	-0.21261241766085154	-0.18064156987807808	0.12405614150355718	-0.05753281918462346	0.058739282017340445	-0.14281240217827815	-3.85712987157838e-05	0.1529949608091846	0.055160601516086594	-0.04476444305443253	-0.320318043535125	-0.002217415789111731	-0.015944728505201667	0.015891219092718456	0.46992342494029343
-0.05099034703170931	0.03211530191657823	-0.11970839227476222	0.5987902146271734	-0.020584971459382553	-0.14814976256742102	0.10313329296132812	0.05601210034316282	0.26244574372490337	0.04182931318712079	0.1817596455385015	-0.12030486715532607	-0.020661019920494524	0.4411550562769482	-0.09002633807455293	-0.13756076195826	0.18311279408532638	0.05707034851464295	-0.32850354509442625	0.029989297431344215	0.18681546027867607	-0.0977388195436332	-0.21920453910862392	-0.18335162969933724	-0.2193948873780876	0.22680493085064954	0.11535203172468803	-0.2731581538700361	-0.16108926903271042	0.1461135538404476	-0.2125103934008099	0.4387825727812708	-0.06316952582441523	-0.06608008276664834	-0.1349180655480826	-0.23467562312632687	-0.1783777513323054	0.1456547574040165	-0.0589294360683554	0.06923669834217502	-0.10797096480328827	0.015331835921741541	0.1499232611686903	0.041294166108822195	-0.03895189799930439	-0.30358213000809003	0.004433210515091611	0.055175188254959165	-0.017161095111266237	0.40770407775498985
-0.04395304269308199	0.04509955153242221	-0.10740080823590989	0.6031179304725491	-0.04190744692687405	-0.15033479770984665	0.10126122375019406	0.07180359531999951	0.2528981689683051	0.05480115655600065	0.16273103293184094	-0.13227573526366007	-0.05154861668386015	0.4264993843307283	-0.09459721231416895	-0.13918416107516735	0.18282062245311564	0.06265102552156762	-0.29192893496738426	0.04239754564078122	0.18532361544637124	-0.12425725825478318	-0.24868539309931217	-0.18854525244409787	-0.22343286001108353	0.25843440687634195	0.08675838031393918	-0.29402671151227966	-0.17544749604951182	0.18134758497789705	-0.25279618269643617	0.4961812563752089	-0.1313616514562662	0.04279965197441042	-0.13362595066878039	-0.2528041191285887	-0.14777794066006852	0.18125471559833378	-0.05754496044734013	0.0686850946121083	-0.08818724556334186	0.008089474093466848	0.15175228286919293	0.028721137969814688	-0.043526653040596844	-0.3023300194045918	-0.014989954683062212	0.1015317986021727	-0.040186607890175245	0.34981113203085906
-0.006301955202809151	0.030482152808314823	-0.11281453756404185	0.6108537489475474	-0.054022434366331286	-0.17881054521393697	0.09061771407288895	0.10326586160417292	0.2368932369852741	0.0740738343100573	0.14746968920071213	-0.16132959572974329	-0.07278352077577128	0.4145600099825978	-0.13107692872754884	-0.14792786157825782	0.18019265493802233	0.08617746590375508	-0.26468407678752215	0.055925125877263546	0.17251419556038217	-0.1395392081724801	-0.2697682365531352	-0.16858877942313819	-0.2119223484531363	0.28907258505079253	0.06322598565658091	-0.3114273350600286	-0.17807305321360478	0.2144819100683712	-0.30281562401112266	0.5103318391225732	-0.20459246835931383	0.1404375575994242	-0.12804407208999374	-0.2382440710947808	-0.11647431085755236	0.20333367475769562	-0.06901486089201166	0.06253874487116547	-0.07064542240241863	0.03173959817898079	0.14707942015351744	-0.00046018406074122936	-0.08214971612012653	-0.2872293782804135	-0.02228653414143593	0.14227413791162127	-0.07137912460468847	0.25479548600339735
-0.002148146441483728	0.01645552595234121	-0.11616963804732819	0.6156752763910921	-0.05755427067145028	-0.20025471708161452	0.06584192673300714	0.10937242837685049	0.22487641539498066	0.10324127908273886	0.13314761608940678	-0.15381682889714526	-0.07634512089780013	0.40674062591093463	-0.17136083913230754	-0.1519220381572687	0.1676142915923371	0.09803323658422544	-0.2379435035135676	0.054680355828208585	0.15989344378022494	-0.16035194551422544	-0.2806609267266912	-0.15120971186785906	-0.1965105900649866	0.2971879734435786	0.0318911121569159	-0.31309176825926655	-0.16485178864500932	0.25544480561078053	-0.33809496503215714	0.4812392713635811	-0.25502203530246553	0.25808384816599456	-0.15569886461976595	-0.21817369222644417	-0.07150741362048613	0.20424456765987528	-0.06179483601472198	0.04176011283603597	-0.05844823040219464	0.03535954013009891	0.15543083062324953	-0.005014396994557085	-0.09572050714421046	-0.26491204407370433	-0.030415861397810384	0.1793108539370743	-0.12265938516428991	0.2057950906335808
0.012002125046579094	0.03139721521746634	-0.11579965999235638	0.5942255199053459	-0.06409233327865321	-0.21929946731655964	0.04188177120710479	0.12839083441141189	0.22246417829004578	0.12498996218269283	0.11488934969828146	-0.1424632532182849	-0.07773372853306519	0.3871185670037739	-0.21735731742276138	-0.16033104066570952	0.15404270241461568	0.09891381405596457	-0.2328679336781526	0.06368053390739978	0.13160460314727032	-0.14301204624312652	-0.2900941205639213	-0.14697824780955884	-0.18393758423582668	0.27188298743827827	0.005051006386585985	-0.33075626536299224	-0.1393978516174193	0.28834665792387526	-0.3526658124891749	0.4458898964396153	-0.2991739881652925	0.360287171696934	-0.16222723628038813	-0.18387278928586348	-0.04868270974598743	0.17271447539581217	-0.05457512086352232	0.0056743604263652745	-0.044470785252578963	0.056133289070337065	0.14943107317466914	0.0012047029689132168	-0.11622224118944116	-0.2476155781020831	-0.049973993824164974	0.17418716997385617	-0.13531549854977082	0.15050342520233007
0.0348601607214594	0.01579530022112886	-0.10137582480630429	0.5565758705284193	-0.05531999208276237	-0.233465544187776	0.006640650901662518	0.12522871327670163	0.22694783797598023	0.1395674378726835	0.09674695356436883	-0.1406470100399138	-0.06580394029325534	0.37400962221439343	-0.24524716959766688	-0.1762815631250289	0.11421785576390713	0.11038173436596746	-0.23546249876656317	0.06378978637818214	0.11287026344070901	-0.11816555207475632	-0.29768921804589393	-0.14344897651778413	-0.17344518844917628	0.24984230586044948	-0.01858356184454415	-0.31000233500891367	-0.137308166811802	0.3103491134821246	-0.36046576698881944	0.39424722663992534	-0.33366341395174043	0.44608143300599556	-0.19211479466662498	-0.13351472018590427	-0.025899557677267288	0.133053288939259	-0.05469591403851004	-0.021544712618078582	-0.049017582127381644	0.06129674095040742	0.1091563686225268	-0.0042452994500745455	-0.13730340062472518	-0.21506017058820057	-0.04968779073195293	0.17280887773464282	-0.1193375334611072	0.08976380577706536
0.05113623898513764	0.029141206763342746	-0.12371004740728334	0.5054528948484583	-0.05174146392307551	-0.24691616263115304	-0.02926025728187468	0.13375301624126334	0.2081503829009656	0.13680130818519046	0.08097034795684349	-0.1256044816453094	-0.05981270172005017	0.35464589416377684	-0.2948771138134454	-0.17576300891903252	0.08642409280232728	0.11626625898402036	-0.23727609591385904	0.083084480836253	0.09570076357715314	-0.10186178318838075	-0.3058381648183982	-0.14157225853865352	-0.15073840513574188	0.2137511518716219	-0.028675429720059136	-0.29706335821588853	-0.10553647946135669	0.32055059516812634	-0.3789536204795697	0.348670644380898	-0.36364541070643064	0.5345800489301006	-0.20083186396203917	-0.06731655843049147	-0.011559764278917476	0.11525042003405055	-0.05739053101900937	-0.03895879563019737	-0.042668493747200345	0.07242619875572409	0.07386166751783414	0.0018256683981282516	-0.1455126017270185	-0.20435656940586674	-0.07484605872137565	0.15299327427843795	-0.0645225432617775	0.029961969241928465
0.07109221694454997	0.021195208690452695	-0.1616990594665688	0.4808941106787725	-0.036410876995270146	-0.2506651647930306	-0.01857790799438003	0.1335460613792629	0.16685634985598913	0.15380157662253996	0.07112052722740816	-0.09683733871085526	-0.06424621826422208	0.33591837768138766	-0.32775103809245254	-0.17558199877906924	0.05541289324312391	0.10479497487729128	-0.23233718343844245	0.11283807617785258	0.08776050062091106	-0.08685633608171488	-0.3138850993844794	-0.1299592269509054	-0.14235051550694	0.1435285643940049	-0.06670510909538967	-0.27262229940729316	-0.03810737798420596	0.29965884287957995	-0.38640804523731365	0.3091350306813482	-0.3852957061795539	0.5963578284386567	-0.2086909372427077	-0.012043361270918512	0.005661824799782842	0.10284552202893944	-0.06447582504727396	-0.050796831062967215	-0.023745160138032757	0.1212097726520958	0.03558282439701436	0.017099268941655314	-0.13928761592243025	-0.18744297716285144	-0.0939427099455562	0.16016943993656646	-0.02668501529291766	-0.010940237095409283
0.09354047132164449	-0.0006616425486153932	-0.20070231172553515	0.43868272353569565	-0.03363409339054464	-0.25828667983485487	-0.02234340820225208	0.12901030065375135	0.15487228294621974	0.1770439142275501	0.06258475161273688	-0.06617500933884354	-0.07103458900504024	0.3124753841346313	-0.3521519450151057	-0.14901904534653035	0.026891658403772917	0.119447507530589	-0.2256799490174183	0.12664232818062232	0.06832641612044221	-0.0907216438098368	-0.31627901790784596	-0.12534208575317002	-0.13613452378984017	0.07723923419689567	-0.10128425119689097	-0.27077583547062845	0.014870561209104887	0.2861068721264271	-0.3601864335854968	0.2681251596064697	-0.39224579625695705	0.6158011122127809	-0.21445882554930415	0.04541485350318477	0.015889734919295392	0.08422740969238407	-0.05958525009071262	-0.07597128905245751	-0.04064730729761347	0.1529016067067528	0.024129549362780646	0.03153049552119815	-0.14096456143179753	-0.19829172168564954	-0.12435411589311454	0.13992096467033383	-0.02889812003996814	-0.052191970676758716
0.09443635966153022	-0.02548760503107117	-0.21253296231843977	0.3890164287069982	-0.030841838284591905	-0.24912524721827597	-0.020226649446923838	0.1074874611202514	0.14228370560348433	0.16989908175773166	0.041771821931635734	-0.012028705010030848	-0.06442807997410413	0.2770921112446264	-0.3813154711240866	-0.14422341506604477	0.005565495014597687	0.11558416395088791	-0.22593353503403407	0.13617106566707185	0.056964632951841634	-0.09847365579119623	-0.3410670216892919	-0.12403371267255363	-0.132365882742545	0.07404365234272774	-0.10959309467059457	-0.24244094035126484	0.07200330466821121	0.272263316928142	-0.349144969234039	0.2128881179559957	-0.4311734671525197	0.6172743771793462	-0.22379306632237386	0.07098296729853147	0.019289275620513864	0.07403178581935621	-0.05837174327121865	-0.08274479587335819	-0.052002364893548036	0.17600917698654092	0.007726144874365235	0.03930350687130134	-0.13694519778813807	-0.20750869497319266	-0.13817376193117775	0.12994277347009336	0.027077458566089563	-0.08061353987781941
0.06234732848140169	-0.05788058659747399	-0.2392225815441555	0.3338011953380514	-0.043883338078757037	-0.24342683422287484	-0.029400565373683386	0.09550085924816692	0.1383572901026708	0.18355713628863077	0.036473622588095604	0.05807181271357738	-0.06076620096531783	0.2466987099388843	-0.40450576369608593	-0.1305599955701659	-0.026143604394825375	0.12741648021308968	-0.22814844287935226	0.14685150628302127	0.05543046347680018	-0.09130381789302842	-0.339299612094051	-0.1208616402504249	-0.1244241912674143	0.0562825444545109	-0.09943366749832187	-0.25022636421856814	0.14548814423290168	0.2550141348885834	-0.3150462296695159	0.16760933037611322	-0.4857839756518514	0.6209712056570157	-0.2247544892272631	0.13124932476944776	0.036403677815176075	0.08097018319061981	-0.07668051966717973	-0.10600710550874995	-0.06417839687806018	0.2020450398619605	-0.011139412027569117	0.059018656979061036	-0.14700349606912025	-0.21021499781276343	-0.14756924500426222	0.1183481226215454	0.04062972856076593	-0.08808185828776553
0.04018630109463423	-0.07208317704097758	-0.25118126248192263	0.28765705714368667	-0.03612874097116085	-0.2200441465728203	-0.04019312205509063	0.08556702587214207	0.12220633029077099	0.17308906136053748	0.016889851386438035	0.12091338811155554	-0.04590028091410014	0.22997969437249285	-0.43698670226067093	-0.12539551443843347	-0.03758167035811784	0.12813255420109765	-0.2217871390090275	0.1649606091137103	0.05860241664951397	-0.10123102895804151	-0.3357027194383399	-0.1089320930355872	-0.121052131562875	0.052131064448107	-0.07352662823695336	-0.23310991219264032	0.1967384113771686	0.24149445202117784	-0.32189003382942616	0.12201736205866347	-0.5079662431197953	0.6244620262066229	-0.2580518893745256	0.18657619615241677	0.03230004595876305	0.08518130039785356	-0.09334254438935674	-0.11449151881443284	-0.08657871461078508	0.23783618955927616	-0.03008105636587762	0.06587955782345167	-0.15573838419159305	-0.21713966471020965	-0.1434176844525224	0.127675533554299	0.020304552104474453	-0.10143534270156569
0.007305241157212622	-0.0887325929230817	-0.2557152733627883	0.23929773672451496	-0.019706962093942938	-0.19764502598251094	-0.05193676369101339	0.07580658711022599	0.11054234709447848	0.16028333384274657	-0.0003608106434307569	0.18581077755085335	-0.04729823658118153	0.21417078714690957	-0.4556273028905551	-0.09671337625405482	-0.04698320935735043	0.12702669450751958	-0.1879702166641967	0.17142319623958563	0.06370316159804976	-0.11883397487999754	-0.3238207033383433	-0.11125888972712017	-0.10462007967863143	0.007186682291060145	-0.049412838249114674	-0.21730939563750304	0.23244185835251815	0.23554404304632198	-0.29443414007426905	0.08092050515800688	-0.5087642011120252	0.6432091290387851	-0.27751756577195835	0.19461919546784573	0.0328554129321364	0.08707930092000876	-0.09537025915348711	-0.12941567193824716	-0.0922912458390558	0.27962298229722327	-0.025315485577342235	0.07882402074446866	-0.1374529495622278	-0.20687476204433927	-0.15102008018960858	0.10458001366744885	0.03219267798289423	-0.10917625848598375
-0.025109157787616083	-0.10836133111204964	-0.23601438233772357	0.20751215287862795	-0.016473408312702036	-0.16314436540188007	-0.06319248272393047	0.07776380212270358	0.11048181312794006	0.12469150891263006	-0.017748989022519052	0.23034683650784463	-0.05235254742006664	0.18039229685058822	-0.45626406832598476	-0.05685073124839488	-0.056971063089508014	0.13240936830167327	-0.1388029195260808	0.2034149498368004	0.07844611170382139	-0.10323002818686244	-0.31958671558214263	-0.10250975499913535	-0.09243716321803531	-0.013824467262494228	-0.022794384081143322	-0.20407898029581822	0.26457517802277014	0.21373730174937097	-0.2673584372259799	0.059616286716445886	-0.5278200994860585	0.6246094289789703	-0.259607548086871	0.18758075637449467	0.011768585565101073	0.09980404669080022	-0.08193310247739774	-0.1282121357064487	-0.10506054534764683	0.3243873111609694	-0.05190502392167429	0.06310962220611781	-0.13038037466100208	-0.18069649864502488	-0.13120117852327778	0.08552140473425257	0.06534805540093887	-0.1299218130885464
-0.0490995722817236	-0.12337573474202221	-0.2293879583347891	0.18482300954170255	-0.0030385648138997108	-0.1140714483934561	-0.08693902039379069	0.07663627101644412	0.10244779484290686	0.10505374646077592	-0.028841550093049097	0.2869732748961057	-0.04834181686031579	0.16512457670580163	-0.4441663744906733	-0.012734347953586977	-0.06670775173432633	0.1495891076115142	-0.10057061712723325	0.215563217629653	0.1087706183697926	-0.09666901547611319	-0.3198898650634933	-0.08054385526182566	-0.0832949568055052	-0.028474696080005878	0.008820994416363113	-0.14752062766490862	0.2813605916044314	0.20759117851321657	-0.22063804313648636	0.024025757661308433	-0.5436276610937945	0.5991894998941533	-0.2827800038371846	0.18075019749107285	0.007936751936337201	0.13060482761782982	-0.0654538161481511	-0.12852767173847796	-0.12269427010705225	0.3743968284650928	-0.09699733967231926	0.06442262049636675	-0.12640274128871862	-0.16111000315021146	-0.08102438070721193	0.07316793515593378	0.07226465395616939	-0.12373044926599411
-0.08212303033621422	-0.13912069778422212	-0.22663868233699488	0.18248574728963202	0.019762451518613423	-0.07481562516716503	-0.10582720832407214	0.09101310832172316	0.08333149990304324	0.08023631593903402	-0.022343053726074306	0.3290335855302704	-0.06149109834162196	0.14799043987860458	-0.45808187426277114	0.033210920811986615	-0.06881328009600629	0.15184363476796559	-0.06576629723762872	0.22768619549871313	0.10730555604682956	-0.11925463873307032	-0.3079944718911449	-0.08997056939458842	-0.08467163202175108	-0.005237312058644264	0.026899512275016014	-0.12288599845900453	0.302534071537342	0.23028807198338272	-0.19889514884930415	-0.014688245481726526	-0.5582369075473955	0.5857226453162643	-0.282655949268812	0.14837518907918162	-0.002050552145788595	0.15347775359982158	-0.06982095401309822	-0.14664528323682502	-0.12289995002258	0.43030171680279006	-0.06945239313268171	0.06449310819386089	-0.10526705158715266	-0.15089296454776138	-0.03048587071956636	0.07220003375940778	0.057194034081941326	-0.12078210943385807
-0.09236318741972419	-0.1607477612795744	-0.22139045574787933	0.19772691066566697	0.05876303186190481	-0.04040985696748958	-0.09637170522343816	0.0964009264520473	0.08656011632382855	0.08223340789808713	-0.022722072552781157	0.3560782304066374	-0.06865126580240824	0.13744905673960578	-0.43711117620052364	0.06115364965104174	-0.08331540240735394	0.14107989995891068	-0.033673471093052784	0.23245739252136186	0.08037097376608303	-0.148813108642119	-0.28694425309579075	-0.05391831661160582	-0.100016740259628	0.011637110558768388	0.03664749168280691	-0.10562219385304031	0.31037650372071174	0.22833092937039892	-0.17516209170229582	-0.04815803469258038	-0.5845371343949306	0.5414035412834034	-0.30232032934988906	0.10613693841855079	-0.0009183391117469179	0.16148576102307383	-0.07751021391630228	-0.1555719728807359	-0.12319852868094214	0.4613647596257559	-0.047343090730415906	0.06394638873982808	-0.11232478764621985	-0.1498892595696985	0.02542075674955082	0.08333387093211533	0.027941857065674546	-0.12774394245909232
-0.07791572726051851	-0.1864722404185551	-0.23444968766975705	0.19235201008816033	0.08744829785774678	-0.002920337424804645	-0.12245493094132413	0.08774937421422874	0.11172400329060558	0.09413590939547244	-0.026016098436400154	0.3856035575595298	-0.0672817791413134	0.14478313717903274	-0.42128994920361607	0.11127752042125041	-0.08908746789174266	0.12495431924775986	-0.023885628277146697	0.2184806632383288	0.08423940704759231	-0.17532334072942463	-0.26873926059929343	-0.03158419284591732	-0.09078295169077168	0.06766848254030837	0.04826759411211038	-0.09781191533368291	0.2845279994190313	0.25285680738396765	-0.1673375470992741	-0.07720919608673515	-0.5853192434805793	0.48377687555392546	-0.305841675972952	0.059012383259088905	-0.0028887429699940826	0.1541382811540454	-0.05669538178325949	-0.1491325252255969	-0.1293226307700744	0.4544664655276665	-0.019771501059929093	0.038705805780701076	-0.1112559181609853	-0.12709550619747173	0.07634600748267437	0.07340688939155908	-0.00625040414326552	-0.14094657602605082
-0.06424948562290327	-0.20574221990494737	-0.24322314270960446	0.20826423343412856	0.12727504968342332	0.029936777076155226	-0.14433910930259775	0.0844669955245722	0.12293439635406873	0.1135136241918612	-0.03990609857392295	0.3964845701174262	-0.056522619431232546	0.12536646691399042	-0.41394570956732163	0.13649428208959358	-0.10684133035267421	0.09812263063420838	-0.005038942294619918	0.19709600947806527	0.09932615872418546	-0.17429399288683653	-0.24632689013440268	-0.04147347544654727	-0.07767905187056637	0.09957658506193642	0.05234210619534162	-0.07370579071484261	0.2564180702860965	0.26142402531445763	-0.15927403850943703	-0.09449712022755682	-0.5710862362875637	0.41842723257435505	-0.35119847841154017	0.014339746566033604	-0.012880626138190517	0.1302272472034206	-0.08312802573150885	-0.14092607579109284	-0.12170462016465655	0.4475100731637081	-0.008437034344293104	0.02170051382206859	-0.11191884858235375	-0.1303538079962218	0.12181963054657048	0.07262431201710248	-0.031020907955243815	-0.14407401311125692
-0.054153008327907516	-0.23003078441568708	-0.27520245470278976	0.2599822330808822	0.17377118809000364	0.02941913662766209	-0.15947247791780922	0.08145682773448384	0.13840041018842453	0.1685683040760281	-0.027488881559214	0.3927018722813983	-0.06661466959805554	0.14001833788071325	-0.4108968088862862	0.17163358702789838	-0.13108053560254093	0.09314881942020867	0.004999118222690249	0.1785215720495982	0.09813548806925235	-0.16512773312585904	-0.20598587439069643	-0.042315618567466226	-0.05448610621056561	0.0706758244214754	0.04964691588849095	-0.046961392122629744	0.1960070488692573	0.2622088693064658	-0.1614009531534171	-0.11143791503738916	-0.5601429108345365	0.3387201527644772	-0.3637169547305946	0.004027701757826442	-0.038560186158949225	0.10165765213984031	-0.08439040732795926	-0.1458355827190786	-0.11424631349453637	0.4438106835839612	-0.009935714630583882	-0.0028150249041973023	-0.11644992602434583	-0.11924031537263095	0.15324604654811075	0.08295049446698438	-0.03553027193039608	-0.14126841044492244
-0.020795255004169975	-0.26224412786082085	-0.3084454193222564	0.3049625980049679	0.23245028161097953	0.029161220140376976	-0.18665923406020446	0.07780342185979923	0.16504364778951003	0.20163044834346144	-0.03333247753468961	0.3528327853067409	-0.06454832965610516	0.16508851265033334	-0.40520633532609746	0.19011199008966767	-0.12036757575481619	0.08093127931375069	0.02300035708720167	0.16726603856661268	0.11196031338538495	-0.1588041951171428	-0.1742802881586147	-0.04429725862914992	-0.030225545683207188	0.06689108393815266	0.036025005786484675	-0.016488286793678218	0.13784207176871788	0.2617424335415949	-0.18265316431132012	-0.141868262855555	-0.5269842419346129	0.28335232169676183	-0.357103115242344	-0.013744270869181735	-0.06128115786583166	0.09809531271783649	-0.07710503024574017	-0.1343001697140643	-0.09872744960467814	0.43787703069303385	0.005703399493927489	-0.020388356546407718	-0.10730230861230823	-0.12309228113298958	0.1803777237401991	0.05352683795592028	-0.021976947440488708	-0.16457369233198066
0.026251359248403973	-0.30210200235020845	-0.348761966985333	0.33121571777795306	0.279600099298356	0.02561355049047412	-0.20770933179265844	0.07017172826625322	0.1877521775655988	0.23813706725018813	-0.036679133132207234	0.3151083235399886	-0.07139151385620982	0.16263959585997162	-0.4094474890880867	0.2149177790502946	-0.12681979787289338	0.07249598303030852	0.0206916176038567	0.13832475557722052	0.1061619628952946	-0.13477531244996493	-0.16899249506247943	-0.05692004829715018	-0.027049540067822408	0.03546410790844394	0.030916160708876882	0.021299838523577024	0.10357015399440732	0.26010717631267516	-0.1936657572164513	-0.17737198972496593	-0.4841480928594911	0.23648307088407972	-0.309479576190487	-0.04377432100963455	-0.08227137105052842	0.11731221868720096	-0.07550436581410556	-0.158230071787592	-0.07416379688554989	0.4087291307064326	0.017972790932014683	-0.04386869617495982	-0.09078929830237528	-0.11759179171517939	0.19334506742603538	0.032510291055743074	-0.0017412455892617507	-0.18307941928924096
0.08201533696496092	-0.354926271326705	-0.3799963356657462	0.35716258142718016	0.31109566491562163	0.05092315596523365	-0.23199088509287874	0.0544259125157139	0.1989248405540278	0.2664308999703463	-0.03144926753009999	0.2826626440142669	-0.0730716101199301	0.15447156241894916	-0.39809613817063383	0.22450619353988252	-0.14066620975999483	0.059504170644539334	0.009082959822345513	0.13035488899332598	0.09982635777910386	-0.12430074267046158	-0.1712502369140642	-0.05727749126625166	-0.04024296203441109	0.029181370775169125	-0.007368872090084208	0.02764824925793945	0.0790700262864164	0.23021703863473825	-0.2291435249361952	-0.1951221904727128	-0.4514325042609523	0.1783438134439326	-0.2823464619706221	-0.07940423540101615	-0.10846843217648221	0.15274634635804843	-0.08131247333883151	-0.1305555166376538	-0.06713287690474623	0.39493324248936024	0.011630904502240686	-0.06501450565224424	-0.06956291548893877	-0.11648677446954359	0.21385999132167197	0.04129373671932065	0.005610832106770649	-0.19837988419795424
0.14578428980005118	-0.37907727371519345	-0.4337150176206407	0.3683690210232721	0.33235256193568613	0.04449557786474444	-0.26100650138007175	0.036371431378938876	0.17536012830600872	0.3101971054724337	0.0003518126600868421	0.25350681517173407	-0.07632217572879711	0.15117014022706513	-0.3803675208390238	0.2322310004878319	-0.13898494142025603	0.0351828604880188	-0.030042908483249153	0.12466566773701822	0.08687368750988775	-0.11386551163534273	-0.16234197286922397	-0.06820643413041297	-0.054032745108035365	0.040842255580706546	-0.02699113625017214	0.04490241972734597	0.05895524752420604	0.20404234248023617	-0.23753856141879198	-0.22670406068268406	-0.4069342872434656	0.13215290777419603	-0.2434938694017234	-0.0974159567113954	-0.12212082768192653	0.19187269603247548	-0.11675303601723601	-0.12827039300717652	-0.053358448132292347	0.38512338529629314	0.01725498545377271	-0.08816519634952057	-0.05671827885311809	-0.11663502011041453	0.21633436121014699	0.02079778472860656	-0.005456875940032116	-0.20763823873278744
0.21295633665526198	-0.40888033004313684	-0.4576819860765647	0.38137159998242287	0.34531423813993345	0.02935547337948739	-0.2594694238068224	0.03782151375660472	0.15137416598947578	0.3257971884908552	0.03544861646659895	0.20042843771025223	-0.08389068221574289	0.1431048237319799	-0.37143639718036264	0.22614439222798272	-0.1252162053921903	0.01698292310259891	-0.044276927377959616	0.12481588988434437	0.06431796877247145	-0.10436203547779781	-0.14960921346283296	-0.10405426989284632	-0.056565968763752764	0.06158818404602371	-0.06111705621627998	0.03738442599837284	0.03609371531398782	0.170142099066168	-0.2556722737249184	-0.25355422160328184	-0.3777874589573275	0.09483606851606403	-0.19515196784928907	-0.12169773493260128	-0.13740527746912007	0.24323271464603438	-0.14515367953951902	-0.11385261678217118	-0.028308177790379037	0.3591004020364401	0.03213257305640197	-0.1167512961534843	-0.0484719742899218	-0.09663415699804319	0.19687961995813968	0.012056830628143804	-0.011627790931805274	-0.23927243729291253
0.2732941578024883	-0.4054904432833684	-0.48857272039436495	0.3682194835504306	0.3505510572713418	0.018751124288685757	-0.26004813399864596	0.03900311415113468	0.13122713515362222	0.3546647918387299	0.06803235143444274	0.16303564727549957	-0.09564923150909894	0.1230143846012969	-0.3495348940654131	0.20325230166533736	-0.11407622546661919	0.0016642849704698898	-0.058684655099991045	0.11067325870123398	0.08178139260814384	-0.08187620888170108	-0.15672494981254861	-0.10405508355769737	-0.04019960176798015	0.0738282854562409	-0.07501164244584561	0.02319703553930451	0.012340874109956462	0.11914859926386509	-0.2620299167967471	-0.24735909962814637	-0.31434504390306117	0.052328706641194135	-0.1488241499141868	-0.12165337238818394	-0.14589121937307212	0.29352801365199715	-0.1721319989126236	-0.12052304849927556	-0.027795033150591304	0.32318937391728386	0.01216481321706798	-0.11877993648535123	-0.06370515670801272	-0.08221383373362297	0.15195491802765598	-0.006428830859379178	-0.021126875696562405	-0.2483297441205361
0.29233802322934743	-0.426889685686866	-0.5109684786431437	0.34860967161399664	0.3393345831134207	-0.0076249410082302625	-0.29147326260297035	0.06661853702069043	0.10620960770868138	0.36322924389389866	0.0885379914956834	0.1352328181806941	-0.11236053802297116	0.11265671547133152	-0.3460271896488904	0.18728527199199585	-0.08563976377291617	0.0076936371653765325	-0.0762114427076083	0.09042108772838806	0.12706420372870453	-0.05848450696657116	-0.15108261618012891	-0.13441249604762334	-0.027053053856210596	0.12896358235545463	-0.07481755237433958	0.014941858748174542	-0.0006928894812820274	0.08228874889486819	-0.2683602807337403	-0.25500299271732035	-0.2156074584334057	0.030136298235348507	-0.1309554597103076	-0.11676253870906328	-0.14770458279446957	0.3303962482626877	-0.19047329654800407	-0.12944617375467657	-0.03229398899795713	0.2956953145664566	0.003421857300879405	-0.13284247202550517	-0.06269370225454605	-0.030524135327804947	0.12247275830749002	0.00615421770399095	-0.04456029325072798	-0.27380528420853584
0.29247571893808133	-0.4249297618457599	-0.5197001055302386	0.3413178189128866	0.32030426903035325	-0.04171841788010529	-0.30870154269277783	0.11194724517345249	0.07125787589209391	0.3553320315525747	0.11070953177509213	0.10365386985479286	-0.1136484418609418	0.09170743597329692	-0.360077651682905	0.1343511903381367	-0.08496670442583987	0.0194804269732571	-0.06829253364604036	0.0749128006604954	0.1529916120503157	-0.02592366535751738	-0.14438691027846262	-0.14894153972885033	-0.012650700340169508	0.15146412365254802	-0.07501395042213888	0.014966299156027906	0.007204977773654404	0.048882708827413544	-0.2697414566579481	-0.2705156138784223	-0.14850360141738284	0.01825346092697331	-0.10742786169565133	-0.11818175824336849	-0.1519743398131459	0.3848231471203184	-0.21692947967907128	-0.1275891857735842	-0.04613218299296124	0.2721754565927287	-0.0034880818371922197	-0.13694119369800434	-0.07141340325297449	-0.019100246468863935	0.10401181528322796	-0.021225880340416156	-0.0644756682098228	-0.2769343944306166
0.2900235720952906	-0.38798770750973643	-0.5276382040963643	0.3225588920938113	0.30028969345991874	-0.07526438077614961	-0.31625050642823443	0.14931145394107298	0.03250494266986162	0.3328758522511863	0.1359365664928686	0.08346906527150107	-0.12370777391640772	0.08485390794173456	-0.3641447601005058	0.09779568027961225	-0.06683432001224685	0.033377331075399905	-0.0885260031198134	0.07456582290606575	0.17444947531654487	0.005959552385790578	-0.12386354603411016	-0.12057026686723527	0.0019250059554528243	0.20075038971872625	-0.07426337506196172	0.01227830996077231	0.009005530637376287	0.009102046640055364	-0.27668652689125023	-0.28690821831639607	-0.07001500622755248	0.023368318058500877	-0.04456594991316486	-0.10797429956570063	-0.14240622612515538	0.46392265549614037	-0.23246044666683593	-0.1195286425375945	-0.0532450852017561	0.2511081154157003	-0.01787342367725649	-0.16330761071941943	-0.08494213351921928	0.04329393949083297	0.08269980569780795	-0.029918188927244748	-0.07800549252030192	-0.30512034051653014
0.290389202021583	-0.3538227726169064	-0.5415138893844699	0.2734552636883486	0.2696422200697578	-0.08940334553852132	-0.30976283504120594	0.20189243844038027	-0.011299674444864433	0.3008881397559776	0.14742172825175698	0.054278150535996404	-0.13011754936866343	0.05289174284802058	-0.37065820481391987	0.04151575710780739	-0.03603801051991897	0.0378958777461875	-0.09513559993999317	0.06663793759566643	0.18021374193600406	0.06732740916740479	-0.10967119405346235	-0.11583555109851162	0.022771600290287384	0.25119460471227073	-0.08866219507039193	-0.005623572741169247	0.023631530789087363	-0.013660912811716103	-0.2776658540036205	-0.2934408409278957	0.044554789344987696	0.03239478330019529	0.0017504723115866275	-0.11441934348278986	-0.1365396461316065	0.5386612212319959	-0.2489399807769545	-0.13615230778947907	-0.04991282189724882	0.22659645704546466	-0.03770190564526882	-0.15681868440968505	-0.09420328574207973	0.09899729444625052	0.0624288893679136	-0.048331468234843036	-0.13340648078356168	-0.34806773290944076
0.29556087888788085	-0.27800726690653216	-0.5695278924967135	0.21612137157635888	0.23671739516416612	-0.1263169838063069	-0.27787988453177304	0.24553474413657045	-0.07221301481466662	0.2827509725829024	0.15130529181767796	0.046638745558452946	-0.14563613200487724	0.033713538796673846	-0.367829487364612	0.011565409515129096	-0.03994230674414309	0.03339557852065417	-0.10250499243424593	0.04337373669916209	0.18703707333578884	0.1078165735538597	-0.09973924714096169	-0.10259767148629981	0.042603121782798514	0.25752067522310856	-0.08175916357353107	0.0025886528441014583	0.04171477722271598	-0.036079136991048644	-0.2728615416494653	-0.29732110559714836	0.1252089791301042	0.023415424653838106	0.030222149749144712	-0.11945341026084269	-0.1215465848996963	0.5778378726201676	-0.2726646275776291	-0.13501690396755944	-0.06371433663051576	0.20220120520069962	-0.06928027976020854	-0.17335105809330442	-0.1041464158464545	0.14725845231849177	0.039696013856993076	-0.05513451401204037	-0.17362869493772842	-0.36336674501206107
0.26699676238891884	-0.20800206850559827	-0.5977892447814843	0.1834960123180161	0.19228521516969538	-0.14011554097985465	-0.22491722108711634	0.2912960065954958	-0.11534180750845009	0.25765961285825023	0.17510198673030078	0.02660963462522336	-0.1591057960311622	0.032898138195005255	-0.34796779747418727	-0.034866537456950786	-0.03018866347019523	0.021780803139880227	-0.10207432927509748	0.03681757685525536	0.2011712112893286	0.14063996762110972	-0.06316171191081395	-0.09808996821104132	0.06496006832195692	0.2849657685539472	-0.07102798626472992	-0.034433949189880804	0.033902236499504704	-0.060350983854292425	-0.2525824858539693	-0.2987956855833788	0.20258680714758942	0.008071107511558876	0.02167579973474059	-0.12993295072455618	-0.11703097130939721	0.5948470922640701	-0.3138851436792047	-0.11599534017004606	-0.06246431012820469	0.2005830634993751	-0.09157107283123526	-0.16729968126709366	-0.11038059807240759	0.2027166147453246	0.029252820995428964	-0.0691590009404785	-0.2018392497819331	-0.3944881236774969
0.23236971237920107	-0.0988612226340945	-0.6337968492010061	0.15097499135287124	0.17056543957047066	-0.178872752441453	-0.1814353064897166	0.35873206193254276	-0.156261110423581	0.2527982949430951	0.16989461608655348	0.030967412175743593	-0.16050417660878058	0.05845927281635146	-0.33963110148030706	-0.09959530813655952	-0.014753642263017053	0.01370769099709071	-0.10004323520273406	0.017989734390390078	0.20833649752708902	0.16310424136584167	-0.03227435500027797	-0.10390173214320544	0.06619336684616471	0.3069481171603103	-0.03411417585557529	-0.04829337659731807	0.03444408715001217	-0.06567550458235681	-0.2307755763246467	-0.32162512201106075	0.27620435804370996	-0.022098311789851954	0.036629661967776825	-0.13254687203788496	-0.10898493222998953	0.5989302957699382	-0.3373464923310144	-0.10874327036723452	-0.07349417649615106	0.15892477292586557	-0.1293447404757549	-0.16941491191708197	-0.12889644532109498	0.23941008105512201	0.0168196587661762	-0.0819140890515408	-0.21732120496460233	-0.41794198425020834
0.21084038549110087	-0.022162990411476385	-0.6613845269101948	0.11500539970754306	0.1446649101324688	-0.2088743091821776	-0.14752687030890152	0.40811317001826125	-0.17376910908808485	0.23066925744315497	0.14045083775922199	0.022415225763854733	-0.15148247608492935	0.0782863583675834	-0.3435780815032582	-0.1638129243957674	-0.021413262867657195	0.020310870049954854	-0.08335467689482207	-0.018739327731592002	0.20497972690277755	0.16417447104418487	-0.00487801458611703	-0.0987065634352275	0.06868521373073946	0.31962892175949376	-0.020306680843073775	-0.05460255248808028	0.01848367786872198	-0.07500233228030198	-0.23107928814032336	-0.32601114131039377	0.3317358533953171	-0.044919172138071034	0.029411128583457492	-0.12411822409566012	-0.10516310911810049	0.5894879273577839	-0.34498368727853784	-0.09814032476946552	-0.0827850466121873	0.15106211761225735	-0.15082976676037085	-0.15754465171952625	-0.14241645582914225	0.25411260286012305	-0.005661775937378462	-0.0815890285937177	-0.223030235296364	-0.41901036132592406
0.1863097243852446	0.053117195767674395	-0.6987282190551392	0.0939273325504788	0.13436280503865916	-0.24600082771200107	-0.1246687887221259	0.4354694331957621	-0.18892333153314675	0.2224902496887024	0.11369966350426264	0.03140269653542562	-0.1441544689619862	0.08679738495847533	-0.3430722189109755	-0.20371313754368464	-0.030432336977221242	0.008454638575412763	-0.06772280718745723	-0.02302141762809846	0.20765797783695605	0.1850745342462699	0.0049296891579947355	-0.058500372580960726	0.0713559871932278	0.35114195097438006	0.008127549520529274	-0.06373989189390952	0.0027335957707279477	-0.07479971337882081	-0.24242154506972474	-0.3167859584749626	0.4356590632818366	-0.06471816759594282	0.012637364194967082	-0.10358734037600888	-0.10910746585298639	0.5769182150254408	-0.3718174017348776	-0.09765942448361309	-0.09089998107984928	0.13509363424331775	-0.14675878475948928	-0.14590973367136104	-0.1493419267571338	0.24688313494770298	-0.018300264124770843	-0.07021748042991391	-0.20793987376499543	-0.40844298787813865
0.1797812436101857	0.1327652505192469	-0.7180652936338876	0.09583456896256974	0.10792716215280793	-0.27444795687897783	-0.09436078440587709	0.4673535331513552	-0.2034676535345235	0.21522881222034837	0.08284124939931198	0.04562673683304579	-0.12256051546621967	0.10875129953743405	-0.33715011706173514	-0.22632574389651214	-0.03983742461976001	-0.014944484404660046	-0.038780799329029725	-0.021720503948224452	0.19281053408981447	0.1879100402814005	0.026028941178982995	-0.022145501566546287	0.08323333355035274	0.3716209929473166	0.029388256786111323	-0.05607288269032239	-0.0116708271390461	-0.08416131264603263	-0.24746904905942024	-0.3328519814148078	0.5087166654176066	-0.055181354420148855	0.0007403147137614849	-0.09008114145150473	-0.10546406614977173	0.5565015623734528	-0.38845117943767316	-0.06120823460277357	-0.06167206773292947	0.10459967443422769	-0.14653507433322271	-0.15275524656761025	-0.12893455295240303	0.24151137991713326	-0.015422750264431425	-0.06524618732951312	-0.1666555637975987	-0.4298079611617703
0.20343662167538698	0.2183886819515617	-0.7237828803601399	0.10679613038632758	0.07888441759761419	-0.28479524301184683	-0.06385421258253474	0.47208692644778577	-0.22044784576475784	0.21362086630799682	0.05318864994909127	0.07738878966289367	-0.09939269334100967	0.13367667508811193	-0.3235888865210795	-0.22969776927118227	-0.04618239885125015	-0.0361322566328348	0.008517564054748645	-0.007538926282474151	0.17632424538981098	0.20240118108559807	0.011357468660904962	-0.0043234341830697565	0.0956455408890991	0.34392137765420616	0.03601992609168433	-0.05728135137984971	-0.04578986368167383	-0.07567968244960747	-0.2719795183470104	-0.31584343831547057	0.5416919004509231	-0.07840120019399231	-0.007777185401020212	-0.029896323228297456	-0.12455599880208061	0.5388114912505808	-0.41684215950595715	-0.02328331615456074	-0.06335463119253235	0.08594180133882809	-0.15782405006055494	-0.15916735807938043	-0.12321826843493341	0.21328875594791846	-0.011931512168506497	-0.08915963317565175	-0.11979308361762357	-0.4329655904494231
0.2239099485232547	0.3085616881672613	-0.6977681825107127	0.11683837428990114	0.06286783834001249	-0.2956682028106439	-0.04884998567120372	0.4561980135291514	-0.24251993965977475	0.19564657595827345	0.034665112822588676	0.09858998870821375	-0.0830880262111483	0.1621727088783949	-0.2906943969046927	-0.228762550214703	-0.051874422714398995	-0.05921393857665327	0.032452811945647426	0.024647559727941554	0.1304330039270586	0.21215322677213105	-0.006846994526974126	0.016766351925785895	0.080469153351303	0.32454637262777564	0.05528664382007294	-0.06872135594302706	-0.09702942424839303	-0.10573029588707497	-0.27288578428331906	-0.27713906386706094	0.5797945323964886	-0.10591787174145013	-0.029563691973513172	0.06525426963597092	-0.1315811011727078	0.5178156067433504	-0.4301820002446594	0.0024632554070780936	-0.026793318006783605	0.08382436454058138	-0.18604050372252917	-0.16997455544837753	-0.10461861109050427	0.21324122427382766	-0.03751903871906383	-0.06879760287006254	-0.07854170950775775	-0.42366053955951744
0.2562993769726942	0.34837707262566	-0.6423566146654782	0.11686329720204133	0.0539471110785711	-0.31445890254419456	-0.0382734743214758	0.44408649295658054	-0.2548386018503423	0.1833428977397344	0.025711270528963222	0.10578807893822051	-0.055077073783995345	0.19840645093090642	-0.2704253792123862	-0.24207761057329252	-0.06746440134594832	-0.07625944857329868	0.0771768201322828	0.041279225210686624	0.0961249308131391	0.21851802482527116	-0.025633264124220522	0.015027550138921725	0.06309261339400041	0.303146586773629	0.0697174534534071	-0.08817277825619871	-0.10292456367271796	-0.1167604834160316	-0.28577134900845497	-0.2526707640551538	0.6041082848564239	-0.12331222519841016	-0.057797429863942075	0.1755945467903535	-0.1556300078400305	0.49120015704403447	-0.42903130587615923	0.017438361756805472	0.004837711518062726	0.0732330506726177	-0.1726473888244242	-0.14781466069751506	-0.05999569339782139	0.17776442478538015	-0.04227929519244482	-0.046086814782684275	-0.035498309769110024	-0.3984584230864211
0.2962302043986547	0.3929754837940993	-0.569667369276454	0.11808409747467538	0.06670104144452431	-0.33353427942061264	-0.03208778090367053	0.4259266699305889	-0.27039168508862305	0.15599347296406796	0.009616340038985323	0.1157524725422274	-0.0302423276217157	0.2137506431631969	-0.23227386181616433	-0.23557946039144967	-0.08373019938047897	-0.08635636828065107	0.11288721681370448	0.05176897980124222	0.051118498074967066	0.18488488599714803	-0.05176008187703546	0.01036809836892745	0.03610512941884815	0.27786096383065384	0.10429069142950617	-0.08676866794835841	-0.0852608846434939	-0.12069563158355896	-0.31219649201337496	-0.23528104376651138	0.5870815426644975	-0.1364431489216822	-0.08125492262251763	0.31127627505259703	-0.16565194976134326	0.4581697145479124	-0.441478082407784	0.05452570733777586	-0.011663610190252855	0.06951021179279163	-0.17475953903062275	-0.15949260902612744	-0.03227614137113608	0.1555957184672711	-0.05303613933725719	-0.021063093696900365	0.024421601400094757	-0.37694215829438404
0.33811306163054783	0.39112758665345415	-0.4803831662572546	0.1340130064991101	0.0692071536414607	-0.32937106448472275	-0.027676086681270688	0.42991894108607226	-0.2733474840437761	0.14254132805359926	0.004575347200466605	0.10919689272726792	0.01076323885123667	0.22165306053697237	-0.21174946734085812	-0.24543085187683406	-0.10741108475017005	-0.08393471111425725	0.13994008102652736	0.08311078235699614	0.005364261773737014	0.17655269687437086	-0.0773533084237074	0.005327851448604739	0.006492033284902261	0.2923711261335207	0.11686706894798735	-0.06679500797110499	-0.08858264108872987	-0.11245973703450554	-0.33131219145610574	-0.2219552281992609	0.5888321095230472	-0.17593927365244738	-0.09597608877768135	0.4238364615673477	-0.1906949488120763	0.42348484106525497	-0.42574944822956484	0.08229930574221177	-0.02274709523952246	0.07368249325754964	-0.15443308525413335	-0.15503490186646135	0.007122611568500703	0.13277575065660668	-0.07078966575938062	0.015108875062391303	0.10210497089421264	-0.37198654031768774
0.38972199310990174	0.3892171913868382	-0.3953155064834045	0.11727869878408367	0.09330252980127464	-0.33230017639210063	-0.027028436181360797	0.44499168742055595	-0.2874029735345451	0.1414659708448782	-0.003731234498838469	0.14834836354723538	0.057176641729947145	0.22807671588729922	-0.19005747136509973	-0.23429417455485163	-0.13394941656875553	-0.07079931529562934	0.16578468245429834	0.10436645750591882	-0.0411055125844183	0.16790341760329144	-0.11219952328258434	0.015192317271275202	0.006798080133530901	0.3145159612099871	0.11366794543592854	-0.012383854648943182	-0.08479675178939872	-0.11455914503945841	-0.3594895010644308	-0.2240849564796094	0.5767829920761762	-0.19896862088867762	-0.07260983382665938	0.5371824443136234	-0.19678232689544603	0.3870975213238514	-0.39818395013558294	0.12345981246849244	-0.05736767566345642	0.08376352235661343	-0.1507983302323913	-0.1666446314577797	0.045939454114106944	0.09642930988624981	-0.07966916598027929	0.048310060838824095	0.1878040721899275	-0.35589488822746485
0.4512129207973068	0.35390940404539895	-0.3270539319407485	0.10977550823646924	0.09638038280504531	-0.3170476068627478	-0.020837887812282033	0.4309313418974801	-0.28283639060677734	0.13539325655604384	0.0034429594852887664	0.14012784846734522	0.09695081746636422	0.2046482022624375	-0.17274650921131646	-0.19737436735929342	-0.1626654324962472	-0.052510490733705964	0.197104720851844	0.12607482229072298	-0.08123988645052112	0.1815056268368394	-0.13030552063178258	0.02362920811263928	0.04201844681788164	0.34479131027411347	0.12333129725716371	0.05020597639598997	-0.08739839578536526	-0.12608144962087242	-0.3610109978957959	-0.1996553699759909	0.5646777350458617	-0.22308885034119888	-0.06344300505423303	0.6560200899829816	-0.20040661004775379	0.3575417713242681	-0.37210591158744544	0.16400794556224282	-0.058142155052549695	0.12009147203139663	-0.13051099202418057	-0.16444044157527626	0.07876574651157495	0.08024300211522364	-0.08230166723984193	0.10569186915367279	0.24512787088006593	-0.3349422226899908
0.5058663302069814	0.3187413731956555	-0.2706633882461541	0.11867324132389208	0.12294822515775494	-0.29200003489920895	0.022070171544568057	0.4463671914695729	-0.26460322819244003	0.16207636705436174	0.024538137228831223	0.14822720757306657	0.12673832084916062	0.1925371050905927	-0.17284611697584193	-0.14895757020465566	-0.1640206199455159	-0.04454059646306139	0.239484910958149	0.16224598869384788	-0.09153262011096865	0.21197578135008066	-0.13509889135952385	0.017146821610174227	0.08555161871148005	0.3837555219783903	0.15792029388069906	0.0916564346934502	-0.06684231037499863	-0.12092472655135318	-0.35259964330629706	-0.17471953251782676	0.5797804751054347	-0.2274629433895289	-0.052124179686194115	0.7628812489122243	-0.19207321744930356	0.3556408492379305	-0.3494406519040235	0.20578082592105512	-0.05628832322426465	0.10712477906430895	-0.12345807921999137	-0.16789960633850592	0.10451642543901776	0.07854726255354416	-0.07158624861776905	0.17190479427023425	0.30372959453715065	-0.3277139959788601
0.5471240411428027	0.28908916631098175	-0.20620523958941178	0.11127988055859057	0.13890444551110817	-0.24628500277877635	0.062475989014959564	0.4676248118218152	-0.23664234027862102	0.189973650235848	0.052956485001488994	0.16926010397553787	0.1650567530854502	0.2012087683149991	-0.1653414364129083	-0.09512868370795721	-0.1557794873074114	-0.005667202153015777	0.25994732962870715	0.1798113581630036	-0.08396212227328319	0.23343458482620988	-0.131020951001822	0.02953783884533029	0.1580701487376837	0.4151003453747326	0.20604550168929436	0.14685216653212646	-0.03192419358017359	-0.12242675899631254	-0.3447851586557146	-0.15661063807904999	0.5652131248918402	-0.20228808174273932	-0.043836469021898083	0.8660545883492621	-0.1724256739079472	0.32427849286528165	-0.33341780271866484	0.24716045489180152	-0.07416003827359385	0.10556487562467484	-0.12536632038635642	-0.15920708987143084	0.16105808317474204	0.07924777306505776	-0.0895872044956851	0.24041276929803498	0.34548371088879526	-0.32924606882439
0.5884719552309943	0.24150338508924865	-0.14007018420106837	0.10007774966934306	0.16664871675778947	-0.19730496984694873	0.09934109052145071	0.4789970747116544	-0.21410255929966365	0.214501881852491	0.07923441626453573	0.1887596372117233	0.2115262441550585	0.2246998171025417	-0.1456797354870487	-0.029865420822606896	-0.14496755974081382	0.04774182596218228	0.3075569830805483	0.21382074188036562	-0.06926062204205813	0.2924130498435377	-0.11051620879703812	0.05505168348274845	0.18208812249414585	0.45053329768036876	0.24166347465525098	0.19939703137372322	0.014490722272655932	-0.11539535160664063	-0.2939497502784275	-0.12576769573292937	0.5359789829120964	-0.17834942657201525	-0.039511003571632085	0.9887848722596541	-0.1504326862112999	0.3370539849356707	-0.299200317395926	0.3011989220067841	-0.08227407729045604	0.146565941815173	-0.11654846024493404	-0.12908342968763326	0.19831059982852367	0.0996912236490452	-0.09630876078646688	0.33021920076888117	0.4133872465340332	-0.28432270178274605
0.6290387953171	0.21498268106749427	-0.0814009634026481	0.06601788672731976	0.20327747920558634	-0.16995889354470958	0.14302739856747299	0.5080928774048898	-0.1897426131624621	0.2420965472996815	0.12306690371189939	0.21182477432117341	0.26106316439204047	0.2398928299003053	-0.13446587726215503	0.017891656985433824	-0.12512078631662454	0.1062557612048857	0.3340432485560558	0.2638993431753328	-0.04984155881354165	0.35058567825624215	-0.0425912752886628	0.08605000757093627	0.21887136575062618	0.4959410347140614	0.28983244276784725	0.2694162552308302	0.05911796576368629	-0.12191795159060734	-0.22304537247438377	-0.10445969232099603	0.5426811754180793	-0.1248083410906579	0.007731053257528403	1.0674289070260783	-0.11359171723745118	0.38268246623425034	-0.24765675461466632	0.36312228396659346	-0.04847605683040045	0.1800020538062097	-0.09928222283602253	-0.07604819422676687	0.2655767974867317	0.10935710534528335	-0.09187235660776787	0.43751069067722936	0.48520560257070156	-0.22402531377794482
0.6556092188490612	0.17524554865154982	-0.047607958574485645	0.013115710816111162	0.241908013318659	-0.15089707272271388	0.2163230834414601	0.5514993291367281	-0.16364210817917663	0.2951027734992497	0.15909109400929006	0.24170370148917303	0.3126111862011489	0.248978935639178	-0.12899112514962713	0.07913512864932579	-0.08321643468848147	0.16093042935815421	0.40013868745117864	0.3061517246535458	-0.006675120276374286	0.40117011884877185	0.031572128089363924	0.11771263612185648	0.2723616427900374	0.5547319923188317	0.34624845426334944	0.3363610178065599	0.12575543267962402	-0.10805300690985627	-0.16267947991506718	-0.08651315851923594	0.560604221512988	-0.05580852493091748	0.08210357011578903	1.1327169517701847	-0.06820372089809543	0.41293145260444375	-0.20531044612220337	0.43711723645547307	-0.018437960132566145	0.2648344817078782	-0.031139074858472855	-0.01702438565853248	0.3270135952802329	0.13403856419650823	-0.05475191807269568	0.5535700948502227	0.5646397696690287	-0.16873564509440384
0.6758807089617196	0.14767045011171764	-0.05765444137754352	-0.04104275728430824	0.2806060673353597	-0.11845793656643948	0.2870597234990865	0.5832426624969965	-0.14062842087314067	0.35444361251611023	0.19505671252830958	0.31241328838608917	0.3676919142157635	0.2576939481297552	-0.1288593728686322	0.1568015706221281	-0.029267199091685597	0.1938486823586016	0.4713203785528147	0.37159648364469344	0.04572487087720052	0.4628634665496497	0.11051850849862857	0.16152592531090887	0.3324548255569293	0.6151169169951182	0.4119243886913794	0.42144748680545857	0.14356911249073323	-0.10688746390805273	-0.09811377939521589	-0.07507387224436521	0.5903359433602702	0.007673571324058737	0.1614774262352253	1.1766683311413844	-0.010059982112124716	0.46541163703279514	-0.15394330332164413	0.5081584210889651	0.04973384994822695	0.35992244349995073	0.028076327463065757	0.04396516456624141	0.383328107128205	0.19970573248366658	-0.010154552474645995	0.6586509245569017	0.6399394937783273	-0.09501798490756387
0.6773655474282547	0.13125762762384677	-0.06873522580585234	-0.08712298299381149	0.2921087442165247	-0.09234244876008392	0.34678242109722557	0.602212126503382	-0.11254314809657147	0.44130693293344825	0.24234917923134414	0.3755487081377066	0.4279025871448683	0.292635130904427	-0.13737315430025257	0.2374580951899917	0.009488717336454566	0.21488826321319646	0.5544092082824644	0.4375854817958508	0.11713152763168211	0.5269136593938504	0.1963593742551881	0.20566996926194553	0.4042429349147443	0.6730055652086275	0.49190487034733216	0.4809794085837277	0.13346308155173367	-0.09360919507869501	-0.005383613295887252	-0.05813263074251422	0.6170554840401471	0.07535280102485638	0.23961377312286833	1.1896206665629954	0.034530115280072264	0.5103925472791762	-0.09412807169808539	0.5858860479715572	0.162399640668385	0.46569082650028965	0.11944284769200886	0.09608497953826656	0.45745062777767426	0.2445018423943286	0.0550738408507756	0.7704736268421575	0.7174652299301953	0.014420727543376144
0.6677887658063248	0.10374233600217612	-0.08851889635398943	-0.1472688297030515	0.30423763629178285	-0.08261070791320152	0.3897438849180864	0.6173310181787169	-0.09056973285933635	0.49934660823648624	0.29609303021875055	0.4730370546283124	0.4669930818270805	0.33581597748374187	-0.1255632947151964	0.3353692121249012	0.06002100372307815	0.22907072140180523	0.6374313453709319	0.4981629420539388	0.1969941894608284	0.5724096409139694	0.30174808847269874	0.2485174382727068	0.4587965302293462	0.7372875903649267	0.5649160901746205	0.518067709747973	0.15027512570699092	-0.09303546418580266	0.09193519397231634	-0.04450286607274999	0.6660059138770278	0.14180967464376548	0.3065743901445956	1.2212199096429326	0.09551068856167926	0.5676871519183735	-0.05389948437142265	0.6436215455951529	0.28892296027661024	0.5762992290345833	0.19407869279923662	0.1622594536599716	0.4910089858222236	0.3006255590548764	0.1466314652824022	0.8872808092646437	0.7656057377876909	0.10387416429577614
0.6596907236626759	0.08473200631538369	-0.1029269011929997	-0.1859313546778038	0.3005616076001716	-0.09886491924152944	0.42237886737981356	0.6233741933720426	-0.054809499434872656	0.5645107564064232	0.32595911955680223	0.5244740701592052	0.507461986291667	0.37194288486252775	-0.11064523474584335	0.39747561263214226	0.1256030863713067	0.26211760967541375	0.7192712519390513	0.5732537837779321	0.27450665005348096	0.6374301659200082	0.4036590525925659	0.29095298945258374	0.5186667757773271	0.8057717479181411	0.6457201651198107	0.5391506091753142	0.17133230068583138	-0.08863388025340442	0.20576349410889794	-0.00532559367385878	0.7112245670610747	0.20882333537981665	0.36859597647585424	1.2551384800091763	0.15177437701832105	0.6318236152862946	0.006029230891406978	0.6925939064181065	0.40994245143147945	0.66827781363608	0.2916460050095286	0.21776013927519444	0.5261915577188738	0.3655973688651251	0.20671755071545053	0.9782532312057347	0.7863719671452898	0.20820498954377
0.6419534957564069	0.07807796395453645	-0.09581889036212403	-0.23230921909737562	0.2960148274482327	-0.10275801724115455	0.45020599159520824	0.6388785617835817	-0.03806812614111866	0.6349744166725217	0.36783878995861363	0.6151047692250471	0.5525454191892333	0.4139055175129787	-0.10289710976631603	0.45321307459833254	0.19403709535661995	0.2893393765987714	0.7972524647199909	0.6453851986197545	0.3412921180592544	0.6902704555188129	0.5025531500643733	0.3316348080955781	0.5885202179684856	0.8649666755938954	0.7150095316415075	0.5530532185818086	0.20096995517340618	-0.09343464180097887	0.2813248831107319	0.047344840012228565	0.7453081919307484	0.28903785193493037	0.4435373300505674	1.2748094814116484	0.19580868217152708	0.6880094228061043	0.05584408847554452	0.7389379689594505	0.5175990789712477	0.7541337509877967	0.3671804641773368	0.2765723373185103	0.5570075772321854	0.4286574968460878	0.27544757147459537	1.0527657476262409	0.8330413925295822	0.30325097236575377
0.5983015430097577	0.08216094023318803	-0.10530117171361628	-0.27884299956560776	0.27469953302958283	-0.11461655240405613	0.4484941357761061	0.6484912422318623	-0.04704581091821633	0.6947950945127224	0.38386411340762827	0.6949975403902682	0.5799585224906768	0.45057076123793793	-0.0833440787656052	0.5173993840723268	0.24611185870033947	0.31938075396902	0.8495845827117762	0.7170113207842077	0.3819577543195964	0.7078546372479919	0.5650490035707175	0.3741302856917408	0.6446259012888588	0.8713034287957887	0.7610982080056956	0.5707140466654692	0.20497486735353462	-0.09235140807099558	0.3275714719555702	0.08364477058877906	0.7470072636245669	0.3337064410126508	0.5076586120762854	1.287439122284917	0.21254560445903223	0.7263365341399215	0.09586968132300927	0.7824737608157323	0.6051779942333628	0.8570702985134293	0.44548294140643446	0.343579379897784	0.5835558089703187	0.4759232594734987	0.31440526552803305	1.1248687946126248	0.85714325050208	0.37170333966204805
0.5724927284262815	0.08828323098331874	-0.1284933138591769	-0.3200534698844638	0.24877297270722645	-0.12936855207196638	0.43310102726775235	0.6533276468447391	-0.05961738899637533	0.7597824843118625	0.4066009986782726	0.7573166649132119	0.6082987805840872	0.47427846585682304	-0.06887478575295347	0.555444527892754	0.281627075202515	0.3270139690509014	0.9106240361184981	0.7820509351962033	0.4148310266952969	0.7166356339916168	0.6368054938988001	0.4047820577148598	0.6604555474083188	0.8849860386315701	0.7684644095525128	0.5771852512165286	0.20706183475368256	-0.08153446960898177	0.37568334879170884	0.13525907048203561	0.7756933021789221	0.37236537011820614	0.5960463380459683	1.3012780721164696	0.2286980812164919	0.7721917542239412	0.1449267630560564	0.8248029195124932	0.70163669583026	0.9560138152239883	0.5155855566326504	0.40112850677067247	0.5867253012540989	0.5265436614069374	0.392664914230003	1.1780345314262408	0.8950248960863396	0.44006673119183903
0.5324566713551501	0.07222277557947698	-0.17157462198044188	-0.39029561406948693	0.2060217395761231	-0.1495108406390216	0.4276222147553961	0.6559723808244484	-0.06998569653901998	0.8193343228498831	0.410230326771408	0.8078348686219045	0.6295583294871507	0.4742116772170859	-0.062423515419308885	0.5730047883263423	0.32521230087669595	0.3277207995098237	0.9294309422983804	0.8366291197322904	0.43641961734750456	0.7108676996463817	0.6836186548314173	0.41648312783950026	0.6995271085669981	0.8746638199205758	0.7840700864669485	0.5840286837709732	0.20479388814930283	-0.06817076206657033	0.41860472219151135	0.16774108963190176	0.8149134956541755	0.38478000789870015	0.6828333994598966	1.2994093715367225	0.23799226581499874	0.8038024435520725	0.1705020851879812	0.8504741130220363	0.7782425117423208	1.056808286686813	0.5889880781279588	0.434498449275665	0.6162358356861769	0.5614750100059921	0.4577147239411052	1.2227043732404568	0.8611434850071993	0.47994799353958495
0.475183989565845	0.021409485761467933	-0.2263618684484044	-0.4439827349864426	0.16322061670132154	-0.1587033517655536	0.41696414022427025	0.6567144351945041	-0.07974783518386194	0.8720573654815782	0.4303548258400586	0.8437074531002363	0.6601673549023893	0.4858235790816271	-0.04354162973325572	0.5789582004454635	0.34723596982239063	0.33611549061963475	0.9495925511730613	0.8953821648880051	0.4459418946227028	0.7022682430639987	0.7040555396713436	0.4353704330411028	0.7508228864427618	0.8594741289005283	0.7910246094516553	0.5943177995885491	0.2093971730136924	-0.05238784742929734	0.4455703321296114	0.20619511305679908	0.8635865558442232	0.42296202960423585	0.7449275577136529	1.2834547675065742	0.24304644339966636	0.8114391582751328	0.19779328985691383	0.8523644075842872	0.8563058591948695	1.1298189074485714	0.6303227388549408	0.4594114923370056	0.6251049483431153	0.6160245308029435	0.5098609761061732	1.2527532344936918	0.8485265180453159	0.5054605767402779
0.4362080073662291	-0.025749842530486844	-0.28991278860357067	-0.5044126441773905	0.11759442443502659	-0.15925965207295437	0.3822386157440936	0.6712982273617838	-0.09404753362183008	0.9221666978167242	0.44129374210065836	0.8670905561147435	0.6762591418531603	0.512205815773888	-0.02465536273619561	0.586651131393922	0.3705891971268087	0.3529391513102785	0.9492711850306381	0.976087824912509	0.4469239277161492	0.6976999866176371	0.7224081130343968	0.4536512446676458	0.8196073835887141	0.8317570926035434	0.7920009370976526	0.6248903827034613	0.21025261225531625	-0.016043609758848106	0.4469028129466109	0.231825709472003	0.8969943971189227	0.4707228161154702	0.7883595669742369	1.2543422455319073	0.24372877256165423	0.8220241123315641	0.1914618691310099	0.8564266418336752	0.8963189355905697	1.1580644643685212	0.647697359239493	0.48862259821847037	0.6305020464930782	0.6458387456773226	0.5497781364910284	1.2597240486838748	0.8607504458757482	0.5487397390932534
0.3800659365734682	-0.05960316661139973	-0.3378334129014172	-0.5607611012402434	0.0739284680326563	-0.16667983460280417	0.35735601947619056	0.7102535647711272	-0.10860968412020129	0.955565700968817	0.4481224474790303	0.8693168656672231	0.7047404702448904	0.5276567702802948	-0.004279914952224174	0.5871093488865974	0.37640226915606945	0.3786990974233488	0.9295270692026293	1.0336128419487187	0.4494188307720847	0.6743322379182268	0.724492626610924	0.47663007577812655	0.8792015878043224	0.8013662061269262	0.790850169382965	0.6399169727358209	0.21402328408402163	0.008147914779390707	0.44784153611597477	0.2763776795049865	0.9020139525581288	0.5120238143782753	0.8297338643567855	1.2101445490202571	0.2500252425959986	0.8103594497730364	0.20072639592649164	0.8617971819640149	0.8925569015302857	1.16202844605066	0.6482519372609249	0.49752496851550737	0.6170016745075034	0.6676035989603244	0.559798982369051	1.2653886136148782	0.8433027951776941	0.5674485766046691
0.3552048031149161	-0.1184245851748956	-0.388857340246855	-0.6213957162485336	0.03887098189309085	-0.17721088058450743	0.3436155363814001	0.7437937697372787	-0.10009180871907006	0.9775776244801477	0.4364806698779756	0.8831982702912902	0.7236077728240422	0.5518278640746244	0.03311716751295252	0.5804614953500049	0.3907068503233719	0.4202973744389184	0.899892453934835	1.0914450809791565	0.4639088296340009	0.6485994243404153	0.7196167318577037	0.5121098909283938	0.9279689094759508	0.7995818132394699	0.7789125645590969	0.6820967967155902	0.23084945874771723	0.003722487485210104	0.45157235896857506	0.313175656792672	0.934629348503757	0.5400960653444391	0.8686346362580526	1.1750892282332273	0.276494173582829	0.8346166890792446	0.19222007859862633	0.8543213153088558	0.8662511806496885	1.1612654688241846	0.6397976152622661	0.5306756265123498	0.6132258666755526	0.6870384030448862	0.56529811222506	1.2588969284294649	0.8276873641798792	0.5569966351420131
0.3205831317057093	-0.1585737829096376	-0.44721147439691544	-0.6577082982780029	0.009414880928972367	-0.16133222217128423	0.34148372727712345	0.7774540924240102	-0.08851448031049364	1.008723189763708	0.4214285717029124	0.8831949809888242	0.7634220176241083	0.5538116970861819	0.05069659673404987	0.5692980649570214	0.4051652060339431	0.4617726655166508	0.8565366072682072	1.138375794879853	0.45146638918796106	0.6226185058755731	0.7098443474341176	0.5441086037460728	0.9702401957930743	0.7907223014575888	0.7720680730023342	0.726314927039238	0.2273146577137155	-0.0018315256000111275	0.4459424886523764	0.3610889842664996	0.9556449297224396	0.601591662935118	0.9097984664103868	1.1292207759239496	0.2958070358036674	0.8496386099566424	0.18904538617907227	0.8579680937827374	0.8402580120227352	1.1420937410664398	0.617309573934119	0.5569245473789091	0.6215039170056588	0.7173872107572333	0.5458232828274598	1.2478820896118719	0.8344429810281344	0.5804728799450907
0.2914811109600527	-0.2025631789262364	-0.4991148225662248	-0.6947725126729767	-0.014670878172411281	-0.13240761864299153	0.35118197794144146	0.8261107186583606	-0.07688822718923582	1.0480453103950054	0.41321663860198976	0.9006907808060699	0.7861266872638717	0.568792303004684	0.06026685531266436	0.5899878654834418	0.4129682783705816	0.493539182165704	0.8254656798399254	1.1706639969637613	0.4504147838875773	0.5817316273380951	0.7047458543474481	0.5715798819158536	0.9968320990017281	0.7376913960868181	0.7697933745066029	0.7536496591243866	0.23399023598872115	-0.00032939380771093566	0.427685217911992	0.4064241046731868	0.9776412826253541	0.6447478766858484	0.9722605907088664	1.0903917747086778	0.31391256077641694	0.8729996912061113	0.1804548233548044	0.8589462554820291	0.8364999704182461	1.1305874845079011	0.5981860978838386	0.5868747520524302	0.6378718946027064	0.7340249586356796	0.5472075443851638	1.2623548625311636	0.8642078207581955	0.5979031103882487
0.24048150376376304	-0.248987289946294	-0.5627045544208198	-0.7275437765728996	-0.025971961058426356	-0.1153771976799696	0.34152062490680324	0.8732796470705324	-0.03896726285231832	1.0626857157667458	0.39261592550919056	0.8933517987870978	0.7969058177691962	0.5958261904818923	0.08538737021458286	0.6169617916236976	0.41313624748707517	0.5179318347644336	0.7890967775347109	1.2038503454012282	0.46643089189371434	0.5442617380577703	0.6965637054888916	0.6009472839714645	0.9978256123685618	0.6876747078676106	0.7678922461272072	0.7756651997811947	0.22674998085726936	0.021415056706583377	0.44462728873527235	0.4370784586122494	0.9961692056853574	0.7077690008038617	1.0340210133238001	1.058501024521955	0.3475071844137221	0.8761829259193495	0.17119587162893693	0.8392790114708253	0.8351761861468819	1.1085339427672207	0.5937727203312535	0.595371358299584	0.6522022960494033	0.7390479153837194	0.539998787788303	1.2608346902300993	0.8648637989601647	0.6271403166022647
0.20901159944347367	-0.3109376516200511	-0.6043714274690064	-0.7645405301361987	-0.03265149935007084	-0.09690632041556514	0.3292288592720813	0.922854024894944	-0.00047636707427970717	1.079953898069779	0.3831973288871846	0.9047442978784741	0.8161398181418715	0.6138835942789187	0.1265610980605012	0.6139062493868259	0.42443406318103244	0.5438308347046348	0.7506726736439789	1.2328876795211834	0.49823308014625256	0.5404453604458856	0.7159037281387388	0.622862370338821	1.0004000362231404	0.653215633505003	0.776381304977722	0.8120358406206944	0.22849564213051837	0.02841884553552383	0.45427928850232213	0.49792262664388875	1.0482112266024457	0.7902141681530116	1.1209299655636296	1.041458042429352	0.3891149819869445	0.8727329396938286	0.18664377007944072	0.8298240327036591	0.8693476152939095	1.0977948633097987	0.5997586550896912	0.6205546175285452	0.6730540851688234	0.7294967080060916	0.5899806050412096	1.252238207444224	0.8713414809940356	0.6615359483923059
0.14683278543299746	-0.3769259635956498	-0.6609501576316096	-0.8064921571714379	-0.03301572789483876	-0.07647885262955371	0.347150426403771	0.9853192947931806	0.03746018683210238	1.0796554447997166	0.3597885658979768	0.9213717218446668	0.8361046646383707	0.6449424475451633	0.1691451162708529	0.6094421864224684	0.42821139683363496	0.5686917245820875	0.7192754960162173	1.2614808214196507	0.5143390507028338	0.5466373927789109	0.7203253798595858	0.6268339498436699	0.9857039252892157	0.622086983949196	0.8017465011814162	0.8648144575470884	0.2256380185393781	0.03273886530115766	0.46141136275950156	0.5476528193081551	1.0849276993967416	0.8430492585535312	1.1895725317332952	1.0028250765610014	0.43728791953563706	0.8717853367025772	0.1888155694205048	0.8180650565766919	0.9027667516990462	1.0860086151085173	0.6003661992098064	0.6392695410117026	0.7034448575822599	0.7390584410458139	0.6141227895163706	1.258359922985282	0.8608026913212716	0.6978213986100525
0.08642447235630923	-0.4248946726362461	-0.712229461937353	-0.8122966611666845	-0.026203622562872442	-0.053719241406831084	0.3536458657128377	1.0519998250495597	0.06170694274420112	1.1007837615443639	0.3366531378745018	0.9409951521404093	0.8490572125409963	0.6813629805901102	0.2073148742271856	0.5983083551718691	0.43460171484070464	0.6007094661592373	0.6941842182854345	1.2836982217905457	0.546174753133801	0.5435249875700638	0.7327318926812849	0.6305730653005512	0.9787375602359922	0.6105485819488266	0.8129090553616232	0.9355102013620169	0.233045665847717	0.03134979078264309	0.4551649346220049	0.6149540048455041	1.1038518451212804	0.8904045952743509	1.2404052614943097	0.963561997077546	0.4850315110933642	0.8452238724283658	0.1958859965964633	0.8016174487441603	0.9410561138229167	1.0472353724214172	0.5926686451362265	0.6702281035834956	0.7198744836155477	0.7412616283169018	0.6738153418997118	1.242050488881042	0.902878352027724	0.7292574371732773
0.041374693375553995	-0.4630057979954206	-0.75463958908445	-0.8371159108893483	-0.027082256803198944	-0.02646906163772673	0.3671324348560138	1.1024186905784261	0.08353565692443672	1.1372145872020414	0.2889498198565148	0.9714096873933069	0.8436751257137873	0.7081029166029148	0.23624028949511472	0.5951907685788462	0.4431397506354281	0.6109757369039591	0.679483302783661	1.304717166561423	0.5884980937167101	0.5426283808848195	0.7368912960412803	0.6356943125568042	0.9767964422953426	0.5989012712827235	0.8273220989448848	0.9955057807565856	0.23806906159760524	0.028264062378619115	0.4485716541365908	0.6554852553488167	1.1256675204891664	0.9189469587477503	1.2953329460076133	0.9235644215215333	0.532014747675962	0.8309933143707401	0.20702994130432112	0.7915676261240201	0.969972330442434	1.022203419581054	0.6161118858577135	0.6747224439552035	0.7473436285919407	0.7217930313171939	0.7544378587270263	1.2162844841444447	0.9188690189907577	0.7803312140534031
-0.007266019624442718	-0.5132542705744564	-0.7920174677003942	-0.8702570477023228	-0.03791371112463765	0.020373984833461013	0.3784566087018898	1.168721388377288	0.10795199086608517	1.1665054157955945	0.2525347266034722	0.996529542109921	0.8537548534750341	0.7232060633854224	0.2677162536706653	0.6047086004981342	0.4572266028212101	0.61757582863654	0.6746207836972342	1.2791389882177744	0.6062458660449479	0.5565383914617529	0.7430197755800636	0.6426349957866682	0.9589408646830048	0.6089305103436466	0.8172915266258141	1.0268427627776537	0.2343206724937449	0.001478032362747017	0.47624578097043707	0.705509956031619	1.1377115180501298	0.9177472056955495	1.3319972736902144	0.8770684015107465	0.583203036070811	0.8198005479398939	0.2337016937938284	0.7748722640737467	1.0081453409974288	0.9909584521882164	0.62753683342524	0.6612651110678965	0.7909786459826572	0.7086680846673035	0.8470624147914467	1.209470449169889	0.8866446033718939	0.7767343140401676
-0.052801640473895003	-0.5809029542603898	-0.8367997337410928	-0.8970238329187415	-0.06289644304058886	0.06883718063854	0.3784498117701067	1.1972813084900167	0.12317918576396056	1.203880973300538	0.22017721451875855	1.008518501381819	0.846855156173494	0.752541937170546	0.3126171538487515	0.6024960646049297	0.4698386388489344	0.6286943380175687	0.6628783219998968	1.2565176066042207	0.6218401739443321	0.5605075653760168	0.7263878401779856	0.6442724962995668	0.9418710337203839	0.622544641390612	0.8036487030381568	1.0497966849049987	0.24549518726313263	-0.009591745081502562	0.5006501146739145	0.7456031455986658	1.1409740499240613	0.9125960540478472	1.3510077707963677	0.8425127162670079	0.6273427055411244	0.8111146106018555	0.2734990185131753	0.7545166840519306	1.05096842185162	0.9824320066875746	0.6294424993673592	0.6667695885225255	0.848002178402473	0.6879419480383852	0.9421666013274688	1.1904437528658174	0.9090963132557421	0.7861816848444562
-0.11610266390361759	-0.6396784152751427	-0.8690315429871441	-0.9526855665950142	-0.08258528169101476	0.10077599797141674	0.3728078728949546	1.233779289970381	0.12261903926537561	1.2247863986650478	0.19908500780745217	1.0287860867438419	0.8555046350668402	0.7852470263318722	0.3532701315864149	0.6153955985415902	0.4811552623524144	0.6321146280969676	0.6438256250471733	1.240089929646784	0.6151746356582762	0.5828531421119901	0.7126115728902336	0.643356797876105	0.935337270755207	0.642221610484206	0.7916987532248122	1.0744365217522853	0.2235749643073563	-0.003187815496074739	0.5291463186028249	0.7924554951528823	1.1401009818962922	0.8859146267391779	1.355002760646468	0.798484959487917	0.663204656845606	0.7763695910044047	0.3217877937080812	0.7436558169642775	1.0906380329788083	0.9759935988626907	0.6196920739657001	0.6668861850896373	0.8840487181777223	0.6730049255615582	1.0289944718792872	1.1794105987192964	0.9258860684877712	0.7992486772738554
-0.1846627918703974	-0.7172685241165562	-0.8985376850100802	-1.0105143263607725	-0.11119439314841842	0.11700460341916911	0.3670377633061773	1.2549613997648665	0.11735258417653341	1.264880287062449	0.19152245746673263	1.0210956975780736	0.8724907949616398	0.8104748127888233	0.40483632914083534	0.6336423313927767	0.4873519821524456	0.6339032048956755	0.6491726618410965	1.2278067654004237	0.6353219189897296	0.6032461535581619	0.6918814895709791	0.6372205850845529	0.9471252362237734	0.6614696284446556	0.7786259461077696	1.0790263474983177	0.20660857152146353	0.0069769076738459114	0.5847358876940687	0.8294213938968928	1.1398893645392851	0.8315042971298858	1.3815244733686023	0.7705254817810526	0.665662401953338	0.7400056437764576	0.36368753912439666	0.7300842616310963	1.1166015433627148	0.9803971674239367	0.6356171911029703	0.6919541971331038	0.9552081734721802	0.6577399456131482	1.1332965180785801	1.1780398795022882	0.952791445825949	0.8069031063410719
-0.2539514174668213	-0.8023706220176168	-0.9303146130949477	-1.0599863069592241	-0.1452374433608587	0.1484223661861436	0.34484092608287825	1.256169918274893	0.10292850087581522	1.273581551022051	0.18018542288647915	1.0273179614098005	0.9160700488069532	0.8437852441348891	0.45192357504300096	0.6519158173149638	0.4818472477971242	0.6380668479721494	0.6578002836706199	1.2333073744050889	0.6424596042215961	0.6144623098535565	0.6582892068286936	0.6266897684320497	0.9592333860949218	0.7208246869201775	0.7910321237930755	1.0695176677552483	0.16424541591904707	0.014752327298473996	0.6278517329352032	0.8624986897206346	1.1440596942188854	0.7799534986721323	1.3802276703806124	0.7452050344603617	0.6672877508209304	0.7086394766679188	0.40780864005613066	0.6865846979858999	1.1260414199139217	0.9995373961218732	0.6399725913096909	0.7399601973493609	1.0100670195638322	0.651382445707942	1.2469614606122785	1.1649773869104902	0.9704706746324648	0.8006429580025692
-0.2941038856615907	-0.881886497062556	-0.9477726383500432	-1.1146443653940512	-0.1786108749705037	0.18224000245433075	0.35383909277353076	1.253338924919383	0.06524801394021464	1.2997334609714828	0.185645331270305	1.0192602668019834	0.9632991949348011	0.886101766076435	0.49179837829712236	0.6643185410309942	0.48165913027252544	0.6654934493803967	0.6614709951541771	1.2532805975185057	0.6376152905224277	0.6217072751217845	0.6337540682098666	0.6201674309853943	0.9726811310033403	0.7748334146122124	0.8284352949524691	1.04295911094711	0.1182744154236243	0.023963315997092633	0.6529016316848052	0.8931498522933863	1.148101854480044	0.7216067268590306	1.3625376331801398	0.7329935598952991	0.6685513065514689	0.7000456321138827	0.45674845949161247	0.6566467561321356	1.133391531032005	1.0396084000730883	0.6482508932510958	0.7835996986078282	1.0773712231652062	0.652071599584038	1.3711227103199974	1.1868546810089904	0.997994369628658	0.8052554452132632
-0.34805120459412164	-0.9525793508127579	-0.9536945395147406	-1.170418885808315	-0.21804174683464606	0.22555174695614064	0.3786226480354507	1.2451678715307573	0.04495918436082626	1.3172416089580112	0.20208150603427186	1.0071145174458676	1.0190035259027792	0.9463528658775395	0.5333991051371989	0.6964572613708341	0.4816333828938702	0.6827361101207802	0.6742592850414448	1.268296641509706	0.6343439551263013	0.6138813813375824	0.60054818075889	0.630937912619798	0.9460693339843788	0.8164876922733129	0.8739662998355182	0.9931518084960684	0.06656006977337145	0.046006007228350125	0.6827809247804116	0.8996641108996721	1.1719882239469386	0.6676748555888029	1.3370963491988344	0.7305482098859708	0.6603112184988904	0.7164895926008055	0.4896903069412609	0.6436793938676925	1.1045660001941102	1.0545060554043562	0.6417716290478903	0.8335323159103023	1.134919085068503	0.6790754626791287	1.4470841496152493	1.1982299654998967	1.0610429133684454	0.8187093935782368
-0.3699655765211238	-1.0299650313686581	-0.946028726135283	-1.2079734901813173	-0.2628727807941266	0.2711808738576234	0.3867838211265193	1.2191044702918394	0.037234884384041	1.327989628426241	0.22442239515114548	0.9994318033191872	1.0536095997584738	1.007551024970136	0.5827259609872575	0.7449095205749053	0.46949505131815394	0.6874580199609855	0.6735746076084614	1.2896765407642967	0.6449908745675221	0.5776328539198348	0.5710349908235244	0.6579323018203318	0.9471487791945525	0.8615838234263764	0.9418664256501594	0.9230696195204235	0.017721934767666737	0.07413968392163972	0.6949590218072952	0.9050268967465994	1.19934757120385	0.6061039039719849	1.3216991577707882	0.7376493993846888	0.6495122827451425	0.7240183364736561	0.5335295571313566	0.6336067825341275	1.076276599134364	1.0800405932434434	0.6453269697219348	0.8942359971407013	1.1783596238871654	0.6827804957364669	1.5140278948030157	1.2044732948250396	1.1236491169010594	0.8354648610020659
-0.4004972001136037	-1.0947894994747356	-0.9296236441869776	-1.2551741063970858	-0.2948076301157857	0.29248431379735473	0.4021109022975507	1.2039304838762146	0.03600140116176882	1.3117753794770386	0.28342760468236305	1.008135297644517	1.1074264186331484	1.0678777280634308	0.6260003486319912	0.795420798581778	0.4466977781317075	0.695917609307908	0.6683725815962599	1.3189777550070851	0.6316337549232951	0.5677863172853652	0.5456672497482192	0.6768083906519617	0.9200670591816928	0.9088319963882924	1.0134721952624712	0.8467528186101795	-0.030133749464796033	0.09912573881761151	0.6852761632904305	0.906943205506894	1.2452191304307625	0.5721803540802379	1.3158462343850563	0.7361167593996647	0.6267859612149305	0.7713838782153133	0.5824421206709438	0.6170446468084887	1.0472063877913353	1.1132175029712106	0.667763436964504	0.9520305115594612	1.2427460133568295	0.7065762478215326	1.5646475106784916	1.2376430881276888	1.1781384461057578	0.8453033189440878
-0.45708785591202916	-1.14340254576967	-0.9089657652463125	-1.2762022854876458	-0.3204240252666696	0.33144162266374655	0.40759554075143534	1.1944238444889812	0.0275963013695312	1.289978758766576	0.34072200896532767	1.0198819449680783	1.1672482984208001	1.14907398058483	0.6549406961231485	0.8346308280350128	0.42573791359047225	0.6841618309410786	0.6593033640187884	1.3401185800134932	0.612660725810245	0.5605005054808575	0.5415371989570532	0.6902376849204014	0.8428276808835904	0.9580243095562151	1.0848444835520732	0.7739081534141818	-0.08388082310203693	0.11800123682542099	0.7171001747993615	0.9252506297317673	1.2677225105277032	0.5142377099455787	1.3201333294688258	0.7548171312435149	0.6108394073181854	0.7984718591649588	0.6180463735877619	0.6052804117476542	1.0222620943367386	1.1441677791600617	0.6787352842660261	1.0292222367885129	1.3031818185000492	0.7461654788886053	1.5893647183212445	1.2682406766356216	1.2273080522926079	0.8316118264549631
-0.5032655941553053	-1.191661077189727	-0.8830890198622136	-1.2933319297283306	-0.3275761694679432	0.3383736366115694	0.4257457760881159	1.176847648157268	0.024596138479997292	1.2634221323013926	0.4182618672836115	1.0577193394528344	1.2255302599309232	1.2331408776217603	0.6984618678164373	0.8737364180527745	0.4032944007122839	0.6738230865047005	0.6553351470565766	1.3819318449579236	0.6141526217985842	0.5419713063567693	0.5266004465833104	0.6860499960310924	0.769368679803716	0.9949272549340946	1.181263682012342	0.7503175379500457	-0.13081639384271582	0.1496910515812362	0.7480527352135242	0.9416015429146608	1.3053746889849083	0.4707286130679654	1.3208956880663263	0.7578497598716895	0.6055698313382615	0.8351362194055468	0.6371905431928955	0.5815217171878011	0.9803937807683143	1.1852383532758708	0.6727920843099425	1.125520605986371	1.3408274043121928	0.8181770731006835	1.6028984786597953	1.3094633537615494	1.308246723885055	0.8483108341159509
-0.5439334710531354	-1.222528713222227	-0.8447386366947726	-1.305056681412492	-0.34311149481479747	0.3563414035095172	0.44171176884676455	1.1652931111710656	0.01899840504003058	1.2278854171146316	0.5010235142406512	1.1046193104488045	1.2806460855559028	1.3219875290013412	0.7405796787698447	0.9128010246426204	0.40839336742022603	0.6709263967294025	0.6509822733091225	1.4262863754815975	0.6099306677647507	0.5530523160876831	0.5441625215845175	0.7014071064313141	0.6820506263444457	1.0269095884627994	1.2842364596686653	0.7344644123813941	-0.20307508571170962	0.17516420648895725	0.7922313557982787	0.9440379997145281	1.3645703550665362	0.41350665344091697	1.341521202553297	0.7673259685166351	0.5988993270456844	0.8613324881569904	0.6272675387306845	0.564410899362022	0.9398321409464195	1.2238723001207064	0.6562622070787685	1.2281260848153734	1.3682012166552249	0.8806706988680644	1.6240318355778949	1.388287401177664	1.3534373224188343	0.877282266324395
-0.564789801104707	-1.2865354681862533	-0.8195596975128433	-1.2906495485064529	-0.36132098393858236	0.36630394873484035	0.4783588830410671	1.15412300216332	0.003961518982163017	1.2106786837949535	0.6016967802804892	1.1686834099300207	1.3219079580648374	1.399345425727116	0.7719592541032423	0.94209580815292	0.41693451813518473	0.6647588063128728	0.6491577050779955	1.4554275550866287	0.6155690858887597	0.5513942492816742	0.5625245262647681	0.7177150655765662	0.5725699264838483	1.0608953374371095	1.3751063169898678	0.7135362035742203	-0.23435693355232284	0.18842608300708963	0.8038910258282753	0.9423142648467462	1.416730484791801	0.37534617961801475	1.372119406091963	0.7896784534145003	0.571496897225278	0.8974011033534814	0.6299460499545186	0.5327608823715051	0.9169508064360382	1.2599149243119523	0.6480636674883378	1.3319243670165346	1.4039407853510542	0.9463331029081695	1.6527057801478655	1.4747885018674427	1.396940728583456	0.9316447555366836
-0.5839242718635972	-1.3315076208392067	-0.7857343965244303	-1.2794654972890631	-0.36893610362474655	0.368808806346412	0.5227088629262021	1.1440436012120636	-0.01930715729251035	1.1753077605565077	0.69871944563638	1.2674841881046048	1.3480825533782494	1.499955407279423	0.8078037430107704	0.9690449165507158	0.4236288365854854	0.6707311997525301	0.646769665830821	1.4769676407185197	0.5946507416007399	0.5586891380942437	0.5663061139449665	0.7476863696846856	0.49163478440449404	1.0978223873486521	1.4836171642731266	0.70210069651951	-0.2377868427352227	0.2041915125123887	0.7994165071051402	0.9463042172228169	1.4523478014605302	0.36530457100338537	1.3750909457529876	0.832607266589711	0.5709542075196972	0.9187507511758103	0.6225658966888474	0.5252920276281693	0.8833691200449743	1.2885160706181866	0.6221209976343662	1.4111850441038278	1.3900806915622674	0.9961122828473548	1.6770099252968678	1.5577671984976953	1.397550829395517	0.9784196034499949
-0.6006027949609292	-1.3627716924836122	-0.7114455058282646	-1.282741381757671	-0.35815383731584904	0.3642371525115419	0.5629792272560578	1.1499030014201623	-0.04220723975723446	1.1703564115518081	0.8087795097646329	1.3451303656854725	1.3598655307783836	1.5875019200470482	0.8727539962535957	1.0092008776731163	0.4553780325099191	0.6717926388975598	0.6422395513369529	1.4819652837188042	0.5864637763427856	0.5773343212102364	0.5973524222335576	0.7757634620193746	0.4270255742686012	1.120658146012758	1.5477053720328642	0.7063910828860306	-0.2350956330550006	0.22437342805120042	0.7922930732979088	0.9459215510601162	1.510053670323504	0.34462298952800857	1.3696044160924505	0.8743768616566481	0.5837643141455905	0.9492315573126305	0.5954388468474626	0.5426950084465679	0.8566019853446729	1.3056704585899648	0.6122223228369176	1.4668440371712503	1.395971612753035	1.052081106080446	1.7085935122050344	1.6468302473979919	1.40681600794546	1.0419072296981586
-0.6238929748905282	-1.3956292696750912	-0.6193055138334492	-1.2788175015734162	-0.34529244183553925	0.35560320103481413	0.5828908389148324	1.168500179732224	-0.05900209854197116	1.155770468117876	0.9085845468097474	1.4547374344302644	1.3671922754921215	1.6597585402894866	0.9606582955199098	1.0590217442995964	0.4795073086760338	0.6519981697051246	0.6386985199890274	1.4680964918305164	0.5884872858417822	0.6175207572922561	0.5978148936089964	0.785669424749453	0.33775851597347006	1.1437513849228131	1.5766264619444907	0.7534724809618849	-0.21250029788452024	0.23144397829313218	0.7942489008611664	0.9284405070698695	1.5644167980635868	0.3125824321882307	1.3681857222785585	0.8977674428234395	0.5731426479615018	0.9710384934417293	0.541563232446322	0.5580785586599778	0.8184249823338832	1.3004276150795957	0.5860459339824475	1.556017671432374	1.412856928773784	1.1058993703529225	1.7300928500256518	1.7102738141931186	1.4307866018038473	1.0673278936508106
-0.6480626466046333	-1.4210492800536485	-0.5165741227755924	-1.2649911992469172	-0.3268088431554526	0.35280216873792114	0.6111005332905936	1.2126203926806876	-0.0818710847910078	1.1344911664088546	0.9969169853180014	1.5664091983330342	1.3651337496549485	1.7333147335219312	1.0503745798383861	1.102938134158316	0.5026066896959481	0.6542381818483053	0.6214152471355441	1.4579614031312231	0.5809474909259016	0.6652653154206457	0.6000404919917649	0.8072445212587649	0.29586944978692775	1.1794715646602596	1.595069876222525	0.7816296061413174	-0.18622032394248125	0.22543048375689315	0.8137917471188322	0.9218086195653218	1.5695463311328102	0.30175312743291594	1.3737328367283008	0.9188794313214654	0.5775077410987908	0.9878882973009109	0.49127052945097577	0.5709354833132105	0.7909637306761277	1.31662933148694	0.5715317613294221	1.6193146642218856	1.4290997028456858	1.1588899851954255	1.8168265573950044	1.8010445843627063	1.4258311589566124	1.1145537311331633
-0.680489376112672	-1.438336149908578	-0.4089619895821778	-1.2830594657041388	-0.29449539316661066	0.36395390126477	0.6470024124643852	1.2857531136515756	-0.12081557070187543	1.1387061594749814	1.0877575692400752	1.6499794096553675	1.3761641637537072	1.795253956917172	1.1190623596136768	1.1274885166730257	0.5348575486501184	0.675653719978367	0.6212100205016035	1.4387134950321683	0.5646965255653159	0.7193607535231477	0.6004451724898857	0.8172045927014434	0.24530020798937519	1.211699873998392	1.5950951029401512	0.834575696080363	-0.17114703885058186	0.1956113794276	0.8367043688562659	0.9023010827834963	1.546650173785808	0.31290070522044156	1.3860539076091942	0.953073596834518	0.5907154574755568	1.007113459864704	0.45249220356678344	0.5642391075223617	0.763179660449828	1.2995883401304726	0.5635809304712049	1.6890337139654548	1.4732762095938878	1.2122013557407099	1.9040649794223743	1.9066287925696568	1.417764270441582	1.1611695277633474
-0.7200523638339869	-1.4330334354443657	-0.29834285461900895	-1.2861756745661528	-0.2620825980953743	0.38512168024506144	0.6641554408094501	1.3508539816842617	-0.14989550776423682	1.1297571885555928	1.1490240738496003	1.7351120396491049	1.380864919281982	1.8553275328758534	1.1863016243213615	1.162051139243406	0.563780174476771	0.7034935154310457	0.6180839833916516	1.4207786347184228	0.5641700369592066	0.7372565791957921	0.5770954445810716	0.8274433036723909	0.21615885942956323	1.252363126627745	1.6167659268583054	0.8832310445864294	-0.17175356375125028	0.1630994654269906	0.8736398236845078	0.8757843526386472	1.5374350682330509	0.31548397217644214	1.4102553671542621	0.9983259380534697	0.6193438129132498	0.9950823315381122	0.42960654279792243	0.5757123482425466	0.7448862279984103	1.2839214077607681	0.5519102925904693	1.7492576150654344	1.5062295231920446	1.2506726506968817	1.9961383669920942	2.010780742054399	1.397613140477333	1.239791813121566
-0.7151395845995298	-1.4458875755134297	-0.21108147313273634	-1.2838599558483053	-0.22217030858321452	0.3938300193152404	0.6825877488151318	1.419119301424429	-0.17693594769370483	1.1113953254012117	1.213931281361394	1.780779070437361	1.358278302536743	1.8963550340704725	1.2592902420442975	1.2377546002461577	0.5878880799243084	0.7515260443926561	0.6133443789391613	1.4119893088498574	0.5828747294184939	0.7687870795341535	0.566272190074434	0.8327756562742696	0.20500603622664712	1.293053222942314	1.655054716827977	0.9278218881709543	-0.16529478008455717	0.15584412913124418	0.908431212575622	0.8288353836007823	1.5339434852048734	0.3398991279435014	1.4063649581902897	1.033530194785888	0.6296227277043399	0.9867044286844951	0.40434776072968315	0.6150205415956178	0.6941415444966629	1.2603629109403414	0.5213545609038559	1.8134491978897915	1.554718242722571	1.2906313879017008	2.0680966155234457	2.1241050082665276	1.3815033292479713	1.314369651565974
-0.7279200586821164	-1.4449870559772466	-0.13438336127677886	-1.2585344753136263	-0.19070199686746295	0.4183535041732946	0.7047913829702142	1.479254786285985	-0.22446174528570645	1.092805897412386	1.262714620529229	1.8209864073489495	1.3245101947512765	1.9203500746394462	1.3048098280438212	1.3015017609057429	0.588388438630483	0.8066002440461191	0.5976850382153096	1.3939531244564383	0.6099875207212888	0.8236384306969373	0.5563156543706682	0.848900622194502	0.19497668947500182	1.3410968455151189	1.706201081706859	0.9471582156917918	-0.14657185640353898	0.1416275246684029	0.942988692143141	0.7782988324308174	1.5204719146106611	0.35167925367799285	1.4224538259617636	1.0871059549733428	0.6105052700474991	0.9627241028529422	0.40509172279717276	0.6562540890700543	0.6784209646295299	1.223839401102684	0.5112288487688186	1.8593181774418035	1.6141257265272795	1.3078308737466755	2.133867087457687	2.2315918128425687	1.3672135493973505	1.3753379330307471
-0.7391223090649686	-1.4345788097748493	-0.06171213416894038	-1.2506149031643736	-0.14922116445700823	0.4288360295216885	0.7141721198212335	1.5508542374147454	-0.25944042715588994	1.0763979083326798	1.3106758453669785	1.8457800729043405	1.2709219225071964	1.9231587269893673	1.3443475833011929	1.3628751841889866	0.5595193184590134	0.8583371887119714	0.585427306092597	1.3819766764058303	0.6540279368553655	0.8845380948984305	0.5224708432985204	0.8298930044396874	0.19895302661050113	1.3869984515737537	1.7656840716531537	0.9617715675448766	-0.11880785298680023	0.1407885363756795	0.9770968683133574	0.7469141519308864	1.5257626930772783	0.4053808359252737	1.4164350156532077	1.1401739326939988	0.5881928797630644	0.9620705616478498	0.39421538143082635	0.6903582751985794	0.6499176820093522	1.2265231209983791	0.5227019599898126	1.8646722238347067	1.7087223919578851	1.3411495801163784	2.1632045685867674	2.2927950486031627	1.3552443437914827	1.4274916061552745
-0.7599578672000215	-1.3971808544851343	0.002386413032262947	-1.2550194998573685	-0.10207121444318454	0.4534067296152192	0.7024226522437825	1.6399798614612777	-0.29550333041304544	1.0727566396224446	1.3272016094858627	1.8677531615950413	1.2354934343069317	1.9073421273052773	1.3689709982328422	1.438130263721763	0.540502178410444	0.9169601017527211	0.5832857794000947	1.3744604048370896	0.7007014936022774	0.9520281712312293	0.4869184008217161	0.7980225252025461	0.21370917211990945	1.4340598143997791	1.848861927053092	0.9656707890302565	-0.10729404297056022	0.18768942247534964	1.0524465292609624	0.7044600362210933	1.5436402597011274	0.4670147086306411	1.397939345005802	1.1967231290185123	0.5954736266151334	0.972091526792598	0.3597459649067155	0.7233393867834728	0.6196668444527416	1.2201568110215018	0.5309978012963529	1.8598909149724914	1.8220245911555295	1.363363158993944	2.1905909885751536	2.3420669464865815	1.3482641331538272	1.4510160483168753
-0.7750661217996904	-1.3346620269156633	0.06749567319372775	-1.2570703598309456	-0.03349724378521789	0.5049142336656993	0.6575798948043683	1.7140359553637494	-0.32076672527002276	1.0752639247219173	1.3428926918083026	1.875279962784828	1.1799291581010896	1.8979912652445203	1.3919313032720546	1.4948505310579572	0.5332838436319273	0.9647738456889089	0.5661316429399306	1.3622093587939452	0.771080747441358	1.0266835368726004	0.47169546571378496	0.7712936348429359	0.21040156129787513	1.4590469026933344	1.9141663846456098	0.9877713089259934	-0.13913073065982223	0.24443861046461804	1.1243523537292435	0.6692831390120435	1.6197549780998757	0.4982420365422599	1.408172404401582	1.2162369202564074	0.6003687149619663	1.0427940151230888	0.36294853267434346	0.7337357147128601	0.5959030061064783	1.2345210822733423	0.566760010002697	1.849518668277978	1.945230579857514	1.3820240499234366	2.1829913919956043	2.3749385662342757	1.36368372932308	1.4947159047563914
-0.7888869595308836	-1.284558465526358	0.08375270761291553	-1.2642811074620395	0.03245743178915582	0.5602458303780344	0.6093168241926411	1.7751798464349853	-0.33522729479714763	1.082506622101221	1.3368359454915366	1.8786218940903976	1.1019553126235047	1.8664743577490537	1.3868717832041229	1.5322964060879634	0.5004503400305985	1.0115927352234824	0.5230282755577774	1.3631786709930556	0.8409616112889224	1.127846287446415	0.4496439874885974	0.7445176332884458	0.21519367414231874	1.4770190238605612	1.977579375154845	1.0125058301620584	-0.1711456801478467	0.31322124510351346	1.223954523331238	0.6439125709547755	1.6639548222238947	0.5510438198911584	1.420959401161364	1.2494159027229008	0.5891159509748961	1.0994952246719871	0.380182931210309	0.7469099283760784	0.5761705785164776	1.263490417589784	0.5898062485863518	1.845155667716973	2.0573875163530584	1.385299746763754	2.1418295261670046	2.39392570142786	1.359082980326179	1.5254307042759974
-0.8006659620638767	-1.2312378757250342	0.06811097738653112	-1.2682763770047978	0.10109074885355795	0.6185180365402021	0.5786267352111528	1.8270426882408592	-0.3446324488858966	1.1019056682088497	1.328762526157798	1.873172232586252	1.0209092241670712	1.8473875582046642	1.3562580431518394	1.5418224460771195	0.4865317723962706	1.0562479661926185	0.4879002124575865	1.3686174006121858	0.9160375704148589	1.2195946678251608	0.4398608725357507	0.7130465739900755	0.22965871081805678	1.50043712614476	2.0350742850567345	1.0410590911530426	-0.19019740989060685	0.39195947676002857	1.313740524617168	0.6239674745243938	1.7132917793289806	0.6202004461584372	1.4787342101435739	1.2837233613909917	0.5900444626850299	1.1364142690945411	0.43462658325998327	0.7529863342965877	0.5736673087331865	1.2842790970843716	0.6043985827752791	1.8225215402934485	2.1420867477882135	1.3552495354655676	2.09651129746436	2.4163671076573587	1.3474753159422737	1.5591750520456482
-0.804707204715899	-1.178436896046887	0.025153223193396884	-1.2637881407083498	0.16336982345816867	0.7089070962166584	0.5236016884654334	1.8270219927546596	-0.3487330031945602	1.156114920208988	1.3227419839909962	1.864415616026094	0.9604907699853215	1.8078152891604151	1.3103213384615517	1.578307259722488	0.47247350650378894	1.0843690303468931	0.4748341472386075	1.3674542158572842	0.9904577882376666	1.3011354483598558	0.4238795536634101	0.6810223934625564	0.26375234623542687	1.5143191462135746	2.080355169718215	1.0773628611429673	-0.19671646561060094	0.4861715534767105	1.3776428237335026	0.5865459002888451	1.7569079702410668	0.6707902344759927	1.5306301308303933	1.3085912089220855	0.5835979255725336	1.1658172720972098	0.5111716696193659	0.7515120798358275	0.5830085145911815	1.2919424683462577	0.6223947370116628	1.8000623327091396	2.214866857849794	1.3108738980564785	1.9883805762660027	2.421634596257192	1.330547243803357	1.5973900490851956
-0.8198450703454986	-1.1160671199868528	-0.0119938364142325	-1.243550736050444	0.22138220554828586	0.7784310082966582	0.4740204985829001	1.8075530403921487	-0.3545629217116606	1.200006776851363	1.3105229772697609	1.8531289228307108	0.888972556305157	1.7654121953858444	1.265389652867554	1.6017185306268344	0.47526108410892115	1.1164412193515996	0.4701503124622569	1.3628334433013525	1.0569263074052442	1.3894612924209666	0.39941115604944627	0.6357842225228544	0.31744397453241735	1.511334566681811	2.115622657698158	1.0832409863538157	-0.17930713573327006	0.5913212756744303	1.4464942491451227	0.5439248309554341	1.8128615013024512	0.6929261327650951	1.5530818439634109	1.3242002051815243	0.574914890283236	1.2056978934287483	0.5829890969453765	0.7798022224112156	0.599742037528518	1.3225672542504188	0.6296659174708734	1.7487473489058936	2.2626888844976887	1.2858222682888483	1.888750279426119	2.426242000402442	1.3202419495031108	1.6351692042969526
-0.8260978591732334	-1.0962613831304282	-0.07388558658333994	-1.2140779139667266	0.27514634062861293	0.8463532675259122	0.43463470637511054	1.7905783602312983	-0.3558453296466149	1.277672415290927	1.301026369829895	1.8270683276087887	0.8050406577673147	1.71967328960489	1.2269360485481275	1.62130520526946	0.4882758122931589	1.133709937996759	0.47172254576527467	1.367732101539914	1.1271964221699657	1.485266591125243	0.38610108454504644	0.6084982158396761	0.37725911187154926	1.4911322283204194	2.128526392133238	1.0980336467681504	-0.13231612992102443	0.6967814583120269	1.496952008142177	0.5039121055106929	1.8298480837432656	0.6983541651701689	1.5755775531933511	1.3440538758845373	0.5625209817774125	1.231591208676957	0.6248014996043929	0.7919632148160275	0.570532660583502	1.3595303509671837	0.6169079085523824	1.7036924962626874	2.299353815288	1.275193565502051	1.7909825303354103	2.424789228511835	1.3041177587933295	1.6718480826669881
-0.8519381233222294	-1.080037540360165	-0.13821428112925105	-1.2154098112883929	0.31102482548946186	0.9183715137026438	0.40385237331942275	1.7733564529109767	-0.35890851419994224	1.337008455919554	1.2967434570881078	1.8129281645240543	0.7316132148162952	1.6744371086122012	1.1997969563678919	1.5909896099519067	0.5054107519321186	1.1528877264825337	0.4778619739007576	1.336533303387236	1.1677417650151511	1.555799482271746	0.36027038128085676	0.595193575026429	0.4530764241057453	1.4543678840111038	2.148998678594817	1.1050503517540589	-0.1037127199549294	0.7767128515310768	1.4923120865200343	0.46660299839896824	1.8442519834942028	0.6862308433215182	1.6028984081350035	1.370764964859414	0.5569476446423176	1.2346162978507704	0.6968753801326857	0.7704197000662187	0.583929631178106	1.4036815331322778	0.6275385734416228	1.6440308375030437	2.32543491712267	1.249069426165192	1.7127844015793179	2.397583638921458	1.2778984880922841	1.6876320290497238
-0.8749931828350661	-1.0886359493108209	-0.1902353916363098	-1.221393844735498	0.3304977514875545	0.9758830444643325	0.37283166215619656	1.7348649787223926	-0.3423964236698579	1.3914449257154509	1.2806742048053148	1.8047706944080981	0.6702375221765511	1.6599951965129454	1.1836965325624291	1.555562237052492	0.5295502797344515	1.1511403953612176	0.4702198441119738	1.3034803845876977	1.2036398146522713	1.5969743036760826	0.3371896258771042	0.5744434126264351	0.5370138541048559	1.3870406345076651	2.1321928540077875	1.0936858579909323	-0.08488544790390419	0.8492090897676032	1.4799185954194443	0.4447887539589792	1.873944565433058	0.6837942163809576	1.6334576643091805	1.3874706134004957	0.5703743410757213	1.2431745755365022	0.7302452690383172	0.7447987585914062	0.5802862300900079	1.4455864823434623	0.6232842333863987	1.5945025349146427	2.3314580328983636	1.1972294323843056	1.6365969706461474	2.3598994833445137	1.245142716435082	1.7136957834718172
-0.8917238567015294	-1.0695640841223888	-0.24066972703707404	-1.2333458595845996	0.3692696008893748	1.0329872208113948	0.35995341840761297	1.684352610613983	-0.3303033126970775	1.4635936207540434	1.2466001321584732	1.808584092400476	0.6284343986254493	1.6583404129389703	1.1847011045861673	1.5128433601889164	0.5558514044627024	1.1605240058449942	0.47693770820680015	1.2647054687906163	1.2210905331891904	1.6052152184400128	0.3297941258631706	0.5708494142957526	0.6192313935739754	1.3308069487924465	2.0981974366826064	1.0851695889977457	-0.04845601888347175	0.9119106736785426	1.4479828752361843	0.40013301737004714	1.8520475782835804	0.6547993473722669	1.648371619918565	1.394904681101941	0.5886594024924225	1.2398363708970805	0.7849193572987374	0.7447111096936201	0.5751924268467704	1.4387392867201736	0.6362518098779986	1.5638415859550006	2.2785573190959294	1.1298557772804867	1.5942599483003732	2.3469271021710445	1.2168076079009622	1.6726116665327388
-0.910781427173734	-1.0521628379355648	-0.2966612542860355	-1.2159564256665205	0.3949534638152864	1.088574876329483	0.3499784355206947	1.6251923446058576	-0.3101952557848856	1.505150573353115	1.2222194596381615	1.7975314878972644	0.580920689910901	1.6537050279425802	1.1969106559739218	1.4747475562978707	0.5790558253244806	1.1564911361261763	0.48391907078872104	1.2303831475562488	1.2461686164719785	1.6228331868103119	0.321156339484626	0.5793291445915285	0.695069776767018	1.2448255293851724	2.02756209059089	1.0895380899850091	-0.0006133781972595731	0.9308462768275124	1.3666657492494074	0.35090612749300265	1.8375795938234234	0.6101110410284913	1.6664605069813063	1.3928768609224198	0.5857147327867005	1.219037374410821	0.8512694996891416	0.7718857739631849	0.5633393959430679	1.4377656157825336	0.6530935676455724	1.5484446419362778	2.196871869976733	1.0553180241656777	1.55694747337098	2.32612381896091	1.1764088000325077	1.6597168075266375
-0.9389932254512023	-1.0475241272442966	-0.35043508505155946	-1.2075405073856602	0.3933185638821375	1.08589243440498	0.38059424374769524	1.5616407481279406	-0.2942524333099873	1.5537251618027683	1.1944820300107286	1.766928585256474	0.53766845146405	1.626684588692831	1.2145990814831307	1.4245906824839039	0.6048195557335447	1.1490230466000237	0.4893610652003278	1.2089252541766828	1.254022462934282	1.6346499384724815	0.28859231572360006	0.5778840758159222	0.7629531078490133	1.1931098002408895	1.9460014288123868	1.056370148595938	0.050603301815410694	0.9393270625715406	1.2726632083887934	0.310388927935301	1.7741619168450817	0.5492434021307191	1.64608093788861	1.3725439219848883	0.5848546806801945	1.1606143473624038	0.8890548437297152	0.7685971873182551	0.5760966040141096	1.4226670664475987	0.6571220535743477	1.5345889915865292	2.1276826224383845	1.0162938549584262	1.5379566427312545	2.3096407555384273	1.1444945703483953	1.6228878288114852
-0.9642443626912807	-1.0387264654077613	-0.400455160862563	-1.1796678207457967	0.38663811668156567	1.101209972580341	0.41829391137813304	1.518799413681439	-0.29052461897336485	1.5821629322883812	1.1666526681572436	1.725822172337481	0.5118942281042274	1.621277242860455	1.2180415401314542	1.3637922794628978	0.6295706330656465	1.1281191235202486	0.5246959187950933	1.179225374633218	1.2655967482702493	1.5990478957400451	0.2541810000730485	0.5818546789229501	0.8133724397801372	1.1518285950212594	1.8609074163502122	1.029229460330042	0.11431787306084402	0.9334273207404724	1.1711169375484711	0.2596146869789324	1.720104052827415	0.4875194605472072	1.610607822561385	1.343079427455521	0.5744057503171807	1.1138267672306923	0.9055508552678069	0.771034995328676	0.5866640641519113	1.391600593727009	0.6480064557496816	1.5222131630765436	2.0310865139107728	0.9593284177196304	1.5560102358281693	2.274370560314259	1.1192640601104429	1.6068746007089167
-0.9935959646432423	-1.0535881429945568	-0.435762747014144	-1.139614588825172	0.37606747244021166	1.1152261295311694	0.4358790303865561	1.4802331420903656	-0.28175755923052426	1.581885301339486	1.1444812934067738	1.6818787360414675	0.5015986457901304	1.5837090855058786	1.2285589219109094	1.3141937365485783	0.6507381326696647	1.1154256292167422	0.5317794856842799	1.1435653378218738	1.2627924674692257	1.5751904928835072	0.22783639588331384	0.596150697127462	0.8915405176465214	1.106699429700471	1.78761091991828	0.9747303097040592	0.13446526068868217	0.9270492214636418	1.0728669983633579	0.20860131689521116	1.6532230452195846	0.40597604348286104	1.5112134271375688	1.2947420754361487	0.5734300876217667	1.0982859511496401	0.9286898719780528	0.7579852431003145	0.5860543591169743	1.3747394970010036	0.6687534366854946	1.509634927324037	1.9653565698616196	0.9428950892787077	1.5557220964898228	2.2530485869888697	1.0973894467074081	1.5926832327585345
-1.0173121898393052	-1.0704495949996344	-0.45957302077475637	-1.099389008630764	0.38152750891114134	1.101260883095838	0.4652597390095308	1.4677791671549305	-0.29536733629643824	1.5805485869826579	1.1159892215913403	1.6256020601487695	0.5068518147603813	1.5637815454965054	1.241377833186672	1.2214027020318254	0.6782974801403103	1.113713779238976	0.5223626868482844	1.1032242676241855	1.247414033384937	1.579466772237205	0.20838045464607385	0.5904321791872376	0.9562905147476666	1.0815622359018309	1.7381461573015795	0.9329833709142366	0.14435770355782238	0.9051177992540357	0.9845770292684453	0.16243113057575637	1.6085772266460214	0.3069774430981934	1.400430101089632	1.232306090398393	0.5862574224922815	1.068719086503712	0.9218573144389935	0.7212404878444907	0.5842645982192827	1.3655753705340135	0.6614915827140939	1.5064573835019441	1.911753572326766	0.9411400736199683	1.5689539068899334	2.2237535846743315	1.0600952371351207	1.5488146855641873
-1.035126980965765	-1.0893392861209767	-0.4891764132528419	-1.031451684669805	0.37096010599941814	1.0725546826665697	0.4802387201742386	1.4417468557567683	-0.29595940824312905	1.5742340376286061	1.0965091394147266	1.582012772084941	0.5246101008376846	1.5410218232641333	1.2491935555360212	1.1352964061367894	0.6844733023742051	1.0958510970349098	0.48629582617993883	1.060019872254736	1.248647358871557	1.5700080255582771	0.19597471172781894	0.593102293626056	1.016411610649287	1.0560426565464411	1.7124068542428776	0.8932348645050674	0.14660717180501315	0.8742639923707209	0.9080553530028771	0.130695250884221	1.5794421127690952	0.2186210813373103	1.3156433474659677	1.1864268179563306	0.5961500619039604	1.0484269178907886	0.9105888598430714	0.6834608912688075	0.5914225011083921	1.3588947699381568	0.6771284139371114	1.5161599370977465	1.8623909703237715	0.9317722343556749	1.5910144572780471	2.167050058924889	1.018111810524498	1.4572011464828205
-1.0371515798928115	-1.099963864028044	-0.5009868334987903	-0.9967432346209991	0.377298409137211	1.040810018157584	0.4853631212436156	1.4075678920668848	-0.29724679157259337	1.5503193102556494	1.067387739306684	1.5433579859373567	0.566885469959727	1.5055206747599579	1.2548441055173405	1.040914702324034	0.6904585151473124	1.0828368900572376	0.45930315857181947	1.0091378100808885	1.236506171662215	1.5823305682807953	0.1732460841754312	0.5903645148182174	1.0597636370399766	1.024304655336233	1.6929779877614073	0.850218563128184	0.12710435275440815	0.8540487954727546	0.8425718515460365	0.11237843620046531	1.5620806692334848	0.14452471421181945	1.221523074316724	1.1318156983570655	0.6041893048942393	1.033668572912432	0.9059181904102058	0.6775603674698554	0.620179589846949	1.3220331701918866	0.7033409255316819	1.5343076205308765	1.804989285124961	0.8968464255787753	1.5919768050028487	2.092152085417886	0.9595886946937027	1.3635061700469335
-1.0531897092234357	-1.0928078389551708	-0.49924131250892423	-0.9249929163136974	0.4073213417974829	1.0085657377317259	0.49690188393578827	1.3660494839477024	-0.27900119067198065	1.555231513296554	1.0561654290140663	1.5411673104949266	0.6239983751091083	1.486288623499067	1.2467789166841257	0.9674882065784567	0.6901781328967521	1.0475893691018483	0.4183562828254644	0.9639343473953561	1.2379957423762582	1.599515865933468	0.13852421834666637	0.5773919306307164	1.0970150911278056	1.0142673083867135	1.6764598551030496	0.793208678400513	0.14221693152938858	0.8485225996429462	0.8120087285545358	0.0979209512200187	1.5182570643700506	0.058669877291698515	1.1192942483798345	1.0730751069044633	0.6067350047245134	1.0434526373093669	0.9090352737770729	0.6610584173206965	0.6389589612036672	1.279180449270015	0.7344048812032972	1.5534833328476245	1.7514415805174557	0.8593096986201711	1.5961181017676997	2.0233780252914118	0.9112804878576635	1.283876559895575
-1.078283510244778	-1.0550750353091851	-0.5005259194309597	-0.8570072250062966	0.4634676202460454	0.988597669567801	0.5147355764494245	1.3449895474389801	-0.25790842026301664	1.552582414308386	1.062548182453781	1.5298586886164363	0.6818972500262921	1.4408669185071086	1.252880115797589	0.9040666820222377	0.6923701692963634	1.016511112910612	0.39803032903974933	0.9144505651079828	1.2351012409325481	1.626569384184314	0.10784737998453191	0.5613583229999686	1.0995759777741874	1.0193243299832102	1.6674662619000127	0.762338372060636	0.15677733351307954	0.8395252077269628	0.7623156493778905	0.07689623988635616	1.4770113186162304	-0.01772105330035757	0.9983651555198975	1.038173813890015	0.6101353161629915	1.0377632086259694	0.9343535232545361	0.6334092803511165	0.6570236829731301	1.235671147945911	0.7546439165567289	1.5763023755297478	1.725226377445194	0.8422132534672816	1.5813508037388453	1.9576201335328824	0.8490847842541527	1.2175934868530531
-1.1006641454042696	-1.0527052198171272	-0.4832448594375097	-0.7563336179310808	0.5086463753602154	0.9684664768823282	0.5201770058369732	1.3459252770673915	-0.23080910483184697	1.531624155774302	1.0996365795208605	1.5070912333801698	0.7438750196515894	1.3948320793224411	1.253340600525871	0.8440467649066445	0.699252605271263	0.9632047497146725	0.3553787970837864	0.8589310896083477	1.2133836440623962	1.6629525538883165	0.0732915149622376	0.5542549474831212	1.1131832263096275	1.0333268727203406	1.657463599991933	0.7407426383125743	0.17104262526284286	0.8212934804872821	0.7419488745001713	0.07071534753363867	1.4492840010934718	-0.10027785647920624	0.9028561837973987	1.0217876775052792	0.6144260558234926	1.0287482777561152	1.002206456632226	0.5800334389033959	0.6796745957490726	1.214538078730749	0.7510109711520249	1.594691448340995	1.710916949177836	0.8122926740075249	1.5659965552059536	1.8305996643480296	0.7884804782907217	1.1750772198321342
-1.1206047433063453	-1.003413161090313	-0.44108457506435406	-0.6849131860476232	0.5649003528335206	0.9547864096659525	0.5394084388223042	1.3323428574411704	-0.20485371552177015	1.5165057208075712	1.156689396439702	1.4965227045565541	0.8110872366888728	1.3800942338194717	1.2495910030345094	0.7748969069405629	0.6833413955617623	0.9118849158428641	0.3081914918644003	0.7966925365757358	1.1652304687754282	1.6808735934722443	0.018028985158718258	0.5287542435330488	1.1164339219998056	1.0582191863701744	1.6587437217267886	0.7203275005370932	0.16689097318739105	0.7902752537550082	0.7260226737207914	0.08848366412436717	1.376883990764251	-0.17029674764871677	0.8332014910242581	1.0069895547262895	0.6305648406602266	1.0417613056969661	1.0964009744877898	0.5199986185278818	0.6905979548034326	1.1800116092849586	0.7387750367489408	1.6046803707021422	1.7125191729691758	0.8000740422622108	1.5508500934290366	1.744071456971436	0.7087725149294227	1.1478918440238315
-1.1372784048913007	-0.9562528494724282	-0.388430572430647	-0.599120158500442	0.6208995684810003	0.9935906957817224	0.5438361543839071	1.3327783296244422	-0.16114031397306125	1.4926898439339689	1.1996907163973232	1.5083340414952817	0.894080707558199	1.3850748744535273	1.2298934334778244	0.7368961504494265	0.6649907810193554	0.8692165367537097	0.24784889475609012	0.7315209087615446	1.1107073440709174	1.6753714137519384	-0.004727965216641733	0.48633126347512184	1.1259552879567163	1.0662076479583138	1.667773276420909	0.720783169158089	0.17204426091869482	0.7742227104349109	0.7121078462543352	0.08439002956750755	1.2689797147060307	-0.22506667900198343	0.7627035878099278	1.0318866802637412	0.646346366108491	1.036091565815665	1.2280599601549844	0.4808955235956299	0.6770110573831649	1.1358107286032786	0.7295936663050158	1.6308033992615631	1.7053876564429475	0.7603457616590447	1.5524345459126632	1.640659446775405	0.6365624960830006	1.0886648642691408
-1.1721796441990628	-0.9112718986400982	-0.31769574747898566	-0.5057421214420451	0.685559082249608	1.0047914108518836	0.5629835967122034	1.3092733845612778	-0.12174845717250209	1.4642007117228104	1.2494906494210953	1.5433722395813765	0.9982328663163951	1.4251905930663695	1.2394424561102315	0.7032046989451206	0.6573297727030749	0.8244082207779483	0.18699135443016857	0.6619116580195249	1.0518007052744842	1.6745015338126545	-0.040736830514947475	0.451038408166023	1.1459367958303113	1.0582832825165065	1.6789948718551344	0.7375494073010229	0.17491166716952372	0.7559805517244502	0.6848163679181918	0.08483155981178547	1.1688754160043984	-0.2733094007525178	0.6891141582020468	1.056782532844395	0.6678231865287769	1.0023081219077274	1.3951373630851696	0.44923148278146685	0.6732011138533444	1.0823904231051666	0.7237799235677911	1.6571758135346084	1.67418020113706	0.7572240718746396	1.530274182551135	1.580334614190221	0.5775450000206588	1.0118678817315745
-1.182903256590649	-0.8416850277915187	-0.2522391688599157	-0.4080721857199746	0.7536736863257781	1.0234063839540362	0.5917336471647261	1.2994255959319316	-0.11445079727494986	1.4623757972238973	1.2799215574532439	1.573949595306347	1.13530773085543	1.5146878228116827	1.296407993579154	0.6840741470866334	0.6317177550755185	0.7809996036596467	0.12547677610351055	0.5920396449693033	0.9929870774498923	1.6582814246839177	-0.07743745405831684	0.4159060685904309	1.1372200108997403	1.0628406828697998	1.7015175000471736	0.7538084921865627	0.1897726141980796	0.7389603653053448	0.6665202151530412	0.10154101778836855	1.068814763813325	-0.3264370719900862	0.6466479714560446	1.09439776975259	0.6677093894393025	0.962980057280203	1.5268706830138956	0.42312496641292024	0.6648945243970105	0.9942217547843905	0.7295365937676697	1.67149775019861	1.6349006139891233	0.7446337180627179	1.5278441446889652	1.4912327367925964	0.516475072786519	0.9567087590362631
-1.208480999071305	-0.7579010006690504	-0.19174329654304065	-0.30954937949601896	0.8211745429655716	1.0464702532871237	0.6310182136384596	1.2824463301360978	-0.08529457083010188	1.4445637914181682	1.3152855843877458	1.632347323072609	1.2601647178104969	1.626293178304128	1.3543003124478132	0.6828037746640832	0.6001299482943013	0.7198539997442591	0.0952386886705958	0.5301729043962851	0.9412789763136529	1.6191242204604948	-0.1336900642936525	0.39626887765705443	1.1311259129138442	1.0503895955720886	1.6922233331873155	0.7874119817640141	0.23243316265501726	0.7304358667313822	0.6277566879857754	0.1297696702787265	0.9734901370135451	-0.37743207491467656	0.6067970281107403	1.121678506894658	0.6778445844002597	0.9170587844407614	1.6819164662631068	0.40052382162982764	0.6797179424119868	0.9512234382082927	0.7387110737467195	1.6773695593155913	1.5929142156046483	0.7234117673509174	1.5313922134042801	1.4192197938984086	0.46778772698343357	0.9011867790846386
-1.2313999362375951	-0.6664290208994055	-0.11592144426787165	-0.21224695112245767	0.9153669137205849	1.0764698017234895	0.6739612286444804	1.2738507582562206	-0.06304667966239764	1.4405054793780505	1.3410680323604256	1.6753121918849547	1.4106170407892646	1.7419085671661563	1.4341877067164994	0.6928439745250217	0.5746689057247385	0.6699511998029022	0.050268312285654336	0.4797134368490064	0.8778132466137517	1.6017861265054432	-0.1781433268113658	0.382973329548519	1.0907820896143192	1.0538042218976178	1.6666836969149301	0.8253946243224662	0.25005010231017544	0.7264465742631404	0.5928214973205238	0.17676966147161782	0.8631972515719504	-0.4016859648025973	0.5495692132253557	1.1708222770456855	0.6743495176163626	0.8918228211335351	1.8351652187398055	0.37026041020228445	0.7153317888025648	0.8890841929551522	0.7461117114247887	1.6675315677871392	1.5660710882539877	0.6871708047943941	1.5225741452436228	1.3524113348725397	0.4287885903494728	0.881030643750133
-1.2644608721329533	-0.530197700909725	-0.02243351189704097	-0.07639059408351719	0.9866116731627737	1.1161457622216515	0.7372639673118371	1.272963113005206	-0.050973470267657126	1.428571943367761	1.3636753169605944	1.7125463831191332	1.5509686454262521	1.8684074273219342	1.5162630740533536	0.7276260975047502	0.5485681295116822	0.6247028347041885	0.016882053099971754	0.4115257327233497	0.8263399516759264	1.576462282568652	-0.20964931557540875	0.35662547843869297	1.0729765408148846	1.0647630194294468	1.6428439120196052	0.8992448969050331	0.2489408573977531	0.7227280032984712	0.56070988226332	0.2066754886316729	0.7712021906301127	-0.4523177683131333	0.4953090432645464	1.22396185858624	0.6684792199489744	0.872191815197484	1.9781979658734243	0.3172059480464453	0.791337310468348	0.867647332807614	0.7435135189624326	1.653678916063205	1.5342255398554754	0.6725212990874173	1.5250989740428091	1.3044105208167571	0.4050714177150404	0.8422451965457759
-1.2812547456603136	-0.37650106328576166	0.07865990478677731	0.04626202652574405	1.0404722127377888	1.1560180846784998	0.8280619942750311	1.2647278942870688	-0.03550538335225579	1.4279743890220893	1.3757427585944646	1.7236823166181527	1.7255573316085109	1.9848278093417697	1.6249236106788498	0.7721610240571536	0.5301367916142269	0.6030796581573079	-0.017883771758648043	0.37721641050981153	0.7527346494829089	1.5668295599018676	-0.24351448096987566	0.339851207967259	1.0358798817599215	1.0900892146852201	1.5861965124822175	1.004439667082028	0.24490387983309098	0.7117680046657622	0.5456316799288486	0.24143545343694228	0.69377421805037	-0.4555607564309242	0.45705645648302795	1.260544727531101	0.6598809657582093	0.8488885301090097	2.0740482794045914	0.26789584680402345	0.851860658913026	0.835165502332957	0.7325973521851509	1.6568039839335333	1.4935401141409212	0.6624349448896057	1.5079863850160038	1.2699432696128137	0.3660791284527082	0.8040845936679902
-1.2779042797214493	-0.18938190184635612	0.17283076219004873	0.16000533967821545	1.0811605901771724	1.2046190501625953	0.931179557194233	1.2739874090600332	-0.027381807966042653	1.4734974986949754	1.3707191675161867	1.7511607656680923	1.895261360982035	2.10975197799155	1.7285527928071733	0.82633714890823	0.5073613622987985	0.6007093334505438	-0.05983180702335376	0.3424007840219516	0.7015144373994643	1.5574217453237327	-0.27373189196231584	0.33499045551309536	1.0516489635870552	1.1237106565030284	1.5477509948200605	1.1055936034346756	0.2246266002238375	0.7151671739298859	0.5436869615155248	0.27323595457385197	0.6227487902797865	-0.4855275684288177	0.420769103226308	1.289154431570482	0.644665705508166	0.8522794499282389	2.1750784520601116	0.23979327286989743	0.9276363291951986	0.8446453193771399	0.7382322212382544	1.6427199382508662	1.449245394927352	0.6440671105521181	1.5173474608622153	1.2312349208421889	0.33622401297510335	0.7502536524668459
-1.285471002757896	0.02669413808095933	0.2643632284196976	0.24683778361254038	1.119211460938646	1.2569026935571173	1.0253607229678372	1.2612599041208414	-0.002221818391631836	1.5184238221344817	1.34208147267786	1.7986135039434923	2.0891128777169117	2.2078661187566073	1.8188994494235895	0.8977972768588108	0.49395005351040744	0.605469197976878	-0.08443157538663681	0.3303299033959036	0.6870140268893606	1.5469781432700673	-0.31055478579649665	0.3241895916331504	1.0712025779667589	1.1469676966759317	1.5334275865951716	1.2230525466014202	0.21001619797951826	0.7374577367763411	0.551137498070792	0.299076293737471	0.5690019093725633	-0.4841800312258161	0.3929535532858638	1.309017012971082	0.6040777746790575	0.8499523605448983	2.1982001241093334	0.2063447004968118	1.005647774722416	0.8219610964611805	0.7459931815088133	1.6275668824651066	1.4092622529452181	0.6399222156156634	1.5281762268457952	1.242833652346022	0.31356703258458857	0.7090169564613558
-1.3029353230375658	0.20572414989361967	0.34656608605540107	0.3488014048443588	1.1586340490335567	1.2986091501772912	1.1386357663923352	1.2622198530614817	0.046906636695285164	1.5696210976146987	1.3277975985524493	1.8395448163278725	2.264409001701505	2.2851739692523347	1.9000990016316037	0.9585419073455341	0.4893090195064457	0.6340635898019903	-0.10896590219724464	0.3158888511120446	0.6906767989604826	1.5323460062739716	-0.33868994480377845	0.33576905954578967	1.0837321470148338	1.1700636747375395	1.5275567389910412	1.364039376824736	0.18486824080773176	0.760301664310833	0.5604124039151058	0.31843981204921706	0.5401094215829123	-0.46315819660668056	0.35778869913609557	1.3275385343847854	0.579464053613061	0.8358945558476074	2.181559780213436	0.15698861279935183	1.1165325309125484	0.8206899344031253	0.7713227391902457	1.6153684726491826	1.351890438638193	0.65897144807823	1.543544913733332	1.2148947169853492	0.3308799653542833	0.6185617376120451
-1.3034594824629044	0.379815277836285	0.40252813250054775	0.4488741627500959	1.1995820670010966	1.3253010213346355	1.2404274906682058	1.2514999827460798	0.08777576690294499	1.6317712379316043	1.3082659901881954	1.8896432502201819	2.4276469379801853	2.3504666520587674	2.001568376262518	0.9897949758081026	0.4695446534657	0.6566404257604412	-0.10852946478344842	0.31779115917969897	0.7233204877038374	1.5497627676322276	-0.3659214296428426	0.3670694445049868	1.0650672797820004	1.1784301392399439	1.527184779090725	1.4981426519838623	0.16087246355477675	0.7668873995298533	0.5537049460553771	0.35286323908758466	0.5375199445356916	-0.45832517815242274	0.33700994840728504	1.3322376544053136	0.5503256514595963	0.824688451841147	2.140311079037697	0.13244867439723357	1.2358179844456045	0.805638283668349	0.7901465844194588	1.5791260815056567	1.2925236300903855	0.6638924720986158	1.5640272891833176	1.224654589464762	0.3284767364866078	0.5603078625259433
-1.2845446636723055	0.5763433158089104	0.43682983201718517	0.5407532006972594	1.247691418506492	1.3495974874679657	1.3388274003357394	1.2824403545475143	0.12987668455258167	1.705742163703271	1.3123269668219368	1.9349263097672271	2.5599290241159243	2.3838483019956747	2.0874599549009423	1.0509979194154995	0.4683086610021495	0.7027491947664186	-0.13707256788329011	0.31325971063460095	0.7454510532889659	1.576766866616958	-0.395431347488568	0.3828620283335327	1.0466048820978582	1.2238688286861816	1.5541628750064698	1.6197807273603133	0.1405924665400547	0.7547695076405793	0.5684202494920277	0.39232485577261234	0.5298971579546838	-0.44068369145747843	0.3144420855783908	1.3515980543490265	0.5392166073026591	0.834036186978706	2.086016095511085	0.11418322842462011	1.3516185944206962	0.8308788302825558	0.8183285857570587	1.5507425888526014	1.285587227687101	0.6742657890840622	1.5873910580167598	1.21449251236208	0.31547668647162047	0.5133122018572249
-1.265585649314646	0.7616003684602788	0.48762897326095633	0.6217513978864431	1.2617795068810886	1.3511860562158133	1.4560332065094659	1.3108493374453491	0.19300208532153287	1.7771886838002833	1.3274408200241958	1.9667657708484445	2.639806256344479	2.3738331735180194	2.1496168988405566	1.110938732823071	0.482065923083525	0.7410738708874943	-0.14288435518629955	0.328799863006472	0.7811068093444389	1.59378676101161	-0.4176469113854072	0.3948948296179789	1.0139696160053344	1.235081271651787	1.5822133747906602	1.7505090958369198	0.12495597199066244	0.7327258229359143	0.5724911357675864	0.41823850205974733	0.5492590160248572	-0.44268338581627314	0.29968204418348715	1.3839712551622643	0.5478606523541291	0.8166859064726701	2.0450207502767306	0.11046749948447969	1.488267808555827	0.8761933777232482	0.7989427152362966	1.5181850090648936	1.2697486639806463	0.6803374341660643	1.6059525045444403	1.2169658143805833	0.2898189892599075	0.4501438486825947
-1.2033056981685084	0.9649143904320017	0.5285711976943317	0.6977928925153891	1.2726677011789507	1.3412785887375316	1.5718017043586165	1.3524241165264699	0.2587956657813376	1.8326048391799112	1.3565596523115198	1.98287129215668	2.7188085977771306	2.3576428108500345	2.193639685936887	1.1645448857733298	0.4905648449431402	0.798973180565099	-0.1745142785832766	0.35082536343563175	0.8134072410962128	1.6081475963222946	-0.4170815135432055	0.39403380947251343	0.984182460802684	1.2602524309296794	1.6138863238782217	1.8819168248030114	0.0921155834173916	0.7304239450504911	0.6282652401827219	0.43840208051972784	0.584688557604741	-0.4196239732452779	0.29103417858478925	1.4242418799514898	0.548503991278289	0.8211158869445055	1.979240503891397	0.13541354444634013	1.583321907169058	0.884059042947016	0.8156614886459554	1.4945513397029946	1.2716858230905241	0.6969297555028383	1.6111164134708713	1.2070960499275991	0.2721901571085743	0.3866346713298349
-1.1195962004660232	1.1489625732370388	0.5690846996497441	0.7614063024311298	1.2566759164222363	1.345886141012816	1.6952330145505923	1.4256405050598113	0.3245566159454807	1.8855539104214671	1.37758866092283	2.0304751080943486	2.7557171768512996	2.3411936195781906	2.221007232191057	1.2223372226623872	0.506730689524546	0.8522448459674111	-0.1689791743154746	0.339773160939936	0.8538299675772192	1.603502185307405	-0.4299273525180373	0.40001081653096904	0.9733544599675923	1.2500348478079961	1.6544868473120538	2.0293611303410133	0.06764806457502773	0.7416124425669495	0.6956169303533464	0.4449196148674838	0.6331258480823181	-0.41152603741214244	0.2836330253358646	1.4283019756593254	0.5596669870433832	0.8114505904828013	1.9093861205219853	0.15126689275188304	1.6457770338675541	0.9185890122883406	0.806424785681067	1.4922538925576405	1.2744117008537355	0.7092907606775386	1.6332548054231566	1.1841161730276033	0.2526537841690933	0.3316793546077078
-1.0242584071142211	1.3097717625769563	0.5819283557074356	0.8067693819043527	1.2308806132420416	1.3832205190437799	1.8213408593797518	1.5058961742330765	0.3916083161227066	1.9384767085208918	1.4126402201527162	2.0853599704702193	2.7898170972751926	2.342699983952749	2.2437337182857147	1.2670043776912483	0.5226915408109631	0.9209430213941255	-0.19486323315000592	0.36167929292879586	0.8795680567161955	1.596567351147965	-0.43079686222089614	0.4151709956272717	0.9414243058498709	1.2421915612521475	1.6977791151904562	2.123467944347857	0.06435185174119953	0.7501324705105784	0.776009528195674	0.4547171392232521	0.6670077232620388	-0.37245883631561594	0.29598604748058926	1.430316429792465	0.5539363288324013	0.8188713635054429	1.8322463600703547	0.13555611998673914	1.6387959397350684	0.9154972045733472	0.8073045379640617	1.4764846191668735	1.2745343621753258	0.7382280217047631	1.625079557921466	1.1843220373247596	0.2247980395805403	0.2948349940498501
-0.915417542158392	1.4431540250685408	0.603945649612559	0.8373472605670352	1.2147768856578725	1.4193609601334098	1.9284665729714845	1.596900379766818	0.44785811971038936	1.9491411610735034	1.4164719179844567	2.127505857790211	2.7763342610222574	2.3198904869888657	2.252620179396458	1.276839945019743	0.5319353229005499	0.9735218829090696	-0.19421988494466377	0.35459103308829965	0.9346604550738629	1.5665320357487207	-0.4271018068759857	0.42589107886079614	0.922260327636543	1.2086544853021604	1.7541211104229668	2.194007813987759	0.05109689134478882	0.772477177657748	0.84771970819013	0.4543652153979284	0.6886582351071909	-0.3656461458713812	0.30762709016502726	1.4309592729755523	0.5707773913248957	0.8464312405827685	1.7715443826519486	0.1202120117773331	1.6612147197240898	0.9393965912188132	0.8057907237112826	1.4454773289255847	1.2771998626040755	0.7391232569650293	1.6482330289807348	1.1868129220590338	0.22584122295333348	0.260460706804298
-0.806319017046599	1.5439977220020396	0.6358251371104255	0.874588427638205	1.2086220350940275	1.4572677049066451	2.0222653482179194	1.6587542472044994	0.5266802682340975	1.9526148795060805	1.4301349312591323	2.16282841059233	2.765880611988356	2.2852929761104024	2.2450955012782847	1.2711694716718844	0.556886267709531	1.0339789867537221	-0.20482286004168365	0.36706200030874103	0.9725526599472671	1.537796245337033	-0.4186463422945598	0.44200833123824	0.9021428591067048	1.184234401380003	1.799496461090877	2.261459788998626	0.04877187922556099	0.7936873381734315	0.9117645747306081	0.4596291334113797	0.6868405377930246	-0.3392528499844677	0.33626598883326647	1.44237133067135	0.5893385580304014	0.8445887497800744	1.6960889126761738	0.10658085519365763	1.6656206798689794	0.9286169129731944	0.8147831283760676	1.412821794027916	1.2672445934777197	0.7539483750343232	1.693921005113196	1.18760267904243	0.2188517820587232	0.20864113570345283
-0.6869441386818739	1.6191590157955758	0.6580443322913349	0.9234419820777854	1.202117989740063	1.5355594420319334	2.1301443414844234	1.7479937523588789	0.5836824509795833	1.9471285217813121	1.4407499625626663	2.1752832228081616	2.7337012871921855	2.2760819357954354	2.258465653010331	1.2380732475366352	0.5784958888401317	1.0945909174065929	-0.2158699715586962	0.35479689306796824	0.9881636214611594	1.5152202134519275	-0.407066513296608	0.4486779338863017	0.8621133344670667	1.1430309880644676	1.826552920852865	2.277487488909089	0.02184673887708517	0.8039822063597484	0.92296691808835	0.47459439306247997	0.6979034191283078	-0.3197726742012571	0.35907031986440885	1.460109983654165	0.6337366511700389	0.8623474141489613	1.6660324734782872	0.10487871359865394	1.6796108153245144	0.939091400328223	0.8177502043115137	1.3955227217004658	1.278861192628098	0.781624218556829	1.695593970988341	1.1844414532693732	0.211974268300746	0.17456732456160845
-0.5536237910868446	1.709818561330796	0.7015966897635976	0.9569480917058308	1.1926873913029692	1.6498329642025023	2.2195829335414725	1.8341612503052829	0.6140261382474861	1.925068105397574	1.4303620878952508	2.1928831838701677	2.69726223426152	2.266208439053808	2.268258777255983	1.214448958435122	0.5962336246887048	1.1203225799795198	-0.22846025263033334	0.3451998727872795	1.000154595950977	1.5250632201388172	-0.3659238355911074	0.44828494596817875	0.8626377541411477	1.10232171768903	1.8420437356913013	2.281168344522849	0.010039068633433578	0.8243523851093011	0.9630900817724528	0.49979887606394524	0.7076752347518103	-0.3218069468731859	0.39548314854705846	1.4675886048435476	0.6679591989863163	0.8648561486097142	1.6525352299407927	0.11689228055738984	1.6572981205894675	0.9253900092905767	0.8116295226844151	1.3701563463883946	1.2840269502544397	0.7783485217165113	1.6932474244812898	1.1745248015743326	0.19463160150449363	0.15636104779285437
-0.4179259871573569	1.790377796941795	0.7742755183338114	0.9711892126716813	1.1975473808029724	1.780730225703427	2.3190687501603926	1.936399469152131	0.6336264188344728	1.9035347250984884	1.435524129075737	2.1832654827460893	2.6537926115838855	2.27253978490206	2.2575071294594213	1.2273166220644345	0.6338611908335827	1.1646758525932237	-0.2427159249799729	0.32129836581120974	0.9910148728029633	1.51450918115373	-0.3450377987053358	0.44308546483649003	0.9141703743029383	1.0846613119684947	1.8442980381174618	2.2720389941123225	-0.0015797419301263771	0.8569502345596682	1.026527030941581	0.5184776006212649	0.7208289314066308	-0.286164397164553	0.4294007205615363	1.4689226635680537	0.7166861152745657	0.8854099877537328	1.6567419296912687	0.11192726266080662	1.62484344743417	0.9355390063609162	0.783051493618157	1.3499645996912886	1.2833043288935695	0.7904153623347749	1.6813615198358924	1.1343548895552145	0.20493994973248592	0.14028123848215396
-0.2985058525319616	1.864110162896596	0.8883867409805315	0.9836253234074404	1.182994479076168	1.9431618822469652	2.409934746441418	1.9977707542085628	0.6673226513080812	1.8982259586373638	1.4144722859595258	2.180733816281339	2.6101942410135073	2.267633806365271	2.256244596573335	1.2233739024560297	0.6544865760285234	1.1910271910342793	-0.24815094216721353	0.3161382097606357	0.9992788976510883	1.507257155990342	-0.3149865425000552	0.44317999235056993	0.9725728333377617	1.038363624595347	1.8334972458027863	2.264021001715082	-0.007417435402838453	0.89625850014171	1.0738464550824776	0.5543266700535908	0.7313311748986683	-0.2846111062857905	0.47719534312438683	1.44246298356082	0.7596089266247624	0.9078063177004463	1.6644150838378078	0.0904264037079209	1.6007917530251075	0.9286617116360324	0.7887838035886812	1.3196305009454952	1.2997587414115306	0.7809882469734213	1.6719081640708648	1.122378129662297	0.21838555821931208	0.12163884447213144
-0.19411433209439186	1.9576549937273442	1.0241162813061195	0.988858712534659	1.1884218683404042	2.125614324943849	2.4711760727979666	2.0469984173830857	0.7105436546467832	1.877973058546408	1.4026900634203332	2.2150637179030648	2.5936958146787257	2.273838452896949	2.2325345508648704	1.2092696948086252	0.6611752560789046	1.2112288639482092	-0.2540426066595171	0.30835447701585245	0.9895708774651226	1.4819519703479003	-0.2962499797939575	0.43957195830120543	1.0294903194907596	1.0285525315640762	1.810322480123179	2.2359518146617274	-0.02514660390386402	0.9343477738526189	1.116472880551551	0.6246009532923595	0.7419026918941245	-0.2450697882082642	0.5157950663231028	1.445345594230327	0.8170202383268844	0.9546783691443814	1.6637597034319758	0.09113752843195756	1.5571285454015418	0.9175635428967922	0.8196134138539003	1.3009075811268305	1.3269266352665048	0.7774643661005548	1.6457565372818816	1.137627472528156	0.23535362585590872	0.09998606410474566
-0.11142332123481805	2.013860351284232	1.1612008124646238	0.988397427448944	1.1990744814640706	2.303441642702308	2.517911775738992	2.0677177686483055	0.7670054680868614	1.8713973695218253	1.363781382811428	2.2557548563857113	2.549940227209618	2.258340411494532	2.2150553553098713	1.199158052863829	0.6850877889977501	1.2326309054198996	-0.24988562450099003	0.293550767224812	0.9843045962394514	1.4705784792460965	-0.27531967346011493	0.4375299036243252	1.04932703809407	1.0313179789716282	1.7979302576433678	2.225236500739163	-0.060642984582480366	0.9488301324519952	1.1351868607891928	0.7175547829703073	0.708156304193188	-0.2035673585588403	0.5417477162176967	1.4349729057602534	0.8531718961659248	0.9974164072705844	1.6799602362804813	0.07842493229707886	1.5048062715100508	0.9239361526856312	0.8288682129891664	1.2880269839379657	1.328274638702217	0.7775995377611398	1.6181660970648195	1.1567303606005699	0.2605470233396373	0.10138392520866431
-0.04790187241438059	2.0685938251854297	1.3092406999003086	0.9712230064508545	1.2403148874137682	2.4567801991850775	2.571154084377013	2.086232770964487	0.8182309690365039	1.8495698855042098	1.339303981970168	2.2579374291797327	2.523223127367955	2.2537593262052456	2.2057061741080872	1.1851637889539535	0.6951850592318487	1.2486347443372074	-0.25154524152434443	0.334838085211112	0.9872414176753497	1.4669890268357635	-0.2565941781160341	0.41254448548782474	1.0676611265874718	1.0486458516936725	1.7706472941614184	2.235713920134921	-0.0814201037536911	0.9670767617927902	1.1122242478770592	0.8192787155815073	0.6780570944380849	-0.1713311540723245	0.5794654258602311	1.4114811245280061	0.8961686076180507	1.0417022392906747	1.6461635448232257	0.10757812435266638	1.4754582993138752	0.9216843198988679	0.8339128684853243	1.26617449831025	1.3368539401537407	0.7877158069985886	1.5660279429334434	1.1847821183874427	0.2531750471816533	0.13085957064063347
0.04723917111198068	2.0993864179232475	1.4651828906560131	0.946827699687919	1.3075821678255295	2.5725976053315103	2.5936281393180396	2.087668869905531	0.8821084338549392	1.8524401267975381	1.30226259512173	2.250173524103847	2.49209460633005	2.2331435374083375	2.174627031529453	1.1858515705643882	0.7055649907340975	1.239780586242247	-0.24066077151324436	0.34857456021811867	0.9811268763864837	1.4596638813296534	-0.24541902961620318	0.38686244005238124	1.0720807307767806	1.059712571796676	1.7446181522193527	2.247097350775804	-0.09819193030800769	0.9959451120710042	1.0939015565870678	0.9353578158846443	0.662424670138903	-0.14272351132027003	0.5882375263391736	1.399227005910204	0.9325601007572188	1.0864263059380863	1.642935579516242	0.1585693314546232	1.4641550866081885	0.9195612832677661	0.8301920174529762	1.2500993650863401	1.3536922254086987	0.7904951357738079	1.5457878807396699	1.1714441632485602	0.2700169656907455	0.15250558272181566
0.1262112575901054	2.1329716563031584	1.5954848259681813	0.9288033651436223	1.3612893290190473	2.6772965364712764	2.6109161353085133	2.111866740864754	0.9303191110858918	1.8663399053412761	1.297847683662019	2.250762418888697	2.452488695166328	2.2618879923586173	2.1338741330764774	1.2144742827782884	0.7035975440263986	1.2430416258903365	-0.24615978668949742	0.3677579790115035	0.9612308993998495	1.4712839644838112	-0.25406793243811	0.3509630504849805	1.0829558175534288	1.0922197267628677	1.7132130357295654	2.299648370102671	-0.10977296893554911	1.0212041734593864	1.067018030923475	1.06242407569104	0.6886873323215085	-0.1035511133336037	0.6026306474982139	1.4001015272305626	0.9263633731917364	1.1077149819861791	1.63934957084955	0.2293367593640308	1.4266191579278646	0.9114723247089105	0.8435511672312949	1.2479508496898037	1.3680283468133978	0.8406970041434277	1.5185069235156454	1.1762061487699675	0.2886699044375162	0.16537964801038277
0.20713851175942413	2.1285673912152756	1.7307003626474446	0.9180573657887662	1.4163905961114938	2.748109850240308	2.6267165742287295	2.13572015316853	0.9569686923149778	1.8558773830321602	1.2676995584781134	2.2726681865222584	2.414305809391376	2.3007312878350046	2.0905304491862258	1.2677020220774533	0.7006002810312398	1.222788344040334	-0.22295353844788296	0.38692875284299244	0.928260370101443	1.4732829233703746	-0.251257784864953	0.31141661977525253	1.0477575459471524	1.1007658796071262	1.6786787327767982	2.3385571443388615	-0.10677132285455448	1.0616271162047621	1.0437715175130462	1.1964054753742963	0.7411198220609603	-0.05635953416448647	0.6008992568347987	1.3888002167762075	0.9309474463856636	1.1347165862556567	1.6392219637005887	0.3271184540600548	1.3969398119007277	0.9093821870958312	0.8287324917113313	1.2413558719804079	1.3576510718967012	0.8899504549600925	1.4571106452842202	1.1801688533369354	0.33784418053181675	0.22225636138098506
0.27778645157281723	2.1016273659644376	1.8486360459145879	0.9294374209253611	1.495531167702718	2.778866529419959	2.624261910864753	2.142290503922492	0.9726216151364259	1.8304821007077527	1.2467959698704898	2.2987030703632376	2.389303223566939	2.357383982246174	2.029849291739873	1.33566193759827	0.6899069570098092	1.2303997405229024	-0.2071710569317881	0.4235900379692114	0.9093219410699179	1.474335352027352	-0.22437530688116455	0.27323901744457957	1.0438452927781106	1.1257458461066447	1.6562951199010385	2.4159344104034224	-0.09361744994158858	1.0782985934577982	1.0732045930863319	1.3188526071697695	0.7739919702932079	-0.03293793918864657	0.5901336282920033	1.3803382364602212	0.9245072565211861	1.1388842610737477	1.6384928684854052	0.40455041199411557	1.3507151587094337	0.8921571012342593	0.8138170712805008	1.2351876986786983	1.3523944304932227	0.9217678695257598	1.4365805604884518	1.1830560817892222	0.3818675760978742	0.26133691412624516
0.3399205573476551	2.0591538962544096	1.9332785305595834	0.9350585936685929	1.5958152332174307	2.798871249138433	2.5821685123316276	2.1521250548985034	0.9901849236032328	1.8219643369238234	1.233242545242013	2.3082743501098286	2.3539162491261494	2.4154407765835253	1.9892255972543484	1.3861723048623	0.7043845148236041	1.234195301294601	-0.19196840681990957	0.46185015207757746	0.9016973666532037	1.4414785999554733	-0.21538042869879576	0.2421590014053383	1.0333274705830195	1.1745991618784117	1.620096390323622	2.450673520868784	-0.08967367938451147	1.0958532685701958	1.1007694799458343	1.431387231120612	0.7973616654055478	-0.018267708463246407	0.5403849262967958	1.3743629772495045	0.9061165587624626	1.1625952949024252	1.6360751466291092	0.4692703581192831	1.3182433750293014	0.9036437583778059	0.8187322695578002	1.2429881239657739	1.3489001717051292	0.9713409680807745	1.4137635658678618	1.1823652275820398	0.43793048608167623	0.29579713037670796
0.3935712798296423	2.0214490397664435	2.0159470481496795	0.9673278509788972	1.6624242229722195	2.8059530323838167	2.559298293366668	2.1567344617235555	1.0248960536336404	1.812290351290125	1.2414446739365563	2.3293811023170052	2.331508591951823	2.4747867364670215	1.944801786079116	1.4426596269479326	0.7034618991074878	1.2351403899364306	-0.16296384453613094	0.49377412867902937	0.8842247905379018	1.4294016407288572	-0.20065891245681225	0.2003400047664047	0.9774617666495299	1.2203895583840088	1.6020313768099796	2.495050910334357	-0.08728589519895144	1.0700234567091442	1.1347875485665915	1.523595085127303	0.8209584133317392	-0.011436139785555513	0.5251622551240354	1.338615167964258	0.8911257190673586	1.1765349667871332	1.5999028560637583	0.5100604021709223	1.2720934377964512	0.8913164263269231	0.8396925069014527	1.244139096507812	1.3736726742592076	1.017446137966689	1.3955348292515601	1.2194149401649006	0.4533211178689422	0.3147588663136326
0.46312697039870016	1.9412914151669831	2.059180063763428	0.9947392525330455	1.7271108035140323	2.781486864532164	2.524871348389823	2.169607613477452	1.0581657704128786	1.776624852360537	1.2669870200612317	2.334095248378874	2.335424567461799	2.521047371933727	1.893661156886688	1.4850278393563994	0.7132440143295623	1.2296486461854164	-0.1242166710978545	0.523528229819105	0.8885404996313516	1.4113343604594846	-0.17990885976696053	0.16276776908497284	0.9301586411880155	1.2534653612125304	1.5964514415665587	2.53916555062107	-0.09805317958476316	1.0599700025608758	1.1960872207235516	1.5956142466560723	0.8186699621471316	0.011518075895300243	0.5177435719548533	1.3223251398177862	0.8593600096090963	1.1944441552236658	1.5442469360989493	0.5502456688278384	1.2001813240219141	0.8775695366473311	0.8364191880826846	1.261801502329861	1.4071039221259434	1.0674103479658552	1.37125516653	1.2360005694293825	0.4894179275646283	0.3640435572453679
0.5335934432137425	1.8386047584240894	2.0387635010886425	1.0115398298490308	1.7639897832430176	2.746449986687721	2.527059474928874	2.201301538694991	1.107099770497696	1.7627073979797196	1.2998958283990354	2.3422831829178365	2.3103514464882022	2.574538013401245	1.827185045024807	1.5428687757603945	0.726982468601415	1.2368066213010611	-0.08537662839732585	0.5298815644741974	0.9033352898673337	1.4081553905248492	-0.15688922796006166	0.14496616537250234	0.9024638675132639	1.2707965209164378	1.6022745194288017	2.612690937394641	-0.09148222142031175	1.0310519786122812	1.2587996064470302	1.6201525282175784	0.8167369123563688	0.03924964784509914	0.497463058992508	1.2486502192087874	0.8250526806942862	1.1926918518370286	1.494768812719547	0.561962573483868	1.1269762249207145	0.8719760036044253	0.8077564550189263	1.2764897711142762	1.4306580736256795	1.07013594046617	1.3545204857421582	1.2254905010770587	0.500299455576863	0.38213269377689935
0.6241530328327864	1.744871025506728	2.0292061703784614	1.011942820665672	1.7672377960276733	2.696472328565636	2.5605217410876375	2.2560383030068034	1.1374828463054696	1.7413889503069035	1.3332342479981976	2.3370639918731504	2.288030895973983	2.6165021845433976	1.782699984909987	1.6013248108038436	0.7286815590164251	1.2380558340304622	-0.07549158562818235	0.5476032256723894	0.920274913113983	1.3819016575399186	-0.14437136785267277	0.12854144532111322	0.9168656913124625	1.2490657359886694	1.581771102124195	2.6523281896469952	-0.07255299231609186	1.0279528383172545	1.3129005494472115	1.6075414198802744	0.8466225064140703	0.03742672239958509	0.48529667261841514	1.209483247963595	0.8018258333203304	1.1908995357235497	1.407447736246885	0.5735228787758535	1.0757570095302227	0.8797947702280335	0.7934994567872355	1.2661834941876957	1.4843182707405496	1.0610179471810721	1.3515800834310228	1.2420871195388976	0.4920029349763874	0.3987833663726252
0.7061189712191638	1.6671644701735673	1.9793309245463635	1.0262485722341916	1.7473086311637982	2.6653325653295346	2.580704744522611	2.3079681254740954	1.1835251471010713	1.7132786473763855	1.3475345901308609	2.3515461875926524	2.278214612745742	2.6557522753255	1.71931761510608	1.6787302737229601	0.7283079657350222	1.2527616160467285	-0.07642316537802725	0.5417491141129559	0.9356607880760187	1.3642821763349429	-0.1118960225327865	0.12593149326138708	0.9836877052717838	1.2357085373573429	1.5623143252317342	2.639718004394003	-0.06219728616260557	1.0143685796783544	1.4011473162923829	1.5831416128445701	0.8462468253106298	0.06722555625755515	0.48174943321044184	1.1949995455137588	0.7662227590600311	1.1876254784716056	1.3831775998570084	0.5680220339508051	1.0054658328083426	0.8898562699100163	0.7714585300687368	1.2590822484865134	1.5154418333290807	1.0343885760636673	1.35310741025062	1.2584368473667804	0.5411386055894492	0.3966723220692979
0.7432517242598367	1.6169962162888463	1.9387564097950611	1.0344241322606818	1.7081790993664332	2.6207542334762097	2.6444055891944105	2.397759034823631	1.2190328792541516	1.6748948730805289	1.3913427151138869	2.3667307699964266	2.2782817486106053	2.705176773726095	1.694171125288906	1.7315286546932742	0.7192611018054337	1.2732250199935984	-0.07570475186226369	0.5388170003484805	0.9606570217035861	1.3567916275708123	-0.07736744096381401	0.13544636798076964	1.042782327647481	1.231675958441536	1.5497868446063539	2.6361282825044423	-0.06634295994602514	1.0147952765069213	1.461874867227778	1.5277706628533734	0.8664613063190811	0.09027308253341124	0.49237816897953257	1.2029637997216511	0.7487714540080447	1.1664295303301637	1.3443206035460293	0.5712381641735652	0.9578210060557829	0.9224808961224726	0.7620355061496097	1.2564319630369127	1.5508490089099278	0.987253553239117	1.3829948043653015	1.2623021143838489	0.5295399249571199	0.3618402838538376
0.7739248620580443	1.5715065236725696	1.913032900239796	1.0375259787665474	1.6516646793865069	2.568989184474751	2.6802297891478224	2.498985598642357	1.269900483492041	1.6473238525358194	1.4100231227424622	2.368263321801437	2.3217114296977517	2.7056745210412094	1.642900845056476	1.767339575556558	0.7230366611363828	1.3028536180340802	-0.0740648635422888	0.5384776095711883	1.0084841935342497	1.3319170955330946	-0.03771789475138005	0.14512430113631897	1.0720150458883084	1.2037913956355912	1.5156685141250805	2.574509457619755	-0.06345082530542927	0.9925389884930285	1.554734399995255	1.4883446326325038	0.8590553189984496	0.12091035785287382	0.49979279513158026	1.238860544952286	0.7648540203623291	1.1684308017949312	1.3063549989212424	0.5431291626536018	0.9011680583286743	0.929465287650706	0.7222122384078101	1.236048304287639	1.601472543876832	0.9334629880774159	1.4179105124236622	1.2732913117409417	0.5365586178233247	0.3713399143654393
0.7894747629593499	1.5931267556404065	1.8865001768062801	1.0352330708496418	1.5918504521793708	2.5354344352471374	2.711344686365758	2.618881914809211	1.3247633295214658	1.6382933506611053	1.4579834350488823	2.3507504230935377	2.3519739830610336	2.7108601430695805	1.6082424396286883	1.7693006325823533	0.7207493239493146	1.3511743276083676	-0.09499413070112138	0.523787704437213	1.0377407947270219	1.3249323378293134	-0.022562345442446084	0.1582056438361461	1.1309252090879602	1.1967550631271517	1.511968237714139	2.488809433781572	-0.0683747640151543	0.9286889493228963	1.643460711812547	1.4308856456160393	0.8467255587609944	0.1440682931910702	0.5307310668620357	1.2806218021521951	0.7761593758329808	1.1916343726276237	1.2875391389712048	0.481202294737881	0.8512595091405067	0.9129030820033293	0.6914228573213541	1.213441164496451	1.6471502218250127	0.8757031403415775	1.449245508530119	1.2762671863852426	0.5143033590314856	0.3679958439243441
0.8049533764109865	1.6837702574367632	1.8772883305500838	0.9942669844690991	1.5027269194830448	2.5189889329286297	2.763089728030974	2.754249039139712	1.3982166542142886	1.648910715153912	1.5054709287965662	2.3201966522154662	2.3890232075229845	2.67856991724545	1.569309126461256	1.7781504915480333	0.7234224380931369	1.3829529907891611	-0.11070732116144277	0.5191586367862772	1.0507641910042804	1.3257301059823263	-0.014128823109194222	0.18504413485120316	1.1667122903933955	1.1908352087915715	1.502349880695852	2.3995847835711137	-0.04653497626125862	0.8767481726264407	1.7108481981329564	1.388615179884874	0.8127158035776482	0.1891466543483474	0.586083926771013	1.359086222714394	0.8449667179774479	1.252375597342306	1.2505454548159365	0.4228328034203003	0.8037418706225503	0.8972991477532423	0.6533856815958681	1.203708124871528	1.671045028601289	0.8244957942508048	1.4678182546396956	1.287720860483962	0.4975477721838801	0.3851678742325545
0.7983852080167074	1.8101307447219608	1.8731481478151342	0.9412428552572987	1.3821177122371926	2.497062265938739	2.877363143635393	2.881903832058815	1.4698354680280301	1.676770055439049	1.514992832453758	2.3173075356070725	2.434665822687383	2.6362261006511334	1.529099421158633	1.8246289433265126	0.693777781641782	1.4413120992236468	-0.11971756435144498	0.531870364081221	1.0544530061475181	1.3656865911934397	-0.009274412511598176	0.20922771882350927	1.173573889226656	1.2018318066148275	1.517546026002869	2.3219932940769414	-0.02441393704132711	0.8500927843636685	1.7639277165142702	1.3202559149627908	0.8046469185121753	0.22707124559764935	0.6476624579813077	1.4410760971291878	0.8984644979013113	1.3136547709400916	1.2111910384048792	0.36460238168720693	0.7614309648117397	0.8570531490253119	0.6040386777867224	1.1847358193392388	1.718415178567056	0.748049018421345	1.5015820330992231	1.3544472668362304	0.48251423082701805	0.4220960706528955
0.7870615966067068	1.925079475815877	1.8777560819121146	0.8901238503463909	1.2980710373842073	2.4958919265736212	2.945955837210559	2.991499948810157	1.5206860730013438	1.6866831877449435	1.5109938230638007	2.307115039841383	2.471454152079551	2.5717338860269163	1.492252148517574	1.8432080973152423	0.6913809096646625	1.4965004836481706	-0.1406362453767566	0.5581172585897851	1.0680200515551912	1.3752673732029803	0.011732547333956758	0.23770796988696055	1.1680618911932468	1.240834585572966	1.532384166615064	2.2611899384906073	0.01672703827737782	0.8619722426351171	1.7863589417545946	1.2920145565661225	0.7756711895088266	0.25644478527299935	0.6914901652526269	1.548540382989414	0.9416430126716817	1.3829790431237905	1.1790166922055387	0.358378725618417	0.738904388516261	0.8504782452745913	0.5918527166541437	1.1936222469423587	1.7256585520497603	0.6916746802064997	1.5081426958988984	1.382518805178346	0.46583684096340505	0.4408363810394271
0.7769824439739985	2.0348760965749073	1.9104174341114324	0.8728484704330215	1.2196793131850008	2.5047967481007487	3.034874755283272	3.0802924407849064	1.5476095911598264	1.6713465764970235	1.4885403318251744	2.319309054229018	2.5120105881147814	2.507681951527796	1.4738685251904238	1.8787760206038389	0.664682841582054	1.5734964083278127	-0.17377661755202048	0.57977200873615	1.061287917413297	1.3938691883915655	0.03064878625646139	0.28112197746026635	1.158757709141764	1.2798937910530894	1.5131442321464526	2.199071653455113	0.06336206397319136	0.857393820436165	1.765337344205807	1.223788902190082	0.7571094669328309	0.292633023985772	0.7305955550669602	1.6710147389355292	1.0128573219397325	1.4496091250334344	1.154504350013507	0.38792750636601137	0.7198352789390118	0.8272095398044046	0.5545921450404971	1.1811139791255383	1.686661785047459	0.6344832182237752	1.50054058830115	1.4298588021663885	0.4107950658157541	0.42769227283639
0.752519755650282	2.139367932709873	1.9643544348920685	0.8785625760689799	1.178817173744792	2.532245247925289	3.1018585180063383	3.1323849372315635	1.5398769988588579	1.6650752450273494	1.4415405924397113	2.3037640465075198	2.5822398016877903	2.4377280913640993	1.46317052610007	1.9052410691808	0.6559953369312738	1.644393723463515	-0.1956725911764718	0.6314175737092863	1.0380547067569865	1.411169461479691	0.028099395356230805	0.31438984471273757	1.1539567088258518	1.3293042502506647	1.497474146591269	2.1302621410201357	0.12761402932416313	0.8858553433539645	1.7364029460295278	1.159111372151155	0.7549679185742433	0.30553588339374416	0.79010717128124	1.8084889813131482	1.0861100045714367	1.4987212540578945	1.118715500347221	0.4095393872560934	0.7027407239276667	0.8103617426814302	0.5528231747853873	1.1780488837715126	1.6366915963945161	0.623160375720943	1.4716155419112704	1.4411498361442234	0.38097393384353934	0.470320770849299
0.6948083356276527	2.2318212717579717	1.996963904094222	0.9098851851401933	1.149452398078415	2.5829604558231605	3.1417079580607656	3.196672854870522	1.5149079815103899	1.6550090177618695	1.4013836538584157	2.2853276706500893	2.6751018750197906	2.381509342112197	1.434366088664639	1.9193355546483595	0.6396734309031356	1.7044172200863432	-0.2025040156127043	0.6726134433311535	1.0118902553230886	1.4436414492653815	0.03380101155389224	0.3485922060467314	1.1177723398885369	1.423018294491061	1.4905759811672168	2.0782099900666444	0.1796264743543592	0.9048719145856545	1.7142290827626585	1.1123427177915126	0.726044146421166	0.3258379297446348	0.8134152071348257	1.9187563180429952	1.1486381049261805	1.5606736576628697	1.0918956987868307	0.41772111970142206	0.6876361229545767	0.7370048422555089	0.5412488642115871	1.1975364531730333	1.5751906079612186	0.6254793452750723	1.4694403723963076	1.480354896635389	0.3680359607302584	0.47304819051477087
0.6377367348293601	2.294349932586746	2.0372339581567394	0.9308660529399105	1.122470166769507	2.6348766297276223	3.151749453780133	3.2270383536090037	1.4795582181330018	1.6626214159162143	1.3663183175276168	2.2531096656767304	2.733415322400713	2.3010693035117242	1.422684529960478	1.9301221651902232	0.625420975363064	1.7506993766857615	-0.20223743752313106	0.6869594055015541	0.98811572081066	1.467718213150086	0.021493623800697803	0.39617581473970565	1.0799611516704606	1.5225201659621999	1.49607647908705	2.025765490677153	0.25785367559533945	0.904582317087337	1.6583426524981975	1.0636111001718427	0.7471435132290327	0.31936382073527014	0.8675044414403768	1.9767834172102101	1.202493144238513	1.6207511792100875	1.0281596445936008	0.4282740469948541	0.6726695468818185	0.6737075515679817	0.5352472693057071	1.1949621329107494	1.5212367863355996	0.643459392061702	1.4839766567508457	1.507631549702008	0.3410263663959009	0.4706465849929167
0.5943904739809562	2.3672247348223197	2.056882330718473	0.9543565312654818	1.0870374215396974	2.7370887779950466	3.1139497741534568	3.2352564193115514	1.4398433753055013	1.6366967006266282	1.2988246991242374	2.2254917940595944	2.7760916371055693	2.21817446565262	1.4098615950317501	1.9279893192957445	0.6194168719787564	1.8044178280203593	-0.22000433788651924	0.7149351192005577	0.9876767090235681	1.4831183658838802	0.0036329706198428707	0.41869831005507907	1.06452108285995	1.5987995105699988	1.470063976043844	1.9800281966777504	0.3518422089929554	0.8814413410039712	1.5808014031387505	1.0214860575089935	0.7218654030394202	0.3309646541023787	0.9476099382266918	1.9970387057830525	1.2543519740490299	1.6819547732127262	0.9770102392341095	0.43332554513725297	0.6695560017127627	0.5939733514932058	0.5155930882587627	1.19961100246613	1.4745593868389157	0.6941027842570843	1.478905655497781	1.5423969744609074	0.37398607332230177	0.50106870261022
0.5425110391138509	2.443525651615094	2.0745611603568483	0.9932611971164553	1.076886044956873	2.856982539913848	3.071628678405596	3.2023883515323477	1.4064377473328982	1.6191369637198942	1.2369465014205914	2.225574618695691	2.7994391963879752	2.148498891487828	1.4086008504358707	1.9362264190926475	0.6136985881551418	1.8459501193248076	-0.23168613622690293	0.7589835910664974	0.9545699186514136	1.506558730647787	0.009570850937097395	0.44904671527510265	1.0594928928760292	1.6897059244689323	1.473695549904655	1.9904866791957534	0.4270597206327533	0.865641139929406	1.448013733986	0.9912311107568434	0.6785998175042314	0.33231586525115187	1.0408227377833381	1.9799562620297053	1.295168405806804	1.7108382458890918	0.9231625001810425	0.4490789736993195	0.651054391209192	0.5282823422539548	0.5120833360139395	1.2186307862404917	1.392347701583572	0.7319935058513998	1.4436867419918795	1.5776488543561475	0.3686412889242947	0.5047292231367067
0.4950698136918845	2.463061232610664	2.063478710846305	1.0237089697293213	1.0669090986902616	2.980427988091271	3.0731065255733063	3.1733312363470985	1.3633437824006847	1.5774886659114535	1.1590985810140655	2.2120641377463857	2.8188355125858258	2.0742838618091954	1.4122824928993696	1.9380136380783646	0.612097203719163	1.877942130160973	-0.22366232820590012	0.7926960710785385	0.9508220415410571	1.5119459349326398	0.024161098641759728	0.46463566726968103	1.042945715864682	1.8070999338819604	1.4294865323729462	2.0016470097455765	0.48030075902356784	0.8683433875980942	1.330945511988871	0.9535789441747443	0.6156104055450363	0.32382021525390403	1.1319286291706192	1.9417643756919287	1.3386701768512588	1.7414619546217776	0.8576647239895268	0.4552599739711864	0.6363074002051432	0.47051278657328854	0.5671668258329273	1.2711647114375857	1.3403977719111826	0.776909829902828	1.406326557716704	1.640196435260092	0.39765901193601694	0.5106272027525901
0.4461354609247805	2.41777441566001	2.035021892386171	1.0773768704343722	1.0524437462792575	3.0774647360259473	3.0545397354173436	3.155666426977514	1.3384328113214998	1.5575228889715356	1.0743248449183607	2.201439975305509	2.810911355979321	2.0101473102665057	1.3992302097516034	1.9257365399531832	0.6046146133024447	1.8683364169344543	-0.2188037741076653	0.8075594650897283	0.9600147809430204	1.5058360999503988	0.03836062034823612	0.4490294126920437	1.023831177889988	1.9149792264617151	1.3854041851680416	1.9662314976778787	0.49663725722175994	0.89400530245326	1.1991953140048914	0.8993932170065431	0.5859333210804863	0.3100657504714798	1.2089804362067373	1.8610461851185292	1.3597362396497763	1.7408916144836115	0.8012970534705584	0.48360036858130506	0.6586297909042629	0.4335930185632385	0.640815872849309	1.3253083989264318	1.291185159918008	0.8209242709074035	1.3532976198792006	1.6899284142061954	0.4265067831839303	0.4959931076374852
0.41684201812929256	2.347093982868928	2.0086609056952063	1.1688929589689927	1.056776434938295	3.1563499270892743	2.972384249964004	3.149298836054566	1.337590311184472	1.501417237130326	1.0293516746338152	2.1642190509246104	2.7981755124506202	1.9499072152060406	1.3703533465627922	1.8849179564913747	0.6248537878175597	1.8650758380804369	-0.20780093187628523	0.8289790189448254	0.9664167261348771	1.4752869250391947	0.051490081165922755	0.4381621863068409	1.023884738148508	1.9673961784034755	1.3477567979124803	1.9338813926968814	0.5281700302833752	0.8829921529932443	1.0684943135146125	0.8701499284118931	0.5375930534745036	0.29306053016342437	1.3088920382060203	1.7403106881587451	1.3970975016111982	1.71833840924277	0.7382832805185375	0.5184244443236453	0.6515197974846905	0.41912165050804795	0.7232920925747928	1.3796250071706173	1.2342633156404434	0.8710546755712223	1.2831868529878308	1.6740482914120391	0.4044277757377982	0.4776319796411316
0.36486966650199876	2.259407186883038	1.9449980550120496	1.2390306803763709	1.0494212899379807	3.2045688126690983	2.9353181534747828	3.160093116897377	1.3291192874149764	1.4554638411312948	0.9594491432933054	2.1352425219595053	2.779999114404803	1.8974998528952356	1.3371671510478527	1.8337391609023155	0.6280929578839654	1.8611839713476743	-0.21237558512100357	0.8427084127731705	0.9933661901711183	1.4508627134570016	0.054204471998145834	0.4257385126328848	1.0448421021608536	1.9837686350639565	1.317172354853551	1.892398978418208	0.5358983314370491	0.8734930570064193	0.956902902434601	0.8205100866532792	0.540895276523178	0.24655527965954943	1.3810622979766658	1.6326210889452386	1.3996640566849614	1.7069246201303176	0.652719589878904	0.5307116511412692	0.6531458676947983	0.3886767592343486	0.7864159892953693	1.4146174711202053	1.2174097771641477	0.9174240949739362	1.245893210694931	1.6842850950567503	0.41134834576857315	0.49354495035263424
0.32267107613902435	2.185809898858665	1.8655438700834766	1.2823496586318512	1.0543694970691722	3.2495508136985523	2.931931824961386	3.1652996164661737	1.3389635200692338	1.4445032581542256	0.9220604852197702	2.1090713568351855	2.7544203498920488	1.8615281069294973	1.2775004012213762	1.7704459998576154	0.6234909234699386	1.8573897929581917	-0.1963226760122371	0.8731225809242243	1.0141504219388398	1.4470871823813962	0.061630609357282394	0.40680735496413056	1.04667963103008	1.9861380011569962	1.3529921469279031	1.8713488634604822	0.5568631146299452	0.9066338396740431	0.8707026878771421	0.7895375539892838	0.5490395817114913	0.18568581650150745	1.420166173171269	1.492122301215114	1.3690403984951693	1.6533875916152083	0.5923589306113609	0.4973548179478664	0.6698822423862738	0.3745443910606096	0.8370781670870674	1.4488837678515647	1.2256700320693592	0.968607065847227	1.2349953917108756	1.6944603591962608	0.41208037772721545	0.510687373712038
0.29835602310707304	2.1272424889091686	1.779449063711659	1.3154603810435694	1.0740373506164214	3.257801430080785	2.933475213971291	3.2080493127913483	1.3561883358628763	1.4030008276463346	0.8685404420907187	2.082007469539392	2.7288611312640025	1.8218526684417515	1.1938195963512581	1.6940980323290233	0.6120421248321135	1.834309539475997	-0.20393025651071173	0.883001330955959	1.0528592631450129	1.4208632018117802	0.07853335829603379	0.3828304011807686	1.0414913488448683	1.9598043459601602	1.3914918751960226	1.8545287735714304	0.5448809869551874	0.9334188762165079	0.7801137419210329	0.7640751659059459	0.5480369688558239	0.13598919745354734	1.423299993517665	1.3635383891160726	1.3116653567817242	1.622654006664368	0.5830070610585796	0.48281912473903965	0.6861446555398331	0.3818087742315856	0.875990014247711	1.469867151763864	1.2476124265144195	1.0081336969239472	1.284668981479844	1.7635809453460616	0.44327243566783	0.5167733230261625
0.3041649646939315	2.06580324970319	1.7285188636038886	1.338758234827853	1.108161868474633	3.2568183650971294	2.9382369501805234	3.2654461928631533	1.4042452568188213	1.374557930242532	0.8440563224722737	2.0601656788387963	2.674747499631843	1.7777590437860287	1.1234222111381507	1.643165308071745	0.6097487155220546	1.8193079276654565	-0.19609363057787513	0.8645765087166473	1.095620592394324	1.4037565715623121	0.07843336708615369	0.34427326081196197	1.0240330588644102	1.9055811974845842	1.4438850840120403	1.8470984161620465	0.5444826153134402	0.9770035480815892	0.6935345819158489	0.742717778209722	0.5875939102509591	0.10234659635601177	1.4988887500192227	1.249571839930678	1.2510876750680913	1.6020125205948843	0.6164779206694573	0.4564882271921607	0.6843383544681354	0.40762379369879154	0.900672216234196	1.4403301877139243	1.2531468036564204	1.0243177333678897	1.3127063829363446	1.760481259078204	0.4675779413199178	0.5512379458922622
0.3362184272816896	2.0204077493602384	1.677235135166604	1.351080713981142	1.1369301726574084	3.2494313195892013	2.955148687447286	3.337794163370835	1.451843612247427	1.333536148314916	0.8338703761329592	2.063230212303057	2.6588983365977605	1.7639958780255647	1.0337953413300203	1.5772747710535646	0.6225265126215488	1.8009839905952407	-0.2022754513662305	0.8921000385782449	1.1234318030846777	1.3669503124269713	0.08559226614773839	0.29940603154124157	0.9636921893305763	1.8529171740727748	1.497225099847046	1.8512734059297433	0.5465021910579588	1.0246212252448472	0.6028024513605993	0.7332695967920577	0.643207654536895	0.07727414118034256	1.5276052188550702	1.181550756940852	1.1967711001498422	1.563221134605166	0.6959746966638007	0.43718910855165827	0.665340995025026	0.3934988453035853	0.936764053644042	1.4482745470401261	1.250377072881864	1.0472670006276545	1.3492567638423134	1.7893271695274158	0.44429909633288445	0.563728429060352
0.3659553703828523	1.9369471847148467	1.6561545505668716	1.3596892568032897	1.1798737803728865	3.224660391551093	2.981965010807499	3.4161037390248823	1.5151020218962792	1.312807573864853	0.827243149183521	2.051820554017149	2.6443188062485525	1.7349075249302963	0.9474951383793142	1.5523142127311258	0.6242848220074652	1.7936504529381345	-0.17916062882320632	0.9119728606942068	1.1157621183466202	1.3375302164630472	0.09701888436019489	0.27463005073742197	0.9169353785059663	1.8076143465435486	1.5593928566351631	1.841881306340357	0.5390961741929015	1.0730212627165951	0.5420940328500891	0.7355796397506282	0.7374847375199327	0.027809609990369362	1.5731224267355546	1.1208052585310964	1.156887713850787	1.5563046489652683	0.7970569033023928	0.4094704367898346	0.6400459358113216	0.4140862108070403	0.967554826743604	1.4474834095959026	1.2450225566414692	1.030336750139418	1.351395523593389	1.8249424255485978	0.414627825936121	0.5547642023485766
0.39952988528479494	1.8602565603296894	1.6448649712614478	1.3392528912705015	1.2250228288680696	3.1726613750918284	3.0439219569817895	3.4809160355371525	1.5570383783724977	1.2808697845041566	0.834289843441397	2.0291852739183116	2.625648662158618	1.7141736342704383	0.8656933794441188	1.5095665051644396	0.6281627005537432	1.7856533718172372	-0.1547148405838645	0.9131867770362356	1.1175060740686502	1.292016080926804	0.10607492174745244	0.23541697038055318	0.8697399621357613	1.7504493493004294	1.5868008802278974	1.792685073263394	0.5617506401063863	1.1028200008410325	0.5000545408024911	0.7133160132133212	0.8420515508302368	-0.025116998526419236	1.6317497502515828	1.0733417913536833	1.1215222080163225	1.5591893760338098	0.9114046783633736	0.39941477090984157	0.6485840877037493	0.4393135278161277	0.9847339388874184	1.4535646227489738	1.257607099795897	1.0359219988362018	1.329660150062057	1.8078659454688322	0.3889234091077899	0.5463670519865136
0.42089104141089456	1.8112015349060768	1.6614361592394338	1.3180908043299675	1.2688459396338785	3.108472453250453	3.0657352530544673	3.510689568791984	1.5888792447717033	1.2718665830060838	0.8638269716015905	1.9992687390587829	2.6024519461168842	1.6958682980107784	0.7931093623804986	1.4921415594871168	0.6217856308150169	1.752739312042846	-0.13506601439318092	0.9253906826614313	1.13079920216425	1.2679206587477492	0.12081677306416885	0.2074827453887494	0.8374825607242249	1.641258550957268	1.6232889119500047	1.745590241839882	0.5837790157998267	1.1373541299628238	0.45257279963756913	0.701581910206098	0.971431343376133	-0.06887235782788094	1.7084796645326719	1.047370290278557	1.0469094008092266	1.5835577618034693	1.0429354374294273	0.4141573155174436	0.6390067566030385	0.49363778633283656	0.9722997818180389	1.4501691787843154	1.2870941188450788	1.051346525662678	1.3550942534006505	1.7996496889115128	0.345109132271253	0.5042713413453963
0.44820483438081504	1.7782683968799535	1.703872831175778	1.2759343320780472	1.3204562612982076	3.0503164777030536	3.1400465937349096	3.4916469248006115	1.6213142561986458	1.2612942437751327	0.8931538185887679	1.9835805754117886	2.5611081508563953	1.6972533930394733	0.7493476656543787	1.4739974559700042	0.6213242677558403	1.756470361644454	-0.11604369483178385	0.9363538646253783	1.1385642231484452	1.263623703986799	0.1287070707744259	0.1959927806097343	0.8124522627672786	1.5520016541233383	1.6324043448317884	1.7321361819719023	0.6046187983411513	1.1401482739217152	0.4203895922807952	0.7086436146975444	1.0839514205329837	-0.10734195160010562	1.7722163052716855	1.012554921847987	0.9596846117893877	1.605989658618487	1.167171527630571	0.39475652415550955	0.5819958566963916	0.5216482202707925	0.9516325632332002	1.4314392621720824	1.3087676752640636	1.0847688267066813	1.3798064390070042	1.7725232215421074	0.3043084316198321	0.47016799210811466
0.47518534636975324	1.7352323612297926	1.7611858465160768	1.2284329512276364	1.3726236238382588	2.9946492933323556	3.2538374271827237	3.4571665667789313	1.6077496722995313	1.2585965963883674	0.9174051043529252	1.9715033531903832	2.540002844478302	1.7002783392226894	0.7169451883226221	1.442288236262584	0.613027736852789	1.7483986318838802	-0.09705265248306201	0.9272156035622812	1.1523568201628342	1.2471181733823322	0.15123662054360035	0.17074626555915504	0.8121403184044695	1.4798304890141991	1.6077454967216247	1.727970068865653	0.5990078995288776	1.1382129877236986	0.4022267493148436	0.7183942562443261	1.1764244155890276	-0.116886208012053	1.8583505655819248	1.0256631944773764	0.8761879242306951	1.6424698332910714	1.2984390195203697	0.37890901910981883	0.5509651784529065	0.5282252239588341	0.9306298694898147	1.3992060337433772	1.3480955642795687	1.114640101749258	1.407207925104585	1.7760991063621052	0.28447076063397236	0.4418780016958232
0.5444365294817634	1.7102113741629577	1.8184268691703878	1.1769996641704168	1.409403692889851	2.924736704068267	3.351312711380184	3.437734251020369	1.6082791371986378	1.265833139614971	0.9639289650164485	1.9575828058669695	2.527881421586257	1.7040078241055716	0.7000941297028043	1.420663592361107	0.6043303669736171	1.725519745411183	-0.059393444858008425	0.9336559355552193	1.124966019065205	1.2253504994929794	0.17755315694087898	0.14931608275982935	0.8248305682281037	1.4057594483881437	1.6052303393004366	1.7350844171274893	0.561842488411237	1.139201493764267	0.3881496048243614	0.7179877168748472	1.2304386606594508	-0.07707221069645318	1.9668983129081834	1.0275293491435267	0.8286221009549714	1.6586406910392295	1.4429720798325565	0.36639801543984823	0.5145201027658671	0.5223061306333294	0.8882500304775286	1.3689459011010237	1.3431344540395067	1.1377583335847536	1.4202093495849284	1.7840516221828544	0.25453362460005746	0.40954989887969884
0.5891328323171677	1.7090520846451132	1.8853788605574906	1.093320353026075	1.4229080077732141	2.8398180646348736	3.3980042342646186	3.4523637224139465	1.5988341799538088	1.2711901675893784	0.9792379131726647	1.9396255717354358	2.5133673274597634	1.707074852561793	0.6875349675795964	1.4162609931543384	0.6219247376326197	1.6775593768012598	-0.02188292429013549	0.9129470285586854	1.0720176631249443	1.2052988844055874	0.1683561935399657	0.12163410607684848	0.8403077172175897	1.3382886673433465	1.5542219162604884	1.7239879985400919	0.5375483400377917	1.1001962375715453	0.37160376034870185	0.7063330158555732	1.2923444277490423	-0.03260647046193735	2.121737166672276	1.0474924941311838	0.7879194662866718	1.7013050549382314	1.5287166505085825	0.3841422426336273	0.48061103499963564	0.5381674472010081	0.8760253713806033	1.3330123684164552	1.3188710277475715	1.1734852006452832	1.4265791750014727	1.7580365289728306	0.2578444862717767	0.3616801171461256
0.6272064515263236	1.729274441172013	1.956337104151979	0.9836912212768283	1.425934139849124	2.768925422843667	3.3834039392992588	3.42840916325194	1.5611144703248212	1.3005479746493527	1.0260409235364405	1.92948476187583	2.4878964902234344	1.7086762414237833	0.7019007498843461	1.414464264874916	0.6121078102197112	1.6453111644610197	0.03201926165917511	0.886670797738522	1.015392583467785	1.20614102904246	0.17018476234009491	0.10202893285536399	0.8514894511886215	1.2936613145870026	1.4828689505631103	1.697963402506921	0.5311167847738976	1.0545560692261264	0.37157290159888695	0.6997681817862794	1.325712694993091	-0.003955414129238935	2.2329845433556255	1.0870375335454394	0.7658301364326013	1.7689430764907148	1.5838534695470332	0.39748415785460905	0.4646366490141244	0.5319215336305111	0.8608774847610701	1.3080148240796434	1.2950404116110916	1.1887003221942964	1.4161961147482314	1.7223487442490923	0.21813808462235246	0.32448504506630377
0.6663792807816274	1.8181526141534738	2.0033350557072334	0.8843087857951527	1.427237020697619	2.7168671614058164	3.3547927404531634	3.3563469209658954	1.5024757144785104	1.339686396136131	1.044793242878127	1.906152643049548	2.4950230897517893	1.7135935323995515	0.7073264223721452	1.3959133268378776	0.6002257301200731	1.6056036176819966	0.06623268282315502	0.9026413846133374	0.9662920914326104	1.2095161632068823	0.20073409795513167	0.08775587220462672	0.8994476598120353	1.2307325946468044	1.4071088236225882	1.6325773225037128	0.5292624272818911	0.9852940836680615	0.37759467803773256	0.6978131597176956	1.337361021155834	0.00646982015440144	2.3100303640375714	1.1318507046690156	0.7477046629660795	1.8434232743332455	1.5907120440776283	0.42433218389842536	0.46297065424606976	0.506076065072157	0.8576229581192327	1.3069528107701207	1.2846192836830501	1.182439769176805	1.3720838025356998	1.7003447080744067	0.16623212493812062	0.27063200193360853
0.6848405646630503	1.910482778690302	2.060940063729247	0.8135256032055654	1.4272189761821485	2.678563776521709	3.3426757530642943	3.2945308088070924	1.4351855768117168	1.3950138946994117	1.0522046101213403	1.8822145798872996	2.47704682456895	1.722083291605161	0.7019025381745531	1.3832152947551386	0.6118997414338576	1.5788402371816894	0.11656060514547842	0.8984857443357924	0.9312097480185407	1.214854956782071	0.21994771208315247	0.06713951698940077	0.9365739830101791	1.1707544887591173	1.3235509572422401	1.5655798325589823	0.47422681431938657	0.9281569443131235	0.4026217413124714	0.7004440764430442	1.3095696189238553	-0.005526248416871052	2.3808258539664986	1.176323996327474	0.7341483013231552	1.9008510641917897	1.5925988954161572	0.4246851167935103	0.4767835246643185	0.5137901848192897	0.8391648643336221	1.310631125103339	1.2478507580978195	1.1811495445968794	1.2961637950407325	1.6724577882478897	0.14933552331920727	0.21448990099654802
0.7048118342886662	1.973252095602022	2.1162481430938582	0.7517108671863214	1.4329661543594419	2.6270095994779297	3.346249482696856	3.2241936564856055	1.3522979919722613	1.459668173631703	1.0861576514035414	1.8643350281156745	2.4713305031132524	1.7366921753037599	0.692961087139947	1.3514184160491198	0.6235997761318877	1.5332474285140987	0.17060281676999783	0.8924753410473226	0.8810081455932197	1.2023791134789479	0.2357314544839967	0.05508674023285933	0.9526254627717954	1.1189149499646545	1.2660759066712481	1.498263374579555	0.425854823047824	0.8741725928172226	0.4253047739512841	0.7432831811140354	1.2456520812135934	-0.001877727876666728	2.418236240053314	1.2315703213690374	0.7144822600875734	1.9505093986937805	1.5633780972083149	0.42777853855937026	0.4764179297836872	0.5270085902732037	0.8319507564117575	1.3104911892319664	1.231564766565461	1.200788768118965	1.2404844774940886	1.633941384124436	0.13290986337875704	0.16265562488161756
0.717842455280816	2.0077921952142654	2.173479110903758	0.7223744874860163	1.4454091844069956	2.626270543473874	3.3193064451084	3.1850279149665615	1.3059430705549477	1.5102270367449346	1.112229265699441	1.8400643616523946	2.482326337992501	1.7424655916615244	0.6999255833508017	1.3651851479362045	0.6310136805859463	1.4919220337480126	0.21547262488648977	0.9106495401418531	0.8300972880021202	1.218171090394089	0.25464263129135245	0.054169455162938494	1.0113051402875304	1.0799713366800532	1.2312866528488555	1.424956353677604	0.35376151247567006	0.8223341438817504	0.4329830480801841	0.7731157557462652	1.1895980818661407	0.012690509537604311	2.415573394318241	1.2718447650286573	0.6931106226344509	1.9691959772518222	1.517464921121504	0.4133082898608901	0.45907242040810237	0.5243146506825485	0.8279490667352732	1.2933945241470375	1.220180143489593	1.1866932446274994	1.2101727213037619	1.599693184254477	0.11565089885328597	0.12362058421347855
0.7420539360013604	2.0128609816150553	2.189375417724833	0.6972365624257486	1.4396583304950696	2.6043443785600733	3.2970430950526515	3.1244619220417342	1.268490373764664	1.54689033667767	1.133021848054056	1.8264959889796863	2.5365224022688597	1.71711124842473	0.7029133692140157	1.3861887437706084	0.6356178086995238	1.4657539991888295	0.23548907862308285	0.9353127796225458	0.7666046037225794	1.2183763316319376	0.24168527180255608	0.05892692506922388	1.0350670606938095	1.0561955012030786	1.1962746524772112	1.3811855360776428	0.30180635035275916	0.73841097451094	0.4101688657546589	0.790304464626485	1.120760147745241	0.0010260495318060031	2.3755794997203115	1.2913216405194046	0.6915822959865696	1.9305258996879282	1.4526522590404332	0.3866466638063656	0.45928173916191106	0.5039718578790299	0.815483589371009	1.2918092506327754	1.1675794097067993	1.1471643976219172	1.1348911401859132	1.559641222953658	0.0981136434501068	0.10470864991858224
0.7704072484845568	2.0140161308131934	2.1821017432774306	0.6642027208616496	1.4478953176495715	2.5711169829429514	3.233773855549083	3.0919821276860584	1.1971005110216244	1.5837466780363547	1.1603405319094517	1.8070183844266083	2.5879289288691116	1.6920225212551827	0.6817315187855861	1.4100534507677072	0.6324619213485778	1.4186060105279785	0.2491909037144214	0.9515595324651726	0.6902378057755851	1.2124596352101287	0.2374097670030994	0.05470668958586948	1.0721178109557559	1.0215989214325278	1.188198345666153	1.3181150811574958	0.2626115808309116	0.6471529909717745	0.394741959547281	0.7830109766097716	1.0512879128196368	-0.025775257737469404	2.325326580816942	1.307060478372259	0.6748174004702969	1.872986963365933	1.3832432617880277	0.36921563534067536	0.44999773949194644	0.4808751372753983	0.7961050965197087	1.2854706554305726	1.1488853158557637	1.0854679522626565	1.1035504942885088	1.5325565145342095	0.06316871915180886	0.06686456597955748
0.7841076974910771	2.020022182087562	2.157886460383916	0.6422545061330981	1.442262755561284	2.5408839691248697	3.1499123402181697	3.0750337363860565	1.1453579007359083	1.6400111347803321	1.1928036387241727	1.7792325500612112	2.654268086474907	1.673761077258764	0.6703651462303952	1.4331704948124717	0.6171208603302738	1.3592566556325993	0.24076049192863547	0.9698967504084685	0.6347526918420596	1.2221982563043043	0.21353675015861215	0.05336210841937764	1.0758882177258597	0.9894275864466907	1.2255006099550425	1.2489688473649259	0.26445017737119864	0.5799087499045572	0.39154561024147194	0.7825325198252793	0.9896923777401335	-0.06038954121559849	2.2221218349006033	1.2765645705971558	0.6505777136625328	1.8135115380892954	1.3412252010054424	0.33054435731151566	0.4232358006876861	0.4679241238403039	0.7470167287456582	1.2805664029099377	1.087718627190116	1.0479273474285435	1.0898817667217569	1.48391979225803	0.051084128486636335	0.0013001844059883083
0.7960192867252521	2.041959666052916	2.1438438646785767	0.6414185325207999	1.4432996468854389	2.5008017286549133	3.0585868227990893	3.0344668545175226	1.116622095127156	1.67557866700242	1.2245334565840078	1.7667129166581135	2.7271215475250865	1.6576485441709612	0.6660871089828879	1.4587280109153682	0.580503790081522	1.310665920732075	0.21225492148400438	0.9670303904458531	0.5900947293604406	1.2364965611150052	0.19760317973553246	0.056947522585880386	1.0768687824587657	0.9706923376568968	1.216348678843502	1.175438134594486	0.30019438542858223	0.4955196415055793	0.3871686051677514	0.7937295997611125	0.9612342188991029	-0.11355750508679796	2.154947728621677	1.2410478029707817	0.6369537991656975	1.7728135139094054	1.31079832940426	0.2995388518827181	0.3945131611391296	0.4610524289482746	0.7079787651976105	1.2788611843630706	1.0429885556175356	1.0345110061332945	1.089969024604175	1.4358911389022764	0.029337098050724063	-0.05176696636929752
0.7934962059973293	2.030458375447979	2.0992124213040535	0.6658104599058177	1.4389706339610338	2.483695494202345	2.94699625326851	2.990780267938697	1.093997732441528	1.6888852870238427	1.2472661569435313	1.7366293400550141	2.785146055740777	1.6368816211892816	0.6520356186820051	1.4791325383227774	0.53862289892857	1.2714776888722825	0.17973239455605478	0.970725248311903	0.5611083343419655	1.2399841493237522	0.19629631675711823	0.05785687442350305	1.0560538534196275	0.9879681664994401	1.2175896186552362	1.1017476419179826	0.32664724070655565	0.45501970457111424	0.3681491233069434	0.8290945146040851	0.9232789817847449	-0.1586185770875087	2.0362996314378963	1.2048729166797414	0.6207347669790153	1.7249271715961485	1.335123597038105	0.2305784520826649	0.3746643249451714	0.42778802183215003	0.6540984619067969	1.2909316528108827	1.0304154523791103	0.9975836596117521	1.098099701532832	1.4011872536485765	0.01563879758502181	-0.09517354188219831
0.7878694915725749	2.024403675417058	2.0391065723799686	0.7087577065903923	1.403765450120767	2.4715502735922183	2.8940039746210835	2.9599672992283224	1.116407323930807	1.6759711677564204	1.275268093326623	1.6991382542982325	2.827669402652275	1.649619427480611	0.6693105020808636	1.5040793785811497	0.5074847367977448	1.2227265976346755	0.13888916668062753	0.9973342945291727	0.536470634758104	1.2688258381628308	0.1784064072453651	0.06054518240839318	1.055253392413174	1.0076506138961394	1.225585951404033	1.0465999032288678	0.3187004601531784	0.41364799472147507	0.3583230801909386	0.8513087568571012	0.8809140413747751	-0.16279161580538476	1.9501372424755257	1.1438631524386806	0.5987524335915421	1.665064321504054	1.3359691492630201	0.15114500235136172	0.35843573359570124	0.38240928630735865	0.5907725840845391	1.3052146073392872	0.9931632725672992	1.0085176065992958	1.0753699647946597	1.3777311781964394	0.014640402870047715	-0.15459806195346576
0.7679960709324315	1.9976541048727223	1.982536811138581	0.7301947904089484	1.3482799016803422	2.4528494454787255	2.8497773104983004	2.9585708200243728	1.1478140871590148	1.6650374733367523	1.3098304084338386	1.6828945822864196	2.8708033460055953	1.6479605714286039	0.6820605641836598	1.5365847753736999	0.4852660501876895	1.1986574800738032	0.11325821267482546	1.0161671949787965	0.494501945010827	1.3008535568317048	0.1644655730963079	0.055933777547858256	1.0133616187849925	1.0353045401413516	1.2487843335852475	0.9900484684761134	0.2851318069142306	0.3769401457838417	0.3596919743327198	0.8533072569488398	0.8416528543581079	-0.14285253368516884	1.892231887697528	1.0891247371595958	0.5805317514047428	1.567956609070831	1.3774972233716802	0.09194518380875488	0.3275488407959083	0.37750691263456515	0.5342069970313927	1.3405069338703883	0.9445105809073929	1.0561595231510383	1.0947562808007416	1.374216832881641	0.024957830712818978	-0.2108616615460271
0.7474913166168272	1.994389980324042	1.9132026260134656	0.7204423281617858	1.3028802349147384	2.464657773032655	2.8015496810308713	2.9379070296139966	1.1741007548202167	1.6721178491546014	1.333808039209648	1.6498979445976243	2.915941167451911	1.6158472721501191	0.7334524481501605	1.5386340036909434	0.43976183650162415	1.1524962358388982	0.1059330894662058	1.0127732872058743	0.42888103017909296	1.3401504461236389	0.1688811377680445	0.05688934554902496	0.9789515069829383	1.045830551727863	1.2831103819329317	0.9648973359294233	0.2760866510703063	0.3415680218427345	0.34842050737539354	0.833322454561239	0.8024103414878903	-0.10693494654835733	1.8318995351138632	1.0410069701879117	0.5514903714709891	1.5498022632920583	1.37592443428812	0.037643185674428904	0.3057185487910297	0.3634325727287846	0.49336769892352095	1.344123776374397	0.927201352443636	1.0812482697271069	1.1352307553973402	1.3949307372866044	0.02488992532838285	-0.25465864254830384
0.7262287409128345	2.018092275564329	1.8260693553108112	0.7050446151037303	1.2695206040178513	2.4521626053879992	2.7582575950282724	2.9088419904813296	1.1939339211857303	1.6616796195535144	1.3361076181604854	1.6470241906763978	2.9665076459203035	1.5832194831468298	0.7752631202605296	1.5237612656958242	0.4082787462414359	1.107927311599462	0.08458422646963334	1.0296856708427136	0.39591738369260293	1.4023113101675375	0.17803562655829272	0.04102593219518812	0.9490755359230276	1.0484628763699564	1.3025387116757285	0.9497312639568438	0.2412006540081247	0.31588623751941614	0.34441751034942714	0.7930747591881632	0.7771585060290592	-0.03927828173940162	1.7716645509414213	0.9839524100145155	0.5079845200528081	1.4867536379961321	1.3516468644720905	-0.007148322724132798	0.292126518213312	0.335658731728946	0.43921920342763954	1.363637833637285	0.877616307629468	1.0989762546056794	1.1569077477555432	1.4507712447369374	0.018900091133525664	-0.25989279305990715
0.7046365546697038	2.060284721074272	1.737957949343789	0.6536303370472961	1.237256676199245	2.390466491332043	2.743357749569325	2.868193538565836	1.1992028639718275	1.6493418436272684	1.343798941526986	1.6345495110736714	2.9860543804482895	1.5453232650618374	0.8143622973446538	1.4838820907075707	0.39037741793644665	1.0601245345621895	0.07202955330165767	1.0291259036694955	0.36275683297872424	1.4421492899956179	0.19621883078730515	0.02756506773052404	0.9037682658092212	1.034808205880012	1.3261069068025682	0.942132249979948	0.21734237747189805	0.30068708785645243	0.3707850777161181	0.7365161543840921	0.7561149480448464	0.026760868059192422	1.713964030450737	0.9415075750139767	0.4678286554638157	1.4717012312316162	1.3354550039540973	-0.049236213221588235	0.310999427105792	0.3172840001822704	0.38390841874863774	1.3870561017114642	0.8304762270855429	1.1535518125667596	1.1860079376648087	1.5273227261396043	0.00904160837412568	-0.28235069653075395
0.6827071120543338	2.0963862387558616	1.6679621554563855	0.5987826110268589	1.2252660956692245	2.35349511431394	2.695707859303465	2.8912652767624616	1.2220577532697519	1.6275424188442216	1.3358120428962985	1.6158547605075273	2.986209047883796	1.5397751924885519	0.8500561228022485	1.4402877907472749	0.36460815598105534	1.0165467783717905	0.042407626958451954	1.0179401703761761	0.31541927090383515	1.503260751051893	0.25829003442493215	0.009530552454417805	0.8715679561018213	1.0218202448779814	1.3372683875054294	0.9467096483999533	0.18051012026474988	0.3057105861420121	0.4440354179138276	0.6857432435772909	0.6922528746167911	0.10606597497889159	1.634603005324157	0.8716323667997432	0.4358986882943321	1.4893125471460997	1.324555742857112	-0.0976376875569622	0.2867047632440794	0.2945619083966293	0.34054595768482326	1.391260175104268	0.8048933971479031	1.1817628029094494	1.218131393485781	1.6007576711718001	0.0071127633586314885	-0.314897498303847
0.6840069036815863	2.1282967178144583	1.5805557951795097	0.5650762732572117	1.1963206879086856	2.316785318938577	2.6562390474288953	2.909915918413872	1.2570314597454255	1.6059817460347052	1.3297140841180843	1.606370056846495	3.008214314779482	1.5219341187246254	0.873220739997602	1.4107760796761566	0.34777891224824004	1.0005696655106633	0.006871420292238614	1.033679860246768	0.2938423531285938	1.545887389467939	0.3023075797119106	0.0021286433036913567	0.8256911815248941	1.0147756949148843	1.314791918839259	0.954970861320868	0.16009425297658028	0.3406416078901419	0.5077112138065221	0.6575607492622003	0.6419854764421122	0.2224345205994827	1.585873361120808	0.8253177431326992	0.40691896734132954	1.5155634364452961	1.328294756212122	-0.1246689582297493	0.2879244014542844	0.2872013480963705	0.29836480070315674	1.380668029183312	0.736175728369243	1.2213708693718497	1.229722253492785	1.6606128987232573	0.007985139046162758	-0.3308246596947661
0.7269165565229987	2.141957702686344	1.506180513260159	0.5260592430904868	1.187529667297706	2.2897153844856795	2.652435193105961	2.9071835548980003	1.2717011616884544	1.5588741595190139	1.2968609614130506	1.6106883627674218	3.0095770028719837	1.4902642670541515	0.9026041363875235	1.3745958981273472	0.3418392719410581	0.9720162659262032	0.005268583439587148	1.0360596420756198	0.2610634961904098	1.616043584779866	0.3607640385577017	0.013527965818290588	0.7860230414866989	1.0319622274168119	1.2765562659982042	0.9817683186774424	0.1509567053467123	0.3708297875903606	0.5136867021206454	0.603645082162026	0.6015330029168366	0.31627929968727203	1.5539761908516798	0.8239540881626356	0.4002126464349339	1.5011956918956388	1.3113812339050985	-0.14496499543366886	0.3024370866347571	0.26958413393913727	0.26379603443324484	1.3649152482345277	0.6839595028743347	1.266790209274962	1.2127264268122377	1.7071125884200609	-0.009749122086127795	-0.33190180180439577
0.7478113367179129	2.1376114020743535	1.4427432932856	0.4901389903627513	1.201278919770694	2.324225082435925	2.699317030080324	2.9171108626702678	1.2651365432487096	1.5191737667198475	1.253040639918261	1.607543241392742	3.011877893430417	1.4615564644061654	0.928233464560566	1.3413819035582661	0.3572640415120185	0.9420055313617478	0.004151265165238202	1.047437072991284	0.22578564371352922	1.7156455942452253	0.40009239067680025	0.0023189188291279196	0.7417925679988532	1.0112739635699808	1.2450013994186793	1.0022722230674033	0.1672605946792773	0.4095971069019607	0.47687350965916975	0.547522538106626	0.5692938531226224	0.4045161628660015	1.477926412954169	0.8331060110632421	0.3418842027316253	1.453459873650027	1.28558352844076	-0.1705239399214475	0.3254696211495927	0.26970390036432057	0.23440383082141558	1.3504133940216194	0.6585921246880891	1.257084440859207	1.1802093688885589	1.7532357149540942	-0.026418979840949132	-0.3630794336725657
0.796332854273547	2.165604103610592	1.3841207350091251	0.46185697657265196	1.218799141819282	2.3485346025475877	2.7810049837260076	2.9111716310224964	1.2533340782385558	1.4922468962484	1.2429702837102625	1.5929990423217533	2.995771659521385	1.440200842099974	0.9688392761440217	1.3099342947323789	0.36955299328139823	0.9174714725821496	0.0026432223263883085	1.0300649185399011	0.19607416306186926	1.7719855747301931	0.42393052608334625	-0.020005603691317254	0.7241441685293619	0.9804004385897876	1.2106286548064542	0.9926244756283152	0.15447737587227517	0.41920399475351033	0.4755953402418438	0.514300811863499	0.5244570896788983	0.4760746979219409	1.4455726930235293	0.8281498174173189	0.2916606506981013	1.4080574960142396	1.2469210401141204	-0.1682217539722011	0.3196315100760529	0.2840296727652848	0.20531242732166316	1.3277297892721456	0.6000324657693972	1.282983109434353	1.140641371861832	1.7898473248689855	-0.048988878782783726	-0.3693506880595394
0.8339964491092988	2.155604196439257	1.3622530571888476	0.45450809686918703	1.2655872338030183	2.3815927985224774	2.8618282705498475	2.92398232342615	1.2283343792906094	1.464819341496532	1.2353258177664586	1.6082707254548303	2.994467609083004	1.3941370430715183	0.9751765295647988	1.2710439758618906	0.38737309708404544	0.9130778011048946	0.008456453193059224	0.9875292899152146	0.16412361533342096	1.815958636008783	0.4709756685476445	-0.03471283997494177	0.6888195888848623	0.9346445553937534	1.1526265268586782	0.9876553205497391	0.1602681669265928	0.4272739792434937	0.4523278428815405	0.4954258902450695	0.5238892302469152	0.5319242628611334	1.399517146016106	0.8165232028531859	0.25899091177206246	1.3462670486845787	1.2199154028999033	-0.15374548671607297	0.3065067679315657	0.30944500416247467	0.2003649621805667	1.299786095071975	0.5445036854855799	1.2528952273455118	1.1192770012694164	1.8162257942049518	-0.06541184085881217	-0.3695601400090081
0.8757033637887239	2.092669784279237	1.3587209914439158	0.4680370139389611	1.3207406294957118	2.395758373317604	2.9501053640641794	2.9179377498891617	1.1989650401142495	1.4368666570591941	1.2347553795771038	1.6235133530827899	2.976436955351415	1.3437319824601492	0.9978913917731115	1.2217856750892753	0.3950393495065448	0.8931921407655954	0.02097070657850042	0.9547242123688402	0.15541453298503377	1.8267754039494448	0.47987223968391846	-0.04995685096085628	0.6769159097149217	0.8949197360863369	1.0993664850859342	1.0013165025181716	0.18752428726118583	0.4287934968204272	0.4034444355825335	0.528647120163731	0.5260029231185618	0.5725986118303894	1.363513913783334	0.8193472575099763	0.2059020533017905	1.3286735162042471	1.175108568405546	-0.1573687752853482	0.30511277347329735	0.33371593971786123	0.17221442729922787	1.2772104408518454	0.5184480056864746	1.211428550550072	1.0763291737467138	1.820988512339516	-0.06079223420044777	-0.3391149633983192
0.9326588539932352	1.989892558042761	1.3550936057739615	0.5074992771462937	1.3799463555422655	2.3253663013878407	3.037360975830528	2.9162187194138065	1.1675856000942253	1.3738134758091813	1.260349421662689	1.6474353534846617	2.9594813252787064	1.3313923740209108	0.9897323177040336	1.2011182332996404	0.40300329367306487	0.9044173608378353	0.018322729634597742	0.9410079693008677	0.14814019138278908	1.8489061581612816	0.4859005114774776	-0.0751469383540099	0.6634472704199375	0.86158973999373	1.0315044677170684	0.9755712254318967	0.20821950383156293	0.4097158269741703	0.35864586271400134	0.5494417255488189	0.5184790337146217	0.5998069071165096	1.3314422016214953	0.7937939227430559	0.16603802610919116	1.2701469641641583	1.136569970514791	-0.14771045107531833	0.30328805006986065	0.35065949398265506	0.1678629247292048	1.2598843808920595	0.48915991406557013	1.163875825135026	1.010723173504513	1.7960891889678148	-0.03831336079335055	-0.2759265738932176
0.9896866923410247	1.9052633881601857	1.36705766404252	0.5581654454162799	1.4255214550971642	2.2501748841165226	3.11772061480773	2.901233136500931	1.1383103787973465	1.3154777533709712	1.279314241962906	1.6512065387620585	2.9343410684402462	1.3295267265843516	0.9637270015149857	1.200321008860241	0.39891959381502734	0.9239637845812716	0.013032550001439921	0.9001237726998166	0.1307995978365304	1.8498577311731246	0.4712910667116118	-0.08184462057608399	0.6699409514773643	0.8434631306789342	0.9474887632487409	0.9594393726937784	0.2463267133366298	0.3713588121799117	0.33027926553431286	0.5408812204372384	0.5068844353451891	0.5953691874294906	1.2918442718958725	0.7512445779893857	0.12507574365944968	1.2280789804319023	1.1279292320639898	-0.15692264239561748	0.3165298852392984	0.37032967686239404	0.15619855786751075	1.219784757408346	0.44881482585211174	1.1173479668186759	0.9835753002450401	1.7579346957439874	-0.009470478568779991	-0.22746881192700602
1.083158548851528	1.809054261598249	1.3585890718852345	0.6489532780097168	1.5024261775585397	2.2019404341779163	3.1908454053968835	2.90142377735354	1.0819508097144488	1.276811114782833	1.286585758474429	1.6511851582960286	2.917870261290376	1.3486669208407258	0.9501520905542472	1.1645004341228258	0.3918830284325284	0.9500332092090306	0.005538048656484887	0.8804037017235599	0.15076923951286314	1.871790808320498	0.44479416599672233	-0.09973060133361658	0.6520698001898568	0.8531520575509569	0.8796052763329595	0.9302789480597532	0.27637415256892134	0.3749373033941083	0.2921072388834952	0.5701980643176366	0.46753766423298176	0.5848745422672795	1.2232352437345164	0.7048197162636182	0.08112368070556905	1.2034489241311463	1.1033679531497835	-0.14044926578713665	0.32281115890605194	0.3927857065895181	0.15719612317973247	1.1757599327326351	0.4216361276320235	1.0582574538011797	0.9814070360301257	1.6972787220117767	0.031947416771708856	-0.1839114131086114
1.172945423176085	1.7235706332362262	1.3967315208702422	0.740358269495305	1.6083327804307228	2.1651759125087744	3.246396243365543	2.9038774043660864	1.0217663231787422	1.2569219806426664	1.3067064376444897	1.6607466123479366	2.8650173392218123	1.3674062022596534	0.9162295665466076	1.0958029876637985	0.38682660601489055	0.9943196666822833	0.005189187438180143	0.8659970437360587	0.1729333355533405	1.8607450980653808	0.39168535061609816	-0.12295096885515537	0.6555623999047795	0.8747294499917775	0.8230544897566929	0.8978645760498722	0.30438190725622405	0.37978048625618716	0.2667166595359386	0.6071572726078556	0.4667115020778657	0.5813314728695185	1.1905301320264854	0.6882880172690098	0.03280004135392316	1.1586270485958974	1.0484244031913137	-0.13110005002329878	0.3834405926047044	0.40503051110370264	0.14922493412984011	1.1349186491306475	0.36895779308567456	1.0474780678517641	0.989960191770779	1.632306924170857	0.06078982858184887	-0.12606233386607357
1.2471298922656682	1.6425626904770254	1.448100916581914	0.8170642343072452	1.7161885251313929	2.1683329669608815	3.2936727878784566	2.9281666337779044	0.9594563895699814	1.2152593307023227	1.3109698264601533	1.6783893343420027	2.8354592875290536	1.3882876071238086	0.9023953535058657	1.0395336518775389	0.38860565919240014	1.0040571670134155	0.01751240923235648	0.828042684806341	0.19059174293983303	1.8680087216279593	0.3275207795123302	-0.15172419215322902	0.6482321782381817	0.8532539539887157	0.816310905070434	0.8911555953274934	0.3301141066038339	0.3480712987689235	0.2476391632254787	0.6326682508563404	0.4680595273817344	0.5451010918376142	1.136646092631993	0.6728353401043892	-0.015018424608304576	1.1027737277824683	0.9748972878500899	-0.143655929928936	0.44389715296744486	0.4159086764096571	0.1535722885008081	1.1056340694201476	0.3491170383205831	1.027410062094873	1.0223918750756886	1.591349453007814	0.10139773463770985	-0.0764653929044757
1.2861943539905392	1.565333824530012	1.4768002578892572	0.91165809128007	1.8108978378388614	2.1829589455302734	3.326520417205971	2.9835676113292453	0.9099939930520288	1.198831352194296	1.3219905734372024	1.6988614046740012	2.7959035158087095	1.4298291455456735	0.8717842958888926	1.0337350774259424	0.38013583620789637	1.0542319460478748	0.020041532768092035	0.8175423084477927	0.2109678751169537	1.8486071211734578	0.26694674936085516	-0.18530727316902781	0.6336504861422387	0.81627212104612	0.7903306063476018	0.8618756316526355	0.3556984790939328	0.32442911535142055	0.26484044754720326	0.6626417717102095	0.4844682586885913	0.5484442553625721	1.084707618343232	0.6338792978006572	-0.07756833229374074	1.0925939819756478	0.9089665145851559	-0.13682574348746718	0.5043999687823216	0.4646441617413874	0.15130370386175743	1.0911956861203256	0.31283610737744577	0.9870153408864466	1.0424674655774209	1.5657321687421153	0.14572802940013746	-0.017123909996607362
1.322421018354449	1.5282137882006015	1.5223603666936425	1.012725569075772	1.9008076435889216	2.1718926864369377	3.3235249122701065	3.04616772816797	0.873893815797669	1.1782062415445207	1.3311276435331676	1.7193208660132129	2.752173422971828	1.4708702216670686	0.82437359299555	1.0381224103058118	0.379834201526869	1.1117613025967716	0.03857592781175011	0.786638527372121	0.2153633876242434	1.8397141746637338	0.20876274009655696	-0.19198542743467445	0.6109062106478402	0.803313742880858	0.7938070627319459	0.8275223008938024	0.35236965739447734	0.2890237100511591	0.31794459121086904	0.6845645325312791	0.4811713346873783	0.5510039404175195	1.0241469188040628	0.6046206403855574	-0.12413550676872628	1.0866384369026159	0.8467363486401082	-0.1435304751399053	0.5658221330965573	0.49652191024682546	0.1512652703799009	1.0669567941147409	0.27100370297339077	0.9777095476302902	1.0772105411345936	1.5112440651798622	0.19476376947165852	0.041892378447966214
1.3652558039052605	1.482428580265267	1.585630676250968	1.0769637414839788	2.0105055996560326	2.138457933394764	3.324785743115883	3.101070895375581	0.8455057861190036	1.1550560774145437	1.3217584933762359	1.7490594496093248	2.725477568657021	1.4941476011071597	0.762910058583669	1.0496510030415294	0.37108009278416765	1.1612800767584592	0.04556133237192383	0.7833260531538098	0.228655492599153	1.8430943516104126	0.2011835748039931	-0.1843727790875052	0.5842387933604155	0.8061728692715107	0.8072394847598279	0.8129300163172204	0.3760002153524068	0.2609243081904319	0.3311934868563234	0.681394577657211	0.4962913982909277	0.5527987836962278	0.954856311764147	0.5851370182237801	-0.1590226114525395	1.0850868322728395	0.8088246363549318	-0.15217838285625826	0.6163005197967969	0.5365656150128734	0.145300076616743	1.0600234714592054	0.24893165614696047	0.9369486441774113	1.0994299134238004	1.4895521222101178	0.2329698435236561	0.09255683581816332
1.3837450193850656	1.4492651369554643	1.637506031733435	1.1290124977443914	2.0996735753256472	2.0942897977067334	3.334389807725491	3.1171159566698234	0.8370596393220581	1.1573998841569417	1.3095786618372007	1.750642152312602	2.679798411186431	1.5220888728898696	0.7154966732550162	1.0610498092300356	0.36243875203986353	1.1873983455578583	0.04980781547749237	0.792539172391332	0.24646631706520208	1.8370808337692754	0.16061538942513567	-0.17483703386469082	0.5561613286956667	0.8143700542079619	0.8386188377933156	0.8017016313629629	0.41400313083557594	0.23915134498933938	0.3754504886656068	0.6748438813903103	0.4650523489561462	0.5369108115682277	0.9195953153238895	0.5908840999284205	-0.1984154914922233	1.0827946746351547	0.7816412163652189	-0.17745632497773464	0.6634054524557446	0.5730219268562718	0.1317718807668311	1.024472763337035	0.24371187669504762	0.9300510116120817	1.1216178979855185	1.4240074208803146	0.26523452168769285	0.13520667837556066
1.4140110276195106	1.4282747511229925	1.6717813875577139	1.1670761209161902	2.186972607013309	2.0667233100011106	3.3008246165997255	3.1567795085325985	0.7860783473196151	1.1397032710279382	1.2833885882417109	1.7581691727892195	2.610528220695673	1.5658978765808584	0.6499549430262517	1.0813669907066976	0.35631497657445993	1.209171879210457	0.06598823937639782	0.7978267896578188	0.2604387507936469	1.8487886613346998	0.14216980210216928	-0.14441573241065417	0.5319752816708208	0.8560243318690628	0.8647263435816239	0.7714020351764473	0.46139957354378736	0.2545963793206855	0.4021155960980112	0.6268415480501313	0.42358389161071186	0.5177978968796034	0.8729531777324102	0.5577322950895682	-0.19848705671363215	1.0451579416200316	0.7789540328108728	-0.19420731486180298	0.7179368662086208	0.5639179985924719	0.13753552495237104	0.9825964540578601	0.213595153824977	0.9255870229194931	1.1543628308107645	1.3929453556307556	0.2593156536523889	0.14601486028573707
1.440173035496708	1.421882615035985	1.7014186447517772	1.1995570117685672	2.264598775935803	2.054310482835168	3.258082111081309	3.184779009794695	0.7448619428674811	1.1230549923619628	1.2391187818265026	1.7507972977455868	2.538969037141521	1.5905725684837426	0.6010648770592338	1.0918804467014993	0.3472844679475757	1.2290325645110496	0.0820974474679805	0.8021857609226531	0.3027249055900138	1.8338942996612548	0.12838314111791324	-0.11122097294505709	0.5012800275878944	0.9047686294090349	0.9175403555171918	0.7514064675987404	0.5192178097064895	0.279789871464165	0.463676641865902	0.6007340870593196	0.36626838820766733	0.4968826638945787	0.8162011193292104	0.5378011013175461	-0.19321190422294893	0.9962992265322406	0.8120854326274257	-0.217323659866082	0.7523829192792428	0.5841452948433586	0.10643050489412813	0.9411034691120523	0.1781483834237413	0.9386776226720219	1.1920601192791684	1.385507866859475	0.25698905372060327	0.12402033999040876
1.4718948457101297	1.4617611393699095	1.7035261401404636	1.2237432195228677	2.348585636561581	2.080276854042879	3.240318329866014	3.2356092680289708	0.7238439277610299	1.113513001735734	1.204182490158718	1.7533892680888823	2.463631549091415	1.6238555739527456	0.5808719511152315	1.091508983156723	0.337666067412964	1.2380429317964439	0.10287032856343536	0.8174725082581251	0.34634960918544466	1.8096107817040246	0.1209315319844985	-0.09664013949605557	0.4454529929839081	0.9557267092338559	0.986012108018467	0.7513893060532743	0.5654653333824321	0.3012071711853345	0.5098530579136614	0.5739542156094892	0.3159567922561134	0.47035835179621077	0.7489690896643183	0.5330796854586975	-0.16966633432349298	0.9316145252943141	0.8092545361674528	-0.21156191348862463	0.7752785125603197	0.575202361774136	0.10177562698778293	0.9126215215780673	0.16421507417253378	0.9470300125352834	1.209843150165131	1.406285508609109	0.24187291251979168	0.08842643924343105
1.4850660086055316	1.5092071330475485	1.7200760118482967	1.2049272657014376	2.382816750724145	2.0894849295281928	3.2142909360877754	3.2770645642375333	0.714517799521748	1.113353363940119	1.1643906914392539	1.7568326195538233	2.391520831660098	1.6290411959811166	0.5308101079901284	1.1445731302727888	0.32101938166356797	1.2479228174958483	0.13253052859119835	0.8140325728239013	0.3537366521822699	1.7819591894775317	0.13075208349234385	-0.054745179635502586	0.3982119385648498	0.9986985187917794	1.074267511263996	0.7532806267191227	0.5964220164846317	0.28192732950062915	0.5453693805554238	0.5398093754934609	0.3039241645629151	0.44800782642599196	0.7083157584857883	0.5432789335650173	-0.13484066193300157	0.8511000271703628	0.8249923382379276	-0.20853802651500786	0.7742438961586587	0.5891396457707938	0.10116330826271389	0.8901903011680327	0.13538953648869329	0.9336125632756034	1.213123167687693	1.4707144401005885	0.24127995752628695	0.06305438576951813
1.5219865433722926	1.5618036844401832	1.6769258481525011	1.1879192790657769	2.36482235890792	2.0695012970054862	3.2390827447668604	3.260477877831479	0.7064325097962889	1.1064823681295617	1.1113080648976783	1.7535531849951105	2.3625113394707444	1.6263334505868958	0.5108067408080601	1.2007785148350707	0.3056825395878611	1.2665020344819946	0.17414818025247322	0.8062503574745454	0.37612690440078	1.749429713974114	0.14350543781588065	-0.017246214473914993	0.34942796024139655	1.022178525901068	1.1696910594860441	0.7285153330567044	0.6522174160162526	0.28421529875834584	0.5367597893571154	0.4836030121623711	0.2921827019561046	0.41935120832417727	0.6432099015107341	0.5591958580739383	-0.09519117172342727	0.7996093638280506	0.8668332356971975	-0.18030806951609915	0.7686059782256828	0.6051747671507064	0.07610347400076668	0.8569380397331544	0.14692675533302682	0.9093896909023785	1.1899175930007933	1.5291396067693095	0.218642055282602	0.026582831779839288
1.5560812135811983	1.6001828955003592	1.630200986171468	1.1887049844315554	2.3589879655725206	1.9928478341609275	3.2533825182483787	3.2241792069344286	0.698272555983883	1.1029050933530467	1.0577437067006572	1.7480293497203543	2.3115709397296986	1.6130024199954622	0.46961673952125843	1.2454225028428736	0.28436978218450926	1.3107617658990673	0.23278472570630226	0.8171260363021713	0.3844023044907615	1.7390562065938173	0.15844291197410273	0.008880157063433673	0.312194222239078	1.0586799116613292	1.2181279675441499	0.7313262758485628	0.7066329170507439	0.30998947610857125	0.511048896186482	0.42453814748564145	0.28736112003258724	0.38616708769103986	0.6037231881481524	0.5604760707258803	-0.06628736884384952	0.7602990826346782	0.9264152435752031	-0.16071480117462728	0.7716573551545067	0.6304405130127602	0.04847925231474154	0.8253934956999892	0.14798876086865856	0.8824650472641062	1.156726326690659	1.592732626648493	0.17607906029000797	0.0034032554891473056
1.5985646443738784	1.6549293079006389	1.5853069102609119	1.1677245390540778	2.3543999804353475	1.9013299066043636	3.2431448824975546	3.166025356826837	0.6880546392764761	1.0947404298642873	1.0076548620135712	1.7438256211686642	2.2623684240854196	1.5968559495907197	0.41965584537833617	1.2835656653617336	0.2647946771200947	1.341329923052514	0.29199407722119314	0.813386162371771	0.366331216723305	1.6997784798744586	0.1800101449920557	0.03206781525795709	0.2937669035813955	1.0683633602302467	1.2467495572763008	0.7635532911241483	0.7282553123671246	0.36240562983056585	0.47503982102767833	0.393334114201324	0.28571681664725046	0.3622796389340297	0.5431977172214103	0.5683539548150164	-0.047544716182500654	0.7232663512580795	0.9542373187619037	-0.13403266527802102	0.7789652603113316	0.6152131675221627	0.006565758573163272	0.79105373263616	0.16219999652365574	0.8305757490660393	1.1210045817903904	1.6634063526914304	0.12219325842060783	-0.010655156605079501
1.662200957473106	1.703922228528652	1.5193612077025294	1.1293846517375374	2.326818604381286	1.8020127290702175	3.2221142045701954	3.0774990162624527	0.6413323264362196	1.0944364239752467	0.9693367530061865	1.7230059812094134	2.2092758524739273	1.5745921646832248	0.3888931854590715	1.274682268290876	0.22584437389751483	1.3732482068371468	0.3420332386923378	0.8357116012971065	0.3807289896259813	1.6489099181380316	0.20800772177257976	0.030953094411909538	0.2778824023400225	1.0990385706380281	1.246168269293555	0.7859734300097546	0.7358558954637584	0.4181682987260812	0.44021819056174555	0.36310321933275924	0.24567551888532907	0.3563396695179663	0.5043513995056788	0.5974986825966778	-0.00038121775617778466	0.6861897964187493	1.0066330619063983	-0.10569449110664628	0.7751233771351531	0.6159439457097229	-0.034131345395930233	0.7556204706917483	0.1689000375512962	0.7752800142247946	1.0974317706918737	1.766279159603807	0.08172857883709135	-0.026605686829545717
1.7185264398691682	1.7760807554549856	1.4573807335863331	1.125405434239886	2.2758996549856247	1.7305873845478268	3.1678542981452096	2.9941241737494875	0.590315049892983	1.0977115437357141	0.9216826267933677	1.7314561992448532	2.1540549039820673	1.5863385488223587	0.36240275084414125	1.2196007005513447	0.1892401181940358	1.4115756753702995	0.42309472761514566	0.8622412371536688	0.39714100813485914	1.6145766394213859	0.20624651471196492	0.03939690140450792	0.2737901631593831	1.096152052731849	1.2442386937644954	0.8139552707144613	0.7086139056376038	0.4456929762205082	0.4513828862447135	0.3523418924244292	0.23492436073551826	0.3634214860243474	0.472059057736484	0.6126197545153689	0.03654738857781194	0.6571837450712626	1.0314600858055776	-0.06952301807494132	0.7843567866866898	0.5537219349269877	-0.07233131705416378	0.7159986282545777	0.17536225543624728	0.7085124156647452	1.0857417254660058	1.8157789001790963	0.06156100148619069	-0.0559024512080231
1.8030000789261316	1.8832006595237076	1.3779301684017478	1.109071211076492	2.2306981437325004	1.652356398629394	3.110881444948487	2.9336789044941605	0.5306910415488283	1.076509006984062	0.8535504911191059	1.7345316970506677	2.117705507174732	1.5900345488858605	0.3361831974883045	1.1531020719214558	0.16314260673282108	1.465765519040632	0.5104521750931805	0.8817063856980993	0.41083774339112	1.5667877048091365	0.2240378380876243	0.027115850973982013	0.29159871368759177	1.1061461210868362	1.2416521500998121	0.8223028831401361	0.6740169861692078	0.4537877975456815	0.4499874535780918	0.3261334864822544	0.21695314774626	0.3717234593302015	0.4480002609450458	0.6002802841442485	0.0671204954708855	0.6416264158013549	1.0303227716041532	-0.04400433364754621	0.7906500377208281	0.5105556233652446	-0.1034325369166266	0.7102907440154896	0.20492941745254098	0.6584612304577444	1.053845516792052	1.8884819646673097	0.08447796288268006	-0.08014820126661218
1.866800357579154	2.0010357109930776	1.3134492555772574	1.1154979430307663	2.19255404297443	1.5606988939198894	3.097220583054585	2.8492352613087464	0.48896705149494507	1.0487894538816938	0.7930800958189359	1.7286580992803482	2.1061007754958085	1.5912209974860692	0.33232362014921657	1.1063633070699948	0.1415297918232447	1.5015936405268389	0.5513333686929172	0.9085850225029943	0.41834079897312326	1.4939810231430786	0.2301152152852653	0.013871828192144131	0.29516295466259207	1.0793051750224492	1.2399088228902473	0.811629585415092	0.6333010130658459	0.4163477587066427	0.45226050908944454	0.29408905676041264	0.19622539645275483	0.3683333926117491	0.41557813068992766	0.6046617377957878	0.10571126471097522	0.6291710255457039	0.9895547653196471	-0.007920451081028845	0.7921226835582524	0.5058783629732169	-0.13488124501074164	0.6846413484035676	0.22930457359077422	0.608459349667924	1.0313053619279113	1.9541343601312122	0.1491981554580278	-0.07678643550960187
1.9041031840009892	2.1266695721697695	1.247922236740177	1.115247024220405	2.1721303247235917	1.4994109677248684	3.0885870232045862	2.7589209053150068	0.45550075273245483	1.0267807231262747	0.7445424949716906	1.7522297889695793	2.093841256679204	1.5921544999506874	0.33932254094655445	1.0758525111005608	0.11972061865072514	1.5130158039854844	0.573363786213085	0.9182563951596325	0.42002069803884573	1.4601202531238873	0.21820374556661223	0.022215062140818472	0.32781145131611933	1.0573727885404058	1.1967045801541996	0.8106870615025462	0.5944122233998012	0.3630593353327699	0.43785564467593063	0.2598416263774188	0.17844092492799926	0.38360175187867057	0.3893611738824464	0.5955910295389061	0.13080057600350037	0.6136505333893969	0.9626748768978531	0.022069904813611863	0.8029194247288371	0.4982072919411552	-0.15020355087245674	0.6682698509949294	0.25227103118338934	0.5770696093726314	0.9920568919670189	1.994789262060356	0.260843522747977	-0.0478804140020115
1.919923871141675	2.221318315742286	1.2071663325956883	1.129941826671656	2.146400182293706	1.4335822653744947	3.056116623591037	2.66444134966623	0.3963195544996909	1.0138898554508227	0.6886861636663572	1.7350157727302638	2.0845629101909404	1.5712423252525067	0.33991222964228673	1.0359919152662962	0.10841937260157222	1.5522445857236196	0.5993898724644362	0.9194015229089467	0.43016689291315713	1.4241516001213876	0.21306892266114602	0.00882177254204087	0.4032036363554908	1.0173477582228194	1.1614016674218461	0.7803730259467422	0.593195369230808	0.32091967053905146	0.41254468090289614	0.23661591457019923	0.16711550300978031	0.4023829372319764	0.3814040181555397	0.6152150779298766	0.14821048793090924	0.6366534054652294	0.9511208548472159	0.03240838447046104	0.7910350245296043	0.5030217482381268	-0.14097238811973029	0.6504387224936826	0.2660563841876219	0.5303251440100162	0.9609045724345464	2.0060795634250335	0.4273477924315069	-0.015468805819576709
1.9177401681732107	2.289285804045627	1.181173755403967	1.1408863644791556	2.1026221828165728	1.3824623841483152	3.0356093094109817	2.5522126179135842	0.3695251063671221	0.9691736893852655	0.6340632266835697	1.7459642159887152	2.0629693816057113	1.5614081957985297	0.3469960942244533	0.9933775746046208	0.10627599204462568	1.5773283718312057	0.6237059998156617	0.910939008609579	0.4455632130073305	1.3899090914853631	0.18853484265955608	-0.00014681520406011617	0.5029446092052118	0.9707109638874544	1.0765754875574463	0.7694040170399941	0.6215808432782939	0.3129207193977119	0.37613999657146774	0.2001324432064026	0.15241061185037497	0.39699355753318294	0.38200676468338435	0.6122600360185523	0.17485074927675304	0.6195978218680016	0.9193708333907811	0.01623874050910721	0.7835531623702947	0.49858178076332393	-0.14138935868556893	0.63770455819879	0.2752777191472818	0.4944065991029203	0.9211256498790961	2.006560890269274	0.585071026976057	0.024810552938899687
1.927380547216141	2.3632008616074804	1.1925176308692136	1.1462118416546212	2.059783166459284	1.361649321925405	3.0058275818128006	2.459012080601135	0.3300079359635043	0.9210097171090281	0.5890631660106881	1.7567481941238607	2.019962911413523	1.554923453277711	0.3398156619711128	0.961490048525051	0.11468548809292436	1.5697100634375558	0.6464812480666062	0.9185183987701206	0.4623155586621765	1.3549318494745346	0.16790533760155874	0.004846401887867849	0.5832037737361017	0.9272422722378808	1.0148344380142802	0.7745046650634861	0.6476869576184298	0.29768083732503636	0.3525071316133583	0.17310767533893326	0.1434109136105464	0.4071488902851549	0.4080988158504539	0.6345571472956958	0.1725042170218022	0.5874186977696494	0.8907694873623644	0.004179420825726645	0.7659395881056359	0.5026290599591792	-0.14538687928280142	0.6352531815949265	0.2577242103438028	0.4570593340620208	0.9119033077883849	1.981110641803404	0.7664390149832264	0.06532504595360103
1.9336704603202066	2.44217642493071	1.2400935348812507	1.1425967521275617	1.9955470304888405	1.369090089574933	2.984299756875015	2.379819683981707	0.2928397654005991	0.8782374304039852	0.5641671467273446	1.7762602267094174	1.995038084217376	1.5526460330622842	0.3607684771312909	0.920100087772376	0.11642511190036493	1.5568110549779028	0.6611547214231662	0.9118944619304505	0.46649619257176955	1.3234008448579473	0.15740996572443328	0.0383554800854563	0.6412764546077513	0.9068432627950092	0.9584452097785551	0.7355997965583325	0.6712175150551022	0.29328918812671445	0.3360038722124433	0.161470921412322	0.13560704982643074	0.42026830909174173	0.40163488044063617	0.658551746463229	0.1850524089919608	0.5580017220687183	0.8521553163057195	0.004115787725934107	0.733135289892886	0.44677366714412764	-0.15011659181372586	0.6252242775562448	0.2356740900230459	0.4353820099690697	0.8841515346520303	1.973130286682683	0.9595576350159984	0.08458108184700751
1.9372520690747979	2.4987678673002387	1.3001953618675703	1.1270718899753671	1.9326545426055475	1.3758746437752076	2.971445302387673	2.2803610926665128	0.2603886254031198	0.8398188596958673	0.5353181690537051	1.7618832338471229	2.0093660675286165	1.5552569439788377	0.37885846320646394	0.8389077048845064	0.12934414500344543	1.5352431276402645	0.67056743016212	0.905690337825732	0.495654202134389	1.2967184753811956	0.13379853319907603	0.05993570268333045	0.692016265228591	0.9229368738274297	0.9356284487937685	0.7022667492663295	0.7104313064152319	0.2442453798868383	0.3474999908684212	0.14142950329297094	0.1600011355702467	0.409823637219578	0.41791167357325565	0.7334094348812683	0.2108529747624436	0.5172243075577917	0.8320732961009358	-0.03600625485937893	0.6970674442433653	0.41801355558272596	-0.1365218438172161	0.6311335694959156	0.220586556802202	0.4351709427449605	0.8544731828024238	1.9566289079312718	1.1611619219652012	0.10022020893805388
1.9385920786680757	2.5127688759280273	1.3620913752907085	1.1080388111227486	1.87613744936407	1.3858283022537428	2.9525537159915003	2.211667460262624	0.25603507228362193	0.7907785916012676	0.48561547367069285	1.7609501683809028	2.0256639360898845	1.5611050224338692	0.3973404872022491	0.7938283931822333	0.15475400825065855	1.487573980883894	0.689886199957135	0.8663554019561948	0.5074070220308065	1.2312379477776993	0.1242124514546076	0.10527697309631909	0.7431354708235194	0.9239103682892406	0.9289707422951732	0.6981284496992839	0.7553418666004542	0.22930006267951814	0.37303869221508845	0.1253524321705296	0.2034247278132236	0.38984201233285465	0.4492618497455583	0.7588221079219883	0.22256346600661864	0.4600505667585641	0.7882098872758424	-0.08286304592299161	0.6584923363547588	0.37612267595158905	-0.13943261282252567	0.6304258938035463	0.1909044236300761	0.44799009121188843	0.8110871826039802	1.918709583530887	1.342265999944556	0.1442796452135018
1.916622020326577	2.5028083017939045	1.4178209537330573	1.070048266998412	1.8352058051235312	1.3719930935256461	2.9521915366264837	2.1479328205993298	0.25738514558391223	0.7513883125720165	0.45463270064499745	1.7172578155064695	2.0759368013771358	1.5654100842120466	0.4202628357818199	0.7615130741130731	0.17668225812078592	1.4615303607241712	0.6483278306435778	0.8247691570706699	0.5021562271319471	1.1765378800826167	0.1201387479718004	0.1527941582591716	0.7520916289094757	0.9594453813817283	0.9023678267117823	0.6479640095693184	0.8246987498653823	0.2267811108545336	0.3534279567078301	0.09782195930542611	0.22274235778687443	0.36524062311055533	0.5214597332950908	0.7884406938717772	0.2254043582072381	0.41221865445626626	0.7139803131631505	-0.13282935109009747	0.6219471070623549	0.39391631284291473	-0.11523072495826658	0.6283073646651613	0.1598470854441854	0.4697427568861491	0.754774460716615	1.9077401667290368	1.5049495663596835	0.1722292934212486
1.8926052652745013	2.442398967114939	1.4757991975796318	1.021740904514719	1.7824743843961854	1.3948516137380416	2.922098606651659	2.101072460021942	0.2374007686869152	0.7155979815134398	0.41655255604014013	1.6825035938666146	2.1215645446727356	1.5697020235610082	0.43801081135491965	0.7347452035409522	0.19145131726749998	1.4545654583247267	0.5932648270349047	0.7738635752676957	0.5117667253139372	1.1449287123410508	0.10704383560881517	0.21022543059564086	0.7340407034971069	0.9889285130337981	0.8765125880997349	0.628196039591138	0.903164376262208	0.24100566310463592	0.3076434467827175	0.09955388849012863	0.302365266111566	0.3588172565044529	0.6113614298721662	0.7950285635416239	0.2280283105380827	0.35837035233122955	0.6274954971327119	-0.1586635715495221	0.5839993850843475	0.367024165526075	-0.09145794392611045	0.6138409941910649	0.08010237994188155	0.48713392057769067	0.7307364834967166	1.9018045349298922	1.6210832761938867	0.21307538426259098
1.8786836616504101	2.3761248695715933	1.5269578437524352	0.9450966133497699	1.7246694474024384	1.4327930017614672	2.8619782885442047	2.0693617546804575	0.24442146495674383	0.674234209155792	0.36790967029910654	1.6267285365999988	2.158817726192498	1.5520790536206137	0.4195179682033823	0.6931132697992879	0.2048324625877887	1.465153584512913	0.5647309146237103	0.7126078392534989	0.5007979414046586	1.1530586858953333	0.10858643339820384	0.26743164323428775	0.7368695562368843	1.0446297076871827	0.8315746794502351	0.6282368722337989	0.9595543441104338	0.2720368049912086	0.2676761815026786	0.11290447064819467	0.36186248864963594	0.3588788491247222	0.7249539788333811	0.8145018747533367	0.20946351683370962	0.3000513583726023	0.552080353493818	-0.18242074686181348	0.5488760404056923	0.36302007504111283	-0.07720062553140464	0.6264213789587387	0.030326606305904346	0.5214547807752528	0.6861376615081116	1.8707820307908185	1.7138411959535467	0.2094803432903274
1.8957882300142068	2.3064236223911188	1.598845959358115	0.8658079589645133	1.661975449189319	1.449526695755469	2.8206063357703495	2.048035615488769	0.25688897436640207	0.6503357370748934	0.31597263134450077	1.5708871450669835	2.201890907339012	1.5395575411625795	0.38988912898256034	0.6267936021379668	0.23045366725857117	1.4908064512995143	0.555338223300869	0.6659641154079972	0.4743197174572531	1.1630741557354027	0.10675632960308146	0.28422837492393743	0.7107634622302349	1.112230872345886	0.7971508373163501	0.6190504744790334	0.9886365609201568	0.2913603595058483	0.20377733856632382	0.12441507874872038	0.4470739970680964	0.35504662493968847	0.8550579600458275	0.8367310737852967	0.20397881448344451	0.24632823892154404	0.4772734499499015	-0.18032418522677277	0.5173556019063599	0.35134862341335615	-0.0916332958170738	0.6189543009081111	-0.0048176609386623385	0.5330911772120644	0.6718097916640986	1.8319520682361088	1.7330309549412153	0.18444126471044303
1.9577795841074388	2.2226276918494947	1.6512264702238244	0.7473645647624013	1.6054272792823092	1.4532013906560692	2.76495402932007	2.0319066535747963	0.2768904749128377	0.6140179072134158	0.28425643778963483	1.5585264946164152	2.22178394395474	1.5137240030105978	0.3381050282664265	0.5848464944513402	0.2526196762302142	1.5003531828848067	0.5338124467656454	0.6209232669324489	0.4774351664645732	1.1740129590066775	0.10230181262893887	0.3148450088304604	0.6740673279656333	1.1809649500867638	0.740356532404191	0.6208727938965597	0.9639989324954377	0.3286424360730772	0.14801304723362946	0.13505205652552915	0.5172708922384057	0.330566005561055	0.9532268117337189	0.8376017762352607	0.19867387526455987	0.19107314013054122	0.41878415571640215	-0.19518008907551115	0.48558004548174527	0.34757153615274844	-0.14498306115279574	0.6191317695792695	-0.026551404026841564	0.5495544206926248	0.6599263980369	1.7879872200630078	1.6934860143147805	0.16623398268249626
1.9978684990767746	2.173060819402156	1.701398132869178	0.6518384219066341	1.586356899691744	1.4338307930389012	2.683728752530769	2.013401439664251	0.26616808512756424	0.6088997806705325	0.29036106016872165	1.521847482816808	2.2713625054243587	1.5242522637203795	0.3051149634799307	0.5146780844586831	0.2688385533143626	1.503350187529596	0.5046196534041062	0.574587574358737	0.46540729452222623	1.1741138146518115	0.09607772070611684	0.31789587773636524	0.5970903360768522	1.242230457204195	0.7139318140602015	0.6312771879574735	0.9200910949282554	0.312751332181716	0.11445894608808613	0.15688358298339797	0.5637616613546251	0.3241479591843812	1.065455157128952	0.8560084132979272	0.16895048353121922	0.1563578442730304	0.3683749957113241	-0.2006680202962853	0.4627226086710496	0.30916562850134544	-0.21736220941289722	0.6061272291900461	-0.04229476221011384	0.5735479444286278	0.6853266026298053	1.7207670324428268	1.619821305602833	0.13882208617446928
2.0014474560973428	2.121942879684737	1.736239375336946	0.5563473400967591	1.5933792236289388	1.3887282937479168	2.6100786562138025	1.9878647012599593	0.2583405457146961	0.5938725428433315	0.28023960220626	1.453679978509118	2.322095973733833	1.5409340387376491	0.26827672170441663	0.4588325856227914	0.26509039739561135	1.4954047153447714	0.4799560314081763	0.5124325286544875	0.4330943434936428	1.1676711560406274	0.08473391523293133	0.3027299785761593	0.5476054835133357	1.260614546764939	0.6974287100846849	0.629504222777598	0.8596348015363032	0.27830438035144234	0.08692325160590855	0.17874960895484565	0.6229335678580389	0.29457013414031796	1.1692652604890512	0.8537501879379334	0.16567666367825257	0.1283408059134642	0.3286526247056877	-0.23854286200756278	0.4532028830039481	0.2653598160275758	-0.2528559475115517	0.5879100276151024	-0.03931443529295565	0.61991016206254	0.7176961382342874	1.6887840724547423	1.5641816179646184	0.1220214509403658
1.9742530397736098	2.093627233211385	1.7420957189160788	0.47727919012060854	1.6068227218120132	1.3671786859014001	2.5299282656364963	1.9604641571998234	0.24559271428602	0.5614438598576275	0.2584725467441543	1.377883046774698	2.3243938899185066	1.5696314339417734	0.21309714519442094	0.40604171828092916	0.278457348142675	1.4790340843460903	0.4485473726374235	0.4592169652123276	0.41845427700931886	1.1161863663124287	0.06985899572959117	0.27632325881435393	0.5392912833830698	1.263363011432865	0.7160653502849612	0.6191639773900816	0.7983458951086668	0.24669205652142043	0.08128227213977643	0.20193808650068307	0.6801710670773871	0.2895040616693241	1.2779078230104166	0.8474573260060684	0.14613144230870295	0.10974225535447606	0.2913671785739103	-0.27730440788357436	0.4312106113639692	0.2860632380669482	-0.27284699573014887	0.5698940838094504	-0.04489457845447851	0.6795092307538756	0.7695863293185037	1.6410836297933877	1.504339013621094	0.0940671964422114
1.9536061967099059	2.0863754632452967	1.7241860300500111	0.4033523412234293	1.5961219899804262	1.3640562746994827	2.4583852181723103	1.939731708115635	0.23246016047685783	0.5295167634529276	0.2403029868869392	1.340991326748949	2.3266093734589814	1.5924689857543268	0.16775151512477604	0.34499291789963954	0.2829929085817026	1.4667248922986966	0.40814794435046836	0.40641211013255407	0.4058445423787768	1.0778995463065155	0.0638996158586437	0.2675537824650911	0.5307869737637707	1.238223626312983	0.7106330181765866	0.5589215913006134	0.7085356443600983	0.22592051451519465	0.04528109682092531	0.21981952040028455	0.6602536772682189	0.27505698818978697	1.4108944645556283	0.7812114449191617	0.1396853585710654	0.09507733691768357	0.2280943507204541	-0.2683887035681862	0.4136656503038968	0.30304389122440484	-0.28316960811903114	0.5417418501769671	-0.03260677401015559	0.7557892579364667	0.8388320504402866	1.592483538175065	1.4426168057656643	0.04271560310221982
1.9346047546078684	2.092571969226168	1.7203173281141768	0.32281965334235735	1.6002832557424955	1.4022843481701335	2.4066998924077603	1.899421841812207	0.2117198967689279	0.504787712116584	0.2207030872245706	1.2790559541803845	2.332493534576836	1.5929251032939953	0.10206850996966459	0.29801395600773206	0.2780023332120797	1.471673820632804	0.3695172280046807	0.38281256484656423	0.4242441588504235	1.0579855991747322	0.043482522349142516	0.2321119654633717	0.5103904033153585	1.2195464475361049	0.7011735358054768	0.496627518779578	0.6344809105204611	0.17504424457498885	0.020681118643621953	0.2335901667695075	0.649212000185051	0.2675853901911299	1.5056143828685065	0.7537001116531015	0.13833149056872096	0.09909766328137046	0.200575187649493	-0.2255392201113482	0.38695503737063214	0.35564375121136854	-0.28492598065553126	0.522150328413855	-0.017432742313310306	0.802384702083109	0.9265249667616914	1.5610925296179503	1.3929185824891266	0.013277276196423266
1.907707774450453	2.1166282618013676	1.7144026664374556	0.2353030163306678	1.5941778605173471	1.4534077439289408	2.3522666642223036	1.8618067701915941	0.19387315666153407	0.4720749201265102	0.1954221494933653	1.227599202834695	2.315017814006708	1.5608063740448	0.05575183384693568	0.2735348960418821	0.2871988394869541	1.4642794581581837	0.3603544482543996	0.35756715132017336	0.428563272145443	1.0329295269757728	0.03421553141803688	0.20049175732946528	0.5222399336525094	1.1737812512247918	0.6969268594255278	0.46409779159529363	0.5605788948681789	0.11338123776436085	0.01800381350969623	0.24973723949452684	0.6033280374660314	0.2569244004600395	1.5475087646040093	0.720755353237475	0.15526463349496944	0.09609124671341626	0.18777978343128804	-0.20097356552261908	0.36416741150126153	0.37536314262231935	-0.3189417697190831	0.5075395241296639	0.0027197501628688807	0.8435189895492421	1.0349394330165458	1.5538184135807123	1.3278041867291506	-0.005025877262963105
1.8948539357265457	2.1434730596989553	1.7306167063419395	0.1478927452389263	1.6149163553158346	1.489626006812476	2.3009027362320724	1.8135459684365476	0.19082987368624682	0.45553968352856	0.1955015184973899	1.1871687415724883	2.2833662280976244	1.5399634314731763	0.013014407161183034	0.2459746791967127	0.2937086284853324	1.4175388114570482	0.3506599558886334	0.36310412723525204	0.4135185893314137	0.9989608414162874	0.03191972746490457	0.16341744385368198	0.5078340486908516	1.1318820934148843	0.671746516020779	0.40561961829751325	0.4968214973125547	0.04998487816054607	0.01114378999088349	0.2529329039758942	0.5245095645127815	0.2004208307135727	1.5640772619566927	0.7316362060613866	0.172791198773461	0.08861058162504128	0.21619777161459516	-0.20198485850527365	0.3263345581799767	0.4517242133790555	-0.3494942949035066	0.4792005660676728	0.05082419020382952	0.878945044266749	1.1291980341740246	1.5410907252017265	1.3002038011707229	-0.036167643411054294
1.8670960259227898	2.1654296926429515	1.731919814177692	0.08787752796065804	1.655795202640738	1.4983736785235238	2.281206198914722	1.7563247669401654	0.16723406522254025	0.43757048307956625	0.19218329992270436	1.1726963589386763	2.2479027697601555	1.5429372454322035	0.00024225967433163243	0.23393921253195443	0.29375633802311585	1.3704986486090631	0.3292066751205134	0.3625806258127519	0.43986231941353643	0.9619901875793774	0.028482979537587595	0.12649097328134867	0.48417430477774887	1.0676511808265576	0.647479648163431	0.3577568313854907	0.44331795755344033	-0.005274397759335527	0.018483975656813607	0.24406368504693368	0.4846450027317301	0.16539535134299363	1.5625114336547308	0.7159189448262613	0.1981516282313473	0.09734250184281641	0.24752650364380308	-0.19771057235584238	0.27902640952107793	0.4820398185117181	-0.3634743938881514	0.4470376054372355	0.08060953684034042	0.8953728328855164	1.213636043154858	1.5371778383294443	1.2675247200757553	-0.03385049343200707
1.8449969165254738	2.181420124889756	1.7497422269942664	0.019653083603398395	1.6862025503120663	1.5167305845155643	2.248158060099604	1.6904583290581718	0.12586614756909012	0.42250622779251257	0.1803543472907674	1.1445607620777158	2.2200860014484607	1.5609928030391882	-0.01810528489789342	0.21146150996268473	0.29149190930005797	1.3175229973186533	0.2930927542767877	0.3660832802579806	0.470125159805176	0.9064741977151577	0.03501671700207487	0.10113200974834305	0.4664409740411763	0.9974834311630243	0.6378062217573048	0.33696261874176103	0.4027503547886826	-0.04200504691167295	0.02444563925101985	0.22991029806634034	0.44106216343175475	0.14430169680472246	1.5286914175758226	0.7410171338899878	0.20444877832797945	0.10955565632040869	0.2519215168568244	-0.21035234818130966	0.2372670899958497	0.5081329396780788	-0.36609882579755576	0.4388560048319605	0.1305456154770672	0.9185176558673565	1.2901881994814464	1.5314817710326847	1.2699610149010228	-0.019741956084915975
1.7759837707376527	2.1873231857114233	1.7863088807630771	-0.011311564861921862	1.7188480862171	1.518836291635815	2.1882537873238292	1.6125002503893378	0.08813068252415406	0.4012031423655357	0.16572371126007163	1.1080220938499965	2.2061982254536625	1.600661454063546	-0.012005158758554194	0.17790689757047756	0.2839711512531128	1.2586293677605582	0.27473086509073275	0.3720982357327329	0.4734750429670226	0.8658692107058308	0.04024262910884233	0.08081067720316394	0.43912804969521674	0.9431298990735423	0.6324912207228246	0.28613130462608066	0.3834317758288726	-0.11223701023125425	0.05541739380756745	0.22551832287342427	0.4119986108134584	0.12946607495657675	1.5312302087425231	0.7422167683766043	0.23231909100232132	0.10757864654080554	0.2501833340413574	-0.2024960853097597	0.21048101964806437	0.5269021794493798	-0.3504564265221147	0.4075583526552837	0.1811502745825666	0.9541575477200505	1.3585870797155861	1.5437266673411145	1.2534198192590924	-0.0068269918949732476
1.733543651600692	2.168157128249666	1.8073717688366444	-0.033039630016049364	1.711017434818374	1.5287768961360173	2.1535559360659113	1.5470944166551406	0.05980410311384966	0.385457303098944	0.10096921480521978	1.0594221016961247	2.1671693427993306	1.6386382167140752	-0.0208128903929374	0.1363542553775455	0.2749493170876439	1.2104823775514437	0.26658584584091477	0.37686488056909906	0.479702239144983	0.8347759195891273	0.04188435196673595	0.06510630278112875	0.4293944556282277	0.9035540896105898	0.6219273985322323	0.23616871977744291	0.33952719914825263	-0.16038523696574297	0.08607200682051923	0.20438358633230685	0.3921026514823204	0.13293827788133677	1.4982901146020742	0.7340933945689379	0.24258050552387447	0.13353052009718613	0.2512729504249661	-0.18135739160252534	0.1810531413009117	0.5708099228806898	-0.30963195335382193	0.38690936549846844	0.22161846900323745	0.9816062585341967	1.3901719221328528	1.5719498566067582	1.2518880622258934	-0.026654772396531988
1.7035357454778803	2.1271358756767236	1.8154373628299105	-0.04482869548620024	1.6992002821314849	1.574626986724582	2.1073348579598976	1.5144412276853565	0.0194839206209655	0.38693846421130024	0.05368481233254084	1.0370044089554213	2.1534940220730867	1.6705782094273882	-0.033629763017863884	0.11539237042690323	0.29318776650672207	1.1779567671798135	0.24544485601166274	0.3936295710509916	0.49467822405521006	0.8032771887789834	0.045778619827962844	0.04905863502175305	0.36696361772100045	0.9062203797319361	0.578541577103144	0.19600089763479492	0.2808018930400175	-0.17202675835606968	0.12362198279257139	0.19829706015016565	0.34379958057100113	0.13169377642390365	1.4832398432169773	0.7075679026952375	0.24954139641329748	0.1295466497735105	0.23452729965856708	-0.12422667137365329	0.12369809170475962	0.5940482492576387	-0.29588150869140545	0.37912958075242004	0.25840796776780645	0.9841307554902808	1.4075186636067234	1.5845845031147872	1.2033340347484067	-0.03404074217677257
1.709526454592946	2.0275306518754577	1.82984193293407	-0.08100476712227692	1.6815079688705405	1.589333297468328	2.0725010680663174	1.4729497143759434	-0.03067344605062062	0.40204019967645477	0.012513096469304177	1.0317513929170419	2.1614007573475695	1.6879532107053445	-0.018445431107425754	0.09239383679453032	0.2879744151962099	1.133866285425415	0.20085606162136344	0.4028077901936803	0.5146175906602084	0.7769725236932599	0.07235587921489303	0.03457511588894692	0.28127809271290605	0.9460306605677952	0.5304631031307975	0.16125314721895662	0.22535432140842135	-0.19231442913912092	0.15063696673037513	0.17319584738018326	0.2876387044665586	0.12452274914089975	1.4710074857774202	0.6728388407355844	0.26713882871591527	0.1273758640739139	0.1981728901524657	-0.0616772730711256	0.09628081409582907	0.6230418038511776	-0.29240523436178223	0.39491514667678274	0.296851621186861	0.9699454868799025	1.395074685166578	1.5935824579107751	1.1612418718763302	-0.022260977257469464
1.698603078238246	1.9268308310517626	1.8724390801872244	-0.12214699090409273	1.6772775324658347	1.575474993240105	2.057493442689095	1.4615564297197159	-0.05366350023273407	0.40805183515653215	-0.024774206961658562	1.0296818734487805	2.1485948035802456	1.6976972931450427	0.0006563695668233893	0.0769459305414624	0.2902270151082472	1.0880112849308117	0.15555607153361045	0.40755319149406094	0.5105383666132143	0.7648648034948776	0.07545555860222336	0.018981391750016837	0.21523864710224708	0.9939586909450782	0.5084231103534251	0.15760688099597234	0.2002813646275771	-0.22055023489871245	0.20709070425143014	0.15649497085360403	0.2767862690473608	0.11823420617448052	1.4057715157550725	0.656823026577795	0.2679492816129051	0.10358023190848382	0.19383870714346432	-0.026894859771532685	0.08176818024693074	0.6516221607779381	-0.30724854851372185	0.4404494146176008	0.3112858080937429	0.957284223344395	1.4026698874642782	1.595948065795179	1.1194879691626805	0.00357633220360679
1.679670581220823	1.8551820809893027	1.8919495002836295	-0.14897025397395455	1.6733217736855104	1.5233810843998854	2.0383328919923605	1.4681372680511449	-0.06358153457222297	0.39238789701986465	-0.031014223524081747	1.0452967404724882	2.1517289437019453	1.7431203556296786	0.032338165945190636	0.07514835185591115	0.2950547471794856	1.0590254946208773	0.10620832893775065	0.41026477712306725	0.48039934707783843	0.7604432920121864	0.0814801974139025	0.028204648986754795	0.16001410066344138	1.0402766480397159	0.4941480086090972	0.16495453750953318	0.17164317187147976	-0.250474309628253	0.2340118775897968	0.15182172362299126	0.2799685422650888	0.12934250198127706	1.3610361401543338	0.6226600994245701	0.27299543446257835	0.08495519673506212	0.1589827524593924	-0.035078929520802084	0.07500655711298872	0.6606728906296168	-0.3242082793920302	0.5046744820968939	0.3369914264631509	0.9591001770468406	1.3773073481443598	1.6239309579452805	1.0759462177169414	0.0037996925336778523
1.6812784159504877	1.7698832143941867	1.898553924286991	-0.14989899151008393	1.6746330084763525	1.471167681450314	2.0240845809943417	1.471540976359222	-0.07921380950645483	0.38982443792506605	-0.03520253011080377	1.0691929746717093	2.16057983018988	1.8080750227593927	0.04168891637163112	0.05995089988455391	0.2830922705942768	1.014186084261132	0.06655604108343162	0.41629288335819153	0.4575850438870567	0.7520178114176601	0.07675534809273922	0.012992777762460056	0.09581777537756815	1.0669170882104486	0.4790908786183608	0.17029765449936424	0.13090328559999087	-0.25878054209456514	0.2583211663438451	0.1459086628414519	0.2863367707460848	0.12983231904195322	1.3031565339117481	0.5972397059008694	0.2540993597491256	0.06921914395192529	0.14250222722578673	-0.029952520787096076	0.06452738728333281	0.6978939996451697	-0.30601752172342767	0.5758248758962157	0.3498482396184554	0.9767749796327237	1.3317606167855973	1.6486881543644967	1.0312232946653606	0.01572888303507752
1.7025806792737004	1.6726343500459322	1.883328476685063	-0.13794663872319007	1.6777760957451253	1.4130172287399017	2.000321536490151	1.494378072489336	-0.10639646279566736	0.383675837843534	-0.05477229501763372	1.0750040756951724	2.140084695343072	1.8801823188072966	0.05395808041343299	0.053181803707042084	0.2647942828263944	0.9765529402357854	0.041651680787477365	0.4069239781901087	0.4269689199210709	0.7445519722865879	0.0942606427148996	-0.004921559215134428	0.07463802446325384	1.0985548364738307	0.4987809221380616	0.16523266106602116	0.0782801852128141	-0.2713589188429982	0.29994357152894663	0.12236542745759453	0.282477079635481	0.18232791905562246	1.286642851368346	0.5659793239206116	0.22878145685296306	0.05654288045902837	0.12085113465052004	-0.014401736476710548	0.0846793649422761	0.72264806078011	-0.32747679576558236	0.6586868476126666	0.3529989195959192	0.99131091898552	1.3034225208997563	1.6802051723846394	0.9483448311643976	0.002513629334056547
1.7371933215285569	1.5782392010554438	1.8540459544018433	-0.1369118309626807	1.6626821927119058	1.3655609967403488	1.9641856486649683	1.5240318609152306	-0.11894938314441397	0.38399742702600426	-0.05578669030971591	1.0574402969602934	2.1112519659371545	1.934736782036481	0.045371247326859536	0.028408459960181952	0.24882854229808848	0.9632705511081646	0.020312922736538667	0.40593817696068646	0.396825180078874	0.7245301096145109	0.11292548891512348	-0.01992956671097875	0.05969076888855488	1.1484813518239247	0.5135115539940758	0.1679156970841884	0.0267081772610247	-0.3020162663599589	0.32805539887016427	0.1131149320744365	0.2809881782245901	0.21238613475624848	1.2202763980293265	0.5398034496315349	0.19901231959640342	0.057370381757487335	0.1030883434055045	-0.011488579277297151	0.10741822581586806	0.7683762958729552	-0.3332512141325628	0.7380896595635967	0.3593726687971115	1.0187795731594242	1.2961694448316816	1.7018971153543845	0.8552300811744555	-0.042582876390078
1.7704160131993572	1.48113990575659	1.792013999482259	-0.12264937767372701	1.6381974560071655	1.3034516740625595	1.9303723695291173	1.5610698594121952	-0.13835176326860305	0.37047263535057456	-0.06629480689606297	1.063679007304351	2.083913221979704	1.9645495837240206	0.03311407377089468	0.02035407794607264	0.2291260803683513	0.9475224529008596	0.01199174060117389	0.40281385977538997	0.3724100324978868	0.7245749903765957	0.1453170109974682	-0.026539332445888	0.04574232384911418	1.1930478954158001	0.5328716105776807	0.15796606622480305	-0.017570640500777675	-0.3246309995793156	0.3691764110882761	0.11036226695776456	0.2645982726624213	0.2150679880425252	1.1970940611883922	0.503487137840215	0.18880766760713003	0.06710376336708875	0.0748041568929535	-0.01209756381911445	0.12210190787802826	0.7600787435402554	-0.31640507152370484	0.805401662388269	0.348868220147513	1.0488347702975507	1.2669939243764432	1.717815334032712	0.7462166381171882	-0.0737566731255769
1.83567474556538	1.3767246655361964	1.7125051162000857	-0.10398017333835707	1.5806033725182658	1.2492211804225715	1.9112418709807664	1.6072933210629219	-0.1532194859131303	0.37007099591117276	-0.09205450525047709	1.0658367897221197	2.0601250304703185	1.9809960600105092	0.029000246271638146	0.02059200951369832	0.2002866505125438	0.9007140464314256	-0.003937022032665091	0.4082840702916567	0.34578257244616123	0.7306263290846585	0.2132112831011581	-0.03452272718247457	0.030656182404052414	1.210467803630013	0.5514803940408337	0.12927888600144077	-0.05192516740134381	-0.34457487888966476	0.34455859655357995	0.08486607917834368	0.22775474676397378	0.21777276853017571	1.1538596016154663	0.4802754707514104	0.15420786657112506	0.08459065875477183	0.05025192198056707	-0.019971940796206768	0.13626274933632904	0.7648743004013421	-0.3356047602915385	0.8870175051701479	0.326443887463273	1.0719092375380206	1.2429440198200992	1.72555319419842	0.6670085027563031	-0.11923769737601134
1.9073113402139192	1.2836451031324763	1.6317659221557008	-0.09545871708513883	1.545841615937797	1.227065064659683	1.8964867516192883	1.657863194656095	-0.15547541270720905	0.34857819600245116	-0.08494694727507629	1.0965895749119494	2.029594358558122	1.9742294115103125	0.027337225793711672	0.03757907117073459	0.1847211180904373	0.870322834201656	-0.031932533316740744	0.4138529115107133	0.31140181079269263	0.7207439886961661	0.29475647258801035	-0.025065459934551677	0.02611931126587309	1.226390491605549	0.5568031777860707	0.09839567891359256	-0.053980069416958584	-0.36052327142507606	0.3236154419468212	0.07231780551833937	0.23070856950101443	0.20649531866655702	1.1171762329991153	0.4485498230614131	0.16232649549912134	0.08534696280435759	0.02637265991590817	-0.03455905469173437	0.1548671940941555	0.7810004190651456	-0.358488272543101	0.9725402625242612	0.30514829315801684	1.1016564205643227	1.2025586863695685	1.752733874941454	0.6030381658479451	-0.14465918756909527
1.9810467823421665	1.2307514838008937	1.5617122123644862	-0.09424710449621757	1.5130233205050194	1.1966206768078333	1.9068462466470826	1.7094496771428702	-0.1479385192569674	0.3003375050406688	-0.06768779658167537	1.137049091679273	1.996034499426892	1.96148798523851	0.03181117470411256	0.00887871812950398	0.15186698977421284	0.830070075876551	-0.03451458752008081	0.4228520779929529	0.28666224094192183	0.7480612444590387	0.3724182690997917	-0.009823483110764723	0.06485187130257666	1.2231303534275888	0.5677978937832631	0.08038665490797361	-0.04141478652856573	-0.3891985620029371	0.30337210206836107	0.04850534389155644	0.22940399776449488	0.197295898296119	1.0596952602445513	0.4277341152581669	0.13239808765478334	0.10160000542320402	0.013778577656015936	-0.060403208692908404	0.18379088230951743	0.8126863732953049	-0.3731090734000465	1.0342084017709983	0.30134960549405976	1.1318656247583614	1.1713887897097015	1.7427461597701703	0.5701316150674929	-0.18665753954599454
2.0373616578021343	1.2243852247120524	1.5066900927749423	-0.0958567824584654	1.5019302875407998	1.185655335008529	1.9082692328654	1.7527772156807064	-0.13638979936682388	0.25236287707157795	-0.05937017961977857	1.109555457016282	1.979353786471691	1.9460863258162018	0.031937964479783046	-0.017640405803735472	0.13348935467879136	0.8210697078225204	-0.01720577802541787	0.44069614242229943	0.26159080794362005	0.7569526781340858	0.4249418520007193	0.003358294309961893	0.12827887116085038	1.2121797733504172	0.5663492361051186	0.08770717842637527	-0.021573922237624502	-0.4295251229256739	0.29035958444648713	0.02860362621943696	0.24145564414559031	0.178424084709603	1.0213083050555443	0.4187465310802071	0.126440379314683	0.10925113743038051	0.006938586690803041	-0.07156208203303407	0.2114664147732841	0.8201950491745749	-0.3821530799906707	1.0717186119091584	0.2951358880067344	1.1526632250930804	1.1613930540136699	1.7344984008470932	0.5309012426936521	-0.21861465352289028
2.1062537077362093	1.225712714717977	1.4460280098580043	-0.07413115468066059	1.5003012687830637	1.1895730347365494	1.8837070633815602	1.8143241000730879	-0.1543480712344836	0.20536874907033525	-0.049726208980995834	1.0647129447128647	1.9631311270754914	1.9405310132819689	0.01648037288427628	-0.00910048401167326	0.11238793869900905	0.7995786409361048	0.009376484433609247	0.4792946357110061	0.24021731446489375	0.763670672656487	0.49777524717802546	0.020004697350040894	0.18118133907736117	1.2081411683011942	0.5693199773118603	0.06971371816716207	-0.012643440904490174	-0.4751533199165304	0.2496747915157563	-0.004780547021163447	0.23216777143913775	0.16704221978167408	0.9803133910654953	0.4118695538271394	0.11370104450419598	0.14241006523825245	-0.009620608969589335	-0.09468204985842132	0.2167194029325658	0.8008329270997645	-0.39049652814543634	1.0819979012034038	0.2610523742625486	1.1525989631560811	1.1369325979817748	1.750225407491407	0.5047039520555328	-0.2549664095352904
2.156369712960256	1.2443198290193445	1.3723135323133886	-0.050387772160201724	1.4811784264345569	1.1849785364395973	1.8503972426927906	1.8735649759321915	-0.17028591831487153	0.19155013130732507	-0.04802847627458239	1.0408123247770225	1.9307338231737852	1.904311751151352	-0.014670439895126392	-0.01041195370499568	0.09463249906327503	0.7570142630690182	0.028732267200916706	0.5299589516410023	0.24317492850354702	0.7756503061855489	0.5508219794696273	0.03340697794542322	0.2523683139908153	1.2100114609813417	0.5591316038229588	0.040933054863203734	0.013363216395482644	-0.5104907517662438	0.21807111148050282	-0.05139714741763444	0.19175430000571056	0.12964647332147544	0.9507454174423164	0.387903080640062	0.10875014571228611	0.18563473433757677	-0.03389074535946592	-0.08726227849784586	0.2252133526358378	0.773659038192415	-0.40960079441485353	1.0677944102591	0.24723384550190594	1.161536912221138	1.11095046492123	1.7345247749207497	0.4898501542039081	-0.2980879802965681
2.1969991397147437	1.2593647157531571	1.305416641473662	-0.0342606626209155	1.4783123558940228	1.1893671835397672	1.8012458130970042	1.9347564479771056	-0.18509891161978861	0.173411575979505	-0.05909599578769309	1.0085530390577138	1.8540231942319647	1.8666508317971409	-0.031455546372113466	0.001295076322155514	0.07389580475663024	0.7204286329918427	0.0478104045572426	0.5718421002318481	0.24741550798449188	0.7966918194299347	0.6059597213980714	0.061908358257728405	0.33073456481372376	1.2259270271628406	0.5401367442323918	0.02338176478181065	0.022499133582069307	-0.5562349367774385	0.1866395615517162	-0.08281274893175058	0.15834446039061645	0.10298341574165852	0.9488802714317796	0.3722524777876741	0.11608915123366759	0.20549552764777998	-0.06643056834466761	-0.0821618138378838	0.22865913856911363	0.7240361193490094	-0.43538533157998344	1.0496907066712589	0.23264464773318122	1.165110097511185	1.1028869577293992	1.7303847779697545	0.4727052258055301	-0.3383413813348112
2.2138385346761766	1.2911696166592357	1.2503486717936012	-0.025977722861101882	1.4563087400664503	1.1555834876152442	1.7802748996198239	1.9464381643193822	-0.17222259062789108	0.16629173029508712	-0.04758621690456165	0.9847702857935741	1.800706427073779	1.8051464585562857	-0.05865362083409904	0.05378858612591436	0.07161126705483722	0.6985166307205846	0.0486212061473706	0.630816179321507	0.26019000690110317	0.83827107197126	0.6500478090881705	0.09045526474578422	0.3852756470393568	1.2278071807885773	0.5081842616439864	0.014338748780527256	0.014951539892080094	-0.566183614252774	0.1643305369606585	-0.09367624919449483	0.12362715489084364	0.06269866393175907	0.9091516516608704	0.3810085747718827	0.10788311163295979	0.2376807265037261	-0.1200904089681502	-0.06242240556750335	0.22873294196623326	0.6780488919866265	-0.43603505369721096	1.0321037662655566	0.23626131362250943	1.1541650708793312	1.0829463344558672	1.763731863656432	0.47395206370528487	-0.3311768377934976
2.233623122226528	1.3895767354454076	1.2376614691149552	-0.014529826712817055	1.4415693783464525	1.130308023314585	1.7526160480155752	1.956050378653109	-0.15630630359037975	0.17518286143345613	-0.056342273337889805	0.992955714980492	1.771126237542037	1.7578220013279136	-0.07342190255717158	0.11665938448522221	0.061473976010118746	0.658122463910641	0.04415145186208719	0.6748201409215723	0.24340203804404142	0.8706840592045471	0.6638671572855508	0.11397789248622055	0.4209782679371255	1.2334640765751037	0.48180579407144003	-0.0018164495771998059	0.030682600151791507	-0.5813563737848749	0.1562023422594599	-0.12414213384437237	0.09553166037736986	0.019619870007125555	0.8866410126078756	0.4056668936139939	0.08331285561464388	0.22318855380579708	-0.16924152354203392	-0.04756241143686848	0.224911501874776	0.6247811819338093	-0.4619482128733359	1.02367662818312	0.2198398861956911	1.132712663565878	1.0695337307454222	1.8112110571443307	0.4588416606018977	-0.2750609286781262
2.2668360908725744	1.4953603513288283	1.2353585075509061	-0.02533107889662186	1.4329267237515626	1.1254725284945717	1.7129898468741296	1.9639199771150444	-0.1284888728849328	0.19713143881661446	-0.041294843927769255	0.9866676650994431	1.751444381463251	1.6927673322376176	-0.09996257918546506	0.1932266167684527	0.04729280877113194	0.6198708512976339	0.052575608205337986	0.7370100867206555	0.2128568163418903	0.877973400956634	0.6619884966425502	0.12464337067158582	0.47282860048956543	1.2011388012720075	0.44017826412611666	-0.02331252800607242	0.03912699199464156	-0.5942965636136244	0.14594180794606387	-0.16118114118211327	0.10030328379101072	0.00425816200735836	0.8823647362364648	0.4023036781053289	0.054700685659397806	0.20333271445225026	-0.2120539697995142	-0.05351143429259542	0.20989843080253406	0.6205239090058966	-0.4789275015357831	1.043141707891028	0.20902026786020297	1.0990654457423772	1.09277383193256	1.8646302781103177	0.45639619029864864	-0.22666862561012602
2.3115319517523085	1.5635384783972417	1.2306431877156088	-0.055344812658230956	1.4365379659494817	1.1654490819476437	1.6927693292306643	1.9748402487218164	-0.10254550744492179	0.21180423446572577	-0.013594212656747711	0.9676045126570957	1.7406180858883076	1.6446953490414558	-0.14282105523532432	0.26921103055385587	0.04968380577211084	0.6101191354693781	0.044848211922921474	0.7943919122083531	0.1776924837561425	0.8628778322711457	0.6350016486230396	0.13652967159958593	0.5103775788706023	1.184529681917378	0.42416601840173607	0.014605936290110783	0.04910639183878803	-0.5949338867393376	0.14352414833307917	-0.1596336014994921	0.13118458885010464	0.008663998455648981	0.885704112117665	0.4093013125685137	0.039120322635833836	0.16142783021607604	-0.25282525918057086	-0.04125753405613029	0.1969643455327692	0.5996386323945629	-0.48531858170872316	1.093645563411283	0.18681234025368998	1.0982001255217488	1.1040771803557685	1.9043276546430807	0.4499919189360019	-0.15230560967799345
2.35605810165453	1.6489382652852054	1.2701792381360737	-0.08630358945442008	1.4538439929162836	1.1925672157051537	1.6568974730755492	1.9813653863640355	-0.09845407469285969	0.22525915568568342	0.020568838161236815	0.9199578700013182	1.7267389355774132	1.590934566531099	-0.1871267945496447	0.3477128513990192	0.02080139790292836	0.5840843717717208	0.048677023942298794	0.862503240764157	0.14730919415596758	0.8568290149542113	0.5950000833081021	0.14015683490960026	0.5303450427735539	1.1449166199933098	0.4217494598747586	0.01768471754672594	0.07188259751728159	-0.5710188210136	0.15577007289205524	-0.16802337099502992	0.1338729355110782	-0.00407690223566042	0.9394370501628891	0.4507364382367257	0.01762867685767574	0.12707271241241155	-0.29624061824428594	-0.04740873370275071	0.18127540302605527	0.5610439543776222	-0.46930380500729535	1.1551378832310593	0.17721730137125805	1.1068223047239643	1.139200047415554	1.915712463105029	0.4414736516832491	-0.07551096815498395
2.414468288948841	1.6918371528450855	1.3605980297986857	-0.11577838424999647	1.46301829240216	1.196410106095807	1.60706091275602	1.9605717364389001	-0.08313607884517688	0.24432684925580594	0.03841497993788011	0.8791348853114889	1.6933020455556214	1.5352117546040742	-0.24599908303952045	0.4496672681050117	0.015995351985227963	0.5696108299677811	0.045616668978965255	0.9195122927751564	0.10616402355337566	0.8494196549844139	0.5723748826597169	0.14551823534666383	0.5693125852015939	1.1036206233552954	0.42745230827427294	0.023078094193675073	0.11429423163326405	-0.5775608712199414	0.1670119154495602	-0.15034970347982293	0.14029456791642475	0.017205413867338037	0.980746211684567	0.47145559226682937	0.03768634329599867	0.10689080109123235	-0.3433867519490244	-0.0639144819708138	0.17948370293554997	0.5257503078307149	-0.438192604410862	1.2515611951712144	0.14805073979136169	1.1405182729824295	1.1663698920842687	1.952845693587804	0.42806513890069164	-0.012899087911191865
2.4914034901322757	1.704931431457132	1.4726874243311066	-0.1298060932761455	1.4775795480713119	1.1771303842508767	1.579515132966936	1.9323447246629684	-0.06866224159935828	0.26415710249889385	0.0519781665294186	0.881537172545905	1.6603642554507154	1.4550733961263158	-0.30663432613481045	0.5516382489464534	-0.005386801109445236	0.549515093611022	0.052492362700831484	0.9728416608743811	0.07126812063236265	0.8380870104188893	0.5416643966299111	0.16927516601763154	0.5965661636039649	1.0597618765246244	0.43853338552393434	0.006555549996359905	0.15513846627475997	-0.5638259821429797	0.16389950194324712	-0.14520381142420621	0.10344930552908234	0.05140882562470302	1.0135196976547014	0.470186753483879	0.022834190970099116	0.08358268907063113	-0.396158029304964	-0.08375994540751532	0.17044814808618242	0.49336577445191143	-0.3822024686156717	1.3686845208841385	0.12738548485788276	1.1827184222312068	1.1999761041518036	2.0036414268380733	0.4515472412671321	0.04700472046390621
2.5507276417534004	1.6780799055400224	1.5957004018323668	-0.16092822075241375	1.506745499909821	1.1331995799304533	1.5586194226849848	1.858980857484724	-0.048913656940514284	0.2821790528281777	0.0784165335332218	0.8880828844534662	1.6310564760643125	1.3765358835134767	-0.3641852469907918	0.6446435926383522	-0.020568291467080377	0.5388732987372608	0.06856885001607678	1.0038086667595338	0.026459238547833296	0.8224569068141886	0.510442694712824	0.16880804102659805	0.6048479921494112	1.0029032259911541	0.40603812595256344	0.005044742217914793	0.19109517543981494	-0.5519204451945817	0.189997363836557	-0.13670906930427007	0.10784909981266522	0.08334666503428964	1.0380551669126368	0.4696296121172298	0.025333011840008156	0.053087402137429976	-0.43478564247390245	-0.10505459572021003	0.17116661902398397	0.4839146565511091	-0.3033605167073433	1.5001572706643687	0.154674768932669	1.2172304062931203	1.2646072015782068	2.05329574878952	0.49709931254915685	0.12541610795189997
2.6244750166847544	1.612002473182739	1.7431068340701164	-0.1968064382430795	1.5420298791235412	1.1006550077953388	1.5536299892610161	1.7904531618620798	-0.04312105388223898	0.30377735249747956	0.10041193404434019	0.8755210383353873	1.5988703526995485	1.3076865698917741	-0.3708495295124339	0.7319284466931208	-0.0391036440427775	0.5221790658855822	0.05783499181370688	1.0195663124760188	-0.03136417586833819	0.8083875443179427	0.4924417915897756	0.17522480545881958	0.6120225359217388	0.9514652468143089	0.37153612930051766	-0.019432728655939903	0.22667905657453097	-0.5350213532491291	0.20671725166117172	-0.13030052780908058	0.12712447108870678	0.1391992217603245	1.0380882000477039	0.45799124179706574	0.009236164177682344	0.014078486640672249	-0.4713585451527312	-0.1203089514582835	0.17707585284575217	0.4639156934848794	-0.20940318168550626	1.6264763822103396	0.15273710138207972	1.2559138764378324	1.335021801671667	2.1149187718891547	0.5137775925710815	0.17150704911843756
2.7169250716848157	1.5498371254082177	1.8958966300058742	-0.24163661093985161	1.562339315443068	1.0644302179226375	1.5731040727110057	1.7204971793783173	-0.028322572144642937	0.3450670899354217	0.1286571130809435	0.8564419875977862	1.6066105655345393	1.2456679784246507	-0.3759135292473338	0.7636331126863276	-0.04530036384280863	0.4958807279786968	0.03935689575286459	1.0433004001565833	-0.08086091324575258	0.7573419809243045	0.47887016463762466	0.18249131833732374	0.6144339247036801	0.9231522807055301	0.3546836245511062	-0.03699147513294864	0.29831040821696475	-0.517667111396716	0.24437733165256245	-0.14145343486750678	0.1750606880484685	0.1986474145476536	1.0431977336449365	0.4432778724816992	-0.0070599870724241285	0.0029524716001610397	-0.5187286232093753	-0.16123975963976708	0.19480428436011685	0.4496466193915706	-0.13562697427189127	1.744964582440114	0.15495682641723707	1.2827410192061752	1.3993258389776386	2.168364366928798	0.5728031000582282	0.23283708618561422
2.7988274126501933	1.496678525615414	2.0823975038975275	-0.27350583438919246	1.5868892128981174	1.080250635509454	1.6123932028389365	1.6861264981112059	-0.04680533351689943	0.37312030916653743	0.1672610082257297	0.8291813451928112	1.6465056835571332	1.1762769799748367	-0.37249336610716527	0.7537469991300694	-0.06903329598099076	0.4599047376747606	0.03263470096705305	1.0366076747241983	-0.13537408577627652	0.7012627122820098	0.47429405103818445	0.19969296220348948	0.6186818417785896	0.903786479228317	0.3370599873503452	-0.039753827080041146	0.3931883484245658	-0.5176302485659268	0.298551101302306	-0.1406076979787368	0.23642393328412004	0.23604173083865146	1.0475288248256287	0.4142939700619214	-0.014337931614493418	-0.03286609580969755	-0.5371054216491583	-0.1886510175007558	0.18604091803630937	0.424234577896183	-0.06767602015187463	1.8567363606149807	0.14346651122851667	1.3140759152621322	1.4504872070295685	2.2014704228867767	0.6143015958101514	0.2775175729669851
2.8705660990586424	1.363991112278588	2.2570352701585166	-0.31349779497776686	1.6096490275869733	1.0999917150732212	1.6774599395020746	1.6276779237710848	-0.0602430448560092	0.41158006179874135	0.2211644460875389	0.7902299736061996	1.661422635363857	1.1180347521377283	-0.3511015838206196	0.7405037166917605	-0.06835708228430905	0.42884103336032053	0.0462922567727583	1.030252822673678	-0.18277842972894778	0.6463150439781227	0.4804384579544793	0.2106685760698467	0.6403971128777067	0.8622017760166536	0.3450524716828576	-0.05674914226607512	0.48452415060339965	-0.5161936149851799	0.32520935809225177	-0.1297647951812996	0.2694766212348162	0.2999760783766158	1.07992286249099	0.3869427238428019	0.003214770724588772	-0.04762440141044966	-0.5845402820147262	-0.21435189477034866	0.1806587208894418	0.3842769005623676	0.0031932741327350715	1.9568055017753572	0.1487809877629	1.3384854796419843	1.5026002509789538	2.229744162460263	0.645209720638836	0.26680474608797844
2.894154599065901	1.2342381505338056	2.427042981664819	-0.31790135251205176	1.626487233782323	1.1320623273796473	1.765500200239859	1.5862250047467474	-0.07633844609588059	0.4585316197211532	0.26717300243134817	0.7583094860408999	1.6314654609544887	1.0760503543546798	-0.3102044150552015	0.7188258171025632	-0.07910079704068766	0.38456719242876114	0.0332275244442274	1.0210503252041483	-0.2164203122221064	0.6078955987988576	0.49533300999565955	0.2320140970414125	0.6357061759501816	0.8438938348690727	0.3425692287431598	-0.07577141350488288	0.6005095377910161	-0.5118067791655176	0.37363105677653	-0.12709754750509533	0.2855481980628832	0.3302826095884329	1.0591112661514603	0.35430883420686254	0.0048068418775698285	-0.0705317510399783	-0.6209148856618772	-0.21719954902681696	0.17822150913902915	0.35402562350962546	0.060011073080493006	2.0178275371131282	0.1126014907416584	1.3631797908806091	1.540198354228493	2.248882948577376	0.6842367260753226	0.24386544051486259
2.906211149760034	1.146229962230691	2.616966524594205	-0.3493972391859757	1.6645086986667337	1.1175739176588362	1.8391252304433992	1.5449103166545601	-0.09699130870691801	0.5054845657983098	0.3029917670712626	0.7131358506225606	1.6056334072705656	1.0239734826861828	-0.29853785116442566	0.6981343089333133	-0.0838674135883187	0.3394010790719132	0.03506469979800207	1.0087467772792116	-0.25521937407096595	0.5771184901296504	0.4984247497537163	0.24769484263617086	0.647995018122051	0.8215828976424536	0.32553192486867016	-0.11017998668679399	0.7313178283306236	-0.5130192473935195	0.4445168144109363	-0.12397636147298215	0.2941100874854722	0.3558231686781489	1.0415726909240006	0.3306070214676978	-0.020344219070678085	-0.06659119608091661	-0.6763288476054028	-0.22394851415633749	0.173867348256322	0.33390059420625073	0.14191371380564793	2.0582310213461077	0.10851047509076542	1.361967123810855	1.5859647996796749	2.286623515367419	0.7058474349284398	0.19033490656405794
2.905035547676222	1.0395132217933978	2.7512397212552075	-0.37722337489502805	1.6853220447886539	1.078966776740453	1.9200917674595204	1.4951401520728633	-0.11775819077547652	0.5400773820306523	0.33608015308608763	0.7068368363999575	1.599339929832316	0.9618698216779304	-0.25618094581035267	0.66654883640963	-0.08039013744194076	0.2822703462588888	0.03102416510820517	0.9820709656631308	-0.28050835973240507	0.5704821886798082	0.5184137817598603	0.2459324771152179	0.6629105495436265	0.8301498680385118	0.2874349487691412	-0.13593159579156794	0.8659033124720616	-0.5222715099448576	0.46528537021124305	-0.11438489118220338	0.3095497890806239	0.37994109079102534	0.9947991420397457	0.2936196705002113	-0.04048662127004753	-0.057764896637605756	-0.7096202519199005	-0.20852540507372658	0.16949455401207011	0.32657566284253114	0.17918213637321284	2.0641613036664848	0.09325763508367574	1.336523828616859	1.597769096233602	2.3409313960930156	0.7254389292095269	0.15781862748958422
2.878204418913727	0.9474696191342622	2.8204826083930654	-0.41799359675570463	1.6985473379976148	1.0329136967888175	1.9870041623988635	1.4587047697771087	-0.16484864134785268	0.5791164579095509	0.3766237078479513	0.6840852794589434	1.582058363633909	0.9088416327159099	-0.19443840236038795	0.6314992965627477	-0.09660388870798	0.21658332185497614	0.016611144319413157	0.9526496799201615	-0.2919566152015268	0.5334580813509768	0.5266971248024298	0.2547765665313294	0.6704231115188997	0.874578358392133	0.2487153616058307	-0.16634765377628077	0.9714299494908103	-0.5213032210881339	0.4485931281234123	-0.13147800797041792	0.32464729211019583	0.3957294786484621	0.9518371697687463	0.2756827544960775	-0.054022082331996825	-0.07024048379347171	-0.7375034670367098	-0.22741578184429362	0.1566481202575245	0.35690365760538467	0.20929445898906568	2.0365409612833782	0.07253586696514092	1.2893079243888446	1.6135269909419976	2.373173701138726	0.7768361119948908	0.12481494229903636
2.821705247939117	0.8901034194396388	2.8366226446426794	-0.4275371374115734	1.6933181042458578	0.9748412667027463	2.029510960032943	1.4490574570174615	-0.20138462169966825	0.6204302566963973	0.4542900981848438	0.6716939288520245	1.5459557846102618	0.8849028321635733	-0.1337883611636354	0.6262844399675346	-0.0940129848007516	0.15456278980317312	-0.0022393911662120514	0.9051324421068747	-0.3221135626017252	0.5427509204936587	0.5606771982860184	0.25536147764621236	0.6530898347132732	0.9125534076877185	0.19551301924042258	-0.18242352436953432	1.0386341041432416	-0.5422038997352472	0.43480235283121116	-0.13408817833311923	0.34076845534337524	0.41169691097728567	0.9159377250498635	0.2914834771436758	-0.05744751073763389	-0.07045182720591704	-0.7691612297633499	-0.22981560866567366	0.1374459079075882	0.37115943209566254	0.21345845739371	1.9812962783494126	0.046221606931308896	1.2221359188114713	1.6130247873021797	2.406879034659245	0.7969420493063949	0.09122317359579701
2.7539335556300277	0.8646596022227687	2.8260369044460725	-0.423700994326497	1.6771144635112143	0.9342112612189141	2.0720534415588845	1.448734299797135	-0.23254385905100317	0.6626255337459863	0.5092586935466563	0.6445412852113536	1.491723390482981	0.8491449998939695	-0.08950573550023957	0.5787906237624283	-0.10040172563301841	0.09563306624541215	-0.0377067879645389	0.8630135914262844	-0.33749199668601326	0.537426246708789	0.5871649563975018	0.26467846907380027	0.646737399709029	0.9702151774564254	0.17931486334191096	-0.18665567983695666	1.0870381607993376	-0.531872024664497	0.39246093877542665	-0.14491465279075672	0.3264747399473234	0.41268031438902186	0.9059398644607481	0.3130607631753611	-0.0894239488301101	-0.05877605000104471	-0.8213450087610884	-0.21483349040412394	0.1050713120085166	0.37131272752006456	0.21823973009008085	1.9182176854734354	0.021907749676326038	1.1919516438171311	1.57401800284295	2.432270674072544	0.7774044438400198	0.034367090760243975
2.686800047309294	0.8439921613274105	2.7895659727960607	-0.41781012188012817	1.6595705162663592	0.8646668945590198	2.0936744815611243	1.4200535721142862	-0.26141026876564327	0.6855106528634178	0.5466364012442353	0.6221345568122036	1.4432134365231317	0.8045977387426959	-0.1148691449195125	0.5299681475928458	-0.10880570156950768	0.043083220933186984	-0.044888517182737855	0.8184456645256514	-0.36347368156024273	0.5421412481188213	0.6154505184486542	0.2590334657528753	0.6304290072787978	1.0217605313741338	0.17650316317133502	-0.177114807401702	1.1245046604429372	-0.5494778835268544	0.3461530644534564	-0.13796859189971145	0.2979914984889204	0.4039836652340701	0.8957800116852571	0.39020296351127703	-0.1244382704992086	-0.03668445190098167	-0.8486116707346717	-0.2188367661616008	0.064223584211389	0.40248685702728865	0.22621053633636928	1.87026616029282	0.01900245589713125	1.1265501654005319	1.5404048854753678	2.439810728685824	0.7892651186055819	0.018463614928371057
2.6085491440944644	0.8345651708954742	2.74260180551803	-0.41461173077138724	1.6382078148956765	0.79407600049773	2.094293487848519	1.4100367322660805	-0.28368262228968766	0.7007373222555756	0.5814226897387448	0.6114629631779834	1.396391346191621	0.7498568465191233	-0.12783840669442242	0.5049312576359128	-0.10812278487991403	0.005393813951639832	-0.05902100543322423	0.7596850323927995	-0.37183769320309756	0.5465622553232866	0.6411146338549967	0.25585378556438815	0.6208058179732724	1.0477254967719836	0.1645040319933925	-0.16144028026138305	1.146708037048577	-0.5682329477208271	0.29687898538179514	-0.14452156381428613	0.264621873751569	0.3859511384979527	0.8751154777090487	0.4431111469650559	-0.1409058473170487	-0.010639088290772375	-0.8600323123420355	-0.20090999553003316	0.05232994432874614	0.43389141965649036	0.2046448428922608	1.8257680525092888	0.01899940525286392	1.0857399575304725	1.493694924935877	2.4327241616168127	0.7483520731278591	-0.027904688265794887
2.5139348321754444	0.8134878383491634	2.6822566512969477	-0.4034517998638827	1.6354470040287192	0.7124099605963159	2.07528489712665	1.3784632044378538	-0.305785397784183	0.7025608948715693	0.5899958154729565	0.6185059079750053	1.3445033109707198	0.727329074535594	-0.13046576266643092	0.49502066786575993	-0.10516439924364289	-0.030361594229993027	-0.08185433306216841	0.7034518752437469	-0.3638429351184541	0.5480407990809562	0.6526174725084787	0.24159780780720036	0.6154136536611232	1.0466446275693089	0.1619449532466013	-0.1799534453772778	1.1587711434063088	-0.6011115229519814	0.24483817251924508	-0.14045681534130341	0.23886733164846094	0.39143227785270196	0.8543515558286444	0.47864918569952836	-0.14755240480297654	0.03313312004364456	-0.8999322307313387	-0.20878910554760602	0.031507216985764495	0.46287685449238997	0.20166623969628267	1.8042059338146719	0.022844678796989613	1.059382037698668	1.4431945824248582	2.4188499336469045	0.7223017955585939	-0.07842255681271126
2.404364740363115	0.8013691225679818	2.6057433072618994	-0.3867551162839299	1.623154344943418	0.617541880123541	2.0235082934232045	1.3787108557615686	-0.31704305709549124	0.6769610077921906	0.5959081696230422	0.5998665273337077	1.3040324391703468	0.6863507734005858	-0.12750313357570314	0.46270181966808516	-0.12215609198114204	-0.061182957726046615	-0.12120106660804168	0.6627563414741858	-0.3519003263339941	0.5672472438621219	0.6470481353464094	0.2443590697963073	0.604707016840392	1.0539713101423285	0.1413718672622523	-0.161941705113256	1.129623165384238	-0.6305529434632722	0.21670425031315926	-0.15171861598740355	0.22722446991307427	0.38780505094282886	0.7939537860975874	0.49949263123140747	-0.15434804962398668	0.08595992265730108	-0.8790523561194565	-0.19275298007388025	0.025029679895650702	0.5178924823729435	0.19657795154931731	1.7697837085409265	0.029791694900121436	1.0360449828880451	1.376734208240417	2.4083369348419525	0.7360789811691375	-0.12201110489538525
2.3149076091643974	0.7969027526845007	2.5186763985323615	-0.3857501146366514	1.6325866141689809	0.523588983947093	1.9426124736273358	1.3774839592869044	-0.3156391666112509	0.6316835644916169	0.5896193432453094	0.5789547869054055	1.2921731210683847	0.6512939322497839	-0.12329315775932592	0.43618041887773895	-0.1408191957158628	-0.09513749051518772	-0.14660586230680586	0.5965756457006832	-0.3510297436375568	0.5997928562687608	0.6462153885330352	0.24688176850572258	0.6155187730256466	1.0580581242588776	0.1355791527067348	-0.09757822834440302	1.0774462629750616	-0.6729650236327234	0.16907253562413768	-0.14235892922189225	0.1840161885114205	0.41109462541062003	0.7667168194515595	0.5187384332393628	-0.1631358326405834	0.15418213002168288	-0.8768156381899879	-0.1894676656544671	0.02407508371513236	0.5481687486798004	0.1984284311318487	1.754278813992859	0.07134928709974286	1.0400403026263114	1.3085142380529624	2.422813370827029	0.7550863261766338	-0.15745635810333986
2.194451265273699	0.792891300428781	2.4386317931399346	-0.34224455247791075	1.6291016835793541	0.464545538703519	1.887413571076506	1.3710039681020476	-0.3225682326988533	0.604221699181648	0.5826276555271214	0.5859034383650654	1.2746788064131533	0.6112270969482616	-0.07475894366058318	0.40126481515014395	-0.15598057709476298	-0.1209507597182791	-0.17262994681654598	0.5296033753124829	-0.31682068023810783	0.6364891827509048	0.6446586437678502	0.2548336296610036	0.6286132556575404	1.0561955012030775	0.13249808486577913	-0.019306076450399123	1.0174204066093901	-0.7023479499199844	0.11655514022944868	-0.1499457449975635	0.14787314982972763	0.41648931898253483	0.7201501243475908	0.5420512303809999	-0.14881310744553042	0.21336641507634296	-0.8429041622438852	-0.17783022933242978	0.009008662026456615	0.5804139162184276	0.20131282148879906	1.7239032342566234	0.1110583541164761	1.0323094808088533	1.2283813697744705	2.4305446374743234	0.7896121433996923	-0.17721589803056648
2.066326106586644	0.8101217584277084	2.3920255783229587	-0.29436447008963995	1.63753114556554	0.4263658151603068	1.8253906946639191	1.3708716754693155	-0.3251110739096761	0.6068226384545475	0.5646482417330244	0.5938525859915013	1.2890093391876163	0.5817491434545264	-0.036671894126320624	0.3924266250771347	-0.14869915532413597	-0.12802533110687767	-0.20455820670365954	0.47860674978385626	-0.27736212409340555	0.640323714378914	0.630925635429897	0.26963363594262935	0.6631886979718835	1.028952447690762	0.14141166686423756	0.1105496570281285	0.940517831838301	-0.7441235365140174	0.07276842576734195	-0.14842500683606533	0.09309174877247439	0.4057514242862599	0.6494086558557047	0.5551376081534604	-0.1512120044966339	0.26702303718612497	-0.8212815644688721	-0.17794282894978522	0.0004940542162010064	0.5857165379445226	0.2409245032384862	1.6932617763647801	0.15684661791935423	1.0544671074826526	1.1591274878435405	2.4129179649135457	0.8248793255489222	-0.19205655325362916
1.9414444605661672	0.8148750007128595	2.372229600645262	-0.2256545358523324	1.6372708367219961	0.406076669337011	1.7924814074552284	1.3526296298359888	-0.31160868244193657	0.6133775051579634	0.5382816039360677	0.5857959878178394	1.3015599939569307	0.5578712997533841	-0.021365954011086635	0.3804583256970169	-0.1360884598949942	-0.12372243606182218	-0.2353989819654379	0.44390593955001334	-0.2416127059892879	0.6473034293004389	0.6261931833122176	0.2760843708823856	0.6769389700548001	0.9995547775671353	0.15836800370992082	0.2601172599844859	0.8556260849885187	-0.773303291031846	0.03675423175911895	-0.14117261448507332	0.04509921995854639	0.39358740300029404	0.6115962536301373	0.5809315954030787	-0.1653330445257748	0.32237981911311936	-0.7973626017140336	-0.15404507064870532	-0.003951693602437663	0.548997733936052	0.25473624937406447	1.681743055066951	0.20511556395244107	1.0587034094846663	1.096798994105703	2.426315994331314	0.8383097602602196	-0.19711728278392776
1.837703764049132	0.8008504957707359	2.3510540983142847	-0.20310611403610693	1.6306321258173917	0.45505800766667204	1.7435981653678003	1.2989957857819818	-0.30000233089871825	0.6093125253478899	0.48291663043062477	0.5698330029498014	1.353705920130118	0.5422604561394311	-0.021495470929322975	0.3495984306117353	-0.14463832450073807	-0.12539419695531745	-0.2748506144707457	0.4209821410277529	-0.20508543712765928	0.616245941937758	0.6132670337843111	0.2512771941681735	0.7033535358360683	0.9719994607778185	0.17883562054504568	0.4130085216979369	0.801836130692978	-0.788068541184038	0.010055426571917228	-0.13413026664777133	0.033150729286809254	0.3711659030998463	0.5710695013861968	0.591948081773838	-0.17900900645636197	0.38538014968286965	-0.7390295333201852	-0.1323881966577603	-0.006993306125089177	0.5308187165476539	0.2867002111193667	1.6879876933269464	0.26714104711245035	1.0623098337076438	1.0274980305835395	2.4265724089363125	0.8498989367407297	-0.18289533016689413
1.7790566885153758	0.789167600392669	2.3505312464048775	-0.1807685147112538	1.6014721888173724	0.513921559047302	1.6729796996791264	1.2475268573857394	-0.2776711018729717	0.6286351766727478	0.4409912910190112	0.5825938518670803	1.4065458824273	0.5459201839985877	0.00843281748664799	0.37393803307981444	-0.14214954266198826	-0.12386205666566097	-0.3015194907494899	0.40402221233418434	-0.17636085869382184	0.594314982758932	0.5996558145475167	0.23221009751274108	0.7470957398814625	0.9494918524697195	0.18835194354161525	0.562077256280918	0.793696414351306	-0.8165264379239	-0.01603878164541455	-0.11186118054134639	0.02040186883270991	0.3754284874446278	0.5340019891439092	0.6130104249567343	-0.17021512101417016	0.44187475383427904	-0.6820648224016435	-0.09688980872845314	-0.0007764649913538677	0.5285885831132033	0.314502276399815	1.6949724923923086	0.31122021924199206	1.0561290541291863	0.9715657279533373	2.4120432248039214	0.8513177121420664	-0.15971307548013572
1.6884411915039998	0.7739974689877324	2.3754029095415854	-0.16701274422611195	1.59489797034769	0.6069731282274996	1.6235924650999771	1.2175976884813091	-0.2586754602499757	0.6472956781844905	0.41207508313019775	0.5875272573491698	1.4477129573954068	0.5479519962313419	0.06800527971196449	0.4094812524688061	-0.12677169404140975	-0.1140038282876447	-0.3399842068979116	0.3911476179300182	-0.13593922044118617	0.5357455882382689	0.5812913076810703	0.21765875941459317	0.8085601388382511	0.9240889609704726	0.18231819575026054	0.7194505810704233	0.7810175439143114	-0.8156729945930963	-0.05082401113006572	-0.07733000146157502	0.030422029931514372	0.3462776473609969	0.5122375671695772	0.5722922285572648	-0.1648492436805599	0.4685678155212165	-0.6485306052218544	-0.02600580778498999	0.019623786382938303	0.5072266207300989	0.3508407089313898	1.6887383493226664	0.3431024389268033	1.0733241081164364	0.9197339180422504	2.396653220211891	0.8436377001240224	-0.13853632665221194
1.6052554112711828	0.7765975897634692	2.380341849116598	-0.1442194738071091	1.580285588551372	0.7081966886742816	1.5857212720410396	1.1748569982817136	-0.2412611648487435	0.6498646898982676	0.3795726695589913	0.5943147329879903	1.48948987246458	0.5658226271358353	0.1084530511483838	0.46816724438786483	-0.1410494632370656	-0.11188463635016226	-0.3635604886248725	0.3963780799687348	-0.08757943058136916	0.5125437470751047	0.5613258828392999	0.21318242291934567	0.8593935327679333	0.9572710428792366	0.17676052979437792	0.8430766143670194	0.7743012045572719	-0.7925685187227256	-0.0840216381694989	-0.03639787465093226	0.02890460048877678	0.33279470496867025	0.47446576396525214	0.5708416306378845	-0.16107520627875324	0.4861435645673957	-0.6003635523802053	0.06342148613706752	0.021396893036457313	0.4872016184410941	0.41094205799424427	1.6718615834641795	0.3757698817350573	1.0662558490287295	0.8682655780154818	2.3719714829478606	0.8617387270228276	-0.12930339966666826
1.5461593087760908	0.839914981496349	2.3544369501681466	-0.13150819722443177	1.5554052091370612	0.8019085381200597	1.5411324285532393	1.1457744332418138	-0.21488535470257086	0.6583287320935853	0.34396399934149563	0.5964270133883117	1.5189787487218975	0.5522300574801631	0.1116690228420006	0.5123382153318007	-0.139889845463339	-0.09504399539796243	-0.38536022467186054	0.41811173467733126	-0.06419898355663337	0.4810267109653692	0.578173776157616	0.21595665391251484	0.9310904719714103	0.9901742791599413	0.16112687806031106	0.9679678086309235	0.7342118651550482	-0.767902347361902	-0.11519292540234785	-0.03250599598919301	0.01396149337262396	0.3135067757076518	0.46580084086340356	0.5753578904143527	-0.14795072952600122	0.5013125798501377	-0.5518757868449893	0.15642222562185912	0.033800426559169094	0.4500446975096404	0.45351629163678453	1.6390836046790596	0.4008290177401054	1.0496867949450066	0.8281646173759981	2.3292169117103545	0.8666319957356794	-0.09077551914626057
1.4978959817232251	0.8885896150469182	2.3273351225409296	-0.12697064313150258	1.556955032521344	0.9089213371268713	1.5143373271560339	1.1062604994897454	-0.20058565626460284	0.6608593381927654	0.31232590149112444	0.6124311145371759	1.5478217737101287	0.5632829936348067	0.0963619829282891	0.5796808179696276	-0.14039375281281957	-0.10246370154654705	-0.39643380152267554	0.44308452282524124	-0.04866150071049603	0.4345279217656791	0.6306310511243692	0.19880809760956109	0.994618176887187	1.0170749387281752	0.15107775068531853	1.0440400397649525	0.7039595335503984	-0.7553045333062491	-0.12743212275386434	-0.020302370037851923	-0.024572042779574855	0.2748008035698352	0.4673070991713799	0.5992866777154193	-0.1806776208866984	0.4934827878419961	-0.5541075491570219	0.22861628542422974	0.03265750623881388	0.40624770477261707	0.4907878671140339	1.6224972057536706	0.41674283067182516	1.0443763214271167	0.783054175429328	2.2812666479624144	0.8668941131216019	-0.05484622441097766
1.449572990654827	0.918917974437635	2.3137836054366563	-0.10633894955509324	1.557380081107978	1.0049146705319076	1.516973614247159	1.0396126802205408	-0.2186276806065147	0.6820559984226661	0.2805269434668207	0.6248635814249213	1.565225711168849	0.5755588858927346	0.10570644214978128	0.6441611835389212	-0.1243349589711508	-0.0678923037331163	-0.4089706707388204	0.47127570667495516	-0.02712392657634407	0.371644074029635	0.6663782936083721	0.18058455578356442	1.0522178206184791	1.0662399699466334	0.14584369628357527	1.076155635186043	0.683180620891578	-0.7194937709862158	-0.12879731384566764	-0.018654572813251957	-0.04144513326760893	0.21729274653945155	0.465052039554983	0.6432691999746863	-0.2010853244519954	0.4723408251256583	-0.5293288549168818	0.3012929984904079	0.040687817754152714	0.3730987242112135	0.5118312006800493	1.5912735146827237	0.43199922976389377	1.0078140491855967	0.7468019779345012	2.199712151309642	0.8731553497383102	-0.029394913823641178
1.3956486534171677	0.9503486939502306	2.2740549041972637	-0.0748004827194109	1.5760588278812995	1.0741768704293844	1.5038224445577737	0.9649399554505621	-0.21888308419136188	0.6719729050770407	0.25273208803059377	0.6362193499720926	1.5610598797648432	0.5847108933761282	0.07505854575454579	0.7006772737140935	-0.12601149578648121	-0.05279991549037662	-0.43374607268097415	0.48161827390903983	-0.019119495350628755	0.30859068795411976	0.7195088491375159	0.1549790151857483	1.1123821767289042	1.100227362411876	0.15253877589596465	1.086544287967322	0.6481016336929912	-0.7067409005684707	-0.12588474160315466	-0.021494541403360146	-0.06463594246044721	0.159042145659753	0.48138937708694796	0.672767427859206	-0.2294314327316766	0.4353704627931226	-0.5252638858250583	0.337719880410261	0.04644462531718681	0.3487709503523504	0.5502596016889779	1.5529735664590536	0.4281185560352463	0.997860096737293	0.7220772372371513	2.119239724289964	0.8740770059594489	-0.020791754180575245
1.3622580185915374	0.9625564266051043	2.204454064598351	-0.03568122637068715	1.5935787157721937	1.112733703323579	1.4987642650237696	0.9107762789829603	-0.21666281439127114	0.6567397576294088	0.22159864122720413	0.6333982248903242	1.5236841965372334	0.5975527741060724	0.04396643807191062	0.7308689681600566	-0.13332722110906828	-0.014635245502889171	-0.45362250074235827	0.5045329680587353	-0.029886026901637636	0.2622631516398679	0.7700363611201266	0.13769676154278127	1.156117953543276	1.1491995573610283	0.16048143477747195	1.0538580534061612	0.5947741818082641	-0.699198033199095	-0.08656513976422711	-0.02468243344360185	-0.09082522696191214	0.13056919306492318	0.5031376575424414	0.7430422172123923	-0.25567091070263837	0.39749555878488957	-0.5069033851721152	0.3552549189013237	0.05211318991119398	0.3306407215077007	0.556542870446858	1.522598986264756	0.4098826308201394	0.9708501398378315	0.7277722265126899	2.0573009449196022	0.8887009375455193	-0.03552582438793135
1.3280329714598027	0.9931213017590601	2.106648179843372	0.01691836849024922	1.6240000980666653	1.135912834264582	1.4367084234920342	0.8737114555934096	-0.20631274996182963	0.6253401600276101	0.2033662652598515	0.6450472895740574	1.5008863142729445	0.6087023139646287	0.03682852241823999	0.7651060684699257	-0.1479843008447867	0.007244639421545261	-0.4722131947688325	0.5212996817345312	-0.02523850116614316	0.22255224992465722	0.7860812932645853	0.11606454576091971	1.1971704202632205	1.1866673157890637	0.1525168232842434	0.9971687345122481	0.5824654219961397	-0.718223794059805	-0.022202736688155512	-0.03442577902074436	-0.12342367146832682	0.09669611225521382	0.5082335386459251	0.8280754130924656	-0.2820201960643204	0.3600232590234087	-0.48743963399309476	0.3834953937679663	0.04384190517110252	0.2982606679951806	0.5721789499827977	1.489237774758595	0.403527757480352	0.9404581215126747	0.7185028028307457	1.9714518699396772	0.9100414559615644	-0.06822910921347639
1.2808484581988862	1.0192521015232454	2.027218930928939	0.08113437640354018	1.6572551376053632	1.0953765914905036	1.3982119127090458	0.858254257974741	-0.19533868813759186	0.6023685125977726	0.1801226067763425	0.6536400440496959	1.4438471990874373	0.6374204335569642	0.05977689062032152	0.7887470742563144	-0.13231585776680027	0.027209740658870673	-0.4654101604179517	0.5307611480236936	-0.0016798916248449952	0.2151771808742054	0.8179264726149842	0.11822352407690742	1.2408520482448027	1.1802686577620807	0.14589087561292324	0.9259202114000823	0.5416282526088628	-0.7198102220707404	-0.009344142510358219	-0.03288474118861798	-0.15596058087223222	0.043063756553583375	0.49561156619696856	0.9287147410791817	-0.3089828522720176	0.3229157737111067	-0.46787392717986265	0.38050861149441284	0.03814869742887834	0.2597722769057631	0.527982443386325	1.454315778515662	0.3984738568104864	0.940641489626009	0.7317647454492449	1.8602316687148535	0.9047032450403203	-0.10485746298110568
1.2303766786600014	1.0486302057873043	1.9300215653577546	0.14228092914830337	1.7120847344926726	1.0517982496058182	1.3874491605735078	0.8518228093578868	-0.19896782381643274	0.5521261024944559	0.14712547389448724	0.6296665112425213	1.3857541740476385	0.6374798102866821	0.04707688276041687	0.8183610731329398	-0.14082905305837998	0.05500115273398132	-0.4753101200116017	0.5518271487441743	0.035626855686302104	0.19939634850785143	0.839407548625579	0.13170737457361587	1.265734025485848	1.1659007122078269	0.1434301434931663	0.848615438070679	0.47100397143321937	-0.7249602391947587	0.014845093363410866	-0.017899266242048066	-0.17713919910383447	-0.006507369914193617	0.49489061441790005	1.0315385265794363	-0.3450524492616762	0.29525554725535047	-0.44494632949845403	0.38709045939215453	0.04901813608632768	0.21491999566724038	0.5017838700189845	1.4065666605775673	0.3924304034063423	0.9143600193399444	0.7500418191658783	1.7841124290748982	0.8962590663485835	-0.12453621725010992
1.2370179465221993	1.0895137927300023	1.8623428098165768	0.19280136174560464	1.7436733296119182	1.0268155960806795	1.3660245858844604	0.8531336633182562	-0.21086274824123108	0.5052601474479534	0.12437373346266163	0.634813721384908	1.3333799986812336	0.6318106493665561	0.0336980712330439	0.7984860459220668	-0.14383475393873377	0.07532014381866184	-0.46481060031035515	0.5674983029212892	0.0698774205813869	0.19910144660147874	0.855675656531071	0.15214104575646623	1.2691165618123832	1.1292267598997487	0.16511846509205724	0.7600453528753939	0.4166433619892003	-0.765202767169313	0.020290780145465072	-0.014272151866291211	-0.2010209517153334	-0.005445644080686774	0.522365152774837	1.1738367660394862	-0.36545722402538744	0.3021936270652902	-0.41311898802098346	0.3847058250463907	0.0379064928166884	0.14863106427491118	0.44077005636514366	1.3745683245043803	0.37878321916539326	0.8869511952453152	0.7690659207967417	1.7066642291678924	0.8793977560830406	-0.17397906437117194
1.2446209099236354	1.0760644817031162	1.8195863938279415	0.24130405227291898	1.7737508636393724	0.9903436341490129	1.3316818743122139	0.8398647803079665	-0.2393236633033055	0.4567075843869124	0.14110404041801447	0.6320907271600458	1.2749156230775305	0.6094370342514934	0.00848282165741393	0.7985386413212258	-0.1438043933237805	0.092786543120742	-0.4434184304039242	0.5843085152660077	0.0811428722864515	0.19859061275887296	0.8768373188500453	0.16397941368808672	1.2728339968982367	1.0695247604885685	0.19137422346920613	0.6874697096990133	0.3670175598342677	-0.8178922601973093	0.015114564310292905	-0.04692062335206464	-0.2157953713388286	0.044140426066166694	0.5447473592871905	1.3011337188155545	-0.3963689157965099	0.2902094978146724	-0.3844593515424831	0.40107922347879715	0.02234783554957253	0.07685156676629623	0.406998565601696	1.3321732529591896	0.3637193919927123	0.8796042831032068	0.7786686821446158	1.6302585377834962	0.833438334662862	-0.17548492198486823
1.2726727202483445	0.9930787599740745	1.7814017144964052	0.2975453492620134	1.8258497238521751	0.9442047996012548	1.2993074570853451	0.8400344460056426	-0.24125992100011623	0.41288261366730883	0.17155839413883842	0.6377439416651354	1.2148183587707797	0.6018783294987066	0.019837646328593674	0.8087710079219491	-0.14821456836598879	0.10120663319980613	-0.4326277920308509	0.6206642981128168	0.09776663027272697	0.20509847454463626	0.8646045154930568	0.15177631235029904	1.2645615855411014	1.0438342580762936	0.22764016346324226	0.6485496916916553	0.3472033261169223	-0.8389916633301461	-0.015640771662054298	-0.06908999787342256	-0.1797389365953595	0.1389744690812643	0.520549801691047	1.4259263200346983	-0.44065031024757895	0.2848789134275595	-0.3349327473577105	0.4108222749566868	0.027591829276299308	-0.019959113605664915	0.3689654823947408	1.3120184893138036	0.34735649880277697	0.8766288446236967	0.7846932425587848	1.5363917444118365	0.7792901415126743	-0.19312859787291542
1.3162199383401727	0.9213208089793532	1.7480859930227761	0.3206357303632851	1.8716493773773706	0.9278225588700508	1.2707988423886731	0.8294098308605079	-0.259702049983874	0.37974504632542555	0.20473506225439692	0.6562396894320788	1.1538948559246252	0.5881898077356069	0.0063454795557290776	0.77642426822472	-0.1514954862494234	0.13318297703752083	-0.4106274006348519	0.6476117235104264	0.11626976795603339	0.21758974876146472	0.8283244035873905	0.14424926154546838	1.2656021848494912	1.0305647122946513	0.24467328077608302	0.6307192601965953	0.35460173424666663	-0.8539038730361579	-0.07027807676451522	-0.07936987019749045	-0.1357566359412426	0.2514299446409499	0.51638850875832	1.5268339236666333	-0.4517254601000972	0.2923009566954978	-0.2678829956758636	0.41137972194660516	0.038923844698790275	-0.10125559704903764	0.34445918910446055	1.2845870603570506	0.3666619926090961	0.8746799351895286	0.7797892240159595	1.4666469718521529	0.7117074463124413	-0.21261072303083242
1.3939409367059459	0.8554515311953186	1.6992982791622446	0.3484277343553724	1.906682135847588	0.8938539483216872	1.2266292724928678	0.8377574764090829	-0.24431149629958648	0.3243428650368914	0.260107887773607	0.6792373958409734	1.1138014449016795	0.5850187437555612	-0.04097031430560653	0.7418817275340186	-0.1599459888425937	0.13398577246989335	-0.395345354521566	0.6733912602273096	0.1286924993771401	0.24847865591330404	0.8143901136176135	0.14418079164824588	1.2437855024037474	1.0255504214623756	0.2417046505625417	0.6011753046102747	0.3781578352947468	-0.8689737420045898	-0.13716830519041018	-0.08683359750578197	-0.08655756432341503	0.38948640235002896	0.5042501082293552	1.6428142905067684	-0.4744459738983724	0.3196715672236329	-0.2169335370908469	0.4036350653382363	0.03269686843084495	-0.18231569754802474	0.32864118737569675	1.2570976579678714	0.3846239318359258	0.8771013914535276	0.7724074582651814	1.4032488270727685	0.6179174222272816	-0.24821027663943146
1.5233782617790301	0.8015268687488035	1.6707682614347938	0.33312506630124206	1.9249097697341515	0.886271093138771	1.1967840227122224	0.8556408935045192	-0.19723348421348566	0.28527510062660627	0.31823630324859703	0.7210175675484413	1.090978131741745	0.5883898958213174	-0.07378459016476197	0.7102875460319028	-0.1593651942214786	0.14936270105214028	-0.3666636693101768	0.696763701997645	0.11842780852470255	0.27644234593366573	0.7997556927028118	0.15393736144333273	1.2102926836006334	1.0604154380850859	0.24438408758934277	0.5641992754600234	0.42233360904116707	-0.8781461342613227	-0.2002610250053552	-0.0888769653291784	-0.032408913634352735	0.5593292286595087	0.5070939870845538	1.7195774043081826	-0.48138233720795237	0.3618950289801898	-0.14350578187920254	0.42174332762082	0.04265097899191998	-0.258945420285973	0.2890121750628399	1.2443175147438135	0.3894585674490637	0.88324948608127	0.7591291940283882	1.321560701780133	0.5096326079849571	-0.2896154568396454
1.7001989801648036	0.7425564349036676	1.6437689932205761	0.295808285649172	1.923747569274786	0.9077192314075575	1.1609890495654773	0.8452866248007365	-0.1737317936292603	0.24513891978132357	0.38295676016268543	0.7318733621207638	1.0737483918815482	0.6025475987286187	-0.1215558123638197	0.7080459802105911	-0.15902058152707624	0.13109696227322803	-0.3450491905998056	0.7203804444318138	0.1235638743897951	0.3276558339764526	0.7832239409864755	0.1518662589312672	1.2121072580733512	1.0912171972945994	0.22067526693020434	0.5339229538798246	0.4770942205702144	-0.8876713784682353	-0.26834101870210714	-0.09725740392476998	0.03177523024792385	0.7392593879426688	0.5198797577236024	1.7667423631164194	-0.5014268104378938	0.3810255582693872	-0.10263054842243875	0.45912850415646683	0.03182932603787768	-0.32923872215490724	0.2617532176158307	1.2324569501030602	0.41644914260598825	0.8942837038498208	0.7353159529373086	1.2431308002425598	0.4230397603548603	-0.3176307223083531
1.9077528539288537	0.6979722302072211	1.6277705291802786	0.2504477407093871	1.9328125991947587	0.9627112389150939	1.1665161542781535	0.8307890638259572	-0.17332215281460311	0.2230760509908702	0.4538405300755214	0.7266395336801029	1.063666849752308	0.6153686505434152	-0.18358046753537716	0.6799569633024463	-0.1398728908342089	0.1216582408184305	-0.31868105675063435	0.7508350764609353	0.11041030925744318	0.3762642207054186	0.7880471935916644	0.16386663567139584	1.1984805865870192	1.1092862844267894	0.21874454814777225	0.5106554488923942	0.5139465865778327	-0.8638797269765582	-0.35353325071211766	-0.10683845140177876	0.11155923237177265	0.9107099151236355	0.5149798323508239	1.7621011626302086	-0.506060709528766	0.39748228472154057	-0.06875574404535803	0.5084584724823867	0.042239911180488456	-0.3776851161155047	0.23327017256386134	1.221314556345029	0.41640973845086615	0.9079282858178599	0.7140168688180684	1.1758322230145652	0.2989894967344582	-0.31264745970387525
2.112304522822477	0.6311637415993459	1.5941652281875933	0.1861619190725465	1.9457598732023995	1.0429446297983198	1.1578607956969362	0.8116848927134506	-0.17679539279879664	0.19191614144161775	0.5101507162652601	0.7181021491293107	1.053532924652053	0.5913332562421124	-0.2650299780070643	0.6449624095546845	-0.13707616561522068	0.12324194396475194	-0.2989076028971361	0.7915978814277839	0.09302669813670814	0.41401095873163773	0.7596676383596551	0.16897730528458382	1.196462953991341	1.127285249279232	0.23732023093696775	0.4844739726625664	0.5906540516362522	-0.8581837465413903	-0.41336347240515037	-0.12935167951265575	0.18957258087068637	1.0945438642586622	0.5155536972441566	1.737929622467726	-0.5125681348847537	0.3874749747137308	-0.044447201620357216	0.5804786953041489	0.026305329979250346	-0.43148960024656297	0.23706308811470728	1.2056407392093764	0.4125462245962236	0.9077199885048277	0.7038616834663947	1.1096521995548914	0.22033495767495964	-0.3605484044724022
2.301720093909183	0.5538294010078071	1.5732515540050955	0.10829555191979989	1.953024461467669	1.1126625591416666	1.142670963998412	0.7775084413810137	-0.18354285698678402	0.16912171510082533	0.5657484913680701	0.7682552402642646	1.065926523988642	0.5899900715373501	-0.31999350670643617	0.5864630629969284	-0.13922112334696962	0.10990379875440981	-0.2708803332124971	0.8214410030996084	0.06703985115354164	0.4550499780098007	0.7480016764138273	0.1633704221619342	1.1912305287359202	1.139618005229869	0.2794191140500549	0.48351257105000817	0.6699762042368886	-0.8457424293842699	-0.4661952814299509	-0.16949782690014378	0.2542019067571776	1.280816347226518	0.520019301081834	1.6976806379440705	-0.5078261512276239	0.37919551587059885	0.001252882916730913	0.652639448525361	0.011393825841724079	-0.49043099095002096	0.22444990006372598	1.1850766631402256	0.39789601394214746	0.9339948110043059	0.682393733373266	1.033170682708731	0.1823967528010523	-0.3974302970018759
2.460199651964804	0.48063119839995194	1.5180613174169881	0.042639198223253724	1.9664465735583334	1.158229328192807	1.1206474145509246	0.7265397937356387	-0.16550705188801024	0.13499115439839368	0.6151228028023444	0.8081462559220288	1.0831135560907537	0.6064081119722239	-0.3761752052825866	0.5543275017963232	-0.16026576103385248	0.09028936180593493	-0.25123246939758853	0.8589267397414553	0.04080915730549779	0.4917426736887201	0.7455335103270124	0.14549430302239716	1.1879492271837304	1.161938803402078	0.3158879305276724	0.4767750074777668	0.7210346225550481	-0.8206310478179286	-0.44886608759024405	-0.23645882172252763	0.32720322460209655	1.4193294102892648	0.48320522871649424	1.677315875086584	-0.5080082265707825	0.3598541258621687	0.03875451785912787	0.7541257699678059	0.011621179088708869	-0.5219127612747095	0.23358185404238774	1.1429134853247378	0.39319738621927014	0.9513045393101673	0.6598027303905939	0.9596852606300086	0.14614587724373407	-0.3873698420264951
2.621303542792485	0.4202012242272497	1.4669827078057018	-0.03838959923297145	1.9925934106325058	1.172084770587319	1.1030949693645729	0.6956065674703178	-0.1621250274698333	0.09476566893121567	0.6394486385562397	0.8402630052011393	1.0960044069833919	0.6301031014096958	-0.4462764049301726	0.5021946461582286	-0.16054649814874317	0.08106205267140638	-0.2325469813573129	0.8925496934232712	0.0054541987329603855	0.5259186175989563	0.749749212876402	0.11393904568523225	1.1783189749869711	1.1643048825132543	0.3520089940191203	0.475051337357799	0.7489543333051567	-0.7959901752574298	-0.45484693915508556	-0.24384909300996335	0.4169174762886301	1.4973708832657713	0.4567616775849098	1.6339653313241314	-0.5152554236833252	0.3609738470911066	0.07023074145225677	0.8301506709294089	0.007871310611582475	-0.5479723534418521	0.2342804358196358	1.1133750219618903	0.3788282161683401	0.9405074259298549	0.6678568212641782	0.8948643078381437	0.14042147456266743	-0.3988676386277617
2.7429536089494904	0.3847082817885319	1.4207630012079109	-0.13175103932157167	1.9882323185694872	1.2038260711865036	1.0684759139658282	0.6537569383490239	-0.18001861920886314	0.05619902838368694	0.6513918485993185	0.8667089970286741	1.1291458142176793	0.6630844086560815	-0.5308246959674916	0.45494860892773287	-0.15544749201143093	0.07164572580851156	-0.2082060920774064	0.9047025134024057	-0.01855444439559388	0.5488718495968645	0.7548305756114264	0.09438794049310538	1.167101337985503	1.1234340021962106	0.36606038308458555	0.4678555605216134	0.7949159859257671	-0.7727937881947549	-0.4542704730215467	-0.2340466848214573	0.41860340717164385	1.5163749716126378	0.4632674669866031	1.5796164408252937	-0.5259073299704734	0.3534679676335939	0.10651639176644252	0.9213768123970271	0.003698339920558031	-0.5308809635896907	0.2347590168855457	1.0775224521743305	0.38355480813033604	0.9523593214485004	0.6807414833982641	0.8701506286404607	0.1199218818562651	-0.4410798629404403
2.8210542472363143	0.3356256197308781	1.3805110458653347	-0.18672468941165313	1.9671646784425132	1.2031482684653922	1.0139174280375105	0.6360725521681687	-0.19462679210645167	0.038394092912789876	0.6427711863493268	0.8990954691100062	1.1598143568518504	0.6851916746578508	-0.5874067346015394	0.4139811190111614	-0.13913477302651872	0.06116588622726343	-0.19675815105025873	0.9226644288766245	-0.04234851121210885	0.5677121883861925	0.7843677769104735	0.08179346636192433	1.1445359890690177	1.0979029184043	0.3862747666138385	0.4838514819840919	0.8328966186840908	-0.7567824740210731	-0.4763177783836756	-0.21881101271195966	0.45302192632821203	1.5262189851328707	0.47909882776652973	1.5279509432570466	-0.5346801334817467	0.33456570142419273	0.14451173009584153	1.0006751075279445	0.00274767916075202	-0.5089263288968093	0.22036775898978106	1.0484607703160882	0.34251290192210404	0.9630849711230118	0.7233214467548006	0.820118351561246	0.1189819705423661	-0.4489350684325918
2.8565172122014166	0.3048554468242711	1.350483258514322	-0.26011189389765926	1.943867872339569	1.1989834468860159	0.9561098630683033	0.6181145567440833	-0.22433114117981895	0.02735502366646871	0.6198602834762751	0.9129313717166255	1.1808275426254995	0.7013166622884728	-0.6399640875324203	0.3628190014004068	-0.12811938991036545	0.05102523716247087	-0.17368663541709334	0.9389809819089179	-0.05787357709350562	0.5695875991074664	0.797538900090691	0.07847428333471093	1.136260046266266	1.048430554381635	0.4275497800172712	0.5019891051429949	0.8246460321992857	-0.7523459694983975	-0.47464341964922874	-0.2008554825329428	0.4810534739490443	1.5088408402601918	0.49497076593027456	1.446474070431925	-0.5363889033232967	0.287732392461804	0.18862168088834566	1.0860170863241974	0.02090188897509915	-0.4780976600781931	0.20360221393976077	1.035680127321061	0.32390587854287084	0.9796113685761403	0.7629541025001538	0.7784897334849477	0.1483891035785761	-0.45660766101863465
2.8244895686639353	0.2797548916108552	1.3153584694341451	-0.3001062401580744	1.9033315366509076	1.1639589201133789	0.8893863742830197	0.6146443338891422	-0.2813193098974346	0.00811010900730176	0.5866694392926182	0.9064426743851431	1.1995192543244768	0.7197266793334771	-0.6938219789870105	0.3233986358876767	-0.11973118572190385	0.05536264568352491	-0.18018844615051408	0.9740874425203886	-0.04903102400052607	0.5945700466854777	0.8079378896803331	0.0832269444817263	1.1528913893981454	0.9935702792549137	0.46170267646907914	0.5245269485594016	0.7783153559159935	-0.723153322179422	-0.481123294229074	-0.20166995098040266	0.4845890549200579	1.4603352216289203	0.4875499947496073	1.392717104844247	-0.5471569642491833	0.2601452051106019	0.21460893871958828	1.1851310442665681	0.049702039201156116	-0.46237605934024284	0.19624941000805304	1.0172995506162898	0.32158866000133	0.9660088892564795	0.8260572453524107	0.7702481285123909	0.21233355742217946	-0.41030074060321703
2.7335386272985693	0.24407953186126474	1.28727287582969	-0.33186616607712416	1.8666941529346084	1.1245557375547577	0.8257351472132379	0.5981946851619794	-0.3247296269972425	-0.03078228518693097	0.5585126272433832	0.9460447796429676	1.2277720233382972	0.7266059047014262	-0.7325981908597651	0.2868237725437474	-0.10773637705323838	0.053267184640754486	-0.18509271309804395	0.9694563516755487	-0.04194721537409914	0.5766621183354174	0.8188050768022835	0.09836578928563225	1.1142944545303513	0.9348691658210703	0.511718455007374	0.5497835180907706	0.7611766796233697	-0.695549554267015	-0.4762017062821231	-0.20285517380339763	0.48963243402218737	1.4399505432797324	0.4564104228445422	1.3156408436704774	-0.5427927778616111	0.22545760060055642	0.24135688382716536	1.3069203563921574	0.09421110276816247	-0.43371250989663235	0.17812989557021558	1.003236995085297	0.3113365886097796	0.9363448035625044	0.890248914593973	0.7407224995759846	0.2412803005796043	-0.34784770508244434
2.600897565569262	0.18921377474544257	1.2796034427062446	-0.3594059839921309	1.8115691606458957	1.0659223378536518	0.7663402704899518	0.5820773761118577	-0.34632615610034484	-0.06267328956827478	0.5100113408987281	0.9961995154291546	1.2595136647866152	0.7185188009013631	-0.7622636900298289	0.2933407067967182	-0.10539624393964812	0.05521297976891408	-0.19336481406890266	0.9843875226825018	-0.016594675315600344	0.5582887411830614	0.8295644774419764	0.10720304391699456	1.109226241496108	0.8999526531491704	0.5140631066543431	0.5739256701195411	0.7353629581116918	-0.6656559394321511	-0.4730499910720461	-0.18812674529737644	0.4652566089750847	1.4107147066513919	0.4595803055654654	1.3120421948019865	-0.5418946876044799	0.21477890244123782	0.2709146640206147	1.4289054177228022	0.13020294916987665	-0.40310998332806924	0.17434390528457136	0.9797912396078126	0.32453952277927056	0.9205097759143342	0.9535862098932952	0.7086976267891804	0.26283273761542925	-0.3249937501459362
2.4651641400127233	0.15267977996890145	1.2632812126758917	-0.3490922070729004	1.76977204797817	0.9936949267779468	0.7322986144461865	0.5737525701764312	-0.3629497783906955	-0.08190756170773465	0.4923470687382593	1.054260637909718	1.2994558459002987	0.7328461315686801	-0.7858717584892436	0.29267472609307854	-0.10626526725596719	0.050398372906817125	-0.20758584089065524	0.9898673433698096	0.014146334482276996	0.5539010163414897	0.8385679689191331	0.13868223172722732	1.1194868567354486	0.9018048674290698	0.5246762551289743	0.5954061256242651	0.7117965309228298	-0.6369727939567927	-0.43839760850534687	-0.16871266641235613	0.4651903192006005	1.3726493231896069	0.43680254529187473	1.3058893581179218	-0.5405468041502672	0.22876061944526288	0.2970270511921011	1.5286983624600223	0.18911562687679787	-0.37195699318987197	0.1541330373163397	0.9607464672849915	0.32671761923119436	0.8945967038015852	1.0051895171482648	0.6886194987342458	0.259286031922724	-0.262116825742287
2.3252944513349822	0.12281877469126438	1.2362670632919446	-0.3420795670237649	1.7395361232038098	0.9200048124093236	0.6829973125045813	0.5927416109940867	-0.3621698853012517	-0.0956965655028629	0.4681955476899954	1.0793015493671454	1.316847646214437	0.7503305829562543	-0.7971241275437435	0.27868002388820984	-0.10467389787998563	0.038726459061105424	-0.2303335170756573	1.0110813913041703	0.0713930948246769	0.5546629807404801	0.8487013418203535	0.16479981161585933	1.1425577909493927	0.9157575576079422	0.5184672621609199	0.5933141332319489	0.6950214434819503	-0.6143445196948905	-0.416207340727076	-0.15792058724015953	0.46906055327949525	1.3199167600300512	0.42053343777251495	1.3306840106331188	-0.5490236898914215	0.20998086839471752	0.31231946714556946	1.5957690520238097	0.23632473468479712	-0.3417131849142	0.1320681679724176	0.9342266205760359	0.35234188708680136	0.8449393999498124	1.0238896974314458	0.6811959515913454	0.24226326063419137	-0.199036515371006
2.1935001766705557	0.08123815457516284	1.2095843215798063	-0.30785877810531864	1.7115968642595871	0.8293494716579275	0.6449834809772229	0.6273002762608489	-0.36770832862330716	-0.09810871573051402	0.45146990949958515	1.0745348018766725	1.326446625944896	0.76311093849807	-0.7911096605053158	0.2785701655328234	-0.09202416737447583	0.02025414629968086	-0.253981014609941	1.0306259502093087	0.1359729145958451	0.5535444916359397	0.8735249536361163	0.17917360804349097	1.1530826760357171	0.9503541373784931	0.5266224695568934	0.6042342021452471	0.7307727167935532	-0.5730154298544381	-0.4266130963171009	-0.12971794215178017	0.4488297892422386	1.2881848014223762	0.3876815659038619	1.2945625885276026	-0.5321847990644994	0.16681189955164807	0.33104984269484616	1.596979191139241	0.27988704724692226	-0.31268265742423706	0.10900814845901377	0.9424403564546292	0.3919996270137333	0.8093078178303511	1.0696467265643814	0.6618901956095886	0.22913054964128227	-0.13647842337932575
2.0619812403889166	0.05979170217621097	1.1635813974275309	-0.23528771873168042	1.716826432169038	0.7827213991060715	0.5958885144647496	0.6574355144096273	-0.38448079813274877	-0.0960880251408048	0.42377874308840174	1.1012510647235056	1.3344046819140505	0.7679029283747213	-0.7603889359914033	0.27871246910197717	-0.07478525248664433	0.021020815476803144	-0.2805830057723483	1.0424409473864267	0.20943377074959263	0.541726227139093	0.8950793629498186	0.19758240915111713	1.1753284291238906	0.9743715660224112	0.5322313886886514	0.6188350083168193	0.7781360071550439	-0.5411065045385752	-0.40294518199095186	-0.11133358763479481	0.41546861266117785	1.2313905577311304	0.39672817317770415	1.2825605153558421	-0.5233808940379358	0.12060799713371624	0.36706665076316125	1.573562327280753	0.30959900023088605	-0.2700934786360977	0.07753069529426015	0.9340826865369097	0.41464494074210234	0.7967097082674122	1.1059855541870767	0.6762924911431635	0.2207567482351381	-0.07343523874478113
1.9569690374075475	0.03430435984842521	1.1193666268054272	-0.1684662231167981	1.7447703693209746	0.7230467086571861	0.562275259321374	0.6640520105044412	-0.4035527291382316	-0.09087180232931187	0.40005539022869546	1.1220975673195634	1.3293570846616518	0.7504177620410037	-0.725134582852159	0.26680507564945766	-0.06750698506562273	0.013634747295480346	-0.30818153704938783	1.0733571205247574	0.27581230645246246	0.5377111639062931	0.9376006490109866	0.23282096453637574	1.1906425430407388	1.0408184522168291	0.5712925456086189	0.6172684551044809	0.7806729769008489	-0.5362684629013805	-0.37260455058561487	-0.11559105889763033	0.43222246631233635	1.1982233448761064	0.40149453721893724	1.3054107263618007	-0.5085542213790818	0.08661413709240008	0.3848820954434279	1.5469007012262286	0.3278657220123351	-0.23234343740823887	0.052520367978427226	0.9361917200268801	0.4242805277712566	0.7519196921611206	1.1646460780905923	0.7235215704992155	0.2303385150123049	0.020356146178826307
1.8993247592903966	0.05144176416194681	1.057880448840509	-0.10296792292544499	1.780828323596061	0.6535808164901137	0.5647012784728356	0.6538874504241591	-0.4038027427123597	-0.10484635614195219	0.3903256840882391	1.1119517138628432	1.333463092911138	0.7408093383695531	-0.7040703125048349	0.31403506103735307	-0.06528395718113708	0.00033208322868800153	-0.3350207538402418	1.087182565483665	0.3415982506515349	0.540555797377308	0.9878917043981433	0.26489735305540335	1.1968102128103166	1.0987350726459941	0.6045528456474015	0.5958058121003956	0.7899083511275993	-0.5139428304436371	-0.3200836990109471	-0.13323043039228938	0.40786910536760546	1.1503482719549194	0.37671959215671735	1.3258365911456007	-0.48484430309343296	0.035191749434778666	0.4097469059255521	1.5229036016643978	0.34668929555820904	-0.21835511093510923	0.026231017260404766	0.9222566060930302	0.44262742017159395	0.7020347016187729	1.2012786948425807	0.7765077438280167	0.2558033183415688	0.12379339239979599
1.849541988641987	0.06291123640993894	1.0103415466559067	-0.05280080428940005	1.8110121197701736	0.609729591229909	0.5454747004387779	0.6272578598364301	-0.40805546116978775	-0.10473530376239419	0.39395373888184493	1.123672046766675	1.3443881376949052	0.7107046757563336	-0.6878093896533004	0.405799346841947	-0.07846519559517597	-0.004379996952371594	-0.3704761209413858	1.1218060897103987	0.41696773845295765	0.5456323662751472	1.0464616277640975	0.2819446121527158	1.2199588388278282	1.1530694306746077	0.6473535682491666	0.5846120461257852	0.8358694602671157	-0.5068237837973133	-0.28291256973862045	-0.1621170105937703	0.39102598998549704	1.1124818409198038	0.3538430289106448	1.3266022746597135	-0.46466404409338147	0.011772935536579984	0.42252186822183646	1.5344796837579848	0.3669574536807786	-0.2047385153664675	0.02328802315169171	0.9046521737034071	0.4476285701176669	0.6712133470765951	1.1968630693394793	0.8500314083135413	0.28474763752943844	0.25472819560556215
1.8145779916289992	0.05190059076905129	0.9686227906105562	-0.018793744127335033	1.8505793981465406	0.5883414861991694	0.5343282178095188	0.5945067868102942	-0.4330112107995629	-0.09584833708825899	0.4090652577016323	1.1197194016365648	1.344775079076237	0.6800622288439621	-0.6669060654245985	0.5121907319127297	-0.08341239865772303	-0.024889203830005473	-0.3935187653013127	1.16535090768603	0.47255635034540033	0.530724389089609	1.0987808975383877	0.2837224983307039	1.2318768792099433	1.2130294581620469	0.6624042573758284	0.5640719841348595	0.8674984294823324	-0.5089790523282927	-0.2380389483905389	-0.175753525276262	0.4117283692468144	1.0853626547093866	0.3230648957605147	1.3053973603154196	-0.44199738669454297	-0.004627010950816771	0.43073828192973124	1.509982985478774	0.37388567629152575	-0.20468502296312135	-0.010248646136878448	0.8926581702138808	0.4480353226866699	0.6352200145704054	1.1918843480052315	0.9180611334723616	0.2544044003179545	0.32208655171674366
1.7678084747427814	0.06740515649828767	0.9202195740003273	0.019390379212551198	1.8888163947435135	0.575262153024134	0.533313047498191	0.5612406572019273	-0.41965061807535814	-0.06771275400897084	0.3954044514794753	1.0923052584498383	1.3273738453232646	0.6455187461740665	-0.6589280557389715	0.6075319033101477	-0.09603965442229374	-0.03750044639164614	-0.4104171215280945	1.222571434039781	0.5426587198224058	0.5300068011744776	1.1446517447736568	0.294849548244494	1.2637140385930912	1.2627406762001032	0.6748705497924987	0.5631088663677546	0.836949357200474	-0.5195005914072891	-0.2529995048272164	-0.1958427543313494	0.4127482512089098	1.033650278913424	0.29005830260143756	1.28579509858005	-0.4319091160314371	0.009512152957719955	0.4674817074045118	1.4442393002274665	0.37300283024514747	-0.19034653194178575	-0.030819857577796022	0.8719946397218618	0.4431561985112979	0.6065519888999191	1.1765526986361314	1.0033430193460298	0.2126850768310268	0.3294539310872685
1.7204949104260474	0.08553189020569865	0.8736117504082458	0.0430439125226335	1.9286449844365066	0.5715737514462844	0.5233288402038527	0.5488513323551397	-0.41997484795092677	-0.048902331784824574	0.3881020786760138	1.0777347449591206	1.288577601187999	0.6356574849664398	-0.6707061821143058	0.6830544566315055	-0.10334315664015911	-0.03892158138933882	-0.4168751441637696	1.2492188197815195	0.6077635353735851	0.5452788672389508	1.181965115221077	0.29807813538618755	1.2763048193651891	1.312664452398645	0.7102233255475643	0.5403025927091611	0.8059095214909243	-0.5295229250010645	-0.2478915794053839	-0.22208739940435357	0.4462336969992261	0.9807670712646646	0.2503314282494552	1.2220218724257932	-0.4351969451675305	0.016185323111056887	0.48632544270262396	1.3543039348612431	0.38078190222083225	-0.1765607234238519	-0.04056557101509082	0.8621936312451293	0.4593214353747335	0.5813984264046356	1.1951926144825336	1.0883775823439787	0.22108241950082785	0.3756334658841086
1.7047237223204696	0.10410526090145719	0.8577407817950883	0.019099203562749478	1.9623898991544544	0.5816446878703105	0.5049596465647287	0.5450394475320761	-0.44000703009684095	-0.032085762491993866	0.3741802460502453	1.0740435993750665	1.2375403643355467	0.6089855593367822	-0.681844994740666	0.7693325983166512	-0.10354424642751067	-0.0540462252171237	-0.4337802370209739	1.28832796721144	0.6595093059534206	0.5477584032745797	1.2180269113812057	0.27430707949340427	1.2720117586438129	1.336427139948167	0.7217617041465328	0.5395752390701144	0.7535956618461133	-0.5451477566595087	-0.28321231929082	-0.24730500026143493	0.4365916356848231	0.931737311511886	0.25613126781988343	1.1670606897070253	-0.4409611531180383	0.02817326309756511	0.49314313338937693	1.3032922763498027	0.3885574380213851	-0.16008573517319008	-0.05212799379696657	0.8359017800523165	0.4778445024815208	0.5690767539672368	1.2235351046502243	1.2065652130861997	0.23393136171872655	0.43694116691827806
1.6986013104155635	0.13397102754675688	0.8360203068969977	0.018046949763742333	1.980257311046999	0.5827004434302345	0.5074851922173008	0.5284042852123995	-0.4570879740659029	-0.05104841901978423	0.3676435506973763	1.047537851886064	1.193372784034571	0.5765779103960409	-0.692319457555155	0.8627314113772606	-0.09705022917716019	-0.04355210101964083	-0.4360475943460094	1.3017642002431846	0.7033296627786683	0.5559685570667438	1.2368933952935968	0.2683258983342624	1.2499914295008392	1.3071100008801881	0.7140434557041629	0.537803753333814	0.7015394122397579	-0.5565120790996452	-0.3047675201696543	-0.2619222520872425	0.42094618771892883	0.8823585269109151	0.27479251525369247	1.0827578527899155	-0.4456989203889842	0.06980536215629796	0.499996132850357	1.2418988980586056	0.3883988804912522	-0.12879476305351215	-0.04681765171933154	0.827459648840804	0.515780535049968	0.5718245057561716	1.2557533514082113	1.2985436740669383	0.24923722304523652	0.4456014266605207
1.6811025175935868	0.1501982343267816	0.8268551151188717	-0.02424040579491595	1.9659543592752275	0.5841079183532843	0.49171242651934455	0.49380786466675886	-0.48346212574723896	-0.0660788958747223	0.338906878042266	1.0454842307130547	1.1522126860974833	0.5332813647158152	-0.7125982214290894	0.9493564322425762	-0.09490606003281239	-0.01852591417106451	-0.44689934358077144	1.3235810082212103	0.7301256819641136	0.5533352161722852	1.263677854945082	0.26339472318723345	1.2739422822476123	1.243189708077932	0.6772872156672101	0.5061857717179483	0.5937203719674089	-0.551976922667594	-0.3250555558613458	-0.2730612620606424	0.44505282253316025	0.8382794408653547	0.31049622422235534	1.0122373191268381	-0.48055556281605777	0.11789970713687056	0.5082658194456829	1.1987516829825087	0.3714099544532189	-0.11025576041003889	-0.042491205385216654	0.8067671316325724	0.517492709145116	0.5527874609023467	1.2716889006541927	1.4431459872134822	0.26796101839361447	0.4379960900456286
1.6693155598585228	0.16175840027794602	0.8128185523201801	-0.07917316541219807	1.9247898071220444	0.5675036696167316	0.5073113849617024	0.4420682169375211	-0.4753663296470398	-0.09160474803439511	0.3474719395461229	1.0307750183016833	1.1108415350966148	0.5093285014443342	-0.7351285767953025	1.008204308701904	-0.09860887217598455	-0.008111046553979526	-0.47275789945727453	1.3239557543119638	0.7544021501860849	0.5776767261254677	1.29286874405091	0.26587692986533207	1.3355983798439612	1.19676328058181	0.6361196814993313	0.4979261565960943	0.4994231413085207	-0.5342730278493738	-0.34996414622379596	-0.3000275629061069	0.45488946707540956	0.8211193173420297	0.33982972028635944	0.9652314799183754	-0.49241680120067216	0.18256471957270032	0.49086107156037506	1.1652703883542503	0.3704478296417735	-0.10145093321859969	-0.03872782835247958	0.8025595598429845	0.5365414403922513	0.5342955345485842	1.2627647419746233	1.5589642883964607	0.28582863208836223	0.4224366745002427
1.6429224091655983	0.18317186985503509	0.8024202344234069	-0.12045186114698266	1.861598248102716	0.5650065776160391	0.5189525871257501	0.3992238993578737	-0.46001682296746005	-0.11560501812988885	0.3633843637701612	1.0177389644114063	1.080819098677852	0.485872521217629	-0.7503786686073746	1.0706599449364196	-0.09514894495243725	0.01636983658970085	-0.488729969000972	1.3206840727407294	0.779525018251815	0.5835677043577665	1.3084020272374004	0.2696554226326838	1.4220775972544097	1.165266324708234	0.57159945278178	0.47685148287502865	0.465606117209711	-0.5168758182720817	-0.3889638724338937	-0.3208156168082534	0.45342162197053676	0.7952230847064123	0.37114917131556546	0.8956828487707187	-0.5153933403152701	0.20365453871961287	0.4827264255401644	1.1282229522380722	0.3708737106049051	-0.0913142620803522	-0.024241168838494243	0.7636199047787549	0.5869463458533165	0.5317677136992072	1.2326362901128294	1.6539600386432725	0.3230367222676831	0.37907612746473235
1.5890913245744362	0.1853293904541376	0.8047521539393614	-0.1562248110155241	1.7771408934439339	0.5697047044179075	0.5036624035843987	0.36294620361575586	-0.4528845949373652	-0.12639375680395631	0.3661767096390348	1.0263679012141715	1.0389077504129491	0.4573233189641407	-0.7662725448939381	1.1133715643179678	-0.09991871584967425	0.02465583559379025	-0.5185703546450198	1.311146281461562	0.8113815272371829	0.5938796897945313	1.2975218479948203	0.2774890102788691	1.5111977474118858	1.1175251044668415	0.5322653105727775	0.4504983320127973	0.4441163312802149	-0.508358373359313	-0.41401652995572924	-0.3356338800424834	0.4529903249866535	0.7850837571368798	0.4106611499777403	0.8569887809760554	-0.5574060016371003	0.25507984794141647	0.4455871701227311	1.0697027048162995	0.3714083004358181	-0.08255733445919453	-0.015083273999596126	0.7536734629499889	0.6437914155834822	0.5289086114849543	1.2172807860708381	1.7357291909510877	0.35275194251924147	0.3066248941851174
1.5422568402046397	0.16900393388747487	0.7891804174958954	-0.1612474959295976	1.6874833767527644	0.5795742852344599	0.5215897966576175	0.32197892934528827	-0.4425316281944601	-0.14753026366159608	0.35846475882015105	1.0202349967661075	0.9921304116592069	0.46043766961510224	-0.7882336427800338	1.1552989885749092	-0.07987006405073191	0.03998705340408705	-0.5444481580370152	1.3182302925948608	0.8302530813799539	0.5926573193755025	1.2571750579752792	0.2771430814810765	1.5642677235654825	1.0683337773934778	0.471751138288116	0.4279836330116725	0.4210194717563859	-0.4969792282959348	-0.4445723702822736	-0.3434395749073255	0.4490330804106269	0.7892153570517452	0.4598427631997885	0.8390547291247176	-0.5893649394600396	0.24962156515951542	0.4097388530472198	1.012442848544689	0.36213103090562215	-0.08752419020731221	-0.02509908669991534	0.7346841652047476	0.6958309579312295	0.5086422800949102	1.2139040943476107	1.822587074248394	0.32808654586175356	0.2358975977958427
1.5448254865622024	0.16267219988958642	0.7688631966838975	-0.17116926501041813	1.5838460387798192	0.574647497919054	0.5172528686848326	0.29735829248553763	-0.4341356499588239	-0.17410047090736308	0.33413794686995035	1.0272313431115259	0.95491576952516	0.4581016509657596	-0.8168279561161519	1.1513902510588183	-0.07645705777756652	0.07299345631052256	-0.5611068826959135	1.3025885556571013	0.8756409009576135	0.6053147028398672	1.2054515009913263	0.28972003333968843	1.5972484827541744	1.0273916791360649	0.430533472728189	0.3985229405097335	0.44552394731312644	-0.4924611099328242	-0.47468816483646015	-0.33015942119087693	0.42924819435130884	0.7829473386024413	0.5019013513514612	0.850225561507257	-0.6276870840964894	0.223649361327163	0.39808819645659216	0.96811003604454	0.3378883260043236	-0.08281614473416468	-0.008751249982678492	0.7096921183485974	0.7564758593169526	0.49351856561145596	1.1834743203019262	1.9385582717972683	0.361346557965647	0.17947871319945563
1.547112607157589	0.1253455098528209	0.755603672261339	-0.18736594749257734	1.4888112564784977	0.5668306990767389	0.5045528016479934	0.28916772754167974	-0.44316640561069526	-0.19980354415608076	0.3264107164567087	1.042785358039611	0.9192734238515691	0.4887360072217729	-0.8392012548949428	1.1146195210823056	-0.07064280286720412	0.11503008672685891	-0.5694256588918417	1.293732985362154	0.8872513675616276	0.5929972028996057	1.1562893165299615	0.2991595626938564	1.644440367678763	0.9963499702505398	0.3794663734165201	0.35377563097275233	0.4986541155608079	-0.4703611449596182	-0.4696039636214853	-0.3191971027271028	0.4150766326800258	0.7371196323467589	0.5934707885009123	0.8557565587954052	-0.6571312875919882	0.18013425064077465	0.35921323603240973	0.944312775969661	0.31588595915469164	-0.10313270232075841	0.013851528025730909	0.697699614171979	0.8333120551525631	0.4880956337038171	1.145534090822761	2.048318374999913	0.3959441356433672	0.15152892728497008
1.5647868563807967	0.08413442362133124	0.694918262105366	-0.21037334374486694	1.401306049493703	0.5477327287762841	0.4867700861227308	0.2559085896516234	-0.4478685680388608	-0.19723730875179288	0.329704317907151	1.070037228971343	0.8882239786646198	0.493510610784708	-0.8555618749255132	1.1021859971817674	-0.07138368073079913	0.125817137715961	-0.5858014450729978	1.3139874830079887	0.8927362245711258	0.5847214929381046	1.1232532409075062	0.3159092141078902	1.660822155320395	0.944325264811118	0.33292627835888017	0.3347012714845678	0.5482880699321475	-0.4757935320629132	-0.48406542298215943	-0.30974708490891734	0.39785924192358324	0.7057595177314218	0.6552687448352541	0.8774381954606225	-0.6730719476155731	0.133611688136516	0.3478252271658581	0.9311806337773803	0.2939676620170807	-0.11783292854493621	0.020976825511432533	0.6700592809501051	0.8861028186511881	0.4816101639068284	1.0782764683601078	2.1834723154553286	0.3786013387470535	0.10449856451811534
1.5704708482604615	0.05857333184877217	0.6244306254487213	-0.20820365639527177	1.310063622860391	0.5129918318157914	0.4592614467108902	0.1930604998701418	-0.44557739886700265	-0.2062700316740985	0.31454186710617127	1.0851055235685987	0.8719673264254512	0.5146109927926845	-0.876302464745385	1.0843504647240079	-0.07719556987895744	0.1480459359117721	-0.5984639043277327	1.3216465060805676	0.9071064197206514	0.5723505395059219	1.0896907438047372	0.34147704540818047	1.6713199659903246	0.9179669572503079	0.2958954320821007	0.30786511188408006	0.5871083809803743	-0.46015337955431346	-0.47054947571580835	-0.3168147452939469	0.39896266347226894	0.6918799481035758	0.6989325414018726	0.8808777247293392	-0.6764440591378549	0.07215206349189751	0.3416381387977601	0.886130268967357	0.26924010187705444	-0.1089357041113912	0.06541367013072279	0.6602527749927116	0.9347237327666408	0.4785189431442761	1.0398572621594653	2.286189075765235	0.4050435598683089	0.051555831781188735
1.5951103188524207	0.0395022947242815	0.5857090174256012	-0.22732648307692987	1.2195623579921375	0.4720711393382988	0.4275916285623719	0.11914778280449716	-0.44695433929764705	-0.18648605025582618	0.30304779225057465	1.1158983286050996	0.8599091302213282	0.5367592414983904	-0.9062451488975215	1.0764428204582672	-0.08792863870541737	0.16738532487862373	-0.6163198244502743	1.3404799123286675	0.905934946530307	0.5482838611857301	1.066034016897349	0.3608273543883458	1.6831096971816997	0.9532658554789568	0.28359799765192373	0.27961298867383155	0.5915132952455312	-0.44762489007304307	-0.4701029187472394	-0.3276708503221595	0.3705856717054218	0.6661144647144945	0.7009262353526478	0.8978697885500146	-0.693043472830788	0.008700325851100177	0.3473959468055165	0.8540653805273198	0.253721141027555	-0.0854900110239719	0.07442790852107521	0.6412535817822811	0.9561373488719965	0.4945916291629012	1.027592821520555	2.4181165878766073	0.4450042728999998	0.002254127181894644
1.664066452358734	0.04078527629336036	0.5314981226831912	-0.22844300841970214	1.1538191708222292	0.43094139241857243	0.38038936480394564	0.05919426440369859	-0.4546707615664582	-0.17668614047807368	0.2856379677794796	1.1375797658104727	0.8750436787141048	0.5710629457116689	-0.9367399676510446	1.0688151214659087	-0.0895696890876857	0.17675787630467082	-0.6222567206039863	1.3689724509102894	0.916357290980016	0.5394393253856709	1.0247936576923018	0.3807664963479766	1.6898900727657764	0.9881620984293671	0.26256524866810727	0.27474815803836605	0.6174960393773776	-0.47207029674059575	-0.4730149849062558	-0.3205580244107929	0.3183469865301453	0.627741435966741	0.6801262619164283	0.9404304626191887	-0.6790981155593017	-0.025916843557250484	0.3388450289207319	0.8360605439441242	0.24413719385724134	-0.08951307094272998	0.09744806077912369	0.6059958893793449	0.9736378781533631	0.5115318513310162	1.0279788905686655	2.5241813903146406	0.459105407662267	-0.0503988223795778
1.710495221422914	0.037714059590608806	0.47175753408108073	-0.2355094059230575	1.083118420105701	0.40033719876812823	0.3270572395673614	0.013813817535436415	-0.4594429941339725	-0.15245867572273414	0.23812097592602172	1.166631433408245	0.8985417837998078	0.5928610653809965	-0.9634105277970676	1.0730191673487082	-0.10371103266290294	0.17495018115991282	-0.6301607128410474	1.4144257780428902	0.9310376777206333	0.506980448833848	0.964972304395952	0.37812105588893613	1.6645784363080325	1.0359033186707594	0.25756767488477816	0.24906220663943554	0.6260960842054888	-0.5030358246759631	-0.5141235672199421	-0.314387718658919	0.2895739168061704	0.5985176127596914	0.6245576047582815	0.9661187308067172	-0.6727292868975463	-0.07424780983167024	0.28348149038461157	0.8198326426820424	0.21936617298413535	-0.10839580532641639	0.12405743531021537	0.5687916390285208	0.9951341158742979	0.5271480560040599	1.0831095506388084	2.6003731586571535	0.44986950162603473	-0.08864032796631272
1.7256286674958077	0.018225269383123233	0.41548599952494253	-0.24481857404769253	1.0159975007638653	0.3905774937892771	0.28481042457398786	0.0028037256540978995	-0.471149682799809	-0.12985997920091305	0.18418146124420093	1.1590062820747216	0.915704430286195	0.6374295862250933	-1.0013897881391078	1.0844430474260993	-0.11712451006664777	0.15580114622423574	-0.6470701363892377	1.4435245413877367	0.9519256167219579	0.49637144352216256	0.8949538686883326	0.37194584007274517	1.6263517146557231	1.0585752760720177	0.2659347867088109	0.22290629519457728	0.6119672062102663	-0.5387849717752563	-0.5614534771640263	-0.30868892114902413	0.2556115016176998	0.5541568043572901	0.5477313967247291	0.9764755073168123	-0.6683138691509682	-0.0742450152920178	0.23851607613232084	0.828421066013098	0.22791596003344994	-0.11305544794430392	0.12325673545151086	0.5657300420712793	0.9802139232025459	0.5430866783265313	1.122486710282404	2.6362770642622477	0.4219127240691094	-0.09998725306472786
1.7252865938067585	-0.024822462670208142	0.3739310167853694	-0.26822216434278706	0.9660278933765589	0.38572020886696984	0.269867370048705	-0.016259427377652437	-0.48935838285780575	-0.1219461090026551	0.13636184853582492	1.1644977725418948	0.9442373513153406	0.6855707110482999	-1.0239955646447985	1.0830007210627262	-0.12325695999346617	0.15582879386856036	-0.6577486579845659	1.5048300985518044	0.9497421841579765	0.47757800260782207	0.8480109309063181	0.3622555392114589	1.6182158525291004	1.0955587525055452	0.2583861584218499	0.22069795935955003	0.6103987197735924	-0.588282201278364	-0.6069719414634861	-0.30986024688699226	0.22263978090714787	0.5143244309565307	0.4890406322794331	0.9538588838833221	-0.6486355867942082	-0.06196047302875788	0.19467496758568684	0.8821749663732689	0.23022086179882595	-0.1402905780237127	0.13981831021312208	0.5386104701992984	0.9797499710535267	0.5457784779116999	1.1443978550876723	2.6926787533909486	0.42856932792362185	-0.08209570504713143
1.7140070011815502	-0.05798575071802155	0.3527856387682486	-0.30249222459126807	0.9318819894259377	0.36484491933350083	0.23675174741088273	0.0005356122340654954	-0.5165808393030975	-0.12633175255870305	0.06943298091723374	1.1930143802718463	0.9789250929762672	0.7197542862095635	-1.0361724797362766	1.036716132282576	-0.12998124476501946	0.13011312084993518	-0.6587067030682134	1.5512326576840232	0.9486958107247585	0.47408839728617247	0.808793974191875	0.35580020218330455	1.6166602507349412	1.1357481319162903	0.2621698440225593	0.21622956042435137	0.6101644794221693	-0.6162858472046994	-0.6331641817572293	-0.29659101230877893	0.18493865689192115	0.44832820657416017	0.40993341414477485	0.9368579093650595	-0.6077695558269185	-0.006361861167077204	0.16581270829929606	0.9113252367989304	0.22929843340499706	-0.15767607809720233	0.15321342961010018	0.5195742939371472	0.9541487101401038	0.5520927672040955	1.2172832970890382	2.6997111070863307	0.4276000139959524	-0.06601216388381398
1.6902770753596978	-0.08018707655667749	0.33441463364057356	-0.3365276292856148	0.9211471735095731	0.3392044758401866	0.21593225986392833	-0.02294910345745302	-0.5276005089103439	-0.12120390893260843	0.03089699508070397	1.2186276303583772	0.9952828739232666	0.7665471493053941	-1.0357271954747533	1.0110897070993525	-0.1276840896648042	0.09461382201356269	-0.6594607244876383	1.622468050525886	0.936303028836585	0.45668777283113793	0.7755837079150563	0.3611417898812432	1.6367076789267148	1.1498602407155267	0.25532261509856474	0.23554792158241797	0.5875111004708724	-0.6450757130837126	-0.6605162049605091	-0.30382692668752476	0.1661328680454004	0.3862102374849216	0.3499445196161055	0.8955530071773034	-0.5615507636606736	0.03840978251791812	0.11816506611009492	0.9326233346349385	0.24348876200109562	-0.15598534856249666	0.14032014485796768	0.5061280059882592	0.9421978112220761	0.5586663201733507	1.3056686266788429	2.6955630513906064	0.40279260285089863	-0.024039955531244696
1.6805368143352108	-0.09280552892644418	0.3103208132675521	-0.3658738049576579	0.9104447708895161	0.3289018506808951	0.19111811840898446	-0.024167526901753725	-0.5554312073344845	-0.11936830564216287	-0.010187287548152426	1.2163854225106445	1.0043465556081839	0.7880107827789653	-1.040277946978816	0.9812645866475302	-0.11629294465189402	0.061410613958943074	-0.6509379246274879	1.681776158928993	0.9455036741711547	0.4894885500199667	0.7354747458814799	0.36446135939926083	1.6431955330988743	1.188276293411088	0.2774831701166427	0.24243567826635934	0.5574006174317014	-0.6737313607053584	-0.6872102579002399	-0.3035782681304392	0.13273715462965044	0.3775012888748386	0.270686632880673	0.881974631602341	-0.5251080391624992	0.10129454617058561	0.06661735299923358	0.9428648161782378	0.25024884518780227	-0.13575203249129036	0.16096134671785509	0.48354010737938447	0.9312930290674535	0.556465348831125	1.3695125198998312	2.6995213602786317	0.38978677365425746	0.02437146811741544
1.6626062308230511	-0.09433330689817478	0.3314641400964131	-0.38930851087492585	0.8947684309958381	0.3197975693856082	0.1588030772361934	-0.0372471674030969	-0.5750554071305782	-0.1414575493727615	-0.08373137065728424	1.2072356794840782	1.0261169744500105	0.8195474069505785	-1.0241909353499048	0.9398557905944417	-0.1083909045963825	0.04616123317584685	-0.629210366763597	1.7137415604256163	0.9299601456118477	0.5040843789838142	0.6952240013166653	0.37058874392717805	1.6611582312282522	1.2558801972213438	0.2948445406996663	0.2278109169444266	0.5182569351326701	-0.6719861011333821	-0.6968025151276489	-0.29879469293444827	0.13322126981742338	0.3772123502020229	0.2326306148902258	0.8621574311115963	-0.510177044948713	0.1660855859935152	0.000611564075371629	0.9508052219916623	0.26694449683017185	-0.12153078797035377	0.2060566204963506	0.46025452849752446	0.923720440224213	0.5694584477137232	1.4008468882517384	2.6953813633276362	0.4113882248609341	0.07726503954864757
1.6135429640063883	-0.1204276718489425	0.37313298389410415	-0.38987932159894145	0.8682610377699543	0.32540033688591946	0.146215645068904	-0.05912798291411099	-0.5979559042115113	-0.14942879663379077	-0.13818062958420554	1.1905605606321266	1.043681033920803	0.84582220714736	-1.0212702103694506	0.9002626685487588	-0.10005593005751401	0.03616711662597521	-0.6143147145238262	1.761060201525347	0.9201842274164372	0.5340546424919463	0.6696728788646258	0.3724722153245733	1.6806294452102335	1.3094459493242847	0.2806871028072105	0.2212796055598157	0.5183928054061179	-0.678296644218495	-0.7090600487483054	-0.2892076895638566	0.1387405481719705	0.40663461733113715	0.20951638544982312	0.8510788880969248	-0.49750376685510433	0.23290119993117794	-0.06405050918088107	0.9573146134672343	0.26565077004743387	-0.13114880888939476	0.25253426769009113	0.4257543689388442	0.9379872865820031	0.5583029078399755	1.3961060858918546	2.7192528304398698	0.38120952998967317	0.1111750485248808
1.5796458479822433	-0.16066588645737645	0.3737059491480588	-0.4079170215829011	0.8379268706335893	0.35918017686607356	0.1358629469728929	-0.061622628007414436	-0.6166227551806378	-0.15340817356795566	-0.19408824090593602	1.1623158685727062	1.071077608202353	0.8764354453422853	-1.0060371073143444	0.8651669995768991	-0.08145591331490375	0.03816617954886712	-0.6056822038253673	1.7856682583923245	0.9019926764888002	0.5702925800669549	0.6493315967849449	0.36611759983417835	1.7044873032224337	1.3306190429959348	0.27419469035031985	0.1833991215390809	0.5312325462468742	-0.66706378314702	-0.7224894125344259	-0.28047883119366623	0.18083021374710748	0.4428493618464412	0.20007741954112707	0.8284425338330628	-0.4766134321517269	0.30819225885878254	-0.14649321390491696	0.9572368981111969	0.25038253542184324	-0.1854650176463755	0.32443397183615763	0.4119527938079607	0.9538036060073406	0.53395428150383	1.3914481471325408	2.75784982201061	0.3193646240820397	0.1578977400109328
1.4989487201306086	-0.20441084834929746	0.3631115215658802	-0.44134439592969565	0.8129098207224754	0.4023339682300591	0.14702059599008158	-0.06565591724365458	-0.6158038881675327	-0.1478245524674252	-0.21653269171790063	1.1489475951333523	1.0790394118824447	0.9013452097271711	-1.0005483975967517	0.8290850188750912	-0.07672912043104209	0.040582998377504065	-0.6034331316400494	1.7910288037062532	0.8862556851080626	0.610056935274087	0.6260670442565975	0.37490359357991904	1.6951242637440054	1.3813881213636237	0.28755309611520985	0.16352778579722557	0.5430570644044332	-0.6479960977085085	-0.7086569853360747	-0.2763509006162586	0.2411960804007606	0.5095721579484858	0.1759335660331291	0.8078607318414843	-0.4809748982901481	0.3647198893879034	-0.22204277866674565	0.9349010373254026	0.2390324113605687	-0.1906599055881337	0.37318183928434834	0.40352410643551967	1.0099017763326739	0.5184250520386218	1.3992592969953626	2.7854554183847844	0.272047985131462	0.2093900971791609
1.43569072108542	-0.23464522248267494	0.3955946335492812	-0.4776826016698009	0.7965651654410083	0.4477931222921307	0.15667709407344582	-0.06267511467047147	-0.6343409642631901	-0.14952920649364165	-0.2306450948399638	1.1263193870348172	1.1189833393784359	0.9238109442953348	-1.0031610895890635	0.7992575646447342	-0.057562109346840876	0.06601892331497132	-0.5766343346317301	1.8013149744102808	0.8749762445528331	0.6519594301580677	0.6015599108755716	0.4072243268742376	1.6866358456299817	1.3849720272551065	0.2833456016583819	0.12347264991277199	0.5548370171123016	-0.6231450508812637	-0.6672150791503896	-0.26616135934486457	0.2890111979325826	0.555490187334615	0.15324687046769409	0.7673798145891974	-0.49105097316956164	0.42009182534128586	-0.25720971073393306	0.9137057808627975	0.24223031141705875	-0.16436306250251315	0.4243621243541013	0.40558186342405167	1.0566141311282566	0.5062773300168931	1.360429539319169	2.786622471144107	0.22575437773897486	0.24966980020448365
1.3800096100571013	-0.2694762830622982	0.4399206107505783	-0.5126960701452026	0.7790733467964011	0.45712892593466653	0.14887664386201235	-0.09561170128912125	-0.6541683260017759	-0.15507442197957516	-0.23548533078594872	1.1315734995073525	1.1464742862902777	0.9251420563652178	-0.9939142880016257	0.7670650250950406	-0.057785673875131525	0.1007345496729625	-0.5508465133746627	1.8130052163933315	0.8558559790713577	0.682182337057262	0.5866047770570866	0.42218279845394546	1.6918882824105634	1.374899071335403	0.25781916915735026	0.12018544464535812	0.5456864259361824	-0.5906726771222772	-0.6086061048247745	-0.26612959457908913	0.3840304921016567	0.6321683702710905	0.1490714966202095	0.7574857578752446	-0.47922051893783674	0.4510858105779255	-0.30374998923458446	0.8689563439351726	0.21888374173642694	-0.16226023426822642	0.4915250863030588	0.376859126237112	1.1021920275868538	0.49485477071526845	1.353037101741045	2.759822749242787	0.21174513470395628	0.2825807743332431
1.3476239824264291	-0.2456565580043329	0.5107657574551245	-0.517440590014456	0.7786573204675025	0.4585670224784281	0.10943696169508473	-0.11900878744447715	-0.6558645209134792	-0.15162439472130415	-0.2551764835812871	1.1624710140056909	1.1577408656655608	0.9512187667055108	-0.9865635211060759	0.730659098856268	-0.042837999682005176	0.12982377442825635	-0.502826849347797	1.7955498075128247	0.8481011892940655	0.7170970485681073	0.5443866404772696	0.41187643125062623	1.6972590226193045	1.364544530636087	0.22164968110283362	0.12956428842031578	0.4985617237748653	-0.5339429314075954	-0.5754921975735883	-0.282089404083373	0.4823514580530891	0.7110148696002397	0.14548477612460384	0.7965788976261416	-0.4703757648365249	0.4404584303285886	-0.3228996719641147	0.8072228879205662	0.19903484850738573	-0.11094567591727647	0.5544508209099103	0.3624916104607214	1.1066281727925462	0.4943262716816707	1.3707755620539737	2.730825187870047	0.13452732485420263	0.29408210999769296
1.312327192793475	-0.22543731706801182	0.5790478438803804	-0.5164338733328846	0.8018916390816889	0.454675972949249	0.08179384013296269	-0.14601686305009892	-0.638821721635661	-0.14188186200632313	-0.24339718963101292	1.16392543391279	1.1601374885680042	0.965993355010287	-0.978812177204176	0.6998347227418467	-0.04126003629184681	0.16803636699923996	-0.4716295138615168	1.762928238711472	0.8554030156384897	0.7508670485066774	0.495461850931182	0.41742940094023995	1.7360613699071372	1.3375091048114627	0.1799165853953251	0.15089561601271373	0.4554147597389866	-0.48795231531764394	-0.5465280392189876	-0.2948772039303028	0.597630616230069	0.7860815448726292	0.15770422323408037	0.8195850458398783	-0.48760872455667525	0.4471672308624949	-0.35990772740994553	0.7531084584275025	0.17859737432701758	-0.06173598273981427	0.6127040776927102	0.3615789786938889	1.1448038080461722	0.5071553918284781	1.3403219333353973	2.7433272313966333	0.08125504748267733	0.3095331503397698
1.2615124556542	-0.21633404788313415	0.6458675135150255	-0.5012093111508683	0.8075716515625097	0.4453377091338739	0.05805895434615922	-0.15543470761478456	-0.6063572724578676	-0.1428008204471663	-0.2560295942662601	1.1520943611592656	1.1769137341592626	0.9734932758051581	-0.9621189351951187	0.6748686430409245	-0.03703478499526168	0.19192189498591544	-0.4475561650469583	1.7207445143183697	0.8537125412252692	0.7818322529540602	0.47887129783925675	0.41376077326941185	1.7594889801283682	1.3135733028838135	0.15833614290229928	0.16443545993692638	0.4152216154478494	-0.4535084929286041	-0.5253350521737294	-0.30575266561265985	0.6691505092135059	0.8659870686045714	0.17668897180482152	0.8588863140272798	-0.5067899176511188	0.4388382324527963	-0.3767046068715835	0.6894397147497814	0.15707358885700767	-0.032971951295414456	0.6762939508005211	0.3467541724806917	1.164609480402187	0.5140569022693159	1.3002103008685675	2.7270463692055213	0.04605695531317466	0.30574786750807703
1.2242896232087443	-0.21001384985102814	0.7063743496342472	-0.488518610755485	0.8393483774634183	0.40775671132764335	0.041767194357045914	-0.1875420764417703	-0.5738003638654299	-0.1321856011161583	-0.2631469142047228	1.1744150194772192	1.1963586176315042	0.9613517707973355	-0.9506734307982716	0.6721170612277648	-0.04003890870081266	0.18840787939225606	-0.43959106194820785	1.6943879627002425	0.8372384378926867	0.7856708188078747	0.4736599465313872	0.3984628163038672	1.7789490111992297	1.270382361201678	0.14835677545262282	0.20702793031853978	0.3976057627548789	-0.405227672265769	-0.4978590385136935	-0.32468297704141025	0.787186963685917	0.9376627440525576	0.20302747323940856	0.8982115138024869	-0.5213573505659033	0.4119837225886632	-0.3839543468699204	0.6434333926279057	0.12788462476811935	-0.02129258990374988	0.6916608915624807	0.3445427858962315	1.1614488858308536	0.5343010743707399	1.279109587187056	2.681710801815412	0.006326738505228298	0.2988967507007075
1.1823617306940164	-0.2134342714686332	0.7554299245499057	-0.4768656412825096	0.8929606378718701	0.3509851955353415	0.012658848500525	-0.18665739101817386	-0.5544784192858192	-0.12640069757767863	-0.24815550997391397	1.227963767191356	1.2048218582364358	0.9496779672666962	-0.9287798408674874	0.6335647474868736	-0.04316565774727761	0.19125143961104357	-0.43605000028544555	1.6728697579104168	0.8436227109998932	0.8081858330276734	0.46566842095384153	0.37637215733493373	1.8114706824577496	1.217401144040072	0.12451095224722761	0.23898929670585894	0.39982588302300565	-0.3761089418520028	-0.47634155937063294	-0.3518507856197622	0.8530774835406978	0.9896284631989918	0.2010544776491169	0.9370931517813643	-0.5192691059678192	0.3719850954690721	-0.37398314902815005	0.5819073723380594	0.07822299756383902	-0.0015254739172938293	0.6810060752458508	0.32943101119252727	1.171599269080153	0.5279851231316972	1.3005838148256823	2.6121704283265705	-0.035922845440577576	0.3042002503258892
[truncated: 196 more rows]
[truncated: 24 more columns]
