# Supplementary material for: Obesity dysregulates feeding-evoked response dynamics in hypothalamic satiety neurons
Source: Sci Rep. 2025 Oct 14;15:35837. doi: 10.1038/s41598-025-19800-2 (PMC12521569; doi:10.1038/s41598-025-19800-2)
Supplement: Supplementary file 4 — Supplementary Material 4. [file 41598_2025_19800_MOESM4_ESM.zip › Fig 3_1/Fig 3b/NCD to_NCD_1st_MPK174_mean_licking_1.csv]

0.0
0.0
0.0
0.0
0.0
0.0
0.0
0.0
0.0
0.013157894736842105
0.013157894736842105
0.013157894736842105
0.02631578947368421
0.02631578947368421
0.02631578947368421
0.02631578947368421
0.03947368421052633
0.05263157894736842
0.05263157894736842
0.03947368421052633
0.03947368421052633
0.03947368421052633
0.02631578947368421
0.02631578947368421
0.02631578947368421
0.02631578947368421
0.02631578947368421
0.02631578947368421
0.02631578947368421
0.02631578947368421
0.02631578947368421
0.03947368421052633
0.03947368421052633
0.03947368421052633
0.03947368421052633
0.05263157894736842
0.03947368421052633
0.02631578947368421
0.02631578947368421
0.02631578947368421
0.02631578947368421
0.013157894736842105
0.013157894736842105
0.013157894736842105
0.013157894736842105
0.0
0.0
0.0
0.0
0.0
0.0
0.0
0.0
0.0
0.0
0.0
0.0
0.0
0.0
0.0
0.0
0.0
0.0
0.0
0.0
0.0
0.0
0.0
0.0
0.0
0.013157894736842105
0.013157894736842105
0.02631578947368421
0.039473684210526314
0.05263157894736842
0.06578947368421052
0.07894736842105263
0.07894736842105263
0.09210526315789473
0.10526315789473684
0.10526315789473684
0.11842105263157895
0.10526315789473684
0.10526315789473684
0.09210526315789473
0.09210526315789473
0.09210526315789473
0.11842105263157893
0.10526315789473684
0.09210526315789473
0.09210526315789473
0.07894736842105263
0.07894736842105263
0.06578947368421052
0.06578947368421052
0.05263157894736842
0.03947368421052633
0.013157894736842105
0.013157894736842105
0.02631578947368421
0.013157894736842105
0.013157894736842105
0.22368421052631582
0.7368421052631575
1.4868421052631557
2.1973684210526305
2.9078947368421066
3.6447368421052624
4.342105263157892
5.026315789473683
5.73684210526316
6.460526315789479
6.947368421052632
7.157894736842104
7.171052631578947
7.263157894736842
7.342105263157892
7.328947368421051
7.394736842105258
7.460526315789471
7.539473684210526
7.59210526315789
7.684210526315782
7.6578947368421
7.697368421052628
7.684210526315787
7.671052631578944
7.684210526315783
7.697368421052627
7.631578947368416
7.697368421052625
7.657894736842098
7.6447368421052575
7.7236842105263115
7.631578947368416
7.513157894736837
7.4999999999999964
7.526315789473683
7.4078947368421035
7.315789473684209
7.157894736842104
7.131578947368423
7.039473684210527
6.894736842105264
6.8684210526315805
6.828947368421052
6.789473684210527
6.67105263157895
6.697368421052636
6.763157894736848
6.697368421052636
6.592105263157899
6.539473684210532
6.539473684210529
6.394736842105269
6.315789473684212
6.078947368421055
5.947368421052632
5.671052631578949
5.355263157894735
5.131578947368421
4.842105263157893
4.421052631578948
4.065789473684211
3.7763157894736827
3.3815789473684212
3.078947368421052
2.671052631578948
2.328947368421052
2.1184210526315783
1.7894736842105263
1.4868421052631573
1.3289473684210518
1.0921052631578945
0.8815789473684209
0.75
0.5921052631578947
0.5000000000000001
0.44736842105263164
0.3289473684210526
0.25
0.27631578947368424
0.2368421052631579
0.22368421052631582
0.21052631578947367
0.21052631578947367
0.1842105263157895
0.1842105263157895
0.1842105263157895
0.15789473684210525
0.17105263157894737
0.14473684210526314
0.13157894736842105
0.14473684210526314
0.14473684210526316
0.11842105263157895
0.14473684210526316
0.14473684210526316
0.13157894736842105
0.14473684210526316
0.13157894736842105
0.11842105263157893
0.13157894736842105
0.10526315789473684
0.07894736842105263
0.09210526315789475
0.07894736842105263
0.06578947368421052
0.07894736842105263
0.06578947368421052
0.06578947368421052
0.06578947368421052
0.05263157894736842
0.039473684210526314
0.039473684210526314
0.03947368421052633
0.02631578947368421
0.02631578947368421
0.013157894736842105
0.013157894736842105
0.013157894736842105
0.013157894736842105
0.013157894736842105
0.013157894736842105
0.013157894736842105
0.0
0.0
0.0
0.0
0.0
0.013157894736842105
0.02631578947368421
0.02631578947368421
0.02631578947368421
0.02631578947368421
0.02631578947368421
0.02631578947368421
0.02631578947368421
0.02631578947368421
0.02631578947368421
0.013157894736842105
0.0
0.0
0.0
0.0
0.0
0.0
0.0
0.0
0.0
0.0
0.0
0.0
0.0
0.0
0.0
0.0
0.0
0.0
0.0
0.013157894736842105
0.013157894736842105
0.02631578947368421
0.039473684210526314
0.039473684210526314
0.039473684210526314
0.039473684210526314
0.039473684210526314
0.039473684210526314
0.039473684210526314
0.02631578947368421
0.03947368421052633
0.02631578947368421
0.013157894736842105
0.013157894736842105
0.013157894736842105
0.013157894736842105
0.013157894736842105
0.02631578947368421
0.02631578947368421
0.02631578947368421
0.013157894736842105
0.013157894736842105
0.013157894736842105
0.013157894736842105
0.02631578947368421
0.02631578947368421
0.02631578947368421
0.02631578947368421
0.02631578947368421
0.03947368421052633
0.05263157894736842
0.06578947368421052
0.06578947368421052
0.07894736842105263
0.06578947368421052
0.06578947368421052
0.06578947368421052
0.05263157894736842
0.05263157894736842
0.05263157894736842
0.03947368421052633
0.02631578947368421
0.02631578947368421
0.013157894736842105
0.013157894736842105
0.013157894736842105
0.013157894736842105
0.013157894736842105
0.013157894736842105
0.0
0.0
0.013157894736842105
0.013157894736842105
0.02631578947368421
0.02631578947368421
0.05263157894736842
0.06578947368421052
0.09210526315789473
0.09210526315789473
0.10526315789473684
0.10526315789473684
0.10526315789473684
0.13157894736842105
0.13157894736842105
0.14473684210526316
0.13157894736842105
0.11842105263157893
0.10526315789473684
0.11842105263157895
0.10526315789473684
0.11842105263157895
0.11842105263157895
0.10526315789473684
0.09210526315789473
0.07894736842105263
0.06578947368421052
0.06578947368421052
0.05263157894736842
0.039473684210526314
0.039473684210526314
0.02631578947368421
0.013157894736842105
0.013157894736842105
0.02631578947368421
0.039473684210526314
0.05263157894736842
0.05263157894736842
0.06578947368421052
0.07894736842105263
0.07894736842105263
0.09210526315789473
0.09210526315789473
0.10526315789473684
0.10526315789473684
0.09210526315789473
0.09210526315789473
0.10526315789473684
0.10526315789473684
0.09210526315789473
0.10526315789473684
0.09210526315789473
0.10526315789473684
0.07894736842105263
0.07894736842105263
0.09210526315789473
0.07894736842105263
0.07894736842105263
0.07894736842105263
0.07894736842105263
0.07894736842105263
0.10526315789473684
0.09210526315789473
0.09210526315789473
0.07894736842105263
0.06578947368421052
0.06578947368421052
0.05263157894736842
0.03947368421052633
0.03947368421052633
0.02631578947368421
0.0
0.0
0.0
0.0
0.0
0.0
0.0
0.0
0.0
0.0
0.0
0.013157894736842105
0.013157894736842105
0.013157894736842105
0.013157894736842105
0.013157894736842105
0.013157894736842105
0.013157894736842105
0.013157894736842105
0.013157894736842105
0.013157894736842105
0.0
0.0
0.0
0.0
0.013157894736842105
0.013157894736842105
0.02631578947368421
0.02631578947368421
0.02631578947368421
0.02631578947368421
0.02631578947368421
0.02631578947368421
0.02631578947368421
0.02631578947368421
0.013157894736842105
0.013157894736842105
0.0
0.0
0.0
0.0
0.0
0.0
0.0
0.0
0.0
0.0
0.0
0.0
0.0
0.0
0.0
0.0
0.0
0.0
0.0
0.0
0.0
0.0
0.0
0.0
0.0
0.0
0.0
0.0
0.0
0.0
0.0
0.0
0.0
0.0
0.0
0.0
0.0
0.0
0.0
0.0
0.0
0.0
0.0
0.0
0.0
0.0
0.0
0.0
0.0
0.0
0.0
0.0
0.0
0.0
0.0
0.013157894736842105
0.013157894736842105
0.013157894736842105
0.013157894736842105
0.013157894736842105
0.013157894736842105
0.013157894736842105
0.013157894736842105
0.013157894736842105
0.013157894736842105
0.0
0.0
0.0
0.0
0.0
0.0
0.0
0.0
0.0
0.0
0.0
0.0
0.02631578947368421
0.03947368421052633
0.05263157894736842
0.05263157894736842
0.05263157894736842
0.05263157894736842
0.05263157894736842
0.05263157894736842
0.05263157894736842
0.05263157894736842
0.02631578947368421
0.013157894736842105
0.0
0.0
0.0
0.0
0.0
0.0
0.0
0.0
0.0
0.0
0.0
0.0
0.0
0.0
0.0
0.0
0.013157894736842105
0.013157894736842105
0.013157894736842105
0.02631578947368421
0.02631578947368421
0.02631578947368421
0.02631578947368421
0.039473684210526314
0.05263157894736842
0.05263157894736842
0.05263157894736842
0.06578947368421052
0.06578947368421052
0.05263157894736842
0.05263157894736842
0.05263157894736842
0.05263157894736842
0.03947368421052633
0.02631578947368421
0.02631578947368421
0.013157894736842105
0.0
0.013157894736842105
0.03947368421052633
0.03947368421052633
0.05263157894736842
0.05263157894736842
0.05263157894736842
0.06578947368421052
0.06578947368421052
0.06578947368421052
0.06578947368421052
0.05263157894736842
0.02631578947368421
0.02631578947368421
0.013157894736842105
0.02631578947368421
0.03947368421052633
0.02631578947368421
0.02631578947368421
0.02631578947368421
0.02631578947368421
0.02631578947368421
0.02631578947368421
0.02631578947368421
0.02631578947368421
0.013157894736842105
0.0
0.0
0.0
0.013157894736842105
0.013157894736842105
0.013157894736842105
0.013157894736842105
0.013157894736842105
0.013157894736842105
0.013157894736842105
0.013157894736842105
0.013157894736842105
0.013157894736842105
0.0
0.0
0.0
0.0
0.0
0.0
0.0
0.0
0.013157894736842105
0.013157894736842105
0.013157894736842105
0.013157894736842105
0.013157894736842105
0.013157894736842105
0.02631578947368421
0.02631578947368421
0.02631578947368421
0.02631578947368421
