# Supplementary material for: Obesity dysregulates feeding-evoked response dynamics in hypothalamic satiety neurons
Source: Sci Rep. 2025 Oct 14;15:35837. doi: 10.1038/s41598-025-19800-2 (PMC12521569; doi:10.1038/s41598-025-19800-2)
Supplement: Supplementary file 4 — Supplementary Material 4. [file 41598_2025_19800_MOESM4_ESM.zip › Fig 3_1/Fig 3b/NCD to_NCD_1st_MPK174_mean_licking_2.csv]

0.16666666666666666
0.08333333333333333
0.1111111111111111
0.125
0.13333333333333333
0.1388888888888889
0.14285714285714285
0.125
0.12962962962962962
0.13333333333333333
0.13333333333333333
0.13333333333333333
0.15000000000000002
0.16666666666666666
0.16666666666666666
0.18333333333333335
0.20000000000000004
0.2166666666666667
0.2166666666666667
0.20000000000000004
0.2166666666666667
0.2166666666666667
0.2166666666666667
0.18333333333333335
0.16666666666666666
0.15000000000000002
0.11666666666666667
0.11666666666666665
0.11666666666666667
0.11666666666666667
0.10000000000000002
0.10000000000000002
0.06666666666666667
0.06666666666666667
0.08333333333333333
0.06666666666666667
0.08333333333333333
0.06666666666666667
0.05000000000000001
0.05000000000000001
0.03333333333333333
0.05000000000000001
0.05000000000000001
0.05000000000000001
0.03333333333333333
0.03333333333333333
0.03333333333333333
0.03333333333333333
0.03333333333333333
0.03333333333333333
0.03333333333333333
0.016666666666666666
0.016666666666666666
0.016666666666666666
0.016666666666666666
0.016666666666666666
0.0
0.0
0.0
0.0
0.0
0.0
0.0
0.016666666666666666
0.05000000000000001
0.08333333333333333
0.1
0.11666666666666665
0.11666666666666665
0.11666666666666665
0.11666666666666665
0.11666666666666665
0.11666666666666665
0.1
0.08333333333333333
0.05000000000000001
0.03333333333333333
0.016666666666666666
0.03333333333333333
0.05000000000000001
0.05000000000000001
0.06666666666666667
0.06666666666666667
0.06666666666666667
0.05000000000000001
0.06666666666666667
0.06666666666666667
0.06666666666666667
0.05000000000000001
0.03333333333333333
0.03333333333333333
0.016666666666666666
0.016666666666666666
0.016666666666666666
0.03333333333333333
0.03333333333333333
0.05
0.05
0.06666666666666667
0.08333333333333333
0.1
0.11666666666666665
0.33333333333333337
0.7833333333333334
1.4333333333333333
2.116666666666666
2.7000000000000006
3.3166666666666678
3.9999999999999987
4.666666666666667
5.316666666666667
5.866666666666668
6.300000000000003
6.4833333333333325
6.533333333333332
6.6
6.716666666666668
6.833333333333334
6.816666666666667
6.916666666666668
6.916666666666668
7.066666666666668
7.133333333333334
7.25
7.250000000000002
7.149999999999999
7.050000000000001
7.133333333333331
7.199999999999999
7.083333333333332
7.083333333333334
7.033333333333333
6.983333333333331
6.933333333333333
6.899999999999999
6.933333333333332
6.983333333333333
6.866666666666666
6.85
6.833333333333336
6.816666666666668
6.783333333333332
6.650000000000001
6.483333333333335
6.4666666666666694
6.2333333333333325
6.266666666666668
6.233333333333334
6.16666666666667
6.316666666666666
6.250000000000002
6.283333333333337
6.400000000000001
6.550000000000004
6.516666666666669
6.766666666666671
6.716666666666669
6.7166666666666694
6.6333333333333355
6.2500000000000036
6.2
6.083333333333335
5.866666666666668
5.733333333333333
5.533333333333335
5.3500000000000005
5.149999999999999
5.0166666666666675
4.983333333333334
5.000000000000001
5.033333333333331
5.033333333333331
5.150000000000001
5.033333333333333
5.133333333333332
5.116666666666665
4.933333333333333
4.833333333333334
4.633333333333332
4.616666666666665
4.333333333333334
4.166666666666667
3.966666666666667
3.883333333333333
3.7
3.433333333333333
3.483333333333334
3.3000000000000003
3.1833333333333336
2.983333333333334
2.8833333333333333
2.716666666666666
2.4833333333333334
2.3
2.0999999999999996
1.983333333333333
1.8166666666666664
1.6666666666666663
1.533333333333333
1.3499999999999999
1.25
1.0666666666666667
1.0
0.8999999999999999
0.8333333333333333
0.8
0.7666666666666666
0.7333333333333332
0.7333333333333334
0.7666666666666666
0.7833333333333334
0.8333333333333333
0.8166666666666668
0.8
0.7666666666666667
0.6833333333333335
0.6833333333333333
0.6666666666666666
0.6166666666666666
0.6333333333333333
0.6000000000000001
0.6000000000000001
0.65
0.7166666666666665
0.7166666666666667
0.75
0.6666666666666666
0.6499999999999999
0.6666666666666666
0.6666666666666666
0.6833333333333333
0.6666666666666666
0.6833333333333335
0.5833333333333334
0.5833333333333334
0.6166666666666667
0.65
0.6666666666666666
0.6333333333333334
0.5666666666666667
0.5
0.43333333333333335
0.35000000000000003
0.3333333333333333
0.30000000000000004
0.25000000000000006
0.1833333333333333
0.18333333333333338
0.15000000000000002
0.18333333333333335
0.20000000000000004
0.26666666666666666
0.2833333333333333
0.3333333333333333
0.35000000000000003
0.3166666666666667
0.36666666666666675
0.3500000000000001
0.3666666666666667
0.3666666666666667
0.33333333333333337
0.26666666666666666
0.26666666666666666
0.25
0.2166666666666667
0.25000000000000006
0.21666666666666667
0.21666666666666667
0.21666666666666667
0.16666666666666666
0.16666666666666666
0.16666666666666666
0.14999999999999997
0.11666666666666665
0.11666666666666665
0.08333333333333333
0.06666666666666667
0.06666666666666667
0.06666666666666667
0.06666666666666667
0.06666666666666667
0.11666666666666665
0.1
0.18333333333333335
0.25
0.26666666666666666
0.2833333333333333
0.30000000000000004
0.2833333333333333
0.2833333333333333
0.2833333333333333
0.25
0.25
0.16666666666666666
0.11666666666666667
0.11666666666666665
0.11666666666666665
0.08333333333333333
0.11666666666666665
0.13333333333333333
0.13333333333333333
0.11666666666666665
0.15000000000000002
0.16666666666666666
0.15000000000000002
0.13333333333333333
0.11666666666666667
0.1
0.08333333333333333
0.06666666666666667
0.08333333333333333
0.1
0.08333333333333333
0.06666666666666667
0.08333333333333333
0.08333333333333333
0.10000000000000002
0.10000000000000002
0.11666666666666665
0.11666666666666665
0.11666666666666665
0.11666666666666665
0.11666666666666665
0.13333333333333333
0.11666666666666667
0.13333333333333333
0.13333333333333333
0.16666666666666666
0.14999999999999997
0.14999999999999997
0.14999999999999997
0.13333333333333333
0.11666666666666665
0.10000000000000002
0.11666666666666665
0.13333333333333333
0.13333333333333333
0.1
0.10000000000000002
0.11666666666666667
0.13333333333333333
0.15000000000000002
0.15000000000000002
0.16666666666666666
0.14999999999999997
0.11666666666666665
0.1
0.1
0.08333333333333333
0.08333333333333333
0.05
0.03333333333333333
0.05000000000000001
0.03333333333333333
0.03333333333333333
0.05000000000000001
0.05000000000000001
0.05000000000000001
0.05000000000000001
0.06666666666666667
0.06666666666666667
0.08333333333333333
0.06666666666666667
0.06666666666666667
0.08333333333333333
0.06666666666666667
0.06666666666666667
0.08333333333333333
0.08333333333333333
0.06666666666666667
0.08333333333333333
0.08333333333333333
0.08333333333333333
0.1
0.11666666666666667
0.11666666666666667
0.13333333333333333
0.13333333333333333
0.15000000000000002
0.15000000000000002
0.15000000000000002
0.13333333333333333
0.13333333333333333
0.11666666666666665
0.08333333333333333
0.08333333333333333
0.06666666666666667
0.06666666666666667
0.05000000000000001
0.03333333333333333
0.03333333333333333
0.05000000000000001
0.05000000000000001
0.05000000000000001
0.05000000000000001
0.08333333333333333
0.1
0.08333333333333333
0.08333333333333333
0.08333333333333333
0.06666666666666667
0.05000000000000001
0.05000000000000001
0.05000000000000001
0.05000000000000001
0.016666666666666666
0.016666666666666666
0.016666666666666666
0.016666666666666666
0.03333333333333333
0.03333333333333333
0.03333333333333333
0.03333333333333333
0.03333333333333333
0.03333333333333333
0.05000000000000001
0.03333333333333333
0.05000000000000001
0.05000000000000001
0.05000000000000001
0.05000000000000001
0.06666666666666667
0.08333333333333333
0.08333333333333333
0.10000000000000002
0.08333333333333333
0.08333333333333333
0.08333333333333333
0.1
0.08333333333333333
0.08333333333333333
0.1
0.08333333333333333
0.08333333333333333
0.06666666666666667
0.06666666666666667
0.06666666666666667
0.05000000000000001
0.03333333333333333
0.03333333333333333
0.03333333333333333
0.0
0.0
0.016666666666666666
0.016666666666666666
0.016666666666666666
0.016666666666666666
0.05000000000000001
0.06666666666666667
0.08333333333333333
0.1
0.1
0.1
0.08333333333333333
0.11666666666666665
0.11666666666666665
0.11666666666666665
0.1
0.10000000000000002
0.10000000000000002
0.08333333333333333
0.10000000000000002
0.10000000000000002
0.10000000000000002
0.06666666666666667
0.06666666666666667
0.06666666666666667
0.05
0.03333333333333333
0.016666666666666666
0.016666666666666666
0.0
0.0
0.0
0.0
0.016666666666666666
0.05000000000000001
0.06666666666666667
0.06666666666666667
0.06666666666666667
0.06666666666666667
0.06666666666666667
0.06666666666666667
0.06666666666666667
0.06666666666666667
0.05000000000000001
0.016666666666666666
0.0
0.0
0.016666666666666666
0.016666666666666666
0.016666666666666666
0.016666666666666666
0.016666666666666666
0.016666666666666666
0.016666666666666666
0.016666666666666666
0.03333333333333333
0.03333333333333333
0.016666666666666666
0.03333333333333333
0.08333333333333333
0.08333333333333333
0.08333333333333333
0.08333333333333333
0.08333333333333333
0.1
0.08333333333333333
0.1
0.1
0.1
0.05
0.06666666666666667
0.06666666666666667
0.06666666666666667
0.06666666666666667
0.06666666666666667
0.08333333333333333
0.06666666666666667
0.06666666666666667
0.05000000000000001
0.05000000000000001
0.03333333333333333
0.03333333333333333
0.03333333333333333
0.03333333333333333
0.03333333333333333
0.016666666666666666
0.03333333333333333
0.03333333333333333
0.05000000000000001
0.05000000000000001
0.05000000000000001
0.06666666666666667
0.08333333333333333
0.08333333333333333
0.06666666666666667
0.06666666666666667
0.05000000000000001
0.06666666666666667
0.05000000000000001
0.05000000000000001
0.05000000000000001
0.05000000000000001
0.03333333333333333
0.03333333333333333
0.05000000000000001
0.05000000000000001
0.05000000000000001
0.03333333333333333
0.03333333333333333
0.03333333333333333
0.03333333333333333
0.016666666666666666
0.016666666666666666
0.016666666666666666
0.0
0.0
0.016666666666666666
0.016666666666666666
0.016666666666666666
0.03333333333333333
0.05000000000000001
0.05000000000000001
0.06666666666666667
0.06666666666666667
0.06666666666666667
0.1
0.08333333333333333
0.08333333333333333
0.08333333333333333
0.08333333333333333
0.06666666666666667
0.06666666666666667
0.05000000000000001
0.08333333333333333
0.08333333333333333
0.05000000000000001
0.05000000000000001
0.06666666666666667
0.06666666666666667
0.05000000000000001
0.06666666666666667
0.08333333333333333
0.1
0.1
0.11666666666666665
0.13333333333333333
0.15000000000000002
0.15000000000000002
0.16666666666666666
0.18333333333333335
0.18333333333333335
0.18333333333333335
0.16666666666666666
0.15000000000000002
0.16666666666666666
0.16666666666666666
0.15000000000000002
0.13333333333333333
0.11666666666666665
