# Supplementary material for: Obesity dysregulates feeding-evoked response dynamics in hypothalamic satiety neurons
Source: Sci Rep. 2025 Oct 14;15:35837. doi: 10.1038/s41598-025-19800-2 (PMC12521569; doi:10.1038/s41598-025-19800-2)
Supplement: Supplementary file 4 — Supplementary Material 4. [file 41598_2025_19800_MOESM4_ESM.zip › Fig 3_1/Fig 3b/NCD to_NCD_1st_MPK174_mean_licking_3.csv]

0.7843137254901961
0.8823529411764707
0.9150326797385621
0.8333333333333333
0.862745098039216
0.849673202614379
0.8403361344537814
0.857843137254902
0.849673202614379
0.8823529411764707
0.8823529411764707
0.8823529411764703
0.8235294117647057
0.9019607843137255
0.9215686274509804
0.9411764705882353
0.9411764705882353
0.8823529411764707
0.8823529411764707
0.784313725490196
0.7647058823529412
0.7450980392156863
0.7843137254901961
0.6862745098039216
0.6470588235294117
0.6274509803921569
0.5882352941176471
0.6078431372549019
0.6078431372549019
0.6470588235294117
0.6666666666666665
0.6274509803921569
0.5686274509803922
0.5490196078431373
0.49019607843137253
0.45098039215686275
0.45098039215686275
0.4509803921568628
0.4117647058823529
0.43137254901960775
0.4313725490196079
0.4313725490196079
0.47058823529411764
0.5098039215686274
0.5686274509803922
0.5882352941176471
0.5490196078431373
0.5882352941176471
0.6666666666666667
0.6274509803921569
0.6666666666666667
0.7058823529411764
0.7450980392156863
0.7647058823529411
0.7843137254901961
0.843137254901961
0.9607843137254902
0.9411764705882353
0.8823529411764707
0.9215686274509804
0.8627450980392155
0.8627450980392158
0.8823529411764707
0.8823529411764707
0.9019607843137256
0.9019607843137256
0.843137254901961
0.9019607843137256
0.9803921568627451
1.0980392156862742
1.1568627450980393
1.1764705882352942
1.1960784313725488
1.2156862745098038
1.1764705882352942
1.1176470588235294
1.1568627450980393
1.0980392156862746
1.156862745098039
1.0392156862745097
1.058823529411765
1.0980392156862746
1.0588235294117645
1.0980392156862746
1.1372549019607843
1.2156862745098038
1.2352941176470587
1.2352941176470587
1.196078431372549
1.2352941176470587
1.2549019607843137
1.2156862745098038
1.2156862745098038
1.1764705882352942
1.0980392156862746
1.0784313725490198
1.058823529411765
1.0784313725490198
1.0392156862745097
1.0196078431372548
0.9411764705882352
0.9411764705882353
1.2156862745098036
1.6470588235294115
2.058823529411763
2.5098039215686274
2.882352941176471
3.431372549019608
3.8823529411764706
4.431372549019609
4.88235294117647
5.215686274509803
5.450980392156861
5.3921568627450975
5.490196078431372
5.294117647058824
5.372549019607842
5.372549019607843
5.372549019607841
5.313725490196078
5.254901960784315
5.392156862745097
5.333333333333332
5.235294117647058
5.274509803921567
5.372549019607843
5.117647058823528
5.019607843137253
4.823529411764705
4.568627450980392
4.431372549019608
4.15686274509804
3.9019607843137267
3.8431372549019613
3.5098039215686283
3.333333333333335
3.3137254901960795
2.999999999999999
2.862745098039216
2.764705882352941
2.7254901960784306
2.6274509803921564
2.470588235294117
2.352941176470587
2.254901960784313
2.1764705882352935
2.0588235294117645
1.9999999999999996
2.019607843137255
1.9803921568627447
1.9019607843137254
1.9803921568627447
1.9803921568627445
2.0392156862745097
2.1568627450980387
2.0392156862745097
2.1960784313725483
2.2549019607843137
2.2745098039215685
2.372549019607843
2.372549019607843
2.3529411764705883
2.4509803921568625
2.4705882352941173
2.411764705882353
2.6470588235294112
2.647058823529411
2.7254901960784306
2.8431372549019596
2.7647058823529402
2.9019607843137245
2.9607843137254894
2.9215686274509807
3.0784313725490193
3.0588235294117645
3.0588235294117645
3.019607843137255
2.92156862745098
2.8627450980392153
2.8431372549019605
2.88235294117647
2.764705882352941
2.92156862745098
2.725490196078431
2.784313725490196
2.7058823529411766
2.5882352941176467
2.705882352941176
2.529411764705882
2.5294117647058822
2.3137254901960786
2.372549019607843
2.215686274509804
2.117647058823529
2.1176470588235285
2.1764705882352935
2.313725490196078
2.215686274509804
2.3333333333333335
2.411764705882353
2.490196078431372
2.4313725490196076
2.4509803921568625
2.5098039215686274
2.5294117647058822
2.392156862745098
2.3921568627450975
2.3921568627450975
2.3921568627450975
2.411764705882353
2.3921568627450975
2.372549019607843
2.4117647058823524
2.411764705882353
2.411764705882353
2.4509803921568634
2.352941176470589
2.4117647058823537
2.2941176470588234
2.2941176470588234
2.215686274509804
2.3137254901960786
2.1960784313725497
2.196078431372549
2.1568627450980395
2.0392156862745097
2.019607843137255
1.8431372549019611
1.8823529411764703
1.7254901960784317
1.7254901960784317
1.6470588235294115
1.588235294117647
1.549019607843137
1.5098039215686274
1.568627450980392
1.6470588235294115
1.6862745098039214
1.6862745098039214
1.6274509803921569
1.6666666666666665
1.6470588235294115
1.6666666666666663
1.7058823529411762
1.6078431372549018
1.5882352941176467
1.4705882352941173
1.5098039215686274
1.4705882352941173
1.5098039215686274
1.5098039215686279
1.5098039215686274
1.5098039215686274
1.5098039215686274
1.4705882352941173
1.4705882352941178
1.4901960784313721
1.4117647058823533
1.431372549019608
1.3921568627450984
1.392156862745098
1.2941176470588234
1.4117647058823528
1.4313725490196074
1.4509803921568625
1.5294117647058822
1.450980392156863
1.5490196078431375
1.5294117647058825
1.588235294117647
1.6078431372549018
1.7058823529411768
1.6078431372549018
1.5490196078431373
1.588235294117647
1.5098039215686274
1.6274509803921569
1.6078431372549018
1.5490196078431373
1.588235294117647
1.5686274509803921
1.450980392156863
1.4705882352941178
1.4509803921568625
1.4705882352941178
1.4117647058823528
1.2941176470588234
1.1764705882352942
1.1960784313725494
1.1176470588235294
0.9999999999999999
1.1176470588235297
1.1176470588235294
1.058823529411765
1.0196078431372548
1.0196078431372548
1.0392156862745097
1.058823529411765
1.058823529411765
1.0196078431372553
0.9803921568627451
0.9411764705882353
0.8235294117647062
0.8235294117647058
0.7843137254901962
0.7647058823529413
0.7450980392156863
0.6862745098039216
0.6862745098039216
0.6862745098039216
0.7058823529411766
0.7058823529411764
0.7647058823529412
0.8235294117647057
0.8823529411764708
0.9411764705882354
0.9999999999999999
1.0784313725490198
1.0784313725490198
1.1568627450980393
1.2352941176470587
1.196078431372549
1.2156862745098038
1.1764705882352942
1.2156862745098038
1.2352941176470587
1.196078431372549
1.235294117647059
1.2549019607843135
1.235294117647059
1.2745098039215685
1.2549019607843135
1.3137254901960782
1.2941176470588234
1.156862745098039
1.1176470588235294
1.0588235294117645
0.9999999999999998
0.9019607843137255
0.9019607843137257
0.7647058823529412
0.7647058823529413
0.7058823529411766
0.6862745098039216
0.7450980392156863
0.7647058823529411
0.7647058823529411
0.7450980392156863
0.784313725490196
0.7254901960784315
0.8235294117647057
0.8431372549019607
0.8235294117647062
0.8235294117647062
0.8431372549019607
0.9215686274509803
0.9803921568627451
1.0784313725490198
1.1372549019607845
1.1372549019607843
1.0980392156862746
1.0588235294117645
1.0588235294117645
1.0980392156862746
1.0980392156862746
1.0392156862745097
1.0196078431372553
0.9411764705882353
0.8431372549019607
0.8823529411764708
0.8627450980392158
0.9411764705882353
0.9411764705882354
0.9411764705882353
0.9215686274509803
0.8431372549019607
0.9019607843137255
0.9019607843137255
0.9803921568627452
0.9411764705882354
0.9803921568627451
0.8823529411764707
0.9215686274509803
0.9215686274509803
0.8627450980392158
0.9019607843137255
0.8627450980392155
0.8039215686274509
0.7254901960784315
0.7647058823529411
0.6862745098039215
0.7058823529411764
0.6274509803921569
0.6078431372549021
0.6274509803921569
0.5686274509803922
0.5882352941176471
0.6078431372549019
0.6470588235294117
0.6666666666666666
0.6666666666666666
0.7254901960784315
0.7450980392156863
0.7843137254901962
0.8431372549019607
0.9411764705882353
0.9411764705882354
1.0
1.0
0.9411764705882353
1.0196078431372548
0.9411764705882353
0.9411764705882354
0.9215686274509806
0.8627450980392155
0.803921568627451
0.7254901960784315
0.6862745098039216
0.7058823529411764
0.7843137254901961
0.7450980392156863
0.7647058823529411
0.8627450980392155
0.8823529411764707
0.9999999999999999
1.0
1.0784313725490198
1.156862745098039
1.1764705882352942
1.1568627450980393
1.1960784313725488
1.2352941176470587
1.156862745098039
1.1176470588235294
1.0196078431372553
1.0
1.0196078431372548
0.9019607843137256
0.8627450980392155
0.8627450980392155
0.7843137254901961
0.8235294117647058
0.8431372549019607
0.9019607843137255
0.9803921568627452
0.9803921568627451
1.0392156862745097
1.0784313725490198
1.0784313725490198
1.0784313725490198
1.0980392156862746
1.0784313725490198
1.1176470588235294
1.0392156862745097
1.0
1.0784313725490193
0.9607843137254902
0.9803921568627451
0.9607843137254902
0.9411764705882353
0.980392156862745
0.9215686274509804
0.9019607843137255
0.9411764705882353
0.9999999999999999
0.9607843137254901
1.0
0.9803921568627451
1.03921568627451
1.0784313725490198
1.0392156862745097
1.1176470588235294
1.0784313725490198
1.0980392156862746
1.0588235294117645
0.9803921568627451
0.9803921568627451
0.9607843137254902
0.9803921568627451
0.9803921568627451
1.0392156862745097
1.0588235294117645
1.1372549019607845
1.0980392156862746
1.0980392156862746
1.1764705882352942
1.176470588235294
1.2156862745098038
1.176470588235294
1.1176470588235294
1.0392156862745097
0.9607843137254901
0.8823529411764707
0.9215686274509803
0.9411764705882353
0.9607843137254901
0.9215686274509804
0.9411764705882353
0.9999999999999999
0.9999999999999999
1.1176470588235294
1.196078431372549
1.2941176470588234
1.2941176470588234
1.2156862745098043
1.235294117647059
1.2156862745098038
1.1764705882352942
1.0980392156862746
1.0784313725490198
0.9803921568627451
0.8627450980392158
0.7843137254901961
0.6862745098039216
0.7450980392156863
0.7058823529411766
0.7058823529411766
0.7058823529411764
0.6470588235294117
0.6862745098039216
0.6862745098039216
0.7058823529411764
0.6862745098039216
0.7254901960784312
0.7254901960784315
0.7843137254901961
0.8627450980392155
0.8823529411764703
0.980392156862745
0.9999999999999998
0.980392156862745
1.0196078431372548
1.0392156862745097
1.0196078431372548
0.980392156862745
0.9019607843137252
0.8235294117647058
0.8039215686274509
0.7450980392156863
0.7843137254901961
0.8235294117647058
0.8235294117647062
0.8235294117647057
0.8823529411764703
0.9019607843137252
0.9019607843137255
0.9411764705882353
0.9411764705882353
0.9803921568627451
0.9019607843137255
0.8823529411764707
0.8823529411764707
0.8431372549019607
0.8627450980392155
0.8039215686274509
0.8431372549019607
0.8235294117647058
0.8039215686274509
0.8235294117647058
0.8235294117647058
0.8627450980392158
0.8431372549019607
0.843137254901961
0.7647058823529412
0.784313725490196
0.7450980392156863
0.7450980392156861
0.7254901960784312
0.7058823529411764
0.6862745098039216
0.6470588235294118
0.7058823529411764
0.7450980392156863
0.7647058823529411
0.7450980392156863
0.7843137254901961
0.7647058823529411
0.8235294117647058
0.8235294117647058
0.8627450980392158
0.9215686274509804
0.8823529411764707
0.9019607843137255
0.9411764705882353
1.03921568627451
1.0392156862745097
1.0784313725490198
1.0784313725490198
1.0980392156862746
1.0784313725490198
1.058823529411765
1.0392156862745097
1.058823529411765
1.0196078431372548
0.9411764705882353
0.9215686274509804
0.8431372549019606
0.8039215686274509
0.7450980392156863
0.784313725490196
0.6862745098039215
