# Supplementary material for: Obesity dysregulates feeding-evoked response dynamics in hypothalamic satiety neurons
Source: Sci Rep. 2025 Oct 14;15:35837. doi: 10.1038/s41598-025-19800-2 (PMC12521569; doi:10.1038/s41598-025-19800-2)
Supplement: Supplementary file 4 — Supplementary Material 4. [file 41598_2025_19800_MOESM4_ESM.zip › Fig 3_1/Fig 3b/NCD to_NCD_1st_MPK174_mean_licking_4.csv]

0.11235955056179775
0.056179775280898875
0.037453183520599245
0.056179775280898875
0.04494382022471911
0.037453183520599245
0.04815409309791332
0.042134831460674156
0.06242197253433209
0.07865168539325842
0.07865168539325841
0.07865168539325841
0.07865168539325841
0.06741573033707866
0.10112359550561799
0.10112359550561799
0.0898876404494382
0.0898876404494382
0.06741573033707865
0.04494382022471911
0.03370786516853933
0.03370786516853933
0.03370786516853933
0.03370786516853933
0.0
0.0
0.0
0.011235955056179777
0.011235955056179777
0.011235955056179777
0.011235955056179777
0.011235955056179777
0.022471910112359553
0.022471910112359553
0.03370786516853933
0.03370786516853933
0.03370786516853933
0.022471910112359553
0.03370786516853933
0.04494382022471911
0.06741573033707866
0.07865168539325841
0.06741573033707865
0.06741573033707865
0.06741573033707866
0.06741573033707866
0.06741573033707866
0.07865168539325841
0.06741573033707865
0.056179775280898875
0.033707865168539325
0.022471910112359553
0.03370786516853933
0.04494382022471911
0.03370786516853933
0.03370786516853933
0.03370786516853933
0.022471910112359553
0.022471910112359553
0.022471910112359553
0.022471910112359553
0.022471910112359553
0.011235955056179777
0.011235955056179777
0.022471910112359553
0.022471910112359553
0.033707865168539325
0.04494382022471911
0.04494382022471911
0.056179775280898875
0.06741573033707865
0.07865168539325841
0.10112359550561799
0.10112359550561799
0.0898876404494382
0.10112359550561797
0.10112359550561797
0.11235955056179775
0.12359550561797755
0.14606741573033705
0.16853932584269662
0.17977528089887643
0.16853932584269662
0.17977528089887643
0.1910112359550562
0.19101123595505617
0.1910112359550562
0.16853932584269662
0.16853932584269662
0.15730337078651685
0.14606741573033707
0.12359550561797755
0.12359550561797751
0.11235955056179775
0.10112359550561797
0.0898876404494382
0.10112359550561797
0.10112359550561797
0.11235955056179775
0.0898876404494382
0.07865168539325841
0.11235955056179775
0.4494382022471912
0.9999999999999988
1.7752808988764022
2.5842696629213515
3.2022471910112356
3.9101123595505576
4.640449438202244
5.382022471910116
6.067415730337085
6.820224719101125
7.157303370786517
7.314606741573028
7.247191011235952
7.224719101123593
7.337078651685389
7.39325842696629
7.348314606741571
7.303370786516852
7.292134831460672
7.213483146067416
7.258426966292133
7.179775280898873
7.179775280898876
7.04494382022472
6.977528089887642
6.921348314606744
6.820224719101128
6.7528089887640474
6.775280898876407
6.561797752808992
6.3146067415730345
6.325842696629214
6.078651685393259
5.910112359550564
5.7865168539325875
5.516853932584271
5.3258426966292145
5.3146067415730345
4.97752808988764
4.8651685393258415
4.808988764044944
4.550561797752807
4.516853932584267
4.528089887640448
4.39325842696629
4.494382022471909
4.6966292134831455
4.719101123595504
4.97752808988764
5.247191011235957
5.494382022471912
5.786516853932588
6.0337078651685445
6.202247191011242
6.3820224719101155
6.393258426966297
6.438202247191018
6.359550561797759
6.337078651685397
6.191011235955061
6.033707865168543
5.865168539325847
5.696629213483151
5.471910112359555
5.314606741573037
5.191011235955059
4.9438202247191025
4.696629213483146
4.41573033707865
4.2808988764044935
4.157303370786515
3.9550561797752803
3.7977528089887636
3.5955056179775275
3.359550561797752
3.1460674157303363
2.9438202247191008
2.842696629213483
2.730337078651685
2.561797752808989
2.438202247191012
2.3820224719101137
2.269662921348314
2.269662921348314
2.2471910112359543
2.2359550561797747
2.2247191011235956
2.2134831460674165
2.123595505617978
2.089887640449439
1.977528089887641
1.8651685393258433
1.7752808988764044
1.6629213483146073
1.5730337078651688
1.5056179775280898
1.3932584269662918
1.370786516853932
1.3258426966292132
1.3370786516853932
1.3146067415730331
1.2584269662921344
1.2584269662921344
1.2134831460674158
1.2134831460674158
1.2247191011235956
1.2247191011235952
1.157303370786517
1.2134831460674158
1.1235955056179776
1.1348314606741574
1.1460674157303368
1.1123595505617976
1.101123595505618
1.0337078651685392
0.9438202247191009
0.9101123595505616
0.8202247191011235
0.7528089887640448
0.7191011235955056
0.6179775280898876
0.5842696629213483
0.5168539325842696
0.4943820224719102
0.5168539325842696
0.4943820224719102
0.49438202247191004
0.5280898876404495
0.4719101123595506
0.449438202247191
0.44943820224719094
0.43820224719101136
0.4719101123595506
0.4606741573033708
0.46067415730337075
0.4606741573033708
0.4494382022471911
0.4269662921348314
0.4382022471910112
0.4269662921348315
0.39325842696629226
0.3483146067415731
0.28089887640449446
0.2921348314606742
0.30337078651685395
0.3370786516853933
0.31460674157303387
0.34831460674157316
0.3707865168539327
0.3595505617977529
0.40449438202247195
0.40449438202247195
0.4157303370786518
0.4157303370786517
0.3707865168539326
0.33707865168539325
0.33707865168539325
0.3146067415730338
0.32584269662921356
0.39325842696629226
0.3820224719101124
0.42696629213483156
0.4157303370786518
0.3932584269662922
0.39325842696629226
0.3820224719101124
0.37078651685393266
0.3258426966292136
0.2696629213483147
0.2247191011235955
0.1910112359550562
0.1348314606741573
0.12359550561797751
0.11235955056179774
0.10112359550561797
0.0898876404494382
0.0898876404494382
0.14606741573033707
0.15730337078651685
0.1348314606741573
0.1348314606741573
0.15730337078651685
0.15730337078651685
0.15730337078651682
0.16853932584269665
0.17977528089887646
0.19101123595505626
0.1573033707865169
0.16853932584269665
0.16853932584269665
0.15730337078651685
0.16853932584269665
0.17977528089887643
0.1910112359550562
0.17977528089887646
0.16853932584269665
0.14606741573033707
0.12359550561797755
0.10112359550561797
0.0898876404494382
0.10112359550561799
0.06741573033707865
0.07865168539325841
0.06741573033707865
0.06741573033707865
0.07865168539325842
0.11235955056179775
0.1348314606741573
0.15730337078651685
0.17977528089887646
0.17977528089887646
0.20224719101123598
0.19101123595505617
0.17977528089887643
0.17977528089887646
0.1910112359550562
0.1910112359550562
0.16853932584269662
0.1460674157303371
0.12359550561797757
0.11235955056179775
0.10112359550561799
0.10112359550561799
0.10112359550561799
0.10112359550561797
0.07865168539325841
0.06741573033707865
0.07865168539325842
0.0898876404494382
0.11235955056179775
0.12359550561797751
0.12359550561797755
0.12359550561797755
0.14606741573033707
0.16853932584269662
0.17977528089887643
0.17977528089887643
0.20224719101123598
0.21348314606741575
0.20224719101123598
0.20224719101123598
0.1910112359550562
0.17977528089887643
0.16853932584269665
0.1348314606741573
0.12359550561797751
0.11235955056179775
0.10112359550561799
0.0898876404494382
0.08988764044943821
0.07865168539325841
0.08988764044943821
0.10112359550561799
0.11235955056179775
0.12359550561797755
0.11235955056179775
0.11235955056179775
0.11235955056179775
0.12359550561797751
0.12359550561797755
0.13483146067415733
0.12359550561797755
0.14606741573033707
0.1460674157303371
0.15730337078651685
0.15730337078651685
0.16853932584269662
0.14606741573033705
0.14606741573033707
0.15730337078651682
0.14606741573033705
0.15730337078651685
0.1348314606741573
0.13483146067415733
0.12359550561797755
0.13483146067415733
0.12359550561797755
0.1348314606741573
0.11235955056179775
0.10112359550561799
0.12359550561797755
0.12359550561797755
0.1460674157303371
0.16853932584269662
0.15730337078651682
0.16853932584269665
0.17977528089887646
0.21348314606741578
0.2359550561797753
0.2471910112359551
0.22471910112359555
0.21348314606741578
0.20224719101123595
0.16853932584269662
0.20224719101123598
0.20224719101123598
0.20224719101123598
0.16853932584269665
0.16853932584269665
0.19101123595505617
0.2134831460674157
0.23595505617977522
0.2247191011235955
0.2696629213483147
0.23595505617977533
0.23595505617977533
0.2247191011235955
0.2247191011235955
0.20224719101123598
0.16853932584269662
0.16853932584269665
0.1573033707865169
0.1460674157303371
0.10112359550561797
0.12359550561797755
0.12359550561797751
0.13483146067415733
0.14606741573033707
0.15730337078651685
0.1460674157303371
0.12359550561797751
0.12359550561797751
0.1348314606741573
0.1348314606741573
0.11235955056179778
0.0898876404494382
0.06741573033707865
0.04494382022471911
0.03370786516853933
0.03370786516853933
0.06741573033707865
0.08988764044943821
0.10112359550561797
0.08988764044943821
0.11235955056179775
0.12359550561797755
0.12359550561797755
0.12359550561797755
0.12359550561797755
0.1348314606741573
0.10112359550561799
0.0898876404494382
0.07865168539325841
0.10112359550561797
0.0898876404494382
0.07865168539325841
0.10112359550561797
0.11235955056179775
0.12359550561797751
0.13483146067415733
0.13483146067415733
0.12359550561797751
0.12359550561797751
0.10112359550561799
0.08988764044943821
0.10112359550561797
0.07865168539325841
0.06741573033707866
0.07865168539325841
0.06741573033707865
0.07865168539325841
0.10112359550561799
0.10112359550561797
0.10112359550561797
0.10112359550561797
0.11235955056179775
0.12359550561797755
0.14606741573033707
0.12359550561797755
0.11235955056179775
0.10112359550561799
0.06741573033707866
0.056179775280898875
0.056179775280898875
0.056179775280898875
0.03370786516853933
0.03370786516853933
0.011235955056179777
0.022471910112359553
0.022471910112359553
0.03370786516853933
0.03370786516853933
0.03370786516853933
0.03370786516853933
0.03370786516853933
0.03370786516853933
0.022471910112359553
0.03370786516853933
0.022471910112359553
0.03370786516853933
0.03370786516853933
0.03370786516853933
0.03370786516853933
0.04494382022471911
0.056179775280898875
0.056179775280898875
0.056179775280898875
0.04494382022471911
0.04494382022471911
0.03370786516853933
0.022471910112359553
0.022471910112359553
0.03370786516853933
0.04494382022471911
0.06741573033707865
0.06741573033707865
0.10112359550561797
0.13483146067415733
0.1460674157303371
0.1460674157303371
0.16853932584269665
0.16853932584269665
0.1573033707865169
0.15730337078651685
0.12359550561797755
0.14606741573033707
0.13483146067415733
0.10112359550561799
0.11235955056179775
0.12359550561797755
0.12359550561797755
0.13483146067415733
0.15730337078651685
0.15730337078651682
0.1910112359550562
0.19101123595505615
0.19101123595505617
0.2134831460674157
0.21348314606741575
0.20224719101123598
0.20224719101123598
0.19101123595505617
0.20224719101123598
0.19101123595505617
0.17977528089887643
0.17977528089887643
0.17977528089887643
0.15730337078651685
0.1348314606741573
0.1348314606741573
0.11235955056179774
0.11235955056179774
0.07865168539325842
0.07865168539325842
0.056179775280898875
0.056179775280898875
0.04494382022471911
0.06741573033707866
0.06741573033707866
0.08988764044943821
0.10112359550561799
0.11235955056179775
0.1348314606741573
0.12359550561797755
0.14606741573033707
0.1460674157303371
0.13483146067415733
0.13483146067415733
0.13483146067415733
0.12359550561797755
0.12359550561797755
0.12359550561797755
0.11235955056179775
0.13483146067415733
0.11235955056179775
0.10112359550561797
0.10112359550561797
0.0898876404494382
0.11235955056179775
0.10112359550561799
0.08988764044943821
0.08988764044943821
0.07865168539325841
0.056179775280898875
0.06741573033707865
0.06741573033707865
0.06741573033707865
0.056179775280898875
0.04494382022471911
0.04494382022471911
0.056179775280898875
0.056179775280898875
0.07865168539325841
0.08988764044943821
0.07865168539325841
0.06741573033707866
0.06741573033707866
0.06741573033707866
0.056179775280898875
0.07865168539325841
0.07865168539325841
0.07865168539325841
0.07865168539325841
0.06741573033707865
0.07865168539325841
0.08988764044943821
0.10112359550561799
0.11235955056179774
0.11235955056179774
