# Supplementary material for: Obesity dysregulates feeding-evoked response dynamics in hypothalamic satiety neurons
Source: Sci Rep. 2025 Oct 14;15:35837. doi: 10.1038/s41598-025-19800-2 (PMC12521569; doi:10.1038/s41598-025-19800-2)
Supplement: Supplementary file 4 — Supplementary Material 4. [file 41598_2025_19800_MOESM4_ESM.zip › Fig 3_1/Fig 3b/NCD to_NCD_1st_MPK174_mean_licking_5.csv]

0.0
0.056179775280898875
0.037453183520599245
0.028089887640449437
0.022471910112359553
0.037453183520599245
0.04815409309791332
0.042134831460674156
0.037453183520599245
0.056179775280898875
0.06741573033707865
0.056179775280898875
0.06741573033707865
0.07865168539325841
0.0898876404494382
0.07865168539325841
0.11235955056179774
0.1348314606741573
0.1460674157303371
0.14606741573033707
0.1348314606741573
0.14606741573033707
0.14606741573033707
0.1348314606741573
0.1348314606741573
0.1348314606741573
0.10112359550561797
0.0898876404494382
0.0898876404494382
0.0898876404494382
0.0898876404494382
0.07865168539325841
0.06741573033707865
0.06741573033707865
0.056179775280898875
0.056179775280898875
0.04494382022471911
0.03370786516853933
0.022471910112359553
0.0
0.0
0.0
0.0
0.0
0.0
0.0
0.0
0.0
0.0
0.0
0.011235955056179777
0.022471910112359553
0.022471910112359553
0.03370786516853933
0.03370786516853933
0.04494382022471911
0.056179775280898875
0.07865168539325841
0.07865168539325841
0.07865168539325841
0.06741573033707865
0.07865168539325841
0.0898876404494382
0.08988764044943821
0.08988764044943821
0.07865168539325841
0.06741573033707865
0.04494382022471911
0.04494382022471911
0.04494382022471911
0.04494382022471911
0.022471910112359553
0.011235955056179777
0.0
0.011235955056179777
0.011235955056179777
0.011235955056179777
0.011235955056179777
0.011235955056179777
0.011235955056179777
0.022471910112359553
0.03370786516853933
0.03370786516853933
0.03370786516853933
0.022471910112359553
0.022471910112359553
0.022471910112359553
0.022471910112359553
0.022471910112359553
0.022471910112359553
0.011235955056179777
0.011235955056179777
0.011235955056179777
0.022471910112359553
0.022471910112359553
0.022471910112359553
0.022471910112359553
0.022471910112359553
0.022471910112359553
0.03370786516853933
0.07865168539325841
0.14606741573033707
0.46067415730337097
1.134831460674156
1.91011235955056
2.629213483146068
3.3483146067415737
4.0449438202247165
4.797752808988763
5.460674157303375
6.179775280898881
6.842696629213486
7.2808988764044935
7.2359550561797725
7.089887640449439
7.101123595505618
7.123595505617974
7.123595505617976
7.078651685393256
7.112359550561795
7.078651685393256
7.146067415730335
7.168539325842697
7.224719101123593
7.370786516853927
7.415730337078646
7.37078651685393
7.32584269662921
7.426966292134826
7.483146067415727
7.494382022471907
7.359550561797751
7.29213483146067
7.426966292134828
7.471910112359548
7.370786516853932
7.359550561797753
7.43820224719101
7.382022471910112
7.404494382022474
7.337078651685395
7.370786516853933
7.382022471910115
7.1910112359550595
7.056179775280907
7.056179775280905
7.056179775280902
7.12359550561798
7.089887640449443
6.988764044943827
6.955056179775285
6.910112359550568
6.84269662921349
6.84269662921349
6.831460674157309
6.786516853932593
6.752808988764054
6.505617977528097
6.2584269662921415
6.112359550561805
5.932584269662929
5.651685393258431
5.348314606741575
5.033707865168541
4.662921348314608
4.191011235955057
3.865168539325843
3.4831460674157317
3.2247191011235947
2.8539325842696632
2.5505617977528097
2.3146067415730345
2.0674157303370793
1.8426966292134839
1.6067415730337073
1.5617977528089886
1.382022471910112
1.3370786516853927
1.3146067415730327
1.2921348314606735
1.2921348314606735
1.2584269662921341
1.3146067415730334
1.3932584269662918
1.4269662921348312
1.4157303370786511
1.3707865168539324
1.370786516853932
1.3258426966292125
1.3370786516853925
1.3258426966292127
1.3146067415730334
1.2471910112359548
1.1123595505617974
1.0898876404494378
1.0674157303370784
1.089887640449438
1.0337078651685392
0.9887640449438204
0.9325842696629207
0.8314606741573028
0.8202247191011236
0.8202247191011236
0.8089887640449438
0.7865168539325841
0.7640449438202247
0.6741573033707865
0.6629213483146067
0.606741573033708
0.606741573033708
0.5955056179775282
0.5842696629213483
0.5505617977528089
0.595505617977528
0.5617977528089886
0.5393258426966291
0.5505617977528089
0.5168539325842696
0.5056179775280899
0.4494382022471911
0.4719101123595506
0.4606741573033708
0.4831460674157304
0.4269662921348316
0.4494382022471912
0.49438202247191027
0.49438202247191027
0.49438202247191027
0.4831460674157304
0.4719101123595506
0.4606741573033708
0.4269662921348316
0.48314606741573035
0.5505617977528091
0.5505617977528091
0.5393258426966293
0.5730337078651685
0.6067415730337079
0.6292134831460674
0.6179775280898878
0.6179775280898876
0.6179775280898876
0.5280898876404495
0.5280898876404495
0.5280898876404495
0.5168539325842698
0.46067415730337097
0.4494382022471911
0.41573033707865187
0.41573033707865187
0.4269662921348316
0.404494382022472
0.4269662921348316
0.3370786516853934
0.31460674157303387
0.2696629213483147
0.28089887640449446
0.2584269662921349
0.303370786516854
0.3483146067415732
0.32584269662921356
0.34831460674157316
0.32584269662921356
0.3483146067415732
0.32584269662921356
0.3820224719101125
0.3707865168539327
0.3820224719101125
0.3483146067415732
0.303370786516854
0.303370786516854
0.29213483146067426
0.26966292134831465
0.3258426966292136
0.3370786516853934
0.31460674157303387
0.32584269662921356
0.3146067415730338
0.3146067415730337
0.3146067415730337
0.32584269662921356
0.3146067415730338
0.30337078651685395
0.26966292134831465
0.303370786516854
0.303370786516854
0.2921348314606742
0.3370786516853934
0.3370786516853934
0.3707865168539327
0.404494382022472
0.46067415730337097
0.49438202247191027
0.4719101123595508
0.46067415730337097
0.41573033707865187
0.4382022471910114
0.3820224719101125
0.38202247191011257
0.35955056179775297
0.3370786516853934
0.28089887640449446
0.303370786516854
0.3146067415730338
0.3370786516853934
0.3483146067415732
0.3820224719101124
0.39325842696629226
0.3932584269662922
0.37078651685393266
0.32584269662921356
0.35955056179775285
0.303370786516854
0.29213483146067426
0.25842696629213485
0.26966292134831465
0.2134831460674157
0.2359550561797753
0.22471910112359547
0.22471910112359547
0.22471910112359547
0.1910112359550562
0.1910112359550562
0.1910112359550562
0.17977528089887643
0.21348314606741575
0.2359550561797753
0.23595505617977533
0.23595505617977533
0.2696629213483147
0.2921348314606742
0.303370786516854
0.2921348314606742
0.26966292134831465
0.2696629213483147
0.2584269662921349
0.2471910112359551
0.2247191011235955
0.2359550561797753
0.2247191011235955
0.20224719101123598
0.19101123595505617
0.2247191011235955
0.2471910112359551
0.2359550561797753
0.20224719101123598
0.17977528089887643
0.16853932584269662
0.1910112359550562
0.16853932584269662
0.16853932584269665
0.1910112359550562
0.17977528089887646
0.16853932584269662
0.17977528089887643
0.17977528089887643
0.16853932584269662
0.19101123595505617
0.1910112359550562
0.20224719101123598
0.2471910112359551
0.24719101123595513
0.22471910112359555
0.23595505617977533
0.2471910112359551
0.2359550561797753
0.25842696629213485
0.23595505617977533
0.20224719101123598
0.17977528089887643
0.1460674157303371
0.15730337078651685
0.17977528089887646
0.22471910112359555
0.2471910112359551
0.25842696629213485
0.26966292134831465
0.29213483146067426
0.31460674157303387
0.3258426966292136
0.303370786516854
0.26966292134831465
0.24719101123595513
0.20224719101123598
0.16853932584269662
0.16853932584269662
0.15730337078651685
0.15730337078651682
0.16853932584269662
0.19101123595505617
0.2247191011235955
0.2134831460674157
0.2359550561797753
0.2247191011235955
0.2247191011235955
0.2359550561797753
0.2471910112359551
0.25842696629213485
0.2247191011235955
0.2247191011235955
0.23595505617977522
0.2471910112359551
0.2471910112359551
0.2471910112359551
0.2584269662921349
0.23595505617977533
0.20224719101123598
0.17977528089887643
0.16853932584269662
0.1460674157303371
0.11235955056179775
0.12359550561797755
0.11235955056179778
0.12359550561797755
0.1348314606741573
0.14606741573033707
0.15730337078651682
0.15730337078651682
0.15730337078651682
0.1685393258426967
0.17977528089887646
0.17977528089887646
0.1910112359550562
0.20224719101123598
0.17977528089887643
0.16853932584269662
0.19101123595505617
0.1685393258426966
0.1797752808988764
0.16853932584269665
0.15730337078651685
0.14606741573033707
0.12359550561797755
0.10112359550561797
0.11235955056179775
0.13483146067415733
0.14606741573033707
0.1910112359550562
0.20224719101123598
0.2471910112359551
0.25842696629213485
0.2808988764044944
0.2808988764044944
0.30337078651685395
0.29213483146067415
0.29213483146067415
0.28089887640449446
0.23595505617977533
0.21348314606741578
0.16853932584269665
0.15730337078651685
0.14606741573033707
0.16853932584269662
0.14606741573033707
0.14606741573033705
0.12359550561797751
0.08988764044943821
0.08988764044943821
0.10112359550561799
0.10112359550561799
0.11235955056179774
0.0898876404494382
0.07865168539325842
0.10112359550561797
0.10112359550561799
0.11235955056179775
0.12359550561797751
0.12359550561797751
0.13483146067415733
0.12359550561797755
0.10112359550561797
0.12359550561797751
0.1348314606741573
0.11235955056179774
0.10112359550561799
0.08988764044943821
0.07865168539325841
0.0898876404494382
0.0898876404494382
0.12359550561797751
0.1348314606741573
0.12359550561797751
0.10112359550561797
0.08988764044943821
0.12359550561797751
0.12359550561797751
0.12359550561797751
0.14606741573033707
0.13483146067415733
0.11235955056179778
0.11235955056179775
0.12359550561797755
0.14606741573033707
0.16853932584269665
0.15730337078651682
0.16853932584269662
0.1910112359550562
0.21348314606741578
0.2471910112359551
0.24719101123595513
0.25842696629213485
0.23595505617977533
0.22471910112359555
0.2359550561797753
0.23595505617977533
0.2471910112359551
0.2247191011235955
0.22471910112359555
0.20224719101123598
0.1910112359550562
0.1910112359550562
0.20224719101123598
0.1910112359550562
0.16853932584269662
0.16853932584269662
0.14606741573033707
0.14606741573033707
0.08988764044943821
0.07865168539325841
0.07865168539325841
0.056179775280898875
0.056179775280898875
0.06741573033707865
0.056179775280898875
0.04494382022471911
0.056179775280898875
0.07865168539325841
0.07865168539325841
0.06741573033707866
0.06741573033707866
0.06741573033707866
0.056179775280898875
0.04494382022471911
0.04494382022471911
0.03370786516853933
0.03370786516853933
0.03370786516853933
0.03370786516853933
0.04494382022471911
0.04494382022471911
0.056179775280898875
0.06741573033707865
0.07865168539325842
0.08988764044943821
0.08988764044943821
0.07865168539325842
0.07865168539325841
0.07865168539325841
0.06741573033707866
0.07865168539325841
0.07865168539325841
0.06741573033707865
0.06741573033707866
0.056179775280898875
0.06741573033707865
0.07865168539325841
0.056179775280898875
0.056179775280898875
0.06741573033707866
0.06741573033707866
0.056179775280898875
0.06741573033707866
0.06741573033707866
0.06741573033707866
0.06741573033707866
0.056179775280898875
0.06741573033707866
0.06741573033707866
0.056179775280898875
0.04494382022471911
0.056179775280898875
0.04494382022471911
0.03370786516853933
0.03370786516853933
0.022471910112359553
0.03370786516853933
0.03370786516853933
0.03370786516853933
0.03370786516853933
0.03370786516853933
0.022471910112359553
0.022471910112359553
0.022471910112359553
0.03370786516853933
0.04494382022471911
0.03370786516853933
0.022471910112359553
0.022471910112359553
0.022471910112359553
0.022471910112359553
0.022471910112359553
0.022471910112359553
0.022471910112359553
0.011235955056179777
0.0
0.0
0.0
0.011235955056179777
0.011235955056179777
0.022471910112359553
0.022471910112359553
