# Supplementary material for: Obesity dysregulates feeding-evoked response dynamics in hypothalamic satiety neurons
Source: Sci Rep. 2025 Oct 14;15:35837. doi: 10.1038/s41598-025-19800-2 (PMC12521569; doi:10.1038/s41598-025-19800-2)
Supplement: Supplementary file 4 — Supplementary Material 4. [file 41598_2025_19800_MOESM4_ESM.zip › Fig 3_1/Fig 3b/NCD to_NCD_1st_MPK174_mean_licking_6.csv]

0.1282051282051282
0.0641025641025641
0.04273504273504273
0.03205128205128205
0.02564102564102564
0.021367521367521364
0.018315018315018316
0.016025641025641024
0.014245014245014244
0.01282051282051282
0.0
0.0
0.0
0.0
0.0
0.0
0.0
0.0
0.0
0.0
0.0
0.02564102564102564
0.02564102564102564
0.03846153846153847
0.03846153846153847
0.03846153846153847
0.03846153846153847
0.03846153846153847
0.03846153846153847
0.03846153846153847
0.03846153846153847
0.01282051282051282
0.02564102564102564
0.02564102564102564
0.05128205128205128
0.0641025641025641
0.0641025641025641
0.0641025641025641
0.0641025641025641
0.07692307692307694
0.07692307692307694
0.07692307692307694
0.0641025641025641
0.05128205128205128
0.03846153846153847
0.02564102564102564
0.02564102564102564
0.03846153846153847
0.05128205128205128
0.03846153846153846
0.05128205128205128
0.05128205128205128
0.05128205128205128
0.0641025641025641
0.0641025641025641
0.0641025641025641
0.0641025641025641
0.0641025641025641
0.05128205128205128
0.0641025641025641
0.05128205128205128
0.05128205128205128
0.05128205128205128
0.03846153846153847
0.02564102564102564
0.02564102564102564
0.02564102564102564
0.02564102564102564
0.02564102564102564
0.01282051282051282
0.01282051282051282
0.01282051282051282
0.01282051282051282
0.01282051282051282
0.01282051282051282
0.01282051282051282
0.01282051282051282
0.0
0.0
0.0
0.0
0.01282051282051282
0.01282051282051282
0.01282051282051282
0.02564102564102564
0.02564102564102564
0.03846153846153847
0.03846153846153847
0.05128205128205128
0.05128205128205128
0.05128205128205128
0.03846153846153847
0.03846153846153847
0.03846153846153847
0.02564102564102564
0.02564102564102564
0.01282051282051282
0.01282051282051282
0.0
0.0
0.0
0.07692307692307691
0.6282051282051281
1.2692307692307678
1.9102564102564088
2.538461538461539
3.230769230769233
3.948717948717946
4.487179487179486
5.089743589743593
5.692307692307699
6.205128205128211
6.307692307692312
6.269230769230775
6.2820512820512855
6.320512820512823
6.153846153846157
6.153846153846157
6.320512820512823
6.397435897435901
6.4358974358974415
6.4358974358974415
6.461538461538466
6.48717948717949
6.551282051282055
6.551282051282055
6.641025641025645
6.538461538461541
6.474358974358977
6.423076923076925
6.435897435897439
6.512820512820511
6.435897435897434
6.384615384615387
6.294871794871796
6.153846153846159
6.128205128205132
6.000000000000002
5.897435897435901
5.807692307692309
5.64102564102564
5.423076923076925
5.205128205128206
5.1153846153846185
4.910256410256413
4.884615384615388
4.769230769230771
4.653846153846157
4.576923076923081
4.500000000000003
4.461538461538464
4.435897435897437
4.512820512820514
4.500000000000003
4.48717948717949
4.461538461538463
4.448717948717947
4.551282051282049
4.628205128205129
4.538461538461538
4.538461538461537
4.615384615384615
4.564102564102562
4.576923076923076
4.58974358974359
4.512820512820514
4.346153846153847
4.166666666666668
3.7820512820512824
3.6025641025641035
3.3846153846153855
3.0384615384615374
2.807692307692307
2.512820512820513
2.23076923076923
2.0256410256410247
1.897435897435897
1.8589743589743586
1.9102564102564092
1.897435897435897
1.8717948717948714
1.8974358974358971
1.8589743589743586
1.807692307692307
1.807692307692307
1.7435897435897432
1.7307692307692304
1.5897435897435894
1.5384615384615379
1.5384615384615379
1.4615384615384612
1.4102564102564101
1.4102564102564097
1.4358974358974355
1.4615384615384617
1.4743589743589745
1.525641025641025
1.5641025641025634
1.4999999999999993
1.461538461538461
1.3974358974358971
1.3333333333333333
1.2948717948717945
1.205128205128205
1.1025641025641029
1.0512820512820515
0.9615384615384616
0.9102564102564105
0.935897435897436
0.8974358974358977
0.9358974358974358
0.9487179487179488
0.935897435897436
0.9358974358974358
0.9358974358974359
0.9358974358974358
0.9230769230769227
0.9487179487179485
0.8974358974358971
0.8717948717948716
0.8846153846153844
0.8461538461538458
0.846153846153846
0.8846153846153844
0.8589743589743588
0.8589743589743588
0.8076923076923077
0.705128205128205
0.6794871794871793
0.6794871794871794
0.6282051282051283
0.6538461538461537
0.6282051282051283
0.5641025641025642
0.5897435897435898
0.58974358974359
0.6410256410256412
0.7051282051282051
0.7692307692307693
0.7435897435897438
0.7307692307692308
0.730769230769231
0.705128205128205
0.7051282051282051
0.6923076923076922
0.6923076923076923
0.6538461538461539
0.6794871794871794
0.6538461538461539
0.6666666666666665
0.6538461538461537
0.6282051282051282
0.6153846153846153
0.6025641025641025
0.5897435897435898
0.5384615384615383
0.5512820512820511
0.5384615384615383
0.5512820512820511
0.5641025641025642
0.5384615384615385
0.5384615384615385
0.5512820512820514
0.5384615384615387
0.5128205128205131
0.48717948717948734
0.4615384615384616
0.4102564102564104
0.3717948717948719
0.3589743589743591
0.435897435897436
0.4358974358974359
0.41025641025641024
0.41025641025641024
0.39743589743589747
0.42307692307692313
0.3974358974358974
0.3461538461538461
0.34615384615384615
0.30769230769230765
0.2564102564102564
0.24358974358974358
0.23076923076923075
0.20512820512820512
0.24358974358974358
0.2564102564102564
0.24358974358974358
0.2948717948717949
0.28205128205128205
0.2948717948717949
0.2820512820512821
0.2820512820512821
0.3205128205128205
0.34615384615384615
0.34615384615384615
0.33333333333333337
0.34615384615384615
0.3205128205128205
0.32051282051282054
0.3205128205128205
0.30769230769230776
0.30769230769230776
0.2948717948717949
0.2948717948717949
0.2820512820512821
0.2820512820512821
0.2820512820512821
0.2948717948717949
0.2820512820512821
0.2820512820512821
0.3205128205128206
0.30769230769230776
0.30769230769230776
0.2820512820512821
0.2692307692307693
0.24358974358974358
0.24358974358974358
0.21794871794871795
0.24358974358974358
0.217948717948718
0.17948717948717946
0.19230769230769235
0.17948717948717946
0.21794871794871798
0.24358974358974358
0.26923076923076916
0.2692307692307693
0.2820512820512821
0.24358974358974358
0.24358974358974358
0.23076923076923078
0.21794871794871798
0.21794871794871798
0.19230769230769232
0.16666666666666669
0.16666666666666669
0.16666666666666666
0.15384615384615383
0.15384615384615383
0.16666666666666666
0.19230769230769232
0.21794871794871795
0.21794871794871795
0.20512820512820518
0.2307692307692308
0.20512820512820512
0.21794871794871798
0.23076923076923078
0.23076923076923075
0.23076923076923075
0.21794871794871798
0.20512820512820512
0.23076923076923075
0.2564102564102564
0.24358974358974358
0.24358974358974358
0.20512820512820512
0.20512820512820512
0.21794871794871795
0.21794871794871798
0.21794871794871795
0.20512820512820512
0.20512820512820512
0.20512820512820512
0.20512820512820512
0.2692307692307693
0.30769230769230765
0.2948717948717949
0.2948717948717949
0.2692307692307693
0.2692307692307693
0.2692307692307693
0.24358974358974358
0.24358974358974358
0.2435897435897436
0.23076923076923078
0.23076923076923078
0.24358974358974358
0.2564102564102564
0.2564102564102564
0.2692307692307693
0.2564102564102564
0.24358974358974358
0.21794871794871795
0.19230769230769232
0.1282051282051282
0.08974358974358973
0.07692307692307694
0.05128205128205128
0.0641025641025641
0.0641025641025641
0.0641025641025641
0.07692307692307691
0.10256410256410256
0.10256410256410256
0.10256410256410256
0.11538461538461538
0.11538461538461538
0.11538461538461538
0.1282051282051282
0.11538461538461538
0.1282051282051282
0.14102564102564105
0.11538461538461538
0.11538461538461538
0.1282051282051282
0.11538461538461538
0.1282051282051282
0.1282051282051282
0.10256410256410256
0.08974358974358976
0.07692307692307691
0.05128205128205128
0.05128205128205128
0.07692307692307691
0.10256410256410256
0.1282051282051282
0.10256410256410256
0.1153846153846154
0.1282051282051282
0.14102564102564105
0.17948717948717952
0.20512820512820512
0.2307692307692308
0.24358974358974358
0.20512820512820512
0.19230769230769232
0.20512820512820512
0.20512820512820512
0.20512820512820512
0.20512820512820512
0.20512820512820512
0.17948717948717954
0.15384615384615383
0.14102564102564105
0.16666666666666663
0.16666666666666663
0.16666666666666663
0.15384615384615388
0.14102564102564105
0.1282051282051282
0.10256410256410256
0.11538461538461539
0.11538461538461539
0.08974358974358973
0.08974358974358973
0.08974358974358973
0.10256410256410256
0.08974358974358976
0.11538461538461539
0.14102564102564105
0.1282051282051282
0.14102564102564105
0.16666666666666666
0.16666666666666666
0.15384615384615388
0.17948717948717954
0.17948717948717946
0.19230769230769232
0.16666666666666666
0.15384615384615383
0.16666666666666666
0.15384615384615388
0.14102564102564105
0.16666666666666666
0.16666666666666666
0.1282051282051282
0.11538461538461538
0.11538461538461539
0.11538461538461539
0.15384615384615388
0.15384615384615388
0.16666666666666663
0.17948717948717946
0.19230769230769235
0.17948717948717952
0.19230769230769232
0.20512820512820518
0.19230769230769235
0.20512820512820518
0.16666666666666666
0.15384615384615388
0.1282051282051282
0.11538461538461539
0.08974358974358976
0.11538461538461539
0.11538461538461539
0.08974358974358976
0.08974358974358976
0.07692307692307691
0.0641025641025641
0.07692307692307694
0.07692307692307694
0.07692307692307694
0.10256410256410256
0.07692307692307691
0.0641025641025641
0.07692307692307691
0.07692307692307691
0.07692307692307691
0.07692307692307691
0.07692307692307691
0.08974358974358973
0.08974358974358973
0.0641025641025641
0.0641025641025641
0.0641025641025641
0.05128205128205128
0.05128205128205128
0.05128205128205128
0.05128205128205128
0.03846153846153846
0.03846153846153847
0.02564102564102564
0.01282051282051282
0.01282051282051282
0.01282051282051282
0.01282051282051282
0.01282051282051282
0.01282051282051282
0.02564102564102564
0.03846153846153846
0.02564102564102564
0.03846153846153846
0.0641025641025641
0.08974358974358973
0.08974358974358973
0.11538461538461538
0.14102564102564105
0.17948717948717946
0.19230769230769232
0.19230769230769232
0.20512820512820512
0.19230769230769232
0.16666666666666663
0.15384615384615383
0.15384615384615383
0.1282051282051282
0.11538461538461538
0.07692307692307691
0.05128205128205128
0.05128205128205128
0.05128205128205128
0.0641025641025641
0.10256410256410256
0.10256410256410256
0.10256410256410256
0.11538461538461539
0.10256410256410256
0.10256410256410256
0.11538461538461539
0.10256410256410256
0.08974358974358973
0.07692307692307691
0.03846153846153846
0.03846153846153847
0.05128205128205128
0.03846153846153847
0.05128205128205128
0.05128205128205128
0.0641025641025641
0.07692307692307691
0.08974358974358973
0.08974358974358973
0.10256410256410256
0.10256410256410256
0.08974358974358973
0.08974358974358973
0.07692307692307691
0.10256410256410256
0.07692307692307691
0.0641025641025641
0.05128205128205128
0.05128205128205128
0.03846153846153847
0.02564102564102564
0.03846153846153847
0.05128205128205128
0.0641025641025641
0.05128205128205128
0.0641025641025641
0.07692307692307691
0.10256410256410256
0.10256410256410256
0.10256410256410256
0.11538461538461538
0.10256410256410256
0.08974358974358976
0.08974358974358973
0.08974358974358973
0.10256410256410256
0.08974358974358973
0.0641025641025641
0.07692307692307694
0.07692307692307694
0.0641025641025641
0.0641025641025641
0.07692307692307694
0.0641025641025641
0.05128205128205128
0.02564102564102564
