# Supplementary material for: Obesity dysregulates feeding-evoked response dynamics in hypothalamic satiety neurons
Source: Sci Rep. 2025 Oct 14;15:35837. doi: 10.1038/s41598-025-19800-2 (PMC12521569; doi:10.1038/s41598-025-19800-2)
Supplement: Supplementary file 4 — Supplementary Material 4. [file 41598_2025_19800_MOESM4_ESM.zip › Fig 3_1/Fig 3b/NCD to_NCD_1st_MPK174_mean_licking_7.csv]

0.1694915254237288
0.1694915254237288
0.11299435028248588
0.1271186440677966
0.13559322033898308
0.11299435028248588
0.12106537530266344
0.1271186440677966
0.11299435028248588
0.10169491525423728
0.0847457627118644
0.0847457627118644
0.0847457627118644
0.06779661016949154
0.06779661016949154
0.06779661016949154
0.05084745762711865
0.03389830508474577
0.03389830508474577
0.03389830508474577
0.03389830508474577
0.016949152542372885
0.016949152542372885
0.016949152542372885
0.0
0.0
0.0
0.0
0.0
0.0
0.0
0.03389830508474577
0.05084745762711865
0.06779661016949154
0.0847457627118644
0.1016949152542373
0.1016949152542373
0.1016949152542373
0.1016949152542373
0.1016949152542373
0.1016949152542373
0.0847457627118644
0.0847457627118644
0.0847457627118644
0.06779661016949154
0.05084745762711865
0.05084745762711865
0.06779661016949154
0.06779661016949154
0.06779661016949154
0.0847457627118644
0.06779661016949154
0.06779661016949154
0.0847457627118644
0.0847457627118644
0.10169491525423728
0.10169491525423728
0.0847457627118644
0.0847457627118644
0.0847457627118644
0.06779661016949154
0.06779661016949154
0.05084745762711865
0.016949152542372885
0.016949152542372885
0.0
0.0
0.0
0.0
0.0
0.0
0.0
0.016949152542372885
0.016949152542372885
0.03389830508474577
0.03389830508474577
0.05084745762711865
0.05084745762711865
0.06779661016949154
0.0847457627118644
0.0847457627118644
0.1016949152542373
0.0847457627118644
0.10169491525423728
0.0847457627118644
0.0847457627118644
0.06779661016949154
0.06779661016949154
0.05084745762711865
0.05084745762711865
0.05084745762711865
0.03389830508474577
0.05084745762711865
0.03389830508474577
0.05084745762711865
0.05084745762711865
0.05084745762711865
0.05084745762711865
0.0847457627118644
0.06779661016949154
0.0847457627118644
0.1016949152542373
0.5084745762711866
1.0338983050847457
1.661016949152542
2.2033898305084736
2.864406779661017
3.4067796610169494
3.898305084745763
4.457627118644067
4.999999999999998
5.491525423728815
5.6101694915254265
5.644067796610171
5.57627118644068
5.593220338983054
5.576271186440678
5.6271186440678
5.7288135593220355
5.728813559322034
5.694915254237288
5.796610169491528
5.745762711864407
5.728813559322034
5.7457627118644075
5.711864406779663
5.52542372881356
5.406779661016951
5.271186440677967
5.067796610169493
4.966101694915254
4.745762711864408
4.576271186440681
4.271186440677969
3.932203389830509
3.7457627118644083
3.6101694915254248
3.338983050847457
3.101694915254237
2.999999999999999
2.813559322033897
2.711864406779659
2.677966101694913
2.677966101694913
2.5593220338983036
2.4915254237288122
2.355932203389829
2.3389830508474567
2.338983050847457
2.322033898305084
2.3050847457627106
2.2711864406779654
2.254237288135592
2.254237288135593
2.3559322033898304
2.305084745762712
2.35593220338983
2.457627118644067
2.4406779661016946
2.4237288135593213
2.5423728813559308
2.5254237288135584
2.4576271186440666
2.5423728813559316
2.508474576271186
2.5593220338983036
2.4406779661016937
2.3898305084745757
2.2711864406779654
2.2542372881355925
2.11864406779661
1.9661016949152539
1.9322033898305082
1.7457627118644068
1.661016949152542
1.5254237288135593
1.5762711864406775
1.4406779661016953
1.3898305084745763
1.2881355932203389
1.1864406779661016
1.254237288135593
1.1864406779661016
1.1525423728813557
1.2033898305084743
1.203389830508474
1.1525423728813557
1.101694915254237
1.1864406779661014
1.1694915254237284
1.186440677966101
1.1355932203389827
1.1694915254237286
1.135593220338983
1.0847457627118644
1.0508474576271183
1.0508474576271183
1.0677966101694913
1.0677966101694911
1.0847457627118642
1.101694915254237
1.1186440677966099
1.101694915254237
1.1525423728813557
1.2033898305084747
1.2372881355932202
1.1694915254237288
1.1864406779661016
1.1525423728813557
1.11864406779661
1.0169491525423726
0.9322033898305084
0.8644067796610169
0.8305084745762714
0.7796610169491526
0.7796610169491526
0.8305084745762713
0.8135593220338982
0.7627118644067797
0.711864406779661
0.7796610169491524
0.8813559322033897
0.9152542372881356
0.9152542372881356
0.8644067796610171
0.8305084745762713
0.7627118644067797
0.7966101694915253
0.8135593220338981
0.8983050847457625
0.9322033898305082
0.8813559322033897
0.8983050847457628
0.8305084745762713
0.847457627118644
0.7966101694915255
0.7966101694915255
0.7966101694915255
0.7796610169491526
0.711864406779661
0.6101694915254239
0.5593220338983053
0.5423728813559323
0.576271186440678
0.6101694915254237
0.6779661016949151
0.728813559322034
0.6949152542372882
0.6949152542372882
0.7118644067796609
0.6949152542372882
0.7457627118644067
0.7627118644067798
0.7627118644067797
0.6949152542372882
0.6440677966101696
0.6101694915254239
0.5932203389830509
0.576271186440678
0.5932203389830508
0.6271186440677966
0.6440677966101694
0.5593220338983051
0.576271186440678
0.5593220338983051
0.5084745762711865
0.5423728813559323
0.5593220338983053
0.6271186440677967
0.5932203389830509
0.5932203389830509
0.5254237288135595
0.5423728813559323
0.5084745762711864
0.559322033898305
0.6271186440677967
0.6101694915254239
0.5932203389830509
0.5084745762711864
0.5254237288135594
0.5084745762711864
0.5593220338983051
0.5254237288135594
0.5254237288135594
0.47457627118644063
0.423728813559322
0.38983050847457623
0.3728813559322034
0.35593220338983056
0.3389830508474576
0.35593220338983056
0.3220338983050847
0.3389830508474576
0.3050847457627119
0.3050847457627119
0.3220338983050847
0.288135593220339
0.27118644067796616
0.288135593220339
0.288135593220339
0.2542372881355932
0.22033898305084743
0.2542372881355932
0.27118644067796616
0.288135593220339
0.2542372881355932
0.27118644067796616
0.288135593220339
0.3050847457627119
0.3389830508474577
0.3389830508474577
0.3389830508474577
0.30508474576271194
0.3389830508474576
0.3389830508474576
0.3389830508474576
0.3559322033898305
0.3898305084745763
0.3728813559322034
0.3220338983050847
0.3559322033898305
0.3559322033898305
0.4067796610169491
0.4067796610169491
0.423728813559322
0.423728813559322
0.4067796610169491
0.3898305084745763
0.3728813559322034
0.4067796610169491
0.38983050847457623
0.42372881355932207
0.4067796610169492
0.42372881355932207
0.4067796610169492
0.47457627118644063
0.5423728813559321
0.559322033898305
0.576271186440678
0.5932203389830508
0.5932203389830508
0.5423728813559322
0.5254237288135594
0.5254237288135593
0.4915254237288135
0.423728813559322
0.3389830508474576
0.288135593220339
0.288135593220339
0.23728813559322035
0.23728813559322032
0.27118644067796616
0.27118644067796616
0.27118644067796616
0.27118644067796616
0.3050847457627119
0.3389830508474576
0.3389830508474576
0.3389830508474576
0.3728813559322034
0.3559322033898305
0.3728813559322034
0.3728813559322034
0.3728813559322034
0.3728813559322034
0.37288135593220334
0.4067796610169491
0.423728813559322
0.4067796610169491
0.37288135593220334
0.3898305084745763
0.35593220338983056
0.3559322033898305
0.288135593220339
0.288135593220339
0.288135593220339
0.22033898305084743
0.20338983050847456
0.1864406779661017
0.1864406779661017
0.1694915254237288
0.1694915254237288
0.15254237288135591
0.18644067796610167
0.18644067796610167
0.13559322033898308
0.15254237288135591
0.1694915254237288
0.1864406779661017
0.20338983050847456
0.2033898305084746
0.22033898305084743
0.22033898305084743
0.20338983050847456
0.1864406779661017
0.20338983050847456
0.20338983050847456
0.1694915254237288
0.1864406779661017
0.20338983050847456
0.23728813559322032
0.27118644067796616
0.288135593220339
0.30508474576271194
0.3728813559322034
0.3559322033898305
0.3559322033898305
0.3728813559322034
0.37288135593220334
0.3389830508474576
0.30508474576271194
0.30508474576271183
0.288135593220339
0.30508474576271194
0.2542372881355932
0.2542372881355932
0.2542372881355932
0.2542372881355932
0.2542372881355932
0.2542372881355932
0.23728813559322032
0.16949152542372878
0.15254237288135594
0.11864406779661016
0.11864406779661016
0.13559322033898308
0.11864406779661016
0.13559322033898305
0.11864406779661016
0.11864406779661016
0.13559322033898308
0.13559322033898308
0.13559322033898308
0.11864406779661016
0.1016949152542373
0.0847457627118644
0.0847457627118644
0.06779661016949154
0.0847457627118644
0.0847457627118644
0.10169491525423728
0.13559322033898308
0.13559322033898308
0.1864406779661017
0.1864406779661017
0.2033898305084746
0.2033898305084746
0.1864406779661017
0.15254237288135594
0.16949152542372878
0.15254237288135594
0.11864406779661016
0.15254237288135591
0.11864406779661017
0.13559322033898308
0.13559322033898308
0.13559322033898308
0.13559322033898308
0.13559322033898308
0.11864406779661016
0.10169491525423728
0.10169491525423728
0.06779661016949154
0.05084745762711865
0.05084745762711865
0.05084745762711865
0.06779661016949154
0.06779661016949154
0.0847457627118644
0.06779661016949154
0.06779661016949154
0.06779661016949154
0.06779661016949154
0.06779661016949154
0.05084745762711865
0.03389830508474577
0.016949152542372885
0.016949152542372885
0.016949152542372885
0.016949152542372885
0.016949152542372885
0.03389830508474577
0.05084745762711865
0.06779661016949154
0.0847457627118644
0.0847457627118644
0.0847457627118644
0.0847457627118644
0.06779661016949154
0.06779661016949154
0.0847457627118644
0.0847457627118644
0.06779661016949154
0.05084745762711865
0.03389830508474577
0.05084745762711865
0.05084745762711865
0.05084745762711865
0.05084745762711865
0.05084745762711865
0.05084745762711865
0.03389830508474577
0.06779661016949154
0.06779661016949154
0.06779661016949154
0.05084745762711865
0.05084745762711865
0.05084745762711865
0.05084745762711865
0.05084745762711865
0.06779661016949154
0.06779661016949154
0.03389830508474577
0.05084745762711865
0.05084745762711865
0.06779661016949154
0.0847457627118644
0.0847457627118644
0.0847457627118644
0.0847457627118644
0.05084745762711864
0.05084745762711864
0.05084745762711864
0.05084745762711865
0.05084745762711865
0.03389830508474577
0.03389830508474577
0.03389830508474577
0.03389830508474577
0.05084745762711865
0.05084745762711865
0.0847457627118644
0.0847457627118644
0.06779661016949154
0.06779661016949154
0.06779661016949154
0.06779661016949154
0.0847457627118644
0.10169491525423728
0.11864406779661017
0.11864406779661017
0.11864406779661017
0.11864406779661017
0.13559322033898305
0.15254237288135594
0.15254237288135594
0.16949152542372878
0.15254237288135591
0.1694915254237288
0.1694915254237288
0.1694915254237288
0.15254237288135591
0.15254237288135591
0.15254237288135591
0.1694915254237288
0.1694915254237288
0.15254237288135594
0.15254237288135594
0.13559322033898308
0.11864406779661016
0.11864406779661016
0.11864406779661016
0.11864406779661016
0.11864406779661016
0.0847457627118644
0.10169491525423728
0.0847457627118644
0.0847457627118644
0.06779661016949154
0.06779661016949154
0.06779661016949154
0.06779661016949154
0.06779661016949154
0.05084745762711865
0.05084745762711865
0.03389830508474577
0.03389830508474577
0.03389830508474577
0.03389830508474577
0.016949152542372885
0.016949152542372885
0.0
0.016949152542372885
0.016949152542372885
0.016949152542372885
0.016949152542372885
0.016949152542372885
0.05084745762711865
0.05084745762711865
0.06779661016949154
0.0847457627118644
0.0847457627118644
0.06779661016949154
0.06779661016949154
0.06779661016949154
0.06779661016949154
0.06779661016949154
0.03389830508474577
0.03389830508474577
0.03389830508474577
0.016949152542372885
