# Supplementary material for: Obesity dysregulates feeding-evoked response dynamics in hypothalamic satiety neurons
Source: Sci Rep. 2025 Oct 14;15:35837. doi: 10.1038/s41598-025-19800-2 (PMC12521569; doi:10.1038/s41598-025-19800-2)
Supplement: Supplementary file 4 — Supplementary Material 4. [file 41598_2025_19800_MOESM4_ESM.zip › Fig 3_1/Fig 3b/NCD to_NCD_1st_MPK174_mean_licking_8.csv]

0.0
0.0
0.0
0.0
0.0
0.0
0.0
0.0
0.0
0.0
0.0
0.0
0.0
0.0
0.0
0.0
0.0
0.0
0.0
0.0
0.0
0.0
0.012658227848101266
0.012658227848101266
0.012658227848101266
0.012658227848101266
0.012658227848101266
0.012658227848101266
0.012658227848101266
0.012658227848101266
0.012658227848101266
0.012658227848101266
0.0
0.0
0.0
0.0
0.0
0.0
0.0
0.0
0.0
0.0
0.0
0.0
0.0
0.0
0.0
0.0
0.0
0.0
0.0
0.0
0.0
0.0
0.0
0.0
0.0
0.0
0.0
0.0
0.0
0.0
0.0
0.0
0.0
0.0
0.0
0.0
0.0
0.0
0.0
0.0
0.0
0.0
0.0
0.0
0.0
0.0
0.0
0.0
0.0
0.0
0.0
0.0
0.0
0.0
0.0
0.0
0.0
0.0
0.0
0.0
0.0
0.0
0.0
0.0
0.0
0.012658227848101266
0.012658227848101266
0.012658227848101266
0.012658227848101266
0.037974683544303806
0.49367088607594967
1.215189873417721
1.8227848101265807
2.5949367088607604
3.2405063291139236
3.898734177215188
4.531645569620252
5.202531645569623
5.873417721518993
6.569620253164561
6.797468354430386
6.7848101265822836
6.886075949367093
6.772151898734182
6.8987341772151956
7.000000000000003
7.063291139240509
7.07594936708861
7.088607594936713
7.000000000000005
7.050632911392405
7.101265822784812
7.050632911392407
6.9493670886076
6.772151898734182
6.6329113924050676
6.531645569620256
6.34177215189874
6.088607594936711
5.822784810126582
5.481012658227849
5.012658227848103
4.620253164556962
4.341772151898736
4.037974683544307
3.696202531645571
3.3164556962025307
3.113924050632913
2.8987341772151916
2.7594936708860756
2.632911392405063
2.594936708860759
2.6202531645569622
2.607594936708861
2.5696202531645564
2.506329113924051
2.481012658227849
2.3670886075949364
2.3544303797468356
2.354430379746835
2.316455696202532
2.2784810126582284
2.240506329113924
2.1392405063291133
2.063291139240506
2.050632911392405
2.215189873417721
2.2784810126582284
2.2911392405063293
2.2911392405063284
2.278481012658227
2.265822784810126
2.265822784810126
2.3924050632911387
2.468354430379746
2.4683544303797462
2.3670886075949364
2.3417721518987342
2.4177215189873418
2.379746835443038
2.3291139240506338
2.379746835443038
2.3417721518987342
2.2784810126582276
2.3417721518987342
2.4177215189873418
2.4050632911392404
2.4303797468354436
2.3670886075949387
2.455696202531646
2.5316455696202538
2.5316455696202538
2.5443037974683556
2.5696202531645578
2.5443037974683542
2.556962025316455
2.556962025316456
2.5316455696202538
2.443037974683545
2.379746835443038
2.4050632911392413
2.379746835443039
2.405063291139241
2.4556962025316467
2.5063291139240516
2.4936708860759507
2.518987341772153
2.455696202531647
2.4810126582278498
2.4050632911392427
2.2911392405063307
2.3164556962025324
2.303797468354431
2.1645569620253173
1.9999999999999998
1.9493670886075947
1.9746835443037971
2.113924050632912
2.1898734177215196
2.2784810126582284
2.417721518987342
2.405063291139241
2.2784810126582284
2.253164556962026
2.227848101265823
2.1392405063291147
2.063291139240506
2.025316455696202
2.025316455696202
2.088607594936709
2.0126582278481013
2.0000000000000004
2.1012658227848116
2.1518987341772156
2.1898734177215196
2.2151898734177213
2.177215189873417
1.9873417721518978
1.8481012658227844
1.70886075949367
1.6202531645569618
1.5063291139240502
1.4050632911392402
1.3797468354430378
1.3164556962025316
1.2911392405063291
1.291139240506329
1.3544303797468351
1.3291139240506324
1.3670886075949362
1.3797468354430378
1.392405063291139
1.430379746835443
1.3670886075949369
1.3670886075949369
1.3417721518987347
1.2405063291139244
1.2151898734177218
1.2658227848101267
1.2784810126582276
1.3291139240506324
1.3544303797468356
1.3797468354430378
1.3924050632911391
1.392405063291139
1.3670886075949362
1.4050632911392404
1.3797468354430378
1.3291139240506329
1.1645569620253164
1.10126582278481
1.0759493670886073
0.9873417721518984
1.0253164556962024
1.0886075949367084
1.1392405063291142
1.1392405063291138
1.1392405063291136
1.1139240506329111
1.1518987341772153
1.1265822784810124
1.1012658227848102
1.0886075949367089
1.0632911392405062
0.9999999999999999
0.9367088607594937
0.911392405063291
0.9240506329113923
0.949367088607595
0.911392405063291
0.8987341772151897
0.8987341772151901
0.8860759493670888
0.8481012658227848
0.7974683544303797
0.7848101265822784
0.759493670886076
0.6962025316455696
0.6582278481012658
0.6582278481012658
0.6202531645569619
0.5443037974683544
0.5063291139240507
0.48101265822784817
0.45569620253164567
0.4303797468354431
0.3924050632911392
0.40506329113924044
0.43037974683544306
0.4303797468354431
0.45569620253164556
0.49367088607594944
0.5316455696202531
0.5189873417721518
0.5316455696202531
0.5316455696202531
0.5443037974683544
0.5189873417721518
0.46835443037974683
0.4683544303797469
0.4303797468354431
0.4177215189873417
0.379746835443038
0.35443037974683544
0.31645569620253167
0.3037974683544304
0.2911392405063291
0.35443037974683544
0.4050632911392405
0.37974683544303806
0.3924050632911392
0.37974683544303806
0.35443037974683544
0.3417721518987341
0.3544303797468354
0.32911392405063294
0.32911392405063294
0.2531645569620254
0.22784810126582283
0.24050632911392408
0.22784810126582283
0.20253164556962025
0.24050632911392408
0.26582278481012667
0.2911392405063291
0.31645569620253167
0.3670886075949367
0.3924050632911392
0.35443037974683544
0.32911392405063294
0.3037974683544304
0.3037974683544304
0.2911392405063291
0.26582278481012667
0.2405063291139241
0.22784810126582283
0.17721518987341772
0.16455696202531644
0.17721518987341772
0.17721518987341772
0.1772151898734177
0.16455696202531644
0.15189873417721522
0.15189873417721522
0.13924050632911394
0.15189873417721522
0.16455696202531647
0.18987341772151903
0.20253164556962025
0.24050632911392406
0.2784810126582279
0.3164556962025317
0.3164556962025317
0.32911392405063294
0.31645569620253167
0.2911392405063291
0.26582278481012656
0.24050632911392408
0.22784810126582275
0.18987341772151894
0.16455696202531647
0.1518987341772152
0.16455696202531647
0.1645569620253165
0.1772151898734177
0.189873417721519
0.20253164556962025
0.189873417721519
0.20253164556962025
0.22784810126582278
0.24050632911392408
0.21518987341772156
0.20253164556962025
0.18987341772151903
0.1772151898734177
0.16455696202531644
0.13924050632911394
0.15189873417721522
0.12658227848101267
0.11392405063291138
0.08860759493670885
0.10126582278481011
0.11392405063291139
0.10126582278481013
0.11392405063291139
0.11392405063291142
0.12658227848101267
0.12658227848101267
0.12658227848101267
0.1265822784810127
0.12658227848101267
0.12658227848101267
0.11392405063291138
0.11392405063291138
0.10126582278481011
0.08860759493670886
0.10126582278481013
0.10126582278481013
0.11392405063291138
0.10126582278481013
0.08860759493670885
0.10126582278481013
0.10126582278481013
0.11392405063291139
0.10126582278481013
0.12658227848101267
0.11392405063291139
0.10126582278481013
0.10126582278481013
0.10126582278481013
0.10126582278481013
0.0759493670886076
0.07594936708860761
0.0759493670886076
0.0759493670886076
0.06329113924050633
0.06329113924050633
0.08860759493670885
0.0759493670886076
0.0759493670886076
0.0759493670886076
0.0759493670886076
0.06329113924050633
0.05063291139240506
0.06329113924050633
0.05063291139240506
0.037974683544303806
0.012658227848101266
0.012658227848101266
0.012658227848101266
0.012658227848101266
0.012658227848101266
0.012658227848101266
0.012658227848101266
0.012658227848101266
0.012658227848101266
0.012658227848101266
0.012658227848101266
0.012658227848101266
0.012658227848101266
0.012658227848101266
0.012658227848101266
0.012658227848101266
0.012658227848101266
0.0
0.012658227848101266
0.012658227848101266
0.012658227848101266
0.012658227848101266
0.012658227848101266
0.02531645569620253
0.02531645569620253
0.02531645569620253
0.02531645569620253
0.037974683544303806
0.02531645569620253
0.02531645569620253
0.02531645569620253
0.02531645569620253
0.02531645569620253
0.012658227848101266
0.012658227848101266
0.012658227848101266
0.012658227848101266
0.0
0.012658227848101266
0.02531645569620253
0.02531645569620253
0.0379746835443038
0.05063291139240506
0.07594936708860761
0.10126582278481013
0.10126582278481013
0.10126582278481013
0.10126582278481013
0.08860759493670885
0.08860759493670885
0.08860759493670885
0.08860759493670885
0.08860759493670885
0.0759493670886076
0.05063291139240506
0.05063291139240506
0.06329113924050633
0.06329113924050633
0.06329113924050633
0.05063291139240506
0.06329113924050633
0.05063291139240506
0.037974683544303806
0.02531645569620253
0.02531645569620253
0.02531645569620253
0.012658227848101266
0.012658227848101266
0.012658227848101266
0.012658227848101266
0.012658227848101266
0.012658227848101266
0.02531645569620253
0.0379746835443038
0.05063291139240506
0.05063291139240506
0.06329113924050633
0.0759493670886076
0.0759493670886076
0.0759493670886076
0.06329113924050633
0.06329113924050633
0.05063291139240506
0.0379746835443038
0.02531645569620253
0.02531645569620253
0.012658227848101266
0.0
0.0
0.0
0.0
0.012658227848101266
0.012658227848101266
0.012658227848101266
0.012658227848101266
0.012658227848101266
0.012658227848101266
0.012658227848101266
0.012658227848101266
0.012658227848101266
0.012658227848101266
0.0
0.0
0.0
0.0
0.0
0.0
0.0
0.0
0.0
0.0
0.0
0.0
0.0
0.0
0.0
0.0
0.0
0.0
0.0
0.0
0.0
0.0
0.0
0.0
0.0
0.0
0.0
0.0
0.0
0.0
0.0
0.0
0.0
0.0
0.012658227848101266
0.02531645569620253
0.02531645569620253
0.02531645569620253
0.0379746835443038
0.0379746835443038
0.0379746835443038
0.0379746835443038
0.0379746835443038
0.0379746835443038
0.02531645569620253
0.012658227848101266
0.012658227848101266
0.012658227848101266
0.0
0.0
0.0
0.0
0.0
0.0
0.0
0.0
0.0
0.0
0.0
0.0
0.0
