# Supplementary material for: Obesity dysregulates feeding-evoked response dynamics in hypothalamic satiety neurons
Source: Sci Rep. 2025 Oct 14;15:35837. doi: 10.1038/s41598-025-19800-2 (PMC12521569; doi:10.1038/s41598-025-19800-2)
Supplement: Supplementary file 4 — Supplementary Material 4. [file 41598_2025_19800_MOESM4_ESM.zip › Fig 3_1/Fig 3b/NCD to_NCD_1st_MPK174_mean_licking_9.csv]

0.0
0.06756756756756757
0.04504504504504504
0.033783783783783786
0.02702702702702703
0.02252252252252252
0.019305019305019305
0.033783783783783786
0.03003003003003003
0.04054054054054054
0.04054054054054054
0.02702702702702703
0.02702702702702703
0.02702702702702703
0.02702702702702703
0.02702702702702703
0.02702702702702703
0.013513513513513514
0.013513513513513514
0.0
0.0
0.0
0.0
0.0
0.0
0.0
0.0
0.0
0.0
0.0
0.0
0.0
0.0
0.0
0.0
0.0
0.0
0.0
0.0
0.0
0.0
0.0
0.0
0.0
0.0
0.0
0.0
0.0
0.0
0.0
0.0
0.0
0.0
0.0
0.0
0.0
0.0
0.0
0.0
0.0
0.0
0.0
0.0
0.0
0.0
0.0
0.0
0.0
0.0
0.0
0.0
0.0
0.0
0.0
0.0
0.0
0.0
0.0
0.0
0.0
0.0
0.0
0.0
0.0
0.0
0.0
0.0
0.0
0.0
0.0
0.0
0.0
0.0
0.0
0.0
0.0
0.0
0.0
0.0
0.0
0.0
0.0
0.05405405405405406
0.22972972972972974
0.7027027027027026
1.2702702702702697
1.7972972972972974
2.3108108108108114
2.8378378378378395
3.4594594594594588
3.9459459459459456
4.5
5.067567567567568
5.513513513513514
5.716216216216219
5.851351351351351
5.959459459459459
6.1621621621621605
6.2972972972972965
6.310810810810809
6.513513513513512
6.621621621621624
6.581081081081082
6.567567567567566
6.472972972972971
6.364864864864863
6.4054054054054035
6.4189189189189175
6.432432432432432
6.4459459459459465
6.432432432432435
6.310810810810812
6.243243243243246
6.243243243243246
6.27027027027027
6.175675675675681
6.162162162162165
5.9459459459459465
5.608108108108112
5.594594594594597
5.364864864864867
5.202702702702705
5.229729729729733
5.054054054054056
4.945945945945947
5.013513513513516
4.864864864864867
4.891891891891892
5.054054054054056
4.918918918918918
5.0810810810810825
5.283783783783785
5.202702702702705
5.351351351351353
5.391891891891892
5.243243243243244
5.243243243243246
5.175675675675677
5.040540540540542
4.891891891891892
4.716216216216216
4.54054054054054
4.4594594594594605
4.148648648648651
3.9999999999999996
3.9324324324324333
3.743243243243244
3.5540540540540535
3.513513513513514
3.405405405405406
3.2567567567567575
3.1081081081081074
3.013513513513514
2.8918918918918934
2.702702702702704
2.4864864864864877
2.3513513513513518
2.3243243243243255
2.1621621621621614
2.094594594594594
1.9999999999999993
1.864864864864864
1.77027027027027
1.743243243243243
1.6756756756756754
1.6621621621621618
1.567567567567567
1.4054054054054046
1.3108108108108107
1.2027027027027024
1.1081081081081077
1.067567567567567
1.0135135135135132
0.9729729729729726
0.986486486486486
0.986486486486486
1.0405405405405401
1.0810810810810805
1.0405405405405401
1.1216216216216215
1.081081081081081
1.0405405405405403
0.9729729729729725
0.932432432432432
0.8108108108108107
0.716216216216216
0.5945945945945947
0.5000000000000001
0.5135135135135137
0.3783783783783784
0.35135135135135137
0.3648648648648649
0.32432432432432434
0.31081081081081086
0.31081081081081086
0.3108108108108108
0.28378378378378377
0.2567567567567568
0.22972972972972974
0.22972972972972974
0.22972972972972974
0.18918918918918917
0.17567567567567569
0.16216216216216217
0.13513513513513511
0.12162162162162163
0.13513513513513511
0.13513513513513511
0.13513513513513511
0.13513513513513514
0.12162162162162164
0.12162162162162164
0.10810810810810811
0.0945945945945946
0.10810810810810811
0.10810810810810811
0.09459459459459459
0.08108108108108109
0.08108108108108109
0.08108108108108109
0.06756756756756757
0.06756756756756757
0.08108108108108109
0.08108108108108109
0.08108108108108109
0.06756756756756757
0.06756756756756757
0.06756756756756757
0.05405405405405406
0.04054054054054054
0.04054054054054054
0.02702702702702703
0.013513513513513514
0.013513513513513514
0.0
0.0
0.013513513513513514
0.013513513513513514
0.013513513513513514
0.013513513513513514
0.013513513513513514
0.013513513513513514
0.013513513513513514
0.013513513513513514
0.013513513513513514
0.013513513513513514
0.0
0.0
0.0
0.0
0.0
0.0
0.0
0.0
0.0
0.0
0.0
0.0
0.0
0.0
0.0
0.0
0.0
0.0
0.0
0.0
0.0
0.0
0.0
0.0
0.0
0.0
0.0
0.0
0.0
0.0
0.0
0.0
0.0
0.0
0.0
0.0
0.0
0.0
0.0
0.0
0.0
0.0
0.0
0.0
0.0
0.0
0.0
0.0
0.0
0.0
0.0
0.0
0.0
0.0
0.0
0.0
0.0
0.0
0.0
0.0
0.0
0.0
0.0
0.0
0.013513513513513514
0.013513513513513514
0.013513513513513514
0.013513513513513514
0.013513513513513514
0.013513513513513514
0.013513513513513514
0.013513513513513514
0.013513513513513514
0.013513513513513514
0.0
0.0
0.0
0.0
0.0
0.0
0.0
0.0
0.0
0.0
0.0
0.0
0.0
0.0
0.0
0.0
0.0
0.0
0.0
0.0
0.0
0.0
0.0
0.0
0.0
0.0
0.0
0.0
0.0
0.0
0.0
0.0
0.0
0.0
0.0
0.0
0.0
0.0
0.0
0.0
0.0
0.0
0.0
0.0
0.0
0.0
0.0
0.0
0.0
0.0
0.0
0.0
0.0
0.0
0.0
0.0
0.0
0.0
0.0
0.0
0.0
0.0
0.0
0.0
0.0
0.0
0.0
0.0
0.0
0.013513513513513514
0.013513513513513514
0.013513513513513514
0.013513513513513514
0.013513513513513514
0.013513513513513514
0.013513513513513514
0.013513513513513514
0.013513513513513514
0.013513513513513514
0.0
0.0
0.0
0.0
0.0
0.0
0.0
0.0
0.0
0.0
0.0
0.0
0.0
0.0
0.0
0.0
0.0
0.0
0.0
0.0
0.0
0.0
0.0
0.0
0.0
0.0
0.0
0.0
0.0
0.0
0.0
0.0
0.0
0.0
0.0
0.0
0.0
0.0
0.0
0.0
0.0
0.0
0.0
0.0
0.0
0.0
0.0
0.0
0.0
0.0
0.0
0.0
0.0
0.0
0.0
0.0
0.0
0.0
0.0
0.0
0.0
0.0
0.0
0.0
0.0
0.0
0.0
0.0
0.0
0.0
0.0
0.0
0.0
0.0
0.0
0.0
0.0
0.0
0.0
0.0
0.0
0.0
0.0
0.0
0.0
0.0
0.0
0.0
0.0
0.0
0.0
0.0
0.0
0.0
0.0
0.0
0.0
0.0
0.0
0.0
0.0
0.0
0.0
0.0
0.0
0.0
0.0
0.0
0.0
0.0
0.0
0.0
0.0
0.0
0.0
0.0
0.0
0.0
0.0
0.0
0.0
0.0
0.0
0.0
0.0
0.0
0.0
0.0
0.0
0.0
0.0
0.0
0.0
0.0
0.0
0.0
0.0
0.0
0.0
0.0
0.0
0.0
0.0
0.0
0.0
0.0
0.0
0.0
0.0
0.0
0.0
0.0
0.0
0.0
0.0
0.0
0.0
0.0
0.0
0.0
0.0
0.0
0.0
0.0
0.0
0.0
0.0
0.0
0.0
0.0
0.0
0.0
0.0
0.0
0.0
0.0
0.0
0.0
0.0
0.013513513513513514
0.02702702702702703
0.02702702702702703
