# Supplementary material for: Obesity dysregulates feeding-evoked response dynamics in hypothalamic satiety neurons
Source: Sci Rep. 2025 Oct 14;15:35837. doi: 10.1038/s41598-025-19800-2 (PMC12521569; doi:10.1038/s41598-025-19800-2)
Supplement: Supplementary file 4 — Supplementary Material 4. [file 41598_2025_19800_MOESM4_ESM.zip › Fig 3_1/Fig 3b/NCD to_NCD_1st_MPK174_mean_running_1.csv]

10.406146710526313
10.426059991263159
10.450382691368423
10.392662375
10.331767677868422
10.296575240789473
10.222671693947365
10.093515425263154
9.943818414473684
9.860816469500003
9.747110887342105
9.578253740000003
9.47458233386842
9.49459767368421
9.505420813157897
9.55303102105263
9.544992521052631
9.491176777894742
9.587509783157898
9.67434193655263
9.782127318947369
9.94188665263158
10.055870786842107
10.055161926052632
9.980434826315788
9.896663629473679
9.91751088868421
9.996468983947366
9.940921213973686
9.889671335789476
9.860539422105262
9.847118098394741
9.800033425263155
9.826639212894735
9.914094205526311
10.069302518421054
10.109557410526314
10.124709466052636
10.187998866842108
10.264862800763158
10.280477519394735
10.296566157894741
10.306730498947365
10.33320374473684
10.406805872894735
10.443386273157895
10.46843005526316
10.573030742105265
10.621243999210527
10.517431786289468
10.428306193657896
10.358527506315788
10.2667982
10.198330657894735
10.095754677631579
10.016231138684212
9.974769836842103
9.828905070789471
9.66676659210526
9.65890182631579
9.682311520263154
9.701387026342104
9.757928910526312
9.772470030526312
9.83805265789474
9.826470789473683
9.867622473684206
9.94040447368421
9.995741406842109
9.941129617631576
9.909102530526319
9.820849657894739
9.763045774473687
9.745488459210524
9.649543476605263
9.59830568447369
9.496238775526313
9.415378763157896
9.398512065789474
9.425537471815787
9.466693216236843
9.563502230000001
9.612253707894737
9.651729426315791
9.760497022631577
9.860521499999999
9.971522793842107
10.100126848157894
10.114874895710523
10.172821047368421
10.224469739210527
10.22642996105263
10.18456757368421
10.110288639842107
10.108468617763153
10.097061534105265
9.80605534342105
8.852241349736843
7.770297319921049
6.716181335789472
5.654665313157896
4.644570894736842
3.787213196052632
2.8583624163157895
1.8368810434210534
0.8457695597368421
0.267226131263158
0.1444554084736842
0.16578672036842104
0.18432371094736832
0.18901252360526322
0.18171747476315794
0.12814109510526317
0.11460144092105262
0.11312189513157894
0.09152588768421051
0.0730487307368421
0.08249016055263159
0.07947337918421053
0.07222990423684213
0.06686389247368421
0.04145361289473685
0.0401738322368421
0.02668865283684211
0.021948961578947372
0.02495831868421053
0.033569831315789465
0.021345436815789477
0.031101423157894742
0.03223907978947369
0.019541175526315787
0.015386437368421055
0.024269685473684213
0.027484659657894733
0.028998375000000003
0.03890015078947368
0.03919890184210526
0.04401852157894737
0.03679247105263158
0.04730112292105263
0.06268734236842106
0.07579645923684211
0.06946403631578948
0.06354255739473684
0.07060438052631579
0.07807124918421052
0.0916077189736842
0.09939179871052634
0.10195570802631578
0.12347839923684209
0.15621819258684214
0.1889671746842105
0.2366252396052632
0.3003172036578947
0.3688278515
0.44705664668421063
0.5473605641842105
0.649967977105263
0.7875554418157897
0.9337238523947368
1.101884751392105
1.3564694797105261
1.6153932747368427
1.9898287429210533
2.4214656043684206
2.880944746131579
3.4197434481289473
4.02223997613158
4.645296905789475
5.388868881710526
6.16091659373684
6.841664349315791
7.558020529131581
8.134691772105265
8.687602907026315
9.242793281578946
9.742954311868418
10.17378665894737
10.405283963473686
10.57164131281579
10.79663364894737
11.085583470973683
11.336338218078945
11.675376086842107
11.912002428157894
12.135979176578942
12.26080086842105
12.374109543947368
12.623209931026313
12.831635170789477
12.881759868421053
12.849795171052632
12.80466389473684
12.673777160526317
12.64890360473684
12.5508861655
12.476798997052631
12.424659667368422
12.44024772105263
12.410815618973686
12.365710452263158
12.294945410789472
12.288939313157895
12.299230152368416
12.208546417368417
12.186992665789475
12.173571078947365
12.146123542105263
12.04170352631579
11.904775894736845
11.82251991344737
11.789875887105266
11.700966721052634
11.589710526315793
11.558909857894733
11.471025223947372
11.376834754473682
11.286767154999998
11.229231725157893
11.238091721105263
11.183327591500005
11.110300002631579
11.138292894736843
11.165888457894736
11.145331026315787
11.161545134210524
11.181389139473685
11.152017818421056
11.13230468839474
11.0745823205
11.06012962631579
11.044262894736844
10.923862663157895
10.790169771578944
10.69126658868421
10.562134730263159
10.47469551447368
10.43231718289474
10.367462985789476
10.325937061289476
10.31931722360526
10.332606759763157
10.312623020315792
10.27700512605263
10.266160952105261
10.289113986578945
10.254921336842107
10.204816679736838
10.16232943105263
10.116499303394736
9.987945831342106
9.894443566578945
9.824213490263158
9.858855509210528
9.83810858894737
9.793057526315788
9.789564386842102
9.750160295236846
9.699312734210523
9.675561588657894
9.70184684210526
9.654708642105263
9.609842811552632
9.427302011
9.372047432263159
9.291531444736842
9.186184274210524
9.18717442052632
9.193244214473685
9.174353041526311
9.171646370263158
9.22395679213158
9.30305358973684
9.436462701578947
9.493755750789475
9.541883485236841
9.582660403421054
9.528661768421053
9.590449621052636
9.70399794210526
9.731816529736841
9.729828416578949
9.643634029921053
9.512024612105265
9.342546243526318
9.237305998921054
9.203612066052628
9.118980594736842
9.032380495263164
8.914451786315787
8.873136351078946
8.839845966052634
8.795360641315789
8.853388416342106
8.926937669210528
9.002608640263157
9.005202102631578
9.083266478868424
9.09368269631579
9.080952904736842
9.10212161207895
9.185303604210523
9.408731036078951
9.537510787026317
9.668500202894737
9.712213627342107
9.801285935973684
9.838974457105264
9.85938087842105
9.890903134710525
9.829941121842106
9.783588310210527
9.650258416052635
9.625460274999998
9.614738160526313
9.658708349736843
9.64228174144737
9.698429884999998
9.75354515263158
9.786867037552634
9.894157148684213
9.924372600263153
9.986794896052631
9.968768822105263
10.002360443947365
10.047159931499998
10.157869347394739
10.239593628947366
10.283607331578947
10.337575434210526
10.321466696315786
10.312433851210526
10.274323765789475
10.217971570131581
10.065038257894734
9.957214087631577
9.863161238947365
9.726156400789472
9.562116778947367
9.473701842105264
9.35913452631579
9.244410810526315
9.171085677894737
9.147581730184209
9.131947294736841
9.106867477894738
9.034108473684212
9.051450723684207
9.093359442105259
9.035036418710527
9.053708167368422
9.06154493157895
9.016318236763157
8.971187683421054
9.020885263157894
9.036342526315787
9.021349453947368
8.957724186315792
8.928907081842107
8.957088646315787
8.963655148131577
8.962095405289475
8.995991524999997
9.01980244131579
8.994193084710526
8.95859597655263
8.92999520578947
8.892442304473684
8.9039424
8.945411921052635
8.969695365789473
8.980032586842105
8.99677168131579
9.000454297368421
9.051024813157893
9.069939163157894
9.15520715
9.245419194736845
9.254653436578945
9.17940479473684
9.089826771052634
9.070059605000004
9.057922636052632
9.099175439210528
9.055618174473684
9.02690184210526
8.897940526315786
8.75654736842105
8.716408947368421
8.749274473684213
8.797869026315789
8.809665
8.919891868421052
8.885623942105264
8.890858382105264
8.932691718421053
9.055826842105262
9.112177168421054
9.110824736842108
9.119544635789472
9.07198414526316
9.05550327368421
8.960972289473682
8.94781102605263
8.903027632631577
8.805659940210527
8.688759585263156
8.605118586842107
8.56040800555263
8.481327630263156
8.432568725789475
8.428364781578946
8.388061590263158
8.31883249868421
8.276277398526314
8.296084670710528
8.33654448
8.361599977368424
8.346068396052633
8.362908119736844
8.42086754181579
8.407621479157896
8.37222809657895
8.340932544736843
8.365445756078946
8.340149433947369
8.251936310526316
8.193846086052632
8.15516652213158
8.072496682105266
7.997401064736842
8.01375190973684
8.036628702631578
8.047500660526316
8.01446905236842
7.972660385526319
8.005825393657897
8.084886111842104
8.171094508421053
8.28331205555263
8.304868977105262
8.206952240526315
8.169514962894736
8.144272210526315
8.142320466078948
8.213622944210526
8.23574169631579
8.27932251413158
8.320763408157896
8.339728467105264
8.351789931578947
8.406240174447367
8.43689976842105
8.511592089473686
8.555542142657893
8.562927894736845
8.545229313157895
8.490973689473684
8.420998741578947
8.369678844973684
8.377174993157892
8.39309440526316
8.458798684210526
8.431224999999998
8.413103157894739
8.37992552631579
8.344766842105264
8.310694442894736
8.296425842105261
8.28123444736842
8.27331037105263
8.259794692631578
8.252838717105265
8.219577894736844
8.21023631578947
8.227495000000001
8.33187236842105
8.414462418342106
8.482271939473685
8.58074395339474
8.593941136842103
8.6111431115
8.594019628684213
8.649691714131578
8.663480831578946
8.659506152631577
8.641489697368424
8.598626737105265
8.601768256421058
8.60607457868421
8.622827828947365
8.673544626052632
8.687095480263158
8.725734762631582
8.736307412368426
8.759395642105265
8.77642485131579
8.837482757368424
8.874983414473684
8.796564027342106
8.774105248157896
8.750567349999999
8.74120177368421
8.658106949157897
8.624063999736842
8.593989305263161
8.61931879368421
8.599139371052631
8.520849080499998
8.519080629736841
8.524472838947366
8.530123700789474
8.528806650289475
8.534734207289473
8.477539021052634
8.435147383684214
8.258692079210528
8.180157857894738
8.157881110526315
8.15443897421053
8.148416569736842
8.12196375526316
8.057134748947368
8.069538767605266
8.130946861657891
8.226528590763158
8.350126703657892
8.362179036052629
8.391668109473683
8.436532557894738
8.459307153947366
8.461259975499999
8.558799239210522
8.604432528763155
8.619834088421051
8.65613137894737
8.69351682894737
8.778635744736844
8.822513947368423
8.770453184210524
8.738790335789474
8.82088626052632
8.801232347368417
8.821078631578947
8.89292697263158
8.92704746155263
9.002683839863154
9.055926268947365
9.142953388684209
9.258167117631576
9.401135598394731
9.424678931052632
9.573179549710522
9.673869574999996
9.738076574736843
9.78468174263158
9.78283611578947
9.795489184210528
9.800415913157892
9.869552048947371
9.921614136578956
9.984087900184216
10.000344394736842
10.060799639473688
10.098886473684212
10.079387469210525
10.092299868947364
10.173985226526318
10.15745164605263
10.062959231578946
10.00020591842105
9.94129184368421
9.82636975131579
9.775491230552634
9.724777284210528
9.720849343921055
9.800801593052629
9.779706919736842
9.82213952105263
9.929675552631574
10.04588064473684
10.171834551578947
10.270556175526314
10.318702001921052
10.328100936052632
10.335527057894732
10.344234657894736
10.412201807894736
10.419038040289474
10.351031089736841
10.25425494736842
10.195864950000002
10.180924092105265
10.150092728947367
10.145406894736844
10.100843542105258
10.069524878947368
10.042186986842102
10.093044713157896
10.18627703739474
10.265408815789472
