# Supplementary material for: Obesity dysregulates feeding-evoked response dynamics in hypothalamic satiety neurons
Source: Sci Rep. 2025 Oct 14;15:35837. doi: 10.1038/s41598-025-19800-2 (PMC12521569; doi:10.1038/s41598-025-19800-2)
Supplement: Supplementary file 4 — Supplementary Material 4. [file 41598_2025_19800_MOESM4_ESM.zip › Fig 3_1/Fig 3b/NCD to_NCD_1st_MPK174_mean_running_2.csv]

16.52214641933333
16.56427706266667
16.54834293333333
16.487590333333337
16.356975333333335
16.27982056796667
16.28613347666667
16.320186274333334
16.302188953333335
16.333615966666663
16.37412005366667
16.380907107333332
16.46222203956667
16.463523187000003
16.54607388666667
16.59976479
16.7066792
16.73440529036667
16.788990714333334
16.870108559999995
16.88312426666667
16.882425690000005
16.848129566666657
16.89723796666667
16.90076533333333
16.874929873333336
16.77831704666667
16.73426289466666
16.67890674666667
16.55627426
16.47886807
16.437902199999996
16.379185736666667
16.326046400000003
16.30578566666667
16.259187333333337
16.22912733333333
16.20283755333333
16.187977643333337
16.167130566666668
16.24918303333333
16.253319979999993
16.19224328
16.236807172000002
16.299071967899998
16.38242085366667
16.423003041666668
16.517684090366664
16.516580270333332
16.650530973333336
16.642239833333335
16.703078333333337
16.804103900000005
16.771756866666674
16.587418666666665
16.450725666666663
16.430952000000005
16.431828666666657
16.457478333333338
16.37208533333333
16.410452333333335
16.352037666666664
16.32037433333333
16.33069433333334
16.44068566666667
16.567568666666663
16.67724433333333
16.670742999999995
16.714312333333332
16.800285666666664
16.760498000000002
16.795854666666663
16.78002266666666
16.906142666666664
16.90905266666667
16.865726000000002
16.79568033333333
16.684394666666662
16.596867066666668
16.516525966666666
16.552099216666665
16.580884665333333
16.591482633333335
16.525861333333335
16.48881890333333
16.506016263333333
16.569435959666666
16.594110901300002
16.569089666666667
16.64329833333333
16.63770866666666
16.565718054333328
16.51756626866667
16.544663479199997
16.600027075266663
16.548625873266662
15.94540523433333
14.539108395999998
12.995851028333334
11.355778877666665
9.799734402000006
8.355939596333336
6.988302980233332
5.452074189433335
3.9958088635999998
2.544314466333333
1.616388826333334
1.5900176793333327
1.7540098773333328
1.8723143033333327
1.8824191259999996
1.8363466746000008
1.7138807080999996
1.6067854954666658
1.445522714666667
1.3222123556999998
1.1728151784000003
1.0641751876999999
0.8785641165666669
0.7001040788666665
0.5693805327333332
0.4691298707
0.3853139046666667
0.30449922366666665
0.24201286269999997
0.20053460090000003
0.16727081066666669
0.14813553666666665
0.14174129289666668
0.14218991850000004
0.14613158523333333
0.13053347733333334
0.1198023196
0.1304451473
0.164548317
0.1804106170333334
0.19395618033333337
0.16930871000000006
0.18910057966666666
0.1917950483333333
0.22785972033333338
0.2684203823333334
0.3541264133333334
0.41538848970000014
0.46232085433333336
0.5535015357
0.6646295442433334
0.7638333453333335
0.8777626543666666
0.9912397417333334
1.11314621453
1.2483262190666666
1.3642313009333327
1.5155905799333331
1.719178538566666
2.0000029919333326
2.3667502563333334
2.819670186666668
3.3073555982000005
3.8154644945999996
4.384040779566666
4.944350915666666
5.605117060666668
6.204873889
6.818413862
7.379983312333332
7.900438371699999
8.445951973
8.91355281
9.456163330866666
9.943768971866668
10.414620569266667
10.794591179999998
11.275316350666666
11.745856693999995
12.125130626666666
12.535648253333331
12.895712146666666
13.31052240833333
13.6519442799
14.002639341599997
14.402900981
14.807135237666671
15.147053406666668
15.406417396666672
15.754513928666665
16.05528902733334
16.310076393333322
16.499458908666664
16.636133667333336
16.763993990000003
16.9236641
16.99092313566667
17.105490933333332
17.226375826666672
17.252976666666665
17.246845
17.216755999999997
17.25679566666667
17.313565837033334
17.42652856233333
17.44615371
17.640618886666665
17.70500294333334
17.675260997899997
17.656055999999996
17.704083333333333
17.86217599999999
17.919644
18.047365333333328
18.01662643333333
18.0437083
18.06132984
18.1022426
18.30350586666667
18.404131366666665
18.41136024533333
18.316185914333328
18.26201816366667
18.191692226666678
18.206119460000007
18.189385673333334
18.088730014000003
18.039431881333325
17.931309908
17.935273993333336
17.934172824666664
17.914661132999996
17.871423824566662
17.86614936666666
17.85095595
17.848194502999995
17.861857101299996
17.91157303733333
17.901376789999993
17.88931276666667
17.944352466666665
18.066464333333332
18.234826
18.333323666666665
18.4517572
18.589857666666664
18.664105700000007
18.672351813333332
18.817093541333332
18.921539249633334
18.947456423699997
18.991951947999997
18.942687955966676
18.826804666666664
18.679952961999998
18.556435826666668
18.47959666666667
18.440848756666664
18.40295436333333
18.35304865166667
18.215785834633326
18.071303399999994
17.994187122666666
17.953801036666672
17.97257995433333
17.93265694526666
17.8791982872
17.8111158593
17.753928500000004
17.754185140333338
17.86436757733333
18.017784620300002
18.19478112423333
18.35818503733333
18.417367616666663
18.418558341
18.481186701933332
18.56440257053333
18.611859961999997
18.62780610633333
18.583572333333326
18.403428408333337
18.276886828666665
18.118727974333343
18.087222453333332
18.112963713333333
18.08169305666667
18.056810613333337
17.978094863333332
17.918622381666676
17.952801854000004
18.02319073733333
18.13442148033333
18.284847658666664
18.351654766666666
18.40447204666667
18.44606538366667
18.44088515466666
18.460124813333326
18.493775766666666
18.5627618
18.514958300000004
18.49566073333333
18.505058083999995
18.576985956900003
18.599973350933325
18.630254574
18.766960373666663
18.835346006666672
18.926811636666663
18.930975653333334
19.062765810533335
19.066321121933324
19.012886860666676
18.893348436333333
18.817872426333338
18.74456270066667
18.682320139999998
18.665884972606666
18.629824093333333
18.64017593333334
18.56167081333334
18.55050359666667
18.608100286666666
18.67067349666667
18.697296926666663
18.659568459666666
18.524156001299996
18.483057277333327
18.3980732227
18.295905189333336
18.282018646666664
18.211353887666668
18.092698850333324
18.01077400633333
18.024161962000004
18.12839042
18.207785966666666
18.16087564666667
18.108101389
18.164030915366666
18.180284337333333
18.234595617000004
18.22235009236667
18.14944243433333
18.050381734
18.01804490866666
17.9940844793
18.0597443
18.216795806666667
18.26394033333333
18.30575
18.300882999999995
18.439195
18.58281866666667
18.690662999999997
18.682068666666662
18.734642333333333
18.753334
18.630303000000005
18.528305
18.413706658333336
18.35332365566667
18.298020913333332
18.2998406
18.26790933333334
18.142661453333336
18.066544333333336
18.033544688166668
18.079037446666668
18.142036993333328
18.2188829
18.315300636666674
18.364500590366674
18.378691329333336
18.458481599999995
18.65886528666667
18.66352300666667
18.615988769999998
18.650117729999995
18.606187970333337
18.596700551
18.51703547666666
18.44346489133334
18.371299161333333
18.270570771300008
18.137076033333337
18.095297113333327
18.068635789999995
17.933306994000006
17.879330904333326
17.822720038499998
17.73131591202999
17.567889999999995
17.511380907
17.55119325386666
17.574192161033327
17.717166696666666
17.80066491053333
17.94965606256333
17.997410166666665
18.013327183333335
18.140027499999995
18.3500089
18.45100296666667
18.530240466666665
18.66292856966667
18.602147526999996
18.521046604666665
18.411173495966672
18.39116469059999
18.343960723699997
18.348292300000004
18.210439233333332
18.112725100000002
18.0367066
17.937090666666673
17.939579999999996
17.954058999999997
17.968726
17.941442666666667
18.007079
17.952946200000003
17.99737766666667
17.980656706333335
17.917033828666675
17.834654153333336
17.745827666666667
17.72875007333333
17.636320590000004
17.582744963333333
17.56499416666667
17.53005302
17.571897733333337
17.650560499999997
17.68052826666667
17.73313676666667
17.812410909999997
17.84903483333333
17.8829107
17.996841366666665
18.033518946666668
18.121059268666663
18.124518721
18.01424533333333
17.956306
17.888409333333332
17.805734999999995
17.770416
17.71993266666667
17.582600666666668
17.37579333333333
17.129420333333336
17.029988999999993
17.061426617
17.105474352999998
17.173691426666664
17.1160995
16.97171648533333
16.89455292533333
16.89400407666666
17.032461666666666
17.1330041793
17.183235057
17.218407293333332
17.17854476666667
17.12779148633333
17.237671550666665
17.413189855600002
17.56714233333333
17.618151374
17.593101
17.642625360000004
17.579748399999996
17.560129099999997
17.5715294
17.598149333333335
17.596798966666665
17.474756106666668
17.431992827
17.437203215033335
17.490533293333332
17.480175071999998
17.474287763333333
17.425712375
17.331630666666666
17.211299666666665
17.107936387666662
17.04828326866667
16.932485546666665
16.791102066666664
16.66937743333333
16.6164482
16.6131359
16.652224341666667
16.676747520333336
16.773294583333335
16.868127676666667
16.838389866666667
16.807971406333333
16.816977524333332
16.797557997366667
16.713871198666663
16.313461725000003
15.998966743333332
15.80629128496667
15.550278926999999
15.384956793333334
15.405879093333331
15.397505957033335
15.408760829000004
15.380076523333331
15.434023396666667
15.820871213333334
16.05908644
16.256534787
16.507528722266667
16.571684000000005
16.514925466666664
16.551220233333332
16.473652636666667
16.52157743333333
16.53331546666666
16.485910566666664
16.43931560463333
16.417763614999995
16.296660386666662
16.251872056666667
16.35013561
16.373501003999998
16.403194471966664
16.36420827
16.36046233333333
16.363720721
16.317358115666664
16.332932793333335
16.439629629999995
16.489716766666668
16.480145
16.524985234633338
16.562269718333336
16.461540763333335
16.40410809000001
16.384071900000002
16.420045169999998
16.39597754333333
16.28208087666667
16.24128827033333
16.226320783366667
16.248897548666672
16.24585951666667
16.371525536666667
16.4027968
16.408114072999997
16.414320243999995
16.351955952666668
16.39918984666667
16.39160707
16.378979599999997
16.305804296666665
16.186848583333333
16.106617865333337
16.121382224566666
16.066539740000007
16.039338317033337
16.04833727333334
15.996111871666667
16.01547323533333
15.942726783333333
15.915004553333336
15.88838652266667
15.8491147377
15.82906432533333
15.8760813143
15.846833259666665
15.832627373333338
15.8153527462
15.713842285600002
15.740150638200003
15.812111390066667
15.952715147666664
16.029409749999996
16.09002218333333
16.032818376666665
15.999233300000002
16.001694553333337
15.999872461666666
16.07172
16.173453599999995
16.160798186666664
16.1724302
16.19780239
16.15182878633333
16.303350506333327
16.43536509633334
16.442421333333332
16.463727666666664
16.52672866666667
16.523118041666667
16.53730598566667
16.47064976
16.401064668599997
16.424778326000006
16.318405598966674
16.18169666666667
