# Supplementary material for: Obesity dysregulates feeding-evoked response dynamics in hypothalamic satiety neurons
Source: Sci Rep. 2025 Oct 14;15:35837. doi: 10.1038/s41598-025-19800-2 (PMC12521569; doi:10.1038/s41598-025-19800-2)
Supplement: Supplementary file 4 — Supplementary Material 4. [file 41598_2025_19800_MOESM4_ESM.zip › Fig 3_1/Fig 3b/NCD to_NCD_1st_MPK174_mean_running_3.csv]

0.5827432247058824
0.6210547298039216
0.5942296101960786
0.6264963258431373
0.6087227760784314
0.5585699568627451
0.598530368627451
0.5510330207843137
0.5831150466666667
0.5398522164705883
0.5069769085098039
0.46189656274509805
0.45333393764705876
0.5137441470588235
0.5170380705882353
0.5916283364705883
0.5564469135686275
0.6124862909803922
0.6146468588235294
0.6750948662745098
0.6583944392156863
0.6810347015686276
0.7007721345098038
0.6196134148235294
0.626469705490196
0.5838644282352942
0.620002311372549
0.542556934117647
0.5098211959282353
0.43864707921568624
0.43790126196078427
0.37360509215686266
0.3472393958039216
0.35579716470588235
0.35022793176470585
0.2929848407843138
0.2650253654509804
0.30115652078431365
0.281851747372549
0.3010373058823529
0.3052366870588235
0.3452733858823529
0.3349727415686275
0.392510705882353
0.441387991372549
0.4869878176470589
0.5140691615686275
0.5006388901960784
0.5236653533333333
0.538817865882353
0.5662813670588235
0.5269233862745099
0.5437948352941175
0.5223279552941177
0.5330565294117647
0.5717742035294117
0.5707910964705883
0.5943851647058822
0.5969374608235295
0.663917122745098
0.6673107047058824
0.7331573768627453
0.7340444380392156
0.7251298862745099
0.6741955686274509
0.6590367466274509
0.6603060556862745
0.6357855450980392
0.6524316117647059
0.6422134011764706
0.6505258137254903
0.6560148596078431
0.6726858125490197
0.7167253741176471
0.7611582478431372
0.753702745098039
0.7726998117647057
0.7878233933333333
0.8617652054901962
0.8021764078431373
0.8050791160784313
0.7457809090196079
0.7226028117647059
0.688027268235294
0.6674948066666667
0.6116621423529413
0.5870826466666668
0.5276608313725492
0.43081398549019617
0.482713965490196
0.40366720431372555
0.46953059294117644
0.44573679509803926
0.4027382447058823
0.38344452980392163
0.4286919102745098
0.5331373823529414
0.529095031764706
0.626287278862745
0.6234515423529411
0.745713003137255
0.7147502568627453
0.7033596352941175
0.698075710980392
0.7201703450980393
0.7036427221568627
0.6217939121568627
0.5871368964705881
0.4681409392156864
0.45109243133333343
0.33925492749019615
0.35413845886274503
0.3939089364705881
0.46682573407843136
0.4795345098039215
0.47277009450980395
0.4886449490196078
0.5109993462745098
0.5384884525490197
0.5546384447058824
0.5829242211764706
0.5608500733333334
0.5089895242745097
0.4645192039215686
0.4085357490196079
0.39046127607843134
0.3333398470588234
0.2966233654901961
0.2949284176470588
0.2180145074117647
0.16428253882352942
0.15295137905882353
0.15400178372549017
0.12676245450980392
0.09956987607843139
0.09477677843137255
0.07423151882352941
0.06021618666666667
0.04162052392156862
0.05921462392156862
0.06593267960784313
0.060135134862745104
0.04948008705882353
0.04930229529411765
0.045371118039215695
0.029730086274509807
0.0290218831372549
0.046732389019607835
0.04929272156862744
0.047524788235294116
0.050168745098039216
0.0446971294117647
0.03938703960784314
0.03929184196078431
0.03976018509803922
0.05001964901960784
0.049687325490196076
0.040146890196078436
0.039557431372549016
0.038999472156862745
0.029444163137254908
0.020298850980392153
0.03068498862745098
0.049598587058823536
0.05840494509803922
0.07613650980392157
0.09705565098039215
0.08484535686274511
0.10249470235294117
0.12876588549019607
0.1479586207843137
0.18150927254901963
0.20902972156862745
0.23811149019607844
0.27990498039215683
0.30405058823529413
0.3306927058823529
0.376882274509804
0.3954698164705882
0.4118727470588236
0.4535406980392157
0.4833331764705882
0.5057121729411764
0.4999516196078431
0.4966133098039216
0.5298440850980392
0.5767654792156863
0.594017682745098
0.6682809952941176
0.7040165105882354
0.7173843066666667
0.7420688470588236
0.7765241101960784
0.7992266274509805
0.8015606553333333
0.8045470858823528
0.7860790752941175
0.7742983529411764
0.7173532980392159
0.7370387058823528
0.7056244082352942
0.6914021874509805
0.6612727333333334
0.6464177847058822
0.667318305882353
0.628340671372549
0.611680274509804
0.5746715145098039
0.6025882219607844
0.5227937968627452
0.5282978431372548
0.4816867619607843
0.4362780176470588
0.3820037054901961
0.35495708858823527
0.3245969890196078
0.29366914901960783
0.29645581643137253
0.2175016745098039
0.22591912298039218
0.1905716661176471
0.19153218545098036
0.20432770823529411
0.2648864960784314
0.2635896152941177
0.27281894670588236
0.3054925462745098
0.30910338784313723
0.3038470218431373
0.335049025882353
0.32709898666666665
0.32250329999999994
0.300767314117647
0.282656220392157
0.2964246807843137
0.3291546551372549
0.3650821023529412
0.3858123949019608
0.46838017294117645
0.5037191447058823
0.516743208627451
0.5560860768627451
0.6196277137254901
0.6530275921568628
0.6377381176470589
0.6484309176470588
0.6554988525490196
0.6304341498039217
0.6230230572549018
0.6263632160784315
0.6021280811764708
0.632177182745098
0.6179227960784314
0.5915786156862746
0.6131925415686275
0.5844786819607842
0.5343457215686275
0.5980833015686274
0.5424215105882352
0.5077206230980391
0.5641403796078432
0.5683356772549021
0.5545050615686277
0.5544037223529411
0.5788365509803922
0.5244362137254902
0.5256104984313725
0.5029424729411764
0.5239793866666667
0.5993599764705881
0.5908520443137254
0.5726095094509804
0.5356637192156862
0.6159617008627452
0.5665889921568626
0.5935941039215686
0.6112554588235296
0.6873086729803923
0.7347527698039215
0.7118012066666668
0.716585425882353
0.7300068239215687
0.796507171372549
0.7465546635686274
0.8211750384313724
0.8241579019607841
0.8732515858823531
0.8382243490196079
0.8272152720392157
0.8148295168627452
0.8221807996078431
0.8520535239215684
0.8077778870588235
0.8341909376470587
0.7930996603921568
0.7985253215686277
0.7603704296862747
0.7339095356862746
0.7132346627450982
0.6904288164705883
0.762436268627451
0.7093720262745098
0.7393494482352938
0.6800845203921568
0.6400856419607842
0.6340067450980393
0.5953608427450982
0.5943212038431372
0.6151526360784314
0.6058582215686275
0.5899948784313725
0.6089051258823529
0.5763531647058824
0.6464396196078431
0.749640194117647
0.7525731490196079
0.7978541615686275
0.7788895352941179
0.7597328745098039
0.7821250745098038
0.7523265411764705
0.6925947882352941
0.7023477043137255
0.6470179764705882
0.549769285882353
0.5361412952941177
0.5158196788235295
0.5558879019607843
0.5195133686274509
0.5144310784313726
0.45603939607843136
0.4761655152941177
0.43086325882352944
0.39083516297254906
0.3992329356862745
0.3873166745098039
0.3430842
0.2811965423529412
0.3717210945098039
0.3351755098039216
0.35775866274509804
0.3290268431372549
0.36588691490196074
0.37160305098039215
0.3462513803921569
0.348036957254902
0.35682864776470585
0.37644366000000007
0.34817182043137257
0.34931267921568626
0.3546509729411765
0.36650187529411765
0.36775550235294113
0.4045245501960784
0.42723459137254904
0.43135579411764696
0.4621000670588235
0.45887999921568623
0.4690189063137255
0.48929057294117645
0.5233790203921568
0.5791413549019607
0.5505547105882352
0.5421937345098039
0.5300026097647058
0.5798272250980392
0.5286365780392156
0.5563505274117647
0.5255815235294118
0.5004411098039215
0.4823667152941177
0.44552673529411774
0.44547371921568624
0.4175408501960785
0.4515918192156863
0.4312875262745098
0.4397515447058823
0.4446546980392157
0.45033955686274507
0.49112768392156864
0.4471022666666666
0.42577068196078427
0.4623180427450981
0.4138960654901961
0.4466244388235293
0.42626443254901963
0.38478648862745096
0.370192757254902
0.3960691019607844
0.3706553490196079
0.4266278988235294
0.39870502196078433
0.3806880239215687
0.4176129752941176
0.3667027196078432
0.3547170498039216
0.39200918313725497
0.3769763543529412
0.37446411882352937
0.29805628
0.2959289871372549
0.31330535509803925
0.3064702125490196
0.314467757254902
0.3308869050980392
0.3126248920392157
0.27868675098039214
0.2666685090196078
0.2611907215686275
0.26833814823529417
0.26799315372549015
0.2663403556470588
0.26384209725490193
0.21401401176470589
0.20319979450980394
0.24448297764705884
0.25553943568627446
0.2564268639215686
0.2673925694117647
0.2976427435294118
0.2847287937254902
0.26565698
0.28194012901960785
0.31777723698039223
0.34408639215686276
0.29562497921568626
0.2879671807843137
0.3373637265098039
0.333683077254902
0.32560891999999997
0.37248106235294115
0.3695296235294118
0.37517093725490197
0.36168443568627445
0.3434078352941176
0.36205893411764706
0.35483112352941176
0.3742411152941177
0.40306277019607845
0.4176574486274511
0.4420063188235293
0.5155123062745097
0.5689869180392156
0.6170945019607844
0.6682537345098037
0.6768476513333332
0.7552740627450979
0.8023267207843139
0.8627086462352943
0.9358980454901961
0.9374702521568625
0.911408639215686
0.8583092274509804
0.8060546823529412
0.7716304949019608
0.7561671018039215
0.7126265411764706
0.6629670160392158
0.5946613968627451
0.5335358784313725
0.5068280478431373
0.44179552627450985
0.44448945137254897
0.4837744666666666
0.5199930490196079
0.5163939109411764
0.5126035231764706
0.49802909450980387
0.49714238117647064
0.519376243137255
0.5865609458823529
0.5975712945098038
0.5915473278431371
0.6080119018431372
0.6044761517647059
0.6086510352941178
0.6945535764705884
0.7147558827058823
0.717545062745098
0.703479725490196
0.7067449631372549
0.6941212184313725
0.7494198298039215
0.7145276682352942
0.6816289764705883
0.6620633247058824
0.6038235266666668
0.5437793725882353
0.5640922274509803
0.5391589278431372
0.5208534019607842
0.49932808313725485
0.45433792941176454
0.47447392156862733
0.4918273783921568
0.4892361968627451
0.5195478050980393
0.4995278650980392
0.5281953619607844
0.5559828490196078
0.5313970231764705
0.569980705882353
0.5853277490196078
0.6139182988235294
0.5782003176470587
0.5799665921568626
0.5038074749019608
0.5342440258823529
0.4859827368627451
0.41841830588235296
0.4390499341176471
0.4658417807843137
0.4931563537647058
0.45667752941176465
0.5054833074509805
0.5030148392156862
0.5847295196078431
0.5773100364705882
0.644182863137255
0.6182006349019609
0.6482365294117647
0.6017307882352941
0.5553407611764706
0.5666644078431372
0.5103611297647059
0.5101535921568626
0.48282805490196085
0.5221909062745097
0.4554411058823529
0.4732607490196078
0.4703126537254902
0.41858647294117646
0.4334395854901962
0.3913206737254902
0.3982084533333334
0.37151166443137257
0.40119895294117647
0.3589985655294118
0.3663737235294117
0.32368637960784313
0.32332668019607846
0.3213697662745098
0.31028077694117645
0.34491196392156864
0.33949640313725493
0.38502139215686276
0.39856071764705886
0.486967231372549
0.5210056078431373
0.5462367650980393
0.5128791403921568
0.5339839777254902
0.5935668886274511
0.5936761345098039
0.5983275949019609
0.6022096243137255
0.5101068956470588
0.4984925294117647
0.47519524505882355
0.43293340858823526
0.4324087001568628
0.42959873725490194
0.4236957629803922
0.3872383874509804
0.35298972666666667
0.32640392588235295
0.3301543694117646
0.31621490666666663
0.2587756631372549
0.28391714078431374
0.3104076709803922
0.3341796823529412
0.3073795137254902
0.35041722235294115
0.31258722117647053
0.33747293803921574
0.3386478196078431
0.33846274976470586
0.32902103725490195
0.33625158823529416
0.2566064867058824
0.27060119019607837
0.2635472270588235
0.2429718396078431
0.2563559137254902
0.23793307058823526
0.23291396470588233
0.25365453372549024
0.2782647690196079
0.32509912901960786
0.3800203847058823
0.4113604
0.45154337019607854
0.4750734784313726
0.5161544176470588
0.5901273780392158
0.6151519254509803
0.650986551372549
0.6727904337254902
0.6804642564705882
0.7422750117647058
