# Supplementary material for: Obesity dysregulates feeding-evoked response dynamics in hypothalamic satiety neurons
Source: Sci Rep. 2025 Oct 14;15:35837. doi: 10.1038/s41598-025-19800-2 (PMC12521569; doi:10.1038/s41598-025-19800-2)
Supplement: Supplementary file 4 — Supplementary Material 4. [file 41598_2025_19800_MOESM4_ESM.zip › Fig 3_1/Fig 3b/NCD to_NCD_1st_MPK174_mean_running_4.csv]

18.84913638247192
18.917483675505625
18.989194387730347
19.027305550337083
18.986103051932584
18.924771177752795
18.87362793707865
18.846370164044952
18.843033020898876
18.789303164292143
18.698413739999996
18.532882788674158
18.459567127842686
18.443707272808993
18.46820973058427
18.55446834602247
18.598837780449443
18.630007231460663
18.746965831460667
18.81758986898876
18.816858594606746
18.878375298876396
18.872163246067412
18.802262584494382
18.722424487617978
18.584505955932585
18.54380341483146
18.562250459797752
18.428750973258424
18.436445433707863
18.49920449887641
18.56246674943821
18.54446142716853
18.50842817752809
18.40662929435955
18.38977723887641
18.433427793258428
18.396978218426963
18.407710733483153
18.33052524966292
18.31479141640449
18.211300163325845
18.17615323033708
18.231247342921346
18.26665707640449
18.295606044943817
18.25692212337079
18.177945190786524
18.185524390134834
18.18916882022472
18.062487787191017
18.08069035238202
18.093929708494393
18.10487280876405
18.2056285247191
18.186871888988765
18.17288540382022
18.254622786494387
18.200839013483144
18.18588729820224
18.27528066719101
18.225733942247196
18.147797318202247
18.0243170596854
17.925149073505608
17.915831726966292
17.867645599550553
17.751034424719094
17.769463035955056
17.7333481694382
17.62726852134831
17.59347756901124
17.51140297662922
17.5031241116854
17.49480328449438
17.513069002247185
17.512330312359545
17.47860655752809
17.421924684269673
17.325774105865168
17.29758736449438
17.22361712586517
17.28086505865169
17.23837935056179
17.198740314179776
17.143530980179772
17.083384301797754
17.037578975730344
17.023680329213484
17.069902744067424
17.093850957303374
17.083344459325843
17.059746424044945
17.152283304179775
17.169895734764047
17.12173008649437
16.8096645469663
15.618351337303377
14.071483703820219
12.543305713932586
11.10484982022472
9.696918029213487
8.244269303370784
6.735717617977527
5.170028269662922
3.683771775280899
2.464154292134831
2.171992988764044
2.120988202247191
2.096262477303371
1.9253032952808988
1.780512877078651
1.6027315988764044
1.3966455266966293
1.2811653968314607
1.1143839547865164
0.9711357982921346
0.8348916686516852
0.7667174027191008
0.6833195104719101
0.6494828783820225
0.6320349467191012
0.6432045685617979
0.6311641357528089
0.6460034716179776
0.6696073758426966
0.6997626488539326
0.714925875483146
0.7295480327415731
0.7989223028764044
0.8801384478651685
0.8967726626966293
0.938110371011236
1.0730966826966293
1.1859881433707866
1.2694466256404497
1.3454675611235956
1.4404020243595506
1.5432823635955057
1.5699435058426965
1.6072160529393258
1.6885919147865165
1.7631999115730335
1.737612008764045
1.7342179662696626
1.8114190709213482
1.872061821435955
1.9000971348764046
1.9600382795505622
2.05207968988764
2.149160472966293
2.2605560800449434
2.3747480991685386
2.610638181752809
2.919455246494382
3.315636321617978
3.7977998006741567
4.389924551438202
5.049418575056179
5.7283188822471915
6.523250310561799
7.3978310062921375
8.309078143820226
9.17280830696629
10.01290584197753
10.746132101662925
11.401738531011231
12.033941159550558
12.615629059707866
13.133450224719102
13.578880912359555
13.902141487640456
14.193462624494384
14.502377052202249
14.7023253784045
14.998939283977524
15.342492038449436
15.69366253617978
15.918205779775278
16.144720741573035
16.302334892134834
16.502721662921353
16.796247910112363
16.971466741573035
17.175784966292134
17.37786754157303
17.489268523595502
17.525485405168535
17.56784740494382
17.67261781842697
17.766437799999995
17.872496680898877
17.88973006741573
17.959394847191007
18.021642038202252
17.982368644943822
18.042376044943815
18.18018346516854
18.372672966292132
18.4387229674382
18.48523078651685
18.573848314606746
18.680385640449437
18.852624674157305
18.979752179775282
19.14293285393258
19.25332648089888
19.30301321483146
19.306906328764043
19.382033033707863
19.557086067415725
19.68769370786518
19.773281348314597
19.812435505617977
19.916415955056177
20.007070561797754
20.162972134831453
20.233070561797753
20.373774786516854
20.543033337078647
20.66460351685393
20.740866656179776
20.857975616561802
20.990708185393263
21.13830884516853
21.21049101348315
21.1259508988764
21.125406276404497
21.100908134831467
21.076323804741566
21.072129749438204
21.146335660247196
21.214853129662917
21.27788708764045
21.28546580382022
21.303185631685388
21.518533098157306
21.75080853325843
21.95868143928089
22.190524966292138
22.322469707865178
22.44434444943821
22.545973999999998
22.613925752808996
22.691616629213478
22.771861424719095
22.73931047191011
22.8076708269663
22.920222932584267
23.060025696629214
23.248067887640445
23.343363060674154
23.380049752808986
23.431021865168542
23.499672928539322
23.5848832788764
23.68483451597753
23.697956644269656
23.685643620000008
23.52122880898876
23.349395891685393
23.274332997303357
23.239452811235957
23.163924894382024
23.122851255280903
23.106571764404496
23.08158779752809
23.06227121348315
23.038740341573032
23.109137594382016
23.170895070786514
23.122636737752813
23.059317739550558
23.101135137078657
23.17124356202247
23.230814195280903
23.310863602921355
23.278640508089886
23.300877106741584
23.310996629213488
23.314855504202253
23.441886397348302
23.562198882247195
23.69970270112359
23.765951348314598
23.83216147191011
23.820939184494396
23.848376998876407
23.812067408988764
23.77736678651685
23.804730925842694
23.71647173865168
23.71523075303371
23.57098882179774
23.441310269662914
23.37560211235955
23.366860729438205
23.42425174606742
23.49752519348315
23.55590117752809
23.596066694157294
23.704527764044936
23.76659377213484
23.83418634606741
23.831101602696624
23.784934818853937
23.68738293635955
23.650251124719095
23.645333182696632
23.67771965280899
23.593919233033713
23.505803015730343
23.448609011235956
23.395512193258433
23.44447422157303
23.479847188539328
23.62091329366293
23.6411763364045
23.698033457303378
23.746612968539335
23.791333469662927
23.780332494382026
23.719311303370784
23.811326474157298
23.892284642471914
23.914755444921344
23.944785662921348
24.004507415730345
23.98087921348314
23.906814224719096
23.921636202247186
24.006640898876412
24.123209887640442
24.03183793258428
23.89840869662921
23.83431031460674
23.6928957752809
23.513941865168537
23.501183235955043
23.506919304269672
23.404094629213482
23.363925865168547
23.316528550561802
23.278751671910108
23.275823173955054
23.247308448089886
23.259922186516853
23.38098764044945
23.330315554157316
23.29848775280899
23.34784713483146
23.312178265573035
23.20030737788764
23.255040067415724
23.404613719775284
23.4680956775281
23.498687101123593
23.49289372921349
23.445798004426965
23.45989565617977
23.464759367640443
23.579176650269662
23.727592483146058
23.808672696629216
23.747210449438192
23.75658283123596
23.76375615438203
23.76458994447191
23.771425271910115
23.720255865168546
23.747852426966297
23.656951258426965
23.61831853033709
23.627135692584268
23.627462475280904
23.61565841148315
23.648408847415734
23.59463360067416
23.599997022921357
23.575759476808987
23.454140492134837
23.33102556629213
23.14465598202247
22.899451139325844
22.680273908539334
22.45403885505618
22.249102382022468
22.112224786516848
21.975534090764043
21.9146344364045
21.95022207865168
21.990298773033714
22.07721972808989
22.229360043370793
22.296807772584273
22.434236641123594
22.50657495955056
22.66076202334831
22.77157879393259
22.756307847191014
22.72494959617978
22.747345759550562
22.84329394382022
22.836407285842704
22.885458331168543
22.95728975280898
23.051487341573033
22.992251131685396
22.973933567415727
22.96804740202247
22.95293965393259
22.92579964943821
22.912664431460676
22.901377302921357
22.900196515056198
22.917774375280906
22.91483214152809
22.96242138867415
22.964299683977533
22.97184829573034
22.935302617303375
22.870372117977524
22.748467603370795
22.66475519932584
22.652093203820215
22.502924505393253
22.41257128449439
22.319196515258426
22.295327289685396
22.293981592988768
22.3227888399101
22.378560683977526
22.32312546269663
22.249756954179773
22.249238806224717
22.314249460449435
22.302419689887632
22.29134840249439
22.187788129213473
22.130108346067416
22.084077955056177
22.029943783146066
22.075773482696633
22.111932589887644
22.09124558361798
22.02601556833708
22.045752784651686
22.042297414606747
22.126648724247193
22.153131693707866
22.194364274157298
22.246787565168546
22.24588487865169
22.288462454808982
22.255176341573037
22.23341840946067
22.234275898876408
22.310336988314614
22.292817632584267
22.314485802606747
22.31482215505618
22.34611067033708
22.338083885617966
22.28171608988764
22.19352270325843
22.209761864943815
22.21665628539326
22.189698961797752
22.158500599775284
22.112602278876405
22.085877464269664
21.97293074157303
21.945841613730348
21.890755254157305
21.937105365393254
21.955415435955054
21.829471973033705
21.762348348314614
21.78932020047191
21.706287096629215
21.581990299101122
21.564414138202242
21.579365573033705
21.643148426966285
21.711401348314613
21.68586546202247
21.745734707191012
21.725325599101122
21.689901511910108
21.7911564680899
21.899510532359553
21.898753144044946
21.884058561573042
21.946704326067408
21.962216067415735
21.968435591011236
21.99510470150562
22.009144694382023
22.0026577294382
22.00148933791011
22.027452580449438
22.025369119775274
22.01593908222471
21.912337718876394
21.836583800449436
21.738804256853925
21.666472244921344
21.65008001977528
21.60052536314606
21.600347255955057
21.514061084022465
21.40901811483146
21.25165105303371
21.141070825168548
21.027003962696625
20.95401878629213
20.8655825521573
20.750027014359553
20.610253986516856
20.304259908314602
20.164137921348306
20.172585384269663
20.22126489483147
20.287479206741576
20.28515212134831
20.227541581123592
20.209690412359556
20.1402126027191
20.124291846067422
20.166119734606742
20.196077312359563
20.09866991098876
19.96139091033708
19.821433468314613
19.743124237528093
19.73231411685392
19.738075701123588
19.717226814606743
19.655397917280897
19.618993229370787
19.63373674651686
19.635377903370784
19.712633735280903
19.796758693707865
19.806625204494388
19.850596468764028
19.84335782921349
19.90197303775281
20.02308356
20.058663784044942
19.939700516853932
19.98723230561797
19.93270209662921
19.765509739977528
19.700493974157304
19.6419924350337
19.50873503438202
19.326109560674155
19.177318758853932
19.163403283595507
19.240955827415718
19.26247260537079
19.244159726876408
19.27647803773034
19.30558418040449
19.294547747932587
19.33324452808989
19.435513892134832
19.46034660651685
19.455793935056178
19.35252863056179
19.23318953056181
19.229430564269656
19.275309786516853
19.21229273638203
19.175633336337082
19.203805431932572
19.162835755033708
19.154744605168535
19.086153841123593
19.092172411235957
19.11249813258427
19.175745706067417
19.12176619955056
19.086149539999997
19.087450021348317
19.044177371460673
19.042060161797757
19.011614133932593
19.07020915928089
19.063682808988766
18.98798648539326
18.84681645303371
18.819929582696627
18.905359463595506
18.909208885393255
18.824349344943823
18.7562657303146
18.708231438202237
18.65249082898876
18.602132655056195
