# Supplementary material for: Obesity dysregulates feeding-evoked response dynamics in hypothalamic satiety neurons
Source: Sci Rep. 2025 Oct 14;15:35837. doi: 10.1038/s41598-025-19800-2 (PMC12521569; doi:10.1038/s41598-025-19800-2)
Supplement: Supplementary file 4 — Supplementary Material 4. [file 41598_2025_19800_MOESM4_ESM.zip › Fig 3_1/Fig 3b/NCD to_NCD_1st_MPK174_mean_running_5.csv]

0.5598912040449437
0.6003051595505619
0.6278303170786516
0.6070249191011237
0.5785901467191011
0.573104438224719
0.511721993483146
0.4830290923595506
0.5332637725842697
0.45123183730337085
0.4623625485393259
0.46183140923595495
0.4298496631460673
0.4202016476404494
0.41941925056179774
0.3653239653932585
0.3985359853932584
0.3845526041573034
0.37578010337078654
0.4308057438202247
0.39354642674157314
0.34649156022471916
0.39956862808988763
0.449829098044944
0.44627913730337065
0.48984548921348336
0.46055546943820214
0.49740708325842686
0.5402506138876402
0.5287821366292134
0.5451479725842694
0.5533854534831458
0.5499059011235956
0.5026789786516853
0.49492560199999996
0.446354696044944
0.46204823999999994
0.47263203037303375
0.42377437507865157
0.4006359116853934
0.4103514121348314
0.41816966202247197
0.416182793258427
0.4081555597752809
0.3928655703370787
0.4049705640449438
0.37094108022471917
0.3900347925842697
0.3969149438202245
0.3893734892134831
0.3848577249438201
0.39934573671910123
0.39006688910112364
0.3801637932584269
0.4031694403146068
0.3598309584269662
0.3632376036629214
0.3348161984269663
0.34537521685393263
0.359846148988764
0.34476979191011237
0.36042853662921365
0.3924291168539325
0.4086399602247191
0.4215314406741573
0.4024401876404494
0.43415906973033713
0.49356380186966325
0.500846333707865
0.5074652494382025
0.5290998251685395
0.49821214721348306
0.5450448940561795
0.5753570631460674
0.6182600948314608
0.653418188764045
0.6648048988764045
0.6392749686741575
0.6667550611235954
0.6690155161797753
0.6792931901123597
0.684835583011236
0.6388251328089889
0.6399476364044944
0.6424471168539325
0.6095796413483147
0.5673049705617978
0.5878975501123597
0.5919742656179775
0.584871584494382
0.5872562301123596
0.606841399775281
0.6151929892134832
0.6388125296314607
0.6050907116853934
0.6364658688988766
0.7004319559550563
0.7243114161797752
0.7253251755056179
0.7419524116853936
0.7062566134831462
0.7119574074157304
0.7019192752584268
0.7062023402247192
0.6705040622471908
0.6491523505617978
0.5131957631460675
0.4928384729438203
0.4529720666966292
0.387827304269663
0.318107745235955
0.25499819031460674
0.23428082934831454
0.22911151411235955
0.20632308831460677
0.17517031011235953
0.13354348761797752
0.1300048305617977
0.10035924404494383
0.07809922
0.08397077370786517
0.07758001258426966
0.07611067031460675
0.049504778876404504
0.0448008406741573
0.06703299707865168
0.08500845842696629
0.09989221730337078
0.10133344269662922
0.09548240247191009
0.09679171865168539
0.09429891752808987
0.08602186921348315
0.08713420449438201
0.09140238247191011
0.07967152179775282
0.060898285393258436
0.03626657685393258
0.04234959325842697
0.04889139528089888
0.04502762696629214
0.04500559775280899
0.04509861595505618
0.03700943595505618
0.03311629460674157
0.022774420449438205
0.023657866741573035
0.038456960224719096
0.04475131707865168
0.042111103370786516
0.06468590539325843
0.0804020020224719
0.07471097842696629
0.13415602988764047
0.21975202157303375
0.270214815505618
0.375831395505618
0.5367881256179776
0.6896167332584271
0.9186405842696628
1.1245014910112356
1.441493042921348
1.7007529662921346
1.9824690357303376
2.281050592044944
2.6407131305617972
2.971831317101123
3.359248440898876
3.712302900449438
4.0591267312359545
4.395987488539325
4.691166135955055
5.121831754382025
5.459715554157304
5.74825967483146
6.003561250786516
6.29882456449438
6.429720529213481
6.693760823595505
6.912799948539326
7.147815810876404
7.368965303370785
7.482182238202245
7.64433735573034
7.815285177752807
8.029161953707868
8.172710513258428
8.442642644876404
8.547732337303366
8.692701743393261
8.721698917977522
8.80254500853932
8.812187222337077
8.794263192741571
8.864010963370786
8.875420234831461
8.859481927191016
8.777458807191012
8.605236671910111
8.397984854831464
8.224197215031465
7.957488423146069
7.782509776831462
7.502649929213487
7.222605329213483
6.88871713033708
6.5218859258426924
6.09022488047191
5.847829340898877
5.552296441573033
5.2993571957303365
5.100193741573033
4.802366247865168
4.544812148089887
4.265530565168539
4.022737860674157
3.807957144269662
3.603042779775281
3.3979471280898883
3.174329276179775
2.938361612359551
2.7131474507865163
2.4966990150561785
2.3544538676404496
2.1897969571460676
2.070375177752809
1.9005684775505607
1.7089836451685387
1.576812297977528
1.4646297402247193
1.405655239775281
1.3123432507865171
1.2088825193258428
1.1615790984269663
1.0920421101123596
1.0032129888089885
0.9449712017977528
0.9246091888089887
0.8335639769662917
0.8253403573033704
0.8228781008988763
0.8084483907865165
0.7435543546067417
0.7376585195505619
0.7207199838202248
0.7166950541573034
0.7820824370786517
0.7669750069662922
0.8230248509213482
0.779391011235955
0.7240312943820224
0.7340713280898875
0.7241195977528091
0.7400051408988766
0.7145288534831461
0.6215769846741575
0.5805185285393257
0.5672022761797753
0.5465250015730337
0.530281638247191
0.5783338251685394
0.5585275829213483
0.553518392224719
0.5262711060674157
0.54504965952809
0.5309097395056179
0.5478653085393258
0.5612045835955056
0.49248458202247186
0.5323017220898878
0.45433822516853933
0.4910745249438201
0.5150935159550564
0.5059078698876404
0.47968484516853943
0.5422912157303371
0.519711895730337
0.4926908674157303
0.5041126534831459
0.48238236674157303
0.46597619164044934
0.49796253235955046
0.4040182058426966
0.398640637977528
0.4145740739325843
0.3441497150561799
0.3198047728089888
0.347547208988764
0.3289002877752809
0.3478838846741573
0.3600570051685394
0.34597534719101125
0.3923087847123596
0.3503733083146067
0.3648175725842696
0.40324141438202254
0.34367364269662926
0.3410406822471909
0.35194050494382023
0.3460900907865168
0.331724146988764
0.32723444674157304
0.3121346945617977
0.3508431260674157
0.354855477752809
0.34004011310112353
0.417507588764045
0.43907302966292144
0.4378993542471911
0.4595049186516855
0.4551176202247192
0.44250339862921356
0.44594044361797747
0.4370871952584269
0.46996515415730333
0.4891981573932585
0.5015631869438202
0.5078781716853932
0.48255103662921345
0.45517177752808985
0.4873374721348314
0.5350817056179774
0.5110077121348314
0.5237028170561798
0.5965308548314606
0.531649615280899
0.524683220449438
0.5113848193258427
0.548568182247191
0.5576926674157304
0.5174623696629215
0.4812619134831461
0.4694807031460673
0.487159006516854
0.4857390746067416
0.4601702525842697
0.4552947047191011
0.5029815950561797
0.5108397076404495
0.4917688269662921
0.514130933033708
0.5152370474157303
0.5658399388764045
0.5444144519101123
0.5504714869662921
0.519019969775281
0.5329410424719101
0.5343631148314607
0.518190102269663
0.5124063013258426
0.5289705791011236
0.5551537946067414
0.5139118519101125
0.5166831251685393
0.536126493483146
0.5113489125842697
0.485231982786517
0.480248971011236
0.4994374782022472
0.5034978941573034
0.5058008478651687
0.4935532791011236
0.49667713258426954
0.47405051123595504
0.451870153483146
0.4671886325617978
0.5074203854314607
0.5217042698876405
0.5233806103370786
0.4947504280898877
0.5449700765842697
0.5603993415730336
0.6080936248089888
0.6446183719101124
0.6666686294382022
0.6481933375280898
0.7067088465168538
0.7069842253932584
0.685564035505618
0.7192297240674158
0.717805559707865
0.7043779912359552
0.6210413193483145
0.6202863707865169
0.6371203573033709
0.6776615065168539
0.6586426604494382
0.6476000211235954
0.656880282741573
0.6522144081123595
0.6910943757303372
0.6657300103595506
0.6681259422696629
0.6588144840449438
0.7026470206741573
0.688101447775281
0.6726197932584271
0.6651014714606741
0.7180741755955058
0.6825076188764045
0.6790163193258427
0.6958529393258427
0.753374424719101
0.7176531438202246
0.6916042494382023
0.650577913258427
0.6589145858426967
0.6409656981348315
0.6239554483820224
0.6275207618202246
0.5853778694382024
0.5777287894382022
0.5602657150561798
0.5821620238202247
0.5502704539775282
0.5970632831011234
0.5527610078651685
0.5546393880898877
0.5047495958876405
0.4681552067415729
0.4295978910112359
0.4295072721348315
0.3660552410786517
0.35304651191011227
0.3306238332584271
0.34765098651685394
0.30072434741573034
0.3542544271910113
0.3328400901123595
0.35160755820224726
0.35873881071910113
0.32705901910112356
0.36879231166292137
0.3354646921348315
0.4074542626966292
0.39877993510112353
0.38924155393258436
0.4072709335505619
0.4444396316853932
0.4102264465168539
0.42567220921348314
0.44826071805168566
0.4519209208988764
0.4676343336853933
0.46260874811235964
0.4326838656179775
0.46966707235955046
0.46045422069662906
0.4030211725842696
0.431428320247191
0.4111257744044943
0.3905674640674157
0.43444898449438196
0.4787698865168539
0.45576277191011244
0.5050315022247192
0.5327409667415729
0.5346324505617976
0.6126586114606739
0.631064971775281
0.6418146444044941
0.6761574208988763
0.7050460734606743
0.708161320224719
0.7375320874157304
0.6773670764044947
0.7353257579775281
0.7813938465393259
0.7293069851011237
0.7723832858426967
0.770172205305618
0.7793926319101124
0.7661567759550563
0.7807564851685391
0.7306301770786517
0.8140910496629213
0.7923302566292133
0.7935229932584269
0.809198053258427
0.8391150487415732
0.8495705089662922
0.8958177531685393
0.8860061685393261
0.8448493687640449
0.8443630935730336
0.763558791235955
0.7399098626966292
0.7357743107865169
0.7546610081123596
0.6831150984044944
0.6604487058426965
0.6146794337078653
0.6429192015955058
0.6432778114606743
0.6117104591011235
0.6385734164044944
0.6732854118426967
0.6640260964044944
0.6112082941123598
0.6827336804494384
0.6983862387640449
0.7361582925842698
0.7566011442696626
0.7565414112359552
0.7883367303370786
0.7814033727640449
0.8058030082471911
0.8224916451685392
0.8979133049438199
0.8246299876404496
0.8428328114606743
0.8518986788764045
0.8956765820224717
0.8615778066966292
0.8876751995505616
0.9189339617977526
0.8896643849438199
0.870319306988764
0.8732166973033708
0.924484661595506
0.8904228923595507
0.8943583062921352
0.8646048985056182
0.8567709923595507
0.8575123343820225
0.8962330779775283
0.887525607640449
0.9154587552808987
0.950351248539326
0.9321819431460675
0.9293756685842698
0.9189711134831462
0.9043469865168543
0.9252239561797754
0.966990595955056
0.9193276159550563
0.9114361069662923
0.8899164058426963
0.8645158601797752
0.8727247887640449
0.8932514689887638
0.8879438319775282
0.8807360368539325
0.9331645838202245
0.8758997685393258
0.9037412229213485
0.9394564049887639
0.953968229213483
0.9359824485393259
0.9490820539325843
0.9373923737078652
0.9222085078651686
0.9469241824719103
0.9209174932584271
0.9185728400898879
0.9035607038202246
0.873102515730337
0.8903222220224719
0.8674212662921348
0.8525730766292136
0.8986632712359549
0.8763571303370786
0.8207510240449439
0.8224164629213485
0.8099423213483146
0.8228373193258427
0.8545111570786518
0.8348249741573033
0.8008317530337077
0.789889520449438
0.7423984094382022
0.7854373874157302
0.760003729438202
0.7929620759550562
0.7693478083146066
0.7517211006741574
0.7017210080898876
0.723125197752809
0.6708848422471909
0.7005780853932585
0.7897804359550561
0.7411894444943822
0.7413777532584269
0.7499909730337079
0.7774042768764046
0.747313575955056
0.781166952808989
0.7017496449438202
0.7669150314606743
0.7214286537078651
0.6480926907865167
0.6388908251685393
0.6056308665168539
0.5651477325842695
0.5105859112359552
0.5484112143820224
0.5586269361797753
0.634697748539326
0.5414222886292135
0.5589485094382023
0.5424189887640449
