# Supplementary material for: Obesity dysregulates feeding-evoked response dynamics in hypothalamic satiety neurons
Source: Sci Rep. 2025 Oct 14;15:35837. doi: 10.1038/s41598-025-19800-2 (PMC12521569; doi:10.1038/s41598-025-19800-2)
Supplement: Supplementary file 4 — Supplementary Material 4. [file 41598_2025_19800_MOESM4_ESM.zip › Fig 3_1/Fig 3b/NCD to_NCD_1st_MPK174_mean_running_6.csv]

2.3032429899999998
2.3464553412820512
2.333883820512821
2.3632154994871795
2.3659238705128196
2.497877742564103
2.6028659812820516
2.6570698769230776
2.813970480410256
2.9602357894615374
3.011079407179487
2.983662593846153
3.091492118538461
3.0949991823076917
3.114175558205129
3.2009860256410256
3.1957878205128196
3.2667667674358976
3.2842151948717944
3.240406557948718
3.3733993435897434
3.611599580769231
3.674353882051281
3.841253113589744
3.9577990666666643
3.8431229692307682
3.8318350710256412
3.871013250256411
3.949894773333335
4.020403823589743
3.9575277500000015
3.7945392902564103
3.736616454402563
3.6223664410256404
3.6186068435897423
3.6513298512820507
3.6254213087179483
3.474275355897436
3.329727053076923
3.2737247743589735
3.2184076069230767
3.158530763846154
3.0994024435897445
3.0501276130769233
2.9423375435897436
2.954917382564102
3.0136246587179487
3.0484583971794867
3.092322488358975
3.0765912512820512
3.0459790499999997
3.097220759487179
3.084303623846153
3.232587456153846
3.2005899333333336
3.1854228235897435
3.166787008205128
3.17495459
3.136816578717948
3.2164304341025636
3.213366270307691
3.174115944615385
3.2046848135897434
3.1235651974358976
3.1447129615384615
3.0626478079487183
3.071870467179487
3.1195563923076928
3.112354138461539
3.0595207333333323
3.077946784615385
3.049444028361282
2.943168997179487
2.955629207692308
2.939200211025641
2.9828529697435893
2.9723783512820505
2.9572191312820517
2.9136067682051285
2.839425735728205
2.7357338615384625
2.618421461794871
2.6133747774358977
2.5150207287179493
2.495226020769231
2.4337772820512815
2.388036828205129
2.354858798205128
2.3796616451282047
2.411270372820513
2.463103143589744
2.600218035897435
2.6134819641025646
2.576290231076924
2.58588758976923
2.598348666410257
2.659059052564104
2.53141821025641
2.4409530846153844
2.2984472548717956
2.109562355897437
1.8989180679487179
1.8166888869230764
1.728739358974359
1.5846095476410258
1.4399031071794877
1.1505524664102562
1.0635973973692308
0.9563364684615385
0.9002223089487185
0.9081839541025644
0.9081187774358975
0.8109653494871795
0.7461311233076924
0.6548651115384615
0.5757473153846154
0.5743107653846155
0.5146250620512821
0.49524523358974365
0.4805713658974358
0.44321612153846157
0.39569297935897435
0.3900537451282051
0.38704063412820505
0.44010637461538454
0.46783998256410253
0.4722572671794873
0.4753639302564102
0.5175391007692307
0.4985853938461538
0.541836841025641
0.5711429841025641
0.6415795053846154
0.68902724
0.7141728546153847
0.7594272584615385
0.8415118123076922
0.9061239723076924
0.9717783207692307
1.0382952289743592
1.0983369684615385
1.1256531138461539
1.1452069144871795
1.1507766658974354
1.1693685769230768
1.2506173043589743
1.2530791005128203
1.296118304076923
1.3123632984615388
1.376366007692308
1.3950439799999999
1.4157708979487178
1.4689255423076921
1.4806841256410257
1.495060088974359
1.4748937487179488
1.5444123948717945
1.5893234702564105
1.6440308715384617
1.661476633076923
1.7149976430769236
1.832541611794872
1.8951320912820513
2.062267729743589
2.29575962025641
2.4387488669230772
2.6060213097435896
2.7300642543333336
2.899771204102564
3.109949129487179
3.3571957661538465
3.5908080648717955
3.8480405117948715
4.011945944102565
4.055847059230771
4.192753495128205
4.290689428974359
4.463682311282051
4.579632002564105
4.7037907884615375
4.8063562412564105
4.941475242307693
4.953918840487183
5.105949918205129
5.253057782051281
5.3082554904159
5.441120989051283
5.536730851743591
5.6539643453846145
5.643101195128206
5.638182825641027
5.648179145384616
5.62797672076923
5.6030929617948715
5.6182229361538445
5.645488862820511
5.655537113846153
5.689605137615386
5.755128115897437
5.861088738205128
5.89852238205128
5.999670512820511
6.187136752564102
6.192233431282052
6.154785489743589
6.13399083
6.052572104102563
5.968548906410256
5.825176067179486
5.724151933333336
5.623157779487181
5.557968532307693
5.364521487179489
5.331816795153847
5.241938022051284
5.148379374358973
5.141672254615386
5.101229364102566
4.989626207948716
4.88504015897436
4.806102023076922
4.628026900769228
4.551949703589744
4.3827834448717935
4.390380147384615
4.289484218205129
4.153880225641025
4.092713992307694
3.9729261335897443
3.8402449738461533
3.764037830769229
3.7792595600000007
3.7219001094871795
3.7121832838461546
3.573650420512821
3.575828091025641
3.507469479487179
3.4139367879743596
3.4813019279487176
3.4169115966666674
3.303127541025641
3.159178914615386
3.0266461512820504
2.973615242333333
2.8983402412820514
2.823311787435897
2.7681277787179486
2.761341284358975
2.6588241017948726
2.640075484615385
2.703996604871793
2.7018898112820517
2.742346563333333
2.642809727435897
2.678306484871796
2.6179858723076928
2.613557115897435
2.575536593846153
2.489306726717949
2.456870315384615
2.3600711641025636
2.3264801448717956
2.1811647387179485
2.1213933338461537
2.105467272307692
2.2051321
2.2430807102564105
2.3682116338461534
2.5063025356410256
2.537164814358974
2.5608783552564103
2.651197516923076
2.8208429697435897
2.951329795128205
2.9565696048717944
2.903927041025641
2.9511333769230776
2.9104784258974363
2.7955284820512816
2.7898755947435907
2.754322369230769
2.619838861025641
2.6079736430769236
2.5301031005128207
2.5421405797435894
2.554951886410256
2.525519069076922
2.4089683761538465
2.40624209974359
2.433823358974359
2.4660913489743597
2.5217038358974357
2.451969054102564
2.4560421935897434
2.4381776648717945
2.4181637066666664
2.430375315641026
2.4760133684615386
2.547847666410256
2.461600251282051
2.5354151756410253
2.5222379574358973
2.558416061538461
2.5011655161538453
2.5493817486410255
2.5530270276923077
2.5865689843589736
2.574063304641025
2.5733580133333334
2.7197556794871796
2.776168253846153
2.8626752769230763
2.879352402051282
2.9395834847948716
2.9553473666666665
2.9834546933333335
2.992896655641026
3.022174222564103
2.9236598902564097
2.7788746948717957
2.663119930769231
2.59675097025641
2.5320761453846146
2.4406846256410257
2.402374443589743
2.3402647412820508
2.205672052564103
2.159072717948718
2.123019969230769
2.107962498974359
2.068701690512821
1.9609007602564101
1.940993164102564
1.97361517
1.915040037153846
1.9040641694871796
1.901118053846154
1.8596188271794865
1.791934171564103
1.7789052023076921
1.764076838717948
1.7786345533333332
1.8163034928461543
1.7524591572051282
1.776643032051282
1.7660529974358978
1.7919519846153849
1.8223005897435895
1.9239827916410246
1.9258211133333327
1.9457665158717952
2.0138348123076923
1.9930876261538464
1.9757893948717948
1.9766899379743588
1.9376790110256412
1.8654114835897433
1.813209587948718
1.6913828682051282
1.7443357156410262
1.6982148318461538
1.6656321439999995
1.6956348046153842
1.7665252923076924
1.7733981643589742
1.8137656543589746
1.8533392905128203
1.8343554851282051
1.847269465897436
1.82318547
1.8381697425641028
1.8460683826051285
1.751072343871795
1.6951278602564104
1.6562212266666667
1.592718055897436
1.516982138205128
1.6002742694871797
1.6472577564102566
1.7524378538461538
1.7664104674358976
1.7431364205128204
1.759611688717949
1.783682318461539
1.7100058654102561
1.826795212
1.8833647630769235
1.7875191315384615
1.7407842771794872
1.6347600687179487
1.5849997748717952
1.5083799670769231
1.5419869025641029
1.4938816387179485
1.589769382307693
1.5351442264102566
1.5047219838461539
1.4813484517948716
1.4672861546153848
1.4829499307692307
1.4527166585128202
1.4462061769230765
1.3469882564102567
1.3315140263846155
1.2757691394871797
1.3253606761538466
1.3579479766666667
1.3870897302307692
1.4650393623076925
1.455342872051282
1.5601902882051282
1.6581161335897434
1.7382843336153848
1.8035519007692302
1.7678475881794868
1.7452593746153848
1.7049119923076925
1.7410177
1.693832435897436
1.6951764210256415
1.6602002076923077
1.598622202846154
1.5412943317948715
1.5131766156410258
1.4971367725641027
1.4516634196410259
1.4376119500256408
1.4746319533333336
1.4488866205128204
1.5018045271794873
1.4676264988461536
1.5746993869230768
1.6016597738461538
1.6044388692307692
1.631060651282051
1.6343537394871797
1.6780463910256411
1.6035561476923077
1.6433105656410254
1.5428261425641026
1.559005278205128
1.4842837894871794
1.4519150938461536
1.4021169646153846
1.3475117089743593
1.3470486169230766
1.3337478689743594
1.3049177992307692
1.2590801307692303
1.261257762051282
1.2016298584871794
1.083025354871795
1.0978232061538462
1.124977388205128
1.1224794466666668
1.1310326315384616
1.1510640958974359
1.1652731453846155
1.180612564102564
1.2227232266666666
1.2121010810256412
1.2367590402564106
1.2737540464102561
1.360841866128205
1.3553913871794872
1.3770641717948722
1.3428685576923076
1.4357036964102563
1.506915924102564
1.5609403466666667
1.6088975743589744
1.6123008000000003
1.6529419651282047
1.6047315105128206
1.6211901470512822
1.6251225356948715
1.7022282564102569
1.7015760717948718
1.6886294720512827
1.7312768248717947
1.7800298900256406
1.787334645128205
1.7757172307692308
1.8052025043589752
1.8490440771794874
1.813484527435897
1.7861187212820515
1.7302139048717948
1.684346695641026
1.676123757948718
1.6428335333333333
1.6863232618974355
1.591147659307692
1.608013294871795
1.5845872412820512
1.5748798223076927
1.6919669605128205
1.722559306153846
1.799046273076923
1.786604966153846
1.8063800233333336
1.7585512920512816
1.8464281530512818
1.857450277179487
1.9458047830769232
2.007583426410257
2.098716696666667
2.19474139974359
2.2770974871794882
2.3488749951282037
2.46791058974359
2.62327882025641
2.7133848025641023
2.77919332076923
2.8400981
2.9279307188974366
2.9568173594871796
3.0475037258974367
3.1102666205128213
3.158295385897436
3.1597938961538463
3.231618413333334
3.28030273051282
3.4388490389743587
3.6080996938461536
3.6171342943589764
3.6518419361538452
3.628551397948718
3.702514849487179
3.805317088179488
3.823961537179487
3.796889059999999
3.7639698948717957
3.7365703533333328
3.7119206617948723
3.8402830589743586
3.9015849146153845
3.8581051402564106
3.787610901538461
3.615980342307693
3.6202746541538455
3.607565691025641
3.6198739776923072
3.5065841358974366
3.4231919041025627
3.324745884871795
3.350361013076923
3.504991289743591
3.558729882051281
3.6976385841025636
3.6739714848717964
3.8058285897435886
3.8845807253846147
3.8949137958974367
3.8730765130769225
3.8334181046153835
3.8348790743589745
3.6053363650476933
3.5585052848717953
3.4708435787435907
3.473980487435898
3.3941355461538465
3.3301599523076924
3.277773256410256
3.3243115028205126
3.2993967179487185
3.2265247512820516
3.2766294169230767
3.305379387179486
3.289819392307693
3.2635543161538454
3.2884538887179473
3.3299326420512827
3.3420535092307704
3.3605543623076937
3.3550134094871793
3.34182195128205
3.2633148056410253
3.203501446410256
3.191425037692308
3.1464582694871797
3.0061893094871794
2.8897745556410257
2.9175994179487184
2.849712378205128
2.838238528717949
2.808778758974358
2.813230769230769
2.770558287179488
2.794297710256411
2.7921755392307697
2.7685606128205134
2.8199829856410252
2.760780297717949
2.7092046725641032
2.578095456923077
2.560727906410257
2.5242947384615384
2.4538739307692308
2.3149098157948713
2.26740576923077
