# Supplementary material for: Obesity dysregulates feeding-evoked response dynamics in hypothalamic satiety neurons
Source: Sci Rep. 2025 Oct 14;15:35837. doi: 10.1038/s41598-025-19800-2 (PMC12521569; doi:10.1038/s41598-025-19800-2)
Supplement: Supplementary file 4 — Supplementary Material 4. [file 41598_2025_19800_MOESM4_ESM.zip › Fig 3_1/Fig 3b/NCD to_NCD_1st_MPK174_mean_running_7.csv]

4.465270093898304
4.479542137288134
4.424485141355932
4.3985968481694915
4.416291305423728
4.6058219969830505
4.633466955932203
4.749556884745763
4.686547044067798
4.730370000000001
4.701067389830507
4.556795372881357
4.505488012203389
4.449976535593222
4.374551098305084
4.22732699322034
4.123852773559322
4.001065440338984
4.018472612203389
3.921595942711865
3.8536556237288138
3.9432476305084734
4.045302494915254
4.210180915254237
4.252747940677966
4.320824062711866
4.431338390169492
4.42415688881356
4.339341394915254
4.277679633898305
4.318180362711865
4.2074746216949155
4.021159931864407
3.8251738338983055
3.650176271186442
3.574414413559322
3.4786998406779657
3.463500021016949
3.485561379661017
3.4411493772881347
3.452298954576271
3.469532505084745
3.421855609152542
3.348258871186441
3.4126271040677967
3.2589932847457637
3.1293135681355935
3.118222071186442
3.084741595254239
3.0450188888135603
2.956392757627118
3.009552456271187
3.096015162711865
3.2038410135593214
3.1605645999999994
3.2237314241016954
3.273454775593221
3.31241844983383
3.3942720610169497
3.5628533054237286
3.682550222372881
3.6717640508474574
3.630276742372881
3.6271021189830495
3.733997491525424
3.767142593220339
4.041633237288136
3.960901989830508
3.907869976271187
3.8648240766101685
3.894968028440677
3.845055515254237
3.8938630369491536
3.8609984823728816
3.8349568406779664
3.92037913559322
3.6268906440677955
3.6404295966101703
3.6257279796610176
3.5353467661016946
3.5460131938983053
3.589364117288135
3.612305681694916
3.643393345762712
3.634155210847458
3.5243446410169494
3.52988280677966
3.535182519322033
3.4796028949152538
3.4944153332203385
3.481359298271186
3.443640523050848
3.311604155932203
3.1824364196610175
3.139583879864407
3.1023270715254236
2.9998233872542364
2.898686315254238
2.8511030109152533
2.7692301488135596
2.5334226366101684
2.3432540837288136
2.25242693559322
2.2329004427118653
2.1582692135593224
2.0349956749152547
1.9237125691525425
1.8056370284406777
1.746033634881356
1.6504151945084746
1.598542712881356
1.6068541810169494
1.5262896972881357
1.442778312542373
1.3803462749152546
1.3499134084745765
1.3613966515254243
1.3587527372542372
1.2812740775932203
1.3016220379661019
1.2991683983389832
1.3160661755932201
1.3184604623389833
1.4119337399999998
1.4287548464406779
1.5542392284745763
1.6600202701694913
1.7546299988474579
1.8879176728813558
1.9306957844067796
2.084305063389831
2.223563007457627
2.3494628745762713
2.478538098644067
2.521538644406779
2.606156967118644
2.7254283071186447
2.7129721661016952
2.8210330101694914
2.9732232745762706
3.062999793220339
3.1009074128813556
3.2528460338983054
3.2750669864406765
3.3804068315254248
3.4054950003389823
3.4219250847457623
3.4853514305084743
3.5220235525423726
3.4865525938983044
3.5136054834237282
3.536839173559322
3.4781340511864403
3.462745050847458
3.450592913898306
3.436191660677965
3.3747887328813557
3.4283379091525426
3.3534471559322045
3.374321374644068
3.278426716271186
3.284415276949152
3.359688184745762
3.432672625762711
3.4570258152542377
3.4972240949152527
3.6416680905084733
3.708651060338982
3.7895462576271197
3.845957974237287
4.01128623559322
4.140330803389831
4.310361169491524
4.4766810376271176
4.645983874576271
4.8415752979661
5.0290473277966115
5.198679010169492
5.446743228813558
5.658849772881354
5.818714762711866
6.023759446779661
6.053937722372884
6.088125603389831
6.134453813559324
6.192732488135593
6.16088700338983
6.195770342372882
6.161236328542374
6.237793936610169
6.227447050847457
6.189757700677966
6.199304912203391
6.192982076949154
6.231920695254239
6.16367656677966
6.214903762033898
6.214907635593218
6.194318665084747
6.063367004406779
6.0375859508474585
5.917303365084745
5.873994660338982
5.900961863762711
5.7932759389830535
5.845069897288137
5.806390934915253
5.737418580983049
5.63333251966102
5.704241487457626
5.6523524769491535
5.6669454067796625
5.650876135593219
5.574082686440681
5.60313307898305
5.532552206779659
5.548418905084746
5.553897738983051
5.5938490101694915
5.582105074576272
5.595366494576273
5.54657218338983
5.524161242033896
5.531426464406778
5.476556849491524
5.360639886101696
5.235733257966102
5.146681389152543
5.067607932542372
4.997020283728812
4.769583766101696
4.665465305762711
4.602212130847457
4.597314404067795
4.550231029152543
4.556412309898305
4.503026157627119
4.556944005084745
4.617231071186441
4.604234345762712
4.779161414237288
4.77971261559322
4.7961368847457635
4.73631107016949
4.818350339322032
4.8643977593220376
4.916149502033897
4.834150682711866
4.717854786779662
4.5988171762711865
4.57900128576271
4.62650907118644
4.500949718644067
4.507044269830507
4.409455823050849
4.257208231186441
4.056165179322033
3.9714039196610167
3.9249385216949153
3.9450955457627117
3.8580681901694907
3.754307506101694
3.689670775220339
3.6165584810169484
3.5851830877966098
3.5127158016949145
3.539443287118644
3.5741906471186438
3.581129023728813
3.540615460677967
3.419202343050848
3.4405105674576273
3.438988614644068
3.2405581999999997
3.1811444488135603
3.2568448562711865
3.2405212952542364
3.216040766440678
3.218035222033898
3.048177543898305
3.0394408237288144
2.979239591525424
2.989697169152542
3.151497590508475
3.190383667796611
3.177037010169492
3.1460920881355934
3.075711779661016
3.0637016576271185
3.1004587050847445
3.1425200335254244
3.072119790169492
3.025630149830509
2.9810362745762724
2.9641205118644063
2.910515665423729
2.8491433562711865
2.8270954847457626
2.7824012223728807
2.790559522033898
2.7523601074576276
2.8319255983050855
2.810625647457628
2.763708115254237
2.7035475708474572
2.7142944813559327
2.699676393220339
2.699311402033899
2.6536499338983055
2.6312125288135593
2.6407277189830505
2.6656277661016943
2.545263271525424
2.4085254972881365
2.391529806779662
2.385125068135593
2.5043890050847457
2.496573103050848
2.4364903166101692
2.541423161016949
2.5613237833898315
2.4225244647457624
2.4723104223728813
2.477610267457626
2.489223159322034
2.4616221291525426
2.4275629244067796
2.371078740677967
2.4008181867796603
2.2997278098305083
2.2074516000000006
2.225661946440679
2.250608366101695
2.3002182562711875
2.2593308433898303
2.34789281461017
2.3077403986440683
2.360332343932203
2.4365484767118653
2.460257503728814
2.4381874779661024
2.403219109864407
2.4272545338983043
2.4076061938983058
2.4206714949152546
2.3754551016949144
2.5035129932203395
2.5512780711864407
2.5001581050847457
2.584360217830508
2.6306726572881365
2.687767003389832
2.6948610349152538
2.8398048779661007
2.832834891898306
2.928354450542374
2.749351908813559
2.7759953966101696
2.895193789152542
2.8289785715254236
2.7792666359322036
2.8260704433898303
2.8210364169491524
2.791352138983051
2.7751012267796606
2.7112180145423723
2.776992036271186
2.876388971525423
2.7652091105084744
2.8283516145762713
2.887818158983051
2.9443185966101697
2.8290841355932197
2.851173236779662
2.8997834030508476
2.867609247457627
2.915812660644068
2.7490614552542376
2.657433921322034
2.6384876088135587
2.621084953220339
2.571208290508475
2.5985775423728814
2.536724505084745
2.5163278213559317
2.560716762711864
2.524567169830509
2.5809728338983042
2.7349601305084743
2.7016599498305083
2.8007439508474583
2.854092288474576
2.836109810169491
3.010155828135594
3.046405957966102
3.0396517423728824
3.054756967457627
3.151107205423728
3.16711667640678
3.281580942711864
3.304313827118643
3.212098303254237
3.322419569491525
3.2330295762711865
3.1909073864406783
3.215102172881356
3.211295754576272
3.10218191559322
3.059033542372881
3.0058805552542363
3.023411365084746
3.0605332271186447
3.005441229830508
3.0267142440677963
3.048659061694916
3.096489857627119
3.159848349152542
3.3137525084745767
3.3619982881355934
3.3121950623728815
3.32777899661017
3.411382369491525
3.439140172542374
3.3895663755932213
3.403178514237288
3.3436780335593212
3.4218934135593204
3.3502693603389835
3.377617705084746
3.4527985288135596
3.560774955932203
3.499242640677966
3.6094613118644068
3.658061685084746
3.7619874616949143
3.7283763450847456
3.7587319867796607
3.7882481494915248
3.7918092111864423
3.8295641372881355
3.8165612203389836
3.894271149830508
3.834095170949153
3.8620213694915266
3.8190856610169486
3.9786075794237297
4.020052860677966
3.9673607064406777
3.9375332044067806
3.8119968494915235
3.712681984067795
3.688728606779662
3.597139183728813
3.626284281016948
3.6401890000000003
3.5250371491525416
3.428690884745762
3.4095907898305082
3.480723040677966
3.555203276610171
3.59751519661017
3.5770451389830513
3.6993539925423735
3.730720369491525
3.827835192542373
3.9027589491525423
3.9543335566101687
4.0117174542372895
4.012046023728813
3.9499897962033907
3.8938235423728815
3.965644715254236
3.8391304674576268
3.806514231864407
3.763278774237288
3.6536750922033896
3.7305793186440668
3.7232513050847453
3.6948720610169485
3.751806482067797
3.8206487101694915
3.7298873661016954
3.853426128813559
3.8615521403389836
3.8166460576271186
3.9631646264406775
4.00499555322034
4.023196793220339
4.0679545135593225
4.142206149830508
4.177777500338983
4.3133157355932195
4.347622952542373
4.487784237288135
4.601203579661019
4.681252576271186
4.520547322033899
4.461973932203391
4.329330088135593
4.2845836576271195
4.252977911864407
4.039549383050848
3.789482793559323
3.6641872579661023
3.4941566169491525
3.3138852918644077
3.255907525423728
3.2421433738983048
3.2750218101694917
3.195534607457627
3.0287359284067796
3.1551568305084743
3.223373065084746
3.090857380677966
3.0964309515254236
3.159104637288135
3.355901047796611
3.414325190169492
3.3142484413898297
3.4281784376271194
3.589996858305085
3.545414808474577
3.5780521830508474
3.742302091525424
3.8055235413559316
3.7762046711864397
3.682578176271187
3.669832562711864
3.806400613559323
3.8538010901694912
3.879277336610169
3.943043447457627
3.9078206698305076
3.8709993454237277
3.8751634688135588
3.924037795355933
3.9982481118644064
4.005281668474576
3.9743882372881365
3.847345912881356
3.8251222515254235
3.7135159661016934
3.752450101694915
3.7283281118644065
3.7114382715254237
3.6871074833898296
3.6834195247118644
3.653208748135594
3.7181122949152545
3.801233240677966
3.701527010169491
3.762049482711864
3.774217738983051
3.690163335593221
3.704445708474575
3.702773471186441
3.6736333115254234
3.706469271864406
3.830737897627118
3.8495468352542366
4.007441518644067
4.079885783050847
4.0645606071186435
4.057851675254239
4.056677332881356
4.071333308135592
3.9969465440677956
4.044921577288136
3.953919254237288
3.9996764372881364
3.947696401355933
3.9534003149152546
3.969967689491525
4.050421030508474
4.047299911864409
3.965164132203389
3.9556111491525425
3.7943358176271182
3.8166102332203384
3.792123149152543
3.744392164305085
3.7568645534576275
3.810479013559321
3.782240149152542
3.7974469318644064
3.7555123072542376
3.8212915664406775
3.978234647457628
3.9184040857627114
3.7561875603389834
3.8119667088135594
3.838872249152543
3.752434664745763
3.7363384677966103
3.7578240779661023
3.794208552542373
3.8100970193220336
3.7120969064406775
3.7559869983050835
3.808126931525424
3.8284677118644064
