# Supplementary material for: Obesity dysregulates feeding-evoked response dynamics in hypothalamic satiety neurons
Source: Sci Rep. 2025 Oct 14;15:35837. doi: 10.1038/s41598-025-19800-2 (PMC12521569; doi:10.1038/s41598-025-19800-2)
Supplement: Supplementary file 4 — Supplementary Material 4. [file 41598_2025_19800_MOESM4_ESM.zip › Fig 3_1/Fig 3b/NCD to_NCD_1st_MPK174_mean_running_8.csv]

1.3702394967088611
1.4340956303797467
1.4384838465822791
1.4467423601037974
1.464181518481013
1.472121014683544
1.4859412025316454
1.4812059954430379
1.4758834772151894
1.4437179878481015
1.4359423110886074
1.3789926992405064
1.3092563301265827
1.223395486835443
1.1164498951898734
1.0714457777215192
1.0499784810126584
1.034779269949367
0.9933164967088608
1.0124164477974682
0.9818090625316457
1.0080454020253167
1.0248094405063293
1.045640470886076
1.0740356270886078
1.1161139670886078
1.07288684556962
1.0664651830379748
1.064170091392405
1.0466712804810128
1.0857136072227846
1.0211621655696201
0.9692021845569622
0.9460156934177218
0.9160489083544304
0.9311044339240503
1.0401797620253166
0.9851783263291141
0.9849028475949365
0.8640666429113926
0.8829581207594938
0.8451871316455694
0.8159875820253163
0.7992046364556961
0.8703907030379748
0.8326669465822786
0.778615162278481
0.8284075055696204
0.8653463579746834
0.8883579037974684
0.95122535443038
0.9129122281012658
0.9309277364556962
0.8765031868354431
0.9050496037974682
0.856798162278481
0.8539901974683546
0.8339153341772151
0.8190470355189876
0.8436163506329114
0.8171744331645568
0.9320646903797469
0.9310292011898735
1.007475235949367
0.9983672709113928
1.0390682903797468
1.0720710463291137
1.0455562979746833
1.0273368605316453
1.0002163070886074
1.01562587721519
0.9720567981012657
0.9548631111645568
0.8769944554430379
0.8467047445569622
0.7734722782278479
0.7093959493670887
0.7767852333164558
0.7042885929113922
0.7286147647341771
0.6951142805063291
0.6533112149367087
0.7016494382278479
0.6917778670886077
0.6840523769620257
0.768952870379747
0.756910694936709
0.6981011962025317
0.7464005298734179
0.7746329498987343
0.7604555911392405
0.8163341417721518
0.7753276273417721
0.7580996172911391
0.829814546835443
0.7161386227848102
0.6598822437974683
0.6635160951898733
0.7450054316455694
0.7346483215189871
0.7015241265822786
0.6564205407594939
0.7096700860759493
0.6795999475949367
0.6708274531645573
0.7060364954430379
0.644610247594937
0.5733351339240507
0.43064238065822796
0.3701862252911392
0.4372005475189874
0.45559179896202523
0.4372801528860761
0.4124052729113924
0.38123775240506325
0.33459135037974685
0.31219749518987344
0.2736917065822786
0.27317406607594935
0.22569923037974682
0.15967284936708862
0.10790033797468354
0.14544128303797468
0.14054194253164556
0.19265591303797466
0.27331680658227847
0.3615208946835443
0.5030450124050634
0.5729820478481011
0.6911336756962029
0.8691258389873419
1.0664057850632915
1.1986734711392408
1.4426684025316456
1.7481388473417723
2.088951867848102
2.365840156962026
2.532352469113925
2.8692820536708865
3.177759431645571
3.443108443037974
3.6360993468354432
3.8100692470886077
3.965062794177216
4.035410296658228
4.066691348607596
4.186863801265822
4.284053092405063
4.272748336708862
4.254203088759492
4.156714012658227
4.096663762050632
4.086332943037974
4.04433037113924
4.0141481291139245
3.9105912482379748
3.8929746146329127
3.806890998481013
3.7947972481012657
3.868169909113924
3.9358870559493666
4.00213118278481
3.9630977167088615
4.053333808075949
4.05977889443038
4.019095978227846
4.020347973164555
4.072694545316458
4.073745767392406
3.9953474205063317
3.869724821012658
3.8710080995949365
3.901299563797468
3.82973760050633
3.800188344303798
3.89194562
3.918261198734176
3.8978698736708877
3.9804031837974683
4.056390682025316
4.154968337468356
4.076789703797469
4.077811427848102
4.07683963929114
4.158159384734177
4.254378887088608
4.327101664556961
4.488886205468355
4.518189121518985
4.509067545316456
4.5824397511392405
4.683403964556961
4.755711848101266
4.781836134658229
4.769274726506331
4.72677498734177
4.706643823037976
4.713929129873417
4.7935385063291145
4.844975774936712
4.843904274177217
4.864526902278482
4.972345081265822
4.974836568101266
5.017671076962028
4.942017735189875
4.874682052658229
4.729634655949366
4.594970965316458
4.557873217974685
4.477626850632912
4.47498658632911
4.327308711645569
4.363682519746836
4.3374238329113926
4.400998415696202
4.423620417974683
4.558055250126583
4.565877842278483
4.504658536708862
4.554862266329115
4.498179834430378
4.566119778734176
4.613349725569619
4.684336445569619
4.713910647088607
4.814001920253165
4.7559594962025304
4.799004925822784
4.785953840506331
4.687788878481014
4.702915765822785
4.62950766506329
4.533865881073418
4.495100397468354
4.3724977597215196
4.244850335443037
4.212850087341772
4.105333650886073
4.122159421265824
4.15800370835443
4.001853622278481
3.9996995848101258
3.8913659063291153
3.79082054529114
3.6641169056050624
3.5304182237974677
3.4987252151898733
3.46236704050633
3.3245371268354433
3.1930850744303805
3.200397656202533
3.1628945382278486
3.196656892405063
3.0903563336708855
3.0934030045569636
3.128732625316456
3.1586226959493673
3.273405959544303
3.2392497329113916
3.2495952718987335
3.260325358227848
3.364170002531647
3.3233211772151905
3.3547960470886062
3.385694790126582
3.4145942843037984
3.348870551898734
3.1188319698734177
3.179531456202533
3.2231388169620256
3.0996164025316464
2.8862516227848105
2.8034256093670886
2.688623078481014
2.646799583797469
2.599026225063292
2.488901782278482
2.4693880921518985
2.3733860068354433
2.2840068129113926
2.2488935385088604
2.2876724379746847
2.235848612151899
2.179271191392405
2.038525134936709
1.9190047341772158
1.8605173632911396
1.7973103234177221
1.7182374784810124
1.6215741194936706
1.5649485508860763
1.4873824372151898
1.5053091797468352
1.6021256607594934
1.6377566997468358
1.550179466835443
1.601140072607595
1.6068019144303798
1.5229422334177218
1.5699157810126583
1.552096540506329
1.5164428443037976
1.4994026463291141
1.4590114601265822
1.4738466958987337
1.4512417283544303
1.428336205063291
1.4318481078481013
1.4539046
1.4227115696202532
1.420526507848101
1.4003679883544307
1.4298243296202537
1.3968478243037976
1.3461230946835443
1.3007173146835445
1.2687908129113925
1.2273386354430378
1.1815045941772153
1.1299530698987343
1.1293945286075948
1.1131045822784813
1.0888141073417723
0.9959001746835444
0.9967839291139241
0.9563488303797468
0.9215028736708861
0.9422490177215191
0.95106108921519
0.967818521493671
0.9141367924050633
0.9024110760531644
0.9335960239240508
1.0247124329113928
0.9972667025316456
0.9626505237974684
0.9617236260759495
0.8943470108860756
0.8475822855696203
0.7921745843012657
0.7327794225316457
0.7405577096202531
0.677479561265823
0.6193943126582278
0.6222766994936709
0.629723993670886
0.6023162402531644
0.5956237762025317
0.606898590886076
0.580741502227848
0.6059526865822785
0.5942732369620253
0.6317282584810127
0.625351332658228
0.5730584493670886
0.6030792136455697
0.6039839936708861
0.6553438509367087
0.6909066288607596
0.692452838227848
0.6842217488607595
0.7116196521518987
0.6375397318987341
0.7157610962025315
0.7217753744303799
0.7574941731645569
0.7443370134177217
0.7013150701012656
0.6935678007594938
0.7172181453164558
0.7256172313924049
0.6808364108860759
0.6539252126582277
0.6226802405063293
0.5934791164556964
0.5721455645822785
0.5855533901265823
0.5788703518987343
0.6432026481012658
0.5738877184810128
0.5959982660759495
0.6007104541772152
0.6083942633924051
0.5910225832405064
0.6263833460759494
0.6412380860759495
0.6307503139240506
0.6396789116455698
0.598288219493671
0.5855975037974683
0.5097162934177214
0.5418469658227849
0.5305093562025317
0.4724578570126583
0.5071166524050632
0.48479933721518986
0.5784883164556961
0.6376364212658228
0.6532252552658226
0.6672199749873418
0.7699054929113924
0.7361892827848101
0.7339351924050633
0.7240200348607594
0.721548389620253
0.6958746139240506
0.6629620101265823
0.6110036858227849
0.6212975420253164
0.669349164455696
0.6403943197468355
0.6585247526582277
0.6953189630379746
0.6849421316455695
0.7118504327341773
0.7348409265822784
0.7091343316455697
0.6943718620253164
0.7143398584810128
0.6448467341772152
0.6500196883544304
0.619539735341772
0.5856548384810124
0.6104598549367087
0.5964246817721521
0.576273253164557
0.6645460956962025
0.6863093050126582
0.6812854893670885
0.7160100819746834
0.7053516232911393
0.6253485718987343
0.7013263721518989
0.6735498348354433
0.6300242658227848
0.6649139493670887
0.6070633848101266
0.6185751463291141
0.6679142521518987
0.6176803453164558
0.6577833260759494
0.6299546691139242
0.600260716455696
0.6543870270886074
0.7118908807848102
0.7377491083544304
0.7621886073417721
0.7052847237974682
0.6865768865822784
0.706807126835443
0.748116407113924
0.8017993610632912
0.8194386736708862
0.7956532896202533
0.8136833875949367
0.8391174405063291
0.8119539196708859
0.9280432101265823
0.9576181700759495
1.026056870886076
0.9990401443037975
0.9887315503037973
1.0421448227088606
1.0842878632911392
1.0983586126582279
1.1595089245569616
1.1567730126582276
1.189723656455696
1.1963221296202529
1.1572346210632913
1.1816627045569623
1.1809845255696203
1.1656770253164555
1.1611533189873415
1.212755751898734
1.1877615643037973
1.2233986589873418
1.2338850788860758
1.3315137273417723
1.3134652025316451
1.325006956455696
1.399736606835443
1.358754792151899
1.373929804101266
1.3395645734177215
1.3494144339240508
1.3370836751898731
1.4120748331645567
1.3208787392405064
1.4359209179746837
1.3859645916455696
1.3705515113924054
1.4716615141772151
1.428571873164557
1.3797627949367084
1.3927082818987346
1.4097422412658225
1.2672952349367086
1.3082450865822783
1.1987556701265827
1.259798537721519
1.2192359961240504
1.138871574683544
1.1476009118987343
1.1337900006582282
1.1398908047088607
1.1030347817721515
1.1464610151898735
1.1378655731645573
1.1233940546835446
1.1292443893670887
1.128574375291139
1.1599205184810126
1.1193863670886075
1.101662572658228
1.0471883069620251
0.9980399746835443
0.9826580237974684
1.00378368643038
1.046304746607595
1.0133770382278482
1.0912174339240504
1.0527629455696206
1.1529703744303794
1.2309073574683542
1.2919007470886075
1.3118391007594932
1.3328186060253167
1.3176213225316455
1.3527798878481012
1.308194441012658
1.3022766435443043
1.2882190748354434
1.2720686298734178
1.219195058481013
1.1866626822784814
1.155573075949367
1.1799476696202533
1.2767554324050632
1.2250463078481013
1.2896058650632913
1.27164590886076
1.2922971526582279
1.3414501534177214
1.3723989816455697
1.405763800506329
1.4854985878481013
1.5281317382278479
1.5651421341772156
1.6496610642025311
1.6441849460253162
1.7681510334177215
1.8454473536708864
1.8009460685569623
1.7840326764556966
1.8106080539240508
1.8073993807088606
1.8084767483544306
1.7961445974683543
1.7563250749367092
1.8059977164556966
1.786448698734177
1.771319290632911
1.7997264632911396
1.7880708845569615
1.8886664279037975
1.9275827198227846
1.944614084
1.9571824614683544
2.0028734359493674
2.015316021518987
1.9817553655696205
1.9716043721518988
2.0088107179746837
2.0156388526582276
1.890630139746835
1.8369915772151897
1.8433401430379746
1.849852374936709
1.7990290297468352
1.7033035641772152
1.6823938313924056
1.6933983526582286
1.6516711987341774
1.5974277048101264
1.556051485063291
1.5538073230379748
1.5906580227848106
1.5947721703797468
1.600607943797468
1.5928629058227846
1.5886592060759495
1.649795275949367
1.6573769445569624
1.6374693979746833
1.6173133906329116
1.5956981544303799
1.5421685306329114
1.462457798227848
1.3944674848101264
