# Supplementary material for: Obesity dysregulates feeding-evoked response dynamics in hypothalamic satiety neurons
Source: Sci Rep. 2025 Oct 14;15:35837. doi: 10.1038/s41598-025-19800-2 (PMC12521569; doi:10.1038/s41598-025-19800-2)
Supplement: Supplementary file 4 — Supplementary Material 4. [file 41598_2025_19800_MOESM4_ESM.zip › Fig 3_1/Fig 3b/NCD to_NCD_1st_MPK174_mean_running_9.csv]

20.429549432432438
20.451120445945946
20.359824
20.469226197297296
20.54256851351351
20.55855954324324
20.645505475675677
20.687798162162157
20.728370856756758
20.79241713513513
20.83430432972974
20.90147119051352
21.00657409351352
21.06293075945945
21.142895699999997
21.202889513513522
21.184957469135135
21.168507873405417
21.12373099956758
21.104773127213512
21.069372518810805
21.02079330810811
20.928032594594598
20.894557837837837
20.893986756756757
20.911387027027025
20.991092702702712
21.02587310810811
21.056103513513523
21.10492064864865
21.16834558648649
21.20414076540541
21.29163489864865
21.28354945945946
21.2161643718919
21.128606087027027
21.065545745945943
21.01893216216216
21.028479189189195
21.002624135135136
21.058738987027034
21.128065148837834
21.13845285589189
21.197267915945947
21.26046148648649
21.309758527027032
21.407952747783774
21.51430889243243
21.558830156756756
21.73231240540541
21.794763270270266
21.834726216216218
21.90374567567568
21.97266543918919
22.006826170810807
22.134475470270274
22.10471453783784
22.09208156756757
22.118600810810808
22.011278918918922
21.976700035567568
21.94823133291892
21.910935689189188
21.902044213513513
21.909101081081076
21.78213594594595
21.718873654054047
21.61382808648648
21.55668297297298
21.63315451351351
21.625826405405398
21.666902432432437
21.82787459459459
21.920595945945948
21.950315675675675
22.10367729729729
22.214254864864863
22.38544027027027
22.36552367567567
22.340836062162158
22.354102702702704
22.29549837837838
22.189632851351345
22.139102216756747
22.13723262864865
22.109208918918927
22.014561081081077
22.034144086216212
22.10260986108108
22.0683053027027
22.151796675675687
22.16375537189189
22.11776310810811
22.15581418918919
21.875881459459464
20.771378918918924
19.489359810810814
17.278771594594584
15.333230405405402
13.601688783783782
11.642801027027026
9.778614567567566
7.91377854054054
5.880836216216215
4.204358351351354
3.347740459459459
2.740999832432432
2.8905235324324328
2.812561027027026
2.525061848378378
2.3307286405405407
2.14482968972973
1.9060170594594585
1.7366664054054055
1.531460484054054
1.3617636103243247
1.172299661648649
1.0106108796756759
0.8888893654054054
0.7622024529459457
0.7034061250540542
0.6550650060810813
0.6296808133243244
0.5649298070810809
0.5810787328918919
0.5770477770540541
0.6199990478378379
0.6675877900540544
0.7022236560810813
0.8097546075675678
0.8842701691351351
0.9402949504594594
1.0145092914054055
1.132014298675675
1.1889151971891887
1.255728430727027
1.283435276108108
1.3116411316486483
1.3575693551621622
1.3710072743513515
1.3936233773243243
1.4196955502702702
1.4473673659459458
1.5021618832162156
1.602619782162162
1.70052994527027
1.8293166922162158
1.9935237315135133
2.2229306104594593
2.5119547258378376
2.7905307309999996
3.183224162108108
3.6251049980540544
4.170017025351352
4.805059211513513
5.430794487270272
6.181529593637838
7.070689625945946
7.900613564297297
8.765066197729732
9.707113586459462
10.63346086435135
11.596671699054054
12.513599396702704
13.40416295610811
14.376955098864869
15.216224271891898
15.996355694594598
16.771471594594587
17.556085783783782
18.2760728108108
18.943620540540536
19.563391891891897
20.093142775972968
20.575487020810815
20.983029483783785
21.469995297297288
21.84091883783784
22.14538027027027
22.38274189189189
22.590203243243245
22.69029702702703
22.77887216216216
22.76844162162162
22.691117567567574
22.5749772972973
22.315097567567577
22.06461054054054
21.866198648648655
21.604501695135134
21.269845675675672
21.012387837837835
20.66944567567568
20.371690324324327
20.12541271351352
19.867162286486487
19.699300270270268
19.43926663945945
19.108167486486497
18.856912297297303
18.66130548648649
18.42290948108108
18.35335227027027
18.307427467567567
18.339522378378373
18.47892989189189
18.50495055135135
18.600995213513507
18.66484021918919
18.647063316513506
18.61606756756757
18.535735135135123
18.39897648648649
18.3391172972973
18.178641891891882
18.01764408108108
17.96648885405405
17.965875172432433
17.979552934324328
17.99366568243244
18.089255675675673
18.265169351351357
18.35181605405406
18.40987445945946
18.452008945945952
18.466857940810804
18.36796913513513
18.15046276837838
18.001256367837833
17.893692948648653
17.801718305405398
17.753418027027024
17.75571631621623
17.75506518918919
17.645277686486498
17.518535693783786
17.477827793243243
17.46639891135136
17.47319743648649
17.47809957864865
17.381976172702696
17.264866864594595
17.130154422162164
16.995657638891895
16.999141121621616
16.91388455135135
16.745063851351357
16.622232673513516
16.419318840459457
16.245687569432434
16.113793426048648
15.892855168243239
15.66388723016216
15.343014800270272
14.937825339999996
14.654134478648647
14.487998199291892
14.258825431486487
14.057140865837836
13.840584963783781
13.689318873972974
13.572952222972976
13.481493448405407
13.462416668756758
13.564890156648653
13.601203091351351
13.622413469459463
13.744046970540538
13.872948323243245
14.007505759486493
14.053176924513519
14.110021488324323
14.249000847297301
14.346019616216212
14.406194721621622
14.453082570540543
14.517519505702706
14.528192070270274
14.631823767027035
14.694557168405407
14.727955159459464
14.752296628351347
14.789575225945946
14.850650629648651
14.895690004054055
15.025816732729737
15.123605482702702
15.273252405405405
15.39719708108108
15.447377692702702
15.546248817837839
15.706633975675674
15.789082524324323
15.863906962162163
15.851946127567565
15.813202743108098
15.75718790994594
15.607129186918922
15.511784378378383
15.477394437837845
15.435999997297296
15.347654640540542
15.211398929729727
15.167929893513513
15.246416811837838
15.25260640591892
15.275946383513512
15.399841655405403
15.44103428405405
15.499529777567567
15.501044955675681
15.482778868270273
15.568248960270267
15.555665079459462
15.550954116513509
15.591894696702703
15.601728926432434
15.566986593783785
15.523488410486488
15.515734783783778
15.678084183567568
15.948513459459463
16.111436168918917
16.385365995945943
16.64103269727027
16.89752075591892
17.055632295405402
17.218288600837838
17.425052719513513
17.5603395734054
17.563328288324318
17.46274947186487
17.401705769459465
17.24685211891892
17.080341091540543
16.9632816937027
16.937512867756748
16.943873698918914
16.949010767054055
17.024370552594597
17.111062874540544
17.306939012972983
17.479661143243238
17.703640918918914
17.865865194594594
18.016129785135135
18.193437544027027
18.240281378081082
18.27579846756756
18.2929252
18.366616221594594
18.333600031918923
18.307393886756756
18.2363598972973
18.147072621621618
18.039181229729728
17.967841765432436
18.021500252972977
18.013137816216215
18.03212175675675
17.99260237837838
17.90313108108108
17.69802759459459
17.542537094594596
17.38259181189188
17.109957809729725
16.861907206216216
16.68821155486487
16.608251719189184
16.454825621891892
16.381716429459466
16.34665457432432
16.43036003837838
16.5220949548919
16.646920760810808
16.89160726891891
17.05888588513513
17.06681865781081
17.016779748648645
16.955437996756764
16.831493145945945
16.803898497297297
16.68315937481081
16.579768756054058
16.542967952675674
16.468117793243245
16.44563834405405
16.54075104164865
16.655585525378378
16.70758464391892
16.78000248986487
16.807673682864856
16.916177006378376
16.961571149297306
17.04579150056757
17.147493552135135
17.197121174324323
17.25608947378379
17.28074720297298
17.424246974891883
17.619615218513516
17.736656198054053
17.898446522432426
17.994812755837835
18.081072871810814
18.190473392972972
18.408098413513507
18.584522364864863
18.83220325054054
19.031330186486493
19.109663796243247
19.217293486486483
19.28646731324325
19.456043581378378
19.560547281891896
19.72455957189189
19.792241095162165
19.77931325972973
19.705276146540545
19.655232329999997
19.633240877027028
19.732548113783782
19.747470029459453
19.724465282918914
19.75121127027028
19.697627603135132
19.550397131808104
19.474508045675677
19.51211796756757
19.463499472972977
19.41707614864865
19.372354263513518
19.400734127324327
19.47259810810811
19.40688500081081
19.407305261081078
19.500383829729728
19.550499894594605
19.4672219972973
19.42609121216217
19.394624695675674
19.2574876
19.128949042864857
18.987510038837843
18.98866616297298
18.894943648648646
18.83263945945946
18.875982270270278
18.889344999999995
18.914248310810812
19.02093239648649
19.14168527508108
19.257643157189193
19.435499767567567
19.561955605675678
19.623452308378386
19.694944061891892
19.721418354054048
19.823376486486485
19.94869540540541
19.96758849324324
20.049314360000004
20.04634757297297
19.98933886486487
19.92499427027026
19.938858972972984
19.970667802702707
19.885637127297304
19.85861429786486
19.908885894864863
19.87939275405406
19.875511621621623
19.912734567567572
19.99874745945946
20.08087124324325
20.121100702702698
20.141404972972975
20.21619383783783
20.18822044351352
20.103985844324324
20.124819962432436
20.089880413513512
20.136404170540537
20.140589532729734
20.115011654054054
20.123986435405403
20.10145254127027
20.146167077754054
20.18406020108108
20.22732573081081
20.256628227027022
20.23834670432432
20.137742476486487
20.04782724324324
20.03324602702703
19.973032977297304
19.967437542864864
19.904002983999998
19.849371818918925
19.737528043243252
19.736094927567574
19.749293131081078
19.745413770810814
19.825290768648646
19.840482056756755
19.86589927567567
19.853903796756764
19.889873799999997
19.994169515405403
20.168957521918912
20.206864853783788
20.34538972432432
20.45177139378378
20.47355213513513
20.505501170702708
20.58599873832432
20.650979377027028
20.75112799189189
20.81634850840541
20.869866775675675
20.937774247297295
20.834865935135138
20.855486199189187
20.815255843243246
20.82462418918919
20.830539383783787
20.75486905702703
20.659366289486485
20.67222875675676
20.60556683783784
20.553577351351343
20.480195362162164
20.408899917567567
20.412924638648647
20.360328913513506
20.254950891891898
20.216871240540545
20.225579099999994
20.10933942162163
20.022348148378384
19.85887017443243
19.799551237918923
19.83082447481081
19.810305432432425
19.731524635135138
19.74353737837838
19.821349594594594
19.9197621291892
20.034185870297293
20.146792143486486
20.29471434054055
20.479649778918926
20.483502437567573
20.454511459459464
20.555775783783776
20.699669999999998
20.69616837837837
20.494053513513517
20.28644223
20.14301467183784
20.043150120810818
19.946859833189183
19.968916094864866
19.937662932432428
19.852127651351346
19.723112243243243
19.76201023513514
19.878247563243246
19.954117277297293
20.036178549189195
20.129795336486495
20.069518754054055
19.983068062162154
20.066471036972974
20.16578129191892
20.232978219189196
20.202325046243242
20.161551597297297
20.140266864864856
20.057779716216217
20.10928760270271
20.271205427837835
20.328096681081078
20.296453518918923
20.236856692702702
20.174225365135143
20.129401891891884
20.100303355135136
20.100640672972972
20.095439829729738
19.96783397297298
19.792954972972975
19.781032464594595
19.648102575027035
19.54938690318919
19.505115776216222
19.519832200000003
19.59855712486487
19.654647982162167
19.71398757327027
19.750174864864857
