# Supplementary material for: Obesity dysregulates feeding-evoked response dynamics in hypothalamic satiety neurons
Source: Sci Rep. 2025 Oct 14;15:35837. doi: 10.1038/s41598-025-19800-2 (PMC12521569; doi:10.1038/s41598-025-19800-2)
Supplement: Supplementary file 4 — Supplementary Material 4. [file 41598_2025_19800_MOESM4_ESM.zip › Fig 3_1/Fig 3b/NCD to_NCD_1st_MPK176_matrix_1.csv]

0.6352487008985317	-0.17527464543021215	-0.03924034726832118	0.065469425715091	-0.5577010250632679	0.3916714942778767	-0.3985973590806805	-0.11563987397264197	-0.014532907331535626	0.23853583248187507	0.6311405992744753	0.8772615587936267	0.7760362561441756	-0.04142271559176503	-1.079075410168898	0.3776366141202642	0.9297482106902374	0.43913216907926333	-0.1006228384863008	0.4204599328771206	-0.43321067373782485	2.5061268162056227	0.05976337509595263	0.7545353975691813	0.8111777136571797	0.07825137193231053	0.7489867681364138	-0.3255587110891942	0.7012149421452786	0.050731015412365396	1.208354742481316	-0.356549332588788	-0.21526290663326755	-1.1318836308269158	0.6703613737064698	0.4755921726373857	-0.23360024491002607	1.279490777887641	-0.22446053512683392	-0.10638212601695023	0.8708969453510269	-0.86614348633412	0.20741097110235412	0.019864062946607343	-0.16374667425066614	0.14679323630102484	-0.5693087479169116	-0.16585663392831312	-0.08097161372040954	-0.04717939760334492
0.30860222076393057	-0.14748420188967837	0.19337005479232655	-0.07168104336402262	-0.579230442191242	0.3848985473693104	-0.5469212239047498	-0.051814086259487684	-0.035467914184846336	0.3374105212373609	0.5480725104271038	0.7854666025831933	0.760156236876114	-0.09888716603978528	-1.2245315773082708	0.4399251192611283	0.7188418181834233	0.37351151631371293	0.1382135025463026	0.44583940665471866	-0.5451481979978394	2.366679784656066	0.028168645497000353	1.0497163410996153	0.9805008717819752	0.0482702432392505	0.7489772202374112	-0.2719329330839104	0.8900527371894784	0.20201223703321883	0.9531006066466228	-0.45143789331729267	-0.2936142725281004	-0.9011613590719533	0.9511255136782627	0.3907660883082593	0.05339565819576053	1.392882341170627	-0.17432731126283912	-0.10410295986040416	0.9020260019578857	-0.7043273158737695	0.20585903798906524	0.012914129001785285	-0.17141174847466717	0.280546722230788	-0.5135733108026876	-0.3639474262482908	-0.3680381988928771	-0.07883041694849485
0.25777303789403405	-0.13307231856329382	0.25283771325535936	-0.08718506996141727	-0.6105009095962214	0.3888470851516579	-0.40897563932652514	0.08550585414477004	-0.09326975366601087	0.24964973023402795	0.4343497068923014	0.8454120484212737	0.5827300842841667	-0.19413399406531875	-1.2388950300726618	0.4220415827409763	0.6428881265868929	0.3774673633201891	0.2931530985433281	0.3396118576009361	-0.6709768991840356	2.199387900597357	-0.07615088601776467	0.9813544745283821	0.9822173510138427	0.020108107897481103	0.7059244395308575	-0.31291716189238467	0.953987533932089	0.23587306591326193	1.1068048976788643	-0.5786506650902493	-0.24516551673803436	-0.7788418008000565	0.9389962759057591	0.3213302830625198	0.14227338775211953	1.393413564794398	-0.26339189540485963	-0.037292417627502586	0.9115810731150463	-0.7715354539867486	0.2266220823131472	0.02396677133902636	-0.15207433588637648	0.12004954925584499	-0.4425256532717134	-0.4484299652734394	-0.31636374795517336	-0.253317100331894
0.2778437082310857	-0.14404480596841862	0.1909311792931482	-0.027003970704332164	-0.611652473783557	0.3868024666947486	-0.42135317771141256	0.12112833669426767	-0.16863060086025988	0.27309964077857185	0.4278002078595139	0.8327593456164886	0.5993167174426207	-0.17868072872256793	-1.15334042309545	0.44225001497000926	0.7059241019992919	0.18945694140816516	0.41581821913344863	0.1992663574412848	-0.8404187812851164	1.988652878383484	-0.11828640465671353	0.9733376144078251	1.0201768756912848	0.019414483427853103	0.5899712376204569	-0.3429782915386944	1.0600135169528033	0.22894983143651876	1.0192641445114665	-0.5651047807164431	-0.2404496998595333	-0.8116709601070444	0.9075718391591563	0.1761380684720943	0.17471844141565837	1.3780729153340097	-0.26876949088151075	0.01502134458490122	0.8997907397669873	-0.8230973534736308	0.22558822798047212	-0.03047860226566103	-0.12210865053718567	0.15946406574641636	-0.5035241217777571	-0.4240788636803183	-0.282045168765133	-0.38204446232543454
0.2566301969661608	-0.19620379583956732	0.17482252991853497	-0.012502559288973846	-0.6720116909894528	0.33920191793763466	-0.48298239898363915	0.12793152009440428	-0.13740436986481136	0.12639498049701364	0.484736351786791	0.8692561235549388	0.5561437155616742	-0.18416777267035928	-1.150433986503693	0.39740236319111544	0.6986514712759222	0.12873366638272313	0.45469496708028395	0.1854468591670278	-0.9212776496881278	1.959470011589228	-0.11076148642996883	0.8783981800072619	1.041307819687361	0.01657369496807903	0.5114513049795677	-0.34558386726818957	1.0535594813725138	0.23053800808874256	1.0589619364705254	-0.5440176153287798	-0.18228075150043213	-0.8436024686895282	0.8791724033422857	0.06448311991186047	0.11168531425398447	1.4215919386174243	-0.2052994156277665	0.15568348842681787	0.7991046359522387	-0.8601416499223934	0.2095782737324346	-0.10740844001898942	-0.15807005089597623	0.14914654055818638	-0.5260338696924532	-0.4448700641733868	-0.35846431486912345	-0.4130857915557506
0.2639036547865286	-0.23598399212085056	0.18739521506274068	-0.04754630564758681	-0.6817557715439858	0.31297014837502557	-0.41706426282808534	0.1004373095459527	-0.10399699270719265	0.07486609490539674	0.49282125177825514	0.7745176897192421	0.46057624117770857	-0.24053720999300607	-1.151653821019807	0.38455076645273883	0.7080343842735198	0.07522918212112502	0.4975241873929643	0.059390400225213635	-0.9879150843957848	1.8439160377180006	-0.0917183121272998	0.8496660187487245	0.9648989081399705	0.01915250985836772	0.5196759334906846	-0.3282985769309451	1.0578215864180989	0.1918133174242812	1.0845922652851951	-0.5431067093227301	-0.1761583853228862	-0.8210330635033581	0.9032844191733492	0.00162655775081752	0.16673449178875688	1.3637113394224614	-0.05000349312957345	0.30678969949723894	0.6906933013916876	-0.8985164459535356	0.1907867103660775	-0.0998647285910153	-0.1726906930340899	0.0692610793627036	-0.5662471748358588	-0.3859157546240893	-0.412012626868622	-0.34484468191316725
0.2583411648553179	-0.25472324121926754	0.22443244187346748	-0.050412784919096364	-0.6621732154442067	0.3124770291875599	-0.29694168856740716	0.10444515481312651	-0.07354621478268497	0.014197975281884077	0.4593583839239873	0.7196826902572485	0.37997025624289754	-0.24072202068005813	-1.0726287684635722	0.3639723613161781	0.7263707325203755	0.03661820470699982	0.45693743926262015	-0.03298443383695255	-1.0483129833737068	1.7087225302491469	-0.08596036797916319	0.8233917177910225	0.9411131101220299	0.0024409325866141173	0.5104848154098828	-0.35485428457707574	1.0772671185826987	0.19930688982158845	1.0719090514203966	-0.5481564420549354	-0.17039893544848692	-0.7690288360298633	0.8602632220586287	-0.04741964571101382	0.14897316246128806	1.3433026002835722	0.002623940914671869	0.4225512812059134	0.6210502407783578	-0.8748202155210996	0.155610778906391	-0.13608327220120262	-0.17362632148877707	-0.01306651458800683	-0.5760975886932639	-0.3488694417316344	-0.45296454474926506	-0.2684243134507032
0.25642783276419384	-0.2764610302003953	0.2634783616844776	-0.06726749882636027	-0.6451695454910819	0.2740825466075434	-0.17700874941939462	0.11103813562003556	-0.04849708683937024	-0.011324831273869677	0.4353686337322751	0.6415348910928496	0.27952516116027526	-0.24410268822493747	-0.9854771332622182	0.35511047843511795	0.7706392558604604	-0.033066344360492786	0.4433754596740748	-0.10876672966951277	-1.107721662533251	1.6525851504593319	-0.08656305428676443	0.7673964490799068	0.894829912444595	0.01764745931134519	0.4757525047141337	-0.3982466133235767	1.026481086621836	0.20707994665213103	1.0293685187295993	-0.5750784514028976	-0.1005066639597242	-0.7849817571000104	0.8445287473496326	-0.13820325900170233	0.161849119735947	1.302895705898703	0.0712473999867257	0.4999263218634399	0.6409202480528042	-0.8875464662224538	0.16571684273798187	-0.155182012216495	-0.20839444263561321	-0.05824155166742605	-0.5828931175229838	-0.3161506109483241	-0.5266949896289739	-0.16706632476140704
0.28231942937107135	-0.2876828473446435	0.2787361120051861	-0.06964742505967353	-0.6051827333819207	0.25569348317977725	-0.030117726348354548	0.09550809586767751	-0.0369858560727805	-0.07539465230425452	0.4112520232780652	0.6089769046869171	0.23450366828039032	-0.17002939394320954	-0.8885718960803203	0.3710285321002369	0.8037737654016058	-0.10905061977144405	0.4343436691525124	-0.22350875360556235	-1.162008385095623	1.5615302296050537	-0.07215486288948719	0.7257255765850581	0.9045325227062363	0.02480882609843451	0.4596722320707496	-0.3767250781600565	0.9795283830917979	0.19491837937515055	1.0662478720187814	-0.573667858549618	-0.12506257951392508	-0.8057878896197769	0.8276243729549616	-0.22434304421520412	0.161903820286696	1.2953810885211352	0.16025886687318852	0.56809098578445	0.5977134420385961	-0.9111774221007152	0.1714190681996798	-0.12558044171077593	-0.2760083125212046	-0.08854186284220081	-0.5762177317087945	-0.31739144978563827	-0.5862632690972024	-0.11575500996994187
0.2891915290185248	-0.25452215918965276	0.289891990343462	-0.05195150607979656	-0.5580830584937935	0.22547155901289662	0.16793725127965098	0.10073093933933694	-0.0371973984721282	-0.11184704430282022	0.3619662009999667	0.5843709877312859	0.18229857804780752	-0.12023603014045754	-0.8363460499882013	0.34458389727650457	0.8290427180551824	-0.15334685262592038	0.3913477100427549	-0.3070164628960452	-1.1617305969246723	1.513719927899412	-0.048128377118514594	0.6836708280553492	0.9331016718263303	0.04291068761644616	0.478822165887288	-0.366698308376451	0.8971933414596597	0.17245844627637216	1.0469670797023236	-0.5769446613013088	-0.0857546352882627	-0.7811304612513219	0.8074747581120973	-0.29548808550993305	0.18443646821666956	1.2978873392554742	0.2739426257263244	0.6222238387140961	0.5218254829950524	-0.9328738875672793	0.19898305034821168	-0.16886998569410627	-0.30593895698549073	-0.09013129542657236	-0.5870650007847095	-0.3132262534068603	-0.6612421455088429	-0.05199955057060922
0.2873243515281181	-0.22140920247784276	0.31292507337637576	-0.05876269756134571	-0.5261301209101281	0.22874747059763414	0.3938594154516474	0.13043876031899368	-0.03489694997924897	-0.20394636968596105	0.32316153167215195	0.5139988141870323	0.11758539375567642	-0.06898706461788065	-0.7662584614812864	0.3161424932981788	0.8202313461857564	-0.24638102013187918	0.403914274291264	-0.45644601540206153	-1.268905387169239	1.3503108439286353	-0.06680221609836653	0.6466428277471483	0.9804737605572897	0.02947633884943702	0.45312769844326944	-0.3798997697858572	0.8792698884352046	0.18055791029502039	1.0487599447158207	-0.5256698215732027	-0.082205421869285	-0.7224401596777807	0.7795206061369939	-0.4304165795977902	0.20485761869922564	1.2723076504528636	0.4529891507260819	0.7352741653522099	0.41011327856076357	-0.9427989068267474	0.22884619791409935	-0.22022447207003829	-0.3267970675952764	-0.15522991618463627	-0.6066015823517041	-0.28426603926240845	-0.7800700593593164	-0.0008466840178317336
0.324705976391565	-0.1921160830379512	0.2849467240700264	-0.07045453816997432	-0.4728814640203895	0.2602241507644393	0.6202268025782404	0.16619996032917714	-0.024895930198499026	-0.30823609769322075	0.24677295845195374	0.4661260748069577	0.07587030491904287	0.012163697943315687	-0.6722439518414539	0.3161424932981788	0.8660906854290504	-0.27063988285005636	0.36873342714931706	-0.6212003545678846	-1.315854795255729	1.2424972655116977	-0.04203600881475159	0.5731289247912661	0.9782368889443414	0.03481605498892979	0.49749846181313584	-0.3157374795147848	0.776616418432045	0.13697176223657764	1.0764863043842234	-0.5452099449284324	-0.01979082952377586	-0.6976139884211029	0.6889310471489923	-0.4804646140736904	0.16826766383943972	1.2323383659542593	0.5728992586219296	0.8647262403244277	0.30071721192355777	-1.0159389049961676	0.2662273049273742	-0.26429952362119813	-0.3242174092073319	-0.2305524767516239	-0.5983348995317153	-0.31741287908472093	-0.8249477656669455	0.06026560368509737
0.3839636654110673	-0.12659343798147943	0.2511714282650149	-0.11855939371215547	-0.4213546953885235	0.25777081948911895	0.7617804835665065	0.11710394526316234	-0.027993533527273063	-0.3562321321693383	0.18869948219794336	0.3634953169623908	0.10637436337427433	0.09542956471957859	-0.5945063447947649	0.32438265730024496	0.9324804940536795	-0.3543056884468493	0.3235360043175507	-0.7496088492572673	-1.3318678497186234	1.2467324225153524	-0.029574124860807717	0.5154312963245853	0.9867078645473688	0.04575060641561139	0.5157825673080452	-0.2500603465755308	0.7209178691210856	0.07107890646406174	1.0084551302281355	-0.5371160886257759	0.05220025187761307	-0.5935744196428482	0.65497902255253	-0.5363389150868768	0.11981069659269643	1.1784709572863878	0.6783769666054665	0.9866292387780625	0.21222113752977392	-1.0427820720920598	0.2737177585107461	-0.3082478440646842	-0.3292933725976016	-0.2601349203024263	-0.6191901785794249	-0.28703437502246854	-0.9299896063856993	0.15488546789248037
0.3965065175287619	-0.09905890444865945	0.2435215364920987	-0.178275694102395	-0.3935509124577893	0.2595594323031942	0.9279226345215111	0.06376469870751708	-0.018262091887952765	-0.41576644194828266	0.11098084616991903	0.3117256351779445	0.08831982196697208	0.15211728544823205	-0.5640263249281978	0.34875864039861304	0.9521473569387643	-0.3112874210833422	0.2574206731773761	-0.8516207105223653	-1.2376352279620562	1.2979980624147784	-0.005891804364170093	0.4348020859753878	0.9704191295721417	0.02165556515306353	0.5750362835900712	-0.19505720190484108	0.6015783158435182	0.06522254987261895	1.0209793599848012	-0.5541581589500904	0.12172140019335116	-0.4000249992897486	0.5927164799734352	-0.5178579912316206	0.08449337392620146	1.1480584603761348	0.7756202981620709	1.0781752488465197	0.16267248268560003	-1.0541025859215305	0.3020519875316918	-0.3813240422958725	-0.3424958614291739	-0.3139633377413454	-0.5883235991067921	-0.2631548828499462	-0.9936052569310911	0.25429206033416024
0.41557558362217384	0.005231478511725196	0.2384724658281177	-0.22961277244973144	-0.3213759032147597	0.269584860466528	1.092973552043035	0.024700243107523896	-0.030836488999890194	-0.38815447554997756	-0.006144568120356941	0.22842348731229029	0.05660208473022756	0.20472881061291298	-0.4858564668353359	0.408457934541185	0.9961685457299302	-0.3393306649511947	0.1658066699224045	-0.9810961237962692	-1.1835999266431263	1.2709213174307268	-0.010390209495697843	0.43213783911373493	0.9696136158845221	0.022142014022764042	0.6107478477663415	-0.07388369051810081	0.4841251112493291	0.04969598367328808	0.9697179813641684	-0.5670906441941932	0.1416820371051248	-0.22643395673125596	0.5688571505658395	-0.4953047895787114	0.03087530514323681	1.1001880728128062	0.8075616806485038	1.1222402393047421	0.16224529129230308	-1.0108451007472774	0.3802538607900798	-0.359705743024477	-0.3322055852147718	-0.322474349652631	-0.561457533193553	-0.2577121705642694	-1.022976629676339	0.29747604914658193
0.45506019006703174	0.0868097099576491	0.20176810520808494	-0.2300377214698877	-0.25527956022337117	0.27765701917192315	1.173537324048476	0.011550408710932528	-0.04896118934201776	-0.37380289703770997	-0.1140031296023855	0.20995077129632556	0.09959482145095183	0.2882576352441048	-0.45375741005447534	0.4339357707643822	1.0198830352688146	-0.3268879602721752	0.11601375190275728	-1.0318743952108167	-1.1386195277975317	1.3440295218009415	-0.04248011302477063	0.3895109599091285	0.9731141713207816	0.037126771280711415	0.6276779028272667	-0.009444729791449646	0.36589363442031947	0.0604876433572593	0.9230721584425062	-0.5818144031955003	0.20212546717635319	-0.07972790226787264	0.5094010771298592	-0.47546408170649246	-0.061672407873532564	1.0674980883341538	0.7633542441128804	1.1394140524323564	0.17127598315035583	-0.9706732170291839	0.4049052982301536	-0.3544002719328284	-0.27814232150779816	-0.26794036154500955	-0.5180154225276838	-0.28456374167890636	-1.0166193627739504	0.30432294766995466
0.4993971938032252	0.17754073574167614	0.17503976797261467	-0.25748660909986953	-0.19601779678397327	0.27297066029882416	1.1912168371763359	-0.02176907734956255	-0.05697521199014507	-0.33146096111161705	-0.17423369935419006	0.197058917782077	0.10216587336929597	0.2804342212115771	-0.4969497385389051	0.461009567877916	1.08216166002513	-0.31562389659295176	0.10737283776107287	-1.0739693293929828	-1.0678143702601215	1.4012709720514223	-0.061765734582383124	0.33377056516858494	0.9195950404870332	0.06763160959253459	0.6335279238337936	0.08321989825902013	0.22975030037864874	0.058253064914012366	0.92857865815293	-0.5713287336961175	0.2500329185804423	0.03434546095740401	0.47732593955653	-0.4598296604972091	-0.16263116559158824	1.06717518309421	0.7313704553171412	1.1474982262726243	0.12359578741592281	-0.9309205509812525	0.4084346416382513	-0.3624684811717616	-0.22879892177871303	-0.2339541475612375	-0.4597218516612435	-0.34880416478980986	-0.9893580828637569	0.29968677439332614
0.5342902001526798	0.2335207041050477	0.13261703323831095	-0.2773798613874385	-0.15966087934865753	0.29761784445568085	1.1570479481188571	-0.05627893291617314	-0.09567027936248132	-0.2816712210002506	-0.2413944386499752	0.18924289214033457	0.1452977460622735	0.218753337200637	-0.5349638096358218	0.46230388568695135	1.1229519899021516	-0.3009697365754056	0.06588057800544637	-1.0778211381745773	-1.0022635479635187	1.3741209042409772	-0.06788114959256435	0.27004031530899686	0.8827491737588986	0.07182432754941068	0.7098728124792819	0.21012830219677187	0.14793948070287452	0.0641420788391698	0.9521938521515413	-0.5183940080303697	0.22059590278155788	0.2315614514229572	0.44186491679270895	-0.3546556121831202	-0.2716233812531629	1.0367533727085338	0.6578235617990845	1.168431236831235	0.05481502077759247	-0.8841398156203191	0.41755356639129937	-0.390196233681886	-0.19249465543165092	-0.23765445036773764	-0.4042694902942035	-0.3613917350714404	-0.9378312351355786	0.26447485255795933
0.532775277398959	0.29220515709590056	0.09105899480239213	-0.3095752311934187	-0.16540177536316877	0.32090636235340947	1.0734676112882169	-0.06051038969947252	-0.11933601560438607	-0.2182460387137694	-0.2813205880138715	0.17825694750993623	0.19556190892249292	0.09562104264076017	-0.5769521169114942	0.438986602196774	1.135717581656443	-0.2596267575696598	-0.010177561601450802	-1.0728154534413727	-0.9377867745515023	1.3772096283027953	-0.09968929827509396	0.1842420739207739	0.8149030514821503	0.07878441777851677	0.7146146251498536	0.34392933198977554	0.050242997988036706	0.11164982454938457	0.8398627978030205	-0.4470821096584433	0.2991189418620656	0.3836935003837902	0.39268310806843726	-0.24285917855816003	-0.3747315366062047	1.0345116439338102	0.5329874944199313	1.1657165239964278	-0.01185027618829621	-0.8398853452892208	0.3718996787837864	-0.43280728747720004	-0.10144869756372903	-0.28489193345282177	-0.3592769955360811	-0.34739972149603127	-0.8546130120708891	0.27340117171804845
0.5686196763314277	0.3080997276750935	0.04115390798830448	-0.36932024435529043	-0.18664105398847464	0.35992410007859965	0.932883280945641	-0.08827489038956797	-0.13658478247211034	-0.12787339130403833	-0.26244343000542175	0.15340527745339408	0.2926164494607675	-0.013877185488871735	-0.6189901458037512	0.42098734232950574	1.1267329334620384	-0.19169431892982122	-0.04887298032859716	-1.1193779028737656	-0.8983229936521795	1.3444114115217403	-0.12011501720062598	0.11411289646966563	0.7073214700935109	0.06125506724280615	0.6872348836691787	0.4772400242700846	-0.03920092424269768	0.15394007371854934	0.793442616642065	-0.36320257991058347	0.28878655868324554	0.48395590553117185	0.34955284395121	-0.13043136783185613	-0.5072682344827361	1.0284600751940665	0.3892568614859238	1.1618538221500354	-0.0490934033730248	-0.7875269013919929	0.28453410955279196	-0.4509886391084863	-0.04889653621358373	-0.31529035738948413	-0.28746076557645245	-0.3110137606968716	-0.7505827364630184	0.26995468908020487
0.5622685926123755	0.3135939080461383	0.017087816414750285	-0.39968373933113693	-0.1743725596299764	0.36009363608867917	0.7802451437299583	-0.12440521115591108	-0.1466629904127827	-0.04163435545448993	-0.2518974920187625	0.12189931450344824	0.3570949017988191	-0.12200076907384587	-0.646754828054634	0.39543578551538516	1.1467815457505917	-0.16351884494409863	-0.11166345733517521	-1.1360656657465964	-0.8883261482171596	1.3371493965910366	-0.13261263114429897	0.06632898902437714	0.5554533250654765	0.06094816120852008	0.6859480131840797	0.5967113240095865	-0.17126049862794718	0.17732066726135592	0.6934837321352885	-0.300882721225921	0.36997079391121696	0.6862933633416706	0.29260131845752074	-0.0346774915943713	-0.6000152293994383	1.048349211466862	0.2179897779552681	1.1380874934944252	-0.087021915534518	-0.7622678092134005	0.24458248431768997	-0.443397952683268	-0.01819241434161651	-0.3150358892794604	-0.17817105530521263	-0.29614842076343084	-0.5716846677979882	0.2371547783405222
0.601430214216949	0.2994541193063359	0.02865901578160805	-0.4156396875523427	-0.2063349967813371	0.3309320716807022	0.6169580338685581	-0.18132647987239375	-0.18672873648646546	0.052407256562132076	-0.16920492168812068	0.1070561936695243	0.3990905541584029	-0.2638939321664372	-0.6303533092663847	0.3118514514487326	1.1531013935878034	-0.17157509561133064	-0.1355672452581584	-1.1297371018085265	-0.8627403617850244	1.3040762192110071	-0.16205500572428436	-0.030730537758024902	0.4171677384519679	0.024498721333979824	0.6081183843260636	0.6407634044791599	-0.1891566048629238	0.20417342475941985	0.585390876419506	-0.13938499484180517	0.4171668796090703	0.8594978223067592	0.31684002483560725	-0.0005344122415752689	-0.6779809014376885	1.0747870065649217	0.11346620745695142	1.0820330799897997	-0.13371201134232885	-0.7294199592099732	0.2154717395086773	-0.4569541258088986	-0.03245271778863259	-0.35444374613629687	-0.14561560237478247	-0.1962489846145832	-0.4336390159812712	0.268054555263309
0.5646358692632887	0.24114875895123614	0.0335321452807514	-0.43599652058917365	-0.1954176820315568	0.35209340849629145	0.46090186985287324	-0.19559105594569653	-0.1842863145874736	0.1180872551308122	-0.08415912052665417	0.11627519714553962	0.37759189421959727	-0.4097700424003891	-0.632544627866322	0.24837802266351067	1.1594510232933715	-0.14943364796480124	-0.21649828147051825	-1.1201846740017494	-0.8421328425728838	1.2203369687932049	-0.16670508264844489	-0.11991585001690645	0.28952280772169287	0.008604579614659413	0.5437498958083729	0.7396556664925414	-0.2519371029627483	0.254827835847203	0.5515204163344662	0.08223831455444044	0.43745001652254745	0.9304608446100376	0.3166158199059189	0.015072194290210552	-0.777678039909555	1.1156422139864937	0.07358709584466855	1.0362451364362966	-0.20998987510281658	-0.68843540093862	0.18767833512669163	-0.43864300152335345	-0.054851577062503876	-0.3829778231346458	-0.052234574894663134	-0.17553146794220817	-0.24068916841596835	0.3181125463223992
0.5563093820071378	0.24215123453280993	0.06416302820290751	-0.4279224892062013	-0.21632687886806892	0.3689575056437565	0.31609355222904084	-0.19580810098224638	-0.2249102760904229	0.20206137096575416	0.00881595470269198	0.1098688393786702	0.3458779969251098	-0.525306054823803	-0.592450201358646	0.14543250374448852	1.1344599745790578	-0.13893614543781788	-0.2903064062143986	-1.1294520748830712	-0.8315982733821976	1.088649172590832	-0.19832222260327265	-0.20400646527791416	0.16237898699564007	0.051450233000833234	0.504083438167288	0.8069885936196707	-0.3248043725612805	0.25342942025966064	0.44570643079074423	0.25454521578642375	0.5079839462043179	0.9798122147625529	0.3875982149401972	-0.005455439649105864	-0.839074845410561	1.1533854931043144	0.017561104125043123	0.9856322047102329	-0.3327492042356869	-0.688231164864377	0.16822721568968751	-0.3644921234990926	-0.057341866872051984	-0.4729091665634426	0.00921028228962768	-0.17071976609415845	-0.14744225685573467	0.40407732014839526
0.5378096947419131	0.18976016195061063	0.07291109165537597	-0.4206915692084287	-0.19226478396996832	0.42352006649954566	0.20789169210836783	-0.19422549753409651	-0.26185071046423697	0.2852158869963191	0.13895484812212677	0.12647239341748917	0.35376901632809077	-0.6533357450413783	-0.59449098757857	-0.007154519194239905	1.0949306360826427	-0.08710701925984402	-0.31683774308018603	-1.1408652293133694	-0.7477973815599976	0.9963357341616627	-0.23944439769100465	-0.31371787226257364	0.027802831332725975	0.04989045461817172	0.49294611671887295	0.8000725852588919	-0.33627359674191454	0.2558561426628365	0.3898192755030597	0.43236574840571074	0.5655171659591163	1.0359492872237992	0.4440019926815735	0.014340250247973899	-0.841658018308934	1.2099132226999987	-0.020325474696915057	0.9368471686289489	-0.4411141337332644	-0.7536870475993854	0.08928786636713451	-0.3471350309921145	-0.07873618895221708	-0.5754335268750597	0.06333993956537805	-0.11124950495923554	-0.05479408788583566	0.48008926295568805
0.47901964190690893	0.15117204520616673	0.12462174303013689	-0.4567062596918838	-0.15865132477197166	0.42432876433845584	0.08185869623956706	-0.1851655910942714	-0.2787201029747956	0.3197605480964162	0.2648328752551901	0.15383523138131053	0.3205587183099857	-0.7858016829206625	-0.5156289362063471	-0.185131697602609	1.048185881893134	-0.07872288272406361	-0.3998765718319558	-1.1567792326512785	-0.6348012817285433	0.8374657914122967	-0.26619528565337913	-0.41556964002589825	-0.060420257786999554	0.04200173518002096	0.4582128163018863	0.8163154329116369	-0.32151531717804394	0.27511736746051263	0.30722560884001293	0.6122386459621028	0.6023254771038901	1.1020930982177402	0.504274304049029	0.020747594338309253	-0.8370093559439675	1.241701885595397	-0.08839435715114954	0.881245956017435	-0.5748743256444085	-0.8158659020351287	0.07189140396703779	-0.32490233931071744	-0.11083110932547928	-0.753512833920257	0.1318440090825273	-0.06238476878148351	0.009254376585458333	0.5412901309896281
0.4260080278293709	0.07547261995639679	0.09012611414620528	-0.4597847908612483	-0.13588976156491292	0.41998911577308623	-0.046986215246249866	-0.19379950442243007	-0.31119876085464776	0.34534151459595636	0.36855601212977424	0.15671229724459337	0.29112163983580436	-0.7934165360973292	-0.43078972964568313	-0.3566978529264033	0.95079964617239	-0.05624465916151218	-0.46144842585368345	-1.1124520706495307	-0.5454518607636061	0.7566719800330682	-0.29767893008136437	-0.46756299832355425	-0.11990588335323864	0.03233267459661606	0.4445748768171005	0.8752194495067565	-0.31556905253297973	0.3027928840285109	0.25175327202262077	0.7278351259923035	0.6243719884363601	1.1161030258845783	0.6072657561177159	0.04691316693926712	-0.7974474037269181	1.2594223248348024	-0.10370590723659127	0.7883182755010842	-0.5762391014988062	-0.9168018606098627	0.060096924911769115	-0.3060944290830926	-0.13631223930945044	-0.9013283117316131	0.16897718879591223	0.0668569494303964	0.04162146142291627	0.5527463863849555
0.3986373848549447	0.0689552145436928	0.07724282286828596	-0.429297569942187	-0.09751638470727493	0.3800861508937212	-0.12310361177804556	-0.178783883637557	-0.290525198892737	0.37195973525391357	0.4727385247480904	0.1497034328567701	0.2732208137944203	-0.7429121885432941	-0.397604080885068	-0.5185081488987429	0.866505452094754	-0.017047916910733672	-0.4526399761908199	-1.1120659960428765	-0.418911668505569	0.7075301816268901	-0.330253340326233	-0.493694221568964	-0.17138348420673338	0.026595300252391117	0.43413487802170375	0.9327337516971739	-0.3222155302731462	0.30768055992349225	0.17033983144448067	0.8048404767281113	0.6856983336539269	1.1395044168936912	0.6718209721122081	0.027242096444085383	-0.7385768334385896	1.3181271126411993	-0.1002308090683478	0.7205939442635294	-0.6191159661534215	-0.9506523887617517	-0.023683899405958962	-0.2884666389301241	-0.12280555358602854	-1.0577946537626561	0.19144120908990944	0.13774177398327386	0.05537554830607063	0.5555788595513531
0.37638718369089413	0.04908055169585815	0.06609155913146432	-0.403849701469772	-0.04520815683077446	0.3457046838537364	-0.21192570500964703	-0.1835257713206681	-0.23984219599272114	0.4002945925215924	0.5175790927970658	0.15612344614229728	0.2669345186474277	-0.7373529072862907	-0.38710107686297734	-0.6710627347774644	0.7804450578514959	0.03985832284948443	-0.4614004809772885	-1.063275586143177	-0.2707923535409713	0.6488456923262226	-0.3407824101981016	-0.5497662229308344	-0.2771673280225505	0.014822508212869063	0.4981267601426331	0.8728508847230497	-0.35474027489615	0.3036930488097386	0.16809416760583668	0.8190488506580212	0.7054376563673663	1.159738389786431	0.7402270944668119	0.043418743086086356	-0.6635696735162544	1.2528264320237488	-0.11676935918167504	0.6700557533933714	-0.5351816695908883	-1.0173927527302398	-0.016049848381144295	-0.291271958729588	-0.12473041527456812	-1.1327796760514715	0.21284870359519684	0.21532262810483876	0.03260933588959371	0.5279703174379231
0.3246815972287626	0.037321210181875356	0.0724502592061802	-0.38373196751307803	-0.013550847485114991	0.28523281805207124	-0.36573236658930325	-0.19687549553744668	-0.1761699656536401	0.40012625935019175	0.4891318373940476	0.1520072404017824	0.22475213361197405	-0.7145436327326776	-0.3969379301385192	-0.8231926181299377	0.692955675415678	0.06928819000422273	-0.4783507343756576	-0.9860073631668869	-0.18006456180272926	0.6040855438205984	-0.38507493949477484	-0.5677611721585829	-0.33485930138807435	0.007963859685771693	0.5241312129359326	0.8830698699009798	-0.3139750874123667	0.3336481148273081	0.17487230043279947	0.8322453402056249	0.7291463553635713	1.1486407251898982	0.7631292459656367	0.03271413984787257	-0.5577022879472302	1.2043819610734672	-0.1467948874311587	0.6212129813609415	-0.38929943207862666	-1.099003922425057	-0.01452794582470493	-0.2261615710023322	-0.08112121288817258	-1.2198508820452922	0.2366789780954353	0.21775557885016655	-0.025890514025857948	0.49350041509717146
0.26532708532716565	0.03046475859138233	0.0796328967153209	-0.3726744181323243	0.05479062108036673	0.22958816840970106	-0.4868788867009769	-0.19304136960185275	-0.12573426196039242	0.4570805623483503	0.4703367497535206	0.20915367632831572	0.16107939406120803	-0.6739492766936104	-0.444202525911233	-0.9360225219574696	0.6210747671268992	0.1437552916566422	-0.43982986894186354	-0.8976354895742658	-0.03765780113832181	0.5509914312135776	-0.3974483902857337	-0.6502603419879287	-0.3407291988009295	-0.013207607037735231	0.5573739233056847	0.9018082931725763	-0.24230650084352373	0.34442775255909436	0.19545859779230393	0.7988401158934058	0.6884613809751872	1.0317596591413276	0.8074836238453731	0.04702061117975611	-0.5136752224835731	1.1757119792276525	-0.19505226520526547	0.5811874016123517	-0.1705261757432706	-1.1950304585168812	-0.02620301133829204	-0.17104753027859768	-0.06129900440585705	-1.2887970185660678	0.2359621432033431	0.21510988461716885	-0.13805127419955893	0.488205324448555
0.19746325817189858	0.03110190534572634	0.03878505165109229	-0.3100878846796521	0.13503300429291945	0.15340515342256295	-0.5755587789336061	-0.21538516190486096	-0.02208037877831407	0.4867365761813434	0.405619362951472	0.23773080563496157	0.09603002901795728	-0.5920723267101209	-0.5520209900648674	-1.0269843812285906	0.508152413662008	0.17288536250459383	-0.47204195236581636	-0.8377774197462804	0.09140827887224179	0.47338151081459046	-0.39796109550067055	-0.724567748070476	-0.35043413062597606	-0.003579061417284224	0.5064510190392136	0.8858139642883247	-0.20016403530882593	0.35883205493589737	0.20755414323484112	0.7400850782669537	0.6649331591862511	0.9170840549617296	0.7452300512001432	0.06372513377489837	-0.42237489429156916	1.1007283124775618	-0.2809134534168404	0.5724512853450141	0.09601065692935692	-1.2225041244343036	-0.0818046493506902	-0.11097292984586016	-0.001538064169479786	-1.3703550993497498	0.2775368249401148	0.23833631065808403	-0.2745885744823598	0.38564809177630915
0.17550973280736762	0.0031364746918080442	-0.0029806783390379623	-0.233397115750854	0.17177117292432748	0.061226252164993535	-0.6338667921046099	-0.25436240688612577	0.08040357176053685	0.5488796447203301	0.3593752414314252	0.2489515820628891	0.08179517726868599	-0.47840407646934713	-0.6344667882682649	-1.1319888982714772	0.3454324194775933	0.22073339095301928	-0.44916343804562125	-0.8030218483785015	0.21757938639271282	0.3818128337189223	-0.3762218420396826	-0.6986888181268778	-0.313195790022548	-0.01026590989374466	0.5009562730258227	0.7969879577924905	-0.11497076564900217	0.35107796486799553	0.18634314969123594	0.6811359413948449	0.6539310354563737	0.8736208022229173	0.607093417030204	0.13701528158506532	-0.3200691107987816	1.0212813197598716	-0.3431349362340971	0.5087720410156936	0.3283796036639982	-1.2955025094372623	-0.09253965213210814	-0.09448977505739992	0.00917757210555964	-1.4560572248507984	0.27703791482323636	0.27728686403524855	-0.41987091512296226	0.3165297856125499
0.14232323398807573	-0.060143430388940655	-0.06527917751440196	-0.1696202029913505	0.25779300010042383	-0.0340726904071888	-0.7089817302775072	-0.2612503082618483	0.19428221091008346	0.575691956830455	0.30463901999774134	0.2724966070570569	0.1042467622326805	-0.4127539959611625	-0.7843249907269826	-1.2192190571913097	0.2535689604991588	0.2585186327252445	-0.4319211027630919	-0.745597779668174	0.2992289652118383	0.3193151602804927	-0.31910222916940856	-0.6942200452736751	-0.2998757384966172	-0.03350032379616186	0.4570838168336643	0.7600206220303564	-0.051451556358923754	0.3347190972701438	0.20770485892871032	0.6928821710010864	0.5830392906900693	0.7345221006635937	0.487130146736913	0.20432165621742376	-0.2737862641294981	0.9269794184959836	-0.45527747714331773	0.47145127651028673	0.5951697988551214	-1.312936584638934	-0.14740264474892387	-0.07266059522283572	0.04129698290655587	-1.450764919074977	0.31371738943906213	0.36257830964857046	-0.44074394145247	0.19129688846664425
0.13636930164018848	-0.13331992878697377	-0.12656915519719852	-0.0971576246080695	0.26646926817060784	-0.14137809554165712	-0.8223192936233099	-0.2909551257688221	0.2867665725669795	0.579589814634471	0.20617223849871658	0.24195115171465448	0.14071122550968732	-0.3545047172053763	-0.8876099434181635	-1.2344270037573633	0.1493150259355866	0.2987504305031921	-0.40145030936324166	-0.6735086730627791	0.32364279888710423	0.25172411670665235	-0.25785182097932463	-0.6841586475864714	-0.2527628796642857	-0.03812921862882227	0.4103072157906979	0.7321864813422405	-0.01552147934993282	0.3191852150296687	0.1706573120169177	0.6459352024516062	0.5500549747691482	0.6200544517963087	0.2919069604793023	0.24515414139158054	-0.20021678077096117	0.8027769862559925	-0.5280465786366955	0.39514330193084424	0.850445266990522	-1.315414459240029	-0.1658240438532125	-0.04821061608158145	0.036974637239879905	-1.4022845380310172	0.32843697989156284	0.4287892062624281	-0.5129488993079601	0.11565089381027731
0.12645390894341366	-0.1840903993716661	-0.2012203768474813	0.007103774102431087	0.2715382177609527	-0.18379378758281534	-0.8563679809707361	-0.3170627294886249	0.3595276167258461	0.6108633611833892	0.1618420029646092	0.20086863591435708	0.16692415778323133	-0.26072844103560866	-1.0323022259906438	-1.1611256060943846	0.08216782378703238	0.3371946563826109	-0.3620057625497034	-0.5899336254901899	0.3067383047490232	0.2060925722361097	-0.2035979891838048	-0.6375265589454651	-0.2075380103592231	-0.04365016081781149	0.35854195395660104	0.68197839152103	0.005206903915412212	0.28327458444614073	0.18640995340419533	0.6008488182021545	0.4994233312019139	0.44482850130525387	0.10140805516848153	0.3314113149947231	-0.20148739017804948	0.7021706915819366	-0.5620584252381523	0.3224213616787104	1.1513465294277183	-1.2935391389535114	-0.17412922024284644	0.004537709708987358	0.03890981068746514	-1.3210576863988126	0.3332053690777722	0.48409826016501745	-0.5821541467901691	0.03333737460367283
0.10824780115808977	-0.16412941876987808	-0.22841162275791368	0.0829534676425634	0.2502470791069577	-0.21979835558596778	-0.8741802484282853	-0.31553929570519745	0.4285767817459911	0.6410739576618425	0.10889695131948866	0.21877118981832386	0.22032439591039416	-0.20181147686391898	-1.1635296941220183	-1.0960751392358723	-0.0029757627133218	0.38875770119854014	-0.3005079642689129	-0.55687034110524	0.3234977114573271	0.12881367384711048	-0.15293533780524113	-0.6065373948798352	-0.17762152580013887	-0.05183619196998113	0.3059241811793537	0.6058705564978929	0.04872624647919859	0.2598661699871656	0.12042222335955129	0.600122221761089	0.5239592227128174	0.34984484328508436	-0.07095282763144943	0.4207997138587536	-0.1826327752321808	0.5910866418264602	-0.5945642617412055	0.30253729314230393	1.3199297623118762	-1.2188904980057107	-0.1551775470580668	0.10161059525550427	0.07580313627001549	-1.2859473963422503	0.3071748556699817	0.5006990766108486	-0.6255764787880699	0.03194244269625877
0.07366544275043674	-0.20444008652571316	-0.26003819733900146	0.10816040985846465	0.21932268818821163	-0.20863559577556642	-0.9036301683507777	-0.351312466325126	0.4343114943191334	0.600281135967411	0.08805369210457266	0.2649945912928415	0.24201041406405088	-0.1547310073974407	-1.2780404351720285	-1.0074572998737588	-0.10675237515043004	0.4517259074471515	-0.2790437813732662	-0.5345028933881928	0.298694593337513	0.06078579425944387	-0.1046860429793118	-0.5798742100977605	-0.15468250910903647	-0.07712280965689386	0.24285811923586906	0.5289613251973633	0.07211828434509272	0.21749500678477332	0.08996600328226535	0.6179284420586071	0.5059537658585926	0.22367728886694532	-0.267325693698926	0.5152355924069151	-0.20141846561115556	0.4868208655344839	-0.6703980893106528	0.19586268265818854	1.5088763813709734	-1.188941803983001	-0.086479149134654	0.1898285248466497	0.07961934643019587	-1.17120330914392	0.3214584223715934	0.47107620260243144	-0.5994022315439687	-0.03621079852700989
0.05289895924394371	-0.21162016052866578	-0.30421924697784075	0.14487778017131828	0.1615910598635134	-0.1781195474223615	-0.8909889504059224	-0.36921399496523727	0.4267133328835849	0.5535793147701888	0.057323469063219876	0.2814561997222755	0.21904111817547883	-0.12845371220114304	-1.403301747814893	-0.8655984569388722	-0.17985210640166713	0.48543036342808527	-0.21990891026085638	-0.4812448877221864	0.3077872748091838	0.03173952178052246	-0.08769433279127781	-0.511379168176597	-0.13270146871568506	-0.08839097411462979	0.09888819125595968	0.5057033590262245	0.14657911804241364	0.15217742215183255	0.06808126985309502	0.6364426306598772	0.5495493313190165	0.19070491753655136	-0.47250264102940714	0.5917560211011275	-0.24920941177128175	0.3999242352355912	-0.709835151613006	0.10900763087570357	1.58571080170899	-1.0309483777657962	-0.06838684595569641	0.28005803196367773	0.10320826862927153	-1.135053064703831	0.312711817284845	0.4264681164583157	-0.6086832414792951	-0.08755367846147692
0.018087086144512748	-0.24436211689415557	-0.3284465943851497	0.2038563711507675	0.1352580890794809	-0.11409576074891317	-0.796847452014485	-0.3916891564526358	0.38615708640540697	0.5127562442472544	0.08243513830808527	0.330333687619038	0.17019579539874694	-0.0884214369541392	-1.4921542766502198	-0.6717025144306379	-0.22822483227598994	0.49933858122702446	-0.10751194867434602	-0.4734384511240227	0.3567227328762418	0.02390276282001681	-0.0289446211287214	-0.49139176774128634	-0.1020424025839958	-0.05782185946772826	0.004983831417240703	0.4088972760464739	0.17137492555757944	0.06626730818476187	-0.027285103791644106	0.6764282841124468	0.602230782231785	0.16021458074097	-0.5784951307872777	0.674580626352824	-0.30712702500429345	0.2524400190326665	-0.7512446128808387	-0.0010710491705448132	1.5855018134168974	-0.8473850504926949	0.006887712402950208	0.3905493085755616	0.06383719921067842	-1.0857356728516943	0.336450288142767	0.48729821497677134	-0.557336316399298	-0.12563565473893445
-0.01381023097330027	-0.3101951738734992	-0.35139916676310634	0.22779964340512052	0.06792673181609092	-0.07010385183485641	-0.710018176607431	-0.4112857052090029	0.3180834539267365	0.42840692443831074	0.0943625060864917	0.3227876215825815	0.11289556389209243	-0.03383864674026661	-1.5619050090086206	-0.4851966116466969	-0.29103932760451623	0.4634800966259863	-0.0751508805777611	-0.53726177689122	0.4081723109397492	0.04432544603328834	0.015996398851102284	-0.39651838831428826	-0.06059798972745507	-0.033249009834434004	-0.10568013718391436	0.3227124693286069	0.1977816812260469	0.021641030956684505	-0.10689345916489165	0.6912299245814585	0.6973799909691525	0.11570287182427823	-0.6741708159437981	0.7299612570350523	-0.3760291164959904	0.14665046102697377	-0.7689722219476774	-0.08046973977301458	1.543108323651912	-0.6070547475905952	0.05752975522990794	0.467930004917549	0.06009721013611162	-0.9985046356482709	0.3451858315003179	0.5113092500775136	-0.5424926979243822	-0.17644067421394122
-0.07845417600449314	-0.3395924556030176	-0.36137539708046934	0.21500627646660236	-0.022917605868512825	-0.01695431560372508	-0.6028307563711965	-0.37029464717005084	0.21919281474167676	0.3588804598897107	0.09121719121855268	0.28879619383898975	0.09736312133281702	-0.019218291743244402	-1.6092914190258498	-0.2710995010847301	-0.33046345488235773	0.43943931648412893	-0.006558734094676893	-0.5758445191199192	0.426428409028909	0.07796382020009938	0.013014411882216064	-0.24719959645220327	-0.037836817107235285	-0.03221214995991666	-0.11163895766395508	0.2527620917891572	0.1463571548783485	0.002928363384653182	-0.15351756273304776	0.7205770785400052	0.7044793696961327	0.08663148936770224	-0.7068666416803385	0.7215292697073994	-0.4777078362660573	0.07115360083048099	-0.7692353039256521	-0.1885117797553723	1.4543893940202837	-0.3868204346777454	0.15628719030727944	0.5889690609286647	0.0002915856105363657	-0.9334186331435961	0.32616305418951447	0.5184340304686337	-0.5025308781931594	-0.19010535630704126
-0.10815635249022722	-0.3549878633374316	-0.3531484387042547	0.2132025923577075	-0.10928798543201594	0.03419813645242438	-0.47281231092405945	-0.33224302873305395	0.09977133112138513	0.3081712614186767	0.05423623059169297	0.259096719340517	0.08350948914126334	-0.006373066580324804	-1.628388533198074	-0.08704673187661574	-0.328285600256273	0.4221543747712171	0.04301523282749517	-0.608054977178762	0.45952843822992806	0.09960971146467648	0.018001420883435017	-0.16208071951712547	-0.0779514335198055	-0.022629051119679784	-0.1715030734579807	0.2599822561518543	0.0444493632156958	0.00023133897863728686	-0.19454033790555816	0.6593183498985249	0.7138014092967133	0.029351057665582124	-0.7001616812423834	0.6642656818256845	-0.5457820837749521	-0.0167037077922755	-0.8579762554757201	-0.22758989324184853	1.4210147868434218	-0.12414309732002186	0.19131867643369463	0.7348484278926698	0.04537373684529123	-0.8323306506761616	0.31866285339266265	0.5524637903813373	-0.4825354745586675	-0.2545906880081575
-0.14184498726777503	-0.2808832415897963	-0.3318516046415712	0.17804761446195969	-0.1777874089754869	0.0695976161841051	-0.32729596042790593	-0.32106848731598037	0.04737921110285236	0.24329259485670654	0.05436423088595356	0.21215455100034175	0.04032116310365732	0.029737432916878526	-1.6018643919029452	0.10051671975507263	-0.35382452989344326	0.3765645677934011	0.09966784409563333	-0.6207451166479638	0.44095692569509176	0.17960328057176625	-0.041963933197788836	-0.04656701050863177	-0.10916889178803006	-0.022044526976133766	-0.2168774840259434	0.26808378264383675	0.03257863405173857	0.0035597461799838	-0.2279544145759747	0.6521280870671633	0.8195827424999035	-0.0024254225026891785	-0.7145384098979793	0.6509807969725213	-0.6311788729764739	-0.10568166177382968	-0.8730130907066094	-0.25960088062320713	1.3211187410798164	0.14746739783277962	0.24794851110453858	0.8127004625703167	0.017513941843442675	-0.7763518725554317	0.2956899935555785	0.5378216778080411	-0.5396689119182121	-0.2313878896369081
-0.1855754703705479	-0.2016182291190168	-0.29020782704859943	0.12317604613173941	-0.22416723572056885	0.10376001549645408	-0.14435548451833957	-0.3009199408279628	-0.022887494531588982	0.196657695294503	0.04197232841659472	0.2147231203368416	-0.008722393595349652	0.05065601409038094	-1.6123639027770853	0.2616538208678566	-0.33817117988567835	0.3038705001971741	0.10828824801320336	-0.6276971165984072	0.44131301284961333	0.23721936463835105	-0.07948410473109602	0.07741568153479969	-0.19557259955504605	-0.011194753432049127	-0.22045911052989156	0.3046356686287744	-0.006091919810928598	-0.01176762870813763	-0.23681323865775292	0.687369550289317	0.8705444345488091	-0.002482101680878443	-0.6896521837055302	0.6237502518193013	-0.7172559176860365	-0.1596663935676919	-0.9549291230525606	-0.27725948270230993	1.2526750754194853	0.41668399001083045	0.23194612207642656	0.8356362584370871	0.07391410794415962	-0.7935736853900045	0.3164451073389004	0.5083421163582642	-0.5442019630821002	-0.22205118371243387
-0.2180772955140291	-0.15872356193392773	-0.26610008680004216	0.08317080244180305	-0.3541120900209481	0.09637495121742526	-0.011093038526459787	-0.3057757258445137	-0.11783704480436774	0.1402165558758062	-0.00762232769357927	0.18626891896496672	-0.0344089441069622	0.08253882435942636	-1.6230707728593998	0.3507145016177118	-0.35466715370971713	0.24636683430553902	0.10425078027164422	-0.6176820433922897	0.43247989721076047	0.2689891524012956	-0.116961526856402	0.12789994115883277	-0.2833931230611456	-0.02055078669262263	-0.22475333632526318	0.4008879859119675	-0.0632610113207334	-0.04006228349053737	-0.26416121231980866	0.7568118277329016	0.930298030643549	0.07846376305558025	-0.735095362202179	0.5391198349035522	-0.7587919594005375	-0.23605308110936418	-1.0188034586640913	-0.2825627667254698	1.2271026381713042	0.7057854902814691	0.22767484674277833	0.8447736726852405	0.055259276517147946	-0.8130762475247474	0.33937276215666484	0.4851206355402139	-0.5167867493506856	-0.18112380493061128
-0.24229046655670777	-0.17415701034516493	-0.23025518707853912	-0.0035244880193981308	-0.47401220855676385	0.08447755684114841	0.1209625954645821	-0.3217495990648183	-0.20078007754663654	0.10965151796976039	-0.041700302830885196	0.10636957410223173	-0.003307889209735343	0.06737337380519912	-1.617651934197026	0.44006659806542475	-0.3515668612138869	0.11821184696118306	0.10586291613314076	-0.6732953054490906	0.3864984352901292	0.3021894990583513	-0.13896205227127043	0.14882178863281859	-0.3878007180136763	0.002520018801023219	-0.23883578872752262	0.45064223114818525	-0.0937033993883567	-0.11464429462241577	-0.3460096102436599	0.8542562085351563	0.950527576204913	0.1497822842740493	-0.8065780937216864	0.4500482339617241	-0.8021155447738314	-0.3209667410734239	-1.1172712847059345	-0.32735200116660323	1.220888457191529	0.9075671023514198	0.2160011986006055	0.7812865583699538	0.005058625886060918	-0.7439902586955699	0.4269854027110712	0.4369650443213632	-0.46372486156244513	-0.19880248140275472
-0.26873414884511554	-0.1726651241650518	-0.1695562094742819	-0.00594429600248064	-0.5673307326080258	0.08113619262963981	0.26613636106789157	-0.309629726864792	-0.22385010242764686	0.10491604827544698	-0.11054901906529283	0.01965936428457684	0.021835247538000452	0.050604071698366726	-1.5529038356387117	0.4799031843775106	-0.37074604600464683	-0.014485558698394962	0.05947656219661266	-0.7246167383436155	0.3010379201091466	0.3156775843119427	-0.1992145523424155	0.14693809729436536	-0.47677325560805917	-0.0009889214886046299	-0.2703925730089791	0.46653828013719706	-0.021648764280257405	-0.13248161667976768	-0.41116115332513103	0.9501808107729681	0.9365909689884655	0.1488446092285943	-0.7919379286153979	0.33012155402641424	-0.8343617535591482	-0.4329222388207393	-1.153485324327103	-0.3215547150082614	1.2457603900188698	1.0954647176293717	0.19863334052736953	0.766897102865147	0.004496635018067343	-0.750505483529067	0.48280053653565264	0.41611301758704905	-0.4329206048384906	-0.09383186808272692
-0.3239707975530567	-0.19364068420013036	-0.13602619801559243	-0.029681927386403423	-0.6195568117748618	0.03027093784309635	0.36324168038103405	-0.30075832051181106	-0.2818115039690151	0.14974412606088836	-0.14196325176168462	-0.10327849675230345	0.059279205763230425	0.11922834466710705	-1.443356486216059	0.4366584699741426	-0.40039443744127895	-0.1639057861280017	0.038844312007510234	-0.7983927373544359	0.2011742020032675	0.30253125980728907	-0.23605723494003894	0.1816939041738458	-0.5292077027627634	-0.0010046314867030808	-0.28913812613393397	0.550784173196873	0.08205741217014977	-0.08811140089175744	-0.4864350882785987	1.0368018474526974	0.8556273816365104	0.171386826841487	-0.7386309923195673	0.19353042553276084	-0.8434440636075753	-0.47554424490831393	-1.162688719372907	-0.34062951503795696	1.2731811569394127	1.1804883803589694	0.2810825444010697	0.7040384734590355	-0.04924816719704374	-0.662232388899887	0.5507274712194493	0.43835663003569136	-0.40079541600580865	-0.019253071517237885
-0.34393818869780823	-0.21865415833262053	-0.14402139165512465	-0.07519579462153494	-0.6812016770761216	-0.007524996037903045	0.3803901117810276	-0.2704451431777331	-0.32855019072143715	0.16116496106666153	-0.2171773649217784	-0.20738136591839468	0.12661323116048193	0.17337821163635492	-1.3141034716546816	0.3725336388552671	-0.42296767224755893	-0.30453064882588	-0.008672369968932978	-0.7832514468424014	0.07435171220873416	0.23528668186374654	-0.27876170715698223	0.21214296820920459	-0.6551402541204149	-0.04094543328514133	-0.3159672565804129	0.6078048844045859	0.16727493640297345	-0.05587944161584122	-0.48675688665199396	1.0510689198323127	0.7716233655494932	0.21333188730735486	-0.7225983513523294	0.0681330165577593	-0.8554212054655483	-0.4560583211742847	-1.1807026761708745	-0.3399433522143114	1.3012594854810513	1.2491067199369608	0.2564012358584331	0.6119799829960628	-0.032600949324914204	-0.6422503331363396	0.596032795163287	0.380269251022853	-0.3546918367219079	-0.020657101847666736
-0.3452860553320708	-0.17424893045334192	-0.13553990593416146	-0.07802995922229357	-0.7736646762622146	-0.019501368198925513	0.4048739462879841	-0.24873371456485055	-0.3374013370387253	0.19795214557452867	-0.2982086430030635	-0.3156054105318827	0.22983761750008638	0.18386019118961666	-1.1856518000977991	0.25310786385464124	-0.46547438534677177	-0.4108418332895938	-0.028588221026291195	-0.7179657880186746	-0.016411181845619703	0.13681891491463843	-0.32496484155660743	0.20479686793446078	-0.8143398679864386	-0.03348335250964367	-0.31210617937394625	0.6604228590440424	0.24519299374405384	-0.05254557617183525	-0.5498277384786506	1.1322189320345513	0.6977739112044066	0.29302537919192706	-0.7270612885435498	-0.047075940361323454	-0.798040005166189	-0.4683276346723234	-1.1952903033985567	-0.35758967004848985	1.334584887366539	1.3144438112856505	0.2226339298724246	0.5556465862467365	-0.04931218603445331	-0.666338578857087	0.6516581811370272	0.3658341454787031	-0.2890436599942334	-0.002058095944401103
-0.31523540258718646	-0.16422694123227805	-0.12398201924414283	-0.10318756767602684	-0.8281138304487516	-0.0015068747820644103	0.4129732485812225	-0.22812416292486742	-0.3040801936087251	0.24663997387694403	-0.32653694573718334	-0.38366691360257316	0.27079264550810217	0.18596437078842395	-1.0164903431443495	0.07113991295784615	-0.5001296097308767	-0.5039062867219842	-0.039626828736106935	-0.655310186968956	-0.0988883618708292	0.10199255820436721	-0.3367648288892255	0.15388948062917743	-0.9437648909589444	-0.0374097298916095	-0.32874001669020164	0.7243663848331771	0.35748789809402326	-0.05396940214362642	-0.5927083900828782	1.2894234672829128	0.6658876278306052	0.3529045610884758	-0.7782062884271356	-0.13253838592475561	-0.7385685924577635	-0.4362387217087935	-1.2272681862723416	-0.36150834417943534	1.348588713291735	1.3652357502609558	0.1269307707392586	0.4685834305087136	-0.00020329289233402548	-0.5941937151020481	0.7020102143417031	0.3693270552930035	-0.22084707886913177	0.026447550678246324
-0.30989792812349803	-0.12077466688983725	-0.12644038091537851	-0.1088011755553169	-0.8495704504444592	0.0035397839901460475	0.40506652952312994	-0.17928669480576134	-0.25717942698161395	0.26592276006986226	-0.3730063366507139	-0.4150650746700427	0.29311520841227107	0.18827650566569373	-0.8831400890029508	-0.07923595974960387	-0.525581668230124	-0.6089440652680956	-0.04106476770864262	-0.5339862941632174	-0.192585180973985	0.08431182791084085	-0.37808354135959116	0.1202419886063359	-1.0985805015781611	-0.049325763449510784	-0.264919717300619	0.7917018510185038	0.4476684587636551	-0.04099705552620427	-0.6618885229274902	1.4161016379378613	0.5815982354138638	0.37561296521163745	-0.7645600927202092	-0.1413884375019033	-0.6249734144157933	-0.3456960848101029	-1.1972652079066841	-0.4279572470162196	1.3320816799980668	1.4088740965743543	0.07109280376061652	0.29993099042019145	-0.005412449836944222	-0.5200835583815787	0.6899379482768413	0.3137331565533659	-0.1425208526514504	0.06508874476602895
-0.2940379984736808	-0.13320075772121845	-0.08500086668988899	-0.11030990119199043	-0.923815773483943	0.010646747825179836	0.408428756565256	-0.12183813268925119	-0.23527624953453205	0.28920878849055226	-0.44672087873714367	-0.414970571355056	0.34765799596474994	0.15045569410932152	-0.7745379779836983	-0.22381297077500312	-0.5749510414861562	-0.6974436660889956	-0.04283169678576187	-0.39277928536009504	-0.25318510572917613	0.05189702840946847	-0.35353910971947144	0.10631539834633433	-1.2231773970251658	-0.023379579446705625	-0.20286032993784095	0.8264991126301465	0.47141252614922247	-0.04249818741019686	-0.7169054539455705	1.425652204669854	0.44268868922582827	0.4596949461489885	-0.7567745982452434	-0.20717095367576036	-0.4934526047208735	-0.2716114826967678	-1.1571568391421665	-0.5442820268835914	1.3034275600831804	1.4323968263099054	0.028152473726377598	0.24667797066642388	0.017887829040176984	-0.4230407776466265	0.7260283640378403	0.2419622469674639	-0.059617494221077684	0.04390962721892389
-0.25495204317980313	-0.13033774721868752	-0.0748006661046666	-0.08643079415147983	-0.9613149646045576	0.06063121550507842	0.42329223189314114	-0.037728824453086805	-0.18296833445253796	0.2974083415512776	-0.4808806183209738	-0.4811670012815103	0.41817550071610354	0.19348069248525848	-0.6608167552607556	-0.38260304849402205	-0.6602000828749149	-0.7518970745158635	-0.040672055893294805	-0.2809196069431873	-0.34912344122249583	0.05316642984140191	-0.2857963264971323	0.09102339821665467	-1.3063503577606246	-0.026022506091139725	-0.16019864048946234	0.7518915713751777	0.5691915034017888	-0.022845466127464152	-0.815652747209527	1.450326757915053	0.31011215591066726	0.5034416935229624	-0.7312986835642146	-0.26877716837369375	-0.3760935459824341	-0.20753896189367166	-1.064592250544871	-0.6300216692269232	1.2070882517084596	1.4433593932914863	0.10436860963289299	0.2630424037532158	0.029100148375919888	-0.3331609587525041	0.7372871139554188	0.2432057727092017	0.05244172960483334	0.05915034772386094
-0.2516074858110596	-0.0870125979017011	-0.04475223003862457	-0.08430547479526476	-0.9297211501438664	0.14050854919439093	0.4410949095500557	0.04166839733726106	-0.11942190618225956	0.3035920191274905	-0.5021695493915175	-0.4861735208067085	0.4872478246187799	0.19323365727871392	-0.5651343046353116	-0.4771837760549277	-0.7103392999649378	-0.8197916370710928	-0.010782286508798589	-0.21496896580947875	-0.4147289385715835	0.04165680830214557	-0.21393468671966778	0.11611711149980564	-1.3991717504941146	-0.014296900153049996	-0.13611958440646948	0.7225167919599337	0.6960176026680215	0.03837114350072586	-0.9291815839845914	1.4019825799812187	0.23865175264077018	0.5682091089336471	-0.6463968490130699	-0.29916012135289105	-0.2755962831905385	-0.08865320994920904	-1.02125173176524	-0.7350554731164614	1.105199302180019	1.427251785136466	0.14370211033551086	0.17231570515456365	0.020712391705457876	-0.13335764606332556	0.7558986126906492	0.21147623376011798	0.12965983222377425	0.06848438158515517
-0.2306825578240495	-0.040214265625950076	-0.041242649740295206	-0.05309521408146515	-0.8712046587976806	0.24180020868714247	0.4444477614885761	0.09700251240712277	-0.08050898579817768	0.2987586305450338	-0.4768555896218545	-0.47337383037510605	0.4994297317554208	0.23535972041637665	-0.4750905380262841	-0.5943859222657151	-0.7558738814710247	-0.8409148381037406	-0.015022361660765487	-0.07194728558095942	-0.4232927944474082	0.02980658695870344	-0.1784330524756777	0.14422103160920496	-1.4711768684988793	-0.055665925932214	-0.1052617063320123	0.7091273823186472	0.7210351800837225	0.06597634009297831	-0.953384080381635	1.3097913339013882	0.1193992193221749	0.6281567205697176	-0.5591030677579556	-0.3596776084777514	-0.1942570532748591	-0.05090316094419135	-0.9324748077814478	-0.8541416634982747	0.9760755817324329	1.4181791490467823	0.1779391597840359	0.15792716211373253	0.03461693946539403	0.040112213018650145	0.7220006839167408	0.2033720025282742	0.19202771920403286	0.13504246813096932
-0.21106103525676886	0.019779132471932286	-0.06341867229516669	-0.09708960144182091	-0.799514071129871	0.2891353328087751	0.39038776520598867	0.1386962714344669	-0.06944835088392062	0.29674814995467624	-0.4251172240750732	-0.4586264224144581	0.4973398122149315	0.32169729376299816	-0.4315165645475977	-0.678164734847351	-0.7979549845970085	-0.8305254355657731	0.014861976799679535	0.06404830379971416	-0.37871028079704755	0.056023071882095946	-0.10911721761857099	0.22678449553804497	-1.5535092856539694	-0.05848587059093968	-0.14268388140863392	0.7185438127135433	0.6318089701857138	0.08754323099497235	-0.9655537616519677	1.2100499551396158	0.06493422346197222	0.7735167926674091	-0.5389050691091961	-0.3853772450360079	-0.14195829060385395	0.044536249925557825	-0.855623550929834	-0.9784731387182835	0.8312447271005962	1.4345069336525718	0.24288091221730412	0.158607454699725	0.04337506014824901	0.2590964906245155	0.6747771167696823	0.20863470870165055	0.23279619214126662	0.16197644358482688
-0.1939683833585309	0.07878084470748493	-0.0423944377084854	-0.13683956248942744	-0.7342416112685236	0.35652605789889397	0.3606885104669798	0.14422677286458374	-0.07002257216625407	0.25688873850225497	-0.3579528067697458	-0.4025875211644028	0.4594193914771078	0.42397180712012766	-0.39715342986786595	-0.7633712096044345	-0.8045786074914492	-0.7842180000499572	0.05907886326553493	0.24346727828020143	-0.36336967642835205	0.06387312060488498	-0.07003666392511483	0.27130010972755114	-1.5872266439606024	-0.07405223442135762	-0.1354954778375115	0.6249015700234195	0.5359855299602228	0.04168700672386668	-1.0061850833601325	1.1415650945938622	-0.022400547512761947	0.761432870872687	-0.5118691848070025	-0.4189920062948348	-0.11731551039904353	0.09580702736258272	-0.8364910483071455	-1.0918347832206292	0.7304141386575379	1.4215790748025694	0.1541716217338291	0.1557636086435292	0.056413420148342996	0.3884672365436229	0.5686166651681511	0.12755777982315122	0.367806149055067	0.2720474604555379
-0.19485388238964735	0.11590024550224445	0.007525341334444732	-0.17260888928802556	-0.6880867495083332	0.3928373347789348	0.36668885588102734	0.1766477627256366	-0.06898477159021701	0.22041453269787925	-0.2724300463368895	-0.38099139696282375	0.4442880370800008	0.4627984423626986	-0.35724956572927896	-0.8495381377968287	-0.8544342673516937	-0.6959407027102695	0.08429082501949178	0.39632625220879125	-0.2743760210945471	0.07966011323753325	-0.05494738869745445	0.29853099143185446	-1.5510259009496115	-0.07245823068569522	-0.10761840725658729	0.627484506621842	0.4509102476853898	0.05482041372241879	-1.0966316079493397	1.1514471232670327	-0.08333818884692998	0.7930759476093648	-0.4856265187899395	-0.4205748704564664	-0.13063143705092348	0.171720422748268	-0.773808635126438	-1.1819098865762765	0.5947399056440066	1.425128583913081	0.1370028246172044	0.16250114125188894	0.020156673824217188	0.5539879114464854	0.49224687002934353	0.14931873852012864	0.42775217723378517	0.3642486765070793
-0.18086867750930882	0.14912234437410204	0.016689084499016953	-0.19082792596424122	-0.6449005731245946	0.39526313600229923	0.36187914146838746	0.1910299770902965	-0.06863475991464932	0.154570816242972	-0.17505888061024927	-0.3359747270918258	0.4449878975235624	0.5535183774792858	-0.32042925936415506	-0.9075800492103829	-0.8855725644388851	-0.5839662965345084	0.12632448001653035	0.5268275208660917	-0.24715659843163323	0.09131785452389848	-0.015547796689911944	0.29341187895316057	-1.4682849465837948	-0.08398993036153794	-0.12636116587451654	0.6475133314020388	0.37452380381859535	0.05650294273947887	-1.1004263847171274	1.081852124823228	-0.11566757656191387	0.7626520656690474	-0.39729391846614226	-0.37912087194087535	-0.11851944277946269	0.1229941858359878	-0.7071601537473674	-1.2605185247408814	0.4568435079935016	1.4406064048705227	0.18113577791012508	0.1081436345485238	0.030520850978447846	0.7075858090257375	0.3913998285926096	0.12070468997625694	0.4793222263889314	0.46065957965077214
-0.19607054248004316	0.19218598132914977	0.05543504412985922	-0.17287007109979965	-0.5995570505549066	0.3880166035492173	0.35227459830379576	0.21998626701676915	-0.11869848311439482	0.0762501877446126	-0.0629689325402558	-0.3001799531188378	0.4552366414721611	0.695221308525262	-0.28467576038336795	-0.9045760609946699	-0.8634123499978476	-0.4983573805615561	0.1781961690751865	0.637041555265683	-0.19261337053721378	0.02507175016876697	-0.002556061728858472	0.3374839674369866	-1.3903403929175397	-0.07522936213604281	-0.08714501043795878	0.6582223644662535	0.2608540227170711	0.01763673133256295	-1.1329516461334312	0.955810580669555	-0.16795921940001524	0.71419344194513	-0.2954490809733864	-0.3468445915500607	-0.14233737572177074	0.07479905509738091	-0.5593531818934127	-1.3278563681871718	0.3491732051210507	1.4476372495169376	0.2573815900306341	0.10183161430728911	0.040382329879198285	0.8358450971254445	0.3332698319579253	0.033605468692252984	0.6104326597744931	0.5429165066662263
-0.2285750285231969	0.21194555383837868	0.10299521673176423	-0.171023578858653	-0.5102673157142604	0.3466039639340691	0.34505197554624323	0.2699804764542929	-0.15838544527613996	0.007004382429545297	0.08108597766167766	-0.3253979286999373	0.47798309684073903	0.7836421488645481	-0.21237495569819873	-0.8839728100496611	-0.8947899173228512	-0.3777338546703054	0.1917563887655201	0.701663109404708	-0.1488898066234715	0.0002674017793540505	0.05184727792223483	0.3593023069749174	-1.284287609925129	-0.0446523195508146	-0.09132121488663203	0.5999546474404223	0.19608097762419924	-0.017545903257515934	-1.1656748746503305	0.742540504570889	-0.1652472875675132	0.6754483851858832	-0.2150875911035252	-0.3717077780523597	-0.21079445424895651	-0.02286391469933119	-0.4615304435996027	-1.3991321895778603	0.24684042386441202	1.4557518974423493	0.3024674660437412	0.10432669635516792	0.02969591025478837	0.9342418059338906	0.35359005429334706	-0.005533003153797756	0.6614987755791928	0.6361107916465678
-0.24364176817054672	0.23665698499689772	0.1243909163888192	-0.179045405202294	-0.36759677569498156	0.3481254534137399	0.333234335405199	0.2787654347311925	-0.20821551174547542	-0.10131873060716734	0.19319469818112864	-0.385400098877543	0.4614577195353419	0.9455149251891779	-0.21365522415128066	-0.8618761237775953	-0.8600164047725224	-0.24829697477479312	0.18923491255810349	0.7335998127893846	-0.13537762539335468	-0.09250354053533215	0.09604434313040776	0.37693457533302366	-1.171850346479967	-0.07552471010029904	-0.08755151805988878	0.6087367959966891	0.20641091329620087	-0.034163572932043064	-1.224262545593962	0.5849093255265454	-0.1964820980925382	0.6756567354750481	-0.16476015770889943	-0.37720792955437493	-0.2783645035674203	-0.1406380490709897	-0.39193586464044927	-1.3649784789032262	0.23789311260919743	1.4428779085255181	0.30363157090370535	0.0611671503258419	0.03058615878573681	1.0027725916139256	0.317505474247752	-0.005633974714263764	0.7059933466032248	0.6686685885611934
-0.29525669052382597	0.21736040210703195	0.11062919537231379	-0.16849158224604738	-0.23444863616014802	0.29849444983418405	0.33009761180935254	0.24414480261807756	-0.24264777734628554	-0.19829853295528055	0.3054364249813616	-0.39483991247810035	0.39460587320988294	1.0237698004845586	-0.1293076744486517	-0.8288824308754454	-0.8022169594796935	-0.14867339949333014	0.22580339473855698	0.7827775291917731	-0.07180712996097746	-0.22080921444119284	0.09330845581541562	0.3576692072532498	-1.0474916195345352	-0.08756552592881336	-0.1081561635584664	0.656092065676115	0.18717732680270055	-0.008053343710625849	-1.2587772541693343	0.4222047336505189	-0.1893919526891028	0.6576696871462672	-0.1385617856246924	-0.3617804302522547	-0.3641396287067845	-0.2829351927498742	-0.30367203999737347	-1.321977479544687	0.21869571291150153	1.4031457372474065	0.1926998455248064	-0.049689517415686876	-0.003253597149392094	1.0986253659021266	0.23199029432961332	-0.08316369523140094	0.7434614684177699	0.6500400941900735
-0.3262435929135864	0.17517508979738247	0.1427368956125775	-0.2049919362104012	-0.08759624267925269	0.24847374129140448	0.32326738365540536	0.2057154835387937	-0.26010495542143774	-0.2801726940362152	0.36613908707321485	-0.4198560758882131	0.3308167524414631	1.0855758775295714	-0.043138849429806406	-0.8105008164662575	-0.7361066739954018	-0.05642907161685915	0.22351001734131543	0.829804709389995	0.022977242009148784	-0.24732463500023258	0.108908940316414	0.3366968271325961	-0.820754684500159	-0.0718222001912403	-0.13869425687900766	0.6123606595680631	0.10777819440039534	-0.02250058272764097	-1.2563055167898867	0.3186611241656246	-0.30777068043933076	0.5359575506083939	-0.10476152432049728	-0.34095873246818104	-0.42696362225054	-0.3767593155814227	-0.16222771472909647	-1.2476760486290703	0.13156786232107748	1.3545398999366092	0.10200747526086276	-0.04978887460410292	-0.013699409062734508	1.108452671946171	0.149047175490454	-0.13020858939467883	0.7649780180856045	0.6019256220597271
-0.3769826922345593	0.11854082179266343	0.19835367261147602	-0.2105225380771548	0.06132033357146792	0.18852800354921265	0.29733269819114644	0.21527727857842213	-0.236698509743751	-0.40304237514691	0.3296797850057299	-0.4503508809772779	0.2762744603654042	1.1001010147662822	0.021227782507761757	-0.7511066176863177	-0.7245402085588145	0.08384244531180882	0.1761599119885232	0.8701157292895676	0.018782768433340726	-0.32394375015640253	0.14710671010421444	0.30380155387794094	-0.5588644958630973	-0.029391907933369887	-0.19188956110812663	0.5330041623339257	0.09655373848035206	0.02485969063169164	-1.2332077256949296	0.1951903620470589	-0.3921429157579268	0.4312909560783867	-0.09540222759644294	-0.25454968751033336	-0.46009910778480434	-0.442391700673267	-0.08338625166247307	-1.127177170080928	0.11996197128006218	1.3316238296201948	-0.004815113215648692	-0.03819145747867474	-0.028723641992388894	1.1086285914288445	0.10486122886122329	-0.1602740608495506	0.7970894408365597	0.5147133107791502
-0.40182910901937197	0.07422294914034293	0.23386102354862617	-0.1992238014146908	0.16338149018023135	0.17255142387067646	0.28808827351011146	0.20294625211193135	-0.19680366830721616	-0.5148243699989066	0.2711806469366606	-0.46986611791170585	0.2611030343128117	1.0978711172996565	0.12495242590702951	-0.6408488792180063	-0.6813282743541509	0.19401439062718087	0.14723963213098373	0.9276981892337245	0.03762548594771552	-0.3942759935634565	0.1643231567493848	0.28437733720022235	-0.2906243525137307	0.012156548466936118	-0.22801974243676987	0.4540774900011509	0.16107313871870427	0.04024712154276677	-1.241768377106675	0.10289338147080669	-0.43033118042238366	0.3231711776799474	-0.05397346354766852	-0.19040534329613706	-0.461708346585763	-0.5393300287533263	0.015245061037110725	-0.9851531356190606	0.04396055179293292	1.2728456125641905	-0.06860719140166778	-0.053822979223569045	-0.0130291447247611	1.1205747545820697	0.09421470645962433	-0.20709938711760406	0.8260872541813734	0.42716889748126097
-0.3984279954375828	0.040343991527061765	0.23133602951559432	-0.16760164294056817	0.2758403041783331	0.15232800316378126	0.2975202002632685	0.20187772427826337	-0.14619768233800684	-0.5972953997164867	0.19561028135518582	-0.4782942411827883	0.2598732618378248	1.0240795735095325	0.2007223746713212	-0.44574262441312573	-0.6566039087337499	0.2827315734923167	0.06573359683464097	0.90632076724419	0.05710456496717672	-0.4359418424173402	0.2015466715563746	0.24174837380138875	-0.027473974350352436	0.04854713195574227	-0.2715609563962088	0.43994822969466946	0.16277743315693768	0.07810490918395974	-1.2225305371336108	0.018873546178075386	-0.5043447404353969	0.2630848304247881	-0.00790964030472017	-0.06982606349977447	-0.4492689606215562	-0.5533088125717123	0.1357107461699138	-0.8126513630316385	-0.03574163344414182	1.2501364753767972	-0.03580319303902888	-0.049262687045041914	-0.0039779982223556035	1.17188834360523	0.11885971651036464	-0.1836293593983384	0.8363771004007521	0.30502371778781134
-0.38446165875492405	0.06920095731596689	0.24665885157989412	-0.08162563351127294	0.41281497951661283	0.1340764731695677	0.2872525295413163	0.1598613396642174	-0.06573888140004831	-0.6963530346341327	0.1085053510710543	-0.44759261477373596	0.23478859130767477	1.0217039418234946	0.2704761542438918	-0.18714273059273104	-0.5833669778298832	0.3122574905128998	-0.05386230915707346	0.8682416530998754	0.058610098241260976	-0.4657673455959606	0.23664094364210234	0.21199603880507975	0.17884079397943545	0.07017867719499854	-0.33920013593617776	0.31211873653834754	0.11300782241558804	0.043846490956333015	-1.204575002577571	-0.13427847743205587	-0.5685950698035868	0.16352696523626548	0.0026259855293229856	0.026948916880983765	-0.41452498546640815	-0.6873285811603727	0.18804669995561746	-0.6791119687945818	-0.11644691775117835	1.241408265279914	-0.04182197216546636	-0.038551171054695264	0.006866535040754589	1.159214464748604	0.04519208406394115	-0.23413294243368873	0.9032861350640671	0.19130262430405734
-0.36709609531024406	0.03956436514680068	0.2734761009420264	-0.056586112856507075	0.589414832312611	0.11667700996928018	0.26811794308124726	0.11760613569090021	-0.02618367895264685	-0.7714890664677031	0.06377908638099446	-0.453523460336799	0.18601984069561414	0.9241485962363487	0.3601608698368997	0.11246451163839648	-0.5092849864114233	0.3292446529886193	-0.1610961591341045	0.7990101185575451	0.07697639847237428	-0.47144703865750753	0.20951848680103166	0.22294675188459273	0.34254052432138	0.10767210255033696	-0.365921212111016	0.2008827900008292	0.09263040572050285	0.02622328324521908	-1.254239489764745	-0.30944144864038786	-0.6794154179389336	0.1294523122575554	-0.010659762980416375	0.04447714783733213	-0.3795255399057082	-0.6988304376191554	0.22595102338853845	-0.5100453975557154	-0.2098239781209852	1.1409402706160592	-0.07739945899407548	0.04114546024136183	-0.011855322820054278	1.1648466221490517	0.01320016962097575	-0.2477362614918759	0.9149211129883534	0.09454127863771292
-0.3708832812445609	0.020415725907341913	0.24357265579161091	-0.03708319764801782	0.7798868023354648	0.0767742676780504	0.27131199078387513	0.013918957861052928	0.02150998646413175	-0.8637574859206112	-0.021764810439398628	-0.4258263175535788	0.15613468493360766	0.7956146320302466	0.4530456954292708	0.3772155077204008	-0.47193821078373627	0.3841460002780577	-0.26609187439448173	0.7828238822993951	0.04953606512621657	-0.43664544367673336	0.24578091666690322	0.20890696257715063	0.50655004756099	0.1269615115016137	-0.44819513179165565	0.08037947412759983	0.10750522319288988	0.04733079892574287	-1.2549164883680148	-0.5090948517920261	-0.7985190472573332	0.155196508461327	0.025628351942692296	0.09806992179255668	-0.3386307963353509	-0.746139654957776	0.16482043594321588	-0.3834128200275112	-0.3190415637467503	1.0606056831288537	-0.1509695396409366	0.05077134687093152	-0.0231699004330014	1.1063599661671393	0.0004635030024216353	-0.2372998631567008	0.9066618637806408	-0.016224359732351402
-0.3529246274528091	0.02857994680212731	0.21818919552057858	-0.038314714525842314	0.9247515451720348	0.0625757220196077	0.2783535523801798	-0.10179367127939805	0.06445014225116066	-0.9562455555265542	-0.05606061551799624	-0.35481689742810985	0.08833858442031317	0.6654652295573248	0.510741574207628	0.643944445237517	-0.41419495846160925	0.4510920918861223	-0.3662012854556439	0.7291028608600769	0.05283529701275082	-0.5127021422032888	0.23815854762614216	0.14558171375395998	0.6556896855582304	0.1438353960309356	-0.5353744359540753	-0.008231339945356204	0.12306293734810303	0.08967171532634129	-1.2268752225141628	-0.5517099857294089	-0.9110251908561269	0.14430541675812844	0.01223197714309152	0.1662743166007997	-0.3163449366462838	-0.7641076155194847	0.14179682558915385	-0.2258616754701716	-0.44202517954412246	0.9515076824735006	-0.20526708964903478	0.1041646833071157	-0.012050386928669849	1.0902362673490074	-0.019646807778937007	-0.1876834531034067	0.9488409602667195	-0.14619801413311415
-0.3072119627757713	-0.00026553761886415685	0.17392157899348473	-0.01994115093320609	1.0348575953193502	0.0289253749960027	0.27076973765392454	-0.18219493792808666	0.08425473905622165	-0.9939147646892076	-0.11093551668385457	-0.2665489868926358	0.06854171876167257	0.46748833248408356	0.761194633823518	0.8800429447223068	-0.38906677778073034	0.47079973588914337	-0.4619025682087122	0.6538468957710669	0.10226702643240926	-0.5101666465044034	0.2581907706213105	0.08367137903746935	0.7887566004573451	0.14890579791730668	-0.5875905449215684	-0.16846850305222477	0.1004133213322371	0.1445806845449412	-1.170570283323074	-0.6193079289501959	-1.0316838831992676	0.04197274044362164	0.00823727397292345	0.23711846096526012	-0.24038781638893197	-0.7829945437482502	0.09716013590783598	-0.13973858919597948	-0.6541769245512896	0.8141657541350084	-0.2678838125894869	0.1681618649845667	0.009892177007428182	1.0443490425287218	-0.0980677610717975	-0.18063741055075044	0.958661388296995	-0.24792661990093548
-0.2523658373798101	0.019458829973087663	0.1936655893203975	-0.03562464105414208	1.0995196304375265	-0.007358423964565708	0.2376384077726396	-0.2539132413619711	0.10042639552598731	-0.9724555596933229	-0.20304017600670887	-0.19462753352277956	0.0796556264745292	0.36484280204113134	0.9954928503543593	1.1015653370471548	-0.3872963946163247	0.5129752566347577	-0.5672329981070567	0.5686278145027742	0.15734888638607347	-0.5480418885408183	0.262716448494274	0.04581525001162032	0.8709448995921403	0.17745749632621688	-0.656937168253927	-0.2743947286091003	0.052212836516323566	0.14469606764924972	-1.0748177516302604	-0.6991453510726864	-1.1021047284648557	-0.010617933612239392	0.07643560299029165	0.31647052029580097	-0.1355722796451157	-0.7812918347444172	0.037294042146443815	-0.07756978052474442	-0.8222317820702502	0.7020098341952308	-0.28350235972137916	0.2206396958989171	0.06486072722729445	1.009237385494709	-0.08072436329373234	-0.13049937838961165	0.9759085334547422	-0.32435682104511343
-0.19617455462925326	0.07503404415176987	0.15831566596019156	-0.022930463690353703	1.1437783841233964	-0.035465324787191194	0.2110775226400326	-0.24737428155184266	0.08266394131009344	-0.9317872259611425	-0.2737154585260438	-0.06600935010968623	0.06284652698400325	0.29420755187231457	1.2732826169366958	1.271302574413294	-0.40573346939651156	0.54231390742005	-0.6573762392422544	0.4919458371612097	0.22216060678971364	-0.6497077527677807	0.24787256522505863	0.038063704782645355	0.8591948652593169	0.1651329467106121	-0.6586645461964298	-0.38351771532424506	0.023180653773517235	0.18081505570676473	-0.9854099433096083	-0.8516561902330514	-1.0428180339369253	-0.007534556695444131	0.13146983768323992	0.38071027046159756	-0.03557786651951542	-0.8012205770952153	-0.006905430342907692	-0.051634909900854356	-0.9174802127137637	0.5893018221609615	-0.2835104210213003	0.30239545423245556	0.13873674697079225	0.9624463782753926	-0.05654734277825406	-0.04775887653918567	1.0006399010174605	-0.4007210346792183
-0.1614880340944084	0.09731758098574038	0.1372280857943638	0.01726913936101315	1.1794736439838294	-0.05108439277588226	0.2033087965191406	-0.2731505009800015	0.061047113840506415	-0.8544746131659373	-0.31234888139825595	0.07999353849135794	0.011820197520380004	0.2559388552724046	1.5366690642746195	1.357752230062196	-0.36421688158520993	0.4973899948804463	-0.6929312261364567	0.39530266737886766	0.323329428526381	-0.6938763540958887	0.21440605020764864	0.04562295960358291	0.8316520514328085	0.15007115435484478	-0.6118109099098015	-0.42775834258694523	0.07347710089731536	0.16292389587758918	-0.9015688395089848	-0.9749707930728608	-0.9674718292887767	-0.11083106539739658	0.18602969920388493	0.4255513916827301	0.0371715643289985	-0.8313331953335956	-0.013099310734550767	-0.034343606744997056	-1.0805494380215728	0.477997217955041	-0.2511287993402162	0.3199755934889389	0.15562568966121976	0.9234549237804119	-0.07846785763766372	-0.01783978368113092	0.9453104600890405	-0.4531633872053165
-0.14785213277111833	0.13728145609868725	0.06933499280829199	0.06883889556864914	1.2489270411763775	-0.12582366597577144	0.21722331097819314	-0.2280107667396945	0.06847879791425053	-0.757950975625392	-0.3458587048763646	0.2367121274768956	-0.04246601376134374	0.20865133485637766	1.7252708111737078	1.3967608514273022	-0.37453122251563303	0.48742838292098656	-0.719428349877881	0.3048853954801764	0.44550719142771306	-0.7735539064038994	0.21581839168571543	0.02755128657701305	0.7441079163881874	0.11479137994589253	-0.5288038047359872	-0.49614859919606547	0.04083469743732078	0.16090892917518937	-0.8227942270606299	-1.049931111223486	-0.8600970338575745	-0.17419581926419983	0.26621031422148445	0.4713195592231118	0.08976999902997759	-0.8528151358864363	0.004051066048166074	0.006440955076257721	-1.1862873149054955	0.35344331435996995	-0.31815239576583754	0.3475695179493606	0.15466154019044268	0.8832545354585963	-0.12837515706845962	0.07241350074643498	0.8578827667475124	-0.5743914458589179
-0.12052251603164751	0.18150609451035896	0.03870500659493767	0.10507650157004869	1.2628320686266297	-0.1855075112047252	0.18363848371880714	-0.04939684315188915	0.09140594568879072	-0.6612301593811107	-0.34164290637420813	0.34252546983161125	-0.10650089083419298	0.17184304870940817	1.9408663419616379	1.369569101368291	-0.4063350089884462	0.4528285945707661	-0.7284538667864383	0.2479597776702489	0.5460578579212577	-0.8728417968040111	0.21604513040314616	0.03251650754023287	0.6044461678342027	0.12797347102914514	-0.4052404848568041	-0.6156598191091253	0.03194641106644675	0.11625628195620799	-0.6896161372022116	-1.1435031184387658	-0.6888044134135397	-0.25687000395859966	0.3001639452436632	0.4815888828558011	0.12928250536208105	-0.9314911480618993	0.02419885034503717	0.024640853633502668	-1.2869093713237068	0.25755619251659556	-0.4185771468482173	0.38067371097143077	0.17181257342328174	0.7963143595110158	-0.14686566487433253	0.13033096190161714	0.7371908842489938	-0.7068236857039117
-0.08234107310654863	0.19502042535833203	0.0033150831243738436	0.08949178338352763	1.2856845894896576	-0.20515178687300756	0.14914253952026044	0.17657353013856705	0.09896497443598554	-0.5036724938550621	-0.32869424781774764	0.37481784945345675	-0.16787636015606214	0.07559442610596365	2.0880221113850723	1.266714852136958	-0.4271336505571127	0.46230059202157914	-0.6704182486453847	0.24971881248392633	0.6213433635186881	-0.9502445802184377	0.24119947469402753	0.014047306094122646	0.4663788443985954	0.13627149202490402	-0.2947733427004573	-0.6652373922350397	0.11874309160190677	0.1626652012768592	-0.5398849834201587	-1.2099250118628786	-0.5172059510257403	-0.3190770806736628	0.34374376542672364	0.4327532226450511	0.18335083137008085	-0.9520731669096936	0.13998838754484405	0.05819281179604454	-1.3009819415141606	0.10084122719423542	-0.4449773725739245	0.4647970497200388	0.20616018349141374	0.7539742308706584	-0.10072518908610362	0.16657548932682673	0.5810600075793028	-0.712927290953447
-0.06004316926836378	0.21655691246437536	-0.03369643474936328	0.09519684927122225	1.2747875000805944	-0.2379038150455676	0.12510949720883754	0.2676375633159831	0.13469798023494498	-0.3314263090515823	-0.3816476636320155	0.42493999057819354	-0.2409853329316555	0.01006923180597083	2.2277673532354996	1.1391005535091767	-0.43110540113266993	0.45467756307950513	-0.5774241118157536	0.2665840569533044	0.6842838981728666	-1.0351618076690154	0.3111899792122664	0.0030951132884991543	0.32036095222817823	0.1261185130036353	-0.2182420418063428	-0.734816661800715	0.11020828422718121	0.1822574059254421	-0.34240603873722913	-1.259881019103519	-0.3346299236449109	-0.4147055186550606	0.36131554458110915	0.44404303946277957	0.21908971766474142	-0.9875300820885183	0.27446345645578074	0.05570060173466442	-1.3365182713373558	0.010738462366597024	-0.5003197822131618	0.48239594518045825	0.19238367340629442	0.7074009936744251	-0.07311006119570897	0.23519767660986107	0.49218561619796886	-0.7386691239829488
-0.02993920177003475	0.20845853652292642	-0.006970166841899694	0.10360154737331875	1.2178545049222473	-0.25351730661572536	0.10618066206836871	0.35009520076099976	0.15207077251646187	-0.16420641927707427	-0.4045488004729658	0.4565045645156481	-0.31299312546629265	-0.06791718699170768	2.30029253693482	0.9726703858906062	-0.4746443686800263	0.417240489931197	-0.5037866962892943	0.25524764239946063	0.8281502624950836	-1.1543824167706132	0.31328025265487514	-0.042264188938704636	0.19443718007441793	0.15452589263715408	-0.14688709942521697	-0.8163940915829985	0.08009326138754835	0.20302208869364388	-0.22179763774746553	-1.2978736996695455	-0.125348706778324	-0.5418029473258368	0.3657354729800468	0.4029424320520406	0.322565495680553	-1.0437490004561476	0.4857793126294124	0.05038721830728417	-1.3431516813996414	-0.11088155799889572	-0.46893622741767693	0.4949721319966705	0.1526808231404047	0.7644868237410805	-0.10516207479730695	0.2977369430550617	0.3445042069579289	-0.7142901389481253
-0.01817057469713933	0.19209274570520293	0.014219200119667555	0.1600486115855167	1.1406119555202823	-0.25687226364028676	0.026791068115335652	0.45153706350807565	0.1476095066778319	-0.019334551106688032	-0.4357983236978211	0.46139111426493395	-0.36271926286870493	-0.10872712858445206	2.409779685297035	0.8249544599874717	-0.47556144716718907	0.321206387111543	-0.3867910149037478	0.27831944478992	0.9428305018438158	-1.2437815783624266	0.32636042077891314	-0.09456066913006159	0.08332192565860722	0.11874250057486427	-0.03725998608064046	-0.8965913549779063	0.033041544656408565	0.2119303092019031	-0.09068975421964585	-1.3402428034742182	0.0038452888861549806	-0.6047895108573316	0.4034189205968654	0.3652365899520157	0.3854384106832017	-1.092933292754806	0.7671198062608862	0.07430201083726923	-1.3355132308949895	-0.21509995321493047	-0.4252697602905913	0.5236046432306989	0.11664809978154711	0.7056164677040121	-0.12843438522479383	0.2786177224127895	0.19152177671734924	-0.6832683473840719
-0.049671664501674054	0.17567992277795358	0.028920506415098336	0.21299256104346947	1.048690459881468	-0.2515781805835941	-0.05562130757320376	0.5669211557902187	0.19878082533499983	0.09539083562792773	-0.391393373814875	0.42522486127623027	-0.4511114696671865	-0.08790818507882917	2.4182435084608134	0.7293773321118953	-0.474726532793656	0.27234032869745184	-0.28664952744740485	0.33575454420329454	0.9959962431542543	-1.3780636812806892	0.3345806774014286	-0.12375862473913482	-0.045227610763591594	0.12694171690400996	0.03247740248407312	-0.9572584337290755	-0.05557987214910518	0.22233958482562294	0.012377784042074107	-1.3707513326170122	0.18065039386343007	-0.6951414530795702	0.4142969408763982	0.2998428361491925	0.40929754852963063	-1.1104479594206391	1.0355332210542258	0.135951897905047	-1.272472485155916	-0.30488419516162485	-0.36872416177463235	0.5709166100416152	0.05552858529089313	0.6774692453241656	-0.12282425941681194	0.28773176815375184	0.03112238515510841	-0.6591297522625752
-0.09858301602739224	0.13975451508135364	0.05572430514519098	0.25891336656018826	0.9896027612210624	-0.2523813137191367	-0.17882591340628512	0.6657112608201429	0.2320814574424926	0.1786611828426075	-0.3482090920287342	0.41151708181205054	-0.5447043641955922	-0.13539013621143003	2.343971750785828	0.6531610294760497	-0.43319998159366835	0.2322128955944553	-0.21625762364847256	0.39114885888201917	1.0486384640047823	-1.4308537485675994	0.33287555713795836	-0.16593969724026172	-0.17387962917971486	0.1216678032136973	0.07088697004292775	-1.0363111900924828	-0.09839520398942755	0.23649493452846698	0.13397925481213652	-1.4335430182392268	0.30917968542168345	-0.7899274054367231	0.37572388074809404	0.1895923680240973	0.43031137536946773	-1.087014760059713	1.2578740912619704	0.17504124270116922	-1.2724304369978325	-0.3482699861344355	-0.3145209555513187	0.5585588062701461	0.0013531812042958016	0.6376847336036483	-0.15597199391057576	0.2198799476886923	-0.07992706279069814	-0.6371766941220043
-0.11270982915031846	0.10266222829773648	0.08369817090752679	0.308185735601974	0.8919968172956609	-0.2499114113429454	-0.3121778164936432	0.7063882697416004	0.3077096185182436	0.2194519788010601	-0.33250038975619806	0.27856026540705775	-0.6156323092265462	-0.17037380150958956	2.2255636971342883	0.5695561255664658	-0.3822442742768543	0.18155531331955505	-0.20173923621066558	0.4891452382768026	1.0942168159750914	-1.4620425293093213	0.3462799418354639	-0.21447027448082306	-0.2419947949404304	0.09968766433805715	0.0808730477471998	-1.0664371638739951	-0.15351029070368388	0.20756918099430646	0.23349536105070984	-1.4081562359992943	0.31758839702157415	-0.8880313312116179	0.3114948994247245	0.08247564938206679	0.4309580676101511	-1.1139538448779176	1.4424025646068532	0.205717261876989	-1.2553194311185834	-0.36451784113792934	-0.29535109575440205	0.43223222429222863	-0.031187293091068553	0.6366714878564634	-0.16601987643205818	0.14266227073436347	-0.14822649969634308	-0.5824147225916109
-0.0946863461665383	0.1377209310465858	0.09801670325503102	0.3261561196758544	0.8052458701102975	-0.26901602559316384	-0.40662799196045335	0.7694389861006945	0.3666750695097909	0.2420734498148481	-0.2986121554135897	0.15651714881946152	-0.6447080423215705	-0.19542161310070577	2.118778907485061	0.5531959081836446	-0.356397639864926	0.16782618888873455	-0.1745523698401909	0.6184851832450342	1.0993306454944307	-1.5049610528253674	0.3666304609275408	-0.24254445209540446	-0.32709135747873974	0.06342169479845561	0.010999194089422437	-1.114378058155115	-0.3155394385690347	0.17570105082434334	0.35578354954959823	-1.3987232643383845	0.2601156127009791	-0.8793004765278946	0.2591045809591759	-0.04772945665972665	0.48832256119383927	-1.0793958991060382	1.5637159553525626	0.29104160899726333	-1.1845791308493872	-0.4103349665053696	-0.33464948993879445	0.32909540732085907	-0.035280202118976624	0.5611568143816201	-0.23170477280797286	0.05485489353603175	-0.17346394968558324	-0.5390966517558196
-0.1002810086786021	0.14700354783995398	0.15537847558386564	0.3229354341843912	0.7009419769136789	-0.26213986808108064	-0.5399524138280813	0.7508594266346147	0.35024696831541874	0.2612365504368445	-0.2634203955539282	0.020753236868710157	-0.6864699970341015	-0.21647648956057758	1.9834684770868882	0.5638001656722066	-0.2976041908726922	0.12316669923173129	-0.19811748873363272	0.7224874503331272	1.0712528116465763	-1.4956299593873783	0.3274103243756581	-0.2929553173043645	-0.370331109707753	0.07477794745981628	-0.025506382682937513	-1.1501575394663353	-0.4223588778958999	0.13532671392012707	0.4752733956870278	-1.4102063219621523	0.17792275586201425	-0.9457728095180702	0.10633141133672971	-0.17209354232677382	0.5909461468744135	-1.0297211732855822	1.6140221242977948	0.3021632466588114	-1.1496031150986994	-0.38977785842766044	-0.32179012202258456	0.24834741475554062	-0.07104911630891361	0.46693642147358655	-0.2476101457903579	-0.05283129053669995	-0.15179016761464467	-0.42988205507752075
-0.10939439169999403	0.1092481069287223	0.19098188472705857	0.3231904035964851	0.6097892556368192	-0.2893847729216971	-0.6236460534375703	0.6663874692887763	0.3294342634141538	0.2760474683244548	-0.22176690272962213	-0.11021681431031016	-0.6876359862101677	-0.25181615201021634	1.8834410706660663	0.5367580144708746	-0.21389020173947668	0.10865618445183575	-0.15484999567858007	0.8653239677310054	1.121998044495589	-1.5279928218867223	0.34552434173382707	-0.3225564982785032	-0.4311136236110246	0.026479465947838433	-0.11668509214956968	-1.1391550183063164	-0.5219026410715507	0.12222086682473295	0.5328779114989788	-1.4586682138700746	0.06721827165880234	-0.8912510442631305	0.02348022210822397	-0.35230113992758183	0.7636475123382789	-1.0037986666897452	1.636331654997355	0.2591489101200683	-1.180010822134009	-0.41814105428516585	-0.2861905357160494	0.12387516234510416	-0.0754659864335088	0.4392292606807028	-0.23082854449516033	-0.15109187982794842	-0.09287415661395074	-0.3111384405440858
-0.12235306986655732	0.09523039417908641	0.1325538566542861	0.3408722504179819	0.5169056821183271	-0.3730210403056586	-0.7095334529777533	0.4837841833947656	0.2930004416844293	0.2610323240679106	-0.1847722868839728	-0.25566547541507123	-0.7173664913945136	-0.2870832033075291	1.8215722178872114	0.5346336387693034	-0.1561496568599275	0.037206735454780655	-0.12724995478922768	0.972180964664517	1.130196890942817	-1.5651972822663491	0.30530327641170035	-0.3180951240558519	-0.43613602361864856	-0.012646564852776076	-0.18485550747502724	-1.1304678672126396	-0.6435928586630286	0.05367950282335281	0.5903319315805053	-1.4719090542382187	-0.04484171203503858	-0.8519558834939616	-0.05638110494405239	-0.5106904543196469	0.9369860554558753	-0.9251521757554009	1.5456786612145084	0.23139502781732765	-1.2599976018299783	-0.40443474999399776	-0.2802253509462266	-0.09002255420434684	-0.06879341901765623	0.39402836369269983	-0.25695251644963574	-0.18042595282102522	0.006473432160960424	-0.2749455842030332
-0.1506512540869303	0.05498411891438176	0.08908900143835442	0.39366992657623234	0.45405955842730766	-0.4255259495834937	-0.791692996435172	0.4067664819151813	0.2653899940689818	0.23332421005306933	-0.10050566057187696	-0.33281861481661346	-0.7182594885466761	-0.3086224609421223	1.7242642643076487	0.5080812799818154	-0.12936695801975967	-0.04960256104582015	-0.08796765683173648	1.0697465669246766	1.1567064944555205	-1.6152576018289917	0.26327778907204047	-0.31296787308355073	-0.43926959094773865	-0.05375401916359592	-0.23343335459619582	-1.1506422775350966	-0.7307726551569436	-0.03395119355463937	0.6604289127982899	-1.4268745414243185	-0.18425804394003534	-0.8339504687415851	-0.08508388603643356	-0.638087899385197	1.0874390202344197	-0.817117765437216	1.4414927394330257	0.19231331680197997	-1.2697531323620619	-0.36568255606027605	-0.2619163671122595	-0.2535680348082815	-0.0031393084866347455	0.4112691039073577	-0.2888625566764932	-0.261325150389742	0.08675424806715366	-0.26487746084107805
-0.15769625206065693	0.07115846138038755	0.06899879253602251	0.439408849735921	0.3508488695614895	-0.4723020846078704	-0.9061315941338366	0.371265468973508	0.26937073324007216	0.204386247276889	-0.06694503328333032	-0.4286922147237508	-0.7567347623602287	-0.31819873893898204	1.6332997187631104	0.4835597846637939	-0.05792086500897366	-0.10332552880744732	-0.03830804084294058	1.168134882496785	1.0277846176854113	-1.6745719494839668	0.24948617989164346	-0.3490354571598406	-0.4664613061568924	-0.09900060911634716	-0.25580338333281816	-1.1388718602191474	-0.8554673243922879	-0.13996669445617402	0.7598732457794044	-1.3402514239420167	-0.34413761016205846	-0.8271172704664617	-0.13141051184317096	-0.7560097520311757	1.1744541133158082	-0.7445707438370742	1.3267125690370798	0.1528098262371465	-1.3006768687076413	-0.3400420334433759	-0.25270127548044424	-0.40876781573992027	0.05234826693853345	0.3671306533395478	-0.305482151544073	-0.3312367550827053	0.13084049463683997	-0.32199831825404
-0.14719295535217275	0.0611018897258481	0.014342459642351424	0.45833294679132874	0.2384721549429533	-0.5056623960702724	-0.985640631200752	0.3174263133537138	0.28211775419544216	0.1966407384873	-0.06303047697288694	-0.5064702310009006	-0.7428309507942171	-0.3215463707949514	1.5258274478681422	0.39845428913564407	-0.014043102988366299	-0.16492997189124545	-0.005390361583197556	1.2748951474110197	0.9411738525763905	-1.6632000373780305	0.2416096446195975	-0.2957971312992567	-0.4028781392898685	-0.09385895116717054	-0.3269808745178454	-1.1293885261234649	-0.9542435704485565	-0.30241197991202784	0.8195360736023293	-1.2029588811943	-0.4411635633013072	-0.8687150475356505	-0.22862621220844673	-0.8646317752948096	1.2897379432466802	-0.6819799988784775	1.141201117621433	0.08063593879786317	-1.3090741542694544	-0.30466798957250896	-0.27027659243592195	-0.5272516684656781	0.13265707132753957	0.3783544845774861	-0.3956683425913903	-0.38778537854874034	0.22314960937194495	-0.3504085750943473
-0.13002366954335784	0.07373623597161547	-0.009179702167042326	0.46598863309162	0.16420512665977333	-0.5312309779531944	-1.0156300224953536	0.2296688165787971	0.25532190290195084	0.1748547214061465	-0.08207867285416724	-0.5445784824115243	-0.7475751375178261	-0.34881923523350955	1.3966144187024632	0.2618784147836507	0.03984366812595345	-0.2139574631085594	0.044127191615386537	1.2948447777426177	0.8774693783473637	-1.602865738656747	0.1852558560364264	-0.29276369277307607	-0.3000037757969166	-0.1597974601514646	-0.41847256877129846	-1.1117000758230366	-1.0150001742107873	-0.44104689087287363	0.9222930560667365	-0.9826153545572456	-0.5921195506686542	-0.8551613181322925	-0.28778602600883085	-0.9025369103629963	1.3594924368440355	-0.6280561189332412	0.9423926618925001	-0.0007952152252229839	-1.3126190823884087	-0.25669955383557674	-0.25026149205447296	-0.7081797905678974	0.16246321084927295	0.4106818188489725	-0.4269085820503025	-0.41372801770071366	0.3503559212060373	-0.3475535857253117
-0.06676099719365965	0.055441990333589763	-0.04920471343844911	0.4705130350303026	0.07273969906452808	-0.5682658947167718	-0.9815328422456101	0.18459195366654907	0.20501346941158505	0.12918903796727937	-0.054327152239062815	-0.5847776262399259	-0.7682831409590652	-0.3603195537391954	1.280390697354958	0.14894961748048993	0.059059741821835265	-0.2717491217145393	0.1683065429322413	1.3799092117748306	0.8153799964875932	-1.5242798608872865	0.16858131998910214	-0.2625203106670533	-0.1946635860073874	-0.19866270498364058	-0.48838927153679557	-1.042071955936152	-1.066912980866724	-0.5918100016680604	0.9730950231093184	-0.7334944373402645	-0.7546351831678785	-0.8479915008354795	-0.33329276686354736	-0.8426681483377566	1.3916047971171648	-0.6614779730711302	0.7711666961063608	-0.0845474422289684	-1.2282779027982906	-0.21527008826939148	-0.2639128162485972	-0.7508405229574197	0.17363084589581787	0.3723383116655478	-0.4760766618299213	-0.4278772893632431	0.4432379896185707	-0.31499655499367646
-0.07247080409156516	0.02776774376953107	-0.16622334978767325	0.48272859659350253	0.04821890471441876	-0.6239549272616873	-0.8879301618316571	0.1073567481441606	0.1409673436215068	0.1186300438515913	0.025907631670037384	-0.5762522124108429	-0.7874269253416684	-0.4516863262604657	1.1611891788623867	0.06200980980510566	0.010308501937924508	-0.2907962351903439	0.37033140187634805	1.3858882393036391	0.722491085282879	-1.43769285882149	0.12495160789320023	-0.2358719231460828	-0.11698206076659172	-0.22081974965929985	-0.5126204419521928	-1.0731141145956862	-1.0931763639855503	-0.7058655554209613	0.9834873182752535	-0.5376773405310165	-0.8357617434398199	-0.8082560396211035	-0.3679719378896028	-0.7427143201095514	1.4695629324038613	-0.6926024080413747	0.6317912331954877	-0.14601692638556849	-1.2031525358811215	-0.21297994006685142	-0.22423244046796648	-0.7355496544299515	0.18768921072818767	0.3329336093720584	-0.5166644979619051	-0.46805821418932353	0.49496425161514823	-0.2717693726151551
-0.06211323276316233	-0.0005370097216442348	-0.2869974715799509	0.5055211601504125	-0.04976502757336353	-0.6989228535372032	-0.778503022187355	0.025295200065915357	0.0711911117949289	0.09992260908741421	0.09003105121850671	-0.5558939659387161	-0.7940926315574441	-0.5243523035268999	1.0686490006249074	-0.04432218133210036	-0.01488379775180318	-0.250142571041993	0.5375750108872561	1.3474064642400594	0.6411565993860393	-1.2937471663609272	0.10478859932693152	-0.25853614811498443	0.019100206438934574	-0.1790754232469842	-0.4707130831001461	-1.0909512397867527	-1.088169195821696	-0.800851260650791	0.9438907209064549	-0.35202218988382605	-0.8381812454449215	-0.8276923567622434	-0.3948918122049403	-0.6272899200237261	1.4954571430058414	-0.7287373594678115	0.5257138593727676	-0.30193400313411817	-1.1295744322621053	-0.13818328133702068	-0.1601273003707443	-0.7199302988713941	0.2176174586632879	0.37448026017843256	-0.5368996233727135	-0.4443211444353249	0.5573166052734462	-0.26168190313268447
-0.04813828444156282	-0.062115597405155286	-0.37490556029309297	0.5064601199878245	-0.09974574156276697	-0.7223867474547565	-0.6593738669272284	-0.019921870463798085	0.06438944873720664	0.0507953307940062	0.15298649971690023	-0.5069996756996398	-0.7996318721318494	-0.5729898578221311	1.011743242184223	-0.19775544473210332	-0.014664406911118153	-0.20065730961549183	0.7320703179245062	1.3277734231375267	0.5483308675274778	-1.2001657013028189	0.14290979416573	-0.23968961651074	0.1924655273417597	-0.18653610134408	-0.4630198052598063	-1.093979766617472	-1.0500687597089935	-0.8686265898508806	0.8924582490154636	-0.22932172106034437	-0.9280424250811669	-0.8751023169454335	-0.35003684602188884	-0.4843992494123512	1.4994059213448048	-0.7817375102554867	0.4403467999647219	-0.37766610986041643	-1.0903966424846954	-0.10327150838541503	-0.10910529570181474	-0.7626741668675499	0.24249457736115376	0.39581352057578323	-0.5293306133942389	-0.4161323850578792	0.5765018572059916	-0.24147334788902758
-0.04776634388529773	-0.08341927556904516	-0.40053998176694366	0.5167275983033391	-0.15108526723196752	-0.7192788313359026	-0.5668683598978954	-0.12105085723591402	0.026598666848859837	-0.03017429676161255	0.17436748531737406	-0.4250792969839824	-0.8163389561241795	-0.5742312688797439	0.9018421929509233	-0.3137061749216462	-0.012946196165186899	-0.1123556057337097	0.9089504227997965	1.2501221046495647	0.40309626041874375	-0.9979978657887653	0.12290437153966913	-0.2131078166647339	0.48443142574271664	-0.16005117662075977	-0.4704979060592069	-1.1223805324147653	-1.0018477696325596	-0.9152327659157228	0.8421087630730529	-0.05257431777907375	-1.0064242228681313	-0.9281280086311128	-0.384749882238718	-0.22758287534111804	1.4898099734370025	-0.8436778356113894	0.3505436772994974	-0.43480188789683216	-0.9856483287423974	-0.02507051183129507	-0.10786040067121846	-0.7246629453563584	0.2244636073564108	0.4072767831717886	-0.507219523231804	-0.3938858054755176	0.5327484275526274	-0.23554222958527019
-0.07263201590774268	-0.10323452579616929	-0.32108130419067116	0.5002136304167217	-0.22309995365224072	-0.6977487011265877	-0.41218129736738174	-0.15031306970513997	0.0351034877837597	-0.11574835733384448	0.22347884819265618	-0.3033041895889314	-0.7903099645168777	-0.5093135333048362	0.8357109564484755	-0.4078773684174033	0.023545730189267026	-0.034879066128615584	1.0193000108769728	1.1826239444460118	0.27326937568638626	-0.8198572330822997	0.13282835604924328	-0.15725296510955494	0.793561102362873	-0.1347076954735857	-0.4527574439609774	-1.1542117299581838	-0.9217354948050043	-0.9854461101701142	0.749519656033014	0.04507011732762816	-1.0920515048285366	-1.010582586196079	-0.42342549311139166	0.1220548558334121	1.467901820374514	-0.9342775723041903	0.3156375756820917	-0.492842225082731	-0.8875073909900386	0.05473971554683027	-0.10225629126926883	-0.6552335614795856	0.24033048286275357	0.4920535700909342	-0.4743975435978727	-0.36241836333830074	0.4311717970808092	-0.1328412226748223
-0.0824699425580428	-0.09001296982999554	-0.23342132790545883	0.4391461591985106	-0.34919015399256603	-0.6858993975025746	-0.2536225317445737	-0.14926048749815352	0.02252264258438867	-0.22624028018985803	0.22473312592674857	-0.21529095023639533	-0.7778759589776291	-0.4307801570013131	0.7626795635854001	-0.49527949410103816	0.0350044529484718	0.05532279201758964	1.046489168418533	1.1292819605079008	0.09252887630562688	-0.6653021171701419	0.1491718528786845	-0.17291882543964143	1.1094264275913843	-0.1278463538039568	-0.4200924513435661	-1.1685134821004464	-0.8170351031146668	-1.007327444981121	0.632110248599777	0.09023641430443766	-1.1491031639255391	-1.0439878521557135	-0.5185659693195679	0.40359807625366173	1.4618249211146934	-1.026629537502055	0.2908056794059519	-0.5636764278683811	-0.8487236908644556	0.1004321643978681	-0.03590541475130758	-0.6251374580292552	0.1966670578100435	0.5173153133769137	-0.43746094910337696	-0.374137552484764	0.3776914591914132	-0.07809442156764372
-0.08839707238922578	-0.10768542331413991	-0.1882169886698478	0.3862497163263492	-0.398805804105607	-0.6518230870801174	-0.0882922218224518	-0.17682352829332015	-0.0042089406078222496	-0.2771128847035266	0.30772375408545444	-0.08655417752152358	-0.7549036902305356	-0.33407162662439055	0.7210590773567722	-0.5228091232492715	0.07499013089137384	0.1611746897346058	1.0543352905855314	1.0813475170614528	0.05016439176178317	-0.4866805325493021	0.1604588933442615	-0.08820139819829614	1.455446145112121	-0.12474980096442145	-0.4391360852178742	-1.1568434686067457	-0.6419557387625117	-1.0129553460967742	0.565952739362688	0.1344780422524698	-1.1651067029710818	-1.00539575018221	-0.6290411683300416	0.7571652335440145	1.4781314997077035	-1.0124298205243352	0.2935421346533828	-0.5754017396489055	-0.8289623985276071	0.16966068593355826	-0.013773594182133763	-0.6047672067062296	0.22019221896568722	0.560756384625513	-0.44696184218107626	-0.30286106628094617	0.385584865681159	-0.019702945437506416
-0.0687212094126268	-0.06640893735621381	-0.08066219633039884	0.3458120791776481	-0.375431088905601	-0.6381975887169133	0.11745759489807361	-0.19623129221950997	-0.0345744216140773	-0.2980799319043602	0.39742837660350494	0.07480780055516317	-0.7338833074867136	-0.19929294829043812	0.7035598925665394	-0.5196124545817689	0.1074954157360927	0.2980775435570516	1.0923229920221793	1.0409244187776332	0.007975298227232764	-0.34528586342367334	0.21020735179721256	-0.0372484353288149	1.7168656293441766	-0.13792044619191593	-0.4083415493026551	-1.103111976961693	-0.5125497646359326	-0.9586776905818258	0.5136913800361841	0.1647607547732556	-1.1473423310502437	-0.9359744212745389	-0.6384013073421737	1.2042041772892016	1.5270692158085317	-0.9669185419996061	0.25254161373906775	-0.5753719064826599	-0.7888993608262866	0.2615020904008854	-0.00381833170875114	-0.5956516915934816	0.19258595574624354	0.6361107957670973	-0.40885549159899853	-0.2584608773060927	0.39844333760448	0.04766762070620338
-0.07282044630857251	-0.02371773246023115	0.025543925276600477	0.32569740788179213	-0.36948328836027083	-0.605697729470654	0.28595325468659355	-0.18058134301550893	-0.01894594815723864	-0.2734518346870213	0.4680994179398155	0.225915813976676	-0.69011013346959	-0.052890332917962066	0.7336834626974765	-0.521286278800626	0.09614426643911098	0.4075084175033563	1.1890963731263446	1.090559120298893	0.002552243587477221	-0.19016997300770014	0.2568282796709416	0.015811509549168594	2.0235532965179126	-0.07826509484008042	-0.34779417654097133	-1.003024812921412	-0.38405522131626035	-0.9226540567184964	0.4726670569727636	0.0826867572345126	-1.0715741539972694	-0.7951410110067013	-0.6322385650787152	1.5628575618780027	1.645863119210087	-0.8830964061184294	0.2819988312259273	-0.5432277754352401	-0.729447917432571	0.411229193163535	0.006270021940463543	-0.5136566649286549	0.2219715473615614	0.7036884816562494	-0.34164024418370753	-0.2555155025674506	0.4875918111532097	0.18293567619089007
-0.07525277503814627	0.09024916121080204	0.14900334504478163	0.315185192341893	-0.32695833685597325	-0.5030416691455151	0.42066519188792506	-0.1631947271352801	0.01434574748194171	-0.2444211764028771	0.5485544513503597	0.4093847705686793	-0.5678678633057597	0.12810835399487833	0.7712080471474259	-0.486276190364688	0.1103060321819193	0.54634130063211	1.2465598773618183	1.1363550566436214	-0.007959963651428804	-0.06412177144618979	0.29469165472878023	0.10186831087928053	2.3024353995926745	-0.029312684657242426	-0.26194412622019986	-0.9443803884778748	-0.26571648322816743	-0.8529552151687436	0.44689483625709103	0.11240002345135583	-0.9792969848264252	-0.6654343652549305	-0.6126078691590953	1.8475169908488613	1.7751652770638942	-0.7652514207680889	0.3457716476184059	-0.4649559888153891	-0.6976740925803718	0.5209377671697609	0.0971880200164713	-0.4721750387649279	0.26037468633106037	0.873937405377996	-0.24188522187936834	-0.16579531316477644	0.5247655295368177	0.3206822570321413
0.0012535091144189492	0.1954717482479393	0.3417809074281889	0.32123985449597325	-0.2995101534696907	-0.3865059440952405	0.519248557115396	-0.07711698823393723	0.07921211339926218	-0.1991000115284788	0.6630187666387153	0.6095331415399958	-0.4321729747910809	0.35644171561713367	0.8368573778771836	-0.42237388754661015	0.17744180892279493	0.6713023479209078	1.289922835878719	1.1860326732358613	-0.038062510667509326	0.031105561930616216	0.34994926333720444	0.19848510360947197	2.5212832203194724	0.04186129340773165	-0.21623716931623976	-0.8231976602133357	-0.14768496651034713	-0.7765060397900376	0.4775913704715518	0.15890903260229378	-0.8614550368163405	-0.5678598763262037	-0.5643128074301658	2.099658071345437	1.8779850430388905	-0.5995986900234748	0.38803773602064334	-0.39062296984139533	-0.6377990184671709	0.6917488643842298	0.1523950795441836	-0.4396010886973648	0.31784847841108993	0.9878773943790728	-0.23753979140956277	-0.010130932907822498	0.6063582514322213	0.4694396536325106
0.04704916967125168	0.31141087810005336	0.5364161055626638	0.3166745238064544	-0.19038945091461396	-0.2563100437934066	0.563908974330551	0.015389287012763786	0.16315388690398627	-0.11267393189196104	0.8045574733375005	0.7692209331767176	-0.32626377514704963	0.5503698029512121	0.9032546882023068	-0.32512067708480574	0.25904054085604467	0.7326356072036498	1.3292297427108202	1.2411305518605045	-0.01734563331231514	0.04569161068268049	0.3925936677453278	0.3364486252734792	2.737705112319845	0.06569515595188817	-0.10840161442551155	-0.7189439306339984	-0.07991735133789293	-0.6783679115427038	0.5374900235480127	0.23379701809207254	-0.7521061187359894	-0.45645922271079825	-0.529138857283521	2.2837479065774127	1.9821330603359406	-0.3780761533949034	0.43381086825987847	-0.3128926551888981	-0.6025670457371695	0.8234895294336131	0.18450403439938143	-0.3553161829942052	0.33209718112917863	1.0837068038680813	-0.15636263844168774	0.1722610516169787	0.7015810535233721	0.5833099708309872
0.0962279174240903	0.4537227100499598	0.6849294589124265	0.34501035417265885	-0.10722693723764358	-0.13753238761996486	0.6381889221212254	0.09757589436312643	0.22058165362327373	0.015218426862028678	0.9343160751711107	0.9274472628638039	-0.20233533679065713	0.7288524368909736	0.9556572586776472	-0.19772193027263255	0.3309666634358731	0.7852654651869231	1.3278513911581151	1.3018823501835608	0.02119730459779729	0.12066710303171199	0.4322298486703676	0.4588270796530252	2.8930105851315675	0.10418984120390953	0.014860457596356758	-0.577641296841163	-0.040615096301464905	-0.6142516009059131	0.6018641669337151	0.34367736501035473	-0.5960774195649969	-0.28686366723784323	-0.4503124157277674	2.4022669708971724	2.072861014950695	-0.15971019928031832	0.5116379444889791	-0.2689334847262403	-0.5386312110159094	0.9901028281172384	0.2715188750738302	-0.21686112985726513	0.380658004278017	1.1933543890375626	-0.07442388106355036	0.3419343185497584	0.8107390546344766	0.7187919062975244
0.1662021282998582	0.5927895339371705	0.747858758241648	0.3505463853635028	0.03572407963199601	-0.03575507010518076	0.724948564125159	0.2181858810468344	0.30399885111873576	0.15724989885163035	1.0787043006422925	1.1041105937289086	-0.0862623054695424	0.9242791264258905	0.9968086968909372	-0.0748774258001359	0.3725083763142966	0.7970601675820977	1.2806567460063056	1.3767333193869666	0.0638538931415353	0.0954464184686842	0.4725356073014817	0.5669062007653765	2.9595204430379947	0.1436008401486082	0.1733436578115751	-0.4360660183998545	-0.050418485486312406	-0.51372551068745	0.70153361213391	0.44079895388215046	-0.386956919641406	-0.1477766174956386	-0.32718127392212804	2.469112956344479	2.157410556405474	0.1169357319809771	0.6510798937636741	-0.1513817720247223	-0.44822373471263877	1.1686998741536603	0.3842006112212089	-0.04827507659218622	0.4954697138263836	1.2934612076670562	-0.04513181244685349	0.5134610550124965	0.9709763658778142	0.8330751865506929
0.25564193302208055	0.7211625702506312	0.807793533013256	0.379794989519391	0.2238384937372723	0.08487598374470266	0.7725082500219226	0.2912678601693971	0.37720276643372297	0.31998398091223107	1.20455063014681	1.2987546199076387	0.02269536982968227	1.0856583975430023	1.0216628161761434	0.03439512507557825	0.38719801213649596	0.8684832572148645	1.2941770314332204	1.4116949314050964	0.146732736261812	0.095054417224614	0.5043937319406597	0.6939669524758458	2.9697208348845616	0.1949249550801327	0.30770048162484087	-0.32785521971826903	-0.056401537844288585	-0.4138752906288863	0.8559811650783601	0.6118178383219053	-0.178713775832248	0.04292610594450349	-0.20535821418535294	2.5037920711584114	2.268557294093748	0.38642652861016463	0.7680059361599637	-0.03939710363381628	-0.3356459286853234	1.3470991243126051	0.5045612227643892	0.08728574220014758	0.5800525189184066	1.3875483728497167	-0.04077331694256313	0.5696077307640308	1.1923801805966956	0.8870712432544494
0.31132764483480385	0.8793727491814666	0.8303927331453724	0.4332148401158876	0.41814482190789076	0.2291248102042162	0.8089788343632158	0.4099328220899484	0.484254209758941	0.446941432574965	1.3567840708288583	1.469436974277565	0.09359736428312711	1.2184023358197806	1.091553348774894	0.15046197418614163	0.41874599943455815	0.948390141562643	1.338294718676942	1.4683847739760953	0.23658661134962666	0.12608029144923766	0.5336457065261014	0.8346868339518746	2.9772474810711342	0.28265828106963753	0.39730402994663294	-0.1920995978240629	-0.08824991809177735	-0.28572650059276655	1.022815698736524	0.8238892730531129	-0.058258683032685686	0.21448469636940085	-0.010903342272580718	2.545263272971645	2.385797907462341	0.6203026571186757	0.8733841383069336	0.08638715903773839	-0.2062694093434873	1.518094745617845	0.5550053385318675	0.23694757649622172	0.7221827592363106	1.4658477476346883	-0.0009388977992312198	0.7074158607367571	1.3414104099559319	1.0375005852225136
0.41413532571327316	1.036883975632851	0.8361956737974923	0.5073133678166922	0.6255010754930145	0.33837381978551034	0.8541088655467929	0.5447061130329306	0.5689311301268637	0.5581686202541147	1.4645511409544414	1.6428846747112327	0.21082671369993106	1.3341965664456883	1.1430735649421875	0.23959563472488452	0.41247244886542633	0.9572586288024914	1.4069816517563676	1.5224658150183745	0.29686541461896765	0.20690923668277922	0.5687634936630401	0.9430448094497177	2.921605582198165	0.36313678604427646	0.5560430393349376	-0.1285613559251217	-0.15940181925181446	-0.14160210218031696	1.176460328078779	1.0449060780424637	0.06310459756683154	0.3357164225627975	0.16665332913030068	2.567536720064754	2.491144837633308	0.7928146006221335	0.8935633850607628	0.1989228635581189	-0.03916752412220266	1.701979477848898	0.6803954925397995	0.42909545702300084	0.7889408295045042	1.5347517391891436	0.09653435978236903	0.8478879822670826	1.5460724222615903	1.220683349777301
0.4425383397047561	1.1292391792380054	0.826380885553404	0.5559838649600273	0.750230822165952	0.4796368607211387	0.822431034552837	0.6696068400619934	0.6707785168782504	0.6362392187966281	1.5310264703095142	1.7902650792872052	0.2750476607489392	1.3815787991667567	1.1935815114265638	0.2995047988033742	0.4114535705373384	0.9459057169429373	1.4428295691166126	1.4837033608976933	0.3135372062034727	0.27742211851044796	0.5504446934072162	1.073218534964799	2.8395973871273332	0.4429390317078997	0.6457533285100692	-0.10523098315139845	-0.2013973078720391	-0.027260600997657612	1.296166553071839	1.228750633194278	0.16231225179493253	0.4575374542186286	0.31098190951487953	2.4809454487746767	2.5836393588647573	0.919016192264668	0.9328830447933528	0.25992503748886564	0.1289929905769643	1.8638057533693686	0.8147668205164214	0.555732479522275	0.8549137452526899	1.5645383986558454	0.17869060643457177	1.0325973674597386	1.669673184183166	1.3726376449062991
0.4930378612951884	1.2221965390913143	0.7623201466480525	0.5535479169537552	0.8746691688951108	0.5483243959992651	0.7958565519417179	0.7724162680916847	0.7447483779561559	0.6769370404589454	1.6199494775597638	1.8987539119869261	0.34274051636316955	1.415730296153359	1.1673219575081735	0.3794943730115371	0.4133160541296338	0.896456068000723	1.3820057654822868	1.4730390060173186	0.316638299300865	0.2809267204782158	0.5528595804231786	1.216931310471585	2.675398459083005	0.5155090703378485	0.7036287799547374	-0.14845521479810236	-0.21119953747570705	0.08636140246809766	1.3888545483446837	1.4419237042587425	0.17575265830037717	0.5218283596812451	0.409628389876885	2.4505655505866493	2.6347139612933206	1.0430009291588658	0.9376964248764917	0.32189931636725905	0.25623143265157655	1.9389560892033757	0.9114164028359812	0.651888136003892	0.9436577747762985	1.565499658250587	0.19858865395565914	1.2490157491456952	1.741212228326333	1.4512815594108852
0.5081842682787421	1.283933445155274	0.6797524161761161	0.5538237683815812	0.9750723197246071	0.5993838940788415	0.8362503666623008	0.8736263326806102	0.8156319658704696	0.7223013426575374	1.6828851572783279	1.9942117262323393	0.33725460143849073	1.4135674966624279	1.121919952816488	0.40966213342297414	0.4159911292314086	0.8325828698606536	1.3474981832063841	1.3859978216893865	0.2577139936931141	0.2948695141845671	0.4946334483202596	1.3188381980325194	2.495180526237622	0.5297767222897242	0.7855038117026023	-0.16780698957307538	-0.3265758355460582	0.1729734341581361	1.454577344639889	1.5391321616836382	0.22644550833192528	0.5198732242663316	0.4455160272106358	2.3871360275062896	2.654324498934798	1.1044140622862886	0.9279117439364967	0.34484172316685635	0.3407206754366478	2.040940554509084	0.9737818966931933	0.743449637755012	1.03707725896884	1.5443870280137535	0.18211503907339505	1.363289959119735	1.8217380089180246	1.510487104968624
0.5223983589109362	1.368412796945418	0.6094944537581239	0.5428247147473979	1.0654697267094653	0.6173860609287679	0.8530811824339404	0.9599450213908455	0.8402999163949527	0.7276588779507958	1.6772054484037162	2.039901475848853	0.3169109589697709	1.4339060154323295	1.0615765651802094	0.44438129523424336	0.393759573678446	0.7612737820131235	1.3003552166912538	1.3238625155527441	0.19189043114278398	0.29396527570366043	0.47462568972385555	1.3844644949435814	2.3776523676099313	0.5391935195786586	0.8460629493388622	-0.1831182316722913	-0.43189170393682313	0.24302257052156664	1.4938119147652205	1.688597399479073	0.2488606958027056	0.5092739217121769	0.4687706458783601	2.331590277322386	2.697221800845454	1.1705011792441395	0.9040842123272906	0.36370444448239014	0.4059895262333274	2.057300077543136	0.9821602448821061	0.7783179277958988	1.0958462939163418	1.5093553917366527	0.1951260714161402	1.4266518732790427	1.8358842272171856	1.4957159588641022
0.5285275961672676	1.3827278494580726	0.5348620629926963	0.5363335923619885	1.1177261016044346	0.6336625254005888	0.8807391693854905	1.0512892590931242	0.8760264804896707	0.7185112579991978	1.604524781589235	2.070813578547503	0.285336476353023	1.4081202875958752	0.9917477944101292	0.44980784995149803	0.33023078731183453	0.6858267879516338	1.2779147233674721	1.2651402860743053	0.127957755687643	0.3215917127518303	0.45154986998041	1.459521604259929	2.1929867683818878	0.5668027752016248	0.8091233856254906	-0.17023410426647356	-0.503570779690486	0.28761252855692976	1.4679747803928593	1.8135625741878685	0.26254571874982013	0.5108544215834445	0.5262390931173762	2.32932008514745	2.7410139983556188	1.1703471926412758	0.901132244618719	0.41233320741931223	0.4277591101715871	2.0896243146426334	1.054927012562594	0.8009413568284754	1.1226097770689765	1.4474043101649348	0.23301928773564912	1.4406022184065872	1.8430588427274492	1.5315847485319576
0.5590370847757319	1.406049689274698	0.5003016365511342	0.5060322944700018	1.1713515136040722	0.5941059193740034	0.9053191165958291	1.1694276736411824	0.9018679276060535	0.7078655414277227	1.5573496161037101	2.076626032019378	0.23840823236104164	1.3966894893754762	0.9521240510083206	0.41262893769185094	0.27832780878509056	0.5957160714685938	1.293412289440178	1.197538590242662	0.03968592036458367	0.30012645532518967	0.4429674804185148	1.4967375297841419	2.0226640413943757	0.5796936421951211	0.7816226419906251	-0.18929160895433392	-0.546055698536952	0.36842499701584897	1.4864162712266982	1.9127696920263375	0.2659687116840693	0.5016105808394166	0.5286878763788595	2.3686127385208557	2.7478742403017913	1.1521182071701994	0.8641419520919277	0.4482807688313629	0.46696347080633893	2.1082795365460507	1.0673126063663267	0.8308670322852052	1.1914339973109023	1.3902644319129283	0.19182688890791663	1.4410092003579662	1.8774645211387138	1.5131076692546874
0.5812220697078023	1.4324300686727218	0.5418830583935217	0.5089851159046563	1.1634952019880236	0.5635265212661421	0.8859097895041266	1.2623177829015766	0.9372626721214111	0.6837675159494486	1.5080955756597956	2.0536444245350127	0.19910035377749596	1.389946586908231	0.9452574140035658	0.40267773675508056	0.24000795257423987	0.5198519324736773	1.2572772119706939	1.1396037275167727	-0.052814088204607326	0.32529757060245784	0.43640132094370176	1.4849716355904472	1.8333784947726806	0.5860308141674712	0.7663807858837102	-0.2233966634452796	-0.5675086364389875	0.3574627346221614	1.4736002232995251	2.036352817483805	0.24064798767197315	0.45715090024848876	0.46630689246587853	2.3719103051998873	2.6721835284790867	1.1125493640228883	0.7914923112926295	0.38352586336968125	0.45258344806254297	2.072585190734358	1.0687918106089016	0.7770161255808987	1.1753932337524575	1.2839345010159071	0.157628638541306	1.4124625057495215	1.8075009196858285	1.5030238391414226
0.5477194560073807	1.4657113035058214	0.5531573781691049	0.5120126813823228	1.1308407903921762	0.5174354070839301	0.9035349842836125	1.398188947326188	0.924788319836096	0.616522748600748	1.4545037088394939	1.9955810250993273	0.13265461231295989	1.363993961940897	0.9081713311049537	0.35775521362481805	0.20992406899897018	0.4348066156279769	1.2270625205831613	1.0485210063148327	-0.1748743343068627	0.3126907331520462	0.4390997119071537	1.464080862364779	1.6349908520956322	0.5865753900301368	0.6840591732831747	-0.2348180809367771	-0.6267108602831125	0.36791085512331273	1.4282295692031124	2.055892544495688	0.19627206358877464	0.4020786853788804	0.39218712195771305	2.328928589542211	2.581969211723707	1.073445285202073	0.7225887878407217	0.3942411908558874	0.4117723557360799	2.016260866552264	1.0429239850208076	0.7119790391263207	1.104537614164785	1.1695521370814126	0.1728084666086078	1.4216645764574878	1.7830669242777426	1.475463279237784
0.567607068541942	1.462947295593842	0.5921236522549954	0.5257676129402835	1.1686805001411682	0.4670405161715319	0.90478809927707	1.5094626556904787	0.909285143112054	0.615327015528463	1.375644820325931	1.9498202796702184	0.08337914168201396	1.3330158520069553	0.8409727520976326	0.30278547298326586	0.1987926151299637	0.3634002527315888	1.205518638877054	0.9847230431130362	-0.27572252407704195	0.3093412547888672	0.4337278086397647	1.4875786170516305	1.4723855320952597	0.5604436036212223	0.6744863007026705	-0.2754143390782519	-0.6659233540730887	0.3756268603222543	1.347592306301602	2.1196404084427747	0.23207954909367096	0.37434311463407094	0.3182828556302218	2.2992609400322985	2.4296465182321483	1.0557838503529788	0.638421605961404	0.35495117414446076	0.37311367283625463	1.946361319210973	0.9692491517678343	0.6858694907838585	1.0437774644768756	1.065947170579932	0.15637962124451274	1.3895718603411669	1.7748802438714624	1.406437614174886
0.5624670812139698	1.4575897849998902	0.6019416962418129	0.5136296959320813	1.1598412510605907	0.4138578845993182	0.8972314795078402	1.6033083635784355	0.9008132115721393	0.587333751732353	1.2693948422268386	1.8363959232578941	0.009147174077373966	1.2671137705575628	0.8114511925710735	0.21616456979583823	0.14731155565535456	0.32938149995467103	1.1439038720694996	0.8929229558390519	-0.41652597620443943	0.2613917924689659	0.42363946042381534	1.474582256610889	1.317985652418592	0.5386284197256188	0.5798868165564589	-0.265013178888222	-0.695959308937378	0.3711395092935629	1.241712250256406	2.100699159885008	0.30955417760193715	0.3338277716264121	0.25208762659698714	2.249450158324312	2.2652367032476173	1.0748160992718938	0.5904538868140662	0.28162063730091996	0.2895026103059689	1.8558021899428745	0.8722623413544532	0.5929480121700712	0.9893897240852623	1.0146113629155946	0.12199480218545238	1.2644109400378285	1.7272278694410452	1.303833969967979
0.5840305283624656	1.463626515336752	0.6057566541717616	0.5227846848594468	1.162465612343862	0.33041607138135887	0.9436260761930964	1.7042424720130356	0.8780359092216228	0.5676339682871233	1.1946631114902002	1.7422318104864292	-0.06428500787665761	1.2122777892410361	0.7037465158538961	0.19739998231099085	0.11680138524621139	0.3039108565303219	1.141429492156594	0.9042095389905891	-0.5469607009057578	0.18662855442675486	0.40451513013867946	1.4399844844799914	1.1904884904666653	0.5354826048206168	0.5460382570636464	-0.2522759403435112	-0.7865046255301256	0.36158037607531174	1.169659598488569	2.1124200235170343	0.37815025160641447	0.26994431440937944	0.12940949684331657	2.1758956102994356	2.080022157582164	1.0505327833965814	0.5544973095966489	0.25571937707309994	0.1618658737637211	1.7653113765741744	0.7759544961415281	0.5331479620089987	0.9865349995247723	0.9383576593701441	0.0889456651519375	1.180208165457436	1.6862661995624755	1.253285621794851
0.6020337401287383	1.4618942743275012	0.6637706097105154	0.5516984980981036	1.1905231633997586	0.294352458946682	0.9781264574635788	1.7741674619319057	0.8119411299868927	0.5735978023672739	1.1081082139751597	1.6461218865549605	-0.1335499172704182	1.1343082458668479	0.7011125336539986	0.16273202933946546	0.07478636402494485	0.27793824666077865	1.1339322118187514	0.8381836153214847	-0.6612617837967294	0.05596353527462331	0.3621197884995401	1.3926916981307216	1.0742730401275715	0.5013195503783027	0.5059003800599476	-0.24547956699862739	-0.8589629881521414	0.3529774947281138	1.0712909250439544	2.076030749961688	0.5037795942119287	0.2156561285899945	0.0436522400772923	2.145071963499311	1.916291062286519	1.035362960343803	0.5207705042647961	0.1679506407020452	0.09274816718289236	1.6778513696173245	0.6834933349378611	0.41773019100985315	0.9482169325674017	0.8351044266818981	0.07197592736015146	1.049971903584646	1.6222662142491633	1.2472176440543823
0.6405080900518205	1.4526522573110334	0.6995298647742791	0.5797944515290849	1.1689588628444154	0.210584050359273	0.941272281096875	1.8397256280866823	0.7549971985561508	0.5830946871428235	1.0189182207770762	1.5300048824762549	-0.17379121149510665	1.059488423580607	0.6732628541947839	0.10538783836742383	0.03264950111907071	0.25586127053499685	1.0963743171058895	0.7728247673804584	-0.7499345829014814	-0.06310876313500606	0.3735882406520987	1.3028029018830969	1.0066659555805035	0.514217234388831	0.46057209748794803	-0.24618026982736035	-0.8247897442719804	0.38356452698186017	1.0476229398185186	2.0991127956382516	0.578210557562447	0.23397239012449939	0.012336142996559423	2.142044504671122	1.8219269846534742	1.045362185629683	0.49505504627079305	0.10578016488328505	0.06116302225707371	1.5893449196389609	0.5988610336013762	0.35273355712484455	0.8761860130562242	0.7180938908705728	0.08078646401564729	0.980738684564361	1.5660160971351593	1.2335815980505591
0.6861147977038875	1.3880612630123796	0.7625532564479376	0.6182354599640272	1.1295455933990177	0.1576468514934936	0.9113914642368839	1.8886866748125712	0.7271402586757464	0.5957293421492645	0.9564935688492877	1.4589222972216955	-0.21754477703290034	0.9409785416712502	0.6546698830264628	0.008753521256738384	0.01152637255745546	0.2533946185396088	1.0981970709907691	0.7317243114650637	-0.7819552500438919	-0.18283119060532244	0.3428984233872244	1.2371933998633868	0.9388529508946666	0.49387166470822963	0.41145171545788567	-0.26609865040308234	-0.852013328249479	0.39639553505414504	1.041667714680079	2.0863138781021204	0.6049971906731931	0.26140619855476555	-0.0021749175824394957	2.0944822100429143	1.7082101262820935	1.0337159512558716	0.4327984858564733	0.041157578288361994	-0.015323293010510391	1.5484144447879649	0.5642145409854551	0.3534260158971736	0.8013096667539635	0.6385542048686704	0.15490945646399762	0.9199981934842277	1.537305140465762	1.2587975422298308
0.7506832215643667	1.3697658969035096	0.8107894371228724	0.6519137661172513	1.132268614880908	0.12813242631617064	0.8842702198582029	1.9268075428282994	0.6525273442321968	0.6044048309013423	0.9228741976994584	1.3971086097225582	-0.21447793902157303	0.8398693207151174	0.6421436031175823	-0.058291040836614294	-0.009590664258359504	0.2685332487912719	1.0721456071798696	0.6506211075680317	-0.7708792515404677	-0.269270248593282	0.31492378039981866	1.162508929973404	0.8975498388901226	0.46420720469113047	0.4169410587576946	-0.28507468318171625	-0.7946891427569474	0.4105637588398848	1.1044577302148957	2.110838613562116	0.6544336423805148	0.27850045108284294	-0.08280123324415398	2.0178217432903187	1.614159910149641	1.023574547863575	0.39213379714057284	0.008638549634765107	-0.05835761459752518	1.4455709782097175	0.4993138834646402	0.34125881571164535	0.7451153921088604	0.6109600825957351	0.139935184939264	0.854640872008279	1.489603928031636	1.2400975821402556
0.7985097484834784	1.3538884792113202	0.8051043722917391	0.7327070158568567	1.1382474229172324	0.14480214544620554	0.8888010428299793	1.9391944473265759	0.6250017983850427	0.5725949133727846	0.8726460757114948	1.321994382628708	-0.18970993985849643	0.7206728755237701	0.6582919058405088	-0.07655145140207106	-0.07571410994416132	0.323316485450002	1.0375047126901333	0.6177434852134221	-0.7858190609272501	-0.37975010466288883	0.2565408218347345	1.1339189198367607	0.8948630548085085	0.4626499791831605	0.3635615033653816	-0.27516974957472506	-0.8060041426407389	0.424763787828628	1.1258798886658024	2.1178984794322817	0.6612239427410453	0.2389071124140565	-0.1712529087887416	1.9501255612267898	1.5830075042737277	1.0538344866181153	0.31000907098882863	-0.02709245808818645	-0.10130732992262528	1.2964848209082152	0.43708224262039563	0.25764599041870095	0.664408416330567	0.5727488567686778	0.13670986342599672	0.8383040810112323	1.3782873149446853	1.1969495099752065
0.836733088483425	1.3280137641555683	0.7772084512176323	0.8041978496380257	1.1414919340203957	0.15317315801036657	0.9130067015528374	1.924152026499144	0.5852117476781228	0.6037031828175115	0.8372036911366159	1.2777580750644806	-0.19857302206339705	0.5703743708166652	0.6179352702695918	-0.09987340985655148	-0.10661463130184293	0.36506525403441803	1.0757561533760458	0.5269825384761401	-0.7719370675128979	-0.4720540722269823	0.2140451485432771	1.1372000793110721	0.9277347497812165	0.44485483792247366	0.30042842914343193	-0.2402142554009034	-0.7813966607722627	0.47148229928703894	1.1222893520301933	2.113107679224246	0.707368191066166	0.29956143638166915	-0.2017150820590352	1.950189068727434	1.606667659892254	1.0980344506583486	0.22060128715989427	-0.041694740030050956	-0.1313238996235897	1.193715647870563	0.3227489144321403	0.16503910910660274	0.6207198795666404	0.5956078743050541	0.09590863173075401	0.847316749683453	1.4003169240395106	1.1729576388964265
0.9188250848491549	1.3014897984937561	0.7719361483461143	0.857601686860758	1.1438569599244386	0.17285126121754285	0.9455490459174944	1.9199059339084976	0.5877511940902198	0.6461513950400353	0.7979790056340978	1.2676825859937466	-0.2079967358377764	0.4382392396839781	0.6000758453065911	-0.10971823737480801	-0.14918933505279103	0.40283307803716256	1.0152206130074057	0.5034548862435455	-0.7601888118293092	-0.5297983261216611	0.18217566625519027	1.0697828698886753	0.9484957155254332	0.4330194566894548	0.3316829409149973	-0.2070790632160274	-0.7826113993629612	0.5114563650629377	1.1670216477685258	2.1906076664572316	0.7846948960199319	0.3127806598894942	-0.2084070174236158	1.9886914958586437	1.5733868334234535	1.087664914733078	0.19281281476638606	-0.11340090484383081	-0.1271897068279662	1.090447768767303	0.2373325320876632	0.14437139452764577	0.6220724386281409	0.6137550257215308	0.09016001655722927	0.8603210044437238	1.3096608986130802	1.1934942162329705
0.9760209781761822	1.260704860328758	0.7663072312815464	0.9068462306165795	1.0870117723428634	0.16328715282098616	0.9609743118049817	1.8830054758205796	0.5761636267051153	0.6745199314157379	0.7774050963050951	1.24864781979474	-0.20068146003509152	0.3345395201066427	0.5807295730664507	-0.12008500667680452	-0.1815783149329748	0.4193156070534461	1.0148922966768381	0.45305262492557274	-0.7275859711263608	-0.6495328213071547	0.14386712774560836	1.020654860629698	0.95574302656724	0.39762269890180235	0.30450300668662345	-0.18461735728060358	-0.7973513285546696	0.5161360212654756	1.2198475473502908	2.2087473105954953	0.7791557585939891	0.337372214896382	-0.26269495014572875	1.9760036619007804	1.603434273606846	1.0781858537156954	0.15478539760254598	-0.10220732537932838	-0.11843224747970738	1.0260471531908137	0.21788238709350732	0.08098191385771172	0.5904883799842697	0.5848073854683374	0.07335838220915382	0.8448826120846379	1.2712131279662988	1.2027361548987847
0.9870403926612029	1.2043341934649594	0.7746069127416548	0.9329590712184841	1.0253511143626675	0.16968251996208777	0.9893085943983471	1.8612072346601498	0.5801130669598076	0.6991088610778192	0.806733224564228	1.2626339948759002	-0.15621455709510698	0.3199328802265303	0.5895010905391349	-0.07700089527785833	-0.19536212169192238	0.4521141074318945	1.0461261349059625	0.42077235942481767	-0.710549379103463	-0.745331461706275	0.09472460043731712	1.00549284704018	0.9651579178341441	0.3871453645269304	0.3060709114282222	-0.17483561144014023	-0.7891857511537764	0.5186652373363575	1.315531075695696	2.2408223868176913	0.7307407789994984	0.39273276286758363	-0.273699765172872	1.9865660043180882	1.6332777869738417	1.0205553438735788	0.10405102247051137	-0.05065227981215501	-0.10834617369300241	0.9904678769721705	0.14950234850695948	0.06770657686668541	0.5335448701131676	0.5381715827657138	0.07789978819623858	0.9014408292830322	1.211378013104052	1.2330893177214428
1.0135937523961245	1.1447422282548543	0.8327706186504498	0.9513561792838585	0.9774333357962925	0.20625230953026855	1.0148446590451563	1.8458140100457225	0.5680376641527232	0.7212235613057982	0.85627024230181	1.2390923093143986	-0.08992237616010824	0.28524700075061105	0.5931847265372594	-0.09066056558946009	-0.20491973377557357	0.5139904066732802	1.0206915052658818	0.35990049552231584	-0.6998371843159223	-0.8218614743527887	0.07438738947184904	1.0079315540480969	0.9675681917623438	0.3492426937211193	0.31209316721773467	-0.15399868070404626	-0.7437799091610579	0.523623647757161	1.3775480989504394	2.2263766626743724	0.6860649146844919	0.46938325434400385	-0.25469991697369504	2.0020409332725886	1.6961860632760277	1.0220729546956036	0.049429226334140895	-0.026102742797994856	-0.07317583282705101	0.9427427454644501	0.11958131017735636	0.09139211396645189	0.47491830930314843	0.5726056606231283	0.12355685770851248	0.850852188414396	1.2290728557889865	1.216825129977551
1.0146461140267231	1.140746435561415	0.8189181231120776	0.9989171105212471	0.9560719933638232	0.22176154784722554	1.029788287930589	1.858429278697546	0.6348952347898302	0.7125786332258158	0.8769512241203092	1.251246398009433	-0.030757134247012752	0.2856197457506084	0.5404057879507368	-0.07370447006439239	-0.15016698715274718	0.6309171669415438	1.021176953503742	0.3431549140519806	-0.7096110613180018	-0.8260923541915707	0.0758108009177486	0.9863470112355992	0.9602811483037227	0.3521959264922857	0.36612458794879005	-0.13933238545331034	-0.7891828270765697	0.5013483368374989	1.4491659807488335	2.2245336661103705	0.6012359915683254	0.4650354479069292	-0.26018764088788193	1.9975897809805854	1.7165440953372706	0.9722023411558581	0.011098719045268329	0.07045808212495037	-0.06758600436990372	0.9474038823504841	0.11664958370908711	0.16944935165364453	0.4270042053091287	0.6877450356393096	0.17243524212347822	0.8494323753679517	1.2532356977705619	1.177142597432555
1.005841555021357	1.112773189277531	0.8395085575710819	1.0500323853179767	0.9527147277479517	0.27009960724321885	1.0559290825428307	1.851421745257645	0.6554597611996777	0.6994306836656031	0.8759354260219123	1.2530548848615566	0.0177102453098304	0.27768574521084716	0.5429466443126978	-0.05949933930248304	-0.09213026159240023	0.7312721316580194	1.002507048919288	0.3635596212713386	-0.7229628586430581	-0.8238711995596676	0.05475365079691511	1.0015656465447285	0.9733339121864649	0.3358156725460808	0.3898767798600703	-0.10667247020779094	-0.8133279162866348	0.44817254006914675	1.457255340112454	2.181280716641671	0.5436303330587168	0.4728430540746982	-0.28285343940525165	1.9425159156432428	1.7115624748716005	0.9345926418449041	-0.026088392804841442	0.18811464963136068	-0.07132954293767893	0.9569416358552381	0.11067420272365022	0.185107233468935	0.4303312943652397	0.8435075945875479	0.22731378717592482	0.8239018710895818	1.2918121131107927	1.1514476931112319
0.9512532949936878	1.1303806969516093	0.8228348023090456	1.089985335220015	0.981668606708304	0.3014675472486336	1.0868361512021472	1.8271650301549105	0.6811873747316058	0.7460076426882623	0.8737195817100766	1.2430661684506608	0.02897529810467473	0.3146564068441252	0.583589926118055	-0.018968909173130183	-0.09699573896288646	0.7948148882276567	0.9806458824470932	0.3896616222017486	-0.6935891247714572	-0.8117082410860691	0.054243131958161384	1.0684198941684495	0.9840111625730431	0.3597954136440114	0.45179979528001973	-0.0653073408348036	-0.8189740040170914	0.4164725099547419	1.4501225773312156	2.1252258770617383	0.47777560425761667	0.49639799233483	-0.3266927972003743	1.9033004359415062	1.7221821159190338	0.9289355911622683	-0.03944991484129704	0.304061794260829	-0.05470101730639855	0.9173596883934071	0.07056879269006353	0.1959310839131225	0.4738799383686989	0.9863748243321717	0.22554615769025027	0.7925696313455054	1.3245039583282168	1.0514296866429862
0.9118319695810484	1.1581513040083022	0.8128804378909467	1.114965446540022	0.9992646531320422	0.32563686982575485	1.1007556752585463	1.7834375659005939	0.7317686364718179	0.7436020812132969	0.9093420427445622	1.2126786459228494	0.03208841361364991	0.37716765858315926	0.636953335246903	-0.01363632123835518	-0.03791940960151885	0.8197246518333923	0.9514677338297567	0.45863193842366784	-0.7603567523378463	-0.7887038153287232	0.05461782505335074	1.1757685780809581	0.9676711518317292	0.37599601254053006	0.5117874282845584	-0.031810347338138985	-0.8650144016859069	0.40651324379153025	1.4448676506276394	2.052668291367053	0.4226222022544638	0.5506449524453404	-0.31446843586978385	1.8928905115257457	1.6945271298623386	0.9618881527961932	-0.06902704044056719	0.4073579039611762	-0.04723612728404924	0.9846198224964843	0.12656821776168695	0.23580768594438434	0.5418293949045088	1.0879674002374462	0.24089496020356177	0.7285399736331251	1.358292452077709	1.0146354053861093
0.85244794588308	1.1755575419195556	0.8784844816232404	1.1200040681161179	0.9916148232173899	0.33339654993550716	1.070990794794295	1.774033063078446	0.7553084110651291	0.7768383713353842	0.9707634115402582	1.2248182725079118	0.03615553180902831	0.4545375995897058	0.6983167964072671	0.005861156804063947	0.040813358991008616	0.8359733427186333	0.9851371717797308	0.4845271982138266	-0.7943966104842592	-0.7893079495914382	0.0931599030610169	1.23276533427548	0.9184293795174545	0.3755456686128885	0.5941914788423371	-0.08581196388189542	-0.842986997604485	0.3687231583191256	1.4752547044216306	2.007236444347689	0.3916333598535242	0.6408413429090379	-0.2803354843207662	1.8588436580948131	1.6473091266563187	0.9960288015403996	-0.022276836052522526	0.5543631997399657	-0.06353647151469391	1.0644172904571492	0.15981479034853846	0.23636428896928668	0.5974971339464712	1.1922254034126836	0.29828747919166726	0.6367680706062642	1.4047420226140623	1.0110608456840855
0.8098718094383655	1.1774479560630342	0.8923954908598656	1.0923027691209686	1.0490759323246315	0.3291667954752786	1.073218634300083	1.7821926680460938	0.7958266775529793	0.7883316787921273	0.9982149901295931	1.2389155428884098	0.06565006634824401	0.5097111184437493	0.7636382914856771	-0.00523792767528249	0.07382182745369502	0.8312714040809889	1.0487272674947459	0.5597833243349981	-0.8160710487998113	-0.775836842391054	0.1288241173887063	1.3795512641572487	0.8643070565304887	0.4000423976946809	0.7139612554348298	-0.12121570319677677	-0.8679926893130989	0.33442723866338525	1.5273281986724254	1.9308194653106465	0.2848054246672408	0.5926701635887984	-0.23263184775686746	1.810479882730624	1.5691519117483095	1.0717330722631977	0.053675494735779275	0.6627646416309743	-0.05529617767161479	1.140050107330658	0.26266306937847744	0.26852661639912645	0.6695640414967176	1.272144373081056	0.4084774574391731	0.5915666566227565	1.4263837184794088	1.0435795672661867
0.7628167982843863	1.2211925902980727	0.8761572739610314	1.0876735916683475	1.0706867441164671	0.3344895162527764	1.055818155744438	1.7618847734937269	0.8315278684608816	0.79926304409462	1.022760315432617	1.2600814982025288	0.10145833304122145	0.5691168077986957	0.8015394670136982	-0.002468982280192247	0.1413695077397501	0.8395339897618083	1.2348309482901072	0.5902837963661665	-0.8148192939375235	-0.7952361451683242	0.13717457846654688	1.5016806066461195	0.8362566308735107	0.42292583509064513	0.802278110256968	-0.1053871371613728	-0.8367875094193981	0.3276953292822252	1.5276103221577597	1.9101491689011685	0.19301942071445677	0.6173777529202363	-0.1640987743537715	1.7268154229386012	1.5179335416633668	1.2240739706871462	0.07902711214391689	0.7782907700890336	-0.047493336761689514	1.1955015535731477	0.3332703122545192	0.25398700987794803	0.7486640705551045	1.3427940390037367	0.5044902706259153	0.5333397234206562	1.5058213668777125	1.025887635828305
0.7431203351063208	1.2567126296259654	0.891364765477792	1.0471483335816325	1.11835089550082	0.3415319939621505	1.0938367056658849	1.7786345153494252	0.8658087460330194	0.8252583259915729	1.0178468006062151	1.2753817531853262	0.11905793419293227	0.5998054517364085	0.8736628197829402	0.0019103085107806312	0.1706101786299865	0.8628736514538285	1.3267646123404386	0.6134875646127902	-0.8227904214437217	-0.7185660553722221	0.17071911834558637	1.6006807128372862	0.771206554651543	0.48349245161505505	0.87822153722871	-0.06607770846943603	-0.8480574692375514	0.38803155738000616	1.510054795200042	1.8713897621301814	0.14178890568597316	0.5856744422137058	-0.07588738536279815	1.6904376834555346	1.4989394293875458	1.3314376774530943	0.1795780194976884	0.8360134717990256	-0.032101205906403044	1.2526650247195183	0.4196986977890299	0.2769831297519709	0.8100431578003372	1.3882606553777026	0.6118559106885538	0.534116123410527	1.5490057011948801	1.0768339202922186
0.7476632165477148	1.3469062997256835	0.9030675051282373	1.0168108106128542	1.1932334295273992	0.3349295027041152	1.1304819102575512	1.8056179326147153	0.9168428952209187	0.8312581967173089	0.9814602313512377	1.2953460386344158	0.11789121109241836	0.5825967991901665	0.8522929297734441	0.012905752627667971	0.2017195060815951	0.8653468028956878	1.3703443835284694	0.6243637573013202	-0.7546255657571994	-0.6631272009818541	0.2177590997365358	1.678410651426726	0.7426685441797025	0.5085629154381273	0.9355926733055661	-0.07109365172786379	-0.8604880828475666	0.4155569607596055	1.4651916945330188	1.8556281780744992	0.0815843997600446	0.5070880704438826	0.012071369305001255	1.7039085086238757	1.5083563981754458	1.413016199009309	0.2841555218014887	0.8494306750840932	0.017361321785031143	1.2553480605059932	0.5446181959015968	0.28417740127238666	0.9254195392740486	1.4260734913996174	0.6737069162448771	0.43687078837354854	1.6103607835971236	1.1427043959130425
0.7228635348371555	1.400928902354369	0.9093875777468388	1.002862772614407	1.2383591244728498	0.3390238942905252	1.1589213943951986	1.8445133024978364	0.9980269331170364	0.8232394505716968	0.9241583722975018	1.3084565986935748	0.11406941565960242	0.5589061269197236	0.900491979784287	0.047214380650651956	0.21467503305504634	0.7778655981012312	1.4286266844229387	0.6419207878839235	-0.6887417256093131	-0.6154090874548123	0.2555850935152644	1.7500442960087308	0.7346958188204218	0.5511124746351355	0.9179210492303904	-0.04167340096619675	-0.8528566288305164	0.4607227979413212	1.4329184134632744	1.874208754186408	-0.05915372524520277	0.44714075504045026	0.09931721829009768	1.7492729613943374	1.4825625027854992	1.5128358668833437	0.3624986055904494	0.9210771296930786	0.07268702674682377	1.2594298643326503	0.6457465833056173	0.22075507189934296	0.9561733294520867	1.4099444193085837	0.7196514165158272	0.474791350732305	1.5923777598061686	1.2153016134097256
0.7131230454948745	1.4121956516859335	0.9352241725668844	0.9416108609922389	1.2539833763556119	0.3391251718918199	1.1790986211944847	1.8709989884159934	1.014079064323124	0.8343379640399375	0.8753120416447571	1.3228983302388846	0.1257316919005373	0.5671392826940815	0.9516648135361656	0.06306704075527972	0.19635877789989353	0.673633153267346	1.5186629193826784	0.7351416699684368	-0.6216132201898901	-0.5315708512213791	0.2892208685709755	1.8740256636972936	0.7861325224914383	0.566336820585516	0.9638184424730929	-0.03367305063355737	-0.8232369636095852	0.5551767275467044	1.4194883497992798	1.921889849700549	-0.14654817966181094	0.4244515072945874	0.2302200740430719	1.8084691870266767	1.5068683017926037	1.6418581654997901	0.45598460749631686	0.9323500390564119	0.10983854262542969	1.2448921697782835	0.7116130554254918	0.21416981938996357	0.9675749554976448	1.4175582523734462	0.7435645233347022	0.48324303332267354	1.558861638958915	1.2721909877866269
0.7247747671501453	1.4737772134587241	0.9554135712583085	0.8701865312106746	1.258655148174943	0.31949196119686574	1.1744618810216612	1.8922898169559481	1.0598949543357665	0.8644464629261035	0.9017144488922156	1.356600962793688	0.15154688047774917	0.5944409726167839	0.9813311528969629	0.07851103705734429	0.18712301440639895	0.591330961422804	1.6203441586658904	0.8132419461220307	-0.5552956449887755	-0.47757730430613987	0.35046138053202003	1.9697212529374977	0.7941415033551014	0.6118586721478118	0.9775827868256514	-0.08515626899732827	-0.8456183298459792	0.6768259097809303	1.4105459721955387	2.031448068563478	-0.24401471939577052	0.34361628544865475	0.3785374528978887	1.890461389820717	1.502133333883005	1.8146156304995393	0.5364345663039887	0.8855352423079704	0.1674854937881916	1.227961639685094	0.7271798685007516	0.18320788901200857	0.9268979877272325	1.4075684863170108	0.7841619404919751	0.5349818341253469	1.5264005945162962	1.3087043959364066
0.7324567119355513	1.5284891823162998	0.9538689558569621	0.8024387726470369	1.293170713946172	0.32689641407394465	1.1402284397240856	1.9267995700149592	1.0732284842173994	0.8390162416193295	0.8788989700428618	1.4065636085385875	0.23703464785508657	0.5919410683743168	0.9868659343424021	0.14128214235927966	0.2484471302819145	0.5819172386067062	1.7194067591160713	0.8845914320106931	-0.5574028289065602	-0.41460393375589566	0.39720328405213323	1.9925731071771895	0.7942867513719363	0.6317707019880238	1.0391219105690246	-0.11266924295902739	-0.8352930421618707	0.8217694361117284	1.4452823550428118	2.143030611071705	-0.26074350268953483	0.2863881881793597	0.5550542892763645	1.9996565079857362	1.5049486776866003	1.9040312035502331	0.6421562067609805	0.842362719792441	0.22661712068080603	1.2590224596200927	0.7939833914385407	0.1523443019736081	0.8794930895659648	1.4097504977844082	0.7902307535306646	0.5585738110404737	1.459051848892233	1.4292704724860559
0.7244091353451048	1.5322249842748739	0.9529599690414867	0.7535974084099702	1.3307630684829106	0.3078900935724996	1.1393460349342885	1.9298161408911199	1.054081568925517	0.8727689447311171	0.8412727238478146	1.4824259211392232	0.3369237470588888	0.6592287109102607	0.9991879022572773	0.25356644189144895	0.2555388023119913	0.5835893893006544	1.8394366298827982	0.9622485476564611	-0.4795337221080821	-0.4310240460810668	0.3883786670236366	1.9735837820032978	0.8082914069556733	0.6299083097669851	1.001139949160141	-0.14577108948986106	-0.8641657438398216	0.9859883049733247	1.4840108300149255	2.2112422919654704	-0.2487784480218692	0.21958471647131067	0.6966199042628999	2.12443749225828	1.5202547262895358	1.9580431520238104	0.6785758172079995	0.8713024704534377	0.24240029940627061	1.2590857941518272	0.7824651917345509	0.08930885732606975	0.8726447152515148	1.3928071592869327	0.8676369891451674	0.6445449910865586	1.4040237064304573	1.5214324695457613
0.7636636949182503	1.5752731974645922	0.9165421413726975	0.7180256776852411	1.33891747484193	0.305053266371397	1.1532476675715926	1.918883135854206	1.0122299920041147	0.9097604553978677	0.7672230587747816	1.5175990873308267	0.41058517356564517	0.687864366725207	1.00900736411536	0.35337405284812473	0.30497480857267817	0.5535771269182936	1.8988439806378685	1.0473415648973003	-0.4103987178204799	-0.3812674984054954	0.35920605674291683	1.9944319391169891	0.8952685010440847	0.6407757570589308	0.9948132784053516	-0.11425712940789483	-0.9858779934737056	1.1183265918089906	1.5011486708307702	2.3159532316934017	-0.20472711809622934	0.19051619759690816	0.8254079396357158	2.2282216105899093	1.5251711755804866	2.006457416078341	0.6540214992637237	0.8234189400093271	0.2506628519338845	1.2920973176642296	0.7706770908506481	0.12942888446895068	0.8215503272776667	1.3636135261839089	0.9208661162729598	0.7471377835263806	1.447669872198397	1.6326269118038497
0.750116377364068	1.5674561150370296	0.9274152805277408	0.7067749017924106	1.334232524838926	0.31405431465086525	1.1519995621754817	1.9040218117869443	0.9709738285613291	0.9452002323467769	0.7211575536349389	1.53897934482	0.4979810825718031	0.7426525687924703	1.045644540341078	0.4420793428117057	0.3902388085816798	0.539599357571481	1.909645579427736	1.1198206913973006	-0.37362200434913434	-0.385709426543359	0.3090624050412488	1.9348729631761223	0.9872602155485541	0.6222019721853337	0.9601549639268734	-0.06078795240268138	-1.0128771984930156	1.2568291154355855	1.513056351197599	2.4651745201586976	-0.07690907801752869	0.21011526494970717	0.9293678232765699	2.328714593381813	1.5559736019843942	2.0257147882682323	0.638478875507628	0.8342880399186077	0.2683026626063275	1.2718084206540536	0.7898680340473573	0.1609626256047297	0.7726016101260582	1.3365700855193166	0.9217126434073769	0.7939037958023415	1.4417537156551323	1.7277809013286132
0.7675410611614784	1.5107900311935134	0.9197458060141269	0.6792498522305482	1.396895140560514	0.3049976193377183	1.0767428144678628	1.8756909890670586	0.9413941184473977	1.0156849922560938	0.6844476810837576	1.5271079246380732	0.595791905930991	0.7320561754828188	1.0593562608845062	0.5158062629177487	0.4388446452619502	0.5721316271753224	1.8958900671028283	1.2195346092281227	-0.31691783382610617	-0.33470459440985445	0.31689929095657665	1.9059708048165043	1.0247490676926876	0.6188328508787849	0.9073278825734397	-0.03028015447021216	-1.0671023839575937	1.2942616821754067	1.5535520287812814	2.5162899307754336	0.10810684083131947	0.18333154891932074	0.9724937543860541	2.378970088372794	1.6386259947354176	2.07720364197029	0.6558057767182193	0.8322228828575711	0.25535701883818396	1.2863379315329717	0.8210754520971488	0.19188400202823025	0.7022164782938595	1.2751407876526395	0.8995104289844189	0.8352737500141825	1.3851483512679983	1.7947063151547358
0.7549760026265144	1.4818948172331856	0.8443677053106647	0.6602755600298231	1.4116441355383824	0.3111815277508415	0.9756441304125758	1.8465822475597757	0.886908258373847	1.0818070603019465	0.6881973040438237	1.548897065418301	0.6618311089927364	0.7423547054563223	1.0797049625354633	0.6046507229724882	0.5115239445238882	0.5604369564907863	1.8281469267937769	1.2662287024523564	-0.25280928507658756	-0.35621506757943616	0.2943471313234689	1.9364346661129666	1.1551481476829413	0.593373551922556	0.8781760538323671	-0.0007749466281812056	-1.0787323067633228	1.268867496086932	1.6290576585635939	2.609113542665558	0.32549206010197435	0.2602932821547205	0.9855010268270442	2.417671076930069	1.6274361512345912	2.1234739020811797	0.5792818779618509	0.8482026498295939	0.22416560570752786	1.2472310855702589	0.8160485672037995	0.23603316593115697	0.6587670480207455	1.2815317121750371	0.8571699881564182	0.8620744150046429	1.398632154350775	1.8251041464457505
0.7378348255942433	1.405639583112605	0.8074273033427369	0.6677695151182658	1.4542505423120922	0.3115681281953443	0.8648017795178099	1.7967014798663588	0.8257586121822509	1.1547260712967673	0.6687646205866276	1.51600233891608	0.7181678308591758	0.745388842004912	1.0959540462929005	0.6469181540690568	0.5987385892241244	0.6096747458899111	1.7836758900539356	1.3473520353695485	-0.2334268905519512	-0.3676177218078971	0.2510981939007181	2.025301097395072	1.2588668706676556	0.5658379930228135	0.9063614516884035	0.1152106509918902	-1.1405440714196309	1.2772120359686487	1.707571907614092	2.6278249120820094	0.5346443531190027	0.3669941062141535	0.9377129009538541	2.4033497335885405	1.5974708961054194	2.1838056054855857	0.5364974106826055	0.8972599574251701	0.1390354416362609	1.2385667793042714	0.7708345962490968	0.2435704225213807	0.5798109401833603	1.2338842094612683	0.8512955828308689	0.930082405607793	1.363962599384547	1.8475159566519939
0.712238083481693	1.3768028134648498	0.7483268126455851	0.6634725705359494	1.4586634720531895	0.2820205491011141	0.7294851123510453	1.7369754266703805	0.7364544629927544	1.2139713644338914	0.6055369249876217	1.5005305107195117	0.7465306353200557	0.7574835952844435	1.1094970552225085	0.6444296346095869	0.6671547764774963	0.7287779242507806	1.7062829311449357	1.4093483707510113	-0.22623256355620397	-0.37008741790788974	0.22929592102306362	2.0415262941948633	1.3366153177804814	0.5193233986270895	0.9433882971711954	0.1685944944024056	-1.2158145005383778	1.2453789659874661	1.8085388764429944	2.6383834988486754	0.8017170943462402	0.4461773867508036	0.9132706560958332	2.4102873251146364	1.5806252824484943	2.2482143827479972	0.48597207834266093	0.9328305767817099	0.017955444365920538	1.2351732581640529	0.7783564091750168	0.3019397291692628	0.5431338178154685	1.2098996437225393	0.8224658422344909	0.9154826241422247	1.3774696774610056	1.9042949049053637
0.7053643023069129	1.348140823435877	0.6987451617988503	0.7191665770557937	1.4365339895028986	0.2731288970322753	0.6252863463262203	1.705349554094072	0.6395725344305856	1.2566621286029056	0.5889174669005379	1.470975216883783	0.7305476188911425	0.7473009324530844	1.175323570307925	0.6415009492804077	0.7137545335797518	0.8190940830073485	1.6047821512849818	1.3555308588406576	-0.23035264465763042	-0.4151006294558985	0.1923247025203604	2.0433130634730903	1.339229782083515	0.4794806440489284	0.8698005995670854	0.2719022075834566	-1.2170071297812575	1.1462496868942167	1.915863367257845	2.6432278054085687	1.0342197962823172	0.5535730738362353	0.8223086581597585	2.411202958573294	1.5323941929943437	2.2908106767868563	0.43188072348147327	0.9842133796861198	-0.03927889806262454	1.191405040479402	0.7812541364464778	0.29714959745385905	0.515145985138802	1.1552791154270887	0.7900184806893681	0.9157697437817905	1.42933137123315	1.9096170992772756
0.6543144099041556	1.260214294676941	0.6276776782648753	0.8010888181964815	1.4473039481988845	0.25369232538159314	0.5650258998418515	1.7001245139225083	0.5679649330031793	1.2672167868452793	0.5107973090369045	1.4363213719139378	0.6973912658682889	0.7510168118875755	1.2519743847046576	0.6484790167658613	0.7331609404888529	0.8952568379498074	1.520647888180329	1.296754119975628	-0.25202477604285833	-0.4636560743847625	0.15879259621745723	2.041759351057242	1.348720101488713	0.42674319035987746	0.8051439042248643	0.3858396734260003	-1.240048780867482	1.0759024583191903	2.0237760973524694	2.50681137962961	1.254690578106159	0.7305042875115257	0.7172843221058219	2.445033966891278	1.534576457159217	2.335123012002957	0.38399593779576474	1.0397160331682667	-0.13909156322339095	1.1173119643509792	0.8315065970229865	0.34141099442574113	0.5441581192140132	1.076174023102346	0.7451763209280566	0.8596122874444099	1.460046266375174	1.9392223142644274
0.6329784696776847	1.1644738588494845	0.6004766375352142	0.8619603900046023	1.3743388117080553	0.2065557147306297	0.5130496097928174	1.6385493375181308	0.49475312912717584	1.2479186579475943	0.5200792423795494	1.3907328570672348	0.6172574556580155	0.7956707165716641	1.3348065845293102	0.6051976218733497	0.7487942554215425	0.9161461336157586	1.3954290240566871	1.2411730643510819	-0.25864872054459054	-0.5041970136014731	0.16088074657371995	2.0608248821258157	1.3427753983048878	0.36475467986183363	0.6817731454412653	0.4919943756037751	-1.2996926118773793	0.9312109707573567	2.0580996006664845	2.3999681126942956	1.4118921949338756	0.8577348233812566	0.6216442474999064	2.4355408013835538	1.5572358580336463	2.350383017685862	0.328804381261381	1.0850758356883052	-0.2053089310022726	1.0569525900358794	0.8635731458971735	0.36144363407792424	0.5415961626790974	1.0397921229873845	0.7734472612894757	0.843260611326539	1.5395224981858107	1.937849410117996
0.6155798626970677	1.1444704801842565	0.5584688168616514	0.9391316541154053	1.3088277351091906	0.19571548512742853	0.4349813329228347	1.6418045233078484	0.4626011683153838	1.2185854022331628	0.5450605056755202	1.3295791676777742	0.4797699334549798	0.7548838676636958	1.3969273155721456	0.5148924152804072	0.7535577298929101	0.9416322561815897	1.269315075762761	1.1655567092851407	-0.33085133287612506	-0.5006028814075616	0.21377701136818117	2.0317097911789217	1.3287920570635858	0.33151100536718286	0.6624534608479858	0.5730658280472067	-1.342782841762601	0.7388387779816448	2.035091750180192	2.319243872332677	1.4708990340884274	0.9508091929245502	0.5558074511191762	2.389689993703093	1.5607535581574923	2.337479587928611	0.351323008443232	1.0393137329214472	-0.2038852877265575	1.0095914612958805	0.8997442872266502	0.36934303748143643	0.5613470911270089	1.0320390443418042	0.7538050706937247	0.7916706976344318	1.626434633174679	1.928991377016952
0.5689836390266749	1.0437577882965974	0.5605106228052609	1.0103795256435262	1.230431602744302	0.13835346844683905	0.3421528285262841	1.6254249477858302	0.4011298837351115	1.1562216731679011	0.5661621294170374	1.2443692045592276	0.35374439734346047	0.7206514970267499	1.4363040116592687	0.39211856030689995	0.725857884879515	0.9498919245821253	1.1281036083532752	1.0631740714687088	-0.3755426018131833	-0.5049707893884015	0.24637946476440903	2.0140004290904665	1.186461560911227	0.3312854546801935	0.5916538801629982	0.6041102071758868	-1.3086038966083084	0.5874172234834305	2.014173796826234	2.2123312453116215	1.4851738950699434	1.005616773303655	0.5113919509117842	2.354863766577542	1.5787806287925885	2.295116797384014	0.45289152404650046	1.0212358695630672	-0.17803004351352159	0.9427516122988939	0.8876402453958587	0.3133076109124723	0.5770134888512376	0.9819082378153293	0.7031518457650507	0.6690686433410196	1.6156247805149495	1.9024268837330645
0.5505191820731179	0.9936838770869587	0.5256889988850091	1.0745377596718169	1.1638283577467219	0.11307700420281663	0.2203305137325307	1.6132590041144277	0.3330372931772355	1.0525447801892391	0.5635256431821825	1.1612114148458494	0.1977966004795148	0.6887383755903447	1.487011885122136	0.3285608383191786	0.6797873651151537	0.9732275521349558	0.9393941023113174	0.9602327325687376	-0.4485749518737293	-0.4761613420009372	0.2852631295289553	2.011784539240244	1.110459905911818	0.31412643368537907	0.5173981463394941	0.5865661935662916	-1.3631672159447616	0.44861878787156223	1.9611388260632932	2.122017477666989	1.4648642956415687	1.069300846206052	0.5065414135870815	2.2651959990220694	1.5705565195036004	2.2258175884558935	0.5115894085485537	1.0108308333291949	-0.2163269691111615	0.9005587877193275	0.8546128338639916	0.32887373940580644	0.588536823729499	0.9628192389354318	0.7101160317470858	0.6108740232141671	1.6066747282952494	1.7776932410011757
0.5169099872458018	0.9441721379158903	0.5433110650923971	1.1431538655366666	1.0312399738959108	0.08127150278521472	0.14951037278373067	1.6610474777925504	0.26198816782608814	0.9339168579967154	0.5770341587562823	1.0652354271443152	0.0392307681456782	0.7285433816770741	1.5865078871205747	0.2431695226658285	0.6483917932970078	0.9421313912587224	0.7257935681835878	0.8816626450846272	-0.5196850100419602	-0.482937692498112	0.304457045263654	2.011773589267028	1.0546682390358524	0.25438361130841536	0.41556360898488665	0.5617567952571318	-1.4117932090744083	0.37335691461609577	1.9159958096921816	2.069462349841923	1.3544518319534762	1.1731894252083999	0.5247130407872788	2.2602367867249096	1.5076121327218024	2.06015142078508	0.5441641474744099	0.9770339799696206	-0.2041308731250923	0.8233369786070108	0.8140907166345087	0.29479118223249606	0.6043581900059201	0.9576054817869608	0.72506024498248	0.5506776055536862	1.63090761016548	1.7345190210218853
0.4755865539870511	0.9513457104213497	0.565395071528598	1.2425385879235815	0.9346152761173485	0.07449310832493107	0.10422261084940629	1.7185998003798244	0.2172494945979314	0.7935892993982481	0.5754412816560577	0.9838236085258586	-0.055717502130240196	0.745078777495351	1.644605626557928	0.16666121456739813	0.5388406119578553	0.9221245336579074	0.66390640659156	0.9204118140520023	-0.5823790166367896	-0.46976135146140285	0.31283639527521967	1.9245497871427417	0.9475958514728383	0.20830476771088483	0.33685492136698036	0.5321865180149128	-1.4152799537223564	0.28624107791641823	1.8803306922989065	2.0351191988159654	1.2236443843914573	1.156734689575004	0.511223927465251	2.2411893598860564	1.520999770890455	1.8989350374028764	0.5512267173986313	0.9680384818707001	-0.21549601609503627	0.7738559648112437	0.7624051163864	0.20215064113819947	0.6379446203938246	0.9886685827361322	0.7099777078719788	0.4460984753359584	1.5939140743183215	1.652047945860534
0.4413540458303798	0.9239012295452994	0.5609042455501482	1.3101282435256043	0.8187745314537205	0.10259064287315131	0.006447751694299642	1.8197451883679556	0.1729628577252421	0.656549383061379	0.5808460784375095	0.9569405181919594	-0.14699794627092524	0.711191473741569	1.7091225827730796	0.16168921022539948	0.46075045486116667	0.8576614771327156	0.609719234577607	0.861615509779378	-0.6918230868162538	-0.49247076740943185	0.33683555620251787	1.8125918599773765	0.8720371638095124	0.16411705968355741	0.23711440127657943	0.4931223160046052	-1.32915393628828	0.2235674552798485	1.8224063985185375	2.048419490686174	1.1026930813620022	1.1254614099155407	0.533523721420795	2.2093061828853067	1.4946664658465556	1.7893954247069175	0.5143427135702878	0.9255374512805916	-0.19715575289096848	0.7462742743778972	0.7406200291580968	0.1602337696582783	0.6774396027836176	1.0423304392303083	0.7188653456509844	0.39818648579545834	1.5256551200085176	1.5396434612279712
0.4087606663861566	0.929765594117234	0.5315531730221581	1.3591714846497644	0.7358635378588156	0.1639545599125952	-0.08525371496087585	1.8886758545658942	0.15766562936051537	0.5465794240110174	0.6236806364430253	0.964960415540622	-0.22116319797558318	0.7223714821755556	1.7573168761569247	0.20139116475782687	0.35877699918086864	0.7928289009284158	0.559460784536896	0.8884245465686857	-0.7242053150489017	-0.5194204805967575	0.36249868173844935	1.755695577185746	0.7938107281601352	0.13051163442911481	0.19779028471861618	0.4474324252163952	-1.2322008320779425	0.1916685178978044	1.6870171872291508	2.0597192395119093	0.9652601054296971	1.085550480234886	0.555896716288704	2.119228510588332	1.4830382920674874	1.6096126185446782	0.5417567505118785	0.8772277189588221	-0.17758779261713942	0.7007964513108023	0.6777663571514074	0.13396393181083002	0.7193324128768489	1.1161403866722164	0.7041963255919652	0.3135272374732497	1.4320966423958508	1.3991254049636688
0.36850904351561303	0.9284024929193826	0.5546534057488695	1.38006503769596	0.6574085180402343	0.21039759179337278	-0.135793324056531	1.910895515860053	0.1652991605929382	0.47478354890007496	0.6474361283170428	0.9629225727716996	-0.24878680116513655	0.7480397279968043	1.7359982685322468	0.2695614942164782	0.2572967718521793	0.7865445338406437	0.5341309377877406	0.9814477536236271	-0.6950652483010474	-0.5379069752877862	0.3893347808357494	1.7027487573688984	0.7405008987624961	0.07058977418096113	0.13917671081836158	0.37750444545267897	-1.174089001069391	0.19683480215084082	1.55505679870925	2.03075347684769	0.8900713432262988	0.9872599970186064	0.669843627039827	1.9307799063804807	1.4962563982769832	1.4920266582776944	0.5121671866830375	0.8157655176045703	-0.20484319397299638	0.7375815743162221	0.6222771964193302	0.10314799566891428	0.7779960100881074	1.1667684159992686	0.6998759799883721	0.2506083757209004	1.269715162967035	1.3338592561767464
0.35556928192672366	0.947941498667908	0.5515215467892515	1.3803551933045628	0.5821096591169518	0.27130696043140085	-0.21451917498738665	1.9078766670372231	0.18465571053731406	0.36439384837378574	0.6848478818951462	0.9666459087211117	-0.2684810598506048	0.7375185070281535	1.7139312353784224	0.3290117925680476	0.18018261206654282	0.7339861921804427	0.5071772617187386	1.0636200500393573	-0.6126353241760966	-0.5563020684930389	0.38768728309194755	1.6605870692798164	0.7054208515510603	-0.003901426089700044	0.10182877647837589	0.3026821751770885	-1.0773205988145593	0.14601986806165518	1.4225910645412037	2.0669039535364098	0.8369121487307243	0.8229322478140773	0.7960050521660682	1.7206609994793127	1.4558100614568763	1.3248599678219737	0.4849967421769705	0.7280285184577243	-0.2539432397024996	0.8139850087674233	0.5671767940905672	0.04427095351124978	0.8210860154065495	1.1754422033792793	0.7131144310313907	0.21369723225343304	1.1314657987297658	1.3046035164062206
0.33359325018896036	0.9340909567100415	0.5205428788068709	1.3908969046916846	0.5513252811143611	0.3456951535670222	-0.30068718354466617	1.9639135856030776	0.23997952409494036	0.33354403489878315	0.6379602825242665	0.9886789332649754	-0.2597176551145424	0.6880906338567476	1.6487721345186006	0.39351249081684225	0.11002011758188772	0.6915139530268304	0.49216610278142064	1.1133870394811038	-0.547032736613689	-0.5633636065959116	0.3621803396125693	1.621730941348605	0.6327841176339487	-0.05323160561967707	0.12080469013244018	0.23435538536868622	-0.9237518518649315	0.10652821574382183	1.3314778226030863	2.0408612230570315	0.7451093058610867	0.7004198091796991	0.9371590748339678	1.537758191784699	1.3806919479654431	1.2302435329707442	0.4536433658080433	0.6529599364465669	-0.34331946256272466	0.8693065836386606	0.48842090578049346	0.017974755593405778	0.8443296569471117	1.1746674692246415	0.637260896375257	0.1450463626777788	0.9859788460553712	1.2463359703748267
0.3122720842450729	0.8902490075072038	0.4787429152337599	1.3565623811940666	0.47067529033836963	0.39178952456510074	-0.36896112507629064	1.9681272174536932	0.24942375934521926	0.28418125232408237	0.5578478115525174	1.026039164905677	-0.2555121689353624	0.638299494990213	1.6010267478076492	0.4464086330614009	0.06749235411663235	0.6787155306541706	0.49442860876975614	1.200602541123615	-0.49176114409991756	-0.5771181974100593	0.3354374721986139	1.5975074549909412	0.6042072361503498	-0.10978535448973051	0.08064743788003324	0.2029396569108899	-0.8104966596877023	0.12574790876542943	1.246770280348153	2.0848365082758145	0.6559481454138987	0.643821601244329	1.0377155068020374	1.397749636253203	1.3787843257242398	1.1340717096318402	0.4032270156248924	0.5917725073278969	-0.47701068654819456	0.8602950689302201	0.39187656328846865	-0.021675859526652665	0.8312218988086398	1.1489825969962277	0.6104512278608796	0.09906657061525438	0.8080207532786539	1.2358276748847234
0.2803349503921555	0.8762442285876879	0.36913916397356067	1.3286754932840954	0.4238083471852133	0.4720224135117059	-0.42568133921166645	1.9719860591106428	0.31660546845439885	0.2361878373341452	0.5124586708138527	1.0830204040942004	-0.21678561425529536	0.6336610474576314	1.53066508616925	0.5312771582451845	0.04754093901662198	0.6833634790623317	0.5201670052665258	1.2927741295936588	-0.42916481631099634	-0.600007536881145	0.31614458381700355	1.5629565901777414	0.6626123242556199	-0.19425829480238396	0.06025107630506622	0.16040521883146328	-0.7008213458534697	0.13729134733421083	1.173054990073116	2.081032503916213	0.6093176245803065	0.5659316724079091	1.1905135108977172	1.3313676575068076	1.3531924092824954	1.012354299285308	0.27650526790095825	0.5409828579641325	-0.5705852945325288	0.87681762501169	0.34476105570249316	-0.002985555766948257	0.8292289795103981	1.208262099899454	0.5714007978868941	0.085478977365779	0.6737234899657036	1.193002709844449
0.262289415323287	0.8919398810095324	0.3160057116394112	1.2943300589332576	0.35152496676115796	0.5458571236776136	-0.49139616372152856	1.9729570338782196	0.39731129890927763	0.21948387291635912	0.47796937045066656	1.1140705542062286	-0.18337755921096954	0.6304095005488068	1.4608251670546444	0.5403678061376611	-0.00828023213346574	0.6697744064970318	0.5591908251824277	1.4299130634225947	-0.3326530599276252	-0.6389674679293387	0.2851280183851871	1.4989044259028508	0.5819909826309925	-0.2651501661872139	0.007653796579336891	0.15524718485612646	-0.5687641536344887	0.13235797880870023	1.1353044481375587	2.021806917559504	0.548213202770051	0.5214655734431444	1.3046470188500048	1.27244998059565	1.3409909629100876	0.9544478896374924	0.19891917118433575	0.516851617038576	-0.6629684080165701	0.8957296008370129	0.26913738104728496	-0.061065408564903	0.8161854335548169	1.2195152685765223	0.5292016946019558	0.04064954304620717	0.5695674684181602	1.2213644194150084
0.22456233795031783	0.8882127246593269	0.2176202427523904	1.256360759572201	0.3302464284239582	0.5803691796616854	-0.5112488258652846	1.9137412407360528	0.47395475981049395	0.17845791695194024	0.43334969155696834	1.1990763741246082	-0.12215482049563334	0.5762469810491239	1.3724500103319015	0.570778664692827	-0.0541477613905571	0.6679120984347071	0.5649924098007453	1.4972261976728425	-0.24322259899221663	-0.6676768678477489	0.21572187468447535	1.4541385678321954	0.5786924358070172	-0.3079167085115334	0.03952887521096203	0.14349037998146344	-0.46957570545851934	0.1371849538250546	1.0915428836696548	1.9522575778692854	0.5226921061181713	0.4057914529713275	1.3888992718045052	1.198905883172146	1.3809022577960792	0.9300175484584317	0.11492380689206072	0.5102930586733351	-0.7740095247424842	0.9895571548707963	0.27371850263073855	0.014764808713361888	0.799541962288473	1.2004708541919331	0.4946575430923364	0.022569808250245415	0.48947350218210356	1.2345257192832293
0.2068133146727892	0.8077072402997979	0.16920445130428624	1.208067443838034	0.27872508610301616	0.6004734571406841	-0.5618793233699458	1.825676961493515	0.5652263682468328	0.16274467962852313	0.37700689608771454	1.2393388882894372	-0.05500339673959827	0.6057101947130374	1.2754490078382752	0.5593846259272576	-0.031050636445474157	0.7113729930441854	0.5133839508422243	1.4924016741210724	-0.17091729369750544	-0.6914898305219696	0.19828624382694965	1.4449414929632984	0.5453965662099203	-0.35965663342845045	0.017358187975469043	0.1027122364542985	-0.4596200439384809	0.1450588527031617	1.0466608905867354	1.8249427807130634	0.4855067517305568	0.32728042303592714	1.4940722239456459	1.1307188765568013	1.3911271423767886	0.973460464077648	0.11556989685715277	0.5045157484521325	-0.8635444838726846	1.0634409423949163	0.2527271433946178	0.09108894781067474	0.756490883860429	1.1597503835262424	0.5137268319259075	0.10441166420156814	0.3689514566677656	1.253696517975154
0.2209699879280434	0.8144268270682732	0.1209123760105791	1.1723623814428528	0.19723796354174114	0.5700424960307645	-0.5474695386474882	1.7082943696501656	0.6662763347811317	0.14623362165725146	0.35157615082415183	1.2662108033565391	0.04090108109279258	0.6586650313938656	1.1793229274230128	0.49195955770094724	-0.057088585518555404	0.7631223105018652	0.4512940545525077	1.5619219151737425	-0.07059122495668102	-0.6651812185223316	0.1660428912115527	1.4012619314247607	0.48659071179320745	-0.394939942586975	0.033434334839731364	-0.00887087560707187	-0.47509119535866107	0.1329710561474619	1.0091604796754408	1.7633133719562113	0.5032913703309589	0.19378630475745834	1.5377583200440603	1.1175607655372033	1.4407358990707353	0.9679766554654691	0.09338716451228304	0.5207270909899055	-0.9464614136200412	1.1441193154133649	0.18082900292700416	0.1865007433826916	0.7521602286345888	1.1229081330398452	0.49469656399533246	0.09881307849117206	0.3233239727023556	1.2867113238891494
0.24219343983034597	0.7930027882029173	0.09997059724718053	1.145057736336543	0.1261876030442428	0.5741720916879538	-0.5313072894246135	1.6004466930757526	0.782960030266729	0.09022676186277916	0.3042666580336225	1.249979845860116	0.10063124663985783	0.689961271320873	1.0488270210916333	0.39077144417025667	-0.06227855665059716	0.821187095272214	0.4324461853755321	1.5369735244918759	-0.04127054244444449	-0.6313089827282973	0.12980627784550652	1.367587064468878	0.46357311688114855	-0.4063145422818297	0.0019977143603573952	-0.0937884972693924	-0.4833891969302269	0.11928775615079953	1.0679523907512496	1.6637772891396516	0.5066437330995458	0.07238177619153184	1.590273679214005	1.1037436235172469	1.4633612122517554	1.0114828417704884	0.08217020801464858	0.5181123894577053	-1.011862134597604	1.2435253536535513	0.09760217594381979	0.2748225924821299	0.7519459159090872	1.0683366056283905	0.5007882147143032	0.13861519924576263	0.3347955208878778	1.3012488799543858
0.295049260651041	0.763177929265913	0.03611881218612391	1.1005779465204852	0.05064039525956465	0.525986212285115	-0.5562005511661545	1.5126215982334394	0.9245415562854931	0.05037932520432117	0.30394474528922943	1.262636164192395	0.1741819837143374	0.7211493147527768	0.8879949754281334	0.23934151085765473	-0.056780065668210054	0.8409847080497848	0.4161465057636529	1.4557237813280834	-0.030431988964599154	-0.6283940948673867	0.10559664944247768	1.2932678205774473	0.4439718318171265	-0.39352323740128387	0.04751185027957911	-0.14805985254330659	-0.5047551565806406	0.09499420051240091	1.1083116909989665	1.6591985326223138	0.45877504261655855	-0.001743450533680202	1.5965917081389116	1.1899692684599434	1.473936840468147	1.0011875470051383	0.15679367951808237	0.48029007678094865	-1.06759333982883	1.3057375120902512	0.03360480036696568	0.31210617466550417	0.7283209884846766	1.0409582339322347	0.487445330495632	0.13764494651956807	0.42919793567754017	1.32329043223038
0.3297684860618643	0.7490859126997129	0.06048763265144909	1.0429245804644596	0.00043601155273455814	0.49051058398103253	-0.579442191601869	1.438299601757115	1.0509365703987288	0.07030937395848373	0.2851417732199305	1.2520091428367817	0.24462944048678253	0.7236453917460883	0.763857713202629	0.14116308180687415	-0.0629701682544422	0.9022379643759016	0.355777202585911	1.4065154124537969	-0.03252727651695084	-0.6238955103343249	0.08863273500007667	1.2424946666262635	0.460348089370542	-0.37157749220005254	0.10691133270554995	-0.2510895147162241	-0.527343508057535	0.04816309264741011	1.1580569943852315	1.6962784344599764	0.44098709240456796	-0.04420247462755984	1.5660895913102686	1.3250809937455466	1.5077866692038608	1.0414309943177065	0.22576133591339734	0.48573702504850136	-1.0761821144918404	1.3546869214451065	-0.054621697978407255	0.3058253809691996	0.7208400650909623	1.0279688987408695	0.45424368095955925	0.11032852445558201	0.47828513225341335	1.271482191901947
0.3542586809504787	0.7304915676204776	0.06538199345593486	0.9975406124184442	-0.01978487536095346	0.42012493553833946	-0.533273456191276	1.3377447714428703	1.1333250101729935	0.06034509800602481	0.30723374796169195	1.2018050455921965	0.3091529811790742	0.7494251445522158	0.695030584027019	0.011203029937167808	-0.04894876310347341	0.9587243921884528	0.3273709240494342	1.3292836632620353	-0.08588046596380983	-0.5937488913650737	0.03332599046374871	1.1896442509655034	0.5411839564922076	-0.33569411722129133	0.12322501266695329	-0.3406823554044841	-0.5346516718081222	0.04576730028596815	1.2030843099842174	1.7662974410165055	0.48180866286805274	-0.10568822486757527	1.4924319330386693	1.4398627622362432	1.500952948232341	1.0194889985524753	0.2478643920020808	0.5160214179334048	-1.018668733329119	1.3670317467911803	-0.10164795545811882	0.2904888892429697	0.7051991975635042	1.0202618588443024	0.43833194966039174	0.07863854728942186	0.4851776690341391	1.2603770398621006
0.38382210458087423	0.7244379126406735	0.15155501961357037	0.94803864561368	0.01390765293908055	0.3617568790646685	-0.48500992186728986	1.2390447592036973	1.2571313209118864	0.03377148345558316	0.3161560846058479	1.1464277201365423	0.3870085474549877	0.8237609813076345	0.5934112831947076	-0.07874263593965111	-0.042818165502448616	0.9805240249802875	0.29902835704073966	1.2249294281790455	-0.09341633118067741	-0.6009771067641487	0.010481903581225312	1.1646976224577195	0.6166553284536355	-0.3304116303605869	0.1700134065295671	-0.4223065598520355	-0.5441649337819162	0.014064429735861394	1.237493911064044	1.7863098074698027	0.544829046908023	-0.2406918064305696	1.4413432535723558	1.5629831459507972	1.4699531428458907	1.021750897000968	0.28393636735514344	0.5810703555718175	-0.9480754226848834	1.4242832458204215	-0.15141124572515946	0.3242956795259825	0.6789699150882342	1.040204167109673	0.41628531366808474	0.0502124172144359	0.5560707908703373	1.1878556170177705
0.4128494672335853	0.7247073097974436	0.2503811036151675	0.8492841894461078	0.0517157209529442	0.30655660320292466	-0.4443069935207079	1.1228982381715065	1.3528483967875171	0.017377616306490186	0.3064428020912351	1.0931746156884672	0.4299303071785155	0.8037171122764892	0.5097609137975565	-0.20541575636955267	-0.037135988078371165	1.011576856213377	0.24545466729916812	1.1327737818929682	-0.1526236416763831	-0.5845040416102917	-0.03225875891516981	1.1621081017646389	0.7043877383064343	-0.31909313780179904	0.23592621414956333	-0.4637353008389459	-0.5435500658616079	0.015391005330714969	1.316869838396964	1.8270886826800847	0.5941768777471086	-0.3412219071390542	1.304220751615364	1.681439667440809	1.4035362914331715	1.0517951402357273	0.371339878136777	0.6667308522799924	-0.8839589598121961	1.4429617378270718	-0.16168063313830522	0.309605009524458	0.6707322804432134	1.0087621084655782	0.4149108720402334	0.06575525268043984	0.5757052496811744	1.1458649582133398
0.43371772337936393	0.6825985629955078	0.31004376175397474	0.7491713163911045	0.06393984641069188	0.25331387869192074	-0.3664598545907479	1.034058318088242	1.4326786661208397	-0.010043414496807106	0.30479027031829153	1.0327763743345053	0.5136922063151201	0.7815100238874162	0.42815949120852215	-0.25899518420430845	0.01778272477447314	1.0479348344816986	0.21749066964015817	1.021669722738015	-0.21738255186320146	-0.5820857860556907	-0.005458792561106629	1.2136379358582325	0.8320884734812374	-0.28227731832874137	0.36422212482613564	-0.5437564906847983	-0.5444038075048458	0.005533081307222405	1.443496357776879	1.863249067952483	0.6762695958606331	-0.5067199727545708	1.1726631688407598	1.820592238330707	1.3865766525688414	1.030891454135519	0.45598156505167464	0.7104493392867347	-0.7699795813189502	1.4210329745817538	-0.18352994500883332	0.3395520771921626	0.6738739296991515	0.9755913491071088	0.3609174395240494	0.09185317183038828	0.5750947121616813	1.0371982781462539
0.4509525350521212	0.6726562862836042	0.3748583982385053	0.6728371078809389	0.036805684342300776	0.2514071770147972	-0.2960475807447873	0.9740935360813741	1.5005569942122736	-0.03649255355874133	0.3110714623790244	0.9823641541800356	0.5431592419130137	0.7898862897124621	0.35571242024317745	-0.2847392776251633	0.07425259916620026	1.0496469231536205	0.24101595610000812	0.9892660260856434	-0.3543610009804245	-0.5554931932218719	0.07563001062189219	1.2827800620074439	0.9003882459075155	-0.2442492480738208	0.4367121028106589	-0.6064735451683079	-0.5676631699574786	-0.03318505127740438	1.5896614967740539	1.9620663821090822	0.6545219776820442	-0.5645612765230277	1.0761815008272007	1.9502665157225263	1.2894840536110852	1.013268796865081	0.5205417213759913	0.7400242731549401	-0.6845740465443182	1.3631469204744557	-0.23496201294515368	0.3187701018465273	0.6725622739485323	1.0053985027203578	0.29435422442980336	0.11742472145854155	0.5279184940235421	0.9301552356093005
0.5149771677794666	0.7030037687882562	0.42007950592872606	0.5538342589842346	0.027731271631157572	0.22578523841295112	-0.1985763461283014	0.9496551547318026	1.5194124104187288	-0.06260240679169385	0.32458526205000876	0.9575774124235856	0.5213935201837094	0.7360737939488058	0.34765736971200123	-0.22426170981002094	0.14947012584481917	1.0329485901025959	0.2307258400401741	0.9761877991077708	-0.4317892992110928	-0.534677873911059	0.07356998396768971	1.3927374734579447	0.9591556891341387	-0.1852711098543135	0.5663990725092527	-0.5712056406398727	-0.5367401161646944	-0.05005040694510552	1.690458279070798	2.0870605889680514	0.6592586726598301	-0.6445586043506142	0.9909211853439466	2.142076901535377	1.1969828646769693	1.0054195178629897	0.5452652350358981	0.7499013886985016	-0.6747394296893706	1.2685037884616879	-0.29450277415875603	0.32034504001402986	0.6489624384711324	1.0610020139852805	0.25081386470460565	0.11251184035066453	0.5147501553172428	0.8239795696815266
0.5115147809352117	0.6853058501833986	0.48489561853390095	0.43283388866759837	0.07687193631226073	0.25923098008009404	-0.0766760175907234	0.8885201915211706	1.522895505330001	-0.04743408496235954	0.34851629718472593	0.9863083659908533	0.4653297438902591	0.6839846907161131	0.3288565042149677	-0.196925539315327	0.18365957534505364	1.0310606129620226	0.203657910906433	0.9325920451825296	-0.46767187221077533	-0.5517180223869184	0.0880248648849593	1.5583986268332375	1.0143881294145856	-0.14781679117281382	0.6414561777973465	-0.5199897474528397	-0.5054106871476349	-0.0774686721607844	1.8038890284429336	2.115044410989837	0.5773806055214649	-0.6371771288335045	0.9852630934700197	2.3075469003030906	1.0703256571105138	1.005731928777865	0.560493296860982	0.8290032392968296	-0.6148395918949833	1.1400433540193533	-0.29669674994714834	0.2840994362949461	0.5781933259487209	1.1544499594816475	0.2105116302264704	0.11010747299349995	0.47069419572666565	0.754248106424898
0.5450901581466859	0.7059669590673756	0.5200494385767302	0.3487460311008361	0.1625156130413639	0.2300736917073371	0.06275660632182824	0.8283396879647661	1.479652573485627	0.028759159019568326	0.41311938758061795	1.0113809316298599	0.47136774341616816	0.6890919690032724	0.3488219257811372	-0.12944463763073974	0.2451662473049833	0.9796962345599081	0.2229747912901936	0.9082716783193103	-0.5254413622583491	-0.5856207329806723	0.10058919782394553	1.813496083610246	1.0615969423377507	-0.1175054719839989	0.6983956556890458	-0.46082686277216434	-0.5035712821756637	-0.13068730577025747	1.8892693875516418	2.183692465908758	0.5184298326304922	-0.674246496300271	0.9874686725614528	2.4764267695199633	0.9888050506986931	0.9655109518912773	0.5722055722949031	0.9177680524420563	-0.6097311880086445	1.0082626245414683	-0.31503753605223067	0.24700128706832078	0.5142131576361261	1.2329932661350627	0.15501937695413495	0.13269181129756874	0.41631649362946793	0.6861596268189175
0.5503611101185546	0.713019147231338	0.5719312164798351	0.2676404386109114	0.2672074733747383	0.2675250825861292	0.17527896146967378	0.7941944063727628	1.4141376221032314	0.08580115243602669	0.3969941316073881	1.0061265841292157	0.4067703767372636	0.6580181132455298	0.43582145854395743	-0.02034183111272203	0.2850758325742363	0.9421596899980719	0.27939350827332776	0.9269613930210993	-0.6062833547024222	-0.5847629483291833	0.1023313944245837	2.123519419890367	1.1242677300058828	-0.08007847747776393	0.6881072123246482	-0.4582192596577951	-0.46284002693613846	-0.22748613020005273	1.9540422676357612	2.226877046150082	0.46513111976050914	-0.7477094159664704	0.9669116334234307	2.634037112163617	0.8752075501984905	0.9368035952019091	0.5476143870802436	1.0902281463413428	-0.6285868306552789	0.8698331213170325	-0.27047680500680843	0.2560495840015579	0.4802520666695587	1.2295962430487812	0.1509430861947263	0.1369654728978615	0.28049238673264926	0.5513778868329926
0.556581282411704	0.7324080859680414	0.5894680125778515	0.21902225091698618	0.3266626319449008	0.27346203532137003	0.29565743874240996	0.7469537788684867	1.3620619488108314	0.10589666540053688	0.3700013655883009	1.0237065935386658	0.3813666193924918	0.6846922957940917	0.475529260463489	0.06291411188456704	0.32742677702590034	0.8909411382570209	0.331519008173216	0.8836251424237517	-0.6608658084504324	-0.5815467265651795	0.11220472405016857	2.438310337515781	1.1496191154649242	-0.03299387385459527	0.7050090894397365	-0.4009948735041221	-0.48118431129690264	-0.2555497116997061	1.975919994821864	2.223434804180544	0.3097934920217374	-0.8747481905748	0.9363061843460161	2.7076688338601613	0.7719770537392118	0.7968382486520994	0.5313159216427333	1.3011841682622862	-0.6601487148979029	0.7568016334991118	-0.23707627045004448	0.32741947459902887	0.40586819279305847	1.2923498770817103	0.08911585900116611	0.16259260683102156	0.2282612417938703	0.4907855213302537
0.5763813755370275	0.7872937278065296	0.6152294356091961	0.15004888769622893	0.3608401822379352	0.31203310309359755	0.35103037892391165	0.7170762303604838	1.3031770058239909	0.13919345317963033	0.35255870082873125	1.0840065582816742	0.3681584567204697	0.7134320301778356	0.49059439003231564	0.18408307318979364	0.3452695681602616	0.8367903575050006	0.35758387957786814	0.8898615154494927	-0.6573227653771956	-0.6187409904892613	0.12684642505866206	2.7635997861172816	1.1751575588127936	-0.04810807027544931	0.6714697887243782	-0.3617615007075397	-0.5689766855382966	-0.3061156854380792	2.0083047240371283	2.1912844227224	0.1871780965986072	-1.0202890633262647	0.9242840416212585	2.7627266213492403	0.6817095451985122	0.7342956899773914	0.5937218660890368	1.4620506111632567	-0.763712075759736	0.6690973046907989	-0.2633494642627169	0.3794564840284475	0.38318704911531015	1.2845736681261457	0.09380707738368219	0.1954377880585432	0.21815928479770594	0.37113924746091975
0.5864817636550546	0.8394141651808409	0.6003226864293203	0.099816050340827	0.382679321918003	0.3587497836556757	0.37463853581465184	0.7126325258963192	1.2283644038682706	0.17873296300079972	0.36933445693944267	1.1678045593088116	0.36127876662571123	0.7662308701209459	0.5263262314958048	0.3047461314349651	0.38244552988199443	0.7746165031452665	0.35048761358051816	0.8813293069004672	-0.6771999040183289	-0.6441811722795527	0.10599110047401519	3.021810808589346	1.1540313173407806	-0.009320309398182564	0.6319072448270252	-0.33713543591612205	-0.5990558348015136	-0.36312852699653664	2.0625315382135945	2.137770143997359	0.043578022050504095	-1.1250798780760678	0.8793918237283552	2.834969216955739	0.5634926677824719	0.6689533748869837	0.602664469938716	1.5877602909191975	-0.8580026547299523	0.6106034383335618	-0.27987867252849813	0.47592389903494237	0.40194998214965116	1.1901910255099437	0.10512386218444358	0.21829658623164366	0.16711858806491278	0.3122707170689204
0.6180622934098212	0.9184333657144798	0.5885396982387991	0.08173458438425653	0.4313023799613644	0.3728301818752449	0.3998794421423566	0.7317059442001955	1.204155617596599	0.2808177697007107	0.3528929894842483	1.2526297645652131	0.33775651905217396	0.9206321939967477	0.5525974837437175	0.44981559600773424	0.37123619642723765	0.7414866355855623	0.4055514385662544	0.9230190841648682	-0.7026480784395057	-0.6499233424994225	0.10421616576684578	3.2405357837250315	1.0849184689423443	0.017270545598031647	0.5758832660668244	-0.32603888271488135	-0.6534708243787857	-0.40907472398770156	2.0381066343331664	2.0435950012936344	-0.1266609524316509	-1.2089608157960063	0.9125421116416991	2.888875830509085	0.5107474836884148	0.6178220138918833	0.5478526104958084	1.7021279273362608	-1.0097409481649473	0.5510742445209419	-0.3044530581150444	0.5698355024467612	0.4308900628085297	1.1283264630956351	0.12681565184013116	0.19817249630311853	0.17524849287998823	0.23825475852838754
0.6382452174280704	1.0432272584930085	0.6085954873186297	0.05396259976585303	0.5142929430064553	0.3858802840526312	0.44410259307481503	0.7429123028373652	1.1593450802690977	0.36832095710680723	0.3646306373262348	1.3166067207688568	0.26353278874301955	1.0870527758364676	0.5669966855328854	0.6061738982647619	0.35213850565807	0.7288333338996079	0.5141387766468151	0.946499022568077	-0.7824759861112434	-0.6586397997073755	0.07219731946372422	3.359426745621441	1.0478293748050493	0.004013551488130429	0.5134128067206407	-0.3090716021761832	-0.7165354875097668	-0.4675649759536181	1.9479972240905696	1.9954739646642161	-0.2884151022674682	-1.2771600863251429	0.9191979241361207	2.8583874068452735	0.4571070893392174	0.5236923938296694	0.4955380612030069	1.8411591687560702	-1.1737135289438936	0.6061417696412918	-0.2930471159988054	0.6343195343474524	0.4327302821415688	1.0437965733344798	0.18487535858928555	0.1275270205369273	0.15929265256823494	0.22622233352406584
0.6660029971148937	1.167258297371511	0.6615934193616598	0.012355235623879857	0.5758996127165352	0.3937204239155001	0.44119294737013054	0.7040733121342967	1.104904434469746	0.45163596032397796	0.3583699559047233	1.364999504476188	0.2242673167475892	1.275288597116949	0.573168111773029	0.7038268541356917	0.33247881749581604	0.7054919315512334	0.5928474957088223	0.9489958262286307	-0.8078546310993142	-0.7051671887227617	0.010244514910333648	3.4552108964693486	1.106628657857265	-0.006697637429868876	0.4870674054402217	-0.3334975351180604	-0.7138353061020704	-0.4980283417784034	1.7326937453033522	1.9066514388630362	-0.3959056474041229	-1.3964044667413866	0.9643773014800227	2.8892255237088356	0.48073344195276324	0.4560602779564219	0.48203039444327656	1.9436438163345418	-1.2848718607256369	0.6314802790529348	-0.3324355132680247	0.6449672792444161	0.4473906818395591	0.9690755879978422	0.2496000620307624	0.10805194165725884	0.17492253301570101	0.20411125014166723
0.6272451549406705	1.2522016624210501	0.6661789674500364	0.005505830053540406	0.6804433418088396	0.409602145903153	0.4213567310188077	0.6264246023428541	1.0620221529536924	0.5313653235422581	0.3429752958533251	1.3528086031375852	0.1843634481585264	1.4085399285095717	0.5817032843417713	0.685337729932052	0.3114165048631049	0.6834844173257871	0.68903734948108	0.9407574208578501	-0.8598406789772675	-0.6732858509723718	0.02519662380061184	3.461820093141148	1.1413186676397948	-0.006221007308980194	0.4126611874134104	-0.46407492642191633	-0.6883394402958897	-0.5432831613661097	1.5328690126802842	1.7330991277486372	-0.5203630432797184	-1.494202512568061	0.9950061175390719	2.8733277473449816	0.5335506222520217	0.32671473127271494	0.4545388646469487	2.0872105764697237	-1.3621242576478394	0.7643660822497441	-0.38902043498216765	0.6446287551095986	0.4874534124961456	0.8316526929519619	0.24015578410249971	0.052025434821354646	0.16396854232337393	0.1989257236607183
0.6070915975788099	1.3682955140805309	0.6740139951018976	0.006149518188495065	0.733570738267318	0.39694531595672805	0.33668151090519094	0.5930549217275122	1.0368707820481213	0.5810029026909467	0.3005297447171141	1.2634806856779544	0.15180693127690198	1.5407147047759127	0.6054074147280207	0.7364688933461079	0.359880403866235	0.6387647360708912	0.7992055956098396	0.9290150361738266	-0.9452884939843418	-0.6461409768621295	0.02616311714597259	3.4060174019313587	1.2332015200160278	0.0027302129648709137	0.31930518437322075	-0.5260436828032605	-0.67993817802031	-0.5789636398892811	1.3361410394925342	1.5902372673733494	-0.5465698807852777	-1.6043936581943883	1.018088284235316	2.8267614754167547	0.6632509153746914	0.2110931143897179	0.4319081770701946	2.1443571470927525	-1.491630705798154	0.9158468399174708	-0.42525128308248517	0.6486162226814416	0.5804343461696038	0.6878811550477492	0.2754627332955316	0.008991116401929036	0.15699653970636782	0.11539348505727014
0.5891740135640078	1.4068447878356949	0.6349029715219817	-0.017004460855704277	0.7274489363674087	0.3924168775076258	0.22578906403695714	0.5384549319203387	1.0457226730711024	0.5944883293873024	0.2579025875143031	1.1895227700133093	0.10751226832749634	1.6285012229767404	0.5875942925559495	0.72895226997301	0.4121697161735923	0.6381344391757097	0.7896237484187275	0.9805664246049727	-0.9741130498295041	-0.6037569461993125	-0.015084169866663824	3.186917538185621	1.2910622192495822	-0.021245488419262992	0.27824996386338774	-0.6576789152624313	-0.67844146793952	-0.5817557114153528	1.11578166018559	1.4214857641364993	-0.5940375784975531	-1.6814765505789873	0.9999434886862701	2.7648786413394317	0.7417349451067883	0.10058739527072284	0.40636646951042066	2.1802475867659035	-1.5621472561878451	1.0343842476474028	-0.39632654169592646	0.6602730513501458	0.6167387843793166	0.5441768724341034	0.32703146961170587	-0.0530392866104198	0.09307532053014919	0.05837146525010667
0.5749602615917716	1.4866752922586586	0.6080127031620515	-0.008266537987556184	0.7334891956131588	0.3714595017144243	0.18342669225612074	0.46320442729721123	1.0131292985986167	0.5691421187444318	0.20092462413184395	1.1396857474145836	0.0947419210072911	1.7072714042659651	0.5559179066771998	0.7277087294685523	0.4763384742795297	0.6493370195854382	0.7751351085279821	0.9953361334048679	-0.9979078705980042	-0.5834903405511522	-0.027499219341317098	3.009982987857936	1.3223799368954585	-0.06279972385458416	0.275310887674765	-0.7008052531824427	-0.7597758446982616	-0.5141689257310191	0.8699008184903937	1.246649696920853	-0.5869107187344192	-1.7189158039927595	0.973173489548563	2.7091713087804714	0.8335526570585419	0.02307485044274724	0.3467003717424891	2.1183437668066127	-1.6804716676770444	1.1539934322115413	-0.47934277386261376	0.7082761386528926	0.6397556617453304	0.45441238437596193	0.28142578923507433	-0.09489268580958408	0.08711188431322306	0.05502027662172913
0.5857086948921132	1.5138066637820267	0.4962054624633665	-0.019392528174873618	0.7624828346335548	0.3631994317626706	0.13097957162216564	0.41904375453515524	1.0067663203871569	0.5824658233535541	0.19749239462278279	1.0598773166340885	0.03252723849867399	1.692460838215678	0.5098157116270139	0.7020273524918786	0.5345522212348006	0.6215855037459941	0.7871268179514282	1.0430566456250632	-1.0301557743963592	-0.5627308382419316	-0.03665789163610505	2.7253805323039595	1.3152979008860937	-0.10789196307601512	0.2605317180960093	-0.7400708710527097	-0.7501333474020375	-0.5112802026225627	0.6987342269827863	1.097468340047778	-0.5272742049897656	-1.6599546470433044	1.0019476133095082	2.706448525176893	0.9185719344203058	0.03157401576059711	0.3087409532164267	2.0324242480197428	-1.7516794182142992	1.2344190221697373	-0.5370662877512579	0.7098203318536741	0.6936552262774531	0.32023754341988686	0.3321048838030314	-0.12364618963825982	0.05077970413796769	-0.008975607807651567
0.5595577599477076	1.5328884482610918	0.43571134833171243	-0.0010620859447249165	0.7706607207104136	0.34611210214641763	0.11283158957670578	0.38635459340251754	1.0510752452373633	0.568084719489919	0.18480709962668734	0.995050645732667	-0.03651721485536522	1.6711723703674959	0.5026824805435048	0.6251738881828702	0.5676265089802747	0.6632269791692318	0.8512892821465876	1.091752288097853	-1.0273855449435354	-0.593819983955497	0.038779623925033924	2.455480709368549	1.32923571282833	-0.09628171340967914	0.25525196282308876	-0.7188511990153594	-0.7194306333596676	-0.48962533498235417	0.5030652555813071	0.9473543872789829	-0.4530197218645003	-1.5322563598371857	1.0228893262811938	2.751295271233241	1.0572370751458138	-0.00274823623138879	0.2702703145066323	1.9466800429568678	-1.8146782947236215	1.316814707458031	-0.5380689008556696	0.6811636910167445	0.7028520263763788	0.20524466632555952	0.3574545347136783	-0.0777446310014652	-0.0405279411459586	-0.08774668953411591
0.5485972239154467	1.537481126839823	0.3920295585631429	-0.0037276752529787514	0.7524828257653192	0.3211709845000886	0.14015429133440435	0.40313053164490736	1.119256242999615	0.567302054440675	0.13512894783298374	0.8615250739845548	-0.07831932173830028	1.6075543250041082	0.4788886951705812	0.5582622029594988	0.5697166546503302	0.7046895629313108	0.9190264823824574	1.1907183065485323	-1.0324462829130863	-0.5631881053558212	0.135537989589174	2.233309600094511	1.31871822656799	-0.1159846319537694	0.24512075705397535	-0.7447781690998581	-0.7049875666130291	-0.48681714206446286	0.2655275458910299	0.8905095363224481	-0.3898107400519878	-1.4338028499254516	1.0630013422456177	2.7386436124339726	1.1807733483561087	-0.004053170318611038	0.24236868106912896	1.8666416064276465	-1.8036625719473527	1.3818078353694898	-0.48381967435423734	0.6000378369807866	0.6407760962342319	0.22518844672049232	0.3027008652608424	-0.045961683645435444	-0.11885032901381147	-0.1741144660359241
0.5110330129544512	1.5143853178083906	0.35753822008594416	0.016551868223122244	0.7118411663755413	0.3057046236869762	0.18458054565643614	0.4647741603466827	1.13392215775201	0.5079911494116229	0.15728989394460288	0.7420170995383615	-0.10563493678504479	1.4933978421163627	0.46445604834783616	0.4817876984491014	0.5974354314559498	0.7015739598823048	0.9157358260987497	1.2372525753527026	-1.021372776215935	-0.5894296575204871	0.25472477750170147	2.038938697145727	1.3164103390186228	-0.11509404338297842	0.2407318906206851	-0.728450962927997	-0.7222628137582712	-0.49513662469718095	0.05266810538276516	0.855513211460474	-0.370698778838319	-1.3132796628315346	1.0702806215855705	2.697370972046804	1.28149761271071	-0.024495010886001346	0.24439548610352385	1.7794422448088465	-1.834919562311787	1.4090193390229715	-0.4407764077210131	0.5442148117482838	0.548854455195013	0.20723162062597492	0.27125123684924557	-0.083239762649517	-0.2153206547732313	-0.22872904311348513
0.4902869458054476	1.467589406302983	0.3214155475684232	0.07845958476987398	0.6414781926232942	0.2699563834936943	0.17965329535518934	0.47604373200391165	1.1782326784001291	0.4885177644147767	0.14345529397067475	0.6744793680750887	-0.1085464181648117	1.3644882665105802	0.44598941021967875	0.355647811639792	0.6260586497605007	0.6594475361047494	0.8898586610066379	1.2976944672813866	-0.9822736832218185	-0.5838103030348265	0.2950943150275254	1.899250332741211	1.3150740746483005	-0.10339665933433029	0.204206845449383	-0.7470024999312191	-0.6947770581393166	-0.4668259252914935	-0.07806252454310969	0.7732397541323056	-0.34961910118864037	-1.1906275011359388	1.0750069865441008	2.755092858993296	1.3283546010222205	0.0015922432812353476	0.2756874677292228	1.6630196297051119	-1.8863990327894975	1.3620039100826467	-0.42550166174287807	0.5167816837172777	0.4979076628656399	0.20985095972543327	0.27119958641291325	-0.053881952586686835	-0.2570989935518936	-0.2665584663226384
0.4625491470561676	1.3389380505649158	0.2746474240563693	0.09895215090896588	0.6065542441013521	0.26552904691841256	0.1596352163070431	0.5582885408916622	1.2018196354183992	0.46646406079355235	0.1630168120532194	0.5701042825571874	-0.1116712021434834	1.2130822899324356	0.4612554329568548	0.2575047037423796	0.5735639305533727	0.6388582384525442	0.9032596952215218	1.37780796751523	-0.9392312818823368	-0.5622281109756788	0.3295667989876444	1.7457552358916295	1.234620233280071	-0.08628460001240425	0.1123590378506865	-0.7291401772424542	-0.727879138905126	-0.4151849617928895	-0.16727562448087216	0.7418677910078609	-0.35684451002254225	-1.0773281641721202	1.1014487538327669	2.778625201605508	1.3494594007985552	0.03555262199500174	0.24980682288782546	1.5629283040163773	-1.9446906627334317	1.334714910580785	-0.38277960690649093	0.538379097702129	0.42822509180074625	0.21134306818875284	0.2174120588402173	-0.07494959103793261	-0.242354732361584	-0.3115716212524447
0.45632341590170145	1.2236310875967256	0.2453924373254627	0.13519116644642715	0.5539688515383018	0.2714449650749231	0.2117912077694739	0.6466737828198342	1.2616726958057458	0.4842796852510009	0.15944740460794135	0.5575108086664275	-0.10207952805610472	1.119951430079057	0.4212504904945697	0.2269505755119745	0.5347222553972913	0.6447266409661343	0.8733982684719204	1.5008711606432816	-0.8944410078553855	-0.5869756341746368	0.34935938364590247	1.6341488916500793	1.21117517545369	-0.11086822221582342	0.035745951050968075	-0.620406892516628	-0.7606198176431176	-0.34847069654123974	-0.20017466081797064	0.7603944644245648	-0.36044916145834155	-0.9479104439872197	1.1099940703047306	2.8336138543470493	1.3169778895353024	0.06269121326527731	0.2787100425244341	1.3957668436761017	-1.9636678016541018	1.2442553873172575	-0.27858573923723273	0.5215753639036969	0.41783487745492565	0.23399072998085374	0.18666567768484973	-0.06721031725355617	-0.1430397295773989	-0.29973897846294395
0.4750774851756471	1.023270842772439	0.2271307142403522	0.14643806350483543	0.4887054120379709	0.2712347364392689	0.3057062723608367	0.7277522089798911	1.3058975752992048	0.5293348475407292	0.157906742728243	0.5737142881539026	-0.08007548216867419	1.0196420073039691	0.4049357801490256	0.11622677906397058	0.4659487263352887	0.608322662305113	0.8645383947469425	1.5704831900278786	-0.821517171938994	-0.6108228141678408	0.3634502904649012	1.568059958370622	1.1326014744829147	-0.12952373274381607	0.011031330920213286	-0.6103587869207945	-0.8041320439055235	-0.27264042139448363	-0.25960471028841375	0.7848793673781783	-0.38930453498733125	-0.7961358194537285	1.0790352075697518	2.902258227511972	1.251137406327993	0.12352411116001805	0.35962367884410285	1.3112474655768147	-2.0153270951057456	1.1422753910099683	-0.2383307079336904	0.5421571040992083	0.38959142486464826	0.217274698802981	0.16820913896863793	-0.00744433179128084	-0.03911081039467015	-0.24546899218544338
0.464265770843087	0.9230890673199756	0.23576898604657698	0.1651783413962538	0.514309009115083	0.27330375172725835	0.42286930379370674	0.8413048890889845	1.3178383991489664	0.5840540427717553	0.13316785261303976	0.5866766773227011	-0.06148861328239762	0.9417713749047824	0.43496221103799726	0.059210267128268046	0.36741555025252703	0.5715288475917892	0.9069186105850345	1.5890679117605166	-0.7432179472254272	-0.59568562217072	0.38981372955314425	1.5600863802387916	1.089161191329401	-0.11986657248397063	-0.03410396299662757	-0.5168838903705619	-0.8128189496782634	-0.20443434395868415	-0.26023527216438347	0.8355734650169507	-0.37599213851798197	-0.6610007500968695	1.072272589473659	3.013171263764044	1.2388865889886465	0.21325106664363905	0.36690612803236433	1.2173663960374055	-2.046843531551972	1.0529885742057687	-0.25735289534634687	0.5108224828798067	0.4415760098106502	0.23482448107357298	0.13934569058328886	0.04369421785998855	0.08423116278460539	-0.1672049512076388
0.4651303697167732	0.7904698614947161	0.2185691172447357	0.13845734862966716	0.4939366647022009	0.2814178507232998	0.504295800027939	0.9003403998369149	1.3731426375855276	0.6338799754505039	0.15392847689599778	0.5880065340715814	-0.004111514802600491	0.9284519018956001	0.44049275611251665	-0.03207344545444589	0.3091539580488819	0.4667180267282144	0.892431586733626	1.5688872002774907	-0.7186144870927726	-0.5556244051834821	0.3776075192793281	1.4744894037974656	1.0981133455361363	-0.09946489566730188	-0.07255619336273389	-0.42406818353024833	-0.7402889829184276	-0.14930885677109473	-0.2429200756374291	0.8944544308333591	-0.370292702980213	-0.49097684222846594	1.1369203703229336	3.0941264453450303	1.2209751168391123	0.2735435353663018	0.38003937723691095	1.1373174301553917	-1.9880494708510206	0.9764100802623599	-0.18974755654074024	0.4388144960859547	0.4424995996958473	0.23496853946643764	0.1914821461979644	0.030614103380962248	0.18684204861238227	-0.16561406800035733
0.4551646715021843	0.7076738442364018	0.2676034998114597	0.12303493591042705	0.4962591962492682	0.2884137840821889	0.6010299081776852	0.9268348558497465	1.3594570746843042	0.6374114794016823	0.13359531380214298	0.6341621805608757	0.06271921184044651	0.9777538149682288	0.4011593156021528	-0.16115028868362405	0.28422517171466927	0.4106324354678853	0.9185081091675331	1.5847545042886297	-0.6847524554953319	-0.5452860852446808	0.3772340517055258	1.5464352409942281	1.118863298160226	-0.07027403598574407	-0.12252495978057187	-0.34632193190385485	-0.756683431526249	-0.08236743343185511	-0.22237491958895367	0.90797241428696	-0.28585738597592497	-0.35353072381580947	1.2058516636360022	3.166090090284141	1.2077872999800454	0.3546622302616715	0.3429980611237783	1.0996153275896823	-1.9569123624692082	0.8841283940558892	-0.157084055119575	0.375435660829065	0.42849279365870696	0.25443661170858217	0.19294995927227093	0.02719003106894773	0.22487968558263516	-0.14931081450122757
0.47854135244772006	0.6859910457708119	0.2572142316240805	0.07577496672478316	0.49268601278871904	0.32107906145803516	0.6736232676730529	0.9393856586108434	1.3644364961052597	0.6907667954951782	0.09965756190952205	0.6425590130849261	0.15156847705621573	1.0064142590846659	0.34255447513348114	-0.24746669346540032	0.2899764566105451	0.29300642440681657	0.8782146410381506	1.5771876030303618	-0.70896123762857	-0.48806899955838673	0.3300845616359107	1.5631960986459599	1.0917304296939794	-0.03922900377858157	-0.13172717826427902	-0.33680712507158217	-0.7363178039064863	-0.01579839121308672	-0.2098410766150575	1.031276712199745	-0.25780969028473033	-0.2670689086039724	1.295180221853697	3.2512520408635117	1.1850404697908714	0.4066542782800745	0.2938647277434162	1.0675925824310388	-1.8721083847476714	0.8161738501841462	-0.19576943616714726	0.38254781059170806	0.4274163319456569	0.3390474685956534	0.17037357968170042	-0.063858445195378	0.3463155782184893	-0.07896180775410824
0.47825799082256326	0.6257508674276514	0.21262324810723507	0.05517694640624178	0.5104083795024744	0.34052998418582403	0.7635423195922448	0.9112753411284966	1.3005678762363622	0.7462178876385377	0.08660242880084543	0.6705160662791063	0.19644811185424377	1.0694864773533521	0.3015961485440619	-0.35279637225615557	0.31601152225728174	0.1864270070401573	0.8209079547346725	1.5204850389186224	-0.7307635703929001	-0.4942007813092094	0.2709593686320147	1.5969403647564169	1.0682548384918515	-0.02716653059554571	-0.16487338499142723	-0.26868786224039787	-0.7104924815676588	0.1181736758538334	-0.08781513342350131	1.0473728100403767	-0.1782601626362276	-0.2033118439794182	1.4021872779936266	3.3571182405453834	1.1778335372732223	0.4360421976639154	0.21156355769909693	1.0606072342992747	-1.8858160842829583	0.705994465771233	-0.26401520538787515	0.3418397511092204	0.4798511970366568	0.3384502046018791	0.17679722163696482	-0.13145172940903374	0.4211768940603145	-0.04145044625896268
0.5084588634489762	0.6054579646293705	0.16813359268508712	-0.009860587540512977	0.582346463325677	0.36896655560870806	0.8564288422826376	0.8275015174879801	1.2584026399158486	0.7804991032714257	0.015956000231600355	0.6924445034731201	0.2770955700824486	1.0903587681905527	0.2657605382897298	-0.44510114019604596	0.3124409469856894	0.08474256934197709	0.810570954525798	1.4992295987912534	-0.6951906244178719	-0.4959495307186895	0.1743175138039471	1.6383342229668472	1.1070723927217676	0.0112377828924129	-0.1813081602572553	-0.222730088261899	-0.656988951786823	0.22212778812138154	0.04010216403947103	1.0532968549636	-0.025702460163020368	-0.19583863508854876	1.4580622377559944	3.4285159452255876	1.2016899780713814	0.4406278939374393	0.22376823490179235	1.047005942829552	-1.8350693253258974	0.6069096545830093	-0.3729655341148604	0.3507501645973087	0.5492182282747508	0.29000031767027756	0.12839039786668863	-0.12097082406807029	0.45483042583226513	-0.03153316517329778
0.5140882144167751	0.5610615898530614	0.16760584506593426	-0.10805446077524195	0.6613935782319583	0.4119247769403193	0.9345012234441615	0.7908732740269839	1.2069780521719207	0.8004539747755766	-0.08322121418798674	0.6989178162075842	0.3268179294771574	1.1210474040539	0.20586471952500268	-0.5497550349162477	0.25455966247234	-0.002050217070460414	0.8149874837945348	1.5073520610059166	-0.691471066611094	-0.4795260577639757	0.1445421196095465	1.712307950811514	1.1190927569961577	0.04452076043587817	-0.17512335730911194	-0.16406143174202983	-0.6608238316943177	0.2898079396949097	0.10554117490331265	1.114414495282097	0.0990488124112934	-0.16184307622435018	1.532488375356695	3.4435093426245684	1.2430491683373937	0.4120141929093689	0.17689741548037624	1.0560440760328214	-1.7337151925826162	0.5260736568591781	-0.43436748116727664	0.29483153341717716	0.6106170195728935	0.3308056460900128	0.0737313453935949	-0.1343763342116408	0.513819865264822	-0.06634468935502039
0.5465028588109764	0.5971492444945531	0.1290108084243367	-0.17575291167923074	0.7531360056102789	0.40137714529778173	1.0066983381025347	0.7409899436435641	1.1673006647976532	0.8401704994937707	-0.21530708872647858	0.753431950908441	0.37975638296132874	1.1333591962728637	0.12743529824266794	-0.6235238858559569	0.2805133897754329	-0.09117301768982014	0.8002775968831713	1.4584063355866674	-0.6720211369021787	-0.41599190507212197	0.10491525955139251	1.7880471398784181	1.1684533180236625	0.025596440618988896	-0.15351902349739074	-0.16439333395405784	-0.5782991255287022	0.3558135239158806	0.22360745021119496	1.0378383843911947	0.2939973981514322	-0.07387996387439096	1.5956556395323898	3.463449090042097	1.261351315420604	0.33197591830102935	0.16512038071738727	1.068464237353045	-1.6233679429310581	0.43596270835609074	-0.5028801148496613	0.20879530519085399	0.6809273189696976	0.3442177979220419	0.07769527685643063	-0.13678465774709914	0.47665284400200675	-0.07062181012763946
0.5573337364591805	0.6146736920799112	0.14322369812824998	-0.2541109529491513	0.8516187568151237	0.36738641415554	1.0166373792385384	0.6811884904128486	1.1159234190584753	0.8603162192767234	-0.3107322467203295	0.7838788995608681	0.45462571904603	1.125590041975194	0.04001466277819983	-0.6939879326077211	0.2790820596450444	-0.2298659759537308	0.8345712516663466	1.3892285294249462	-0.6643038521124541	-0.4140804706415814	0.06645981957679199	1.8624916425850873	1.1937648232971132	0.038941354611107426	-0.166546083746471	-0.1888408923345731	-0.5727536015097007	0.41085668452924506	0.32027315607296786	1.010163115665124	0.4662884930694525	-0.009524114342966055	1.6951003380710261	3.463305997192544	1.3451294486276262	0.2579166473171696	0.13973771695133863	1.0976612552006053	-1.542046000019682	0.3591422124553025	-0.6020192817115592	0.1805698542746738	0.7167732276271763	0.34367100694182556	0.03822929168558339	-0.12596253202842173	0.3718048199581552	-0.1813370719660667
0.5707029672552612	0.7041015826057315	0.10833335182491635	-0.32433858139362204	0.9266790130952017	0.3608808600301724	1.0028108905614366	0.6384206111927645	1.0688399335703342	0.8272333562022999	-0.42838655739215936	0.7934200136681	0.47182451074105847	1.1578532355938167	-0.02174414840795838	-0.708483075139747	0.30566639093614373	-0.31043659124581563	0.8642761999167066	1.3757646304208222	-0.6945150740343855	-0.4060782770540266	0.024582142774352184	1.8575370016635566	1.2190930003656735	0.036395942169157834	-0.14304688787120406	-0.19912842242961587	-0.5601478856819215	0.4608619409064292	0.4181561559335451	1.0001261167432385	0.5706478944469524	0.03836245453250561	1.8066600915244915	3.4259282155474295	1.3799922437426584	0.1500316525709648	0.07765869213031898	1.048739688511445	-1.3856527070923226	0.2877020134902669	-0.6661020982090011	0.17739995442465495	0.7533926900757362	0.37898844665820064	0.0047436082998005905	-0.17182848506058562	0.3285671085886933	-0.2714845345110798
0.5618339467458217	0.7227680666411953	0.13957923903048303	-0.368380031596935	0.9159436559403034	0.31161273368602466	1.0261928283491317	0.6123221762083035	1.037830920459062	0.7653517373315285	-0.5291932204246172	0.8071811714654533	0.4776397316815261	1.2144487228475769	-0.10289272524236628	-0.740575676584073	0.3493699493326893	-0.3737874430671569	0.8870489979059057	1.3539125661359332	-0.7286757285184546	-0.4099259000068097	-0.012798002871670693	1.8496542047285955	1.2575280942280997	0.04982136990153249	-0.11406785002001467	-0.24649479445477107	-0.5583457998975705	0.5200911375938952	0.44131480358164765	0.9775840888770955	0.6584445219766645	0.08538261206095306	1.89814386521657	3.3358761874184366	1.3689350200986978	0.002786558421095986	0.06693487116752102	1.0317171997323809	-1.24168876023034	0.23278471218619842	-0.7127318460354756	0.17843266087486578	0.7929297358493035	0.4079157925538587	-0.009226397574163847	-0.16847760204697898	0.31613835192344397	-0.42329601313061405
0.5142888462521057	0.7099581107982418	0.19029695095256172	-0.39295085540858454	0.9715537587783075	0.26052757353754863	1.037630454748585	0.6299386767714814	1.0150572884437448	0.7804580646546112	-0.671125314230914	0.8219031392599216	0.4869169083046258	1.1994126397742864	-0.20071915116466288	-0.7396316430618431	0.37308755243053804	-0.37949111823051906	0.8639289602101453	1.3675400738159118	-0.674968710618889	-0.40867001747099135	-0.007247927206224164	1.8511964492670892	1.3202295421792816	0.07458273951201169	-0.09615804079605852	-0.3171704930678317	-0.5723138248877682	0.5397619916039978	0.506302677566372	0.9323621056600185	0.6467233507961184	0.12036353942542544	2.002481649652932	3.2010923698481877	1.3961944615512305	-0.17460562715839545	0.04816325616972049	1.0299953873169858	-1.0743190192956453	0.18563386120779515	-0.8312039873401119	0.17716839134471407	0.9030066121828995	0.43640749325124106	-0.04595830652839025	-0.06042547148220625	0.28618023143107363	-0.506861676467031
0.45249883706998445	0.7000122720956897	0.17725163129176508	-0.42486118569981607	0.9642237993218925	0.19006157663580706	1.0549958661228027	0.6622122265343965	0.9928808040074433	0.8139416467458005	-0.7742789923275991	0.878401455728015	0.47224894822952945	1.1990006856563622	-0.21208384789628026	-0.6951785223088135	0.36817977126977386	-0.4205029242913388	0.7869514160761943	1.320945578983425	-0.6794844744803272	-0.3579631127842712	0.004128737421994872	1.7260833870493446	1.3661238301271048	0.06119445470371336	-0.0888215283526016	-0.4056889163158921	-0.5684720358090807	0.5496607257793537	0.5303005264915244	0.9236969501482731	0.6154327976497843	0.15924002473200782	2.026041402372911	3.100042289613922	1.4035728364372275	-0.3205258270528547	0.06289638383828214	0.9800853688599691	-0.9214617080706266	0.2002251616828473	-0.8781413933492693	0.15620503843777592	0.9177123234687631	0.39037274001840894	-0.0653372366792625	0.010372712766068621	0.3227118258747302	-0.6332327671774592
0.3975879792419828	0.6525059544088645	0.17995424264531967	-0.42265604483846414	0.9900372536886248	0.10402347198421621	1.0666961385545801	0.7149132630497899	0.9477372768487786	0.7922473116809349	-0.8674513173314254	0.9080257732704327	0.39954459636298073	1.215653337407616	-0.24743770102251594	-0.6674146069649491	0.32954145212571057	-0.4152374014676994	0.7640687267331338	1.3049188531326255	-0.7061452743672185	-0.32035201622993775	-0.018308591432527204	1.5996228862355315	1.4242086076746028	-0.0026328549646530306	-0.1263676863909067	-0.43048750190573193	-0.5704244806196773	0.532187616670618	0.583827897646526	0.8255765066817066	0.5551638488368564	0.1759534702031348	2.0354055617910256	2.938946269466542	1.405682669872456	-0.4094613275850856	0.054357941914356854	0.966081180480101	-0.8162602583268521	0.1726300286730454	-0.8882614252496006	0.16352097182155828	0.9304918583168089	0.32827284717838423	-0.060311553413923205	0.1380593561956899	0.3332893784042522	-0.7242591373856607
0.35412078006683567	0.6144838829355403	0.2216121882373725	-0.4212245826600013	1.0011320158527788	0.029446137509913706	1.0609143475596368	0.7693782845168374	0.9530284107953925	0.7673328796766745	-0.9395610930996409	0.951577477416971	0.36947177890681593	1.1674404947274934	-0.2892871519510084	-0.6335840983295584	0.3486640242921685	-0.3845164603598349	0.7760939042260498	1.281429011251498	-0.6452665561981981	-0.2985065188460936	-0.02873866391691169	1.4422824251430306	1.5302125400473479	-0.04530682051446212	-0.14095035555067428	-0.4693426226104189	-0.5644314751899124	0.48139164440895305	0.5871117482120981	0.7556300309576965	0.4444896156668622	0.2630453722373239	1.9774865338470704	2.7893475186130456	1.4163729900665187	-0.512802812863622	0.09858059067319601	0.924550605239036	-0.6966392963563498	0.21282141088742562	-0.9169029581103765	0.24013575604121015	0.9358764010965226	0.2766547271248771	-0.08849196179638202	0.216536086891554	0.38447187417521794	-0.834929481746259
0.3030779027632161	0.5361995591132456	0.28470248128546755	-0.3897005696598214	0.9495300540552511	-0.02591410892969954	1.0669358835704623	0.8531145220373186	0.9487745454921785	0.7734186944965906	-0.9954580776580844	0.9979381374625046	0.3047632087388482	1.1607281133611063	-0.34178589547845645	-0.6013394598538631	0.4046278776661049	-0.30669305949074577	0.8016650706911189	1.2689568288125805	-0.6239878488711661	-0.23665459037435704	-0.014157663615606442	1.248593084040666	1.5828939349075157	-0.09637580507686319	-0.1461417112513642	-0.5102174530875657	-0.5859215873319195	0.38807035773168835	0.5356354954487363	0.7319124487240629	0.3187094748019913	0.4104384889338874	1.938675288543657	2.6483190647768966	1.4412575261864293	-0.5968326449605343	0.02632494645519868	0.8765772067688415	-0.5866885518891041	0.28365164138194765	-0.8888257162440425	0.2715612181185927	0.9491069035401685	0.2969270027163848	-0.060115577896644415	0.3549207309459305	0.4853260152575628	-0.8704933018519604
0.28558926061366996	0.5209933172899398	0.2966899280500779	-0.3285341698920776	0.9234781943657124	-0.09296825732980162	1.0445422677736096	0.9590669469832885	0.9128900676191897	0.7789832315667584	-0.985514172125513	1.001752518967883	0.30130973808991246	1.1052543896049765	-0.3862619929961487	-0.5067921187303293	0.4823704194416246	-0.22325997890140492	0.7872110057600497	1.1607201083212733	-0.5528618254590006	-0.19457591873229055	-0.005145075771578295	1.0448429371415426	1.6343886769392983	-0.16120518819538554	-0.15342102945103903	-0.555215743039698	-0.5646670634328339	0.3130868241444122	0.49648211627503214	0.6582930998276973	0.1719121668397205	0.5500313065344342	1.9169815946691446	2.583234327217715	1.464917457050933	-0.6773494493644144	-0.04853136154710869	0.8665285189313104	-0.550831850886978	0.38003811686872646	-0.9115176554205566	0.3587976406270278	0.9380691107262752	0.3080563022060124	-0.027207456135341195	0.4668860163641068	0.5590988990349214	-0.8872344001984042
0.24684578729768	0.49393748763425493	0.42550387198921935	-0.26933469939121796	0.8421510422693406	-0.1695122165501251	1.0369183762685796	1.0092617865736668	0.8729971411401504	0.7812197738144186	-0.9858351253891557	0.935670333136529	0.27993748657281603	1.132042226919589	-0.41720035846730835	-0.4462419810847078	0.5875716881631672	-0.11666524674708323	0.7616758191668229	1.0978570978478335	-0.4788500347714007	-0.19739831290282323	-0.016176494339622045	0.8740963794483498	1.6937431707531747	-0.1584525720999404	-0.07606134352442467	-0.5425519344442205	-0.5680184656308088	0.18549191907009135	0.4739536231631868	0.6416341944341883	0.002605596214319261	0.6031862840180298	1.804813136119972	2.4682077734871926	1.5376300282397606	-0.7274869920617516	-0.11942962803589138	0.8367665135618256	-0.5008588406635734	0.5331886289775815	-0.9453662565157653	0.4866976146529346	0.8888606231780388	0.36230038594200725	0.013726167909352304	0.5584670931310377	0.6917796573109947	-0.9097496451083892
0.23583658099140403	0.4911972171046134	0.4893295490285988	-0.20636529418009025	0.7475509222380147	-0.2162970793724158	1.0188821082439525	1.0479012860972148	0.8187204103830885	0.770303377004381	-0.9724386187634826	0.8545484140861674	0.22016841373985296	1.1951986204465928	-0.41949082301122587	-0.4011668095815909	0.672850917536668	0.048886263176101265	0.7339689418183901	1.0423022904655752	-0.36978126276901624	-0.21927704233017184	-0.010398874449729251	0.6881021320238506	1.7610184709314456	-0.17166843967910458	-0.01095054079061084	-0.5508821692582299	-0.5113225798739106	0.08187643279928525	0.424100863560591	0.5980733852706317	-0.14816467760423163	0.6040636164749974	1.7013176397618348	2.329543567238326	1.5500408479677106	-0.7256719118820503	-0.21808116404398645	0.8225132796650335	-0.48318571353566264	0.6221774746005715	-0.9300134665241122	0.5779554686700685	0.8288673246378311	0.40446533116447236	0.09689208042657704	0.6001127929698541	0.7876863253964744	-0.8511021680864896
0.20035266623260903	0.49718869286902984	0.512194657809498	-0.1124124069460182	0.6990163764871291	-0.3129820372563832	1.0149782005972865	1.0497152719782485	0.7437383932016062	0.77964059786041	-0.8848678605752133	0.787632034030511	0.20317066160232855	1.2405615351482226	-0.4458005147510623	-0.34055753147986634	0.7895793937774206	0.1909486241384188	0.6794047873028737	1.0065007346942407	-0.21431899662160286	-0.2660215662030089	-0.005917321100313544	0.5527786636995919	1.8637787047738263	-0.1616445070707897	0.0034847646986948004	-0.516295948757583	-0.42321315681175076	-0.023940168511462946	0.3561662940908753	0.5059406632494328	-0.3095425171517582	0.5965977640279871	1.5895850870015995	2.2214200376601303	1.5651748848254408	-0.6878390129422824	-0.28581385636514256	0.7928147136461233	-0.5534080162829337	0.6881745758160844	-0.9097291098667426	0.6056835253348518	0.7324101852793287	0.3825284976466522	0.11188115899039372	0.6950521705846894	0.8525697309123534	-0.8119224431291293
0.19261297992430365	0.4956587660120947	0.4838235500475928	-0.08086380537231277	0.6527759622404222	-0.3622092190989079	0.9876236521135976	1.0025712294127298	0.6752346187148338	0.7651935078925349	-0.8205341200652354	0.7295255309334199	0.19160927674746123	1.3006170494230154	-0.48341666427071495	-0.2863834913393531	0.8647628879028367	0.3210978508378449	0.6261459214399292	0.9721612704311939	-0.0762392495124831	-0.3335672336402233	0.012280998320579016	0.41818810371778115	1.8964631593198056	-0.1771167231268869	0.07366396482409134	-0.5107399487860209	-0.3123703379935225	-0.1575322789391275	0.3236315823932257	0.4195658548740863	-0.4324214525703768	0.6157902817075396	1.448415434245652	2.1511397434343023	1.663886177236701	-0.7000541406783982	-0.3662561732677403	0.7491974224941775	-0.6492509774639338	0.7313622008669628	-0.8666155947627818	0.6825420185438041	0.6159055684690233	0.3477652095583032	0.1065227528468291	0.7734560779286368	0.8602896120036314	-0.7486328549124235
0.22638361879176766	0.5136916376179157	0.42757535209643593	-0.007119958708725121	0.591191702489743	-0.40599598375891344	0.9274927395034809	0.9981372062219073	0.6050373728442152	0.7731087219653333	-0.7195846473617225	0.688144635509634	0.1481305395930533	1.3855456460236975	-0.48421979101033374	-0.256529219649534	0.9421880294163548	0.4289617680048764	0.6538682429786346	0.9139745534050718	-0.0042485548549726195	-0.3804855937139685	0.016413882205005788	0.3376888577128542	1.8772088875010333	-0.1610210445748139	0.110958524079896	-0.5107428450501239	-0.2190523661693748	-0.270878476098264	0.30540011591549215	0.3103985296372322	-0.48522227036689236	0.5914903183612695	1.2012438268451802	2.0904756102554223	1.7356050359741357	-0.6881608897002784	-0.414333062487571	0.7418923330159479	-0.7540781091365973	0.7532666052244019	-0.7749925429937179	0.7728522685841518	0.5043601257846619	0.31128720598641935	0.12608807748969114	0.8012283506363571	0.8966454819942309	-0.6418322326737225
0.28419376871326396	0.48648944127079136	0.4028983397134035	0.07238545624411155	0.5349784334803231	-0.39978127031946264	0.8562891854434618	0.9720768129468155	0.5599760292780664	0.7588955146920687	-0.6024911253772464	0.5773110346252449	0.12262136963987977	1.5030964548219785	-0.47999821022770445	-0.21556117690020585	0.9470415940394986	0.6136379365238366	0.6643749171350334	0.8966914546320112	0.09589766977760678	-0.44973392410915736	-0.025433271635193388	0.3161513036029899	1.9126534020581243	-0.12070994746083233	0.19906187856531057	-0.48158489927408193	-0.12443257120796554	-0.3493368375088749	0.2603821528363207	0.2367426765277406	-0.5947203875330376	0.4921402109966345	0.9819886855408478	1.9492925679082114	1.874846745685313	-0.742469498078148	-0.44815287714184066	0.7055310645582185	-0.8825662761479567	0.7686226466865504	-0.7117643394492885	0.9078639361407145	0.5086185986971817	0.3255195442887723	0.11632849672918369	0.8440826629434811	0.909652300140977	-0.489893481482149
0.3258022568969634	0.41406097474179787	0.3894154951345193	0.13320185254616354	0.48735337267609413	-0.38057533512183883	0.80344079606203	0.9186478585734061	0.4933438597768335	0.7682134012453429	-0.47085697159476314	0.4940103329705883	0.144016165334097	1.601982399291036	-0.4716886199510987	-0.16675462150492204	1.0294206786097324	0.739090775262318	0.6385952456154695	0.9213253495029093	0.2921241985563979	-0.523088218215455	-0.026159735397379348	0.33230969076889944	1.919991860359329	-0.05417019440644477	0.29960050986210424	-0.5175025323830311	-0.057832605967154005	-0.423284279951325	0.23152645195997876	0.20497664903044494	-0.6571847065612179	0.40532281787423663	0.731811933211388	1.8642884214095559	1.95118662953475	-0.7426409117362524	-0.4959086989681424	0.6788360578445957	-0.9810489670149523	0.7846371032662454	-0.6536524657930414	0.9845626163536462	0.5304207508476058	0.3146888767960316	0.12170366966700426	0.8340212114059623	0.9349703154937921	-0.33576044924626836
0.3595988709832335	0.3694627768837281	0.35794250607804406	0.19320613681537038	0.4333190846247499	-0.37197815544006163	0.7091493675785717	0.8569591265275888	0.4206328172859049	0.7891094167126054	-0.32572104641446714	0.4372307744793244	0.14565447669792095	1.7351407947389834	-0.49688189417346074	-0.1418268703505654	1.00640152801089	0.8390285801041116	0.6040675434631184	0.9586155670891425	0.4163600326776791	-0.5850448532108399	-0.037551193161925484	0.35727141248300825	1.955962257921718	0.009845074167746045	0.39212384295902236	-0.5666253920447222	0.007970630371733522	-0.4494317956489652	0.2051069277061257	0.1861571769660736	-0.701208231808435	0.2602013117948504	0.5061923068871131	1.7455404085305104	2.085796383596632	-0.7781292527523963	-0.5228824762731232	0.6628653899882779	-1.1007325539017498	0.7227185324072095	-0.6117974879195428	1.0500596961751234	0.5569132065999878	0.3133797330068606	0.1715162911478974	0.8573699822605683	0.8815592778110537	-0.11681157312166475
0.399092282587009	0.352763888066773	0.31140566445947143	0.24312899630873508	0.40866147676778414	-0.3351884956554436	0.5983589733648584	0.7821679299861579	0.3441976612055894	0.7625010503121804	-0.17993858416935243	0.36014542753301815	0.14406337185003376	1.8664271485906778	-0.4931692724795699	-0.08298302275281808	0.9671740693618995	0.9491927036718334	0.5993209158418596	0.9874912906362419	0.5552788272255711	-0.6448132219170779	-0.07060431047208413	0.3898586067614911	1.9989907877205044	0.038173581755810315	0.4241759070355763	-0.6243093187694582	0.09659588345831477	-0.4896750118997167	0.19538731334250095	0.17690074654054422	-0.7088767449835196	0.08392985757788014	0.281845317065359	1.6491631137265732	2.170918078369719	-0.7715631573489101	-0.5375438380415709	0.7118271437072626	-1.1756914474609015	0.6606641196519638	-0.5361335776333025	1.0945568130072791	0.5435306057104171	0.379742597602451	0.18575630773455834	0.8113977069367989	0.8663315344779743	0.06322313707015018
0.4439227816145209	0.3216130694654694	0.2312079932940955	0.2714890184901658	0.36148357921948343	-0.3022117120426476	0.5168183370333633	0.6741996930842988	0.3180596446218772	0.7264605378660749	-0.07790594113216905	0.35888308254296586	0.12365903351983758	2.018594142173302	-0.44570170251419555	-0.09870695591731452	0.9413501436245925	1.021346062145394	0.5720112596729015	1.0256907763211087	0.6735483929395434	-0.6981160754454867	-0.12612370886032637	0.43200668876898785	2.062362819080112	0.07822678297993138	0.4245997406010627	-0.7054616735235093	0.13354168593811166	-0.4797000849558808	0.18250747601624734	0.2435884466395301	-0.715652643263101	-0.12344335760078959	0.006479635838224462	1.4903291664407556	2.2329949146247428	-0.716801255075165	-0.537523256798396	0.6937211318790844	-1.171019011402557	0.565530742782378	-0.4253179881246879	1.1105323336708421	0.5408235970982578	0.37554709354471794	0.2052076181764797	0.7801805919810304	0.8292373818876726	0.27771252171577715
0.4773346054181061	0.3256673756363484	0.09509870244708132	0.28764574729263975	0.3977867656059162	-0.20074104482892632	0.42618470183549206	0.5901682906242074	0.2971223025842863	0.6880625502270158	0.08945873346608112	0.4110422664189965	0.08580636918247836	2.124716332829816	-0.4414737300140386	-0.031599785263572676	0.830507031604775	1.0604709369535787	0.5255051538610316	1.0911496252342858	0.794372944272845	-0.7157050758280782	-0.11916315013656789	0.4406944863024916	2.076332184002667	0.09552814777894773	0.3904720098564335	-0.7969649865564662	0.14277475444628798	-0.4579588527166397	0.14584331724247895	0.25693758782726894	-0.7511531826329645	-0.30578590225791796	-0.19453024318443152	1.3959356369449232	2.2467519585047437	-0.6951488531623206	-0.5427007817118644	0.6986954789210065	-1.191505079788519	0.44423778478525505	-0.3590356769489085	1.0827119153747862	0.5774457234179053	0.28882678014723934	0.1853995451928811	0.7404076480413472	0.7871039957499344	0.4376206678212259
0.5267458674223537	0.3301915809967995	-0.011812301256392698	0.3098427087763228	0.41444603344376424	-0.10979024431672808	0.31237759966522755	0.5139684346422564	0.3289004104996917	0.6488606921744016	0.21306029518108033	0.45669178507504044	0.08554593438910026	2.2122586014801295	-0.4065449506297706	0.03359173605632439	0.8061537209896606	1.0849614489087567	0.5302597751236289	1.0826257098415666	0.8584863158732148	-0.7372857021393713	-0.11663552666025911	0.47614901985127067	2.0823315964036047	0.1498221649117637	0.3708744115394995	-0.9032530520419852	0.13272321488907587	-0.46555387070840276	0.190505835687948	0.2204406079673494	-0.7793885908399076	-0.44779952310687293	-0.4228617766191209	1.2887370579384552	2.288878578872315	-0.678706474157739	-0.5147147651773436	0.721198197496909	-1.139980206246494	0.37869146887841787	-0.2943130855706252	1.1063234415076721	0.5972944846797633	0.19821089647205675	0.21296180324372557	0.7023917417857456	0.7674163598008581	0.5424268391168772
0.595642263952653	0.2852889193944156	-0.04239007142639272	0.29730431124989853	0.4096191536978896	0.013235389256076124	0.22240073699265345	0.4868355840754928	0.3924448121066205	0.6065684017482843	0.286803976280723	0.4822610847495019	0.06008668368526364	2.3494969737173235	-0.42313331567226786	0.11652509932448943	0.7593948339498953	1.1139017658022508	0.5018591481424937	1.1387124869685936	0.9306835893088568	-0.7106081082914982	-0.0961557984893824	0.5059262142462333	2.112931033487089	0.1737681856209179	0.32934803714521993	-1.0057238414393097	0.0975710912300799	-0.48741140727434223	0.23158050593991458	0.2497452798642375	-0.7382644624497943	-0.6337325060883288	-0.5889135743778614	1.1702828677364414	2.3217993493971028	-0.7486641972224092	-0.5193428603817096	0.7333203781331041	-1.0322628452226563	0.37041555273298893	-0.25680961511141276	1.11703151041189	0.6100329443542769	0.18038130443255215	0.2438309957232557	0.6717966369619888	0.694128867345481	0.6448633883908035
0.6668721775740157	0.2536802293739028	-0.024406507411861022	0.3199828120163728	0.4098292294493783	0.11265736699305733	0.07184637757620076	0.4823226300325961	0.44472464114534727	0.6199047048385564	0.3726964844402926	0.48787085175010575	-0.010741918323435972	2.406703851912073	-0.4005944845781224	0.13293436787122265	0.7503871724935793	1.1632155539013245	0.46133030037037903	1.1423640522576437	0.9837470058004001	-0.6754728027971013	-0.06227367062042997	0.5885665499465048	2.153922092600886	0.17491557655348716	0.23847458099597213	-1.0874033162601677	0.001429056075583035	-0.4812799045856598	0.2541933183723844	0.29882764728203964	-0.7701634440231906	-0.7797378716171542	-0.7127312678010763	1.0306938636554053	2.2864605252624566	-0.6496261470603855	-0.5015785630118199	0.74967804357685	-0.9424341573422002	0.3833361316699618	-0.20466815278207856	1.0846305635140332	0.6578743504470237	0.09727853912976114	0.26055711417200605	0.5852538818261388	0.6421546119654934	0.6985883312433072
0.7336324086849838	0.29776031321364926	-0.025402750891592808	0.2965946933707725	0.41552269809698156	0.2278396976084469	-0.09384891729547154	0.4511186901280171	0.5317394692876183	0.5730190206590112	0.4473527777411498	0.4605993880265678	-0.08047681806905208	2.4354308287986335	-0.37862436769937313	0.13604214029445116	0.738565801338293	1.1888366707174334	0.42992717005557735	1.1997786200704563	1.0325028126732474	-0.653197786406481	-0.059009008225555284	0.6107940189566814	2.183242025909497	0.14880348374933192	0.183214322375708	-1.1392879568286616	-0.08572583841250656	-0.4519379734832526	0.2494045512365466	0.33408546957584384	-0.7868284507522743	-0.907086999286548	-0.7845113183288147	0.8918925937500841	2.270228939594948	-0.5515756300286606	-0.5094137528048254	0.7670813088507346	-0.8891626301526289	0.40628139991712864	-0.16626774311598572	1.056318996275566	0.6429532351078271	0.045095752237069416	0.24811920134201615	0.503872426123587	0.6072889013299385	0.6606349970899845
0.7817330324603915	0.32540122231183793	0.04671434409139104	0.2898818291933176	0.42376696275547154	0.2975625605921171	-0.23468852240570398	0.4384760861161678	0.6316470040960553	0.5774609207950501	0.4650859774434828	0.4566628016919184	-0.1605827825045087	2.416056389246297	-0.41290404066942654	0.09583532557862107	0.787075726865246	1.151876186290568	0.4307239969296194	1.260366326621175	1.119670215151357	-0.6680291993041582	0.0048671802242158555	0.6322410878148987	2.2557034886709255	0.09938737670153999	0.10324298333358853	-1.1384599149215189	-0.14014971811215274	-0.4713212602475617	0.2921959139756498	0.3252150082103026	-0.8076947148825253	-1.0250640174793908	-0.8312716790789253	0.8303270560082592	2.235679002079208	-0.4061244750406602	-0.5122629127295548	0.829212720770635	-0.7741484017568608	0.3924064976792371	-0.18570094166316548	1.0424413823684309	0.6257784848291823	0.02787814548696	0.21681624971757435	0.4055857260556096	0.574775179534213	0.65513890791105
0.8140594317454438	0.39779220494118805	0.13352768931171116	0.2482544391982565	0.41584823446948277	0.35666869589016925	-0.3613825274878445	0.45183880601869186	0.7057177196020579	0.5540941061732056	0.471945708585445	0.48581775802884863	-0.24554717194571207	2.3794674028610463	-0.41910949240028506	0.057678338864369474	0.7420178583110434	1.1267763699052484	0.3928439041615662	1.2439242183103683	1.1611242258353207	-0.6398620827892825	0.03106733153331106	0.6120733087667384	2.3546324257819795	0.07981013814223964	-0.0071583947574326515	-1.121125774263065	-0.1600897794391239	-0.44544565869194364	0.3007867899941122	0.27775396252247025	-0.804558307177062	-1.0865360422738173	-0.8679259722315047	0.7461855503803827	2.231691865720408	-0.3435525855844541	-0.5364628753565597	0.8731081009042916	-0.7177043857719568	0.42122107660953895	-0.14734385926950289	1.0265114849036299	0.6365404123092044	0.01335769039887827	0.1376593430321583	0.3482823626758544	0.5396596762887661	0.5817440364573409
0.8279252493144631	0.44142271714575926	0.18914344544212644	0.22482657163570913	0.3863248747483861	0.42457593674689126	-0.476792700809077	0.44489573846951747	0.801777413289593	0.5069664313656375	0.4678716003601348	0.5052357044052764	-0.32210969340777656	2.319877779464424	-0.4288330784954475	0.0495736049820205	0.7185177305382561	1.082370283954355	0.40512813673175135	1.2967548446203536	1.1813512623057167	-0.6103609949284798	0.027586390504955642	0.6268835026762638	2.4434275539195336	0.04416880934847161	-0.11150435557557588	-1.0991430331766228	-0.18754721228777493	-0.4626122540810716	0.32329551083628166	0.2487947395234785	-0.7990796242231031	-1.174245490615323	-0.8825790061102874	0.6436342412590473	2.2047708289077237	-0.2468933760776746	-0.5418551610683748	0.8803220325107194	-0.6461759598776062	0.4572683167390609	-0.12062773688976405	0.9770742272785398	0.6157628365375655	0.05105682544254035	0.07680850941579866	0.2637493164411719	0.5630515197357795	0.47781493398570063
0.8380620675680103	0.47636646788573705	0.2275429167916287	0.17173016780139744	0.36319366701288647	0.4756272869292205	-0.5919329999646713	0.47112635130943536	0.8821318490440462	0.49881889381619315	0.4945836139684533	0.5313940458189375	-0.4184978429346762	2.2503736429082632	-0.48986587975718426	0.012448735309710473	0.7045235013421627	0.9950922802449872	0.3723004920098043	1.2947218135842686	1.2209452601780257	-0.5877228472401466	0.04311754386646367	0.6419916179820759	2.4828609562639192	-0.006674930871903495	-0.2089525415532154	-1.0544640080708148	-0.2609848412156849	-0.4456272162712443	0.41121388964256356	0.1650710916140329	-0.8339303755877644	-1.2649497521890976	-0.8998987066779627	0.554049194232895	2.172651980735145	-0.17941829416121252	-0.5157146556609778	0.8382720091985568	-0.694273416482895	0.5351211868558303	-0.15928387579333808	0.9186504769468019	0.609935145912861	-0.002299774471719499	-0.01328187137862672	0.1706970358717801	0.5302214239546336	0.394849527136048
0.8240608005296466	0.4865940842562436	0.3172075890715413	0.12790612548437968	0.36457843337207685	0.5244170245112079	-0.6993100048342105	0.5297770428317389	0.9392025825769489	0.5037717184946976	0.5236628334533039	0.550371555209824	-0.5321377753597469	2.2698595087018263	-0.5505593254115645	0.04100875392076913	0.6882229371861758	0.9067905763632045	0.37894658531817405	1.306625633009969	1.2179502697993623	-0.552191995648535	0.06101964958989663	0.6273417302007138	2.5185053932858343	-0.017105247466751305	-0.2612619870553503	-0.9994513057285838	-0.3201840211592143	-0.4691153932354597	0.47686222423820385	0.02451832757893243	-0.8575329399095599	-1.3740043420508188	-0.858548179903259	0.45097459134517354	2.15934129834379	-0.15435190355779574	-0.518771417690776	0.8336527821284836	-0.7867277344967635	0.6407408407958789	-0.21877759799311863	0.8893006676433408	0.5748570336476639	-0.057517316498919245	-0.09711584265919951	0.05826185537693098	0.4729817322756363	0.26277365815459675
0.8338134138984369	0.44605731655034864	0.35636197886870535	0.09277338693538723	0.28293010356983617	0.5086122125816803	-0.7614647947724248	0.6337661055438689	1.004920248168223	0.49253424752149905	0.5162567545045512	0.5629333439323707	-0.541150838277048	2.2647670065031775	-0.6281609449517308	-0.019431486102480355	0.6619311044539682	0.8464498647335814	0.48864879027673974	1.2894829542815396	1.1651681862741463	-0.5695465814275881	0.030686729468805945	0.6530886463793788	2.521131331399892	-0.051757183023114196	-0.3541066884601648	-0.9829271535976949	-0.3679024294261989	-0.48400196321011635	0.5562187622007773	-0.031528981477406126	-0.8601645323083437	-1.4136407628196823	-0.8599673050643337	0.3289966191390477	2.1888619900164965	-0.1168532612513307	-0.4597282515151816	0.9035164242715623	-0.8982286245706395	0.761095878424178	-0.2693111410382879	0.8547942202610843	0.5835260435460986	-0.12214590731821925	-0.16081772810093825	0.0031018504915047316	0.40603871222322113	0.15485447579050965
0.7956847535468478	0.41339299083152303	0.3933525965295808	0.05078215391870711	0.22638970553042367	0.5295884497905077	-0.8048522733017643	0.7508110829114355	1.0419799950326603	0.4763076532755924	0.49874080766450846	0.5523141452635152	-0.5686835958649537	2.289133018687834	-0.7030080813224692	-0.08265699793461563	0.5853186018301739	0.8062200914958559	0.5595967528120237	1.2650020399638513	1.0803382588419723	-0.48950463453066756	-0.021995788285649395	0.6441195085205174	2.584196438314589	-0.107581802827837	-0.4201148073997671	-0.9744652353091204	-0.4445519049571578	-0.490385727296507	0.5776902674138951	-0.028519843700409025	-0.8860291657093811	-1.4516421769117709	-0.816465036168146	0.22920126222226123	2.252865942178274	-0.13148341697051216	-0.46007186879253625	0.8941005417624014	-1.0295933955406718	0.8800635339955288	-0.2877727669150373	0.8345687465554643	0.6278116973258948	-0.15352329741369103	-0.26581383253916374	-0.03688225446453179	0.3309273039004242	0.08907765646300904
0.7560503142604131	0.42866646090550453	0.43082332587890937	-0.012017062864200317	0.1910674516923419	0.5706225724249929	-0.8641018259809593	0.7938996400738201	1.056026740194842	0.42970711887731666	0.4880099193341431	0.5909243370691832	-0.573745382973924	2.2486457287327277	-0.6605487936517409	-0.18073034098012963	0.4918264807690682	0.7590298518541232	0.6811121001083773	1.2139448125363286	0.9408565893712234	-0.4104020599689675	-0.08230720544130758	0.6759050611787278	2.5895621834248455	-0.14442124340517903	-0.4557568815013443	-0.9436711899411053	-0.5061313349620701	-0.49101906768941606	0.6930812169536931	0.009280798605366352	-0.9417791641590139	-1.41254243093988	-0.7740764978793088	0.15748135746283826	2.3408081456023924	-0.10642464475189936	-0.42113072496703186	0.9134881513146416	-1.1642376812879838	0.9362036045039531	-0.271264996391902	0.8091196193613108	0.7344960135265726	-0.1887545123985706	-0.33903115679699414	-0.06279126610102131	0.3239582999942211	-0.014717143707652003
0.7093257868457968	0.433052689272876	0.4214029377572623	-0.08460676573875628	0.19079218973819378	0.6046344494400324	-0.9209276209587017	0.85159319535456	1.0433873824053304	0.38594224063721466	0.5063554693850059	0.6374234389492771	-0.5383681807665383	2.2243677271299087	-0.6199982512083768	-0.25845047174828883	0.3821077087343504	0.6861048671424512	0.8544410425476702	1.212187227012103	0.7888035964906017	-0.3406689205732253	-0.1179426344004599	0.606162536160249	2.6708897728871674	-0.1205868927289387	-0.4898740862695119	-0.8792175355012372	-0.5328386637353806	-0.48119883701536814	0.8077278753696078	0.026683907993136368	-0.9828055811407005	-1.3519877003853717	-0.728122953590932	0.1325779763398786	2.3746598472882945	-0.19348468940485156	-0.35976837482682733	0.9255722507915708	-1.2841084361567536	0.9932149304493718	-0.32761188829410404	0.8259765092555449	0.8476838100741497	-0.1381889649819793	-0.4078083726351158	-0.0973158450136381	0.3015311418125382	-0.022832075080607802
0.651980205817176	0.34324439197882994	0.43428705676638424	-0.1411728052355904	0.1903021304373383	0.6146128412159518	-0.8929077979473605	0.8696180748067871	0.994837092668895	0.33104529455828524	0.503367799290124	0.6963884194680512	-0.47728244128139263	2.1729283680734106	-0.565463203095504	-0.3006887742211264	0.25223114678912906	0.594774570617473	1.001742298440428	1.145622570247457	0.6769181188293565	-0.28052434466523424	-0.11673690547169564	0.5458879054833803	2.739012048933806	-0.10245845263715939	-0.529038170725167	-0.8259040713084325	-0.5590041298867949	-0.5004503122094197	0.9030757557913699	0.14232549189623753	-1.0704026927307515	-1.2766376800669295	-0.6975770725157507	0.1601489940468704	2.421954686402799	-0.27066464126430595	-0.2687752088877656	0.8883742945150128	-1.412927978439479	1.0405864560153109	-0.3686672117911921	0.7866363346568449	0.9738023977887089	-0.10363177503232746	-0.43935868891247915	-0.13637618233841578	0.28387293337791353	-0.0235779542220377
0.6167573978862746	0.32099675171080616	0.40231085542314854	-0.21570117356873647	0.20950090474048824	0.6240966773020317	-0.9222570965288586	0.8795965746305395	0.9152283200858866	0.25798833643174734	0.48554586152393175	0.7479493255755579	-0.4169019505458785	2.162254057138554	-0.4807797091789433	-0.3190040472907362	0.11432354530564706	0.5213277625310422	1.170616542397883	1.0660947439841681	0.5516055028746724	-0.1292419396445802	-0.16073576992524943	0.46904521066969557	2.7577160993602585	-0.08074970397867523	-0.5753524671559345	-0.8166138214863045	-0.5436630641485762	-0.4610828713771292	0.9711845037224318	0.19868080927618753	-1.064996343823811	-1.133218889571086	-0.6540476246331207	0.15693728307757118	2.414583503645521	-0.39404247857900615	-0.1780305390891242	0.8320002449574488	-1.5860071345821944	1.1071937605372422	-0.34957716772206127	0.7752821398732643	1.0452665830227315	-0.1312541832232778	-0.472305221875169	-0.1297762879022315	0.2731338502931356	-0.11593575892229997
0.614167133004781	0.26207908516332784	0.3414151537031126	-0.21626759824548075	0.21421164733827433	0.634356701644188	-0.9323026273913196	0.8685465970321833	0.8568670647808032	0.19792620018760668	0.48811580985459974	0.754622208853963	-0.4070036013282037	2.1374261912583794	-0.3858962232444946	-0.3431128022373218	0.01091934159511428	0.5020770594974862	1.3264646301589471	1.004195929679573	0.39925566352415237	-0.02554421588252056	-0.21593060652273208	0.4023948693039787	2.7807019674463787	-0.0799786236077069	-0.5816326559438716	-0.8247812862577062	-0.5695270391933798	-0.44046136959884413	0.9949243436732684	0.3120797140754906	-1.1053311182398617	-1.032698465795463	-0.5903122935906489	0.18441144782661878	2.3754233142272563	-0.5142522105727027	-0.04302328397151804	0.7910777398401505	-1.761521693201869	1.1720954305383813	-0.3820475522879853	0.7748743597227252	1.0611860227208099	-0.13770526526871144	-0.5192235027164215	-0.13069708839977118	0.20022869346514277	-0.13530103401183577
0.6090679203357947	0.24255432737739407	0.32114476151353	-0.24723510552638972	0.22230097320199044	0.645428118313202	-0.9666548677116908	0.8757973012789788	0.8043417488298055	0.1404274806451138	0.45515041522178057	0.7293164088232099	-0.3991224728732621	2.0949049686826293	-0.2941749280735636	-0.38948880773048633	-0.07782927915224144	0.47383860811664225	1.44528171618418	0.8758458091486524	0.24690317160566413	0.1093691431064278	-0.24635126937222376	0.3325938359150981	2.7684606280023907	-0.06772538616204313	-0.6068120957431488	-0.794280246274812	-0.5652710670438092	-0.446044054048872	0.9914088878935889	0.37950802234372005	-1.1432647525901054	-0.8670921765226366	-0.5587960879659704	0.23727087092788351	2.3328313031971355	-0.589983717021177	0.060612134296869916	0.7765197689246219	-1.8828673453671325	1.2385242740056133	-0.3548443856559004	0.7979490528835059	1.0777812349548186	-0.19584386776129387	-0.5525254046171115	-0.08211521896992183	0.1612406550886838	-0.1718579230463372
0.6104666343438049	0.20956891068024044	0.3521080612865851	-0.25589383334987204	0.24382672580830156	0.6418266422935331	-1.0015295374696538	0.8632330016838698	0.7614759572255191	0.08620941806773999	0.34951888504091266	0.7471154534618881	-0.33499847197932553	2.0484315057767772	-0.17454902926605603	-0.45795205606782546	-0.17776254147804452	0.4566266544405438	1.5421150071692924	0.7803011605124823	0.07743647191791052	0.2152066713520655	-0.27254250256794005	0.28416236259091243	2.7470584935289204	-0.037757498753093914	-0.6035061939323528	-0.7951291412834982	-0.5252258007035866	-0.40651946803060734	0.9172484078992454	0.5035878750095206	-1.138347579453161	-0.6996999757171507	-0.4914673996809137	0.2636343618409759	2.3219254888463183	-0.6521821151623358	0.08792908146087502	0.8028805301083072	-1.9509343668880326	1.2693011559837375	-0.34600289806940604	0.8160143188201643	1.0943614263931505	-0.21390058836181086	-0.5312938525762263	-0.004202540394087223	0.14224819027366437	-0.254879740118679
0.6008568677454496	0.17431744544720165	0.3667022729599406	-0.23203038782116098	0.19346562742312165	0.6302753724667371	-1.0098799637213187	0.8302329577796067	0.7127285864468373	0.006818342778944259	0.2845895711900125	0.7736712399523535	-0.2336550256130716	1.9398999245128778	-0.06221830982686356	-0.5480813401579396	-0.2719442481637135	0.46098330064609916	1.611784852643903	0.7060819043745383	-0.05732434999703293	0.31886246362278126	-0.263171694247176	0.24730319903190034	2.734266932692612	0.00046313119280824987	-0.6313338948891651	-0.7775547072466046	-0.4756425443209221	-0.39821976097185435	0.8627389406958178	0.6239891560764924	-1.089530636161152	-0.509897207033146	-0.43977053612182804	0.35644108810235176	2.2856404502770307	-0.7041756868577003	0.17415062039534243	0.8308106035811088	-2.0091424373007976	1.2780873634327141	-0.30358752697285496	0.8014701499791101	1.1683214783797378	-0.22606248158715453	-0.5108157175239924	0.07862400833419761	0.11552467916747707	-0.32314281367366116
0.6267449541821755	0.17102167037216473	0.4217048734066312	-0.22516542514910073	0.17557472794865353	0.611933512692908	-0.9809919417069437	0.8257482502754033	0.6845018469967452	-0.03889156631825589	0.20727057975265173	0.8033133064479202	-0.21685294950080278	1.850820296708255	0.045077222646226725	-0.6057836118187929	-0.32150344306168976	0.44452520805442364	1.6452614079318497	0.6303000887628875	-0.14310502209369586	0.41208356684743297	-0.2665387135691493	0.2166543645730159	2.7112871492032484	0.05021720013577087	-0.6065428915663895	-0.7097454412166138	-0.45887268130631237	-0.32570359104884555	0.7978128194116081	0.7237160782146793	-1.0328143275676915	-0.36786284002506536	-0.4058998748170456	0.43004389378879326	2.204142544021481	-0.7992407493441125	0.19520168861005888	0.7679076270119553	-2.085050992983478	1.2290055208603796	-0.245025460721041	0.769709915007697	1.1490523239075754	-0.16658865758172944	-0.5250200230163932	0.11776643635853992	0.08979504077843549	-0.4122686669734711
0.6506089184277932	0.18785204160119232	0.4524897833100413	-0.22616306345072124	0.12384093498429927	0.5595768002521322	-0.9484717827019653	0.8122741957294416	0.6417118026000586	-0.11234033720854908	0.15005333577665367	0.8301263212853138	-0.15411046073554532	1.7561209106504854	0.16607518537563964	-0.6617706966150912	-0.38580066931794355	0.41526095725466067	1.651764090901978	0.5903253040160552	-0.1860944677270218	0.43021155874416445	-0.2456770024645994	0.23296434967892948	2.7046836232672993	0.10713676753298093	-0.5813820818139466	-0.6040345046247528	-0.45257465771051714	-0.32622868781096637	0.7603369368684809	0.8181126777635948	-0.9273510204877867	-0.21357117613329799	-0.3823456794617056	0.5546806276067086	2.100836455292642	-0.8720972678269417	0.2690445940951696	0.7746577406278728	-2.176394801249521	1.2118378776663614	-0.2304785349643086	0.7383622151379832	1.1205588713123658	-0.16582630477277527	-0.5288097540194252	0.12369575857417443	0.11249997953750412	-0.5296009628607784
0.6877098909457502	0.14531993664865517	0.41925696873958634	-0.1964025366791511	0.05877375880764981	0.4819381760156157	-0.9427029880338532	0.8142315214046099	0.5781642572712411	-0.11408384226222698	0.10397336889797001	0.854373297655453	-0.07924025756710923	1.7022624717482358	0.1916849394527856	-0.708310627933458	-0.446086819395198	0.3821011548880463	1.6930637225701417	0.4962455407961711	-0.17868512196415354	0.45104196269894903	-0.20397998937834222	0.23162031445291506	2.6353209587106443	0.18710194831974314	-0.535043286871592	-0.523292357409871	-0.4507029419753029	-0.28664391526324234	0.6672290745569391	0.8624097838716367	-0.8298070017466292	-0.09692424248787437	-0.4294041407244495	0.6624671654852825	2.0140066868863906	-0.8820954455849117	0.29433500467577894	0.8072923289283673	-2.2731100380503433	1.2158183462422447	-0.2543815825803251	0.7544531118019725	1.0506690596700503	-0.15634579039272284	-0.5118043051333794	0.07745001242594796	0.048032095381895956	-0.5326511373466911
0.7171689047433842	0.17143493045219227	0.38106156762028487	-0.14568534096883426	0.039906687139415184	0.4207926882273167	-0.8640732712760819	0.7416110371925463	0.5396658453950407	-0.12929740012313468	0.07249197115852506	0.9237417284570307	-0.02723697247191668	1.645942158864112	0.22921978037969848	-0.6584068224551202	-0.4851475672674619	0.3430479234036119	1.6833236997160212	0.4398793567661167	-0.15715776452339694	0.44083351581639746	-0.23669663490116494	0.27981181245529446	2.525467041202252	0.23916958379699968	-0.5098396280114293	-0.49173273289720865	-0.5273907320010605	-0.28615198250715046	0.6146957752379297	0.8139358332173796	-0.6791559996229228	-0.05660998219531314	-0.5213695816299213	0.7329087205292015	1.9380360289450842	-0.8435854626956335	0.2962826793043495	0.8454481237569842	-2.3209009009582857	1.2330443426003321	-0.21483169355555218	0.7164282033311513	0.9937347444507637	-0.10690694785171143	-0.49728469680873416	0.11399520940137473	0.007642759447190372	-0.5962654913785725
0.7268347437548448	0.20705677354774915	0.3778012033914886	-0.10187904836518909	-0.024891935976592193	0.3457764158089406	-0.8485711438521601	0.7391605360635831	0.5062373898747226	-0.125675149686447	0.05302368957495087	0.9327102087461956	0.024104975471386604	1.6697429654773317	0.25213317355321185	-0.6369601000661536	-0.5265867357582514	0.3456868047539949	1.6277101888438756	0.3934976176251058	-0.17236019421520254	0.444341554791652	-0.28244172349043056	0.3339373155039585	2.353875675791216	0.275046674776521	-0.5185445173948868	-0.4830082199965987	-0.5511344128595679	-0.2992648155389995	0.5324881036870722	0.7032390190040777	-0.5036717358568732	-0.0272620369473184	-0.6175551463087641	0.7933617515603699	1.8304239528175532	-0.8391658472108505	0.292025225444463	0.8419299502309775	-2.3734271021797824	1.252098572053673	-0.22732502530393797	0.7524370733411007	0.9860832301899032	-0.1034421857751503	-0.4659599701268172	0.1400090597626112	-0.05959133546717057	-0.6389660187238728
0.7223878433836488	0.17197496973333914	0.3698443612976686	-0.057804004219066375	-0.06276605699343117	0.281593537194997	-0.776923166941806	0.7581900925043519	0.48804348616030335	-0.08467633658834614	0.07006366443538996	0.9375862405973192	0.07841012014581819	1.6235810115849953	0.2888561177094797	-0.5993511414364485	-0.5571353992322449	0.3289679125343617	1.5405229826984261	0.34497331337191167	-0.23443848351801533	0.34510659430684315	-0.3113568361929967	0.3838560977949287	2.193062217381656	0.31481064371421724	-0.5364899100082958	-0.4914923429766313	-0.6338239534898169	-0.29579679708449536	0.4876888005659243	0.6507893680522576	-0.4260172003228629	0.0011380724757160496	-0.7410219876721786	0.8509740679709399	1.753113139082803	-0.8404495450504299	0.23878342850806722	0.7880235246960243	-2.4067462415736403	1.2542811227146602	-0.26131040274065553	0.7327659721928896	0.9942094978372303	-0.03931411900697053	-0.39169134609407064	0.1571782801245924	-0.13964821764629698	-0.6423257311380225
0.7133751826718713	0.18874440671458334	0.34815545855543073	-0.05169340436534259	-0.10299961551877854	0.24581103014413408	-0.75293943338141	0.7776633473972696	0.4638411894668109	-0.04764971233304446	0.019625777706642117	0.9238431604374323	0.17601463951053717	1.6349795930878224	0.26591416247729155	-0.5473378122585167	-0.6079478692994811	0.2812334525747422	1.477779186181237	0.3283108164451857	-0.291026511754459	0.28738205355955226	-0.31340748444409805	0.45602692734676686	1.9874181802290718	0.3435805876610007	-0.5013033405518237	-0.5120490601607287	-0.7018014045398366	-0.33067436888022994	0.4824769704040004	0.5525157378820393	-0.35701731595615815	-0.053911332480718346	-0.8343383023542416	0.8623721369410322	1.718069828279536	-0.7652598962211837	0.17917126254562052	0.7678981584914559	-2.350780143164232	1.2761561583515966	-0.2584833668684984	0.6323321878093587	0.9611869144339474	0.0009570366859388057	-0.2845389012641638	0.17729782044808087	-0.10677984831960248	-0.6479932824929856
0.7263504067964001	0.1979941010312828	0.2986792054818058	-0.0027876713147805044	-0.1015333487883709	0.18633852649150787	-0.6843506959090817	0.78180345851915	0.3990078565662879	0.04521706013201078	-0.0011690903052286512	0.9160400566909512	0.2733348792791549	1.6984392597757285	0.26539331182105924	-0.48950584270340763	-0.6731606781808731	0.2532844133275871	1.3790726082601068	0.3535109809112044	-0.3101570730838093	0.19540055367570036	-0.3103200911287005	0.4679890332226916	1.7882615922909046	0.41443469894325674	-0.4563322704978302	-0.5945999243081432	-0.7930680772578549	-0.34505372916083143	0.5277069212166936	0.5259118149489221	-0.277189732004535	-0.10011463838258283	-0.864221597946857	0.8770131079060572	1.6583609254873566	-0.6899697799423273	0.06574633121927381	0.7804742770754578	-2.3292550647920214	1.3482947592956696	-0.26427350626861584	0.49199908104158113	0.9601358883932102	0.02698323582310483	-0.22616955319770898	0.16945568602810432	-0.15615072293744023	-0.634071737552259
0.7537380795287325	0.1937555396548491	0.20171001227319385	0.023155100930494738	-0.12819288482983313	0.12334189619602609	-0.6400866380360033	0.7764266501507772	0.33683983172311976	0.15613296553681383	0.03191484886953138	0.8416916640570353	0.3263043433937773	1.7547133872903007	0.27828481149659584	-0.3916409095664983	-0.741237629647854	0.21235612888924132	1.3067676020632013	0.4065871007510523	-0.3238799325152805	0.14398612954105094	-0.313091322940779	0.44899808035007827	1.675143853621449	0.460412600528932	-0.42850363803867514	-0.6552100431986144	-0.8708412642569388	-0.3621163031884579	0.5666900649774747	0.48261695217126743	-0.23991899317136914	-0.15066527082464792	-0.9124714192542644	0.8713663264278713	1.6126366674819432	-0.6029326856735991	0.041281854875639144	0.7044656870937492	-2.2570386952457544	1.4419864572007637	-0.275427550479478	0.4098212574270456	0.9629399994030508	0.08543529676030748	-0.17155074103082948	0.15088370374811821	-0.1817300959281434	-0.6364057224876298
0.80119851503286	0.217572876578304	0.08419473720250804	0.0008160425502561797	-0.11990000183489442	0.11957383053027122	-0.528726394967527	0.7738286519750092	0.3010958202378874	0.27928006270767575	0.015428049425277895	0.7252642505088173	0.3539736047354537	1.8014720367787682	0.233207743886681	-0.3216917921520193	-0.8246911628050857	0.20093600378841825	1.2248755129249655	0.42846881105683227	-0.2938715114716468	0.09270063137614308	-0.3077212953540106	0.4139021584241374	1.532102459261019	0.48659022646801364	-0.4038346615226665	-0.670281236170997	-0.9515968167436947	-0.386683185509876	0.6252601388454974	0.42364330146314105	-0.22952695415545693	-0.19027345074862956	-0.9579332670227506	0.8406102065904578	1.6374832246671356	-0.5197208776450827	-0.06268787436884193	0.6236676367306945	-2.2144913271150157	1.5351731155870765	-0.2979124648437458	0.3652709135296666	0.9309331672314363	0.11250565636546365	-0.17374305381746022	0.08222620757382416	-0.17588960685414065	-0.6169867188158726
0.8101990323661301	0.2278896464623089	-0.08385657658684184	0.028436684759638196	-0.12127821433803439	0.16332869479602258	-0.466934478791411	0.702124585707805	0.24088046053104395	0.43163605236815467	0.0003110408541085852	0.6474843935994888	0.4101530747730253	1.8508112534191121	0.26833476536297063	-0.2351354969712514	-0.8887853985540689	0.17805085511172075	1.120864695741379	0.44621946671015217	-0.2852035623982814	0.05776627625282975	-0.27508177540177126	0.3482780071159354	1.4412396982231297	0.4819319314960541	-0.4296428654026106	-0.7006862167277973	-0.975529509334424	-0.4302292143332477	0.6806249379786153	0.36888745738615203	-0.25986679861908557	-0.14604216552207966	-0.964420100898592	0.809596977842523	1.659872920714589	-0.3736475863079749	-0.1468357188279426	0.5490138322494164	-2.1110600153623986	1.6408504110672424	-0.3255489927858485	0.3095599185963476	0.9250867435777999	0.15882442545167366	-0.1708713592375945	0.05292180591794091	-0.19041136370286676	-0.535332394722591
0.844014713008056	0.19444483671887255	-0.19105142311515116	0.0333356056504836	-0.11170269943094717	0.18191038742742388	-0.40343590014776237	0.61562827410607	0.18947511279061927	0.5961364165384527	-0.025117562959663924	0.5538562992131139	0.44766311716580187	1.8736019569325209	0.1874841466165821	-0.1647872095278688	-0.9880658964743662	0.13761346564768293	1.0582644707929896	0.5327124170450268	-0.30773503738628055	0.05784305976387307	-0.2497358642818995	0.2319099782376422	1.257249836926191	0.49024684073976943	-0.4235480455806779	-0.7373564923350663	-1.0893405177604072	-0.39630389476802474	0.7201877261512217	0.3086345490737681	-0.31349318024817835	-0.07101718152915573	-0.9870123511683062	0.7125974220772078	1.6617540369647408	-0.22150263274120144	-0.20662789908123697	0.4917377505870405	-1.974273241764473	1.7664652748124492	-0.3325361909313195	0.21070296320844598	0.9228928309094915	0.2382289909901969	-0.17766169316074604	0.04828912113761881	-0.1600838420223761	-0.4398717404558064
0.8381752961060874	0.20485112669017108	-0.2316701935691055	0.05957542456955396	-0.06693105365539803	0.2106358548188365	-0.2929850850684853	0.5798444085265314	0.15603272063519505	0.7251606926918943	-0.06854616469910811	0.4578109255947725	0.4281152098279565	1.9116047646828953	0.08502446870947719	-0.05511246068483407	-1.0730468333618584	0.07198205517762857	0.9837308085390661	0.5841388348570946	-0.359258356839305	0.05023589290351188	-0.2380607880727948	0.11011172446595745	1.1522416922738914	0.46625239957218945	-0.42979032222330693	-0.7485081710964064	-1.2094068288789062	-0.39775781400454585	0.6992829135764097	0.2154870454003958	-0.3547029786505501	-0.029388991242401276	-0.983356777491902	0.6517890705993957	1.6485305066915026	-0.09772492545406866	-0.236171110371101	0.4332501791412793	-1.779849259651477	1.8564514756367392	-0.3181504380215712	0.1493172534281598	0.9136062325755419	0.28196070267520407	-0.20397293060951008	0.05440636182213863	-0.07133879503367921	-0.3524083222773206
0.8659833426067293	0.18888497047368494	-0.28085418855067024	0.06015437845573786	-0.07290260311996688	0.2142753465488812	-0.21055624712740734	0.5933966535918999	0.1284411619477102	0.8535904390356357	-0.11989048262626852	0.3007499132871924	0.419810343744987	1.946020939364237	-0.04362534609077258	-0.0017895301607238068	-1.2010430764368025	0.016660933293663346	0.9372582217115774	0.5974244873619043	-0.3897874046323374	0.014348646548862498	-0.16691651558186954	0.02251756169351681	1.0956243456182022	0.42233394969084703	-0.41841388412377045	-0.7058072943731755	-1.2273957982399892	-0.3734425328714573	0.6603630622602592	0.22858712938311024	-0.4263853624411005	0.005854891960955555	-0.9459509376056079	0.6165247221086398	1.6632589149812613	-0.04159428512036338	-0.23587117007111053	0.36894237632254984	-1.583715447341715	1.9519568183460705	-0.32640069126888915	0.09898878209995401	0.8329501453281397	0.27363843880420474	-0.20717386405840416	0.012980229878545867	0.04683450024849496	-0.28033952203473766
0.8978026711741324	0.18030742033400576	-0.3120465491384797	0.08739601207957506	-0.05037867709559698	0.24792947171319352	-0.13011249076125997	0.5793073825993612	0.10867026307524372	0.9872317591605835	-0.14580146886349654	0.2193797061033405	0.40329363727694434	1.9211551239671238	-0.19297124495739437	0.017060875284210755	-1.322936608569273	-0.04720161322482093	0.884401413944841	0.636392708378261	-0.41602985436021667	-0.02320661772829032	-0.07903196041034562	-0.06601379300953412	1.0998247166041557	0.413509913073033	-0.3542212632481986	-0.6437586976447152	-1.3130923261316165	-0.32101592021151665	0.6833106264690032	0.2426585072350956	-0.4986251724447473	0.05389309244971742	-0.9128623885400593	0.6323911466683786	1.730138894532703	0.0840506787594016	-0.2813253825248013	0.3903475502612043	-1.3402289676097419	2.1075958794153005	-0.3362264414292619	0.016810248791216256	0.7361265947982111	0.23134625952672777	-0.26024838914912274	-0.009545260273425477	0.1301764701123226	-0.21966577832110112
0.9355908815075841	0.22626858106019312	-0.3363268713427449	0.10797035219227528	-0.05185447158232902	0.30523408408535685	-0.06956728445056495	0.5170175573763135	0.07392857119525278	1.1152341987028365	-0.17604278640284635	0.14322256366984626	0.42830881723915776	1.9426652331429615	-0.3577023795253191	0.03949761126738537	-1.4612735224537095	-0.06506239095385899	0.8466579513457848	0.67531047801849	-0.4317383618680194	0.006338051387449639	-0.009660539815594404	-0.15323055163753513	1.0704618434270126	0.3944214237760116	-0.28974732866542513	-0.6251184384177949	-1.4149063559927497	-0.31141555461447357	0.698820330451353	0.24907383955421253	-0.5454953313404081	0.04259574730591058	-0.8628688572430816	0.615131496167286	1.7731864070483834	0.21207258822119118	-0.2697190110095658	0.4643411730968531	-1.0898490949486945	2.251275601833291	-0.3508319223425602	-0.0251427157081703	0.6430676956332337	0.26756390647033934	-0.33767352551351426	-0.06740773055034417	0.18738787395274586	-0.15336384590364724
0.9873211417666814	0.2531971611936629	-0.33451213965900345	0.12360628352237998	-0.05124024137435366	0.298972152673434	0.009259660154748568	0.47867208381904086	0.06495542612752159	1.1870817151127488	-0.17268161409136	0.14082963665896836	0.4355663081043339	1.9044815596097269	-0.5289128576091814	0.06278346461294482	-1.5664339764783914	-0.1166410269706923	0.8133790901791415	0.6784930371378298	-0.42908354323606757	-0.026545937824896105	0.02411678583710833	-0.22925458798067858	1.0790603869471607	0.39586317518724234	-0.2999640463495091	-0.5783633712027165	-1.4639511318652891	-0.3156123367477509	0.705410272330836	0.22476213864327996	-0.551362603951083	0.1270565110438473	-0.8887506332104629	0.6387893263852018	1.8161842346906742	0.2845312460805802	-0.3107103151062851	0.5011163416383957	-0.8533666753193071	2.3794281877539616	-0.37870931483943354	0.021670133308282893	0.5892052534336752	0.25626846664441544	-0.3926642556620742	-0.127311588826107	0.17512664526435878	-0.134736021942644
1.0293311355210106	0.26451619916464164	-0.2970103910828635	0.11022503563595272	-0.07449973555668638	0.3286564653157863	0.04471682442249174	0.4710333313572147	0.07318926461882799	1.263542645634748	-0.14864440337306528	0.14860039786860058	0.4562648789132228	1.8517575690330048	-0.6475978361387354	0.09716459054388116	-1.6476281488044553	-0.14534803614774003	0.7672196724956084	0.6692732212601642	-0.47084536433753177	-0.01564821054748079	0.05833830833313679	-0.2779989856441835	1.0902917702525436	0.3602773924581809	-0.25975481626643393	-0.5433793970985448	-1.5369737466891376	-0.32336902926890343	0.6216395568326457	0.20650385903264742	-0.5763587147678406	0.1984262607599556	-0.8694407014311475	0.6130576466753548	1.8209100626033592	0.35439869128531465	-0.2629898393280436	0.4848358826740009	-0.6615363577931633	2.4786171806887674	-0.4591465599900909	0.09272066151441678	0.5102187259071052	0.2982725291361631	-0.4002010385554849	-0.16397942732859566	0.1734253766687827	-0.12250869914006705
1.021057527598357	0.2740278208324808	-0.21967485093859995	0.14629981411967818	-0.14485037678410584	0.36579175175537243	0.09519865139103625	0.43437581628152405	0.1214325696468894	1.2780246620850175	-0.1269069498156788	0.20329292269597365	0.49059334334265997	1.8463816566121067	-0.7663644205502161	0.0739535366271612	-1.6789146783727809	-0.13697824321796528	0.7378823978035542	0.6420434074334469	-0.5701382176643104	0.005601882572666639	0.09133850958604278	-0.2771977139554391	1.1073578906938173	0.33511866088864833	-0.22687557811042516	-0.5580287009332082	-1.6168156651647467	-0.35395008125397037	0.5698728708538019	0.158751322630193	-0.5675533129356312	0.21845018496306845	-0.8425438293953897	0.6046049591180619	1.8011123048611561	0.411409255063954	-0.28207384180377204	0.48732692573211284	-0.4257297504747647	2.4821091194215565	-0.5159102476739019	0.15399515207460782	0.43768589871064156	0.3011914466015124	-0.36955133865530765	-0.2187319458499113	0.14747253423897053	-0.11383071904183348
1.0113447599926668	0.2726591864452737	-0.1099497680796434	0.18126434803194563	-0.1648322382251673	0.34621172790944993	0.0711825558317801	0.35787775430116	0.21831585463728437	1.2854434211580565	-0.1217431704269788	0.2604887401543786	0.5388391210705598	1.8714646724359578	-0.8439340294771354	0.09075521448519161	-1.7034129725379359	-0.14252443754038313	0.7313769908855815	0.6146113372121697	-0.6851800100651959	-0.05371076949194731	0.07331379418771031	-0.30583485336869626	1.1129810142468315	0.28885086495234247	-0.20765169853299184	-0.5508714530810488	-1.7018077474899678	-0.3118048478426479	0.5570097588961707	0.08467637606548115	-0.6127740861230541	0.25055084238220704	-0.8314637468109058	0.586056106353888	1.7058004470071122	0.5608828886598529	-0.22463356074336877	0.5067745701441907	-0.18676738416009994	2.457661990172272	-0.5465066900582822	0.22747749815966842	0.37708644060119545	0.3738047630136404	-0.35580866438138686	-0.1752535464171712	0.15439056006152152	-0.14433160194509545
1.019535976785451	0.29608110782437574	0.0395495028031015	0.2110496721971983	-0.19266505544292314	0.30725757424221584	-0.001100566456468477	0.3204318304936638	0.2937296468600654	1.2807819831326772	-0.07649540709100279	0.25006629191801977	0.5365524973912437	1.9339578375967057	-0.9267762628118599	0.0721985766047717	-1.7473094159123304	-0.1512963743823017	0.7309499505387343	0.5470955439869581	-0.8189355891010308	-0.14824359822250888	0.06176089440580375	-0.30221174398754796	1.1155866993459749	0.28108821824893415	-0.22113333192483572	-0.6019876182407906	-1.8137003738024937	-0.3436138892731654	0.5225365989715416	0.03635877295306977	-0.610216645879326	0.19718759360481614	-0.829446336612825	0.6011454081177661	1.6598449171125664	0.6630055275994592	-0.23975451062027714	0.5387852065471224	-0.040597671442794823	2.4732458430985713	-0.5826454976023634	0.2749043340465788	0.3492440896583989	0.3783319820256061	-0.3152260542631979	-0.09945732432327783	0.2058373422112584	-0.21040885120053066
1.0422566733916478	0.33336173192399554	0.16019011845018677	0.25848677308129286	-0.17697737914676318	0.28296567589385696	-0.054144473265777024	0.3291660475085164	0.38448449869691564	1.2795321140126794	-0.005895214369494761	0.2845168324900765	0.5615461860637306	1.9422340620356071	-0.9663727299307296	0.05246289115050955	-1.7730111683033143	-0.1351663917780183	0.6805782996748191	0.510449535561902	-0.9562211734366347	-0.18278256076827534	0.027555326702290495	-0.22689482436074884	1.143050900182403	0.24667614069925764	-0.24289043212060032	-0.6631185819591771	-1.7735005932701333	-0.3756656728033652	0.4452703654810139	-0.0034435122499653107	-0.6467703267098859	0.09320756758692468	-0.8392447519772481	0.6464003707415475	1.576409481347222	0.7790292428324446	-0.32747355870488143	0.5241330856687071	0.05436057859929141	2.4132566555633366	-0.6129194879899195	0.36539338647212094	0.31417336748718394	0.421130994480898	-0.25572962922181247	-0.026700040584639973	0.1784935377797658	-0.28818025566990046
1.0661718236709716	0.3173274967289704	0.27785169501090295	0.3082975848987407	-0.17084952373895376	0.24224510965019327	-0.1540203088834613	0.2773679321039685	0.46402438600334983	1.2672267658402498	0.042543406492079	0.301237467169656	0.6237471810362398	1.938312342806364	-0.9726693149187458	-0.012249115484756582	-1.7762546845115097	-0.08761248195900241	0.6181849589895274	0.5420788285507068	-1.088872721531757	-0.24364157596593544	0.01965036853986421	-0.16557675001991828	1.1618852652867966	0.2287365403953389	-0.28363807055719475	-0.7016775113882303	-1.7238774762844322	-0.43350039827048725	0.40348219898747856	-0.009951370923461614	-0.667355117255416	0.021888286038015865	-0.8241259848915015	0.5959960752648799	1.498377731626362	0.8916489399359702	-0.422458680466873	0.5073339420112931	0.12819767203285293	2.3568448016351384	-0.6620296357919642	0.4250089161404219	0.32327169028722286	0.46046203772022604	-0.17863808673794584	0.07808178442789564	0.1654936266635695	-0.39075280242467303
1.0591659167324383	0.3059717322136414	0.3997960907682247	0.37160705373607184	-0.1530307871526184	0.23851125812377733	-0.2548984275241376	0.23887879414516183	0.5183998168613262	1.2410718200237763	0.06874821632710447	0.3084753587899608	0.6613569999931379	1.9345109316201832	-0.9573804752364407	-0.08836666849002772	-1.7114276794288465	-0.04807933732360864	0.5700563646171873	0.6381573793175812	-1.168963064632569	-0.2698096678239084	-0.02483501639702295	-0.1329902216181853	1.1082878778464913	0.2072388667827388	-0.29276306749677194	-0.782348120879759	-1.742671388247458	-0.4722126964466467	0.3612188381313665	-0.04643521695571688	-0.6721594915428861	-0.015895002087833142	-0.8697319768053327	0.5379904142965207	1.4556297413046402	1.033882812929054	-0.5092359666572609	0.49502459335475013	0.198757344150622	2.267743078220871	-0.7276619050027163	0.488869542514733	0.28351796867670753	0.4853809851224554	-0.08699470884436922	0.2155848930542829	0.13186338487885604	-0.5063101492184745
1.0810825378375073	0.3168931413645238	0.47820672268701286	0.4119320532919121	-0.15151846725092682	0.19575365899253383	-0.3120350107647065	0.20593496996468535	0.5753878614657079	1.1796741824090518	0.09735416150286601	0.30322193160540517	0.6684559384038437	1.936631259949603	-0.8606135136555537	-0.14261140128304708	-1.6125430772994875	-0.04520568550779307	0.55862842753941	0.7229263193338564	-1.2638543913584077	-0.26931729740688265	-0.08716284775565215	-0.10586662005688137	1.0792992160620938	0.17349296048101234	-0.3639652434938553	-0.8843275108008853	-1.7698336110542203	-0.4937691468282236	0.26187829530916495	-0.059435823712601275	-0.7052292585415904	-0.11531995756582683	-0.9096500060102978	0.4500532663282291	1.3535693892044023	1.1667080283033306	-0.6193840956191704	0.47468112915600685	0.22906834042233815	2.1495167213203876	-0.7524630700156009	0.5896469405543666	0.2658350205397579	0.6080397245464559	-0.029052151904433766	0.2797669625353747	0.12798745120893412	-0.5802417318571578
1.094347848406366	0.3082277518438178	0.5800443549179544	0.47113066763012734	-0.1581108712510921	0.15592842423284412	-0.3787128659553776	0.23743282193820656	0.6523229278388786	1.0718106020907094	0.12330860248420776	0.28234390375347557	0.6414896342333549	1.937827073451458	-0.7560193068155251	-0.2016496554732492	-1.4565878869564537	-0.06345045352262346	0.47311299559020015	0.8271590556511651	-1.3685895103475005	-0.3154869244940306	-0.1158627232302351	-0.03341374730978296	1.0896658043228977	0.1575076446655831	-0.43501185859986913	-0.8991252964419125	-1.7502927355482139	-0.5320795617368825	0.1345178312340804	-0.04466610870019784	-0.8178770432273182	-0.16661688494460672	-0.9727693379159739	0.3642350581773267	1.2196972029262931	1.3697658856809327	-0.7525712977126228	0.40863155202387924	0.25455641296185394	2.0538353228453157	-0.7854089826911281	0.6307736182317206	0.23962003703703147	0.5903332656296107	0.04510411283173996	0.39130656316929646	0.15262565882270515	-0.6316124816979107
1.083042895196456	0.2760200940755172	0.6384259610657905	0.515723403048779	-0.15531357273395527	0.16309582074645274	-0.473650747193599	0.24917370076121056	0.7006166930608114	1.0043095616774345	0.1864253320486457	0.2542449180972827	0.6207519641414554	1.9931485873471992	-0.5714878205027064	-0.2689880570536444	-1.3143618671811477	-0.03848368902426821	0.42375759790365636	0.9062640114589471	-1.446534183180734	-0.34155929951238295	-0.1246980995310015	0.04251987776801925	1.0969114812158627	0.1254121522141208	-0.4701257708736863	-0.9097156792200268	-1.7722449601165142	-0.5163737179836659	0.018497134497738467	-0.01777706627176312	-0.9373027537162499	-0.17751582681272932	-0.9779462835794431	0.27405826594580207	1.134399005822632	1.5576150567202705	-0.8642621250759881	0.34813998150788394	0.1965858699101794	1.9242507360459022	-0.8000191586472379	0.7111141449396469	0.29995620156551034	0.6845108721434424	0.09087092863369013	0.4524918275939461	0.15917144467757605	-0.6971709292957797
1.0729106730423434	0.2796279410302335	0.7063334082904644	0.5409055008864623	-0.1492273660242764	0.15200915679021132	-0.4708757165261903	0.23544844564634682	0.7375254774426858	0.9291527610605824	0.22098103821359646	0.21153206234498403	0.5827331232062101	2.060287742305161	-0.43550336119452043	-0.3451152332931262	-1.2054488977436448	-0.03603063357207392	0.38772121050717623	0.9538205124228847	-1.4426312268246329	-0.35514797451843233	-0.14284170201110086	0.14048995401241465	1.0865770543950535	0.10423625302686437	-0.49989285970597896	-0.9290395533174713	-1.8072140632127147	-0.5338013263832048	-0.031864229470707474	-0.058716262365946716	-1.0345231777833264	-0.2051256961745506	-1.092783405995427	0.211425046534283	1.0629588420730736	1.6934795219595618	-1.0166471707650278	0.28264137908400655	0.14141088522907502	1.7697934688738683	-0.7860084422137961	0.7880249223343802	0.32626665477073513	0.7451110855681136	0.10976645250860659	0.5332869776735748	0.20131032845178667	-0.7371570618508344
1.092157589315687	0.30314586324466236	0.7145516134092131	0.559531554151824	-0.11234917038239862	0.10795123292146454	-0.4377386757039304	0.22068063128983906	0.7521300071686975	0.8568157749473888	0.2493754804588085	0.17663633858584024	0.532369728805931	2.088085359744972	-0.27960833017523107	-0.4124819004269189	-1.114603910976911	-0.08936964840105015	0.31961665068829725	0.9876268797160345	-1.4077273710243765	-0.4137064784002084	-0.14956258212259757	0.21574882398390544	1.0799825684314268	0.08580000918662165	-0.5580987150312583	-0.8878257151270288	-1.7884932048639826	-0.545566871670139	-0.0758438836210367	-0.07191796382856516	-1.1768295875518724	-0.14846803434860906	-1.2169995450965527	0.18158319353842522	0.9423021173987964	1.8406522414537876	-1.1399609420185683	0.2541955691369671	0.037606239511174824	1.690946246608877	-0.8264956566721935	0.7923769699567784	0.33989020709667583	0.8740991829531822	0.06286698531701271	0.6138496033740719	0.23759972701958604	-0.7579378600156585
1.082980872044083	0.31668620008260845	0.7234167801335465	0.578027328697434	-0.10440730627983341	0.08707053288308905	-0.37450019535452683	0.25176936404164363	0.7194704070828254	0.7838026495562567	0.30607248423828	0.12185858591492069	0.44988479627333877	2.0819569164775324	-0.10669934234506666	-0.4675349331093857	-1.006860353674821	-0.11818221755355092	0.27774155321611455	1.0224213403507614	-1.359345947594564	-0.38804778160301406	-0.11357534797471991	0.3197461206209061	1.053976045747437	0.09438468154054694	-0.5366438873453848	-0.927865214765706	-1.7538690771686152	-0.5762828059667624	-0.2001437844677138	-0.06894271340774397	-1.2703826782908474	-0.13255392328070098	-1.3337205272916155	0.15231443544395243	0.8558325472807731	1.914824864480559	-1.2480355554724436	0.19443572721882682	-0.026053866650055085	1.617225705619361	-0.8784329289321098	0.7602810496273599	0.3636356102392711	0.9105028439821794	0.06568729076123608	0.6209598448099674	0.19525992962157385	-0.7456559466749952
1.0812774124535456	0.322020471281265	0.7206992213340276	0.5879023817322956	-0.03791293985858697	0.07939645548388138	-0.30909170056585256	0.2559969027566727	0.7028862368525697	0.6571023441201566	0.349900452458025	0.125962308225054	0.40152796989275696	2.011459632988703	0.018128968596425998	-0.5632776985663256	-0.88435621201778	-0.09283489925834264	0.19998893984760488	1.0826643575602728	-1.2855199733121807	-0.3101780234379955	-0.09881398314555176	0.3956409388456567	1.065123722386027	0.12055641623034144	-0.5071972353186471	-0.9272869273664073	-1.7045182684965123	-0.511835346588293	-0.2650826962189171	-0.07651475396819579	-1.3496513320447143	-0.1338741334068317	-1.3720079909777256	0.10624625525495683	0.7720313618028454	2.0099952511368953	-1.3017767607486612	0.15927225161139164	-0.05082618381232869	1.516164287741878	-0.8602595698253788	0.8108391577226705	0.36169528091216263	0.9883313896723409	0.009683584938916644	0.5620851863169555	0.1610015079021423	-0.732448484281586
1.079876327825827	0.31720860232268216	0.6700583987428945	0.6019703555881024	-0.03515588060817284	0.07188756191096204	-0.2556640872260517	0.2133382510793576	0.6868676174026536	0.5303227680427633	0.37484973306232805	0.12663008300568487	0.2906945150070979	1.9645885883351721	0.19186506697139852	-0.5994658780064868	-0.7681919668102397	-0.12847270897510069	0.15464176777092825	1.0759947275046244	-1.1597990226520865	-0.2857514403603962	-0.06513157498730357	0.39949242915467353	1.049624768069666	0.14252441913245004	-0.4994909164455229	-0.9208842528553038	-1.6488845494366509	-0.44877721340312116	-0.27981853621420727	-0.08019747726358507	-1.450721671273796	-0.10500004188757914	-1.500001653175572	0.040369362111787904	0.738784473191439	2.07915437701442	-1.2593489753620024	0.17366745628166963	-0.04694943310117797	1.4627782588578657	-0.8619239182089876	0.7845227842124853	0.3435573264073192	1.0937873908548092	-0.013658405672492194	0.522965308508879	0.13712347347693482	-0.7050488228059915
1.0691291959473257	0.32544475467909584	0.6435799604551999	0.5902042794135447	-0.041539406873546916	0.06403113796876445	-0.18434517502095832	0.21005616273948183	0.678175838103602	0.45618700571750176	0.4348395287679486	0.12616544828068443	0.1932492913114798	1.8717891004339613	0.36585244903197567	-0.6418975672103361	-0.7039199874560241	-0.1531053122772788	0.11122475458807468	1.0251101748636353	-1.0667100435178916	-0.21425832399738182	-0.028744981968718154	0.42694908746889126	1.0437143472424188	0.15071809768726546	-0.4640565673661505	-0.988372033569825	-1.5784885019419677	-0.38150940097121644	-0.28966475176068185	-0.12429067462812937	-1.5655692714965228	-0.10137104394812442	-1.61245892101837	0.046066145698077196	0.7096311794274802	2.1110517256920383	-1.1826516304158705	0.15169892687077308	-0.08915817936309314	1.4363137468668683	-0.7946141899290411	0.6985923004224057	0.32981278277524284	1.1752064079709266	-0.0992387365625976	0.3772390162598423	0.059042341888886594	-0.6481089761245787
1.0459791752739194	0.35230479242941815	0.5950298006419014	0.5454914463019122	-0.07712473108409022	0.05658901497867621	-0.07836227668391724	0.1895164130802976	0.7036249848997248	0.3536835178098793	0.48620136764793564	0.16111053122116653	0.09987056646571443	1.7644299170125293	0.48782693241952835	-0.6535300003863205	-0.6858207338234819	-0.18948865332809553	0.08298963501741649	0.9287259045385818	-1.040727928063732	-0.1363156859980464	0.00888858193779063	0.43665623872528114	1.091741981735536	0.16937315935816902	-0.4791841653958301	-1.0297089629846594	-1.4626610301611165	-0.3315465975924897	-0.27471261437770456	-0.13024513890324202	-1.6152328439252333	-0.11372532739769692	-1.669135356962388	0.053285501515005974	0.631587892333467	2.1850254231685797	-1.1378205822120493	0.19840371381868352	-0.15897287442303487	1.483738501904421	-0.7547724109785725	0.6452554252293109	0.3674003475355476	1.2708846192386933	-0.19844415641625723	0.19155855743399616	-0.04692650029610449	-0.5003454146360007
0.999845706246624	0.36263124539479613	0.5336378740660047	0.5051509418493908	-0.11230329339004	0.0927729421577479	-0.005294100395454859	0.15355850668039622	0.7067415782236622	0.2674383511152966	0.5076881047136845	0.20423092923250513	0.014636507789351388	1.6129206693021185	0.5294481618711241	-0.6172070309369402	-0.6723386173909768	-0.17080281942857273	0.02923808251314881	0.8215669723026814	-0.9864750599048155	-0.13740999099299486	0.04555457081808985	0.42906872113563643	1.111301517773533	0.16869471186884738	-0.5122543615318931	-1.1266227869890535	-1.2662205377467939	-0.2418465132994275	-0.22787750883813168	-0.13759501910906285	-1.6393170640937285	-0.07646101910587347	-1.7330085801149857	0.02730008120385059	0.6137992857162217	2.1871486670136284	-1.0057139669722095	0.23037577769255219	-0.2501551104050386	1.4999279468139295	-0.7137741455394933	0.5471971698359219	0.40091304884627543	1.2586952182209612	-0.22640855622855932	0.05832930821681596	-0.12144766237584166	-0.3250328817615181
0.984066087386932	0.36368324302110683	0.43766602797872867	0.44542273871018356	-0.15156441471485385	0.07626789138674121	0.06098071837553258	0.1237232710317669	0.6938578505804186	0.16144503840004962	0.5610248052765512	0.2600110901877712	-0.05517363624413023	1.4485404876496522	0.5471503282862485	-0.6380913191590558	-0.7156912032375566	-0.16883356185396386	0.07846338411119677	0.6945249160177902	-0.9110701646345601	-0.13173090895500056	0.06285576830846278	0.40109197608678987	1.1254209983903274	0.1550438456637556	-0.4883268608798996	-1.2663068049708863	-1.0854303327184955	-0.15091472396394234	-0.17203775159947032	-0.131443175847096	-1.5812348899381568	-0.13483533919821594	-1.7207137791875862	0.07886105727928056	0.6172425173406191	2.18191197975855	-0.9089061524179185	0.2810353895493292	-0.3136549951911364	1.5000973133145208	-0.663580594462404	0.48641601813168256	0.4604243585824201	1.281622794934089	-0.28435546817999047	-0.060834837031004396	-0.20161299792901	-0.15818967820233135
0.9574090009447651	0.3985543706507877	0.3578089357836834	0.41225011667044165	-0.1945506632532472	0.040249148033957086	0.15545177670671112	0.09012634815161207	0.6824672046577692	0.08833973204288162	0.5808373874886852	0.3071148397384636	-0.11986724921766219	1.2603296807528896	0.48664479912719116	-0.6524226739571314	-0.7286039444959512	-0.15746483467466305	0.1304695139975906	0.5569857367520078	-0.9200429178817282	-0.10607866609408742	0.09514123743349209	0.37722781901912833	1.0654397302646652	0.14767350005572755	-0.5082544904765088	-1.379106637582068	-0.941391700322467	-0.08400319429124804	-0.05219327550776372	-0.11766917440843691	-1.5367465477610947	-0.1837484924084155	-1.7789810107597557	0.15959211365546114	0.5395341886581086	2.151607949601953	-0.7774757652418713	0.3186094999348308	-0.38720668004189224	1.5002567170797836	-0.590982033334545	0.36067027016645514	0.44698865213376254	1.2459315289458357	-0.3337465245481583	-0.15460120778216246	-0.2365775660640383	0.04921998406362914
0.93612131976236	0.3916047539845121	0.2561742632435796	0.38131001181467783	-0.21743813801521544	0.04935009738283434	0.16686700304945676	0.08655940258080198	0.6698157188041194	-0.03868685097856899	0.6206669630292643	0.3458539020913634	-0.17288767927555887	1.0173277327198926	0.40196702802748724	-0.656289027664837	-0.6991279494654605	-0.13086835265012858	0.15734367794414697	0.44209457153785986	-0.9823956595503187	-0.061254283737424496	0.14006724046111008	0.3394233324345305	1.0128092721716218	0.15502426427326838	-0.5782503709410528	-1.426280987297172	-0.8031083592144522	0.027982595380773755	0.039777514288083675	-0.07007283691907287	-1.5043333938119021	-0.2877146942365048	-1.7573654673254915	0.2139321859980158	0.5142770807918519	2.1228127405559114	-0.636218729286485	0.4027151622139783	-0.39898835027653107	1.5058230396328458	-0.5351830440698052	0.2250850176165627	0.4481942686288611	1.253732133191286	-0.3750964876917834	-0.27083184682621847	-0.2232912780661537	0.2186965010980721
0.9240370616082755	0.3892759729143036	0.19399757851017357	0.3607586889038186	-0.24405539111441268	0.05287384328282815	0.1295315475090813	0.09665273939099538	0.6423315573161736	-0.11232516040457383	0.6474670680948502	0.39574869424574494	-0.19453991213081195	0.8173147229473748	0.301253626806861	-0.6636385750060179	-0.7369030005435947	-0.07569582155963438	0.2426724303648951	0.32795328478911634	-1.0266253012800588	-0.020407893846430138	0.17993978015878614	0.2978763225716818	0.9557690460414244	0.17045086522774303	-0.6262367140752234	-1.5516390210604096	-0.7363646735496464	0.1312960358605618	0.11860964310393592	-0.010233314717710417	-1.4532807297288668	-0.39936319582622437	-1.7244267934375734	0.2815952798498166	0.5301422424847106	2.0295041919160157	-0.4704983802751226	0.40951630809309736	-0.44499257800107983	1.5073430683944595	-0.45330769844759633	0.09940922522277054	0.4484357356531817	1.1542290033495843	-0.4277882943723135	-0.3619742823249875	-0.23986615224467553	0.36169536211333436
0.9060951472944652	0.3538690942252284	0.10446697109401588	0.34739143301203257	-0.2636595249379035	0.06570312045783173	0.07793640909589265	0.06709312959442373	0.5964001315346351	-0.1782659849542833	0.6650909217554759	0.4516976937612592	-0.2138836212489743	0.5681501447842303	0.1906359619874613	-0.7527511564903338	-0.7443374348040196	-0.04199940397456695	0.23399423802108615	0.27564069894194937	-1.1051824986780452	-0.019891319258900787	0.20545015855022103	0.2574414748533579	0.9651153256568579	0.1642721229755054	-0.722236413911475	-1.654352131221047	-0.6690060233327675	0.19816488222920098	0.2622011527658138	0.09514714800930475	-1.41808044471419	-0.44494836295549484	-1.6800416850680548	0.36168852798534734	0.5531469404556768	1.9158708401452913	-0.33018405474081136	0.48173844629155305	-0.5213546275419013	1.5038815160044232	-0.3918292133387915	0.013942780056548726	0.43151929493863256	1.109880259073826	-0.45304997405076	-0.4568533282208643	-0.20966513617726137	0.5050867195201494
0.8832220537070066	0.35057366497452597	0.0037643652744159704	0.32458513952977885	-0.3113465091110802	0.0707433944651257	0.1177207991426716	0.05023752016729245	0.5251953892903463	-0.1817552465723794	0.6610673600885187	0.47295321555191594	-0.19659564379830563	0.3772103154550709	0.11608371196421308	-0.7711061667565149	-0.7891968613544833	0.0017733221236126307	0.27153883545583984	0.2302062797992809	-1.1986009026396394	-0.012285527201535258	0.26705649727567027	0.20589924908939783	0.9085749926115316	0.14443252744795596	-0.7619007151246382	-1.7164557569674692	-0.6967451377762167	0.2197488464528164	0.3621306191985064	0.1836302790572149	-1.4369335587452634	-0.47583446655627776	-1.6559267168870266	0.4271161095809193	0.5940458794344539	1.787164256918129	-0.21277343144815206	0.5146880377297571	-0.624473599313781	1.4965597594864035	-0.35656501254323975	-0.08003746092318681	0.42206770845995073	1.0364177342085779	-0.43902509503195786	-0.48455181820343246	-0.22234643427063755	0.6232346267783277
0.8569681661352606	0.34309348461387673	-0.0448089158304709	0.3332833134809799	-0.32019308723498363	0.11114800270914535	0.14442863723516208	0.07960492251881701	0.4177553053414149	-0.17632280644812687	0.6680259594642879	0.4836957234293499	-0.16389153687800814	0.20395311198999594	-0.0016180569004869139	-0.8189081082844607	-0.7904010641270214	0.09133539567691425	0.31430618028907187	0.19567695861809173	-1.3035056252170032	-0.007186764783266596	0.3481296678689604	0.23455729703259412	0.8406351936215908	0.14178557792186566	-0.7674068254665982	-1.775290465962596	-0.754758819901119	0.21294254836368962	0.43759355977888026	0.2555169545511021	-1.4140910778100064	-0.5190878878427314	-1.546707308617509	0.4831339455844864	0.6582367520249269	1.6769219434537543	-0.16699009807099588	0.494145445920786	-0.7101489580134772	1.4454782536087627	-0.3484664180372853	-0.10678289527151134	0.40406595510583687	0.947279532127007	-0.4599613772934754	-0.535434205310274	-0.2960131636855691	0.7672662335085629
0.8341032971467909	0.32298103295346836	-0.15726198690209692	0.31331253671000386	-0.2913357543261378	0.1333368766455631	0.2157582184512911	0.08210356805062538	0.3053143205316202	-0.1577407328082609	0.6623796238331556	0.5449443434234104	-0.1677297449672448	0.021721792469505185	-0.10541665098510707	-0.8685815588525339	-0.761008119897604	0.15602949930647994	0.39841795597382185	0.15016003464759536	-1.4002856928694016	-0.026363891758770585	0.4107847076842548	0.23180977118545165	0.8062895746231072	0.10530937494342144	-0.8196696958516464	-1.8293424775017502	-0.7997676734792089	0.2514436563070133	0.5112098013292656	0.37686845888415593	-1.3686247648485603	-0.5284089564356479	-1.5480766779982917	0.5255792238348197	0.7209149326506983	1.5861277474888151	-0.16952338065482372	0.48471281296622337	-0.8547683193565696	1.4092379499010448	-0.32443017294258214	-0.11132797971711779	0.3707876744507485	0.8578993960671122	-0.4514569108458545	-0.5042071010043162	-0.33232555236952505	0.8286175703045855
0.8581246415130568	0.2844338618102592	-0.21333180877912933	0.3191625812124256	-0.26851536849923097	0.17627828671542123	0.2840189918984611	0.08405918526579156	0.17373285681485878	-0.09811948103564026	0.6292358283556639	0.6343684102490906	-0.09351115522595028	-0.13602869739167436	-0.17609455399654786	-0.9299715646234741	-0.7036568443432832	0.2708801346647602	0.427682744801423	0.11024835035315819	-1.505686424757802	-0.04857681288078922	0.4586594532555333	0.24030539668900736	0.7037466478077103	0.08426807677558985	-0.849994754586635	-1.8762329933347275	-0.8793495365490129	0.26020236242142664	0.5477258513833294	0.4160185512009595	-1.471185095968626	-0.5488925546985339	-1.5275352689483197	0.5216349257093521	0.8208506400256261	1.495758562166164	-0.1762513890486873	0.4006019386574436	-1.0694835795266013	1.30226073094764	-0.25941862382571645	-0.1509096531146011	0.3812159563737133	0.7708488104023726	-0.43625356571647816	-0.47994227706612	-0.29419694450921124	0.7977567729414502
0.8672760076677785	0.27611761653791755	-0.25266987213011394	0.30535925558300453	-0.2305847504243681	0.20408159489504457	0.3660218065246018	0.0979604060659537	0.04873826175674008	-0.041760156901954296	0.6211530373677804	0.72105037951018	-0.033906295665559076	-0.18900250883097164	-0.2327733321426924	-1.004682507177165	-0.6878499146552929	0.37342257400347095	0.5052887571638107	0.11793849032961042	-1.560530092146004	-0.03901925883836602	0.4966331827744034	0.29150340220236004	0.6569211297110183	0.054789106950328306	-0.8289092675792574	-1.8073636946429157	-1.0046858638951772	0.19053671558511565	0.5551760947370041	0.4303706788628613	-1.5321697701395245	-0.527134780861559	-1.5092862728122771	0.5318389732780883	0.8797016417303972	1.4310184803945618	-0.21546098387212487	0.3280586113265138	-1.29393673684157	1.2080507573182548	-0.2114921583262997	-0.12056515669323183	0.3897710213346923	0.7631969963948066	-0.45049096929624166	-0.42764654526434265	-0.31743295495149354	0.738288809709402
0.8652701731144218	0.2729321594256654	-0.2939735901540844	0.3251511778892321	-0.20067894149048082	0.23311447407324412	0.47663748745256174	0.09613662501424439	-0.10299839556655122	0.08919374066928945	0.6173832514064459	0.799130851096356	-0.00862139692054258	-0.2590025809786075	-0.26551683755942557	-1.0016229947700437	-0.6496546684890849	0.4828754937733821	0.5283645837434621	0.12058897503327722	-1.6086247906622382	0.010067318314184259	0.5331262753275918	0.32474537528466507	0.634343972681247	0.08655219828487568	-0.8328560430011634	-1.7232532888179937	-1.1446569754096199	0.1168100594420606	0.6030457616800581	0.35409350994150685	-1.6543340653536607	-0.4447773676020601	-1.5836802818986542	0.472862612220765	0.9640947543855308	1.2937158545637781	-0.26594220971311	0.309470969352685	-1.498496364835726	1.1504314910305866	-0.21108554990173306	-0.08674893761580826	0.31866070129858975	0.7408086397098617	-0.4292925153427187	-0.40996539543133387	-0.2937081546483201	0.6421637215530968
0.8802841301882619	0.21685370029175693	-0.3048737754261675	0.3114880227904161	-0.1935140969236126	0.27006925910832486	0.5345117195893082	0.08733182012699185	-0.23635353547026244	0.15644973438733184	0.5949703373065601	0.8380362277139458	0.0282913486476584	-0.28283679931546457	-0.3108699679087118	-1.00390969242445	-0.6328505876996933	0.5340775877206665	0.531581956495746	0.2000929910811998	-1.6284739567684337	0.05982699137523086	0.5626497759712131	0.35054425944432516	0.7413819822725924	0.08026365436735479	-0.8332351644542468	-1.6703008922167375	-1.2639051150375544	0.045241136441246194	0.6030287348800482	0.31262261924719326	-1.7467821937934123	-0.4049118997570137	-1.6192960425341654	0.3664016929315921	1.061288282882982	1.2307702833329053	-0.31365794285705456	0.2571605032664276	-1.6655393200107773	1.0916736264196116	-0.2110756283018309	-0.06656219293669405	0.2559970008908356	0.6855264943283486	-0.38295571563629116	-0.38825685609672933	-0.2598717015173853	0.5781551663725085
0.9074930388425756	0.18091542792990417	-0.3343859106506314	0.30796710611775885	-0.2090675248780803	0.23961414132820646	0.635197684388897	0.10454330667004216	-0.3723316884034439	0.2654180786361247	0.5810008538069036	0.9344445312689034	0.05404912389467738	-0.2522443533660104	-0.31099338156905626	-0.9874125345488303	-0.6502375131900185	0.5745940164303007	0.5650287265595961	0.22776124717341756	-1.6106992595750818	0.07518850539434895	0.6083568906583513	0.374794602830892	0.8154422162929377	0.04563079523725435	-0.7797082453914723	-1.609958967382235	-1.3324421992910436	-0.031055346326370088	0.5740310353796991	0.28098564114371183	-1.8457443843986112	-0.32285417518358905	-1.707721528997888	0.3035507312210273	1.1768933237709822	1.1788968916578342	-0.3758203664547656	0.22623447794573046	-1.8209757310564008	1.039739595047395	-0.22185473790995713	-0.04845181072570454	0.25192196557860774	0.6013417137973993	-0.3595301088041764	-0.4088645888214916	-0.28522450191551457	0.5204116511975927
0.9102960305579113	0.16077835357686165	-0.38464423175535806	0.30059424061804446	-0.22528542927024856	0.26122762493638907	0.7283249540146406	0.11970285382031712	-0.49477114503665465	0.33439045948901364	0.5592435848862017	1.002157970794662	0.05580761925768139	-0.2288869908954096	-0.3539962625188487	-0.9104790923889853	-0.6318005737819609	0.6334757143864742	0.5897697847691694	0.29076870349551986	-1.6154996037890856	0.10362447227266632	0.6045903398570243	0.4055874220389419	0.7990196288813703	0.04719567936929807	-0.7356174450504126	-1.4750500200275696	-1.4157161978251749	-0.07688462637794871	0.593184991070953	0.24431833273037756	-1.95254633301451	-0.2905958726285972	-1.7606953707506192	0.18632469569223614	1.2010140752995782	1.223390068283235	-0.4610957945888507	0.1877900911059927	-1.9664823443207262	1.0014942196923355	-0.19070959561669504	0.06834773488662804	0.25416563248431195	0.5380545484655253	-0.3172708192603761	-0.41452291282410075	-0.24155387666312494	0.4816113783663689
0.9581527465933108	0.20507831252864223	-0.3901162937570643	0.3111289043248565	-0.2570880509941607	0.230619647683547	0.8308100155093776	0.1769950975415473	-0.6276791955584287	0.3905767540867909	0.5534964342487261	1.1037210042072956	0.025862405560088654	-0.097040922040686	-0.3678827891044362	-0.7371199084488739	-0.629456334625979	0.7021543193637633	0.624153813522895	0.2626416184661842	-1.6494002262314222	0.17028871532089446	0.5817014840453408	0.44837769777969266	0.8226785489837424	0.06524405457790955	-0.6791376635643568	-1.3791132024473667	-1.4742903441867243	-0.11233510637782906	0.6061861911913453	0.10593550888629899	-2.089774843184224	-0.24518508777926257	-1.8059071371103126	0.04571394435399615	1.231632106011642	1.3009227513591437	-0.5678510608715508	0.08882888962693847	-2.122428226953242	0.9965508527469122	-0.18921037100288854	0.11963429338884604	0.30178284374913816	0.4997447951099181	-0.34768099352832255	-0.40670253738473167	-0.20295776978862068	0.4500003633506181
0.965547628684015	0.1862549556584489	-0.38472241786518846	0.36173987844164646	-0.28428902011133134	0.23310560569335034	0.8979163630308216	0.24315595143622284	-0.6941138318746736	0.4236840469882754	0.6220993078755962	1.215582729637037	-0.0075476530670110535	0.0734069755777533	-0.40735699604500936	-0.5913425104356543	-0.6137380059963465	0.7032050258568627	0.6199399256078416	0.231688243481433	-1.6688274732689763	0.16516146392945472	0.5291145914807885	0.5122940971839601	0.8620827452637012	0.032712688229197096	-0.6520514384715604	-1.1879442283433022	-1.4379846305178852	-0.13276044920193736	0.575101209679622	-0.003125174227868721	-2.1997561011439477	-0.17348039769308424	-1.856680175631848	-0.0992550132354301	1.2728555897988802	1.3821971755629001	-0.6575378547710039	0.01936455563959358	-2.1467338516089454	0.9780003107268438	-0.1611832686503467	0.14590818663173952	0.36624758739869084	0.46238046438952657	-0.3341804578935288	-0.4387601424187082	-0.14330611505373234	0.4280754624349551
0.9972887751810318	0.21064698346139282	-0.3941875241650474	0.3501836665252006	-0.3058901772980162	0.24778910060634418	0.9439753166938442	0.3001266572902849	-0.722441574694001	0.435729504710454	0.686747174039822	1.3620689551007517	-0.06252488673164999	0.2512425056587758	-0.4496837670604769	-0.4111988744547396	-0.6102010706987826	0.6782043447068057	0.6136276330147503	0.13778676701890363	-1.7192294798990708	0.1420423948779249	0.42704966067540495	0.5011592321900165	0.9066711049021695	-0.005395222480346395	-0.6427475930823716	-1.065610859725313	-1.4033323636525676	-0.13181105276083377	0.5902518029708503	-0.09323650950797202	-2.254102301253819	-0.14185671431981536	-1.8473147137063968	-0.2142455927804609	1.3051730456093236	1.4522130840415153	-0.779390357759129	-0.01732234182770466	-2.192186121214105	0.966964517640595	-0.13695117826042885	0.13322078059543258	0.41761329493929794	0.41329726732030075	-0.33644157986178236	-0.47086452926099065	-0.07666176659729765	0.3665503668293896
1.0370034284976029	0.3017686247480068	-0.37875654522362856	0.3784879337246257	-0.33350107954044944	0.26084752640845293	0.9602987318199316	0.38712360462115597	-0.7549894689259685	0.39346852338105565	0.7399642871468887	1.4716240397266636	-0.08226572020061951	0.5236168468947225	-0.5336050858229762	-0.25112723366775286	-0.6316967433591018	0.6724388844605714	0.5335344016955668	0.08374571831387728	-1.7189706535700502	0.0719180171010191	0.33260637970809054	0.5105256025231963	0.9858705458032828	-0.026339455302782012	-0.5987657785152944	-0.912082023534588	-1.4576565193707967	-0.19793524436447665	0.591059753145107	-0.16116499317165417	-2.3285983738136524	-0.14876885859313266	-1.7203850958026696	-0.3482614519283608	1.2900925226843454	1.5166999497481737	-0.8579847564239879	-0.03291192608307943	-2.1293527534121335	0.9598030188365809	-0.2604183313187279	0.10821622612699802	0.43212537716968075	0.38835844616898313	-0.3219716186681812	-0.5235440103571235	0.016460998335692117	0.33676653543253476
1.0236875608349605	0.35366779679645727	-0.3262788698323691	0.4143658992100717	-0.3650151201833998	0.2465318291001611	0.9603609939583846	0.4367547663083389	-0.7740412214689764	0.3654251151352207	0.8471069925562892	1.5169607823861095	-0.13581376451804322	0.8093032327237702	-0.5997460585463089	-0.11033816641032694	-0.6375296305742723	0.6148385486409567	0.5223858177737025	0.06145075922422784	-1.7198620771690671	0.04446090995505163	0.23456789078874557	0.515478623144636	1.0930084123196662	-0.03149177360781086	-0.5865753936695551	-0.8234186905392249	-1.4678057536423617	-0.21117508325645035	0.6355458120268354	-0.13361501848618432	-2.2986519450840968	-0.10159153977547435	-1.5888674913199425	-0.4602128760105897	1.269121968485637	1.5689945428731304	-0.94507115499013	-0.03131879990773003	-2.0044740181835117	0.943910036465504	-0.33298234401835514	0.1266510399736323	0.4469997458678705	0.3091138169921737	-0.28010863517043455	-0.5604824514548076	0.08764109679573903	0.33574109527237805
1.0435837850084628	0.4077292424144214	-0.3102105378650747	0.4422807168160857	-0.37179089120985626	0.2449725406406662	0.9560004972963977	0.4827474548993119	-0.7822622403837154	0.32195148633706244	0.932617794243566	1.5345309312660325	-0.16280527605141099	1.0261336112997888	-0.6451743733310747	0.056030938982200816	-0.604472433560071	0.5341419441937398	0.5081841465521211	0.006407985000011251	-1.7238250137135889	0.026191458467941558	0.1627678147616993	0.4800683334065557	1.1531642388339627	-0.025672453669217988	-0.5548670539570988	-0.7862028553170244	-1.4542876461497205	-0.2340376734495368	0.7556885422565163	-0.08684600809955076	-2.365169950157885	-0.0640485950637617	-1.4575451413704839	-0.570204169221663	1.2565294576059136	1.6064843288072599	-1.0316515234251677	0.022078531419705706	-1.8640027523674596	0.9177379307564107	-0.3782624885009778	0.08530020031302475	0.4136448144705428	0.22622997838569217	-0.22609865361056922	-0.5874032556895609	0.1860834747362474	0.3145751943818615
1.0726340362363598	0.48978976047758815	-0.28728652221360235	0.4887867408237076	-0.35622197360420554	0.2667772918899755	0.9245151779719109	0.4918012336625976	-0.7390310110573695	0.27301848660197686	0.9710303974880915	1.5645187736636803	-0.16142165814794662	1.269226912701861	-0.6881258232514561	0.19799665879329478	-0.5845822743483831	0.4830708626519408	0.47861726257414017	-0.05470264933962057	-1.785485965656068	-0.029434292751784986	0.09965501681712226	0.4410928655645467	1.185071603451451	-0.05064253060443889	-0.5439274904558326	-0.796249995491489	-1.453212907660067	-0.24514661747822256	0.8239241357742559	0.020950167328021442	-2.3590930906216654	0.014802707429204514	-1.2330417638344127	-0.674781809754383	1.229273836971763	1.6758606738815267	-1.1079452970377397	-0.014200441371489163	-1.7487456198142177	0.8384502844274853	-0.40304079839980167	0.073392139896468	0.42469558291456855	0.23003164782775568	-0.14120031752059584	-0.641003537283235	0.23741930458627328	0.30817842836551507
1.0895786453528014	0.6088629648622973	-0.23173148016688533	0.5304443784185569	-0.3307741257449278	0.28076285784056954	0.9424888975953788	0.5021385841199527	-0.6535700751748276	0.26640210109324763	1.0480544528862048	1.6278404648118208	-0.16480111700661143	1.4758564611245812	-0.6697969786616335	0.3299053005145468	-0.5331984662111681	0.44554203524896174	0.4980249497052099	-0.11128840716285868	-1.7666101312325142	-0.09053466225299053	0.02934340268104448	0.3992477056877262	1.084980421437282	-0.06960449830962878	-0.4732478872724594	-0.7659965860894301	-1.4231812045934356	-0.21145283180694108	0.8739280917315819	0.140135665177774	-2.342249414322571	0.050480571448145085	-1.0191454850516812	-0.7838073066202126	1.230378128402216	1.7483825548118126	-1.195153393389611	-0.023983087561795395	-1.613542004100226	0.8056341728523206	-0.4598578146830876	0.07027962389200354	0.40738299879001233	0.2138201364812437	-0.10273633339454018	-0.6828549583932533	0.23368720907786994	0.2530287682418351
1.086542316926157	0.7058589442946605	-0.18670145422474718	0.5895031041333796	-0.28515125387000595	0.34039111461166993	0.9081996350702248	0.46073749078303106	-0.5224792874003317	0.23145977704359438	1.0667094007151552	1.6383978050921093	-0.15944427368939995	1.6400644246394307	-0.6748277865580052	0.4448454832282149	-0.47854007396217746	0.4126721380774926	0.5392260610167475	-0.18411085423069543	-1.768501171051313	-0.1397865212767029	-0.06485960705099034	0.3730565535348481	1.097372389420094	-0.08069126839645983	-0.3482964426036313	-0.7997488756125908	-1.4456082390019398	-0.15521658072298766	0.9542215925023632	0.23216995929215534	-2.2902762735522666	0.07888375181619968	-0.7446788812226841	-0.8894747840975363	1.1726438769925442	1.8386217514437344	-1.2423426046429422	-0.06607443858366831	-1.5397492759466511	0.7515537413158818	-0.5013360375174396	0.06875986444878165	0.3268311462402974	0.24936070897839202	-0.08091685480181729	-0.7195069721825731	0.2378481202311046	0.18640613077905643
1.0882332460982358	0.7772309313139654	-0.12224747402063832	0.6603287882879247	-0.23861635302473463	0.410642741566935	0.9506244836865436	0.461634620214472	-0.3801552366126851	0.21368918280094812	1.14435642332488	1.6744623631529578	-0.1571237098752985	1.773138685200888	-0.6258828454083369	0.48773418111931777	-0.39483718534353146	0.3525370928402412	0.529577769864189	-0.24832146234575653	-1.7170478633164805	-0.20641886889545008	-0.12901801063702667	0.34211546577054286	1.1226718819610926	-0.13074556662451703	-0.21855390879035386	-0.8098648503305791	-1.3599642787904391	-0.14571281911183806	1.037850851953045	0.3003268457181856	-2.2185828478490257	0.08476550022817156	-0.552066614339923	-0.9291508941520485	1.197267478187436	1.9050679704923326	-1.263348895231203	-0.009640713919154175	-1.4042769098775882	0.7191034756144737	-0.5050971211518264	0.012464791186416146	0.26429634282061476	0.28607141417320164	-0.040219272380156844	-0.7929306741545548	0.2562992877590721	0.1614822938649835
1.0656430787159885	0.7925330840582707	-0.06834479038678498	0.7008385310369504	-0.2092430977486798	0.5035913877398394	0.9269340978336398	0.4290591855692747	-0.24757995782969275	0.21062008052919415	1.2255952412640505	1.6640213771210874	-0.08689824511947775	1.8048196686347382	-0.6275772897250017	0.49774292007827314	-0.3071630199517797	0.2786592295108102	0.566934805245323	-0.2452136221492482	-1.6668706015360566	-0.2694771869951886	-0.17896542932264017	0.30350001529117765	1.1221247897899604	-0.18915915484091833	-0.1270031572884338	-0.798646654036999	-1.3140930833420321	-0.1312158494394863	1.110809875316631	0.47613508371275887	-2.0875153442053507	0.03281004769373234	-0.37840209536284036	-0.9304154169180444	1.2685194329185696	2.0240842825063856	-1.3176860617228328	0.06987616866841136	-1.2608871440338625	0.6772432925350611	-0.49779359228232795	-0.005348533308186311	0.14523582763383341	0.27987690328002324	0.04440208497872812	-0.8156569403548619	0.24266145089804808	0.10254434729402814
1.0668429025684545	0.8124552285872657	-0.04709510251384043	0.6822048714973582	-0.15467414189239015	0.5345354730760992	0.8846616841080163	0.35631073770309174	-0.11490531934931578	0.22651911426520943	1.2942154967885657	1.6442069717208088	-0.04796424375244733	1.7708051936273825	-0.6329459608370104	0.5253849051608762	-0.2305583689114616	0.25402808298111684	0.5912253513331633	-0.2187311762965424	-1.6109174935761033	-0.29563926027116205	-0.20009773324795704	0.2821654722050207	1.1424161376643056	-0.19178889630837684	-0.058483708035530726	-0.8512882814999667	-1.2455453116153417	-0.18034817083391133	1.2446456558759156	0.6617430695016457	-1.9302366243666	-0.06042305317175632	-0.2117585251037811	-0.9408989778788565	1.254107568194072	2.2105548211084978	-1.3123510455572431	0.11956813300355688	-1.2192039102838272	0.6854539385316063	-0.48898843812618986	-0.05424747774183384	0.06336053814878959	0.29213238188467217	0.07978237256533724	-0.8275393218558831	0.18170935524491982	0.03791298111488707
1.0623783967174232	0.8130435172795959	-0.005372966367038219	0.6807725896997775	-0.13503005068845855	0.5346703732009007	0.8073616647740002	0.2912381728294361	0.022683312837587878	0.26216645430949576	1.3543867595056043	1.5616861722148783	0.01638631373463495	1.723468419582988	-0.5968703341572728	0.5148094166834067	-0.17373993159366347	0.22968138061740703	0.6144529892116997	-0.1347852233468915	-1.5233727030188786	-0.27343894150992915	-0.20381946333753054	0.2722009965780443	1.196098474767599	-0.21192238101464517	0.004669076775969711	-0.7900835595890818	-1.1397686063375814	-0.23992423692313677	1.2864389548498365	0.8415197547105301	-1.7925544438875256	-0.10764792917721892	-0.10017428451237165	-0.9767268549512806	1.2056313470194033	2.3176515987168536	-1.302743184341219	0.23115058011778916	-1.140643099931892	0.6834397580976778	-0.5273269175200358	-0.11636690994310628	-0.00259287118853489	0.2266646772149632	0.13047470636823982	-0.8380587999351965	0.14633256433150435	0.05311525838826671
1.068014666024371	0.741248960589172	0.043765986241593294	0.6936561669462596	-0.12439041506769224	0.5993195153812454	0.7130333799672043	0.22289450501371472	0.19049742136051853	0.2846565518545034	1.430200339551693	1.484069342727064	0.055804002279812394	1.5802840847342754	-0.4973450424848732	0.47543039430048867	-0.0748805763663418	0.2048979699863926	0.5950320896607104	-0.046455459664443415	-1.4883563381463463	-0.2082999049042143	-0.2048338268140582	0.2625564377361215	1.125966708488765	-0.21426485394544104	0.024953471769461284	-0.7517188729392252	-0.9526902824693938	-0.2554631858867551	1.36744525123788	0.960736563684703	-1.693720758300716	-0.12882135451124554	-0.03240736329193473	-0.9884226856712299	1.178860820483773	2.379307282170493	-1.2320645107687462	0.3288211900506046	-1.1109943174179109	0.7225496853921027	-0.4693024779629279	-0.11683429426820616	0.009508837364904054	0.18181099249939703	0.12522082050055855	-0.841082309195113	0.10579059401692478	0.04014154884802778
1.070137144743385	0.7249683808875311	-0.0009130816707121514	0.6660479495362386	-0.05483448174015063	0.6427128379403966	0.5924190222251112	0.1615509388368879	0.3796984135124366	0.30098817502247044	1.4630882804486034	1.4231457323599008	0.08340698126337395	1.4089240099184595	-0.4508150928874729	0.4601438364116256	-0.017176399209218717	0.15863012879965616	0.555821412014152	0.008704094277968283	-1.4342135676342802	-0.16851005111478137	-0.17012995521030877	0.3046145375988488	1.0697636967952837	-0.21949291688416045	0.04817601144923412	-0.6674735012070869	-0.8566261325174389	-0.3099544114590459	1.4008438489991968	1.0538079496182646	-1.593489414058355	-0.15849428671265214	0.034917973207574005	-0.9854386370333545	1.175076786843288	2.4719942658401415	-1.1887812615353404	0.4176211010384724	-1.061572164904653	0.7821427118732227	-0.4589604502647825	-0.145526217045512	0.00036952532265862594	0.16392566984075468	0.07927980423880539	-0.8768422047795117	0.0023163793489599073	0.01700837735605599
1.0475539440802815	0.6865675072708946	0.020249639243896563	0.6522430055505983	-0.043109703736242656	0.6872216785094138	0.4815279351047289	0.1577523716487948	0.5074718246695912	0.3415564194351012	1.5448555080761945	1.3999734879713466	0.10643523884595227	1.2843451120703162	-0.39993553491891287	0.39737632723607724	-0.0025771919691175206	0.16417647253463663	0.4806690487092669	0.08582134960306452	-1.414286190963446	-0.14271576819111415	-0.15456151838125728	0.3589301040677539	1.0276401290719452	-0.23627949870976223	0.05511477239277385	-0.615166778416602	-0.8040814507505651	-0.3561905631973644	1.37226660555077	1.1098872633998809	-1.3718283854380862	-0.24436966004422872	0.13664423043232782	-1.0004143487992447	1.1413043559011162	2.5417990498298586	-1.1510737395290045	0.4375304663449627	-1.041360420491312	0.8230440101421841	-0.4654417354009507	-0.14978843765879052	0.008046200275591543	0.18575629972587915	0.05026845966308278	-0.902959904820921	-0.08441203462471054	0.05449627449711112
1.0343573331029747	0.65236886964257	0.07082249820554949	0.6018977707455163	0.005312101596249735	0.7589138021512267	0.3943350344959759	0.16520146227097646	0.634721388565197	0.3385437608536465	1.6237519414886705	1.3298716967204105	0.11366256758404844	1.1364242737893067	-0.3262263970309819	0.33861842705896783	0.03947947648760193	0.12788356343731225	0.47187799497500765	0.1702885314523279	-1.3464097096054928	-0.11430607532558708	-0.16236854990516694	0.45647350128823516	0.9505238367928939	-0.25698596071097385	0.03164929690227771	-0.4761492873470841	-0.7495966543863016	-0.41645846730124436	1.352573718237342	1.163557998661188	-1.1939636375980727	-0.33143944337473463	0.13752255454688903	-0.9775813925865352	1.096535826917297	2.6495694831145635	-1.0850070541010215	0.4608319240747841	-1.0267494012705545	0.9129454565537832	-0.42584666766233736	-0.16356654230017936	0.0418156643865584	0.10878137887752382	-0.05009626425056988	-0.9071020234929928	-0.16813494071754792	0.07441779843788413
1.0088412404405074	0.6069297653321215	0.11850160198572439	0.5707869606316435	0.07098970251607002	0.8484151418840857	0.30776675911068957	0.19525310285314262	0.7131953892523264	0.3517491520036557	1.6303612342493579	1.2513813557902271	0.11098290723439197	1.00085899078722	-0.318796397016204	0.2655506769195739	0.02840531210354088	0.11071660535443054	0.3709647222959936	0.2730003190064037	-1.3167938686211564	-0.05069355886302553	-0.13791876533928926	0.5669056088749314	0.9477670798485921	-0.23916633429610754	-0.003077110397380145	-0.41078524055740095	-0.7089231849422095	-0.5115831235748514	1.2938184758825124	1.2161419604647556	-1.0598979690920491	-0.3936111696615887	0.17108417427740324	-0.934915606647255	1.0405891566254222	2.6994822834601644	-0.9869141646196248	0.47094703457951403	-1.0363694830551087	0.975463826777057	-0.34373623327387204	-0.2021982393145414	0.12214160348184558	0.08626200266155071	-0.10125022927195167	-0.908302723604716	-0.24121082414726008	0.10144384993264681
0.992920351998186	0.5495450585209943	0.17942641225304584	0.5277502225127803	0.1396370247444279	0.8593846366177301	0.27235842410394195	0.22716354791705	0.7561529073206478	0.3652961366252329	1.6583294028367146	1.1790254474894086	0.14442620303910547	0.9078370541218229	-0.30080790395251655	0.16587842416008652	0.0471977116476366	0.0964845657086438	0.2940032672745459	0.41341955847657247	-1.3001914457080637	-0.008311895916477467	-0.12694292675526903	0.7186635812572875	0.8745048059236084	-0.22650463689987674	-0.20196096442689843	-0.28577128296963966	-0.6224961209076418	-0.6371290765174472	1.2427838608361577	1.2728701873914054	-0.9731903977959513	-0.4450668777346709	0.183140529528225	-0.9345795796185289	1.0062748362432496	2.7327443419767774	-0.9303998605347596	0.4602210110257632	-1.0470630453691228	1.049690047746911	-0.2794812061495552	-0.2120406840609046	0.18951777777350612	0.009197492214128735	-0.1490264473777382	-0.898405354561872	-0.3229146982564285	0.15040734858954483
0.9856115862968929	0.49798972577561235	0.22418519068014575	0.4686796514745334	0.22334338162481612	0.8605151500387767	0.17846668992307985	0.21781714981955655	0.756058494596793	0.40109565634281247	1.622159759664352	1.1069712713921178	0.18687478278132305	0.8603056878735472	-0.3270539981029498	0.12496702040134637	0.007406664983045552	0.09051276970175899	0.19952165126204452	0.5034031224553046	-1.3278480035340556	0.03474792679626446	-0.08474408279877502	0.8726278992564549	0.8719368453243483	-0.22340920620306237	-0.3373744844966222	-0.17254000354919846	-0.6434957495371709	-0.7423024342945981	1.1209350289518818	1.393144935844817	-0.8904693377369595	-0.4419880035539812	0.2655127433918357	-0.9694122378833858	1.053043331404309	2.76274363674119	-0.9013176690920129	0.3760980630591149	-1.1323970088108468	1.1131111129533813	-0.3230932816486063	-0.20256119720691892	0.28656440602412336	-0.046502632810913554	-0.17741241230276597	-0.8350491372993037	-0.4361745059308392	0.21555225849547868
0.9920786368616854	0.4171526166285184	0.28595194153554554	0.4098703196736035	0.31363353792661874	0.840929737216961	0.11258411546777707	0.2135874584449251	0.773999513279817	0.4469372258048983	1.566450777710841	1.0477555047390394	0.1808326336403943	0.8684083134583649	-0.3592274069095658	0.02912708760944278	-0.006519986446306277	0.06148519587172718	0.1012991468761241	0.6037324391833303	-1.2926544551593306	0.04487113589313424	-0.020477660722049824	1.027950457852296	0.8253545633290983	-0.21226240148063927	-0.43679549928381006	-0.04716652304407649	-0.670179741739249	-0.8424056066676633	0.9636307781586666	1.4496377348232918	-0.8283608633830317	-0.4222920977516159	0.3195403222639542	-0.9959029045762504	1.0349694370145293	2.705903820011983	-0.8359212163222021	0.27249089872835586	-1.19066251521827	1.205568968785425	-0.30961703825847253	-0.17252085544396648	0.37572846786619585	-0.07109981475170749	-0.24714050135072657	-0.7647270791085108	-0.45156588891243904	0.20542360667725895
1.007929374312633	0.37477194815216863	0.3727030827560026	0.35635665140092476	0.37779952366045133	0.8822093511337059	0.04066411742149245	0.23129279892818594	0.7483613176242767	0.4877691526858687	1.4399898243055824	0.9887080244565549	0.1925314512673206	0.8441613981619742	-0.3790340760496921	-0.062380951337261945	0.009417712718191817	0.05000478280190886	0.05651621386515263	0.6917602997698216	-1.3087367336081104	0.06533159563758686	0.01891787498231075	1.189649970106919	0.7635037680811804	-0.1656681181195594	-0.495832254697912	0.025617076583390862	-0.7361682211715243	-0.935575736104487	0.8473259945595734	1.3950917248228383	-0.8468928100570381	-0.42014786716904773	0.3510619550025389	-1.0414948588996544	1.0514897941419221	2.5716163604272495	-0.8152397514414396	0.19063965862669083	-1.263856817564564	1.2235991002093471	-0.3258666700127211	-0.14606953865033034	0.40299447740966104	-0.07864027267310947	-0.30930236762756913	-0.7197651128161465	-0.4408165102539045	0.2672538557288962
0.9809526896297642	0.34490222888246075	0.4615287804846454	0.33551956854577414	0.4462243882823943	0.8886668672250518	-0.008061230212190346	0.2002212646737313	0.7373028104405698	0.5316549015025452	1.3506503467877489	0.9689243181715369	0.20496790941484982	0.8114823424326187	-0.38865815945385074	-0.16465730305828186	0.026722886979880855	0.05927247052641875	-0.03221345956919168	0.7551763268915089	-1.3337133135968775	0.05234695560292383	0.09874678464342013	1.3772921885004954	0.6820214299388034	-0.11998838107637073	-0.5910072955110307	0.00018284791079257735	-0.7739925996581485	-0.9916735735243897	0.7679966668898393	1.3619208583317572	-0.8788448689624738	-0.3984276536557658	0.3875056761355631	-1.05735806788974	1.08839470430521	2.4657076699291745	-0.7366659340197553	0.012545044814313256	-1.3893576866044925	1.3002423519323947	-0.2829677980923606	-0.08466172696486692	0.4659185497333212	-0.049557301652312785	-0.3960097754926052	-0.6732602369897711	-0.4632052849373086	0.2493922530677269
0.9836382630995381	0.35821791823255433	0.5318106781299081	0.27894475860233225	0.46754577333442293	0.8779436838352155	-0.011692186369133144	0.17300603786055704	0.7374969658533087	0.5932034714161921	1.2328761705497557	0.9474099574807958	0.22309441877218897	0.8769581781374942	-0.42722905988767595	-0.22615041696497684	0.008746280496112011	0.10567226317659628	-0.018893694041250866	0.763174150213346	-1.316847860436438	0.009513211604894656	0.17587793623944634	1.5443861902629457	0.6598392588535578	-0.05826121761812668	-0.6478233493424513	-0.05956186726560171	-0.8835022383313925	-1.0437994070740984	0.6763549261142817	1.387399195884869	-0.8156622544759549	-0.34963655816710093	0.43261897294054485	-1.043357477621087	1.1639215704455272	2.399546092782839	-0.7237382287959593	-0.13093088210411283	-1.5165626690809704	1.2979644436618307	-0.252816410332168	-0.01781755629975044	0.46933844462084356	-0.032088381355526135	-0.42233407797585476	-0.5605160789702913	-0.47973357914135734	0.2445941565933055
1.006747160778001	0.31180428094677953	0.6627135659250866	0.24837186921372859	0.4204954998001925	0.8326489314231841	0.012066401573363202	0.20112615051357913	0.7410242111735048	0.6269251772748533	1.1645931238395613	0.9560622434564603	0.21364209123454142	0.9639766627103917	-0.4810567158114852	-0.3413747943547175	-0.0016031895017572795	0.21743039466804398	-0.09541091644690045	0.7490976848677356	-1.36107484959821	-0.018128394102985355	0.18255065853869942	1.6701139307069226	0.6160019123003411	-0.031170672468099892	-0.6864983950686983	-0.08135306875267666	-0.8802654607329888	-1.1299951153356778	0.5741341656482764	1.3539163080937855	-0.8910188347144773	-0.30874361728941035	0.516892500181557	-1.0399771100234934	1.175731914851617	2.361784616200614	-0.6540888858332269	-0.28042286003406725	-1.6486686775066857	1.313986728104998	-0.25577021236022024	0.02370056842298623	0.45366190700021924	0.009558163956849488	-0.4601172867049973	-0.425621278692039	-0.5035943210009339	0.1847259585214985
1.0386536700946838	0.2697303379058929	0.704690043177117	0.22510434420898368	0.4098070767112085	0.7681077093426811	0.015580848809154928	0.1306620845155368	0.762525460319585	0.6588619527769679	1.0849423160692737	0.9423396731979894	0.18228472638513393	1.0489524136044623	-0.5155645582328272	-0.4275784605742766	-0.003746421352156429	0.3131886071909218	-0.14571603849118173	0.7232404286676384	-1.398223662088904	-0.058803078737714176	0.2094043061816798	1.821235620861837	0.6092727742105142	0.02461463306638052	-0.7035625864668329	-0.08918456688809104	-0.9271366500008694	-1.1689459333422332	0.4450640967970645	1.3200692501268056	-0.9692777817038625	-0.30471969187056364	0.5951466200132304	-1.0734801302368826	1.1912724568180069	2.3656528510851627	-0.5479728013766056	-0.45674690175315913	-1.7457408763303888	1.3463979968138329	-0.23050228922336116	0.05240567123549017	0.4487175044691078	-0.001153681649805487	-0.5113130598367321	-0.30188685737645826	-0.5417019378856278	0.1600928880523902
1.0268121827507477	0.2242345184045454	0.7121500396166744	0.19962593578855972	0.35077875034890066	0.7010406156852711	-0.06109418747301347	0.115797172682271	0.7677388257145752	0.6789789829493815	1.0247286415219805	0.9654034517617468	0.12574696496119014	1.1765775272516932	-0.5998465631018758	-0.5294839078197909	-0.01268356069792716	0.45163077646856653	-0.21604777783460297	0.7080834214166634	-1.4365400867707003	-0.10548153568885361	0.19033346731594947	1.9296430192117662	0.6220422827297248	0.06878897637389723	-0.6713866325788295	-0.1277568191320198	-0.9486600614490749	-1.174292861629033	0.38611312771006145	1.301625115212135	-1.0726591171080753	-0.3964931557813426	0.7018087722102003	-1.0700362551386444	1.1956524632081016	2.278161415392649	-0.46956819756728485	-0.5429498356193614	-1.8606407784682522	1.3743447503345891	-0.21456819978029032	0.07218484867232582	0.4479989467262701	0.015039743533514916	-0.49358032403100555	-0.15632254095715614	-0.5772326626202644	0.07699909766536042
1.0500911844882943	0.1810627006811003	0.7085154994978171	0.13580313479948355	0.2582591624917424	0.636166718064691	-0.12642636462439358	0.09063599885468837	0.7812880010875074	0.7200462893742074	1.0721443724709183	0.9463087335432154	0.07722080951399832	1.2769773344720194	-0.616893942649637	-0.5840969127238009	-0.014328156080168658	0.5929278238735403	-0.3099131536836032	0.5950135379981328	-1.4846081551121502	-0.13101979974369662	0.15449536703824496	1.9940428451362788	0.5873368206791209	0.1116619539353358	-0.6343137708803559	-0.12685588791160982	-1.0303400900310038	-1.193965565760767	0.341060214883501	1.1942574563028598	-1.176669841535682	-0.4717996397763297	0.7697460787571415	-1.096383828981956	1.2448758716387047	2.252337947799272	-0.4120273368663231	-0.6383763947871942	-1.9585870421950997	1.3938610372200066	-0.23863848836465906	0.1164900439150202	0.46767687651327006	0.05165476030678786	-0.4974641232823312	-0.020216358885791652	-0.5297630706085635	0.0470306161677501
1.058569778445742	0.17374886182546595	0.6809542577398953	0.07372064100155484	0.17114328532600084	0.5944509602707225	-0.26158866462720026	0.07588399344806267	0.8227426285973968	0.7150610953307684	1.1541799765981546	0.9919432641943782	-0.004304831121405089	1.3330215040626694	-0.6050616100263219	-0.6319778251871953	-0.026680768080856405	0.7443953321179272	-0.4205513444592192	0.5225510783268243	-1.5215881678230474	-0.22160556907597356	0.11384959814255113	2.0261255267974443	0.5451767366829682	0.17793867673584135	-0.48088536812253	-0.1616433022253011	-1.1163657457140146	-1.180226301503932	0.2772336664209922	1.10235890978486	-1.2369805782768113	-0.5566457034329021	0.8196529498992664	-1.1014475472928338	1.2344575487626472	2.2207835502366167	-0.31821194558599164	-0.6931048644435804	-2.0430046241830975	1.3930028187338146	-0.2347469977015561	0.16529246993706254	0.49681911061510886	0.07771040203519666	-0.43944578914238086	0.11718171320693434	-0.513408101888929	0.053330431303912615
1.0605785157987415	0.1612387840961472	0.6604459342161725	0.01735981951433197	0.10645249780708392	0.5477736426629937	-0.3711059054580682	0.052446541864762906	0.8724901391213706	0.7330469863898933	1.2243187147009726	1.0040802613049	-0.08583541413410042	1.3068592685719853	-0.5940360310707119	-0.7087939832810708	0.011556619429075161	0.956165825319889	-0.5051811793835969	0.40137638987011426	-1.52993378969785	-0.2838096762482303	0.02105858467129087	2.037464667980919	0.4880505438928968	0.23581983628453562	-0.3637807128799584	-0.22499801752222845	-1.1901611054357293	-1.1797910239248053	0.27709908137976524	0.9928229852352061	-1.305945890034124	-0.6519970947762384	0.8529016205335003	-1.0682974358488475	1.1591239411144596	2.1735371845726337	-0.2099071801432218	-0.7293477742014611	-2.0736818867509728	1.3602593639641554	-0.16195195346134716	0.2164601039678402	0.46919416592552754	0.1024173627804793	-0.4301539366164467	0.19893218143970348	-0.5417968970610565	0.004333402563884444
1.0328905968233284	0.23291668732197293	0.6019499632071992	-0.05041918376534502	0.06967351908923165	0.5372648467923814	-0.4287014322247108	0.04738471657201898	0.91379087851919	0.70206700939925	1.3199872887894497	1.0058232085041001	-0.14902531810681646	1.2778005967586448	-0.5337137881278833	-0.7340296563534	-0.009114738495403247	1.1608027651347403	-0.624129108249383	0.2690901602211718	-1.5777080660416085	-0.3298764604335668	-0.07665766692039458	2.0326326223676294	0.4528371570897045	0.30917806515659657	-0.2653775507015787	-0.25760271066551044	-1.2320893383475564	-1.1618433087177562	0.3168008212753243	0.953462325606673	-1.424255796207837	-0.7533227677334304	0.8721099480571108	-0.9960773492299186	1.09811041613979	2.0404037198261813	-0.07999685200113818	-0.7457253050241421	-2.1312395526759316	1.2883078489570807	-0.10660080927076739	0.1746459353775785	0.4144447405853839	0.1380873775269818	-0.35383741197824703	0.2409754771968995	-0.6331856074936901	0.08780041984025064
1.0043238068759839	0.27531398994882417	0.4860141234304424	-0.08108076951577271	0.010714536752239396	0.475587256210466	-0.4693298392324752	0.036580073829892056	0.9379319497660902	0.6351242313858302	1.4553317824433198	1.025582394939028	-0.20830801889878087	1.2308961726789385	-0.4961969331968049	-0.7579244777412522	-0.04318790333692188	1.2986506459447829	-0.7751845073645743	0.17478231909966743	-1.5728549919916293	-0.37391804524053773	-0.21458368372151249	2.038741671614135	0.43714993665744634	0.29368565053151496	-0.19652490306103887	-0.32838113011210257	-1.3109867586262962	-1.1214139287757556	0.30421012182426577	0.9930373574430671	-1.4492814346221539	-0.8677613858021301	0.8380069194433251	-0.8654376774390631	1.0938131192299672	1.964091844823291	0.05156686583721455	-0.758415807477313	-2.121317082009839	1.2897942179057618	-0.09427747350642154	0.2861507566961932	0.4029737679602432	0.14630059865827227	-0.28725364122974517	0.27619337635524877	-0.6967762687823897	0.04347782563994875
0.9538272364651892	0.3073319367868647	0.39037309391373937	-0.1369491930720236	-0.04247698178818484	0.4296062294336173	-0.41285450137197754	0.048204321783453366	0.9205352524318379	0.5586054226930048	1.5346808404704828	1.0478141420212932	-0.29802672136293146	1.2187876954006964	-0.4741692834280741	-0.819124795037556	-0.03055815074536437	1.4266364758564307	-0.9168561013285291	0.07482039724758868	-1.5510813476340657	-0.42839559918791725	-0.36681576401891075	2.047258235242152	0.44837549613450733	0.2829320446186487	-0.10243301317088305	-0.408171941456962	-1.444307768709388	-1.0834634047473346	0.2770687508647243	0.9731318055218138	-1.462112898680463	-0.9728215155181266	0.8233959999684538	-0.7626327000667368	1.0717329094714696	1.8650472238043736	0.17261466011393506	-0.7359321294810427	-2.1178780794635887	1.2632783266654246	-0.05661047382024835	0.4180745954680667	0.38457844913588246	0.1831850151414131	-0.19414872147841555	0.2963926336713273	-0.7380471257361554	0.0236720911036439
0.9123547444447674	0.35646677930670534	0.29333202604571607	-0.1916021266975244	-0.09374960879556456	0.3738578010022281	-0.4264531249354772	0.05779140203110531	0.8848749671437703	0.525541893921336	1.647326661627177	1.083400135715762	-0.3908625279212406	1.0985117883115572	-0.43545145450240935	-0.8109659106840784	-0.06890020798535272	1.4795912015744888	-1.1059445840394757	0.0475637554628031	-1.56302208329513	-0.45086041476977545	-0.5559495590708766	2.067292247049938	0.4307150409744356	0.23133053600640935	-0.029179203266142317	-0.4142511998098601	-1.5281973309125347	-1.0449601472851013	0.23496676985617126	0.9686541165579848	-1.5845972475415084	-1.1119466805265001	0.7802697215236788	-0.6984000884655693	1.0123950231278	1.7399620112251473	0.27659255921711956	-0.7718995211741861	-2.0901558183031694	1.2902922835098125	-0.03096172070142616	0.49354580886451505	0.351299996618143	0.2298096717202084	-0.13736372659387602	0.2655888404426493	-0.8208005486263781	0.01538706710675689
0.8882295766112678	0.4548317389506112	0.17946798505268885	-0.2270681422176084	-0.1164661195276389	0.3735071661142287	-0.45455167019083864	0.024633154730694502	0.8565426390651067	0.4726908912861386	1.7319876275747745	1.0887714948334608	-0.47155990539878295	0.9675942714670516	-0.3622833532065319	-0.766211010196945	-0.05807375429134024	1.5050467692712748	-1.2601743412912967	0.07015415220713382	-1.485712989861337	-0.4734965002536164	-0.6843290807176758	2.061399237815541	0.48776987013684636	0.21301458586589436	-0.002367771364156129	-0.5099969605013803	-1.610147058750409	-0.9700378980172992	0.24238238933422762	0.995515097877445	-1.5579548256180644	-1.2783689919745218	0.6564390464440003	-0.606358426613856	0.9842916602880567	1.5897518417093184	0.3219225683424327	-0.7401947624698763	-2.0516593876150475	1.2956310998854002	0.03492842152107298	0.5946722649286365	0.3292518230831528	0.23502837101792395	-0.04535801174390832	0.258503325121081	-0.8767135106890969	0.09345900685422312
0.8700778866432524	0.5461345506897146	0.11983629785637358	-0.2765136231698161	-0.18225168289337662	0.36112520908384493	-0.4591120712566642	0.037516651602769666	0.8602624440001291	0.4357808965345498	1.8039806665184035	1.1102109154997968	-0.5248112708226891	0.7932103468440472	-0.3550059368671598	-0.7292649183518141	-0.04844776033050199	1.503932973323633	-1.4272677513088967	0.08059572955947591	-1.4007468972734611	-0.44432242456073323	-0.8222410874503578	2.0190413380442287	0.5023608635407874	0.17886862446258303	0.02054811774471957	-0.582939371943847	-1.6558491969260554	-0.8895376471799505	0.23974527203123758	1.0159866578241046	-1.6195296709845224	-1.3889409841554847	0.5031968005124238	-0.45460572642837666	0.9517395612781436	1.4002887063261387	0.33863766972873466	-0.6440854625180557	-2.031118415070328	1.3167242031238062	0.036671876946759836	0.6684130715039315	0.28028566187249215	0.30203718503494986	-0.0034436391105193446	0.22590441599225675	-0.876365660235947	0.08239661740254453
0.8412961927623333	0.6492761052100586	0.07292401115989514	-0.3227935471520943	-0.24075513699902987	0.3520753612846323	-0.3600179417968514	-0.007041864544992354	0.8653993174818263	0.4049043268792838	1.8350004010563865	1.1331767461369193	-0.5634622715421279	0.5773979035021867	-0.32379971383820055	-0.6785152176403342	-0.07601865662252286	1.5022496913937742	-1.5629865433629668	0.12806527315632524	-1.309285308778192	-0.4238446575741344	-0.8996284478133146	1.9984997801805982	0.5034032418878174	0.15020061034989268	0.008095794440486193	-0.6979344762032191	-1.6944254671756718	-0.8475851795536695	0.15963702936200094	1.0007945200723651	-1.6344238785602172	-1.376252550289545	0.35121399234234835	-0.40768413405350606	0.9445033807703697	1.2883857754339745	0.3889560352976399	-0.5916650796405515	-1.988433272123741	1.3353929458823133	0.04185121785289249	0.7218241502951906	0.2651918245692788	0.3463335635591417	0.03953518543250115	0.1522070453869032	-0.8564652157768833	0.1543206090598883
0.804781392252299	0.7236503316090654	0.034539818348837785	-0.34525633147554763	-0.28391735304881693	0.30681737106032353	-0.30608360052885586	-0.01651276951253535	0.898633936748988	0.3637846307308651	1.8213298861962315	1.202617881909543	-0.5580064568099774	0.40771204833262065	-0.32849643706450726	-0.65783180903817	-0.083277486157352	1.4968282565610982	-1.6280515592489828	0.18465386675592238	-1.254041401035924	-0.43290628962512834	-0.9646758434626428	1.9816064130556863	0.5429223153545204	0.09174724217401999	-0.011666959241637423	-0.817364243515479	-1.6651380219626013	-0.8149869576093213	0.13796003918654204	1.034426244698868	-1.6352282247864243	-1.4054708641348774	0.17803426833294483	-0.30299322507976295	0.8804503797890868	1.1300839289575328	0.4244481833402672	-0.5342687001225209	-1.9361799366089574	1.372960997559796	0.012245314340185571	0.7634247009303585	0.1908358783735276	0.32464699206688186	0.06376124337741437	0.07361281619575669	-0.8905445644828625	0.18587183307050378
0.7677871460012188	0.7906080342243691	-0.020178594385016135	-0.31138935631018083	-0.3321265315589712	0.2994692564116571	-0.2107131763425787	-0.039985164797734854	0.9199436901455172	0.3550001214587394	1.7896051418897507	1.2352279677927502	-0.5650470603043489	0.21414246281814017	-0.33786312749026004	-0.6304971345320526	-0.13081483062429672	1.434916695954947	-1.6650624580800042	0.2217585833439756	-1.2503912263691097	-0.32644139294616326	-0.9963713937717424	2.000990825101037	0.5324688912057349	0.0339550404895599	-0.0617880262923487	-0.8805493342780861	-1.657244752875307	-0.791252430424397	0.09858495315375956	1.046636790536233	-1.6491562650016456	-1.4276794250524676	-0.011790980182941979	-0.21710616354366738	0.9008940056738914	1.011418558220425	0.4342512084317883	-0.4674792604675072	-1.8979179020361108	1.4389940073199305	-0.019434894520663604	0.7796683846177592	0.15699552091912128	0.35087634508362137	0.0001292994202872766	-0.011046432126450645	-0.9042686642579868	0.1352669118608018
0.7518566783200754	0.8537491945820159	-0.03274085701383097	-0.3295916873738106	-0.4288085227243038	0.26042782476528475	-0.14902936012063797	-0.02034431567352688	0.9531224564857268	0.28896367942660134	1.7618365174873631	1.3066964284361344	-0.562797845094759	0.10423401655912443	-0.32735538170563094	-0.6215540428974664	-0.17772513815883173	1.316629594069552	-1.735796849526952	0.343937468358391	-1.2111021130514523	-0.26685834768363514	-0.9654002244138331	1.9856534639674446	0.5963798439922597	0.01054745191167175	-0.07216580073131754	-0.9429905678768202	-1.6571249294867827	-0.8070506267221799	0.004097781545901613	1.0806168910562497	-1.6267418485609757	-1.437989308318687	-0.22175967834029553	-0.1776133409593706	0.9386586748911732	0.9086926670030454	0.46173625066233265	-0.32596668931753636	-1.8597900637124685	1.5070663890018963	-0.06705299315168914	0.7553905975671231	0.12035749730427825	0.34162569321948255	-0.020563973199804516	-0.061152419243421276	-0.8866062576282377	0.06237293253725198
0.7658607997780876	0.8684411956195477	-0.017584339943620197	-0.28502320119592894	-0.5340499908355577	0.25185056672156403	-0.11017480859396116	-0.026425630303026776	0.9728922648962859	0.2833156930109961	1.7505939060903177	1.3719123930432833	-0.505647061663353	-0.03613188033579036	-0.33534387661998966	-0.603761488374895	-0.2166375114092256	1.2103230040421376	-1.7214422383925814	0.44853942726667706	-1.1739777363384047	-0.182080777303954	-0.9748275332980656	1.9805284325843093	0.6223859911697066	-0.006147787496413276	-0.06326645091899952	-1.0170533508165935	-1.6767711336165732	-0.8196890302233406	-0.09473428725915863	1.0707705332843187	-1.5971695122182827	-1.4445157083244098	-0.4028807913228699	-0.2019612243858711	0.9732447228865251	0.8772826283094565	0.4537433906498737	-0.22925212706935935	-1.8284069288737839	1.5225401537028116	-0.15999074549351916	0.8616965033094219	0.16924571880281908	0.2902070467216431	-0.07303332589316414	-0.08974075262839273	-0.9064527252928475	-0.04223977755325223
0.786533909896062	0.9135687122043861	0.008905127862346443	-0.2608606207918497	-0.6322108983781921	0.3004868356422489	-0.10269619541198835	-0.05292398160466202	1.0393527265420883	0.2806565403263547	1.692761551520445	1.3892314271045847	-0.4337365249565499	-0.1285118726618794	-0.28516450900992907	-0.6378501053855519	-0.25107076611359047	1.130029731336937	-1.6920762137463279	0.49350371301450513	-1.16972687559806	-0.1084218879563474	-0.9381240308053613	1.9490849926028075	0.663037008247681	0.008876525292461596	-0.02886439273473118	-0.9882407362638069	-1.6540088449627883	-0.8112974619386296	-0.20765952804726434	1.0827570460447375	-1.6307853779506858	-1.4060903853264517	-0.5409584653273327	-0.25774066609429774	0.9453560450890551	0.8170024823242155	0.42094816397104856	-0.11652750841096049	-1.844390596795559	1.5115555975411117	-0.2178185247668501	0.8133389541677557	0.20718379743935458	0.262733113312244	-0.11475694902306799	-0.17399943789850159	-0.8878697144465748	-0.052091157324430794
0.8160219516901263	1.0087575436932947	0.03161883081080091	-0.23004294197382108	-0.7514766318368858	0.32907898445613293	-0.11786783254237565	-0.04689789009728079	1.063058304538552	0.28769366521050793	1.6758531367669047	1.414341594229521	-0.29490248364701294	-0.20556247494287322	-0.2190545509810656	-0.6133277599432522	-0.307416910379512	1.0448772707426215	-1.642494422899193	0.5262375175458807	-1.185945158440847	-0.03577447172324781	-0.9124985512151298	1.8497349977742215	0.6814869919904666	0.013196382019665146	0.04485321218595646	-0.9585067235576128	-1.6532657466904055	-0.7971971552735695	-0.2548196906779382	1.1547063437874656	-1.6735118687311956	-1.3690610092659	-0.6522389612076465	-0.2892773654649484	0.9214150967784436	0.8350904714908184	0.3998141622947041	-0.056353169745682365	-1.8213786239821768	1.5006514548859955	-0.3006870934078484	0.7003653700036467	0.26404666935471977	0.24932706030268545	-0.17165343220188167	-0.23082993906786528	-0.8357901043603748	-0.0728736794009844
0.8596231634487947	1.1021236990344687	0.06082525731116482	-0.1624161163837942	-0.8154806739018424	0.390845786019408	-0.1403734199964966	-0.05416032576942068	1.0739153156391203	0.27513135791759924	1.6511923956635144	1.4122833730329092	-0.12840580799291984	-0.24253273285788518	-0.2052073408905041	-0.6410934445812988	-0.31313975765227153	0.949317044806399	-1.5091151710968056	0.5740316375669939	-1.1768605150539289	0.0445669530927229	-0.9086050755227522	1.7942230727451125	0.7420208631934642	0.05521479179166734	0.0884348533470269	-0.954932733654099	-1.677613086184488	-0.8168698594053054	-0.29318294486323415	1.1821818554666002	-1.6793117285611128	-1.3141397742977758	-0.7649163527904757	-0.3386251051429194	0.8858525449980205	0.8845936884233604	0.3391587062706231	0.05012548948296482	-1.8039286383774402	1.4529656050204292	-0.35462649137661706	0.5991564880270939	0.26966142215512956	0.17936704712205614	-0.22426545507182188	-0.3041626489391234	-0.7242710483071126	-0.10964098143930205
0.8905926490406977	1.1199180901790462	0.04353947070028722	-0.08031392969303539	-0.8825439573112706	0.42388448427914954	-0.16602305937172485	-0.04981377573068056	1.0376912349484175	0.3105403247195392	1.5876184526634123	1.428323167730235	0.055760671628173664	-0.25976237875392316	-0.19450927056813505	-0.7015072171143446	-0.3892473899213723	0.8224141571482235	-1.3627746796120832	0.5612677292647125	-1.2088483948486353	0.10394903270857836	-0.895489119872769	1.7443412096205946	0.7935062001771195	0.06189271923349328	0.19895915248706225	-0.8952822436031992	-1.7213650503960132	-0.7987133337899277	-0.3266609738686173	1.2723043874462583	-1.7160841534896405	-1.2696335851825842	-0.842898335422442	-0.39650294721757573	0.8553454079206478	0.8696953655590564	0.3211505659109433	0.05098801896588465	-1.8247845247869563	1.400424344929914	-0.4349685068853556	0.4353407153167132	0.2986555106520109	0.1235333789153068	-0.2606291913542525	-0.38094020105843013	-0.5610812064071289	-0.123183537794602
0.8853511604852061	1.1614915700756558	0.03275820281095437	0.02234805435261682	-0.9390029606868225	0.48454935742394234	-0.22655428890582216	-0.05194792701601425	0.966855169895951	0.3329071816766666	1.5079613874099729	1.4643752357870148	0.2241725494500752	-0.24388389714823272	-0.1455539168646806	-0.7661415546119147	-0.4581784718355822	0.7654094545092742	-1.16960013426946	0.5548307061402198	-1.19868029801797	0.136348480243175	-0.8719441498294025	1.6578448556494085	0.795284858192973	0.05309798176213347	0.2683450852182421	-0.8395967391097642	-1.753873908756861	-0.8214928604308778	-0.31076910376738226	1.4371329833193784	-1.7256925213089715	-1.1678864620504226	-0.9476289560717813	-0.452620586464245	0.8411941454852165	0.8934140638905361	0.31344020583197574	0.0462465636588114	-1.7736691734654175	1.289507362290684	-0.46842299014158806	0.31879216826699464	0.36880305611854247	0.005139882532480822	-0.2817710301583391	-0.4674726998020568	-0.47990010754795226	-0.16450546250747738
0.9000252481008376	1.220342917890459	0.04635568816137654	0.11702184097481379	-0.9700879704089207	0.5337161475909701	-0.3566672010457842	0.001850385020007944	0.8946355799689389	0.37062996556856553	1.4381091029803514	1.4826520559497092	0.430112368750434	-0.17415047284046975	-0.09606890679926408	-0.8091035559432808	-0.5255502021971129	0.7076658340592287	-1.0157895764678861	0.4396731454216762	-1.1704587030243236	0.21758620023385947	-0.8327366712448955	1.5898417486736256	0.8053598204235657	0.05666330972350827	0.34473871006624884	-0.7442977754272522	-1.7847849608844395	-0.8239893731069255	-0.28470425020177703	1.6068817855033604	-1.7472642303957222	-1.1318012781533757	-0.9808905649455673	-0.43109877877749747	0.7994830953052111	0.9095842760979721	0.20137551571215545	0.041038921256849825	-1.7258622070075706	1.1659712446205763	-0.5395916892692428	0.18190888501986563	0.3292127758889019	-0.11152638526553174	-0.3287643042975381	-0.5124148852029596	-0.3732619531117289	-0.17884045894455144
0.893290220748996	1.2997775226149997	0.06139708161684819	0.23031288431324523	-0.9370085447717358	0.6022703291460731	-0.4463372759768422	0.03057511027786326	0.7676598390372116	0.3755577803909272	1.3503513781482492	1.4654829019372193	0.5451398209557793	-0.12797083608811294	-0.06179733495956587	-0.8858610756002967	-0.6161621661497826	0.602806902350508	-0.8425250244218822	0.3967132269852263	-1.138775547022573	0.2524706805596357	-0.8168888960903461	1.555677536293056	0.8328656270372246	0.04880943281685488	0.3747172499301138	-0.5506538567589646	-1.8596212379780792	-0.8042091930297269	-0.26104921837921924	1.7577441534144793	-1.7966672707982638	-1.0625739816240043	-0.9747991740340554	-0.46810114266563707	0.7885978309638499	0.9473707695512987	0.11066460810068764	0.06557678823833202	-1.6884856887511344	1.0558807420392764	-0.5546221158497843	0.08983792421589809	0.32650164257312375	-0.14799103451924484	-0.38233530069869803	-0.5180207898431954	-0.27892850867053565	-0.20817952111531488
0.935315018781505	1.3681403980334232	0.12878543791119407	0.30522610819634166	-0.9070628489289779	0.6792198088023506	-0.5294176549922739	0.07671007941776986	0.6671491458109527	0.3605824897455447	1.2391378253575365	1.4484189269063508	0.6705329693639522	-0.03901942113018799	-0.07944961624905307	-0.936824961599358	-0.6767583860882587	0.5518801533441466	-0.7335711838260137	0.37218351187106424	-1.0570142227492234	0.26667797108661256	-0.8191230273321816	1.412752862912632	0.9201983223445905	0.0358026765338124	0.4415344718037423	-0.48247454471870477	-1.9123642081266083	-0.7855037724071621	-0.17140311632636882	1.931046470962697	-1.8488726724906912	-0.9388686141538898	-0.988680863067593	-0.4239020927266205	0.6977849193285978	0.9262164001181749	-0.00248829288108664	0.08472617118364151	-1.5980844659930769	0.9177157494378239	-0.489899533330073	0.0296552474945369	0.327845866296062	-0.2120089018744893	-0.3922734369305042	-0.4852567102706666	-0.15119662278970214	-0.18669527119216917
0.9636743069343648	1.4588228700808508	0.1579815246692876	0.3880846414969314	-0.8618337721896877	0.7668264568937744	-0.6278719157395505	0.12457059885416029	0.5715401054540267	0.3835653687727885	1.1270397425594445	1.4052067996756659	0.7606300300094935	0.04385968354790584	-0.07609611989347831	-0.9658462841110268	-0.7733736098489125	0.5246861107168889	-0.5236263404506412	0.3035115077279047	-1.0280906216237444	0.2888464402451311	-0.8240602099709115	1.332085172285936	0.9109864167023629	-0.004604224076074975	0.43864569674157206	-0.37330257252336035	-1.9286785490012945	-0.7149012884616601	-0.09838453989671868	2.0729828696225123	-1.9427501574905286	-0.8654405906925202	-0.9547714738779769	-0.41928453470508	0.570561556379515	0.8699898347967977	-0.1530867524370468	0.025565949583652565	-1.5286263661529351	0.82616424633609	-0.4902290721839709	-0.04017616800973083	0.32900336124894713	-0.27469638471402297	-0.38094082601796914	-0.4823311164234867	0.025379983911472292	-0.12641093998354708
0.9738776476797326	1.5322722238790012	0.1915763750721681	0.4275461697022328	-0.8018073287865771	0.7968086686089461	-0.6878173301164833	0.1772142254186336	0.47118945480045504	0.37403736200667603	0.9766368938098198	1.3672437609965442	0.7913879736791735	0.09061094499211815	-0.12009202105130772	-1.0269421698970669	-0.8423326461077381	0.5069890144501414	-0.39779284846907703	0.2556394078826938	-0.9571802134045887	0.2455507624408238	-0.8086370520856055	1.307577356556172	0.8707963791053231	-0.0792652606476107	0.38390506738761726	-0.30060431614480426	-1.8989497865177474	-0.6719539006545192	-0.0746691403286701	2.2021075686732536	-1.9645322340518263	-0.8071645408408308	-0.8604222969274542	-0.39554359005056106	0.47475700774099155	0.7958986713495493	-0.2867444775429434	-0.005332260696751365	-1.452735345446817	0.7458879266180796	-0.48114106384490407	-0.1616867651262786	0.3127948227928886	-0.3030401363904121	-0.41024744037306016	-0.4645174346176847	0.2296248755444318	-0.08187923529051197
0.9853200000727478	1.5975339098924703	0.18595263132761614	0.46292270578490263	-0.7363827208046446	0.79300299726359	-0.7226552866824623	0.25043440187072585	0.3775628209974887	0.3635409561474404	0.8159504972476312	1.3652631092988783	0.7739335780858643	0.12364378711173107	-0.19559202900381875	-1.028428233165031	-0.9096750684033637	0.5123179703772178	-0.27170274532606586	0.21425666258858572	-0.8455890904069682	0.19964013296232178	-0.7794788488732081	1.266394359316464	0.8142399827245622	-0.1539224819338939	0.3411954987188726	-0.30910765101005555	-1.9058810863850717	-0.6391237609735676	-0.004333140313998303	2.369705316426703	-1.9966860934305823	-0.7054223549193128	-0.7781780761182053	-0.3124845416349348	0.38908174830561565	0.7470674150027374	-0.4015564951756107	0.015290090959623703	-1.3526065139229273	0.7067883890333545	-0.43153014100493436	-0.2482803060717061	0.26430609602604505	-0.32023671271820586	-0.45139794399020994	-0.4057266471044705	0.38784385450328757	-0.06056303802908565
1.016209658674466	1.5675758394217203	0.2040322121616298	0.4750629876813871	-0.650607755539808	0.8314539845947216	-0.7603168884798166	0.3110850052811702	0.32049224704437745	0.35616846218983145	0.6149376809825691	1.319132396801915	0.7225632021829499	0.09519214608211349	-0.2534362402222028	-1.0861323963883636	-1.002977194681573	0.5440604451753395	-0.16491193995019743	0.2423492142709358	-0.7561321198680463	0.20076540921362632	-0.748345427388026	1.2581749246914025	0.768402359757095	-0.21305732738443567	0.22775313808304368	-0.21374393651640616	-1.9250016137135937	-0.6296307945534553	-0.02115138239089927	2.460233109478767	-2.021960650824961	-0.6301826220122289	-0.7317475102259394	-0.22875818212709395	0.3111366038014178	0.6707749659288	-0.5327725689716404	0.12345612109068167	-1.284739802670004	0.6710774623835786	-0.3874020537252512	-0.3217999617948664	0.15217219562547332	-0.36436379634275257	-0.44240397425054	-0.33534920241758537	0.5008026915701036	-0.013195690087529539
0.9921125512375161	1.5071487776080608	0.2628884531764627	0.4854649983832581	-0.539655250218439	0.825567699948041	-0.7805679281177235	0.36837411113086427	0.250790730476082	0.3241475512863759	0.45043637505275946	1.2732664723911844	0.6557444908430929	0.08638196386550942	-0.3429882161930611	-1.1278406514085866	-1.0865014692521984	0.6030697265186877	-0.14762539355155901	0.22170352242223124	-0.6702931716569305	0.15246786205101195	-0.7161320511408238	1.2517447748789547	0.7008695507518503	-0.3021086661072895	0.11978000029644262	-0.1156809463569902	-1.95295331803991	-0.5854961813916066	-0.006948424208363675	2.486570223979201	-2.058745450310814	-0.527703014308965	-0.667980024618996	-0.14672192602880899	0.28109822869693146	0.6119011356865693	-0.6190614891065884	0.2157805047898645	-1.2196036272317041	0.6319952884232843	-0.4503717907336554	-0.37081144345212813	0.11621595114620578	-0.3193103226151854	-0.4446293851245334	-0.25626322026470205	0.6214621180220302	0.023790261421754007
0.9517547342800301	1.4810804700897153	0.2933021946131801	0.44942002897699085	-0.42040819172591154	0.8376325626077771	-0.7807336742242252	0.46729548283757794	0.16471977424469367	0.24966056575940035	0.2931498081424213	1.2606890382951215	0.5804227847867309	0.05829641455887739	-0.40007376026979397	-1.1462820909763403	-1.1350046261727063	0.6701600759559089	-0.10009598284686919	0.2398912113096404	-0.5590710771302824	0.12085019623945037	-0.6712791191066936	1.2467641647641874	0.6461419060028026	-0.36458626251042886	-0.014848784940514115	-0.03202564016483846	-1.9994013084932383	-0.5824423291697987	-0.040770655271364836	2.5667485013801943	-2.10569356891763	-0.381108274196756	-0.6032238317423335	-0.04491980444197481	0.28917326613461036	0.6477360179815137	-0.7134877853745488	0.39553006962740395	-1.1337582866163491	0.6135509206968639	-0.454229512522805	-0.3596803968029396	0.05389425741346746	-0.3010138552002652	-0.5177027327023366	-0.17614764271123912	0.679631749903854	-0.019240123024694945
0.9366406789984977	1.4499599457001355	0.37450297046018	0.3734671871539968	-0.27419976745571806	0.798114733777292	-0.7135901483339006	0.5591115971922989	0.12631916350324998	0.16802353054644178	0.15783062253152244	1.1758873010989945	0.5083994033252226	0.04866579608350627	-0.4124470848917836	-1.1465872582615	-1.1787194001501304	0.6613459300650656	-0.09412915048412936	0.28349992188257744	-0.5213061454433339	0.05099042221229137	-0.625290019428151	1.3296699633286528	0.6581527087680052	-0.41912632626703916	-0.1086801336256878	-0.020162542397582556	-2.027564636384771	-0.5689940176510386	-0.07681117694428677	2.5792184539382355	-2.134314968124251	-0.2758057669358375	-0.5204413280674237	0.003599765271897014	0.29743222728068447	0.673785789695512	-0.8295115013282196	0.5755868283326653	-1.115372058513004	0.6379766514139098	-0.4403654054450626	-0.3607844782129924	0.012168497816777615	-0.26197718529730485	-0.509491794029485	-0.07020910039914562	0.7901968160936506	-0.02861753242054893
0.9300660797069293	1.352741739550262	0.43471620780380726	0.29501559445359493	-0.14373044258663673	0.7535769567507621	-0.6201446261452839	0.5788506429025323	0.0687918721874605	0.11155734385037037	0.026355888561484096	1.0968703651631058	0.44101956493946604	0.06093885557209493	-0.41828657140334846	-1.2015698730355155	-1.1877764724334905	0.6409368443581283	-0.13850489147849912	0.3765337570601629	-0.4919589774418386	0.006151680802126543	-0.5694357027303873	1.374192554426769	0.6853675454448293	-0.464564409875187	-0.21948345497716457	-0.013239795395655918	-2.054602204214762	-0.5389607859137051	-0.14384951757710981	2.5723676591836635	-2.117947236337706	-0.15367892445273357	-0.48866032270104015	-0.01573867062054247	0.36368632681392493	0.6614817173168024	-0.8556550491802595	0.7730951995900499	-1.1283989357439999	0.6635059116259043	-0.4407162048701786	-0.3500701234458345	0.009862960356799398	-0.18219407215709343	-0.5467837574619804	0.03268120653870484	0.8519131831734417	-0.07478944335089005
0.9171915440260194	1.255975179981572	0.41777310191073835	0.22368278532648206	-0.0644500808765056	0.7118360582127357	-0.5722200912737536	0.5999810014894035	0.03656443013438716	0.06752552749481933	-0.06831260066406772	1.0326202722915627	0.40571141975814856	0.07023880456507955	-0.3438928508392538	-1.188905178972535	-1.1343608640137712	0.650159558901306	-0.16416074641550144	0.43437053509662044	-0.41099006363952845	-0.04505073343512429	-0.5200791809763643	1.4102737519832744	0.6652447885343117	-0.467856776619596	-0.28408127937138844	-0.11303770953993757	-2.08774689958891	-0.5350747627998814	-0.13699122029459762	2.6037085093553607	-2.043133994354709	-0.05778150723546667	-0.4512315586856067	-0.04246005443600155	0.46759862958399845	0.6784831905362331	-0.8691670827428905	0.920257909193087	-1.1552732555377854	0.622849625483639	-0.4604195278332702	-0.38625134776222014	-0.007748664780084104	-0.1627724771482673	-0.5384003603339229	0.0708830531740457	0.867500481927505	-0.11961315953624888
0.8903566127257203	1.1494317514802896	0.4052485631314747	0.11342152931219081	0.018142106380875093	0.652638860937256	-0.4869319111419211	0.5923906553942895	-0.03109665666783403	0.058745196926837384	-0.14220332566503102	0.964293836513539	0.36244394136241265	0.05441786088656064	-0.2677790967916936	-1.2198682586956142	-1.0950020943997576	0.5998379307733336	-0.1338393882852644	0.44779884599310266	-0.3236929425496889	-0.10115904050605166	-0.47684646876634085	1.5144236823685557	0.6338639588432022	-0.4815486010340164	-0.4319690130503768	-0.14584174288723936	-2.1479339943812956	-0.5620911447480604	-0.2665305444953689	2.6170563624272214	-1.9902175315605337	0.01553557710273854	-0.40453736530823925	-0.14536174006563957	0.6819829509750595	0.740370663347554	-0.8649506124020228	1.0420558466420042	-1.2135586319365077	0.638223691668869	-0.5473810221911013	-0.4133190846635804	-0.017758804873743473	-0.08523961919586867	-0.5411239845229552	0.09636875373325526	0.9203139765042294	-0.1888175846681604
0.848837143731075	1.019991971590885	0.37250867628759043	0.01794451595484268	0.08366156909662284	0.5768408062715229	-0.39914802117760095	0.5161682819095172	-0.0933565526607141	0.04029821393137803	-0.1624910594311995	0.8541692077021452	0.3254844971416059	0.010949999722306028	-0.21027207096959902	-1.2070670556750014	-1.010107592616561	0.5582449098441362	-0.13895974833947422	0.48355756720953824	-0.2570872823910566	-0.1647103324085748	-0.4669105397384615	1.5607561782626331	0.6377311807722292	-0.4778488964817608	-0.5649268134966001	-0.25063456375834325	-2.2345150894491765	-0.5655741330663966	-0.3212970430577987	2.6368418223143055	-1.93559242796631	0.07951644548577187	-0.43130232808424074	-0.1622330301419045	0.8883217526233944	0.7812281562845677	-0.8959405956034147	1.1990060283887112	-1.306076120598084	0.6256638277969591	-0.5603278242064489	-0.4360607284733947	0.023949166938592194	-0.004734426505438136	-0.5989446011410283	0.1442978537448702	0.8848870871289982	-0.2614183074520257
0.8439357665337631	0.9461721016004834	0.30146747321929335	-0.05849175340721546	0.12432633611434867	0.5122292111949558	-0.3735884829889386	0.46255287760126657	-0.14049326864790385	0.04583767877668444	-0.15810094830669655	0.8261251386217315	0.28783129922411727	0.02922047167814556	-0.13511156726903847	-1.1754541559138785	-0.9132928303379236	0.49018091344295867	-0.021432430404171664	0.4812949043114766	-0.2480152105686905	-0.18453224962646825	-0.4568917585604856	1.542242437060602	0.6818996163117564	-0.46652254892392353	-0.6243901969832136	-0.3463475001233597	-2.3087379480989823	-0.5609626473206957	-0.38519732000838985	2.7205792629722305	-1.9458652143251591	0.1688501373848495	-0.4754559808998932	-0.2476136394576712	1.0657848317255336	0.7845770077850605	-0.9053721739974627	1.3611598162854768	-1.3289147118574969	0.6133397961027638	-0.5597836421689519	-0.4482015685885267	0.028427907617461733	0.03201623649177238	-0.64365314914967	0.18999863633332853	0.8623969560204516	-0.3259090790523754
0.8268731102318366	0.8220607277290173	0.3395482818513772	-0.11742998989126226	0.15749709290682712	0.4432083208971829	-0.36614629673624494	0.4108458743686044	-0.1814696036073318	0.05521169717666491	-0.14127178110090108	0.7905218561321585	0.2942303771912622	0.04226076543249974	-0.10723275346946366	-1.1417724046425919	-0.8062520574429646	0.42334843514746845	0.06885371192013792	0.5220484969514871	-0.30112114852857214	-0.17897346285052598	-0.48600796033568183	1.5346600245260378	0.721798820614619	-0.435009975951915	-0.7355140482904797	-0.42435229159204424	-2.3936221893745313	-0.5462512631371443	-0.5013818487773638	2.7889623623636166	-1.8933970912618048	0.17965443292493227	-0.4543929697615616	-0.3769770516532974	1.257508253882015	0.8032391746161271	-0.8772671441871912	1.4826714430830443	-1.3780605990257286	0.5562639970272879	-0.5310217213236463	-0.4223362564367738	0.06504152673589676	-0.002548314105689703	-0.6403694704823683	0.28229716603357385	0.7811738752100332	-0.4156465666563607
0.7799717055589692	0.7289307876996947	0.3291243179310963	-0.134005089878937	0.23446282998009468	0.32184680308015856	-0.3672048103424833	0.33954357525024353	-0.23346899775949406	0.0442224225189868	-0.10793142417207613	0.7533854585117208	0.29594181468125547	0.10253372236498978	-0.13549887562231472	-1.0860694541074445	-0.6860959588987274	0.33901167749722083	0.21330882417700855	0.4521938726159312	-0.3420776741091383	-0.21787840177892429	-0.507117422383507	1.565285915831581	0.7567217113841411	-0.4171970823933764	-0.7916128453187686	-0.5364583434456993	-2.3940367396461197	-0.5708732345574656	-0.5637463735414033	2.9033569609194974	-1.8897732497432596	0.15184381657833737	-0.47368080233305154	-0.5108445926509587	1.4476336000206544	0.7846443162148082	-0.8436758708158283	1.5338680800105133	-1.4009966167620618	0.48867317127368554	-0.5004064987680221	-0.3908248199759453	0.07776108151882609	-0.029145489208736046	-0.6657678975217609	0.34726156977197403	0.7373093333257144	-0.47797813881608986
0.7349920510097985	0.6581491159033217	0.25846428508152064	-0.1602537314496543	0.2736407737103149	0.20161230756501497	-0.35895321628990307	0.2727171622876109	-0.2341668300800949	0.04141439570313684	-0.09802409015215059	0.7467376433288477	0.2662996901033667	0.13810000964055247	-0.0991707315068446	-1.04936897050226	-0.5377338589511769	0.2727714108347129	0.3228654124844363	0.42444183149020337	-0.40327185447005814	-0.1956612340432104	-0.5308361517972147	1.5237163401455485	0.7578591832861786	-0.38566318870966265	-0.8048755756603061	-0.7016451504639836	-2.366068607919764	-0.582649143596284	-0.6461803630368912	3.1170790666055277	-1.822627949801933	0.06591173444530739	-0.5144058911344539	-0.6111235792824627	1.612076004338445	0.793231226279645	-0.8333369280487665	1.6145044082891364	-1.4231139479140889	0.41644988707931674	-0.37765407296268344	-0.3963330608398712	0.12258973534370601	-0.07669211950186515	-0.7124240066710092	0.35224932155403305	0.6122495986414458	-0.5576527418343183
0.7433998650359495	0.5874877287270609	0.3046151073560774	-0.17770676358376272	0.317444386758483	0.08277302962375259	-0.35263232105476994	0.14818022334155567	-0.2198878963215834	0.06733392455452306	-0.04658632019048957	0.6784273130823855	0.2493491320948678	0.14196254377210074	-0.1351071227956873	-0.9967622445092885	-0.4199008815108147	0.2441939423494092	0.4424949223187215	0.3819110074022922	-0.4889907699615702	-0.18199932022650583	-0.527275810791683	1.5260748755928073	0.7346347990072426	-0.360715150657489	-0.850107466369985	-0.8580227520267483	-2.321079757117018	-0.5468373908825822	-0.722481608746946	3.190796947448839	-1.7521377118264145	-0.13426971259802695	-0.5823937783830002	-0.7236890163899106	1.7321765377250908	0.7381248777829212	-0.8267634579460454	1.6356462080166074	-1.4132416666451986	0.34540868143172604	-0.23158501038841145	-0.3927572159057521	0.13667267653513432	-0.06650813749534225	-0.7187021912423379	0.3857116665951588	0.49728838243162105	-0.559824774840034
0.7628613465829094	0.48956170316179354	0.29477697019432114	-0.17221374934532802	0.3539502388107721	-0.01001482590973376	-0.4052674089377436	0.05249154270120526	-0.190734524897395	0.10139161257114401	-0.0287611146275396	0.6671452896187223	0.2080814584656931	0.14825651960268454	-0.23123699364808886	-0.9676910149556287	-0.2805417726811329	0.2346658285283488	0.538471739609229	0.35739418291263975	-0.5843537232721581	-0.1433724733927927	-0.5778217787255275	1.4876799043038813	0.6788405418315155	-0.30430728034120935	-0.8674166428839941	-0.8883147782835191	-2.3036531846278807	-0.5412317526413458	-0.7756655110558124	3.2297713704856257	-1.6398025274965284	-0.2797423530983949	-0.6312035041778713	-0.8190594359462894	1.8614695106311796	0.7048658951891738	-0.8075584735539149	1.5844194150227398	-1.3735406009600624	0.28575799206177005	-0.13183241226512626	-0.39244596430530493	0.141413507756417	-0.11232711859521234	-0.7396863786303021	0.4442692373980404	0.38111272832938625	-0.5846778356003435
0.7762708779140344	0.4460975324622371	0.2853000687248272	-0.15643921363579846	0.3751715119498308	-0.09446183542889583	-0.43632408564353753	-0.024257776796727627	-0.13382738724719884	0.11503319182816489	0.024742250522710167	0.6068992718327559	0.18382788769591002	0.08227280632004681	-0.3521017485248811	-0.9105492787068952	-0.12131978212373476	0.2063943121474095	0.6816306430396772	0.33633818111700886	-0.6524346131253586	-0.17311578855704227	-0.6546123734629281	1.4808420899480372	0.6281356847659719	-0.2867272313973485	-0.8868803843144217	-0.8870317332857427	-2.2589353984879166	-0.5530524177345956	-0.7631984717948741	3.275597579135352	-1.621892830678228	-0.45461608298212725	-0.7121653630964795	-0.8349748979432343	2.0179294162341477	0.6677422678747171	-0.8239125083479962	1.5439451971005829	-1.3210486645141957	0.26765621433835335	-0.009986838408000076	-0.3734971290859471	0.1998450903891459	-0.16916393794643594	-0.7103466661878491	0.4383478275389912	0.28581679767745233	-0.5940042938273173
0.8252190369392267	0.41388869889119884	0.29169622363645303	-0.14644925730936914	0.3917202944595392	-0.1961016110491752	-0.4044748691677812	-0.13235887493804488	-0.05485532207346736	0.18660385349637768	0.052013474542077096	0.5483763059842468	0.13461221487542901	0.017973752837998885	-0.4704219532215602	-0.8789267413270567	-0.03360114698764279	0.22690305401650787	0.7484767644117509	0.29475565127201536	-0.7143021599221382	-0.14006948093776847	-0.6932838446652829	1.5060188898522828	0.5959533832979453	-0.27394277158740304	-0.9017993258195535	-0.8915025996399217	-2.185648998272137	-0.5889570603725904	-0.8676887662067149	3.2739101473350862	-1.6071828136288897	-0.6196602214510601	-0.8081009332003519	-0.8105936449426612	2.0940780493940556	0.6166368379568956	-0.874309709026627	1.527478956480625	-1.269751790399568	0.30711772513928864	0.07347808925569557	-0.33695902997035315	0.20617736975648895	-0.24906692449384757	-0.7741711016530601	0.5019589215880422	0.2233106701291756	-0.5403123351525633
0.8373047948731269	0.37715710550542825	0.2956915441954123	-0.13104668250507487	0.38702125014244687	-0.2859670015255193	-0.4233506025763753	-0.21488068214072165	0.044156704139502	0.2398527061872866	0.10976058828589741	0.46062120872104356	0.12222282698782047	-0.03806893914379973	-0.5662778200622135	-0.8640430934385389	0.09095610252498987	0.28642886952990004	0.7921559384815666	0.3326003831055955	-0.7883524530357009	-0.1362616203427158	-0.7449318037316249	1.5216063246985208	0.5933321390156692	-0.2510421951445846	-0.8811171793261442	-0.8951695789295797	-2.106648375268443	-0.5876811673628752	-0.8603419871401824	3.1975417203580627	-1.541176068150481	-0.7569093945311387	-0.8494116900843516	-0.7372264842393068	2.0792902835669596	0.5539904216513382	-0.8992675983044622	1.4812299150194164	-1.2460759934734598	0.30995255031474	0.12177756261858139	-0.32198346843877823	0.1848930397728119	-0.32536739969852907	-0.7825257557052497	0.6259283398941877	0.08723916959110799	-0.5075831047937716
0.8724700354491063	0.2964449703564264	0.2917092604028909	-0.09383701867132727	0.36302610323626666	-0.3598951987080071	-0.4580862560079654	-0.2700723685951162	0.13756136245278025	0.283076099212827	0.12892253130536893	0.395044151522614	0.14548414429155998	-0.12481224934706044	-0.678440868399742	-0.8821588678007302	0.1651130901028551	0.27442093299606124	0.7552467931041473	0.35479866653722375	-0.8451505646552271	-0.15965966747308247	-0.7642472865850011	1.59403854786775	0.5597329270626946	-0.24933485499406727	-0.8516025276284598	-0.8778190261078738	-1.9587349057301164	-0.6333538380728366	-0.8464883634956522	3.08753266093781	-1.5037535030178124	-0.8534923928183928	-0.8726030068954757	-0.6872205174533905	2.119254920074286	0.5428682178763138	-0.9368122600387185	1.4342045092789741	-1.2147594199743794	0.3297944051582281	0.11430270012077029	-0.27225620948537543	0.18941440238907062	-0.41015123180914975	-0.7753234376946615	0.7325095633698704	0.020098634453800637	-0.4442520469226957
0.8629960231140581	0.19261626288293318	0.3001479800117287	-0.04850164046566978	0.3108897343786037	-0.41701822602290406	-0.47745245762307864	-0.3400066411466618	0.2652996660558503	0.32235042971641115	0.10943401719293588	0.24937329981917675	0.1294014999414505	-0.22620802952791186	-0.8061757014036335	-0.9405787320975071	0.2151766815530737	0.3279695213559188	0.665540911071495	0.389037195841584	-0.8497967384036842	-0.16008500860631364	-0.7890218055502839	1.6606173444760324	0.5166354674749498	-0.23857429179632939	-0.8767679948926108	-0.8071692007874693	-1.8626401235086756	-0.6814316669052015	-0.8156853343865832	2.891810488360192	-1.419875421848815	-0.9518107021538599	-0.9185355113486615	-0.5813385614802191	2.0937045831267005	0.6051862246589056	-0.9891109886193756	1.3437430049992234	-1.2808163606105465	0.378340110245076	0.1128445792779887	-0.23650282938849626	0.1948959616351392	-0.43448448194987793	-0.7448671003048661	0.7890573956002471	-0.06023272972082867	-0.33630040713166603
0.8428089867963147	0.15915623686876817	0.263193920478961	-0.0469433200416316	0.27665739384898297	-0.454003939093545	-0.4443367290592447	-0.43394044292716777	0.36559297969041105	0.4020315195465235	0.12350291124160599	0.10765993877298738	0.0877393651472277	-0.3299894616821468	-0.8214174281819739	-1.0692356916097954	0.2391760617372065	0.36120591260210444	0.5671436497325706	0.3909332529212892	-0.8270828792726578	-0.19808226440852436	-0.7514564105517156	1.725001263344859	0.4694690641911701	-0.22169255226795803	-0.8967300900758634	-0.76480651116937	-1.7019291295488603	-0.7307242809954321	-0.7038917647895763	2.652250264447723	-1.352883661607236	-0.9928196773560997	-1.0432875714354766	-0.5143180509900025	2.0620650603660655	0.6125333949644862	-1.051422044586276	1.2250477168398322	-1.28614574098724	0.42580749155735764	-0.022852079557009387	-0.21513089539041846	0.15544059358634696	-0.5055578456879173	-0.7557633390655931	0.8132113476417997	-0.08178646340262063	-0.21136833258247698
0.8514717150111206	0.13534284234272878	0.2840440556027293	-0.036721573340571294	0.16169359740793945	-0.4347898489695754	-0.4533161388840676	-0.5136210185036478	0.4525027936913588	0.4944428569180187	0.15810178708754902	-0.005141034962636648	0.038422429333364636	-0.43921616505526034	-0.8141760581565671	-1.1347424018998657	0.2776634409575581	0.3499032855404828	0.44175939699991423	0.4671872148297954	-0.7792088583352099	-0.2169865907533138	-0.7392011966832899	1.752089869383654	0.5014334936339437	-0.198896896169585	-0.9217940235847657	-0.7397084518712457	-1.659087436563063	-0.7167593172531233	-0.6151088155889095	2.3599063315933337	-1.2064972175048676	-1.0856284743388676	-1.127139998054287	-0.4344592982714082	2.028936692042514	0.6202847205839517	-1.1165786811312666	1.1069229441125814	-1.3170672407286659	0.46318134105832154	-0.12189409623872124	-0.20060244120671547	0.18866336260523825	-0.5375472210727856	-0.7370707587263479	0.834369088053655	-0.07715145607142997	-0.049232528586190295
0.9179345059186629	0.07957507870764678	0.3047156766971727	-0.008474470659214006	0.03460876132239067	-0.37893902999621754	-0.4557655457239358	-0.624991254858029	0.5205247228495828	0.5892361990994769	0.17017031673311342	-0.16311476023377397	0.028972207570502877	-0.5635950608747682	-0.7896146646696829	-1.247512732297679	0.27886527471784	0.35202606452312757	0.3650313868545053	0.5267551047031638	-0.73654391018333	-0.2538127664511066	-0.6853058730455832	1.771023704828408	0.5407398148289495	-0.1830539241583571	-0.9316884414586115	-0.6675190690956455	-1.5652311291764387	-0.7295474193926081	-0.4901606172951517	1.998640292212673	-1.1395925551090857	-1.1045301606882414	-1.2027963972521298	-0.34049440421030525	2.010503071347954	0.6347440911617759	-1.2052328335253373	0.9870953995495684	-1.3418443415399033	0.48632128827005616	-0.23945451338090828	-0.17872054123135844	0.20622007762520295	-0.6136489587865808	-0.702144437537987	0.9086419836960861	-0.04866360348577677	0.13276389738039715
0.9027586693847276	0.009976686371542526	0.30493939864567127	0.016103192012588297	-0.1216378800921006	-0.31152236167323977	-0.4726434087712293	-0.678249761871945	0.5899836834544405	0.6503914718738668	0.17414415922004606	-0.26771012998130944	-0.0087456314394589	-0.6522077481337305	-0.7401022653514367	-1.3523064444117883	0.312454145768256	0.3510701229478353	0.24150688617683205	0.5666108866828148	-0.6709875657225017	-0.2999594190526512	-0.6716088016206192	1.7149945415374332	0.5502398261275511	-0.17329801533903375	-0.8840728362564485	-0.6098428657418529	-1.5009440452294476	-0.7675255800927204	-0.34733509367028004	1.6453924471897086	-1.0788370006265287	-1.048431598470016	-1.2274057972184573	-0.22862304781243314	1.9834913088281947	0.5731473549605619	-1.2807221489807707	0.8712674296447906	-1.3825620780090049	0.5015928094437937	-0.4211130723489568	-0.19307359956204143	0.18500655505364022	-0.6991975622047227	-0.6673217656232093	0.9446113589210633	0.02744167755416539	0.31980726647949276
0.8555303127120633	0.009450120406478269	0.2809678201799149	0.07639788769509101	-0.21877359541656888	-0.2470478340269963	-0.47955414831110693	-0.7485813083225294	0.635213537960868	0.7262307091381708	0.2319619129958971	-0.3766647740958876	0.027576042346041274	-0.7037585415058206	-0.6682454620675705	-1.4855524927284385	0.30209350756975256	0.33751112713137943	0.12078075397502859	0.5301462809874343	-0.5529468442814239	-0.31861992561385827	-0.6114660231121364	1.6695792316769538	0.565259827064162	-0.1416591452037384	-0.8618155193031752	-0.6039084205941211	-1.4519024582051507	-0.771682596126176	-0.2039260151723373	1.349018153335899	-1.0515008610193743	-0.9837232320986301	-1.269915989692613	-0.10732958999616456	1.9480861073389104	0.5531749306958901	-1.3114696314473626	0.7899312503838923	-1.4186761674171036	0.5173368489217036	-0.5728034742464378	-0.24267311355890936	0.15724386244947186	-0.723857835412465	-0.6488025147414691	0.903532183813709	0.09385362592336736	0.5113032984516617
0.8224941111822908	-0.036302992399923475	0.23944701585258574	0.08953972327114536	-0.33546801154306327	-0.1674961819242645	-0.4859985229642704	-0.8213849963954312	0.6696440215873417	0.7837250628703647	0.3055266231246233	-0.4400922358574211	0.006337643783866911	-0.7443346494792963	-0.5185104116547112	-1.6038499543062836	0.27766262872478453	0.3236296242986267	-0.005731518654819867	0.5148853435795728	-0.4900174021842032	-0.3292354417340593	-0.5452941972063269	1.623019649615354	0.6008743626391639	-0.11414717935471241	-0.7996572995419389	-0.6284137111724297	-1.475496057370579	-0.7408122803107474	-0.0967845909713737	1.0689725464616726	-0.9594407130273618	-0.8842957092711012	-1.2456945632452034	0.01007696761293938	1.8636231561171914	0.5472990609557037	-1.3199866867751189	0.680088866563229	-1.4227446308898668	0.4709292891612346	-0.6851942949109671	-0.20148753126270788	0.1290324364641637	-0.7575065111180652	-0.6588451712491574	0.9678342244015153	0.12521594272776249	0.6747000576821541
0.7884512235743033	-0.11282748534754068	0.20725613552423763	0.12495374257205519	-0.44810046749073507	-0.09826249444091384	-0.5124209929221849	-0.8775016430946927	0.6771326064953344	0.7993421899984766	0.39876868430180246	-0.46130375996532724	0.03412277847986723	-0.7705483994206338	-0.41732060451136066	-1.739301866548424	0.2871801151557113	0.2998587803629273	-0.10352499701228708	0.4967860532970955	-0.447566733295647	-0.39608760507609786	-0.506382454768692	1.514808019029822	0.6881532092652445	-0.09259053714210577	-0.7695576643736491	-0.6564585261114237	-1.5165026165084166	-0.6914524169860699	0.033227328764603804	0.8413411277182853	-0.8934800389777677	-0.7215846003197522	-1.2977453614647878	0.08487224318838	1.781688552795962	0.5218437518080103	-1.2503683946444812	0.609860715775395	-1.3758866108422196	0.425636589372278	-0.811495730152781	-0.16396599875156612	0.11601555929541536	-0.7061291894000763	-0.5831472324437205	0.936309714392431	0.23710576938041097	0.760342115232474
0.7708007987246506	-0.14332020023981457	0.17822884385160062	0.1942047191407168	-0.5569110387586095	-0.016506458318792272	-0.5642379777755917	-0.9166749224714081	0.6285476347509246	0.8044146378791851	0.43363468515076004	-0.4489140046145962	0.033653004898945946	-0.7553051281335852	-0.2997555366472329	-1.8357089803940088	0.3182778006042355	0.2769784875945132	-0.2339657285549935	0.4336864060626634	-0.4384723638261786	-0.45031437968162324	-0.4380898439652759	1.439347166444271	0.7240931838438567	-0.07045183949994027	-0.7365834129787833	-0.6406951260183444	-1.5815476800195913	-0.665145683352079	0.12938157888253504	0.693128235813841	-0.8211786417541974	-0.5713476996645117	-1.380985739885727	0.13060720997209538	1.7513896877794206	0.456823846762534	-1.2050094822950574	0.5552578612978233	-1.259106708717184	0.3819655795194795	-0.8764702238657259	-0.13012270990954322	0.14888343194048217	-0.7107422125350908	-0.5025769067775718	0.8580519581650465	0.3650428670371971	0.8406978549294208
0.7528232767352193	-0.06291825568610991	0.17470719247323527	0.2326927277725687	-0.6281030400655394	0.10749387698075878	-0.5636749348166521	-0.9526935874038335	0.5903515201926957	0.8292330220568591	0.4777924227326339	-0.34140103565373503	0.054152041159956865	-0.7017134662610545	-0.14517846291775074	-1.9432702713751813	0.3687925196739784	0.27755464484764863	-0.34871232003177666	0.3829489160429588	-0.4329735502376333	-0.44443442365048974	-0.4213025024141466	1.366885866656974	0.7802000754239348	-0.05461391713095839	-0.7105861141234683	-0.6440779624910385	-1.6137165878313837	-0.638322758105734	0.1484727765588622	0.5734653424025107	-0.7259602116469248	-0.41618933806750275	-1.417240423787174	0.1789151952028068	1.6539731283736614	0.37369815505125303	-1.1072118889113878	0.49900698761901063	-1.1081702826032611	0.32208392547964076	-0.8778254966952359	-0.14569948381592251	0.07021158492745802	-0.721600219576842	-0.49087063587875795	0.7000869019839694	0.4371641508655796	0.9602196527946312
0.75529718773102	-0.008023414920317957	0.1882102267956988	0.25654787270002644	-0.6369930286768353	0.18665424257299318	-0.5195306206332975	-0.9750146173247535	0.49152428737804293	0.8641358043389434	0.5627084158824847	-0.1647680554985143	0.1155250330997251	-0.6374857659452184	0.017334151089593942	-2.0211745957368583	0.4165305533220024	0.24156076258241405	-0.47345860890472463	0.3596506702273158	-0.4910039404400929	-0.4357486321871168	-0.3965757385076	1.3783522642859374	0.9091045176826011	-0.05970822065729427	-0.6060325214333537	-0.6632244886832217	-1.634909479990791	-0.594496370601768	0.2153916851877872	0.45283021876075136	-0.6191781575116504	-0.27024065171686656	-1.520444592670832	0.21111172946622947	1.614642043488504	0.2898482120655402	-1.0303946358528453	0.4962328157922176	-0.9172805018556996	0.2727448735460716	-0.8874745183573488	-0.13707669924981047	0.05777560351828631	-0.711887319030198	-0.45970356061296397	0.6582259860460492	0.5293872026006382	1.0219704582474223
0.7760463995796364	-0.0006476735087632024	0.21228171241758856	0.2994996732198981	-0.6826423273906725	0.24869512042109135	-0.5332169121503659	-0.9803586802097624	0.36319170863220035	0.8397502590680954	0.6473309330724908	0.05284660010837401	0.19134345426735827	-0.5427546476317949	0.07473966008643919	-2.0373744258828417	0.5098169087471957	0.22297264449880952	-0.5279288763206949	0.32265974701602684	-0.5452349691227387	-0.43470172734431367	-0.4000037462178385	1.421307233542769	0.9828221019828003	-0.06455542835639101	-0.5063394148121471	-0.6758155141617823	-1.674025825174653	-0.573533955124473	0.2152491162881823	0.3187579657081974	-0.5331333865437278	-0.14820375533727054	-1.5725709363159894	0.2659022227279121	1.5634379827429927	0.2386120030495656	-0.9719841728859124	0.47437407243310376	-0.8077006758212519	0.18791118594671793	-0.8317284147635162	-0.17320723112312633	0.06404515301810143	-0.6468580986657771	-0.46725427954315935	0.5840472474469758	0.6571340820354876	1.1038905616428845
0.7865710802454916	0.015925473580076975	0.1665360438733445	0.2859060030284316	-0.6687100979142302	0.3047660486002524	-0.5140000681018622	-1.0130250049270455	0.26634789304351847	0.805461808663854	0.7069326257674854	0.30767686625623386	0.29839683283478313	-0.3576544253743417	0.12382522645395189	-2.1301379444736077	0.5929954334245872	0.22897076699921856	-0.5669161223574353	0.24991113319413424	-0.6189564241890895	-0.43059463476719034	-0.4104201026438471	1.439680252791708	1.0065352966882315	-0.05122369954124856	-0.4088660782712815	-0.6462705309593983	-1.6720578226499003	-0.5818687146951533	0.21427231565602772	0.23484741218484384	-0.5321758813733835	0.019411386202274387	-1.68004429008273	0.3195515907090276	1.5433615300129142	0.21546773093235508	-0.8900923011297758	0.4578669428264687	-0.7095000654700819	0.15494655845275615	-0.798101720880408	-0.18133931284032692	0.052322401609594026	-0.5889886855788389	-0.47448359862501627	0.5131643020787873	0.7539125753084308	1.0848641405582657
0.74953764619923	0.034183615157553617	0.14594365734825432	0.21649929882744465	-0.6791892204390004	0.32463766290265006	-0.4501263421826164	-0.9712599917279017	0.15590617705229676	0.7339766545087901	0.767071349572132	0.567269768165657	0.36935946121515284	-0.14187024231105308	0.16050377047008893	-2.1371964213450627	0.6917283510835258	0.22432291570922316	-0.6009196469947823	0.18131708472024852	-0.7158453275090324	-0.40046529248890794	-0.44278537449955924	1.4692303832150395	1.0454684582565021	-0.049863662562985446	-0.3275479731434898	-0.6598384663200141	-1.722771539263153	-0.5727449281477076	0.16443022835391627	0.20455852661642754	-0.5157823533942578	0.15445851396314653	-1.7712171986902683	0.3748901778180444	1.5135062994695463	0.13371760525841617	-0.7276391797305902	0.3907741700664238	-0.6714149910178515	0.15106877721315645	-0.8021456586977239	-0.14205672485695323	0.011509232688453339	-0.5459783173792709	-0.39368158634732897	0.4424658135234794	0.8322433995493427	1.0879810687372422
0.7449312418256466	0.07467231328091742	0.14334843722045593	0.20095676231270332	-0.7016182071636707	0.3437427012418412	-0.3557565206572493	-0.9813717969907124	0.06283275851180338	0.6710009012082725	0.8013341985727944	0.8101563035817259	0.4968728015343994	0.08689805307278861	0.19297845213916326	-2.141268674865155	0.7315182809280534	0.25462139279643436	-0.603322262337835	0.15506441404814275	-0.8032702702226014	-0.37899093081132423	-0.455794888151154	1.5488901805975748	1.0602485087739186	-0.051444761657352386	-0.22949710515075097	-0.6106391452859949	-1.7134197103158666	-0.5740238918987216	0.126695254942196	0.18179177207247965	-0.4792004966485548	0.2467241190308918	-1.861837844186724	0.3842436187854273	1.4622798382397941	0.11064056538710645	-0.5505926146654343	0.3081474431315909	-0.6260554957529737	0.12475797599580488	-0.8015335314180383	-0.06567842088422116	0.06528935267829669	-0.487147813992492	-0.3173573968888981	0.3571055304078702	0.8328946195787299	1.024361542970174
0.7693406905041902	0.061490388783506	0.1762172983811995	0.19004317876891313	-0.8004115970510245	0.38090291169493296	-0.23677743862049647	-0.9851349648875729	-0.05344915229460454	0.5918166405902308	0.788772579254825	1.0047261128415494	0.5774455351056346	0.2634175665756422	0.20520432132422933	-2.0961149927307674	0.8135805270306216	0.31918610215856685	-0.5879447706015866	0.15352196749137917	-0.9491403683118435	-0.3978237589988066	-0.4827956558967704	1.6527159769783872	1.040429325607801	-0.112868104973794	-0.11358309620137841	-0.5958537170384752	-1.733856362282859	-0.5783060406401106	0.05685417267901259	0.23667347002504774	-0.4989575054600808	0.2855000827287667	-1.9072129449665343	0.398168257298879	1.4071263248932522	0.04375886041711404	-0.405488487993969	0.20926664203556933	-0.6357144944497966	0.1208113095576451	-0.8125535941666486	0.003737478802695297	0.0615650890362745	-0.41863280112919404	-0.24562077653939918	0.3019484926561632	0.8205422300819307	0.9592446178979734
0.7543038690451611	0.08982924055408777	0.18175711018182478	0.1868764732881182	-0.849367492321585	0.40088705015701087	-0.16753858423077445	-0.9586697804894347	-0.15997823776965925	0.47812950591352915	0.7282932397839195	1.1926927856351555	0.6770156589770098	0.47998092589098346	0.17785914161594302	-2.0539158880355424	0.8682447402811538	0.4380135396352224	-0.535759988771346	0.07885763456288958	-1.0930803614903908	-0.39434905899617806	-0.5251541628508459	1.6703244957324224	0.9759219084936145	-0.1709102078422957	-0.05572366659698821	-0.5517041290107562	-1.7050092680226165	-0.5888511197977768	-0.01895793950348108	0.35534887398708614	-0.5394016138495548	0.3409526603063676	-1.9938791781864609	0.40226310839549484	1.320032957477635	0.020215765855380374	-0.2729371389342208	0.12438593164628664	-0.6859639310537264	0.13323793607700948	-0.8282270644408569	-0.015444541654783022	0.03644151929721447	-0.39790206233119696	-0.14389795100102445	0.2006561850350428	0.7998892091683378	0.9206023703085785
0.726973773343749	0.1302222145015936	0.22607908105787883	0.16430280546112502	-0.9310116255418052	0.4613934844817556	-0.1167606614327656	-0.9173284084220216	-0.27175989207509865	0.38622620541283115	0.632525206477115	1.3321632180456324	0.7695940097939171	0.6645100482903264	0.11415304165928201	-2.032247788106221	0.8886614158509453	0.5331306004402494	-0.42498342823387336	0.042178695060853026	-1.224166412199178	-0.3685215898557744	-0.5407056264963706	1.69375729044303	0.8817319161041878	-0.20328082724617627	-0.03328098067771038	-0.5177188833115511	-1.6419151998455643	-0.5515932782378663	-0.11255205952420921	0.5085688110297415	-0.5626034279419619	0.3184634683357889	-1.9511482541355172	0.42138349650977236	1.248384147077207	-0.009481364721717938	-0.2043914517141908	0.007660071182127137	-0.742386565102924	0.12662922675896043	-0.7980565421665677	-0.01827419382691962	0.04898491486311169	-0.40837205808121774	-0.04794433113052306	0.20453620689524876	0.6892713356813007	0.8378071039692943
0.7119029213969048	0.19282817711878117	0.2546831261756698	0.13939776498767614	-0.9393526406193559	0.48149155292331275	0.023408444855438658	-0.8673419440031717	-0.3607178063107549	0.28697131694898614	0.5527343006118062	1.44282748076961	0.9136999202145979	0.8659480220520903	0.02615645298770596	-1.981843042222242	0.9076683396076927	0.6098870462000603	-0.3198834392317017	-0.02923286872598062	-1.3074706307645396	-0.3477153213313441	-0.5442832283665051	1.696007435952707	0.9052169818926916	-0.24932946870900494	0.004718912151251735	-0.4404091083397441	-1.514020643154399	-0.512534293369056	-0.15403969077737653	0.6840699423818164	-0.6459924285298639	0.21865617526554626	-1.915529627983863	0.44173644462769623	1.16999440165754	0.02911594390338375	-0.14666947607329023	-0.1489821269953994	-0.9010589576625858	0.1347506351119166	-0.7985765403043039	-0.03583811150162068	0.019719283378026232	-0.48012365293894776	0.01943296626250072	0.1943806972188304	0.5887004728128141	0.7286871308903453
0.6676462710252309	0.16655278998878736	0.26427177135749264	0.12891504529499895	-0.9534080544009317	0.45656677793213785	0.09583065503573704	-0.7967495726590091	-0.4490377205408249	0.2045294371230883	0.5204403339212337	1.4778956651901818	1.0925961410229135	0.9993436423527353	-0.08467399656753756	-1.9716429893395244	0.8809844894960402	0.7543048962112175	-0.1427781207246385	-0.1005472898615261	-1.3945992092932953	-0.34324453836995705	-0.5348403847041296	1.6488920169736532	0.9087437880178101	-0.262241965003455	0.07489634242219814	-0.360531882128254	-1.4983823381072265	-0.4737890614924655	-0.16097994481017636	0.7262761490708323	-0.7424978125990677	0.11749916729836511	-1.9184795466017426	0.41135405437318867	1.1069553185142706	0.07121580494241206	-0.09571371835162594	-0.33351535229578827	-1.0517194762881465	0.1155207697509659	-0.8488800262517394	-0.013709846252946837	0.04114368142207475	-0.490444332690525	0.1064312888954095	0.2742873687775669	0.48736175006040516	0.6073566623027518
0.6327571350753003	0.17158425739993663	0.2682855986065873	0.1402993982219666	-1.0249684106065644	0.48503790909172767	0.15235208119182525	-0.743215718841502	-0.47184161952322423	0.08898097040960011	0.461719972964452	1.4752990590813928	1.3001394458882105	1.1589333111433722	-0.13514047121027858	-1.9232053245889695	0.8428124596499371	0.8495977812374937	0.01849313504979829	-0.1899855989421841	-1.4164691499061903	-0.4284073361865962	-0.5319267507590727	1.550204939442496	0.8314394208530453	-0.27539628305435354	0.031127935041610582	-0.2432970002956373	-1.4602336634174662	-0.43331454165337024	-0.22854815294187683	0.8558508959922021	-0.8704389319287136	-0.031851849651072295	-1.8191156035180291	0.3846050970479563	1.0522670010434578	0.15360793952222046	-0.06962117618919286	-0.5335625139796484	-1.1924799797533148	0.10296269917141528	-0.8762016319826588	0.0021325560551165718	0.029493112326887748	-0.5575976257088613	0.18226440725765417	0.24872096218119405	0.35235409215822067	0.4419544190941437
0.5829798784160565	0.19157802214865885	0.28603826700219936	0.16505313805042493	-1.0379098098025885	0.544184731157772	0.24099289856514935	-0.6734313351807633	-0.42415976301100083	0.0204403681953207	0.4356353068059512	1.415387139043705	1.429879946522892	1.2562602571591008	-0.11678724890709406	-1.8686592795582762	0.7829255219807786	0.9105779039286134	0.1345311917802768	-0.2749832046274682	-1.4110452914579588	-0.45350542651145365	-0.5331747112698997	1.4209035864557613	0.8673541878165272	-0.3096301643398817	-0.001994425225590324	-0.12273106719249412	-1.4467932478638368	-0.34478422555073035	-0.28632603253574807	0.969704089535948	-0.9972261713821364	-0.18852909473051555	-1.7680043472578664	0.33724610681105227	1.0246923795334002	0.18756412812434436	-0.08197171176743204	-0.7215865882581025	-1.3007339468456345	0.1483049721081204	-0.9302548625931639	0.051892258172083386	0.032654525787663216	-0.6130758797784709	0.2942058840282577	0.27297530224691546	0.2142286746341427	0.24532982634638406
0.545085038575716	0.23968182053863174	0.3292033655711525	0.22990369964881513	-1.058208440952788	0.5662849740134959	0.33384396761946256	-0.509677665025286	-0.3796989713927483	-0.00974394610513014	0.4088442403271414	1.30553321463626	1.5316687642563713	1.2616225239026315	-0.0791493972767653	-1.7646507456793992	0.7376726498749108	0.9685692524244611	0.26172750626608554	-0.36724166994851876	-1.397493321708319	-0.5203521670194572	-0.5107534235122151	1.2803416657420104	0.841986386984666	-0.34569639247508466	-0.08895762084472765	-0.04930720011391686	-1.4424518725604127	-0.24330152264911087	-0.34078572282622777	1.0590382945982297	-1.082487918438014	-0.2656019053309784	-1.6564029135696021	0.2471843515838598	0.9580492232954452	0.21996988018891747	-0.13015150720313637	-0.7786213722523176	-1.3731196720583947	0.20400408483464777	-0.98569401669002	0.04959690434989866	0.07599656768344878	-0.7301459316849506	0.371227659227973	0.3140261906794796	0.09276979188213243	0.05764008612177278
0.4893958434034208	0.30821016321815237	0.41184920144912596	0.30895038803356234	-1.0528060903626815	0.5392371182479259	0.3760720106257286	-0.38498155455574856	-0.35253561847856413	-0.024595060631853866	0.36670773933106526	1.1735414811245106	1.6316144097066314	1.2408884419763777	-0.011073889489066647	-1.6282050079490815	0.6646441243634695	1.0208578222323224	0.3585684344881456	-0.4624835137086299	-1.3006378568209456	-0.6146684642783263	-0.475580959709834	1.1665323052673982	0.8635440263666461	-0.33822460516504704	-0.17033720512707334	0.0610645012151658	-1.4296705687469864	-0.20797479352357856	-0.38807216076798107	1.09877775938075	-1.1998132857930686	-0.37829373827392926	-1.5664161549773774	0.10944807834757353	0.9078709698757365	0.27274433632675565	-0.22176667410440792	-0.836841936860182	-1.3818374182633055	0.23047037588552577	-1.0229726566085895	0.01564107828426161	0.057820373738810674	-0.7968418130179138	0.38263430533592574	0.378700112026765	-0.053749616921740316	-0.15746358573663513
0.4459720701109341	0.40873770075698596	0.4449839022810522	0.333338024362199	-1.0170044184308806	0.5073820616824375	0.35623357573843795	-0.22036625107279678	-0.3186693823974678	-0.00547942260468357	0.3907420368433147	1.0256620680176058	1.688849987733903	1.243529841396471	0.06000892139554066	-1.494628187927399	0.6459682531479215	1.0536638305920392	0.40174973708133227	-0.6013995984693864	-1.2651334757088535	-0.6498707685053411	-0.45080028436950864	1.0607483133384772	0.8780843003104886	-0.34206121112930615	-0.2745080435049718	0.11178138740562149	-1.453744536978056	-0.1621195672433941	-0.41156686367943995	1.1635381814938328	-1.3303173663227887	-0.44571503277309166	-1.4964367774267666	-0.0278015103828251	0.8841507300152006	0.3101325120535534	-0.33938624175712534	-0.8294011942201429	-1.451412179376089	0.2959321224018995	-1.0680459534503919	-0.00826142247184226	0.03764713579231297	-0.8912358120621654	0.3481408722901776	0.43067934956515586	-0.0832440267712348	-0.3287508804966854
0.4138121560614108	0.4701099004775182	0.4718100497536105	0.35531175187719766	-0.9362948791778655	0.47935574186488605	0.30983325379907073	-0.0666344072867125	-0.23190629669528687	0.009416753321201796	0.42957396098663797	0.9299748123974705	1.7390064464072768	1.2239167236056823	0.11453518461292615	-1.3883896960762432	0.6034795445418506	1.087692840541377	0.4551560355606455	-0.7089046693359446	-1.189951741785574	-0.6698355682347132	-0.4366475261190142	0.9087167395983202	0.9605198079191783	-0.3127272782507778	-0.3544623360542378	0.15413944300115473	-1.4301779821446818	-0.13147272462599707	-0.40868941594568664	1.0910640062565438	-1.46524773081921	-0.5765444989694575	-1.4610510395870504	-0.17127236622666936	0.8787560341316147	0.37253089279583396	-0.4533178385486044	-0.8130090977927648	-1.4821568979252309	0.35835678598316534	-1.0715025679877774	-0.045598130335552316	0.029844571447697654	-0.9663796140394668	0.2925927006702449	0.5116862540878808	-0.16754458452175897	-0.53823019456623
0.43566820541392753	0.5172227392362646	0.5336227141690333	0.36746779969555987	-0.8590791089726688	0.4475455543812898	0.29027356722128983	0.06317728801695315	-0.14949248373420682	0.06109329061714401	0.45664112152764746	0.8387237629957482	1.790422653879061	1.187163827604714	0.1406129461932541	-1.2738847165778717	0.5832548807996758	1.098070290074339	0.4852308297389317	-0.7585144108722065	-1.0745013743405436	-0.6720023952349349	-0.4108278042657786	0.8589894338660271	1.0297086268542477	-0.28013408183812005	-0.46295171243862543	0.10979078508739941	-1.43285961025351	-0.13615483742157353	-0.4078405199834637	0.9319376021181093	-1.592629282185453	-0.6930928858904328	-1.4340135922760515	-0.32200249918468415	0.9324410721214778	0.3557421629720727	-0.5434960767416063	-0.7525427099788655	-1.5568165338486586	0.4239600958523238	-1.0425766749869443	-0.09430038809009038	0.04055161459019889	-1.040748444954423	0.20874371331003738	0.5736675015849475	-0.17019034706325736	-0.7809997764894955
0.4353765079157953	0.5812205064710877	0.5860632244293026	0.3972325707368275	-0.7115745011073302	0.37849918359967494	0.29050576205831286	0.16303230464020851	-0.03244820707153173	0.07659470506170588	0.532851043603846	0.7659473359790331	1.7751347289331636	1.133099976849073	0.19860106024277374	-1.142244482537857	0.5407012409519837	1.1497987868914248	0.44534641202047337	-0.777960574151581	-0.9598412302036914	-0.6820818015808287	-0.42103703031654616	0.84669683116336	1.0517004891375434	-0.2698631095097025	-0.5074234972374526	0.04970730355305146	-1.426110074736036	-0.17749599722376547	-0.4064979282888917	0.7105015649533668	-1.755299506412176	-0.8169241522319624	-1.4338981032921294	-0.4894799459309961	1.05557690858172	0.3631465663934973	-0.6012348216215109	-0.6573834472061308	-1.6083656969117883	0.4856282177776693	-1.0347146929215172	-0.11944485370139635	0.032597811112912836	-1.0845916178777053	0.12036520043410345	0.6023191338225964	-0.14974333758183117	-0.9766725688397908
0.4630851819086563	0.5699075550084005	0.6769563877688313	0.39679937332045623	-0.6218033044974218	0.35135679465329156	0.24755061177999993	0.23859280933062726	0.08705322602419736	0.16954473976604265	0.6099039529520514	0.6742067441547248	1.727652604237928	1.0590384262831078	0.23203681096447498	-1.0226594660262591	0.4455282718525201	1.183348556046335	0.451472256747958	-0.7647123777274841	-0.8904392811214693	-0.6876437962304258	-0.43988301765270954	0.7928106812116724	0.9965745901462852	-0.26936600028414953	-0.5859670294901702	-0.08024014065411596	-1.4747942208618228	-0.1979351583837186	-0.41484431901151575	0.41480465655978865	-1.8398480982104513	-0.8763591826590025	-1.4437392408972212	-0.6224765498881741	1.1522838820795054	0.3499243834160207	-0.6579685396553538	-0.4853419828249536	-1.5995633176057127	0.540261723449654	-1.0321988586605804	-0.16580714828384907	0.009318155753883334	-1.0655433128649885	0.019122462652924516	0.6299240601885512	-0.14356599332762413	-1.0927176868800372
0.492362079862284	0.5765421948705852	0.8123687289433938	0.3957866999675084	-0.5166948162395927	0.32594537170864274	0.206237135178496	0.29649980821423383	0.18479398642646921	0.23190139746599314	0.5947740539655885	0.5684915469372348	1.5942777840609308	1.0343411228899355	0.25753842609972405	-0.8841146693241313	0.40917378882052835	1.1445591871473906	0.4121179735893234	-0.8073963675555917	-0.8038353885749121	-0.6733906789369528	-0.4474864285105145	0.7822630233287224	0.9434054713947575	-0.2944223251089332	-0.6645400903671207	-0.19197723742364747	-1.5020099776663614	-0.17856093030624126	-0.45274646464151597	0.30154151917403366	-1.8486140442425711	-0.9481682651270325	-1.4361523961579832	-0.7712226120589664	1.310438792618411	0.3154347174179527	-0.7008430275025738	-0.305283785108145	-1.6099143216275942	0.6214570912692795	-1.0227458771822506	-0.17649717067833387	-0.0015624686658878256	-1.1027282540830243	-0.04075110638393622	0.6734206382605439	-0.08456116051294542	-1.2030641273813238
0.5066554653047279	0.5775497194874464	0.9297841934265852	0.3572981692852627	-0.388081169904868	0.29075746785658996	0.11762973897604252	0.36327969411615646	0.26329070063722587	0.3359309855481276	0.6077456774852171	0.44162728877954904	1.4178788882796305	0.9885140129268493	0.22280148073904446	-0.7623892434218555	0.39933100993248627	1.1526656299767646	0.3373353713541756	-0.7858393141901563	-0.7300497895922387	-0.6455477867950348	-0.4332859152012841	0.7762285522781776	0.9229987769504895	-0.29765016864686533	-0.6995813454582831	-0.34980422608585837	-1.5540511113061368	-0.1465606584613312	-0.4392741109685014	0.14600053603927554	-1.8151100254706172	-0.9643472081738708	-1.4951481635009056	-0.8706087153871067	1.54430838874242	0.2727125600437364	-0.6600294379664866	-0.14496271880952305	-1.6526735409037419	0.6883631639912453	-1.026450531717193	-0.18556097949915096	-0.02141776070847479	-1.106711416069675	-0.09557564929384463	0.7138329995167256	-0.03071830847457322	-1.2698264400033037
0.5187466417979616	0.5229596882903029	1.0575638872282827	0.29680005666700654	-0.27596823037449686	0.23664008327022817	0.043779042112310755	0.4389961356457882	0.3009634466732794	0.39892700868217884	0.549154081626192	0.36549381161691985	1.2715498370959737	1.0280037150483694	0.13382357018895438	-0.6825794036104915	0.3268347676318392	1.1685365842390194	0.2544481841849132	-0.7002269440743848	-0.6949863729868009	-0.6405136477553202	-0.4737563137126074	0.6970877688288415	0.8145376236394345	-0.3120859736855338	-0.731191877424857	-0.5285107302206961	-1.6059847904232996	-0.18000755653217698	-0.40972935423337997	-0.015055495410252372	-1.7961489672240973	-0.993417405699892	-1.5742346723550389	-0.9447013889933922	1.7871981129686367	0.21424136143843006	-0.6057158951626762	0.0304139180686818	-1.7114577605464185	0.7449089313147429	-0.9662795717383679	-0.17099805445416086	-0.09748502924919385	-1.1188691032105544	-0.15070861411783487	0.7526150196986372	0.0129289268335531	-1.3483477460748055
0.5239728906553267	0.482869123890563	1.2132897667711304	0.21760407231077994	-0.18701752721209122	0.21018683070346916	-0.13024792880381394	0.4239838406630514	0.3261747663871134	0.44495297749756724	0.49282491356469277	0.3242707504024306	1.1084417246797675	0.9684959657159522	-0.0004467196649869942	-0.6385341195509567	0.2512167763529332	1.188485028998499	0.1341179154315718	-0.5625501628267936	-0.6508676407504714	-0.608041488417883	-0.5386542878106851	0.6596238412085365	0.762151666374731	-0.35200115135493	-0.7358596356592608	-0.6862440730102323	-1.6377692004423992	-0.23135303794928905	-0.3151980270006162	-0.08884489641054769	-1.7798006539736644	-1.073467670300001	-1.645975908164121	-1.031326423764824	2.070087228165856	0.240769720085855	-0.5313934467115915	0.13283557379407243	-1.7763318059779418	0.7387011295825692	-0.9015213777618636	-0.12054893511144962	-0.19812693822243768	-1.0598377592906563	-0.1915306627680245	0.7487670428826003	0.024066138755944946	-1.3868944123361133
0.5471136707498694	0.4465635169203382	1.2850901097162226	0.1514896162691722	-0.11167824297714066	0.22456959733129947	-0.2287928632630667	0.453842994751704	0.3700930239502571	0.4994313047375039	0.4501074400217169	0.28239248986930043	0.9727208236530271	0.96987248351336	-0.18021823447689103	-0.6806263473699737	0.2507856161224199	1.2165987059483445	0.030286793947549028	-0.4023924061884571	-0.6908208606303539	-0.576140865236593	-0.5832281692003939	0.5848861307731044	0.653733452932208	-0.36917610677638757	-0.7413508419637536	-0.8826957362966418	-1.6527908015657289	-0.2867814537660197	-0.23557614794889042	-0.12901421537016228	-1.679735890310696	-1.138766625808589	-1.6974692332432721	-1.0813735498422976	2.3335893385805564	0.23698519220434727	-0.46032748783276684	0.29312312165297155	-1.8499892643123204	0.7517219265207115	-0.8483956395707957	-0.06391736541198875	-0.2302102578667741	-0.9649463907586309	-0.2315227333274792	0.7291778282591991	0.09074147389067866	-1.4445104155068051
[truncated: 199 more rows]
[truncated: 24 more columns]
