# Supplementary material for: Obesity dysregulates feeding-evoked response dynamics in hypothalamic satiety neurons
Source: Sci Rep. 2025 Oct 14;15:35837. doi: 10.1038/s41598-025-19800-2 (PMC12521569; doi:10.1038/s41598-025-19800-2)
Supplement: Supplementary file 4 — Supplementary Material 4. [file 41598_2025_19800_MOESM4_ESM.zip › Fig 3_1/Fig 3b/NCD to_NCD_1st_MPK176_matrix_2.csv]

0.26074429770747565	-0.3870691301430901	-0.392200827353285	1.2937610432244704	1.0146865691603313	-1.5292518266385038	0.07588033376394697	-0.1768376445795389	-0.6950217559594304	-2.278744972955372	-1.0139166536407154	0.0628106447456316	-1.571090678498784	-0.03617321945294038	-1.0760266553843967	-1.3485526722022616	-1.631260854051084	1.4982711961737532	1.7852507119973282	0.07409158335305265	-0.9615714206529367	1.0754934563041583	-0.01662584921745022	0.9779141973928095	1.4165456364518736	0.6592787657404143	0.25628391018227675	-1.8660508338144812	-0.09657594626692488	0.689810267218836	0.15318006008466745	-0.03526236416880531	-2.0668182807809643	1.1668154515621239	0.9984612583946957	-0.35504832211139187	-1.5027578465413047	0.5390005273900496	-0.3655593079265299	0.8280762325790765	2.4777330045371153	-0.34558895346399565	-0.8309129470609079	-0.1621888760767108	-1.2190072765124373	1.664193797380505	-0.7263643984386536	-2.8449082562942465
0.33448586136630754	-0.356269516806042	-0.3604010561810929	1.2204834756403624	0.9844555233390613	-1.4623372711670448	0.035417526662921216	-0.1981238991267822	-0.6003415817384599	-2.3740848607964233	-0.9519705550226553	-0.020373300216045637	-1.6203500627214709	0.01610855645495465	-1.017693196515211	-1.3149126893834602	-1.5774639956980063	1.4404745722341723	1.820134496290446	-0.05906425613445929	-0.9653299076353427	1.1006694639402554	0.02043082275975417	0.994117518881416	1.3383683666265171	0.5706675023772053	0.3142883343916679	-1.6569105838320777	-0.13275992476652446	0.8310296532678213	0.18371001200706802	0.3565520296224637	-2.0886887713144318	1.3462278141549209	1.0435157986600334	-0.37225423844807826	-1.22484469460583	0.6871457297109791	-0.39237085714478687	0.8272420334634305	2.432469587770835	-0.2680831625440944	-0.864405573555854	-0.05925820763857902	-1.0175106993046188	1.7094259549456305	-0.6376015182242747	-2.6201992877155504
0.3744321877571408	-0.40145513405457445	-0.30774514591184704	1.202952543061506	0.8745193651669507	-1.4610281827981535	-0.006623963652905985	-0.16615731369376727	-0.5213448329592661	-2.524415731065863	-0.9163518803509413	-0.11305519821919024	-1.6781623820646046	0.07187256618419886	-1.005928262609222	-1.3114748690843754	-1.4614437117636978	1.2914587175219918	1.8104896069051188	-0.14928367685691665	-0.8856029558666202	1.0625987797509835	0.05490116727024243	1.1811686903154959	1.3151365238537862	0.5926461592441131	0.3237952871480958	-1.5472109184848926	-0.2316322164415113	0.9517676786933519	0.18347604746878934	0.5649543649882124	-1.9926364592273822	1.369432082699249	1.016163803899291	-0.43848905395666554	-0.9957066114889986	0.7645843157587536	-0.46914938445161286	0.7251778334564293	2.361882226435134	-0.2425934232279988	-0.8571427923833627	-0.020030226283791537	-0.8029229481071211	1.715441624464914	-0.7200453967856744	-2.532644464434951
0.42621113754068396	-0.5279430917711084	-0.2369325283254664	1.118954974612003	0.7797039425498015	-1.444733236667886	-0.032124578417132524	-0.1511885692689646	-0.4454067174085427	-2.6613381668473606	-0.9209462776618424	-0.15710253633621923	-1.7530727277976457	0.08800978935334268	-1.0263524290895396	-1.2634766583587522	-1.3983808709665164	1.1098586985494334	1.7205849832279667	-0.15149743315309674	-0.7459398936640231	1.1482508204214783	0.01477848956846024	1.2524721484825871	1.337628380965525	0.6348546529843813	0.30905091783581595	-1.4451336407839088	-0.32578536667782987	1.1653462060333462	0.15133577410362184	0.7881608208449731	-1.9310073640139875	1.4731573097469584	0.9428237355522735	-0.5786245313636729	-0.8077444391632589	0.8159244279483535	-0.569235678976583	0.6230834230829378	2.217914974727673	-0.2176841940577288	-0.9348138598036688	-0.019022428914503963	-0.6057672060648125	1.6513807488363486	-0.7931479490881299	-2.4256646376959154
0.47392982823699814	-0.5769015545615895	-0.19603850223086827	1.0575970567051063	0.738111543174541	-1.4363939775794772	-0.014592625375466035	-0.1510700965498801	-0.4098179529907108	-2.8029460672738917	-0.8765890460234459	-0.19575638120937722	-1.8132435362567172	0.11793045249377224	-1.038275361781721	-1.1333944432356866	-1.3214651804446436	0.9716034951015494	1.698342707088356	-0.15489114010146138	-0.5213377637187597	1.1833284126492412	-0.024570460997160516	1.2551132480371803	1.308356773959319	0.6605909687581762	0.3398240781376933	-1.3309341918860809	-0.3869790030044099	1.2395942573450027	0.14207639353675194	0.9168314625556642	-1.845563734664151	1.5824361982776185	0.8511938772733287	-0.7028534331928085	-0.6949173742295293	0.8408624563197516	-0.6111415531225584	0.553495063035468	2.0305503800901485	-0.1520871332138292	-1.0015901812659125	-0.07440537074682102	-0.41565219258521047	1.6230361368473105	-0.8503153223717697	-2.3051350832697546
0.501735579524451	-0.5984327260733808	-0.1439820702738068	0.9727598033111541	0.7137071109868667	-1.4109101236598365	0.031913182749953924	-0.16401518548532573	-0.4575778091555232	-2.8585070448432504	-0.8831153100871701	-0.26291516674793064	-1.842785989120664	0.17077030521475142	-1.031492049563381	-0.972273325460162	-1.2356322395925137	0.8111546403773109	1.6363629291030752	-0.17588179858274752	-0.29712931369941725	1.1998930102939704	-0.011894199754469688	1.2247369803912143	1.2750772199888825	0.6382729989056731	0.3853490799519553	-1.1819885082134705	-0.4383193362704411	1.2974109439314627	0.08906151362772996	0.9703154671058659	-1.7354033080387936	1.6852203692524075	0.7525702716505037	-0.7585210387007647	-0.5716160769471519	0.8950023345363544	-0.6604208705638142	0.487325667445556	1.9198132836663182	-0.09489495154809817	-1.0780891724830914	-0.11557903155085998	-0.2267011138583905	1.557248076249688	-0.950305731696635	-2.2517866305481324
0.5198827339032428	-0.6292302995658465	-0.11993882379502589	0.9640452165299013	0.6880589042205694	-1.3586774813937759	0.07495310797350496	-0.14250984884673742	-0.5117525834512484	-2.920844193648224	-0.8771922360046072	-0.3316521271388607	-1.8850813783236247	0.2159720315558393	-0.9864631003605566	-0.804032842350842	-1.0987171637996407	0.702847028939364	1.558486841283066	-0.17855738235388038	-0.11025533363535664	1.1517751633617312	-0.031452937755462984	1.1751368055290865	1.1976196923868698	0.6162825079557086	0.4025840197818336	-1.0772489328986745	-0.46252755552952607	1.3548976463256677	0.030780048165763678	1.0428432007366137	-1.6243720480013784	1.762772689579188	0.6733912378112933	-0.8049107932895522	-0.4767117993452593	0.956067926971872	-0.7092781458755145	0.44201284364094123	1.8606552775820948	-0.07840160311739808	-1.1416122919752894	-0.13141181636353216	-0.09246811687570881	1.4988734666137067	-1.0057555694362956	-2.2494966863937003
0.5357985663448133	-0.5922303236425608	-0.10417936952198172	1.0042087042097487	0.6519739074330497	-1.3189605118721295	0.10667462830236421	-0.14080501656129754	-0.5430989052126075	-2.92790211111185	-0.8801737289470133	-0.37410011036144675	-1.9082586133414865	0.2165955829020674	-0.9194104956269429	-0.6638162581912568	-0.9174587564237187	0.6158715223820317	1.4977122199235688	-0.16862900691536134	0.002735472136647432	1.1492715782874392	-0.038261238362879015	1.1230519626280457	1.086749613758879	0.574436901609351	0.3885755357519206	-1.0072185161100125	-0.500920308521847	1.322893711566273	-0.04105762230301442	1.0746583184555305	-1.532966161106968	1.776632289827394	0.6261199173684451	-0.7896657072425175	-0.37170972695522847	0.9955069040902573	-0.7187918475077275	0.4067093199101246	1.8056255647335373	-0.038716137089008486	-1.219098729053765	-0.12094590960844229	0.017234223468877444	1.4212347164258132	-1.065395154415932	-2.1723386035826624
0.5459518624264111	-0.5597574994563109	-0.11121524549268773	1.035910541257452	0.6242329891594928	-1.275834136560432	0.12408026695759483	-0.12019119747302727	-0.5194838920635028	-2.9171839007714877	-0.8826646929649982	-0.4177260818187979	-1.9112321300982273	0.1869104015141112	-0.8304836035022372	-0.5481152766062514	-0.7424990085116581	0.5320959550589736	1.46758552651062	-0.18633774967551361	0.03635847596125662	1.1577098385997517	-0.059820865030051316	1.0802133962449973	1.0363368248495806	0.5411713283900079	0.37520150697776966	-0.9400519967895904	-0.5035321321639845	1.298746525957583	-0.07381136682303088	1.099633473830404	-1.477137830857038	1.772212025476496	0.6065383904277146	-0.7732518005648854	-0.30309907633420563	1.0194068645510954	-0.7471490518925736	0.37871038025806875	1.7433595063676592	-0.035608736310520424	-1.248526941449988	-0.09656836650792584	0.11931388413367812	1.383854135748835	-1.069876130517717	-2.1081492392850105
0.5368682933397733	-0.5559993691265254	-0.14252973900094673	1.0743416066814129	0.5739203386075584	-1.2782000315245612	0.12659029092094937	-0.12027919437445882	-0.45225836343385284	-2.9138405472875446	-0.860525067385213	-0.4447167835273378	-1.8965784917079973	0.10850428688231287	-0.7269359028118754	-0.4502176845882401	-0.5787223746538182	0.44335784178898974	1.4830072484742078	-0.19787890182670737	0.051599672245970375	1.1310770624208084	-0.07636594287886467	1.0072313409827398	0.9834776661167502	0.5085610825286465	0.3558956479631856	-0.8758059279040662	-0.4940009245593659	1.2150408976125218	-0.11643867302612362	1.11494945930859	-1.3903708311313063	1.7699127409404152	0.6034861056734613	-0.7518104242883346	-0.2148233896600072	1.049963529930397	-0.7933141637050987	0.37180983244380594	1.6630657821359178	-0.016166941536807325	-1.242004098581132	-0.06463792265885021	0.17809074534319544	1.3151056961269192	-1.0233793110821987	-2.0459488173439135
0.5577098549349903	-0.5423765730652321	-0.13165239625215105	1.074308033128399	0.4399829205096137	-1.2595984579566086	0.12094583792701752	-0.11241939193450756	-0.36878362950124755	-2.9778673075678155	-0.7848798477594318	-0.5223370799704837	-1.8895114957192596	0.030665328155081252	-0.588900354259738	-0.2774253614909272	-0.3350304021384079	0.252294881013855	1.4887149090419636	-0.24345233765000848	0.13267878356184667	1.0815987463184955	-0.0671748460986678	0.9200187842730866	0.8696288316500171	0.4567724385140669	0.34065196260743613	-0.68395668814037	-0.551042766086611	1.1942709265093596	-0.19607600662957705	1.2741944156071887	-1.2084477520384351	1.7907664700248105	0.5653709892508857	-0.7727874578737625	0.02893799168335427	1.1242470555566715	-0.9060998639737278	0.2958336041616719	1.5075172136001265	0.05613578013659513	-1.2597267607544231	0.008705880775178226	0.360803264910197	1.2181817965542323	-0.9755854660872497	-1.8946792711810574
0.557327537176542	-0.5366493014335733	-0.12241521530674235	1.0544848091078727	0.31682674020575063	-1.2567428144195998	0.12478722607426034	-0.11524034837096193	-0.32333264731971145	-2.986785901264361	-0.7048840175318472	-0.571629204200587	-1.8686763449632617	-0.07283783174576075	-0.45636501866452905	-0.10226332075349073	-0.09992612135252901	0.07586900847178094	1.457320594091875	-0.25661536967973586	0.1686199218396468	1.0034039626272395	-0.044860240681745836	0.7923886487908415	0.7479309925363767	0.41943629278209393	0.3101754618878201	-0.5560106953791693	-0.6013954205039415	1.1010417012046976	-0.2921967066966685	1.3595432955414004	-1.009122339726237	1.793883104429878	0.49865274091714634	-0.7924062401678929	0.34037536153092346	1.1606585952705166	-1.0315047919082105	0.19968982032572075	1.3726013915853001	0.13007460926245612	-1.2769370550664063	0.09803504698565142	0.48463363663663295	1.0927449335878117	-0.9023284064111683	-1.8130787044550594
0.552324513641734	-0.5156921421870353	-0.1257026678201323	1.0351223526823363	0.21211795924055413	-1.255920285818586	0.1075072327265105	-0.14064898766400874	-0.35584682209436663	-2.877651322845262	-0.6404700928991925	-0.6100862623537852	-1.8054072153627962	-0.16894838163168607	-0.34306883672414146	0.06328023623610346	0.08640371613239232	-0.036031892764965975	1.4359845036132515	-0.2281881086312852	0.17712447838195297	0.9542712323398923	0.00627495424019745	0.5994813234280818	0.61667926561328	0.38070789225969837	0.2796621076300948	-0.4683665000283381	-0.6394128265446954	0.9903317355910728	-0.38791272878996613	1.3818950969522608	-0.8349521310525491	1.8057587378937654	0.4179601761749862	-0.7750555213287351	0.620103485537965	1.1848902215808557	-1.127077862433493	0.11618871338033565	1.2364698321820482	0.1875165640199344	-1.2809566184013705	0.24024410406489585	0.5496526080396477	0.9644827803161278	-0.7242429273393459	-1.711757947404885
0.5514836052553213	-0.4629401294321044	-0.14535113211528658	1.0497865468662666	0.13045894158165322	-1.2420389141530623	0.1058081324558013	-0.16779461642408586	-0.3869485657986528	-2.674177747135402	-0.5739514922190315	-0.6327510521793253	-1.6876722670059423	-0.25848626689615517	-0.23908311427738593	0.18542571347170583	0.23762057877432233	-0.09941436278114271	1.428099379266207	-0.2204161885834015	0.1125628536310054	0.8424912684701246	0.15108565448308506	0.4325344160547465	0.46212349259739016	0.31512477556837826	0.2540756617703755	-0.39664646356781913	-0.6430767346794533	0.8629044901272609	-0.45987570282820955	1.3687095240098412	-0.6511231073184814	1.7525976280221471	0.3874808758855967	-0.7058899426241411	0.8849818811681571	1.1838455607768847	-1.204872245986118	0.03620542781318874	1.140804557174045	0.23877307702739273	-1.2470837739190916	0.42810147013639066	0.5644419895270897	0.8441121810225335	-0.5435434965012171	-1.5913577913534107
0.5357761611893918	-0.3934360970355305	-0.15705378553166977	1.0780854524182286	0.042658443659116085	-1.2327315704841613	0.0824102921668875	-0.19059348108587879	-0.3872052141556617	-2.4062862109772105	-0.5237729893762175	-0.6185314690005537	-1.5316656008944174	-0.3261512416794011	-0.1676527511658608	0.2450102249329716	0.35898178552431126	-0.14590442334895978	1.4081494764840845	-0.18893161712597265	-0.007187069728050999	0.7342285821304313	0.28924089013748766	0.28976479341567174	0.32371056676859966	0.24723712330167508	0.21521794132830538	-0.33295138154094683	-0.6785949732161554	0.8151313968474639	-0.5016721606171656	1.3553480008534322	-0.49334856070504046	1.664165457161681	0.3450423716745984	-0.6099364164098441	1.1673892825990113	1.1877972544648727	-1.284450591769923	-0.04128114058389145	1.0890280600600275	0.2709042916375743	-1.2020163744042394	0.6850741232308432	0.554515939872637	0.711676616080358	-0.36344091263713435	-1.4827116428891307
0.5118212364016228	-0.33203748907603337	-0.1963414750590025	1.1298144060969455	-0.07815156553066874	-1.2290489355448808	0.044204288378808056	-0.21649950864273784	-0.32869515613649064	-2.1193838156129337	-0.46116974869388827	-0.5462544413977279	-1.3484282216829764	-0.39915541180496855	-0.13894258449719785	0.24965242518804734	0.4396545445811923	-0.1625221832403569	1.381400199413736	-0.1667142712639946	-0.20542221391110888	0.6532610756516284	0.39034279188686327	0.21764207501036342	0.15484309752332126	0.1842650344652439	0.15288626013374557	-0.30448881931766886	-0.7136385805029235	0.8197488285298904	-0.49213415248843495	1.3330995337395175	-0.39665239916131184	1.539161425600207	0.3563310456375328	-0.519291433934917	1.4251837744490903	1.1354897193831501	-1.3270411867003586	-0.08904798256925753	1.0383055781141644	0.2776118850607535	-1.1126522629078894	0.930748507373309	0.47587784378893866	0.6132349336100836	-0.17930060122312216	-1.3592848049801043
0.45834442076229387	-0.256493476873446	-0.20508899308070672	1.144353997403711	-0.20126066019017735	-1.2345260285405966	0.0037445178668823477	-0.2761255501497626	-0.2547389041905625	-1.7954086795682656	-0.4100319152013374	-0.4130245235694584	-1.1452850311809353	-0.4499367241890487	-0.12170043243333642	0.20068989505777496	0.4765007531463438	-0.155586339581107	1.3420451961598006	-0.14163647575856864	-0.41521894179417596	0.5882771654943156	0.4772596780474343	0.1857466705738616	0.03304542616250598	0.1115175380346167	0.0981367365858021	-0.2603822694980259	-0.7817253246321971	0.8520717767578574	-0.42730384072670075	1.26218080718404	-0.3065938893326618	1.3695675475446458	0.354461375182598	-0.38446499344213864	1.735667730613942	1.0918054001418303	-1.3534486384064741	-0.1481910240553629	1.0111277828995953	0.30228320023683214	-1.0177271709952826	1.1279284345572087	0.3952979423321654	0.5012583222533407	-0.03910338539097421	-1.2145110368968364
0.4165707235393096	-0.23353227231774903	-0.1898498259662063	1.095517602189679	-0.3080242999179502	-1.2494172978014717	-0.03434496324791974	-0.3216350292076976	-0.15982572786570254	-1.4719148067270673	-0.368958401682279	-0.263877723697676	-0.9306823508860755	-0.4787503127947896	-0.08791820868573223	0.13697927028379786	0.4613386858103471	-0.12892370543210357	1.2657681454237577	-0.13555840805295072	-0.6108255338002462	0.49146082903068267	0.5649663032350933	0.19307033136199458	-0.05314269226394887	0.03371444564608632	0.08829609910335821	-0.19271523160930248	-0.8296703229016107	0.9739528882837426	-0.32152653671320025	1.2039612144158354	-0.2050948055530978	1.2598064115135184	0.32474596398865596	-0.24273761122221357	2.0029467746257317	1.0169926143569943	-1.4142276302871548	-0.2299798353582112	1.0029147387480901	0.2847791722432928	-0.904164829423183	1.3040683534622468	0.29621856671570235	0.39783029389768265	0.08072153420342221	-1.1275319499824754
0.3851000608716185	-0.2138409386263004	-0.1479399534910631	1.0318905966657934	-0.3879077261767838	-1.3232445264454893	-0.07395834888262079	-0.39579564670546535	-0.101452356724309	-1.1238907009634147	-0.3218268864395045	-0.09437427600236475	-0.7010922048751256	-0.4994678801537007	-0.05403112681239075	0.07484872084642206	0.39002059142296325	-0.07479489253587238	1.17442113987241	-0.11781623545582305	-0.7567154422513258	0.37828815525977383	0.6677089081673417	0.20121607476173725	-0.1574279779865328	-0.03206932357994886	0.07868754771485922	-0.1527970449900754	-0.9057918164649141	1.0425866929814507	-0.20109940598382878	1.1164205586336577	-0.10331935481779855	1.1574725921838414	0.28572887013754966	-0.06925714972627747	2.2429688273484274	0.9738124349066452	-1.4456405993906862	-0.30978050917761446	1.067770990549182	0.2657273124056995	-0.8193234479290403	1.435952207746307	0.18845789711709032	0.263222537290251	0.1597354683477387	-1.0695457124607815
0.3839287956191153	-0.18209320552774227	-0.07660782871641607	0.9418880694466234	-0.39571427855353225	-1.3801424961404938	-0.1164136576693511	-0.452118863434915	-0.1543213415302176	-0.7262763048472551	-0.32650685357023757	0.09645093237003219	-0.4698566699295224	-0.4790357870130147	-0.05109915835840069	0.030404777702250373	0.2750937271827564	-0.008591805576495448	0.9956618363644735	-0.1256330038795468	-0.8814112164821143	0.30140152547649723	0.7449063051471184	0.25976341550599485	-0.2596257562769413	-0.10612636399316719	0.05848358646910555	-0.17505539506826226	-0.9996289771398843	1.1577806813364373	-0.06534253145486699	1.0213468131620842	-0.044484822283680704	1.0559241323015167	0.19254765506244845	0.13399315993569946	2.414932688171182	0.9096480863218153	-1.4595426763014325	-0.38441367169298335	1.1719708736582977	0.24793339536077674	-0.759114153117877	1.5138516349988584	0.12329881467239912	0.17492320812310364	0.18648925036259303	-1.0231861171189895
0.3726442245742393	-0.19381476444678797	-0.006285043056353673	0.8888691146409087	-0.3416948709483547	-1.4033332025708638	-0.13272487615884648	-0.4933119166159584	-0.20260122301765815	-0.30182554867866396	-0.398656043262066	0.29191944940772085	-0.23830223537803455	-0.42117312804906015	-0.06765793990534612	-0.005987932385683252	0.1556689723242291	0.1042952179290948	0.7679423252340485	-0.1345019219446018	-0.9638974276911044	0.22918836760976352	0.7659149915955369	0.3637549278630071	-0.3540598397014781	-0.16229489372960584	0.07762626730979674	-0.2617018761199031	-1.0610096050875835	1.2582791708437484	0.09737460929082789	0.8647435403249284	-0.02696060304981377	0.9440449007271168	0.102972797364512	0.38255849162234024	2.488690631486863	0.8609968640539896	-1.3800437068146558	-0.4257095999948337	1.2476145616986822	0.22536157967805162	-0.7368681307236079	1.5332132060517156	0.0717269704469973	0.09263933012062768	0.1756652985645762	-1.016303709300237
0.3693244479285602	-0.20996350005343284	0.07184919925679809	0.8482901248223913	-0.2887963010195235	-1.426948424388552	-0.16841560628716049	-0.49594492552569075	-0.24879908075498403	0.10974540902930578	-0.4793417445870052	0.49064293675833304	0.022176995834975212	-0.30239364971688765	-0.06454584625638192	-0.053381049673219896	-0.0001610165051668888	0.20449764993799407	0.5863364642003484	-0.14740368015050487	-0.9557086288436449	0.15915434815213583	0.7671875298422772	0.48851538404919187	-0.4138131867425778	-0.2164929245004497	0.07808199061630972	-0.3346467104516354	-1.1584332399257846	1.3526909737658568	0.2491376594382546	0.6982075376727451	-0.02664727166878844	0.8045612045730897	-0.004480862421898557	0.6673704096417035	2.4382364236545637	0.773535540077132	-1.2522573296131854	-0.4647854144986291	1.2686647772068569	0.21659305957438635	-0.7307517174966502	1.461814657071158	0.07518112464312937	0.008173434495423066	0.1333755604989402	-0.9585301445636609
0.36439197679805424	-0.2032345627399957	0.15300758078850182	0.8044076912140138	-0.21256697990557	-1.4370055186687272	-0.1602307119712579	-0.45793518950775003	-0.24972128462657284	0.45241707501633216	-0.5314922428232055	0.7052278627005677	0.25990717665021323	-0.21837507058169842	-0.007780029195462645	-0.08304020338019798	-0.17387328850756384	0.2588616689919581	0.4269568792384077	-0.15435376214125987	-0.9060921218433788	0.06963231813113901	0.7155459249462635	0.6671074257096953	-0.45508184185635203	-0.27970223697204116	0.0699196489915742	-0.3764676832359598	-1.2468628354093156	1.4154992547037129	0.4215274653925237	0.586140957979177	-0.03865864012552854	0.6455480044653711	-0.060926222412159226	0.9570331637672176	2.3608283786226516	0.6769165427838773	-1.0947125381217835	-0.4683757333413456	1.2896360120958297	0.2571714698438079	-0.7384390560482734	1.328723912312904	0.10032635833319592	-0.08526552549367963	-0.004953857131565209	-0.9084307227318525
0.34149057102047337	-0.14836498732494227	0.24592957073973376	0.7636388550673721	-0.10152768871764577	-1.4660398170657825	-0.17413659161994505	-0.35958181201300093	-0.25666405523706853	0.713450557043465	-0.5726040066209291	0.8875188546291568	0.4693775311155319	-0.09661514487407498	0.07522794989954487	-0.06688893442789663	-0.33559425415427685	0.29060860875908084	0.2941635888374847	-0.14853278016301533	-0.7723797112152839	-0.030321700338194653	0.5879214114279019	0.8617154883596673	-0.46695997659412364	-0.30988225732924946	0.0743139424963722	-0.44165251842185577	-1.3470986046954805	1.4348860104065768	0.5883040102799246	0.43982348190578885	-0.06923830801615624	0.49843475486501243	-0.15204213277215137	1.2545052304402522	2.2587263184336335	0.5693928805411856	-0.9085396027032795	-0.4624570720780647	1.2601912850610792	0.343908645837266	-0.7500528676198652	1.1461896392829711	0.16359179288462916	-0.1562266251686642	-0.1409153736350494	-0.8511556273697378
0.32562772098290627	-0.1225672768863506	0.34306200700198464	0.7127982506790181	0.06968203807048026	-1.5019983232601866	-0.17979173443686275	-0.2258380923964889	-0.2169989074769057	0.9152445248863037	-0.6090010251327642	1.0170577077593712	0.6677780155544507	-0.016396889552670192	0.2000945770249291	-0.007784679975959196	-0.5115870072757729	0.33028979448433976	0.17117826730132876	-0.14108255448018198	-0.6093596865535045	-0.10640360050447525	0.5235880490354357	1.0802557605571714	-0.4578939193905442	-0.3260481305455406	0.09950489127659441	-0.5525258502208813	-1.3875191378324359	1.4039925297176152	0.7042820648952169	0.27632519651162346	-0.09838079414540558	0.36467358855138465	-0.20405039629184302	1.5431880047557067	2.155452352279414	0.44143345277511814	-0.698711889345888	-0.4531167114199775	1.22538057714795	0.4660289766812589	-0.7215253146804799	0.8770305108927798	0.21405480408070582	-0.21513586047169805	-0.28294693250762515	-0.8070405398451413
0.3150524876245279	-0.07044496415374864	0.4374990892188995	0.642054413378234	0.2916355169824935	-1.539647475887927	-0.18000218550180452	-0.08054621721160202	-0.16607698975697718	1.0887196936876846	-0.6351213549364345	1.0889758757431227	0.8450063773988038	0.05154804303878725	0.35115876250208083	0.07372273431288377	-0.6709578804434028	0.3702002128065869	0.11261010620772041	-0.09122869524904403	-0.39946293141013106	-0.18290384809150856	0.5369089924289323	1.2152457086679267	-0.3939601212678213	-0.3140802818770123	0.17128522833832313	-0.6664730223975571	-1.3930876988351786	1.3239990463332956	0.77056386360855	0.13053411292926412	-0.07705802409865962	0.2465952941413338	-0.2827180568833053	1.836224790823253	2.044025438301528	0.39581486522926557	-0.49783261071816753	-0.4694840836543589	1.1804894975864761	0.6292288700806397	-0.6925065412207891	0.6362010786383372	0.3122663799077207	-0.27080056461730834	-0.4087654477032442	-0.7677232553725494
0.3259452068022659	-0.04361060469880541	0.4869432538718911	0.5577178974133148	0.5406147809912523	-1.5984769459672148	-0.1782681901902465	0.039419347239401034	-0.09345011862656613	1.2506877587486693	-0.6672774876413804	1.088469431446115	1.0368086143841997	0.0820317247762734	0.5089676431451806	0.17170184835171617	-0.8188362341246164	0.407438440688792	0.10418632648552455	-0.0437052655324381	-0.16269243448851012	-0.2036960898665147	0.637915873104234	1.3383202962199714	-0.3496269928179727	-0.26747303852115195	0.2989665873438748	-0.7690634094875769	-1.3457047932079989	1.2056808799848333	0.7816292600121943	0.03410056393372718	-0.07688132770651208	0.1758079023574915	-0.3588392878115719	2.1092192782992334	1.8628918579534262	0.2959709324690284	-0.2759485999791968	-0.46057587521369375	1.0776576716313888	0.8030753341953316	-0.6299346402640801	0.4178918940618483	0.4119697814041704	-0.2641424958339347	-0.5057697137191314	-0.7801529806624653
0.3448699358454616	-0.017158206141760318	0.5057653182025266	0.4914585457665564	0.7718396638604574	-1.6160394420854396	-0.19177828390364288	0.1363518379240089	-0.06969832247670363	1.4067307029266316	-0.6811323988465826	1.0603915590719748	1.2030192521235397	0.11261677054776695	0.6343416207101715	0.26683100009624566	-0.9595874056181455	0.4526979253702037	0.1380492337222	-0.007000950097691971	0.09106702077124466	-0.2082340319458127	0.7127069271268358	1.4554626601088745	-0.29320216395183796	-0.2035670219440334	0.45046022272884934	-0.8867679771672993	-1.2863636312297912	1.05523274514746	0.7496872917625735	-0.06498186206791436	-0.09618048328041416	0.06428232165199395	-0.3923438938138295	2.319388035805006	1.66609169322231	0.2403769603307015	-0.027944976833433267	-0.4171384228270961	0.9476331945833583	0.9843227536370126	-0.5611485721465082	0.2051084210066568	0.542454863086897	-0.23239286204875512	-0.5372830649484328	-0.8145947519043819
0.41374433701831104	-0.003399760415792756	0.5042611759374094	0.4421691779750815	0.9477530059361181	-1.5863122422992835	-0.2118859593152175	0.23561386760142602	-0.05756721788946617	1.5674486531231868	-0.7137123013798959	1.0014908272515162	1.346229773482592	0.14190959727347527	0.7346426776957128	0.34367962116447187	-1.0557920879446283	0.49710944781568944	0.16901860141569547	0.03868052647462627	0.3346431037541501	-0.18164936572968238	0.7810060983808732	1.5734646560934022	-0.22207081416192498	-0.1520164402587768	0.6421305476365949	-0.9747116939458043	-1.2148998746156612	1.0035932939944139	0.6461985481850758	-0.13182643711590902	-0.11116749563878689	-0.023299887482294612	-0.4416597482910409	2.4798085906509977	1.4668559205539071	0.1610649434663432	0.20178365703805606	-0.36219962624220436	0.7596179500828868	1.178584434582471	-0.46678171401691937	0.014998403124413162	0.6433146905691867	-0.18470224992400425	-0.5563092220704962	-0.8269510362471569
0.48710262950782557	0.0003627329149037628	0.48379314972496373	0.40801186048176125	1.0359431117888849	-1.5055882692502711	-0.21983177628045522	0.3224709184920531	0.008285290091677616	1.6901133664106194	-0.7106124350464039	0.8824627442629701	1.4549580356268776	0.2164749114330106	0.8357971846965517	0.37372672656018785	-1.08676630681894	0.5670498509197224	0.24826439201381473	0.10624841510403749	0.5484975046340288	-0.19023391181156188	0.8536916430241434	1.6207997582898082	-0.13581746112821413	-0.08625964758725073	0.882173916911374	-0.9592264948241492	-1.1053809420091976	0.9466575078810756	0.50229293082019	-0.13758639581456222	-0.1333477606280759	-0.11529774748395505	-0.4566646771270394	2.5767766316426544	1.2676473210845274	0.1012813271235693	0.43622676188452625	-0.30738162168925875	0.5517376694849999	1.358169823462886	-0.38414756873383044	-0.15245676185917328	0.7191769527311722	-0.12170803656773188	-0.5530799367668331	-0.8845486720513126
0.5801717383019845	0.07415400866078078	0.4556351662406989	0.34946056838841755	1.1013181195634807	-1.445677743926041	-0.2511504408622817	0.3588493997784824	0.07349473533559664	1.7491506487909365	-0.6886777216737535	0.7266582796744723	1.529202720789429	0.2915201532637658	0.9595202799824168	0.3690200324256464	-1.0612029732835366	0.5830239428611548	0.3723286517980839	0.17139550305556953	0.7317659580229504	-0.15620944139123974	0.9602717120136018	1.6532649885381265	-0.05371427167990096	-0.05762242099380262	1.0678364745279647	-0.8998818268945923	-0.9747548457539826	0.8808778485098129	0.3445684319664823	-0.0917849317045791	-0.1441726185608871	-0.16752273223869096	-0.4812254340426235	2.588420967355464	1.09792608908017	0.024029267023657548	0.5917944421553148	-0.2480744320625034	0.3326858623746785	1.5077499386217659	-0.27946809072307216	-0.296188801765514	0.765514573313627	-0.06197538602850161	-0.5188839334252215	-0.936498002728962
0.6753888817838842	0.15168136175002347	0.4128506054391698	0.3085146092518862	1.1379831196749093	-1.349637938167899	-0.2707234192541243	0.36552501878618465	0.1545523608092731	1.7672837677730615	-0.6728408540650953	0.5326962802618477	1.5711303006139257	0.34182084842537364	1.0391494314609566	0.32950091357731104	-0.984037281544493	0.6370527340386409	0.4751238149878265	0.23031945060784423	0.8511328919317368	-0.13492270573709897	1.0728594316234277	1.6910578006846848	0.0027058975714298666	-0.04665599044811382	1.2583538588169563	-0.8338205393982934	-0.8009280582445362	0.8600258735246402	0.23863855080305402	-0.001372574009937544	-0.15631663579722413	-0.20495241717659943	-0.4852555396057115	2.545543390486916	0.915771389318546	-0.007933368967805122	0.6994419303077604	-0.17071644155578175	0.1636960899895094	1.5923547610293807	-0.172139873239602	-0.40114702404477526	0.7679081521176105	0.009612609733229843	-0.4704006793027107	-1.0155560245517345
0.7567810909605948	0.21455569527205354	0.3245973649476056	0.2595486551504743	1.144110158049671	-1.2324880319866105	-0.30565911951628527	0.3024088188958555	0.25090276793338157	1.7656600660182817	-0.6801562198598147	0.3116141753393656	1.581693144112276	0.4322816980403135	1.058539270564678	0.27597356966974623	-0.8537684949597351	0.6526834842033573	0.5471460840445191	0.2336896205890385	0.9398551757842648	-0.13066831080853417	1.1944386150140254	1.6820808656121797	0.024186721817704322	-0.047707384367448445	1.432161793032837	-0.7831424614918712	-0.6148785133072217	0.8474570280774669	0.13961260172932133	0.16904240178528138	-0.19168949037409846	-0.22593802569342752	-0.4747533830346443	2.440604052869497	0.7509172922683283	-0.060177877913460555	0.7835588363638404	-0.11019073542702325	-0.0038261284663460016	1.6406494819911113	-0.061572401294435364	-0.5065059790249552	0.7480817295137694	0.09398548629436143	-0.3822746974087307	-1.1182361150856834
0.8063951624643785	0.25758305496106143	0.2092149277436139	0.21840664723148812	1.0976112764347783	-1.0828942472474703	-0.3236500143997695	0.18989408026016025	0.3344121061388416	1.7857242277548835	-0.6836169593580944	0.09677669750312248	1.5635161175800654	0.5443461883726674	1.0396268849338517	0.17170759967372615	-0.7237305847016289	0.6864025715589896	0.5995518990058515	0.24277745268112777	0.9673801398154318	-0.13286040582257436	1.3180330894629955	1.6353402495119642	0.016969755088831397	-0.08074617015389918	1.5746063808111024	-0.7680671365230578	-0.39853412472977495	0.8160187942124886	0.028983673512021663	0.35608117324040933	-0.1932685658542908	-0.2124761914838233	-0.3664025520937457	2.270985723247289	0.5650429669256224	-0.0970305832553838	0.7952926575164845	-0.019929352999459277	-0.11678110723851205	1.6291438733868666	0.03565929132221436	-0.6044386134886635	0.6883836178702559	0.16913309891646763	-0.2702793202343321	-1.2624063358087487
0.8380603209493351	0.30951974183674136	0.06222371703353895	0.2157908867206994	0.9792228441282063	-0.87333551847215	-0.3524679603624682	0.03727668930484758	0.3573633901099894	1.8426999722462813	-0.701109631440518	-0.1054182791727282	1.5209166648550945	0.7187743834647918	1.005114259441469	0.015296351306119681	-0.5725499458989459	0.7093555573665389	0.6110788569784098	0.2720010590257026	0.93667539875578	-0.15792104003687668	1.3915292157303574	1.5307505131746146	-0.02260357683876723	-0.12769690344206838	1.6842233356944507	-0.7058252995973762	-0.21295870967135477	0.8086831090333076	-0.07379490862792404	0.5798983027128015	-0.19369601014175886	-0.22847477966848523	-0.21618763137056166	2.0878517934044103	0.33875227275723463	-0.14739683365403997	0.766034698752602	0.05711186429641344	-0.22970170123396114	1.5148182199087412	0.12055284092578307	-0.6451494817572376	0.6138866917370142	0.22313721624922347	-0.1506334029973639	-1.408319419479477
0.8490784136563401	0.30339694434071635	-0.10024406478766201	0.258072242581333	0.8370253942185603	-0.6475788808862142	-0.38052964638308984	-0.12504549453845767	0.33534988193321486	1.8839014934098421	-0.7271215285345789	-0.2743646327792947	1.440579943006567	0.9171148368651982	0.9612440379681653	-0.18575775810975653	-0.4094510967204455	0.7366394940364491	0.6007808351264152	0.2598623234354692	0.90546607242093	-0.1988087868860254	1.4228952073944374	1.452152804325244	-0.0597360472115563	-0.184600717215515	1.7443843280498723	-0.6489146748049945	-0.07121103391285302	0.782047828659426	-0.17400769687594458	0.8232221866828597	-0.21284575952551088	-0.24213828322528758	-0.07841712932790462	1.899115047155804	0.09874632633068756	-0.24418492566996663	0.7145033661879632	0.14994346981256357	-0.3488691638781633	1.3722872401826707	0.1571447432908219	-0.6953860730551777	0.5143676981510823	0.2746271985966793	-0.011965691605233374	-1.5134850261152895
0.8546234512701453	0.3214733330769395	-0.2589388300079162	0.30174278207471034	0.648643842255718	-0.36669840875136683	-0.3920380617355852	-0.24316242009666303	0.26396876462558755	1.886547050507002	-0.7413504045178029	-0.42927835595308694	1.3028913044926653	1.0857749357364106	0.9084245284111674	-0.3997606817734498	-0.24106761079176522	0.7603247742557573	0.5695187011004946	0.24215834277103143	0.840160947283542	-0.25278522427043754	1.3969965741299009	1.311368648235417	-0.0984838507163868	-0.26194163436033796	1.7351514540242767	-0.6283312073989594	0.020516580262998414	0.7869609834945479	-0.27355092702187145	1.0976620397117416	-0.2295858453991725	-0.2738379810961301	0.04860458363410221	1.6795745991457331	-0.16044745582591294	-0.3246972629954041	0.6091326147328913	0.2455986724953582	-0.4431192660318025	1.182132760024314	0.19857532533556105	-0.7138942909017867	0.4276638752208931	0.26169558349902255	0.10760959902722118	-1.5578000559831762
0.8207759353061655	0.33901569050170977	-0.3845708099283071	0.33816247247441594	0.46894089629835545	-0.08894684090745397	-0.3561180948639967	-0.3259112520298755	0.22993892269987865	1.8204708748366403	-0.7789643169397323	-0.583575820333284	1.1567611386427088	1.2528911293549485	0.8585996495609758	-0.6224690436500266	-0.12167318833375276	0.7615311948821711	0.5159517830335264	0.23741520551862233	0.7975575455860906	-0.34138734636946266	1.3802369278963968	1.1313917204981834	-0.164660476764751	-0.3284063886610997	1.677933228821844	-0.6059067154500171	0.07985521811656589	0.7939001013319029	-0.33401543145547313	1.3706177867091294	-0.27372667392009503	-0.28912529575921925	0.11149761498140634	1.4606009617750284	-0.37737614303149314	-0.3946526359076498	0.4663274403529954	0.35952528279491613	-0.5041039630992663	0.9890473258661358	0.2574328569010973	-0.7169693095461609	0.2993105245817843	0.240309714592017	0.18486339850726424	-1.5948394513139477
0.7216979545104578	0.3573583809480567	-0.48779424103611674	0.3529023006047853	0.33624124637254266	0.2199653784865518	-0.292347562115682	-0.4245074545718414	0.23377711329739106	1.7049612882103689	-0.8195118891271441	-0.714836315971527	1.0074936833996346	1.3944380730072432	0.7763278088495353	-0.8245041519221374	-0.010729374279835922	0.7580944957582905	0.4715913767353097	0.22310351553804839	0.765028456592871	-0.463802534060056	1.4296148964915947	0.9223050448603696	-0.2838736151143011	-0.40510684320517043	1.5536742919088016	-0.6117116692605016	0.11908070552892305	0.7989677881904245	-0.39616544869379655	1.6383091227459101	-0.29218995207101434	-0.31291392987713096	0.17483528140741436	1.249603479597902	-0.5566185675391241	-0.4301442504359089	0.32667246265008926	0.48559212258880535	-0.5481331196414293	0.8311702346759914	0.2965092217123848	-0.6996357521659313	0.1966679871404561	0.22258368731160588	0.3077305821561596	-1.6320863617915553
0.5986536079965539	0.3923966893333663	-0.5372040426482732	0.30531507733919977	0.26804318957688905	0.48210950045546797	-0.21412613344276887	-0.5100725350445249	0.2692032376328033	1.5859012356038373	-0.8559942308052282	-0.81093204353982	0.8600373796254337	1.4641503254569432	0.6905030809011514	-0.9702065128384133	0.1264235219963652	0.7312292080016823	0.43517253138710005	0.20725619019223415	0.7648875226619324	-0.5983555147235142	1.500235477120018	0.7021233539719108	-0.4095457561846126	-0.4650244799540775	1.391989708179835	-0.689004837679635	0.10838913525312883	0.7898616088666406	-0.4207965898642346	1.8058279580188334	-0.30280392420130964	-0.3461996663800672	0.23654167056114397	1.0182457728602068	-0.6690278667704697	-0.4723324352322723	0.19851133311295405	0.5728836078625974	-0.5650718297728776	0.6487808280621946	0.3632514903536695	-0.6762303288518339	0.08077586925664668	0.1692045008741025	0.44975050070202416	-1.6173075426768122
0.4586151894490752	0.37141382804510037	-0.5667555847981988	0.24687909690181403	0.21615783397642252	0.7597961585715515	-0.15492427251829038	-0.578726695197183	0.29044161009762354	1.5004746994513902	-0.8875968159506223	-0.8876895883960042	0.713246924674146	1.4847506691030568	0.577952313331361	-1.0638875793065579	0.2578805639611509	0.7103069792881318	0.3928904584114324	0.20541504634194613	0.7823558653774442	-0.7642003972121995	1.5540158255676162	0.4664294438704146	-0.5372603617439944	-0.5128721260374682	1.2542041033568867	-0.7728893072258551	0.04415124946398595	0.7962215744031053	-0.4060887722138419	1.9292942937508588	-0.30354367265433396	-0.3675250650510192	0.2464019955054968	0.8358970410300636	-0.7414562995666077	-0.45661401487667785	0.10594032224810734	0.625450379653678	-0.5087793336823656	0.5176149046730306	0.44640465580732147	-0.5789224277334964	-0.011370723150810719	0.1210677902800992	0.5759592341388653	-1.5933109037890574
0.29949520577045885	0.34137385283022825	-0.585052180273594	0.19062159010018948	0.19304169709612745	0.9924327398322095	-0.10112126629065507	-0.6605582028751915	0.29292504341285797	1.4226382737415768	-0.8998277979142802	-0.9453657920628613	0.5578070238598183	1.4971763826596416	0.4757739610385622	-1.0919872660660055	0.3764137828745529	0.6582595906166145	0.3717924416696657	0.2053880698752748	0.8364272431745883	-0.9050234143496402	1.5605995297459487	0.2672010313804568	-0.6313473038656361	-0.551694731224468	1.1213101419718101	-0.874820840387055	-0.04552430875851433	0.8030341483011535	-0.37484831032740457	1.9888455671718073	-0.3206722606171068	-0.40817708247628903	0.2712214752473544	0.7053690871636771	-0.8006439735653699	-0.45441936096876817	0.014242178045101273	0.6405216585758532	-0.45208777861088245	0.4227981694368458	0.5410880238088669	-0.44365563491198834	-0.09290400430869802	0.07586576565121919	0.7363379310753413	-1.5684320587002774
0.14560182047541842	0.30941836156103764	-0.5518206394962724	0.11398666721470241	0.19374314946832447	1.2547994525961577	-0.06271725630618459	-0.6881208699195744	0.27658259881915453	1.3196127216436018	-0.8890585230281856	-0.9762752483900338	0.4326098749259025	1.5474584599374526	0.4054836890990264	-1.0565391503868264	0.486355079891962	0.6442154584570297	0.3610146505104158	0.22077962781668448	0.8841040723030975	-1.0188969816579332	1.54994310069673	0.09368958686021589	-0.6714844491845149	-0.5843772881500915	1.0041161114204598	-0.9992115352060196	-0.14806883596982576	0.8312543639529316	-0.37699271633685794	1.9906604790476181	-0.29635347100667525	-0.44016696373257114	0.23887614652435465	0.6007456232714884	-0.8421864294021157	-0.41551896453154036	-0.0960248882654154	0.6452851579793	-0.40750293699790785	0.32550947119886303	0.6029236891917348	-0.28230900428912375	-0.1497962075068011	0.0017413627339170734	0.9076593973669329	-1.5457092771821774
0.015416950929067207	0.2658719634182507	-0.5042172172742039	0.03678203228529096	0.17144454310274204	1.4870580483219946	-0.057436133771497436	-0.7202501268750172	0.27670140682262373	1.2269012767837189	-0.9025952511117536	-1.009867331311097	0.3162890787764906	1.573064945671291	0.33906857257991174	-0.9645362838512052	0.5831846437048659	0.6037043728730292	0.4013007922584272	0.22876924795060205	0.9505608404008028	-1.1006577143449123	1.5275229071718865	-0.09505243542836721	-0.6776646516195062	-0.5828053850700344	0.8760537069822643	-1.0330164432256252	-0.2965309283859864	0.8696854498120825	-0.3689921940698039	1.9891206716500371	-0.26780784305931743	-0.4915885133709736	0.13906217376264712	0.5555230476697932	-0.8673196029801105	-0.35558341327581733	-0.1165687567854381	0.608203561343614	-0.33246053593346947	0.21585516017086456	0.6504281797085031	-0.1049804209584098	-0.17174637588108904	-0.05902628865908392	1.091959396818496	-1.5183931074836314
-0.09664891709943672	0.19889387056702879	-0.4254928953993528	-0.07874262536822811	0.17203651963335873	1.6446388741425988	-0.04771665540623214	-0.7361680808573163	0.3044453825842033	1.1103755395203978	-0.9221415988701305	-1.0275041400111293	0.21179172710587418	1.5504717989076122	0.27731079428551586	-0.8288996013125122	0.6893633697293582	0.5706769209364172	0.4514461103610847	0.1843627466343168	1.0348411524941994	-1.1823743336647368	1.5102697961710438	-0.27556331179026705	-0.6838712585383864	-0.5461829830574314	0.7373136021413628	-1.0713148631200593	-0.45200124088846216	0.8915732247859995	-0.3422882884450823	1.9451982488944117	-0.21845450929898216	-0.516372444078218	0.019378536715176992	0.5456640685859886	-0.8873856765026351	-0.24661940112861233	-0.06468109680741553	0.5714557926562531	-0.2546581101187563	0.17158093242406305	0.6578353510039985	0.06606666552833712	-0.16274999594903117	-0.09553037573329597	1.276596534621477	-1.5122108536356875
-0.17264105478496544	0.1712299063207632	-0.32556056680512085	-0.22726523996687104	0.17305622284468264	1.7640146882742098	-0.06418300242466904	-0.7646735902214743	0.3975908573040482	0.9730333325049754	-0.9497603491884755	-1.042767711592521	0.12237728513020488	1.5133063655406422	0.29076597530353804	-0.6372391119268019	0.8083565746748207	0.5189258984372052	0.5034850437666053	0.14627265010668689	1.0986996751818454	-1.249257239444699	1.4353036969001702	-0.4578292872762235	-0.6811756713742934	-0.5043041878702619	0.5896362311596716	-1.0834310503326425	-0.589659400208275	0.9062751958202183	-0.3011055277077712	1.8792489979684635	-0.16160576824426623	-0.5403255424668163	-0.06917450513127502	0.5547378496570572	-0.9186186502729882	-0.12682624971646186	0.02182311151533136	0.5299295089813627	-0.15000239600739051	0.11756449995710005	0.6892720638173804	0.19844247681234783	-0.13734598477694898	-0.12933822007705126	1.4922641966977142	-1.562292802112736
-0.20550655755392802	0.12102310964248016	-0.22303343026449146	-0.3558851754436486	0.2015675084672195	1.8226888528697334	-0.09666242635055254	-0.8019544511720879	0.5489228400918693	0.8405679354592234	-0.9723462280193547	-1.055421044065565	0.05035209604403089	1.5086477572838008	0.32794327609169904	-0.4414204970364858	0.9111834043152334	0.44313483631212947	0.5576156005873968	0.09723253599267587	1.1541065803814665	-1.3125709496547813	1.3538270591080868	-0.5711091167069157	-0.6581602806525804	-0.4382422373364035	0.4516711758617949	-1.071872754575939	-0.6985249906434683	0.894260238355721	-0.24195090197881503	1.730070435321488	-0.08786020663329208	-0.5276450148639868	-0.09406717358033365	0.5485573504926278	-0.940112156643176	0.01823677012296796	0.16228139337977363	0.4632701777461007	-0.01456202044915581	0.08713361640103297	0.6863730574680375	0.3006112880618753	-0.09145519349389526	-0.13298823574617383	1.730434765923097	-1.5717955524309828
-0.2232571611120139	0.06065401124329872	-0.14374036992279238	-0.4564054315242849	0.22182127809496593	1.8312567446994925	-0.1676674010263406	-0.8441051439228865	0.6365696958550378	0.7468068248184723	-0.9720303217000211	-1.0477892582748694	-0.006422475537930511	1.4755341270721305	0.32907139400383284	-0.22806189440997887	1.0311970356226483	0.35007794634464395	0.6418867943146108	0.02957049949458306	1.1860921630446184	-1.3299524646480736	1.3027984382466022	-0.676661845762409	-0.6122591918211981	-0.3706520188758281	0.3162763808908776	-1.090233891057247	-0.7796275882064345	0.8830145131396016	-0.22396403098575024	1.5147940944933396	-0.01809886119822668	-0.5360076461142039	-0.021532637094435248	0.5283716621059329	-0.9751432519557204	0.14975176936669454	0.3332539282736222	0.37772962080277867	0.1159385969032043	0.044889754001088265	0.6764443108430778	0.406619504217627	-0.007280343908222575	-0.08535985468541553	1.9542325495224127	-1.5154927643848355
-0.23474337855567257	0.024584051460862486	-0.08625657398775002	-0.534629041093621	0.2016042833865339	1.7604540594554634	-0.2707877537689629	-0.8633347631450536	0.6482717074588716	0.6565320022230092	-0.9478535272609694	-1.036064094227575	-0.03077383016563299	1.4692571420274252	0.3289949427660389	-0.05031577419166753	1.1340356238292233	0.2328407387517725	0.6888445789000947	-0.04053167306387461	1.2013068318676632	-1.3618472774355599	1.1756883949253711	-0.7457249434761062	-0.5318086124233578	-0.28951801371193253	0.23115837992560184	-1.0995395619688941	-0.8395229323060429	0.8286703809966529	-0.1805415035202802	1.2795751578501604	0.022105509000284407	-0.5578273292221416	0.060134815158874866	0.4572165609710419	-0.9731531856708013	0.258307358985648	0.5147009272520193	0.26773470586937026	0.21788593394778016	-0.032441225036311715	0.6509582637197245	0.48264422979970184	0.07656356754899127	-0.03347224859223843	2.1000392819090945	-1.4471007629225834
-0.23023279173467634	-0.0106491640742159	-0.05934651416163057	-0.5520582146561265	0.17561297333318854	1.7228086143856913	-0.37306686839554776	-0.861391264688606	0.5933385777771563	0.580182365340037	-0.9027933329119839	-1.009572955536553	-0.02526117168924727	1.4994774151867416	0.31168293133601827	0.0638741606192026	1.1394036807586434	0.12053943741962984	0.6950799507965918	-0.1065910275608742	1.2136549732108417	-1.3375060304394872	1.0171289081356518	-0.7143510941405712	-0.4453455767234685	-0.1980272020204889	0.14931557811811896	-1.1270776849310455	-0.8626750212978183	0.7791941002359215	-0.12368521633147897	1.0575232950744147	0.028527905414213007	-0.5580694459183165	0.2104415327309949	0.42937320653364425	-0.9572040988295649	0.3700925616572734	0.6557578988234384	0.19231517906942078	0.279032635309154	-0.09480514450561395	0.6263552231196856	0.5580115530985235	0.18946826453510285	0.03740500291231398	2.2046108036055476	-1.3755066243517602
-0.20924440486564114	-0.05050017977304	-0.05678830317024617	-0.5764173849036056	0.12138557090865995	1.670072721801993	-0.42560947398254295	-0.8227001886287624	0.5952239339098787	0.5131748965244214	-0.8374115396209619	-0.9715925823807497	0.011487063125329395	1.5371179493661695	0.2689278874440041	0.14164309205019002	1.1071012544452912	-0.02512461084426313	0.6660844605645038	-0.15634109483649622	1.200353064475922	-1.3069507370123605	0.8441041705271044	-0.642964007587205	-0.3703754809375565	-0.08331739318033515	0.04723296909706214	-1.1509114914813263	-0.8437352846492038	0.7251245218407835	-0.12803598861431614	0.8499277060213257	0.03699714363583252	-0.5487827670161414	0.43770664859193165	0.34702573199113207	-0.9579396526242488	0.41848565049260955	0.7688218651289012	0.14456250734636664	0.3192102643461283	-0.19441462421283942	0.5670502362263163	0.5150473746240987	0.31410371933308573	0.07505610675548421	2.2627469064342693	-1.2928484063385564
-0.16286573314563482	-0.046807653111491425	-0.08795451415349208	-0.5958346665950935	0.041465525766151284	1.6407562370484972	-0.4419786038289155	-0.7315796493914024	0.6171105597528512	0.45631039378697424	-0.7847162595140696	-0.9148745745410528	0.06000130660420565	1.5681394810800222	0.255264108555922	0.17925494649755605	1.0657422929528315	-0.18438391658452474	0.6013270223153248	-0.21810840918469876	1.1146225743314635	-1.2436319367983755	0.6896859612124793	-0.5986676426861933	-0.2963171164482874	0.050125345523570605	-0.03800320441867022	-1.198164828748315	-0.789657738666446	0.6517375233340961	-0.12169270978156568	0.6400278496353918	0.07272186550537249	-0.5173173233307509	0.6911634702617615	0.22821847639653817	-0.9229723896265046	0.44718818250246184	0.8668538369443312	0.13293153972815613	0.317918179025808	-0.2951561645883013	0.5438875956409148	0.4118600993079283	0.4005564568665215	0.1136007176648216	2.2334072473966438	-1.2000209804708675
-0.10452652207466781	0.014169012996309049	-0.13174767266331674	-0.6160473299858157	-0.06718879848627221	1.571672760165852	-0.4219175168996071	-0.6019987491113227	0.6796283693065245	0.44579876112680294	-0.7247868385345642	-0.8349040977339198	0.1148701926251515	1.5413097314255746	0.28968113217345504	0.15578109559790637	1.010119663960292	-0.3303586496682012	0.537304350818389	-0.2671514907100435	1.0053429417413073	-1.1389772148916202	0.583142594733681	-0.6056875516323134	-0.22352694378816343	0.18698979962418188	-0.12491342287512294	-1.2159018759478382	-0.724081236770389	0.5392032830965007	-0.07635735279308065	0.37420596031975273	0.10366205536227806	-0.46539500471043765	0.9630622540058376	0.1294496917202411	-0.924462469049373	0.4663880259403427	0.9620702753795326	0.1482551842743492	0.34023029797482146	-0.41701849417656306	0.5615022103070307	0.32385136746461224	0.466995477532582	0.16867651942591239	2.176590381595212	-1.0499483438617692
-0.032940191355637694	0.11595466701377366	-0.17440739775527891	-0.6560081649307191	-0.1269426807948031	1.5185256032816468	-0.3607602006764492	-0.43985554954824774	0.7253146605434757	0.42137263907663564	-0.6582286784144141	-0.729124533210666	0.1978015976306522	1.5035588690458668	0.3920320441398911	0.08250770879953298	0.9573386938595553	-0.4482420608048616	0.445420397535495	-0.31978358880245017	0.8271615463638406	-1.0195167744664686	0.4817533745279555	-0.5873597305558311	-0.15588642208888637	0.3016625791083173	-0.16956173067106656	-1.287809803760376	-0.6558355635926489	0.4597859595764067	-0.04260691934000307	0.08698619194126186	0.11137459607564301	-0.41222011518085144	1.2136631737087384	0.037128264716056895	-0.8814302005811665	0.4928614285033146	1.0037619137016116	0.1765867366216965	0.31461622499589836	-0.481899177682877	0.5922456824716569	0.1857568617396244	0.480772869052778	0.20145853380953715	2.0851776025611506	-0.8429149086498102
0.021512487978603514	0.24630742646599196	-0.24266135190233595	-0.7247280361634261	-0.1742002427427809	1.4928480180151062	-0.278281396883343	-0.2980198039830776	0.737347142953076	0.40866041633510675	-0.5656909404088729	-0.5914778527366764	0.2578799741496466	1.4854009159334616	0.5347902739956045	-0.0056916867927941485	0.8670738216513515	-0.5582596870166453	0.3599211840552409	-0.38727762935434973	0.6267024378775709	-0.9053870102950794	0.37279650044926316	-0.5455668541919306	-0.07883037207573373	0.376211140414603	-0.2089777038897714	-1.35751861735636	-0.550798559395257	0.36796262363331755	-0.05035969736424804	-0.15374091961644898	0.09231652950534298	-0.3332921797048278	1.4260208793374258	-0.06751335437452961	-0.7975869985562801	0.47290199712264575	0.9611366016634852	0.22355563193120354	0.28159922335956666	-0.5264841137856612	0.6719550524600748	0.015733945410397143	0.4435807991325443	0.22853625234845293	2.022415547672687	-0.5431122920860267
0.06041884968376836	0.37826629222686303	-0.3175695073302648	-0.7786222417281615	-0.19122333227186755	1.476868443173708	-0.18125485570714078	-0.15497621271654466	0.6837122502413078	0.42740037334679526	-0.46512491857996113	-0.45927417497197853	0.3350824813946446	1.462887757114986	0.6381443740913924	-0.11243340014285222	0.6953421103451196	-0.6292305852814486	0.263110860790489	-0.4402951199937327	0.43939766059366414	-0.7977699061170294	0.2880979667908618	-0.5093191289611726	-0.05591128005996944	0.43953427895924857	-0.22027109593014466	-1.4381306530472096	-0.4268019252605943	0.288550645735376	-0.06450745231646016	-0.3714885443866459	0.07603171472624322	-0.23230819945831302	1.5856962290734473	-0.20767664048010048	-0.6344598620562817	0.455815816062682	0.9051228880021288	0.2721697903498659	0.21470762219673864	-0.5438405618984963	0.7549163513099301	-0.13611677494033064	0.40822196582799497	0.23282561031712	1.9239858072477236	-0.1510372497533658
0.06865202924257409	0.4905555139637213	-0.3397353881615741	-0.8416193797079794	-0.25077237484291015	1.437227096064581	-0.0682376260346554	-0.06884913142667203	0.6341906520962495	0.5118264468018523	-0.3740588600460638	-0.281400262049232	0.4425700345645976	1.4093172099175664	0.6885432457561023	-0.195877422312306	0.4936402369168458	-0.7260707303875853	0.14689291340685875	-0.4979824056167633	0.27253800743309897	-0.7350474846936287	0.20925270198549217	-0.48097540353582124	-0.07198928094104666	0.455871003687432	-0.21047655662707987	-1.4884729344982817	-0.2897001763779102	0.1886817315499717	-0.1073152177882494	-0.5498359585309828	0.054641945700435124	-0.13292274059287323	1.7290225052839627	-0.3131133274441707	-0.44888660587760454	0.4143176617774655	0.8274926770816187	0.30296082863386037	0.11029834642219268	-0.5322221600997127	0.8194409501182754	-0.3031772163846357	0.33628312241022273	0.22126635394645752	1.804225814808984	0.2541258841952179
0.06416098734439127	0.5731447413821174	-0.31287009786901504	-0.9162689634173098	-0.3036980138618835	1.3933110719354938	0.07146683164314337	-0.008857403495278726	0.6458136506103986	0.5980908615497612	-0.28375450572213345	-0.1085578209374074	0.5648782618031704	1.3426389829755787	0.7493132630059607	-0.22848760343504804	0.27594460652799363	-0.7870911381460834	0.020948888414823084	-0.5167988890225919	0.10359420419212347	-0.7086142460935994	0.08436223241235033	-0.38982303567612075	-0.12043296625045852	0.4569587121993752	-0.2069249081290388	-1.5290011940669257	-0.18613071139339304	0.09175624477191875	-0.10421720459174741	-0.6836740052804355	0.08286277424929958	0.008233238640763075	1.7965059761307927	-0.368145065105254	-0.22633711775090473	0.36271696186658875	0.7567558886497702	0.3211987273990355	0.008080134061118965	-0.5127530357184618	0.8569564731052429	-0.48121281154694673	0.2463784341425801	0.16217042545144628	1.7048622615078421	0.659360873376375
0.04955568624296729	0.6293244069796816	-0.2596248646526921	-0.9671270122084668	-0.3222858452756137	1.3742157752314905	0.21647255627891604	0.07018180207008855	0.7157794531582525	0.6721044215997696	-0.23178085810470112	0.05795703702974545	0.671944819802742	1.2854593245264847	0.8259499152810964	-0.1909112700419849	0.04505028951291064	-0.8766955188164299	-0.08713773721409306	-0.4907362076722432	-0.05841338037149657	-0.6797284739465158	-0.06443925524195392	-0.269002642540872	-0.18271493092517602	0.4726124631965697	-0.23929357437074464	-1.5282796636567848	-0.11228720939998882	-0.0317893285839511	-0.07940812128833506	-0.7783004775312374	0.09924099664394462	0.162968503403975	1.8619111762685658	-0.37801340719332155	-0.025521248262137197	0.32353265330240477	0.6709590514184652	0.3219535997401128	-0.06821307554765213	-0.46395504540223775	0.911676968556789	-0.5913664400209876	0.15986724113165834	0.0845499468654243	1.5978600671447691	1.1161616027822716
0.01089868915057599	0.6495569114386195	-0.2150213262572997	-0.9935158248773164	-0.32743749593527927	1.3252430539851523	0.33513123838356135	0.13728301574492607	0.8286078382780813	0.7265743742746122	-0.2445263973884976	0.18409732452386193	0.7741113554637183	1.1813729421769104	0.9384560594324229	-0.1206005862754859	-0.16199690977787323	-0.9912866851009137	-0.18573408259817165	-0.4632545493379496	-0.2509591382121956	-0.6509199001919539	-0.20508363432678403	-0.19167394535965138	-0.27584975842187437	0.46467910812464536	-0.3019086990613589	-1.4980202663128468	-0.04358843607303118	-0.16124417686822995	-0.08790926312536103	-0.8052901029997639	0.14885725156948001	0.2980694577561297	1.8545375757198066	-0.3787289243709848	0.144545132775647	0.292205822476874	0.6371543702539875	0.30586187655395414	-0.13116081710046404	-0.3989390803386125	0.9538456068073758	-0.6733731031266706	0.0756212342941853	-0.01744283663541586	1.4806092117971483	1.5952746880837456
-0.04278878262024695	0.6886540005800972	-0.14978249468770505	-1.0037706416679655	-0.2943812977050439	1.2456232466257484	0.42764101796926146	0.1899237379062819	0.8696819566813276	0.8160405548894343	-0.277792755815713	0.30539086770812823	0.8656703251255348	1.0627039299552687	1.0954368115312065	-0.013698336292701951	-0.38033362918748476	-1.0517576147623964	-0.25152374340645095	-0.4207058498401216	-0.39265917345899926	-0.5819596789859538	-0.34147156430479736	-0.11327808225425713	-0.3302608570902303	0.4496079527130922	-0.3067568772407541	-1.4845235048848804	-0.005971196541390764	-0.28367749950051724	-0.07380265366091424	-0.7702056400509084	0.1928852397046146	0.3772267840089109	1.7749269997879953	-0.37801951619803986	0.3506012795875585	0.22711262664486503	0.5941473544408508	0.2682558096653818	-0.2074339994807949	-0.3360489683184658	1.029506171309828	-0.7042183910850377	-0.0092693124716826	-0.08973830133516784	1.3757177966777379	2.0637001588450294
-0.11149872041820279	0.7103201078109584	-0.012628034485228368	-0.9931170956703894	-0.24637133121862348	1.1491773053556218	0.467864871241891	0.23159816829165214	0.8980655347528457	0.9094836282079923	-0.3266077956002741	0.4024073104721769	0.9390086125180657	0.9097759428927947	1.2065034540695767	0.14503938669239833	-0.6166593907987853	-1.1023710505499003	-0.2978264852141355	-0.314237181394921	-0.5009158787645782	-0.550943740205645	-0.4573287220703711	0.0009768473888827733	-0.4217391915241183	0.43224671147548194	-0.3287123560216084	-1.373865251289452	0.010290578119995127	-0.4027130724295577	-0.13078770202319545	-0.7467527402566895	0.2410453477115399	0.442658087586122	1.6597332486185326	-0.3657995976969009	0.5108115954984542	0.1540372174558187	0.5749338005877822	0.24242247975406075	-0.24745987289944676	-0.277542330135906	1.06671778880027	-0.6707360739853748	-0.050713608644381736	-0.1400642352540467	1.2787547374184085	2.4854326377765923
-0.16990133331195506	0.662392225499199	0.18533850854278722	-0.9475096736753088	-0.16343206520042022	1.0276998551240917	0.4843329630123702	0.2255192278669193	0.8958347126294534	1.0104861491780313	-0.42571244617996273	0.4717406875702769	0.9463525089969428	0.7107768301367138	1.2541322068072058	0.3093031911375568	-0.8519423920658149	-1.1149669857542817	-0.3500448884716324	-0.21620753404190732	-0.593738339734827	-0.5227331570762368	-0.5841876772308248	0.1274128914026341	-0.5546554804096592	0.41113692350768893	-0.30448279109722953	-1.189684602435064	0.025290624708640647	-0.4766478443424555	-0.2202532888667265	-0.6722768058666347	0.2975179745890618	0.4449049013461763	1.4701149907172524	-0.36138049640859665	0.6909133847766885	0.07156797750842944	0.5468587250413844	0.2107901683459184	-0.29468605207743565	-0.16379092051502062	1.055943148535212	-0.6791018720577696	-0.09607785447454653	-0.176625967945431	1.151066389119588	2.7971637921784227
-0.2497638900905242	0.5806077575651225	0.3753871745997229	-0.8993811201322638	-0.08452972298857678	0.8584155046516673	0.46735070979929605	0.19289581713426468	0.8825201419105708	1.0755732715616653	-0.5031429064903501	0.513441080418352	0.9188612357172709	0.466061021030427	1.244958255633359	0.4869973579529653	-1.0390638055278292	-1.1024538302306401	-0.4210000984578601	-0.12794896524059027	-0.5535631371049149	-0.48006365436099385	-0.750378892596018	0.2810151460768548	-0.7128455199919012	0.38657927824788973	-0.3039399534105722	-0.922845567886904	0.0206441463246806	-0.5976083415298918	-0.31190742840776053	-0.5869139276833535	0.3719119927947486	0.43019333321570546	1.2574599528559112	-0.3782425425968677	0.8470648152463915	-0.03450727898772994	0.5412936528567699	0.18292565627678564	-0.38109449763645636	-0.08708135818958564	1.0427862813135198	-0.6186184583338433	-0.1261513948087151	-0.19666109523188252	1.0392149208731993	2.974370444607483
-0.32229756321832204	0.4595320072854028	0.564272403096623	-0.828753440402525	-0.041466361209832193	0.6730540842949858	0.424984630411267	0.13749004393609715	0.8394159061664916	1.1248334020931519	-0.5734249019987295	0.5037304332835602	0.8806755493202681	0.1816206469965404	1.1576475342987211	0.6717590408355263	-1.1928429983110045	-1.0332425595037138	-0.46364027927940665	-0.020405122739754235	-0.43996963483130785	-0.4104078926050473	-0.918212276639186	0.4713871296288968	-0.8659014406626417	0.37526485591325337	-0.29170466701265735	-0.6319005130428188	-0.022664612671539495	-0.7141036229308524	-0.37276402513654594	-0.5625511416996545	0.45482667898756135	0.3532245408754556	1.0376769021132097	-0.4256150105935105	0.9880463380054312	-0.09740601148013432	0.556076806664524	0.1410941076312907	-0.4730746685868759	-0.05006604013459461	0.9686186350566712	-0.48405630503142516	-0.11884974114738489	-0.2090142889663238	0.8904299893412524	3.0468782597146036
-0.39855793351772084	0.31226543383886574	0.7726338044735374	-0.7560068195227807	-0.045119437344352545	0.5028902186824122	0.37205202899531675	0.10135879389555169	0.8110392489495448	1.1387921029494616	-0.597793351963516	0.4851273857024183	0.8178364510065264	-0.10543740149925014	1.0175422367339282	0.8367725804518941	-1.3056320401493606	-0.9658601603989581	-0.5125168501835858	0.08038162066877397	-0.29151268350360743	-0.33444357152891535	-1.0967511024010894	0.708251159985332	-1.0116635109602439	0.3622361023606603	-0.2726774007745497	-0.3234488519316351	-0.08851557621573856	-0.8378107693375683	-0.44668165187595843	-0.5255029285475616	0.5178991345867192	0.22420138836883527	0.8277113875397468	-0.45006553835404545	1.0922224543672625	-0.1709032436142129	0.5558477154463709	0.0936547981715904	-0.5893889563624188	-0.025381548183453267	0.9086113043545122	-0.3079397957299887	-0.12101550748303389	-0.17522413134601916	0.7473367464479562	3.0444905395092734
-0.46771207211339566	0.216254885808498	0.9400670693634687	-0.6655589754653882	-0.003891178408468863	0.37282290590723954	0.28906276942767023	0.11920375817049864	0.7411853335505895	1.078327218060111	-0.5961240802041364	0.4077589387265689	0.7350419682639225	-0.339069019009237	0.8570514774573994	0.9484283505851533	-1.4163303100580493	-0.8680122659001815	-0.5214092515293995	0.18918013863447308	-0.11629030349818521	-0.19731969776098718	-1.265782121608016	0.956530363495499	-1.1300806317807839	0.379117880302793	-0.2728949991844552	-0.032760130259572674	-0.17333212487098937	-0.9450770240148476	-0.48422569930106596	-0.5243383519930774	0.6028159710485577	0.0732151632546005	0.5531497488606535	-0.487256070914308	1.1429453606726792	-0.23990785392410507	0.5511564480071067	0.10448265820208169	-0.698226412186872	-0.012897871488874604	0.8459514528670123	-0.12624972107918137	-0.14637298372453317	-0.11680291859745409	0.5887489353321862	2.9525658528132963
-0.5391277851903732	0.15088317056525813	1.0448547764894982	-0.5546686449327248	0.02243773915181369	0.27056090472126304	0.1685885158466506	0.11388151922059589	0.6587366163081381	0.9875118746345539	-0.5907904431326425	0.29728126553044854	0.6194336447877145	-0.5104964249639838	0.6800722236165078	1.006066975448667	-1.4952650541701409	-0.8055240476224848	-0.5588930468482213	0.2688322636473259	0.05767203161621524	-0.0239312598218963	-1.402197733160174	1.1592301327417747	-1.226349826835615	0.40650842116776714	-0.27307562638380883	0.2709342633627402	-0.27973990701326745	-1.0888866743577528	-0.5479770021103321	-0.49109124672357424	0.6729092450640995	-0.12149586195490969	0.30172320481560516	-0.5410615976938935	1.1670138981940579	-0.27590664001183673	0.549968208894025	0.12805971308132796	-0.81265786781783	-0.01230755196605746	0.7835843029867645	0.050949649600230774	-0.1733126913108514	-0.06102357828133117	0.4559284963232839	2.8044601121587807
-0.5915100851521491	0.11448907947881096	1.1028675372955865	-0.46096935801954186	0.021775103222488795	0.18698224935397387	0.08954743972087977	0.07395801255472714	0.5441122694271302	0.8752485505767756	-0.5331611047581705	0.15571971433921042	0.4854713375009405	-0.689829742885451	0.48811455327021697	1.0002155767293632	-1.5476040448094666	-0.7136303986101086	-0.584415336897181	0.2981659386967993	0.23516070089245647	0.18198145472063232	-1.4700876079155552	1.306287644803401	-1.3269004312928216	0.42483381310986956	-0.2390708939822237	0.5813123071000404	-0.3619384788265133	-1.212783743215291	-0.6348344490940585	-0.43581274441078743	0.7918747097140271	-0.3256457907587322	0.048914185299248805	-0.5445905979040608	1.1730710512856934	-0.35912218875597335	0.5456104902762413	0.18432774107485156	-0.9302013384919723	-0.0708879800889688	0.6838332758185046	0.1647127672308483	-0.2030004254936113	0.017101299454945963	0.31911068289705397	2.599719965816658
-0.6423091891613838	0.07611378934251946	1.152676523459591	-0.3709285500275536	-0.06485842683986702	0.12370316044542815	0.03622081770872599	-0.01804088975758883	0.42320609354715855	0.7697264768084079	-0.4436599493661516	0.023989504350328317	0.3553941837361588	-0.8474216684359426	0.2649783826849784	0.9924608672568738	-1.5961642488177705	-0.6373977702781352	-0.5804989566528688	0.286412764256459	0.4091986536297597	0.3444569242926127	-1.4914569689918094	1.4008559512240106	-1.388981255928501	0.4059594477070824	-0.16422813160246258	0.9188772024156086	-0.47492558431424053	-1.2786080853173007	-0.6929270371740888	-0.4346073396298521	0.890682274324216	-0.5312102419813549	-0.1848435798869908	-0.5342616549963206	1.1800511050278322	-0.49721707849144076	0.4951667733370382	0.2523056778757876	-1.0307112282670778	-0.1496262387030852	0.5618929459454194	0.24792335280741212	-0.2527412930175842	0.11128179170130792	0.17739953479528828	2.3655078911504193
-0.6927162124848723	0.05739127983508505	1.1886210979706613	-0.24042877247728583	-0.1698185282910388	0.06229831074810739	0.025127488645972917	-0.12244801235953555	0.32040718017650116	0.5953662871528875	-0.3524492455820395	-0.09513884871078533	0.21003225092732897	-0.9689549179605772	0.013015602189621256	0.9663099582001198	-1.6003060842179746	-0.5707138899838695	-0.582279327839141	0.24528560990220383	0.5566992995606063	0.47284709789763646	-1.4999576547462627	1.4151340673565025	-1.4670810596577417	0.36978688550514216	-0.12022313169555243	1.2670415175480882	-0.5804252871308464	-1.332960184938674	-0.7647951345581898	-0.5030070521023592	0.9584141026303877	-0.7023354372155145	-0.3570190732199676	-0.5014676585881831	1.161604949413697	-0.5892670793808351	0.47729954571306055	0.32866730095877933	-1.139559177230939	-0.22200802102686473	0.42897770628652515	0.29320599125056496	-0.32900211773657906	0.21453360788629228	0.051022404632022865	2.0964893817158012
-0.7395662028679433	0.059137590781362645	1.1804108787969958	-0.11451666519275812	-0.27607721744445246	0.008216711939045095	0.03787189869755938	-0.21004099665484408	0.22076071606294406	0.41861442118007286	-0.25170000377991986	-0.22934637293641263	0.06756218910181432	-1.0620774078252322	-0.2446015831662378	0.9059192238249405	-1.5228267766894805	-0.5244907603271053	-0.576279302395209	0.16231058442188107	0.7037191428171005	0.6090613710014958	-1.4654061652292119	1.3634923265919188	-1.4972404164763993	0.32072010666989176	-0.07237751654427398	1.571397889429465	-0.6737836663178405	-1.3180786028530362	-0.8103765899699722	-0.5375827273025904	1.0173841279511087	-0.8721468393306191	-0.5067515256265434	-0.4688353598986906	1.1624260740824002	-0.6779012646583344	0.463521440146217	0.3875662075854752	-1.2702186960671686	-0.33154567367297283	0.3190444444985086	0.30631014390887235	-0.36011181327744174	0.30871082481349627	-0.0500555532320985	1.8317888950279877
-0.8069619591241398	0.07948718231928201	1.0970403119948884	-0.0026477659642828665	-0.4203845441454951	-0.015053706987633229	0.039044330895988744	-0.31250847973229623	0.11408554739463457	0.1959917897774886	-0.09536121078524154	-0.3562138597482657	-0.024432879849852564	-1.1516024674364185	-0.5202227356910735	0.8473774375459261	-1.3659697731354246	-0.4993600424752854	-0.5635839758316593	0.0768544928371366	0.8350925577926314	0.6753993070302903	-1.4513170581531813	1.3009980727177328	-1.4644685689576533	0.2901177418364246	-0.08204283679633514	1.797234663809401	-0.7890528623622475	-1.28341358654859	-0.8582186268860769	-0.6245443221816177	1.0403082042605738	-1.018347065005394	-0.5577912701969635	-0.47099594305189507	1.1496497299592605	-0.7648958435431482	0.4502119513907251	0.4200247097977556	-1.3917504059373553	-0.46315864111743654	0.25302272598608233	0.33981054074703076	-0.3554113646277459	0.3873394466361978	-0.13868448346465306	1.6146740761530034
-0.84941219669973	0.03658333521968774	1.0375139417356944	0.1038325918502414	-0.5922813776503775	0.008805115120237999	0.05626951123709591	-0.4271923591001047	0.014194546419568244	0.005284203656900355	0.07916536203450822	-0.47330823170631975	-0.12008347829206378	-1.2069384727037005	-0.7954827825931131	0.777909992720712	-1.1686581155710916	-0.5312958466941853	-0.5385264150261747	0.009306162146062108	0.8878566240858982	0.71424323916242	-1.338381120623886	1.1899036866381913	-1.404900829906245	0.2917724248949662	-0.09287473222598194	1.9257977463169493	-0.875529060571257	-1.2306049542592636	-0.9445951073210457	-0.6778512099970728	1.0342651109912624	-1.1332202109721365	-0.570100705218322	-0.5038901653186965	1.1492861031504964	-0.8444167925683006	0.4050666343493547	0.4686117660140388	-1.4297657712795007	-0.6027354757195754	0.20558265783263244	0.34882260063953663	-0.3044395540419604	0.44162000090584713	-0.24139476003227894	1.451215365732072
-0.8765488585405172	0.005073346007110649	0.990655353380187	0.19532433112299108	-0.7792082925243848	0.04027267007989173	0.07836198363287729	-0.5053925626964394	-0.0748434011123759	-0.1040127449376772	0.2580611184708366	-0.5872461339521496	-0.1972544846314827	-1.2319657836546543	-1.0326368774096	0.6657555069850362	-0.903268573884328	-0.6151002056436885	-0.5287358280532998	-0.05250016017294699	0.8732469484991254	0.7383220201072564	-1.1680897756294013	1.0120608469742527	-1.3547812364723402	0.2599681046883654	-0.13846574337751055	1.9725712140767158	-0.9411507304271078	-1.176780005245294	-0.9945960721834624	-0.7219787459855826	0.9939055086044226	-1.2045858701554368	-0.5597871177840955	-0.5189173623944208	1.1371134981038644	-0.9222518877378117	0.341785765728822	0.519037567628585	-1.463091831600732	-0.7594758504476279	0.17897692202507604	0.3194922275555958	-0.2924677447797824	0.45541040468660104	-0.346829993970716	1.3105035274928702
-0.8862554773926314	-0.0038609692756852885	0.9458898120076847	0.2982881880724677	-0.9280859512072617	0.06474667217650086	0.13109231733417331	-0.5793306811940231	-0.1647464554656974	-0.13218257986118337	0.40062269613885093	-0.7146690204493817	-0.2724734388379086	-1.2637161020864844	-1.2187726488316908	0.5546054948893078	-0.5834136940906989	-0.7016815245768387	-0.5167408680961143	-0.0968396924107218	0.7812225408422606	0.7219813260786405	-0.9805756065328453	0.7703757586507696	-1.2807749043483814	0.23558233697180403	-0.21911983287914955	1.9782183115331153	-1.0082330612422614	-1.115271998257334	-0.9102904199445302	-0.7998619902931001	0.9682210590260494	-1.24925222617397	-0.5186173505096243	-0.5776735788713457	1.0932579311110342	-0.9907301483869047	0.27628513495300566	0.6081924683491533	-1.4385413642937246	-0.9197695621843056	0.14616353131729615	0.2444662246378416	-0.2893511208874534	0.4225943269837381	-0.4536735349919444	1.1439587725664544
-0.888712729920677	0.0017692057538911412	0.895203856267176	0.36786366572837204	-1.0801274902381628	0.08685813594582467	0.182937495606222	-0.6335493767609764	-0.26069487628680565	-0.10548669817752279	0.5421014494002947	-0.7887466197296579	-0.32136698585038054	-1.3226499789200366	-1.3330445198760472	0.46741026405819586	-0.24682534546928353	-0.8031642673992477	-0.5399358755486396	-0.15092240953365493	0.6305031072514093	0.6464476871993852	-0.7602074797455033	0.4952959258014514	-1.1832250918249276	0.18752177209130622	-0.30849119253565577	1.9408333698517108	-1.095954609403415	-1.0836781669503286	-0.7734922257298946	-0.8288315611613566	0.9266632941189217	-1.2990284035942063	-0.4134445314543629	-0.6105753419408465	1.047328703191922	-1.0503393947298125	0.20641242566567025	0.6748849450959431	-1.348588456594027	-1.09549942668132	0.12491185409598952	0.20446173070719528	-0.2697601591321782	0.354232520592148	-0.5237472239863924	1.0122753425280802
-0.867830924852681	0.09186664211199598	0.8349355094071947	0.3936917654499802	-1.2323283643400362	0.12830520110225277	0.22550383547204275	-0.598789645863283	-0.37653665916064466	-0.073578141997841	0.6919454361497144	-0.8196276572662098	-0.36318412425292584	-1.399070461767288	-1.430997627182568	0.3798813824196203	0.1366368132125151	-0.88578062606571	-0.5353380378690586	-0.17636155481013788	0.4494679490668473	0.5174292374459877	-0.5536679275716472	0.17787399139357069	-1.047527012901421	0.1073435324195425	-0.3673578615680208	1.8895166771170882	-1.144526321471156	-1.0401025451238968	-0.5940294910660603	-0.8542590889648609	0.8841749026605271	-1.3079268203689352	-0.32590267792176236	-0.6696179180139558	0.9821714232081993	-1.0976285733424456	0.1012192686529377	0.7026161706841535	-1.2457670673636196	-1.2683040471143734	0.13964846970514927	0.14051133378861008	-0.2652696494146325	0.27232333910129103	-0.6199849011973895	0.8350869868055748
-0.83051232593812	0.1361598273560942	0.798635345034025	0.40528606317014904	-1.3860049094098292	0.18162263101905451	0.23601321301050365	-0.5306734839710661	-0.4996725613620348	-0.012161569641679226	0.8219793075941284	-0.8100188888147752	-0.3959802065078873	-1.4535176354710615	-1.49946691102974	0.3169479583137972	0.5342578738924295	-0.9353365700758411	-0.5421555213249885	-0.15841896729799543	0.25931388780839626	0.37525949010932563	-0.3881540966090684	-0.1485871219837092	-0.9105560825339643	0.0014139412915886939	-0.4381814922534987	1.804761883090503	-1.183692312853592	-1.0115752665594335	-0.39819003904287725	-0.9233151735036064	0.8245320128790364	-1.2633520585474816	-0.2293572700348867	-0.7403314612423195	0.8675994041259146	-1.1243718206265219	0.03089940622567879	0.7035759816488595	-1.1202510673283501	-1.3770502148050376	0.1968604300337394	0.06991583871870717	-0.2912800605923524	0.17499264488924254	-0.6921885544184133	0.6349739759026543
-0.7772887457596922	0.18166172250699858	0.767247624664349	0.40784042215202376	-1.476977811213093	0.23461324656683885	0.23457036997930175	-0.43235323014495536	-0.6502027631478032	0.03220606298047739	0.9621329391480771	-0.7720953532402142	-0.4548601680970924	-1.488090128579528	-1.561787728579501	0.24585451406194836	0.9342338893117279	-0.9428150803321783	-0.5581977711725349	-0.06638585128008768	0.08877241034926107	0.2530255913910623	-0.24417978698734272	-0.4452189447619716	-0.7610795226351355	-0.08658023626933191	-0.47715531126922517	1.6723463805605814	-1.2224438375107338	-1.0206887648459564	-0.2184820385467928	-0.9695395305505656	0.7895307956597027	-1.1797541159293627	-0.15917074270618808	-0.8385371006820815	0.6913040365670273	-1.1129886646476426	0.00823394558883687	0.6813234792480947	-0.9822435301699655	-1.4651571604888662	0.2898814209644299	0.019612049317575667	-0.2753054533254121	0.05459649810622018	-0.7374313054112974	0.3960893289759376
-0.715233949520802	0.2165829438133265	0.7063104152698528	0.3863971669016595	-1.5580606655566824	0.31937090536790136	0.19720797181740612	-0.34247079063547176	-0.8166556020237549	0.10642228981824431	1.1066805600796783	-0.7157537603253449	-0.49046842780930167	-1.524622367718551	-1.577328625149557	0.17688553773616475	1.298623831960694	-0.9133790733190269	-0.6035914182159874	0.0384172294158026	-0.08286690361534076	0.09662851964613162	-0.12062226662569309	-0.673566742392943	-0.5786059005020352	-0.17627929748991	-0.5059330043534865	1.53197505587674	-1.2369440450277798	-1.0307129644454462	-0.027380281292108212	-1.0192303984433413	0.7626743238949776	-1.0789027446265846	-0.12560245108515486	-0.8981768319664318	0.49823025613267646	-1.093977761022831	-0.050190857571310234	0.6449205128618675	-0.771715085824974	-1.5417028037325182	0.363713650786173	-0.03475445588698413	-0.2682325226538727	-0.07728553789833734	-0.7598018318671096	0.22462784240491424
-0.6358602541652861	0.201501556883985	0.6290572761584177	0.3626822004515037	-1.611212453144896	0.4139932773856966	0.164896605084566	-0.2786935907827529	-0.9729710614930157	0.15123216545940835	1.2623772379052758	-0.6130439613927422	-0.5090451769880077	-1.5601894488660084	-1.5172728589011002	0.07512037351458312	1.5782986133757415	-0.827322987731353	-0.6798717416931812	0.15421249865959674	-0.25199053198324073	-0.07987143767860073	-0.06091066870236801	-0.8701424487917379	-0.42590721696626516	-0.268025406531613	-0.5290637293000383	1.4624423095100252	-1.2396280513214184	-1.1133236718471928	0.14166876276913068	-1.077097604733249	0.711350422908378	-0.9564719426053785	-0.10024661902268002	-0.9630904479336945	0.2569747377975353	-1.0478467179781152	-0.13029077778685688	0.5945685508454867	-0.523964166334985	-1.5700267209560295	0.39763762701812116	-0.09228073504180953	-0.31530648193793376	-0.2187950470344615	-0.8179150592982266	0.05952435971312507
-0.5404976201847844	0.13304702452462652	0.5585804775997825	0.3556192732637423	-1.6033783642584702	0.49169270703472	0.1582608858859915	-0.20087135203063816	-1.085374102425667	0.187573348989941	1.3878268817557347	-0.49841542891446505	-0.5022749923207649	-1.5400969597168106	-1.4038926667802953	-0.03879719202946407	1.7422608379084548	-0.7397742278897435	-0.7956278689365822	0.2629351183363165	-0.3988480175597597	-0.18232388456351026	-0.040144603109694144	-1.0354548444339557	-0.3161523200662949	-0.3475287712029619	-0.5131202900554568	1.410734643957467	-1.1992192168420315	-1.251371352967449	0.30442172429240993	-1.1332704396254392	0.6733104110334637	-0.8002404501572988	-0.09948736703635017	-0.9792855148958545	0.016040357269046644	-0.9747532481109907	-0.21046636205442865	0.5582254243424885	-0.27498340577457	-1.548335992299176	0.40037207624376947	-0.18995061760653442	-0.3888452936584909	-0.35731877522660493	-0.8450441771810409	-0.0453424007156341
-0.4491091840704085	0.10464555446989617	0.46874039610445867	0.34639097650946826	-1.5777995175758626	0.5447409957064486	0.17014424279096974	-0.06815924420130373	-1.1677822230886805	0.19141040510425558	1.4722962471413814	-0.34500941373772126	-0.45872461385246827	-1.522313653590508	-1.2764998133996082	-0.1377942653537307	1.8192625580225954	-0.5902656451505648	-0.932338266857629	0.3566964816914945	-0.5483638992674986	-0.2549047867288651	-0.08438708606944866	-1.1843737740461358	-0.18359093850832225	-0.45367052082726633	-0.4718521967177762	1.4063976938247431	-1.12390030689584	-1.380323138369794	0.5361079965735789	-1.2099322394916299	0.6015541978270964	-0.6162649943568709	-0.11405147197989178	-0.9748650772627677	-0.24489250962512005	-0.871765813185745	-0.2648389651622708	0.49036417902140067	-0.04151284040806681	-1.4930532717486693	0.36590541162516904	-0.2985484898084393	-0.4832440608877889	-0.46827545219770117	-0.8998135353813346	-0.10765793378833784
-0.3277563791201932	0.10828239337436815	0.39082292958374315	0.34300108601238344	-1.497159337027382	0.5839401821986703	0.189329309792138	0.04848848071870635	-1.221125978518161	0.09105401332174697	1.4916934643490098	-0.14247346519477994	-0.3919374857071914	-1.4859168698993792	-1.1321220356805342	-0.2203258597456915	1.7958663825261965	-0.47681824795214445	-1.0864552840483823	0.43315844394113123	-0.7218322042220785	-0.2827717945948496	-0.17283052962774076	-1.3309768406537497	-0.007620197135388074	-0.5076292211401567	-0.40781425039681346	1.4454716726026136	-1.028084942221513	-1.5144167267090314	0.7441049236960459	-1.283950897745433	0.5245985112193498	-0.42769818894430045	-0.18074971904898474	-0.9606225054805861	-0.46925617933032593	-0.7785539000110984	-0.2794284087340461	0.4141514512116733	0.1878271325987368	-1.3789994990626742	0.3177945106015087	-0.39353438816536024	-0.5388601682650678	-0.5496016268785224	-0.9501316498921273	-0.14958585334111246
-0.1970143553302457	0.08920933657559199	0.29705647787018447	0.2899088384098441	-1.415811840741063	0.5897301518917833	0.1776528526868823	0.18687890167362806	-1.2441032156939502	-0.11461073970567517	1.4856206634103344	0.09785797350385035	-0.3265800092189159	-1.4139674373684934	-0.9970714273891771	-0.32492109447116563	1.7462872918717025	-0.3447176570892472	-1.2730684390434734	0.4836836799865411	-0.8549027981456113	-0.26166850607469316	-0.26409830791280214	-1.4489249623515401	0.18793816698896998	-0.5568742873324517	-0.3441409562663376	1.4489748926202703	-0.905983122940899	-1.635917993333272	0.8302810982152788	-1.3450775574470129	0.40101628797277444	-0.2326750139534141	-0.2810794458139886	-0.9427555757427077	-0.6890468466687965	-0.709098638968813	-0.3079782988572105	0.2716755811333427	0.34971887912643485	-1.2497124959523107	0.25291838976722797	-0.45182921296696116	-0.5646422206615804	-0.6350396372296742	-0.9989185009801999	-0.1454020064423724
-0.09388367758451799	0.014587742092789003	0.2056674594824317	0.22375578644672833	-1.3394189915279535	0.6003983066518439	0.16350028877449557	0.3307267645216143	-1.2395475631725756	-0.38825618427814784	1.4620159155495343	0.3111844296048174	-0.2888451246260607	-1.2783569093976639	-0.8961993445892237	-0.42389170924315717	1.6897742647029486	-0.22294228394057775	-1.4298654675991833	0.5076976180641002	-0.9474832528636854	-0.21578653222974148	-0.39319621392324566	-1.5834603512465921	0.3621369345122043	-0.5834826810432899	-0.2688661153864935	1.4692019101945017	-0.7046358562877061	-1.7412851161474279	0.8917428724594181	-1.4141987727279528	0.27118621828403666	-0.08626177097781966	-0.4049250873115541	-0.9805550424389347	-0.9063350105945623	-0.612180276191436	-0.3236652199579918	0.10549421917236959	0.4024926946069667	-1.0671421282943163	0.18965142752975678	-0.5611008532732076	-0.5783879988768176	-0.6861830908102653	-1.0674586847112262	-0.14877571583423793
-0.01178233570464689	-0.1454927841618705	0.12143030279185592	0.1640744694759027	-1.2119894281234478	0.5416578866222649	0.15994269303911143	0.44670982559875083	-1.1612300770449304	-0.6150339091172394	1.465757270931474	0.5074789146627399	-0.27405664172190736	-1.1369398772011992	-0.747291266906116	-0.5260254893447859	1.5613399278922933	-0.09912886461142686	-1.576654453714414	0.5075851936392494	-0.9966287359740015	-0.1396525613235368	-0.5270520940309052	-1.679499596337682	0.5316296464039287	-0.575592615271443	-0.2396642278558021	1.4675232299938756	-0.39628542548427054	-1.7873760523835276	0.8968982955822995	-1.5029058714978238	0.17172792034037243	0.048165844440578906	-0.5372966410225849	-0.9950267018980636	-1.123994409824819	-0.5962150352309636	-0.3197276745569487	-0.04696326969312612	0.42867279535683567	-0.8603027763254966	0.10887138587270417	-0.6439100268523184	-0.5862285901880543	-0.6962389756876343	-1.1138330306648125	-0.0973883989929131
0.026844438263198867	-0.29091993387651555	0.012113367463358126	0.0795445698456237	-1.0475216782253667	0.44499175760393683	0.15495496677265783	0.5611623795365627	-1.0224438157069389	-0.8219407191128104	1.4584493047442346	0.6818169348462577	-0.28600502305928477	-1.0010342902497447	-0.6109136661721616	-0.6168390492065892	1.3983727649302928	0.010105300396747879	-1.674971234276596	0.49565707681254834	-1.0363186570970098	-0.08030329396970891	-0.6509287666591718	-1.7487000206646326	0.7124874849755567	-0.5411750278100761	-0.26075554228196385	1.4385653492270811	-0.00609230048746312	-1.790268432341902	0.8794889136116446	-1.5639479584446117	0.07786166075435026	0.11001348858146875	-0.6717817612067007	-1.006195680681209	-1.3009028739218407	-0.5873380257181277	-0.27140418670724215	-0.15673957255251195	0.412243792292878	-0.6454180368839463	0.04411920806350451	-0.7478193003266776	-0.5553169330639091	-0.6848316941258795	-1.1759365017353396	-0.0014812308186638035
0.046735973598052	-0.38323024463281663	-0.09330148953878407	-0.02231066761619096	-0.8476845464292875	0.3121312599118172	0.1710928423453705	0.6947131385229334	-0.835045068145581	-1.0146784672429987	1.4684666656702583	0.8317256800288378	-0.30571191428875527	-0.8521757588546148	-0.47326762355204927	-0.6899582746292864	1.2491092829494426	0.10422516349884367	-1.7616312381338872	0.46601735846957515	-1.0746589566779765	-0.013926249744263175	-0.8013496264009785	-1.7779172733636357	0.8950291530168439	-0.4860586989839189	-0.35028017764945213	1.4439966780201614	0.5097382789298694	-1.745213268301017	0.8696629838814649	-1.62371562146575	-0.014676731194024645	0.1226012061350453	-0.8288006444713376	-0.9719165279540649	-1.4390241457515647	-0.6025077912589408	-0.18363765472752053	-0.2800410978913034	0.3397131986974726	-0.40882255765648046	-0.03650537962988744	-0.784051514299281	-0.5375414236192351	-0.6265310131223107	-1.2426674855316349	0.16409562833103222
0.04978688837868792	-0.5005607790654459	-0.17306950615499223	-0.15752410278577633	-0.6525604676710647	0.15169746823495917	0.19290224287585964	0.8788652442957743	-0.6396722849688571	-1.181951836952814	1.472648013096963	0.9616091512106004	-0.3482425293774304	-0.7349965221123848	-0.3503127049879372	-0.7476859554091192	1.0571219624906514	0.1637205607245147	-1.8166314713699339	0.42972389462222704	-1.0851931708379894	0.05060329273134675	-0.934012756328553	-1.812986752504352	1.082135985470019	-0.42150864598899707	-0.4826537105936556	1.4638542996427895	1.0957847581539948	-1.6885422618776538	0.8612958892029351	-1.6702150829909386	-0.09597018007771606	0.10590869058648704	-0.9541090650251352	-0.9657072973768184	-1.5918582720843606	-0.5933126452838539	-0.07962375688315552	-0.4021192794958751	0.18137266527290236	-0.1907205768155756	-0.10256841248400742	-0.7958074201002244	-0.5037667501439486	-0.5696184123776914	-1.3257530593776983	0.3380332691890643
0.03291818987437957	-0.5393087488067895	-0.263276664747383	-0.3074614515293636	-0.43280193590585636	-0.001395427324052656	0.20858082148023221	1.0429714474622604	-0.45746244812212183	-1.32047349179538	1.4853673691542926	1.0916578267204817	-0.37728862335067476	-0.6425970681082667	-0.26417029750923476	-0.7197675186902383	0.8739833885169805	0.20371622720266566	-1.8248969609663326	0.36820338796759633	-1.0852790151285503	0.1611661518346117	-1.0502289603940713	-1.8513171292721977	1.2968463760218771	-0.3448335540175419	-0.6160883768523675	1.400766131712103	1.7185488668550881	-1.6010120997741244	0.8626746018882911	-1.695761887541717	-0.15464288784661745	0.05753382332476305	-1.0578539330969319	-0.9578514036683174	-1.7319435239279408	-0.5690062295756595	0.026784979967190526	-0.5255941699486553	0.005127695598051119	0.009862538983069602	-0.1442083672095328	-0.7732474597018759	-0.46302181639652024	-0.541313104218543	-1.3765875129140153	0.5721082202045157
-0.004335338748375617	-0.5130105625001103	-0.3768442819358511	-0.4811942740265196	-0.24085541639088012	-0.14314772696120676	0.20862714233091678	1.177582921598977	-0.3138659621621183	-1.4123171796656309	1.5133617918523847	1.2006889298536398	-0.39998245303746993	-0.5946796689380915	-0.22333687630080168	-0.6241670797747887	0.7123788740044895	0.25373983912082965	-1.7873157106887856	0.30654192927461	-1.0888799964995752	0.2813568381529854	-1.1203789542620235	-1.9016721168265573	1.5181485683164095	-0.30638504677662143	-0.7473208033482757	1.3357610749764854	2.3463779372045352	-1.5004977271912179	0.826777632541687	-1.6933569105836264	-0.2098648415623683	-0.03228620226349451	-1.1795651112777523	-0.93341528934079	-1.8702037249134047	-0.5146622555908731	0.12374392856734569	-0.6730852451102611	-0.20225669954070505	0.14385283383082964	-0.18013994035055503	-0.6938862908173621	-0.41639228263521577	-0.5525749616097045	-1.4104988628439803	0.780621757328344
-0.06527016323951208	-0.4841207536525533	-0.5020274224737059	-0.6477649923680735	-0.03189895008433665	-0.22780569364802253	0.17126165611230887	1.2548976757180414	-0.2137398770594104	-1.4584367272948773	1.5898999164207568	1.2707017948734487	-0.42361384254550255	-0.550657530998043	-0.17576264136780212	-0.496245366370788	0.5619753378507348	0.2826002887087184	-1.7143750377374751	0.231680413351391	-1.0761033801756819	0.3945546226098139	-1.1637624942593277	-1.9187461215465333	1.7039755599034287	-0.26243920192128656	-0.905876697464984	1.2953596873818731	2.907336199609251	-1.3734081082579093	0.7874580363033344	-1.6515760255154195	-0.231827244882901	-0.16345638759511977	-1.3153607620857168	-0.9160313527884754	-1.9930997051122723	-0.4578711593416875	0.17833340535784475	-0.8070292973889073	-0.43458561886155794	0.22845036508957656	-0.2145232760426894	-0.6286184348504349	-0.3822460890901671	-0.5859570144629848	-1.3941260449048287	0.9591467891130081
-0.14645042918005519	-0.4195715037446009	-0.6563115616851124	-0.8006520304108691	0.15580573714862442	-0.24808054305364663	0.1312633956760335	1.3336886467152165	-0.13375371522090448	-1.4246947501306912	1.7027040864485699	1.2829538325747822	-0.43868802987814776	-0.5575538433950229	-0.1179089681256928	-0.3382905274225308	0.4346154309064477	0.34939192428289373	-1.623165196404155	0.1569978188433664	-1.0177837550566808	0.47827407363190044	-1.1917322824413525	-1.9048647574388162	1.8431120462510275	-0.22454140835938566	-1.0326583256200743	1.250787059987967	3.420625925306061	-1.2079620290918576	0.700856756285795	-1.559806809761722	-0.1975833307690005	-0.264921164425174	-1.3943956100729267	-0.8919809648370075	-2.1523059960221214	-0.3876577569432996	0.21094231066992747	-0.932461033589416	-0.6916731758357426	0.314134453220009	-0.2291849656423369	-0.5721657577393036	-0.3562483405343378	-0.6212433378744371	-1.3629263737507595	1.1463414103532965
-0.24117017821162473	-0.39512243655111	-0.7973319423995793	-0.931501665150687	0.3209574318077822	-0.25194052284905516	0.10177451277821883	1.390159555294876	-0.09550157526899176	-1.325071983453724	1.8115921565178035	1.250880492720786	-0.44258705132869086	-0.572957659852802	-0.08778871985400491	-0.15441415276469855	0.2693012548968886	0.38082878255241076	-1.495342836174053	0.08270481846700227	-0.9461209412960819	0.535605030581598	-1.2228121768950007	-1.9301084767720909	1.927292569639194	-0.1795525911116692	-1.1591819422357625	1.2543412014101671	3.864653899278177	-1.051946201802262	0.6559666418813948	-1.4470431367065346	-0.13769927532603637	-0.35828645283810945	-1.4778128247020714	-0.8617223008402807	-2.319758117690487	-0.2968498975959263	0.24527801124371282	-1.0372721833124654	-0.8952043510274729	0.33717711899831454	-0.2359794242432241	-0.5395668396540823	-0.34028549720461004	-0.6592775230462691	-1.322456061862432	1.3740286761655471
-0.3158406500800732	-0.3437269204429197	-0.9272167713675519	-1.023580422422523	0.5390787579127565	-0.2626471263584117	0.07450043562206447	1.417964914077918	-0.05524930834605439	-1.1724321099320363	1.865367380876355	1.1997905850719344	-0.4407889269275428	-0.6204284366772171	-0.10600386374901043	0.02359852980025361	0.07618259667715965	0.4252443574734384	-1.339334901873697	0.044058818565097524	-0.9155417120539516	0.591307827622965	-1.2574776493644158	-1.9199536206429486	1.9757520976389393	-0.13050742810535246	-1.2927987801446374	1.2532416443018901	4.245751039475787	-0.9030590442204502	0.5768718478389782	-1.3351183864948526	-0.06975955087431017	-0.3577098146805631	-1.5146848077970425	-0.8016030126855217	-2.4063763950172015	-0.2641113021117625	0.23635523349894005	-1.1517932624395917	-1.031502898025608	0.33760659402019727	-0.244035720873463	-0.41473215000062924	-0.33962454967957495	-0.7157433702578047	-1.2441547657643153	1.6643059256488157
-0.37136820482796706	-0.2713135597118889	-1.0459966173406072	-1.1025717241628343	0.7463188321907481	-0.22341876001181404	0.06092822050113935	1.390172184526723	-0.0478243848671109	-1.0158497858650462	1.902799149114164	1.1495322975654287	-0.3903616874185273	-0.691519239989421	-0.1630303294667922	0.20980483851738935	-0.08124264303080503	0.4674551336318828	-1.1303905249072632	0.023950964955616365	-0.9104888424643024	0.647113120376249	-1.2737063792890915	-1.9261390063239148	1.9704205174542886	-0.05463591466189388	-1.4233784187653566	1.2652038589963273	4.493237254501346	-0.8127967781780212	0.4993433899061312	-1.2086247641445662	-0.01706378063223667	-0.39767057961672	-1.5182999617503004	-0.7439025085865262	-2.463887729665236	-0.2053927373816864	0.23650677006599277	-1.2327261483742689	-1.162589664401901	0.3504952369350424	-0.2568335734682685	-0.269898730047751	-0.33220225192530295	-0.816225052512138	-1.1690931967740439	1.9425896839857697
-0.4020520651760583	-0.21281285695719165	-1.1476949757134702	-1.1566659865692397	0.930148061571496	-0.1476982737573655	0.055792267512496316	1.3250467440119436	-0.03719452898390386	-0.8691775332810947	1.9417540980916772	1.0749812305093367	-0.3349990968660543	-0.7519826794096109	-0.20425801301762175	0.3726550965060946	-0.18113008234735456	0.5292646703919509	-0.9442719174639146	-0.0375387885270095	-0.8928482139899954	0.704429287471273	-1.2949959522986911	-1.9119236703934335	1.9125384561864114	0.004024548905941877	-1.495721230102597	1.2775337434930614	4.6092506132952815	-0.7240335098206174	0.44146533923995845	-1.1013348925256419	0.012903367873499416	-0.4611847518035967	-1.5234236687982843	-0.7042292955992717	-2.4474632600585213	-0.1266664322054055	0.14365358047411683	-1.3340106749915213	-1.2693276461237903	0.3254513704053521	-0.3015048804851725	-0.1074357675391194	-0.30144529239656204	-0.9394771465877376	-1.05947968911872	2.2043444009183477
-0.4143572625561437	-0.168119862175107	-1.2797063575255532	-1.198583778923834	1.0591529456645377	-0.0366780388350705	0.019832876450213973	1.2397889046851367	-0.03081350106942259	-0.7299085620401929	1.9140186616553805	1.0185909503078943	-0.2922325387395736	-0.8032565382528178	-0.22832722574929648	0.5246620121309629	-0.3006142621305333	0.6136898396588544	-0.7711239104787253	-0.10619139413714018	-0.8695814253595072	0.7609805033297993	-1.2975263738411527	-1.8616125623486348	1.7977382681651524	0.048876990447860626	-1.5442861180591199	1.2889703457236532	4.584516308721274	-0.6827805006000922	0.35362543482129166	-1.028908535103428	0.028085842470785893	-0.5159763194400513	-1.4680748955562997	-0.6831341386804183	-2.4184007826146097	-0.03814535787963207	0.005443411733270792	-1.404663261780115	-1.296332753975457	0.2786330763436087	-0.37345548712785287	0.01135104057343953	-0.3008437108704699	-1.0968348115185091	-0.9423012624706365	2.425530237001653
-0.42893310326171735	-0.11854133762794525	-1.4071073328497283	-1.1974713521260365	1.1566802379002599	0.07701031271539023	-0.032050336387007536	1.1230576163477397	-0.012717773317727004	-0.6206004892702202	1.8726713626595664	0.9558118042527217	-0.2523474977131003	-0.788600126396813	-0.21757333057161268	0.6803969766900845	-0.39837794718503644	0.6931397636726058	-0.6175472592158321	-0.20874425309802844	-0.8780688130437013	0.8309933373428506	-1.3001553092210139	-1.8126422170959529	1.609664565640155	0.1008152159986617	-1.559785785104637	1.2847438691465487	4.461747253720829	-0.6434623842505045	0.2504312929361995	-0.9331245437487136	0.0366862806382449	-0.5707561338388267	-1.4370550237740483	-0.6495843152087939	-2.322747169583179	0.008107839449143128	-0.10972838813085932	-1.4494059947918467	-1.314040302825014	0.22936072212512	-0.46170187062062257	0.16316041789209362	-0.2772054539268698	-1.2480007476075528	-0.823908706634235	2.588339414339909
-0.42700964450415685	-0.09804538724129783	-1.4866265791405986	-1.13015949340529	1.190032133977048	0.1795925370562189	-0.0396659989156133	1.0319370069479805	0.02515429637066039	-0.49629766984704815	1.8184692378694844	0.8701051822300251	-0.2286904431246255	-0.699300067359074	-0.22462202812104368	0.778890991576947	-0.4832803864782358	0.7522842048824578	-0.46332631431163174	-0.30261298279055704	-0.9139039522844603	0.8657124236290763	-1.2588340464975365	-1.7293109655236012	1.428975575976973	0.15376016275566745	-1.5592849417709242	1.2494691449924102	4.278735683030449	-0.5705251221073633	0.13578423192174532	-0.8272112638316284	0.03615619146180293	-0.6135849319389498	-1.3762153560883321	-0.6067909280615237	-2.1324154119594794	0.05954089122403329	-0.19035248856567794	-1.4610017332545158	-1.3242791058344956	0.2146481412215532	-0.5269790206665617	0.29607711642786516	-0.24014168558502585	-1.3304136731848344	-0.6689806142365206	2.7085863862981756
-0.4013734273195409	-0.05491807516779361	-1.493474891993987	-0.989329168204585	1.227387890801898	0.27738075162766596	0.011472734915888938	1.0000973102138284	0.0798198196756297	-0.3227718717858563	1.7685235949820561	0.8223126049782298	-0.19370429492220448	-0.5409219361578719	-0.1796036170785622	0.8481650783152587	-0.5412288047521175	0.8228587301714688	-0.3215873859755013	-0.3456903535939676	-0.9315565243122379	0.8526997438187582	-1.163465324419238	-1.5793454283500596	1.3098005975428597	0.22458140004082905	-1.5272059630192576	1.2389379080731084	4.049759529673372	-0.483877404561922	0.10811936132863245	-0.6746493049426827	0.06762148773354944	-0.5787459037557976	-1.265437207493102	-0.535400908013776	-1.8441003594374412	0.06659382422410581	-0.21083878922583596	-1.4073200932746635	-1.2532394237462883	0.23902362022843607	-0.5562890952473453	0.4492872240990976	-0.16042553209721996	-1.3443377099872145	-0.518329117515316	2.8463117954342443
-0.3397621578168857	0.05579718209148328	-1.4540708587106512	-0.806056749431705	1.284872245052492	0.37866917555467905	0.09742055868434875	1.022643295556606	0.18302937041750075	-0.17126210039019987	1.6948576565170264	0.8061814559775072	-0.13641125733990797	-0.36507305862176087	-0.0925478867065691	0.9090104821855194	-0.5423965576012065	0.8961794527249332	-0.17443796196814837	-0.34933244635920474	-0.946803216788022	0.8533514848851229	-1.043771011978754	-1.3972651281962232	1.223781871646578	0.2943639823351747	-1.4609968277512755	1.226384487241175	3.8673384626507485	-0.37108874235630396	0.0743409489438733	-0.5082934325371987	0.14530396761415934	-0.5159234703989036	-1.0698503134984991	-0.42077033121867763	-1.5373742294309172	0.08376316236299226	-0.17591851028676853	-1.34471141049189	-1.1213569276315396	0.338848320595022	-0.5431899980797165	0.6661510746675747	-0.09436601677409237	-1.3176163461726347	-0.3734827379497162	2.974354180868321
-0.2796003111877496	0.12457934408831037	-1.3575472310735661	-0.5949737299377065	1.359048288381709	0.4517932040374628	0.16720003805386807	1.106236882775581	0.28128474276228255	-0.0753820482631397	1.6419026501875909	0.8166382304169962	-0.09278155557531079	-0.1334737279340144	-0.025586181006963204	0.9350211602974581	-0.528849490024369	0.9625500380293014	0.022409563699925215	-0.3175984100262371	-0.9539305323208886	0.8310704330869617	-0.8884879651547133	-1.197466038306929	1.197138970799979	0.37454008924515014	-1.3857658934015677	1.2198527382651645	3.721835016441627	-0.2689208400649724	0.08554152521708935	-0.34921626080730067	0.21355837262543656	-0.48444132901032855	-0.8444959254148507	-0.2814850236350056	-1.1907242473013215	0.1123189567773272	-0.08982882262627823	-1.24567010090989	-0.9550994333529241	0.4499296763623309	-0.5021354465686959	0.8439804563038841	-0.011018242084696794	-1.2623669524961962	-0.21026938003002238	3.0548586732233494
-0.22845811274321526	0.2696848613085566	-1.2510507763593608	-0.33957686014029387	1.4976409300976607	0.543815479384107	0.2636472546440854	1.2357145741665116	0.3656672621194532	0.0030798270773791216	1.6307394885033368	0.8680302887925434	-0.046026731799253026	0.07508332367773615	0.07107118274944242	0.9920420276948294	-0.46581903728330676	1.0331806446876057	0.2192834167523708	-0.24872160974572086	-0.9337056174646385	0.8039409667864591	-0.6976919011940438	-0.9108309429066896	1.2246543068583742	0.46016794454526355	-1.2379580530991705	1.1994064997290006	3.600386238509659	-0.13337531775047476	0.10280239618013706	-0.17564088865458335	0.31399582155257144	-0.42357343476231024	-0.5415160719892327	-0.0865400013411393	-0.8258830435702557	0.1268688469301394	0.049427429495700316	-1.1147944183561784	-0.7652272040557467	0.6455845816577721	-0.4338456407216024	1.0328248924914794	0.07227749903504203	-1.187064875822622	-0.06239222153227854	3.0645610101155922
-0.18129068421132805	0.40795834033075823	-1.1299098935457206	-0.07330210378735254	1.6186173543896138	0.6611541963878313	0.36661629260780576	1.3673462512113388	0.4152805615875776	0.06596086860077525	1.6482315913851846	0.9383849192607665	0.019999982055563702	0.27449671882586985	0.19242128977001655	1.1155051816057138	-0.3314865356138551	1.1020638543194223	0.3858340866697367	-0.18384220994737582	-0.8791504511047753	0.7924879490052864	-0.4687086172015169	-0.5953285745253649	1.2781838064058189	0.5367799182962326	-1.053433910173751	1.2214442479258099	3.4755281375147886	0.08116108269819748	0.13703085306943655	-0.0006470272628829044	0.4279199963174737	-0.36733370613025296	-0.26489300943742544	0.09033668496553267	-0.4692036807098107	0.18876023535774003	0.27248765263608193	-0.960068723557478	-0.5892740865737542	0.8400009579424698	-0.3302397754004122	1.1531656698037573	0.17525938782308473	-1.0777281717068272	0.07727461790257881	2.991266436626639
-0.11803764119234328	0.5519662589984788	-0.9893405690185915	0.19733991418638847	1.7489139867372874	0.8152320665136337	0.4578953374843485	1.5215063729991567	0.42225332256788056	0.1104152127439594	1.6422105876988682	1.0031212400796148	0.06684802278430543	0.48769989781680556	0.33360904897034993	1.24872149039206	-0.19281440179513232	1.1585954406694727	0.45945621705631573	-0.12487934209781164	-0.822654457306134	0.8039913578250942	-0.23529880525396757	-0.2850178021918189	1.4157482653047624	0.6006752018937581	-0.833328268243398	1.2606071233929679	3.3901613619985524	0.31370861664166455	0.19974009073360274	0.1883934938091012	0.4997795443336532	-0.2383753990728926	0.04002716567645535	0.31210596516589856	-0.11665662033374177	0.25440408697174205	0.48886984367601904	-0.8008863292523072	-0.40974549765559376	1.057567961715821	-0.23377687966080232	1.2759322359369842	0.31263112569784707	-0.9433384203425191	0.20947372213902113	2.935192113456332
-0.05352008933787182	0.7376380725993765	-0.8199313423079468	0.48040580814693234	1.8997207133372354	0.9407892036794075	0.5276107911446997	1.6850654497770727	0.3957245335213958	0.1698297187642757	1.6339736861726162	1.1056262092383087	0.1272485933266005	0.6963692773274668	0.46481841182366307	1.382372700434571	-0.08206995662111312	1.2218420998058341	0.527788215918456	-0.026648113097600245	-0.761190691736312	0.8224731619953258	0.01896524624154834	0.03471739495339417	1.6112983197827202	0.6774024566359953	-0.6198739875843599	1.312036015832517	3.3458290206021672	0.5438723922145694	0.26294993828644975	0.3629641997966563	0.5747603172138621	-0.03427272639021817	0.3859316237001251	0.5028959097191412	0.19427690899809746	0.3046171897500489	0.7403259348520996	-0.6470272820610778	-0.24275498801114864	1.309280821161303	-0.1322143236457428	1.4372261813658174	0.43677125682367385	-0.8022495931989848	0.2986418150599183	2.863966084291707
0.03978737217352406	0.9241632582407384	-0.6230094977713393	0.7671661774154075	2.0737251965169055	1.0900747118393697	0.608655295530175	1.853982127354064	0.36533909826521016	0.25774493261728504	1.6698942268828056	1.186348711589701	0.22838626674080556	0.8707680285811417	0.5861920048539548	1.5350131572288428	0.030461547496603725	1.247701726305893	0.5869447576889918	0.0779971687564984	-0.6803846399116296	0.859157244288139	0.2771772601249505	0.30184926722939487	1.828189410062833	0.7808340251570368	-0.3733853014852161	1.3533142872748596	3.334854565644781	0.8033703851551863	0.3809552940123672	0.5672249004292006	0.6621346516971582	0.18132055990136203	0.7673049910301356	0.6863311853104042	0.5265567153672287	0.3854003939356866	0.9972429549075331	-0.48006451651959825	-0.10645897967577418	1.5455245859087905	0.007159187911546771	1.6263968889035934	0.5853606190384681	-0.6325603516402108	0.42698021093708716	2.823675719975539
0.1744577061644741	1.0926147324418898	-0.4252340949875616	1.0440593832888574	2.3083677410464873	1.2319368650459415	0.6928648007076792	2.0057419934669687	0.3427621171787787	0.36303432571697264	1.7369847603011035	1.276189570583059	0.34012166682748746	1.02983095313046	0.656394582533118	1.6473282599057157	0.1727214054277987	1.3000378743682406	0.6753044414812823	0.22557442500276825	-0.5833447609169168	0.8821997767884711	0.536889428069323	0.5682645221075965	2.0691784749041133	0.8838703410407494	-0.1104344613055623	1.3954987871031446	3.3249831269724526	1.0603739088331763	0.540838236747825	0.7676846875992813	0.7454541297766234	0.45446985638817	1.1575943449886057	0.8693942602438669	0.8270834035308614	0.45884784443095594	1.2269154641245588	-0.2938753522137621	0.038372106883446264	1.784650550588367	0.1769320721841705	1.7628924559983747	0.7617750616931325	-0.46779791066453746	0.5474766480457663	2.7979292044026085
0.2920619379307007	1.2161338187606312	-0.2341002952808806	1.225812754541459	2.5444015460749823	1.3655689261487132	0.7392180759873827	2.163868395678721	0.3026897924746874	0.44695325086812154	1.8234742185287565	1.367082889995863	0.4451057137643854	1.1349123579363138	0.7475714168455	1.7403316464335012	0.31172264943879846	1.3522180088340963	0.7274440589501316	0.360365105811703	-0.4090533809044349	0.9149409978415763	0.7654416936691277	0.8208723579775251	2.2574595302878864	1.008252432102	0.15761306654315116	1.4666023293388266	3.2993853500540817	1.276239210567016	0.6976725989598472	0.942586977111656	0.8408423547291072	0.7500394669566873	1.4861524325985136	1.0589644083705663	1.0757895166036122	0.5307024037550634	1.4365345461056926	-0.12057692224752023	0.18737675502019452	2.0027773037663894	0.346944579638616	1.8956204146051174	0.9475939162600089	-0.33335916052563264	0.6318043482215036	2.747963948254028
0.41683529505544303	1.306510907611646	-0.08260390074457777	1.3592873565602122	2.7462099304011853	1.4858235688356647	0.7254741649132548	2.2603311701497413	0.24935884062616315	0.46161505665645264	1.88750700645614	1.4130818662169637	0.503228254276669	1.195210856697085	0.798767358944757	1.7914072159767145	0.433096806008724	1.3454106851783485	0.789130356902991	0.4526934118161575	-0.2240462447192046	0.969492775333775	0.9551117444683189	1.0154584808727178	2.3856213524739114	1.133753646679911	0.3771324790736477	1.5099951336817008	3.300159689769349	1.4786627276826443	0.8109513546770268	1.0571048057532924	0.9312669058907304	1.0080684258122505	1.7829901066196487	1.159061691576118	1.2127113140225807	0.635427223938296	1.6090813775572586	0.02503449839119155	0.29171551238474047	2.1740812652101154	0.5046533260151875	1.9566661813512496	1.068597756230052	-0.22116310278533682	0.7172279636009564	2.6456762102624607
0.5314314678595932	1.3768682477935799	0.04482809958119835	1.4543223863165995	2.8954226189097385	1.5390922512310374	0.69330073138023	2.3197959083011197	0.18386333339330774	0.4789958676230772	1.917868734347217	1.4208707596614691	0.5396153330913025	1.2017519398712113	0.8145728514001995	1.8176594372579153	0.5170880009950426	1.2977535280612824	0.8513669844623264	0.5655866202166642	-0.04030975332870074	0.9783231177041092	1.1130411497806538	1.1352659561589449	2.4659436992723474	1.2518777535171235	0.5958120045452597	1.5108228222741953	3.2588132914476637	1.6035893429848147	0.8611716201485912	1.1245284417044372	0.9486882502620111	1.2480896412946363	2.0103513479614223	1.2387375551753967	1.3032761279639753	0.6932517114748175	1.759180600227189	0.1543365477331449	0.3322222273350563	2.3164957622446294	0.6644211371671804	2.003066314844848	1.1789457635985214	-0.13345529625803404	0.7891005141955231	2.5736989996454134
0.6271610696835529	1.4526276573847576	0.13387053855098724	1.5227368420526117	3.0177573093804733	1.5538469587734305	0.6565693261398777	2.3011383231192206	0.146652205316453	0.5026233309269328	1.9150454994933568	1.4176262989390391	0.5566779617504569	1.1330464322490708	0.8077468433266588	1.835392783081009	0.6198573019923206	1.1633203929816378	0.8263631911575781	0.6456042156558576	0.11415868704898673	0.9979783213223333	1.2032294362320817	1.2345379022293546	2.5039180067197195	1.3281330372695819	0.8121689701815333	1.529506662368365	3.189089292337692	1.6880017196066288	0.9164143458891593	1.2119487708706598	0.9447193656602593	1.46864149697752	2.2032492759173095	1.294372452053922	1.3512659736738382	0.7524760098398766	1.8350980149783815	0.25452178529355457	0.39504613855990584	2.412568331989475	0.7984112499531861	2.0475581476163724	1.2905305322609086	-0.07932016615897866	0.8320972943280728	2.5290956950009282
0.7293095101827098	1.5477891099088266	0.21074376283031732	1.5832837198320437	3.0639562313824635	1.5719068855856733	0.5969410097301941	2.227458682900104	0.1451134686501628	0.5350731210248751	1.8936259126414208	1.3982119753162112	0.5839375213967772	1.0500230824355357	0.7768276102145895	1.8138423138746198	0.7376201930061479	1.0277103471131188	0.7906919089795136	0.6989602946725436	0.25032564720946243	1.0161096787238733	1.2764657627844496	1.2795457652520492	2.5273550925811907	1.375981259775077	0.9670455412000066	1.5879350902460019	3.126015144437177	1.718507063657679	0.9512734324084795	1.295548452931634	0.9479957230573863	1.6321416131013478	2.306257281478128	1.3069255022186206	1.3813165674459122	0.8125647953379065	1.8706217141310155	0.3419921970087742	0.45715499310734015	2.4788246708123545	0.8934524421683825	2.0687710107361057	1.3535217723810304	-0.014462296202086722	0.8896686257496867	2.496602777127965
0.8193272274907987	1.623238817036641	0.2874482886634426	1.6281561925233148	3.054693076005305	1.5584731672155265	0.5562723321816826	2.152403859657653	0.1675214655374856	0.5650000051902688	1.8809407086186145	1.3634751513367231	0.5925310562899548	0.9339233381779254	0.7973860263228146	1.7284385796953217	0.8022681236383707	0.8765595721182802	0.7616038438093943	0.7290478223622536	0.39031387265526457	1.0441929269223187	1.3291692002981206	1.3026185052206583	2.572096713928853	1.4052081661818359	1.0956396779880913	1.594566955881793	3.0301162346354413	1.729605019942548	0.9591098955141952	1.3710143746030632	0.930878787090972	1.74597788033442	2.421604276167767	1.340373257584845	1.3687971335680946	0.8456405234795371	1.8281209186477212	0.41564248758832784	0.5208124319384064	2.5500890626108013	0.9686508462383305	2.088305906912049	1.4207519451403579	0.024734758283425303	0.9290525933695948	2.490008847382551
0.8986591157797111	1.6886112248071163	0.3529402950820385	1.6793862501266292	2.9757156717151614	1.500717653094256	0.5472207232818664	2.0989765959531086	0.2151715492589636	0.584275491414887	1.8438663983421406	1.3284865261482621	0.6065956640715962	0.7769980225090408	0.8170748022000801	1.6218840653902293	0.8658517557339408	0.6912583754277547	0.7738086955657455	0.7511759435607175	0.5230790101988175	1.0555453322930175	1.3933600840001337	1.354947501896769	2.5572208936671985	1.4094581263612505	1.2005945977871428	1.6100272121459676	2.917068206995727	1.7758849521784914	0.970523266568845	1.417317471801035	0.962291649379105	1.8339105791219592	2.494050249840057	1.3224471468637555	1.3458323219852737	0.9102119952632609	1.8011450043699626	0.47784489686402215	0.554191146005772	2.6179028962461137	1.057070539893289	2.0936953410981007	1.4965710667957506	0.06659464724398811	0.9667879458286024	2.4833945879631876
0.9875451343863576	1.713370308600035	0.4096001034745614	1.7134229105005616	2.885687919707356	1.4225932274485475	0.5402036290793252	2.0435076064333075	0.2515019985916563	0.5684591958852353	1.821353946385485	1.2757911713107704	0.6022690021401111	0.5786499840448649	0.8231661652581792	1.514878588134853	0.9342903547406085	0.483071207182934	0.762679033823431	0.7566380036499056	0.6077981806997264	1.0687954607853902	1.430795224972364	1.377756883549666	2.539224684691822	1.405732710297293	1.2845956592820171	1.610646899747022	2.7810813401793486	1.821918448453856	0.9482058378290501	1.4591391850956925	1.0045661653780233	1.8793477854185734	2.5610037369281455	1.2851134917773208	1.2877212007260441	0.973293569382947	1.7905350393339226	0.5203667026408719	0.5588453610658687	2.6696059262378693	1.1613486385708485	2.0926398187929016	1.5480874602644716	0.10746866513814238	1.025279294183626	2.4678921950932446
1.0216267127186647	1.728194989248165	0.47190697543973537	1.709967257373862	2.752049237682943	1.2816044101188455	0.5211590686585659	2.0036665897001185	0.2621249336202921	0.5337039917454829	1.7691702068356823	1.2377485449173993	0.58515629206115	0.3822442045915008	0.8129044894774266	1.3515126262134116	0.9948629348992364	0.30891991145396636	0.7319269034147963	0.7413443702825115	0.6789235345542024	1.0636916290388851	1.4336682467030717	1.3808394190962692	2.5041137105414855	1.3815812005241628	1.310292158293655	1.5837267382366178	2.6403726723366345	1.8824759167367244	0.9006375297414395	1.4910969932999103	1.060375395041818	1.8953751487713446	2.556869147146755	1.2250837387229685	1.1979827484698917	1.0206541244883223	1.756760024058233	0.5366404814420299	0.5218266747233204	2.7026989575824745	1.241466250274645	2.0660490172746	1.580127799785687	0.1368567938107617	1.0197850599758573	2.4231618299865767
1.0304715053499014	1.7524858389564533	0.5124438490159037	1.6582105449430653	2.567458389412473	1.1697611179252336	0.5046070846807363	1.9541656138519943	0.27850140574896987	0.4626276418526717	1.6729559567777479	1.1803950768333116	0.5589521194281107	0.16956031561544024	0.7885400043160204	1.1958772812232805	1.0168807001189815	0.12375295208355926	0.7031687523709959	0.6844752808936085	0.7094750547522832	1.0867000585130702	1.4291147335974759	1.3721303928071351	2.4649861484301328	1.3451812974440505	1.2980351024938637	1.5279505387685053	2.521076447397324	1.9196034397450004	0.7980345274994046	1.4624480212193582	1.1045425938702889	1.8583094899742207	2.52207490736431	1.1361779612554619	1.0768560893682324	1.0605244789536208	1.733492345878992	0.5474403568728555	0.4861075956648252	2.69740804316889	1.285300066568405	2.073450214270065	1.5467735778032168	0.16690129644254523	1.039280451601352	2.34871253101731
1.0507934580215414	1.8043337823936114	0.5384930448913504	1.625740627301837	2.363159621297947	1.0347510811110805	0.48369836735799615	1.8386951438273176	0.3110680636707893	0.3907696047119076	1.5311732162570193	1.1291621636852418	0.5160612519511266	-0.0489295149124329	0.7395617401970662	1.0448664686246936	1.0375928755138561	-0.05700654860964911	0.6743959103558046	0.6310875045285839	0.6985700679042546	1.0783341705155052	1.4059344276573555	1.3177354838142505	2.4643493344069243	1.2785273037662503	1.2482698820777927	1.4594672911801765	2.389720020662457	1.9360618413979516	0.6941583773716853	1.4315253057657369	1.1559049771080194	1.7834591984613006	2.4818793310395333	0.9968250537164514	0.9474484225667752	1.1187604207868969	1.7059535814950368	0.5420025131496276	0.435207407325759	2.6880657096493037	1.312045150748792	2.09708450826222	1.496915243906183	0.19293549829788073	1.078041015057384	2.3034688416434257
1.0637150355284022	1.8403594775486276	0.5562214950249281	1.604845417039535	2.179866549619349	0.8757716820348298	0.45074468482900104	1.7323359629562265	0.33964023502936774	0.2920120279071727	1.3915409155100567	1.0926258404354958	0.4696117422310378	-0.2812902687789024	0.6889065947204418	0.9128961766475578	1.0439599162372981	-0.21324089091734716	0.6415855457643994	0.5607842021787441	0.6348397891219868	1.0123831596167046	1.3393635229185246	1.2532724213527797	2.388005306929723	1.181322880886635	1.1899593624271507	1.344674133228358	2.252336556963938	1.9205697281167446	0.5963969888783095	1.4018953869396684	1.1589958224578596	1.7244547030432238	2.4160373570166227	0.8692637022222435	0.8485073465115484	1.1385370798378496	1.680437710014121	0.5317690033050537	0.40314785764815414	2.675226260028026	1.3510865034061024	2.17581079615623	1.4385007398855072	0.2177047718945874	1.0903892460820952	2.2854120252417696
1.1106586031882606	1.8550426970148706	0.5814205260127544	1.6043013178092493	2.015888902851567	0.7454263024120689	0.41709516018750553	1.6159835515742382	0.33481755286912807	0.18727649038628902	1.2549600990476797	1.0616398678550856	0.4123217982635725	-0.49546316093697296	0.5911396650259652	0.7547755933711345	1.049155298095876	-0.3264204026282157	0.5629465941033002	0.42508374003133376	0.5446377437829257	0.9564796722047992	1.2557054093660158	1.1850672493093355	2.3038264920669835	1.0744146800821106	1.1133777690725033	1.2286720666096915	2.1276996163050104	1.9443619157243686	0.5342174243391239	1.3491383192404216	1.2052674331549773	1.6261222532169584	2.3461921448010448	0.7463996475004359	0.7433020081823032	1.1492218982598854	1.6605519431567284	0.5156433486064215	0.3968115434481547	2.653295714065028	1.4116547288149828	2.1681201143305264	1.4093877268458823	0.2251528476587509	1.0757948631253	2.2372662749116405
1.1955498302540124	1.8889882402593894	0.5767247437391917	1.5880303279899888	1.8384949406599673	0.6390660765020091	0.39068707706869843	1.543572447531749	0.28950095061384584	0.07678864889949799	1.1198831105054432	1.0433524940553465	0.3614427529374828	-0.6706174328106551	0.5095758452735726	0.6079741801468439	1.0022592756096822	-0.33357645992637275	0.49968077672499833	0.2987861951067287	0.4692959423177043	0.8766085016665706	1.146767741414796	1.0880169553112986	2.206859597355506	0.9806867742015568	0.9902057578024774	1.0610388028527478	2.0006176562142066	1.9906789059994972	0.4358539369810067	1.237245385882353	1.2573176674672149	1.5641113606575558	2.2730803578862204	0.6400680390716921	0.639619949984553	1.1023550883106157	1.6622244578597574	0.4894884256671391	0.38451971446216404	2.64556797471648	1.4981900683428684	2.1463836703445502	1.3584913984888134	0.25202684134607023	1.071506911663399	2.172948268954944
1.288563641217772	1.859195147434224	0.5790243008891041	1.5536378571779312	1.6624063162586036	0.524546476723462	0.33353841873136536	1.4562279784542285	0.2518624597672302	-0.06556226087284361	0.9928751093197226	1.0164399529577408	0.2935256772689463	-0.8364238927816141	0.43011524045300353	0.47438499295393416	0.909423734483816	-0.3406997036573892	0.4245360253360809	0.1668311388477879	0.35478861637398984	0.813565002796995	1.0116492558605306	0.9888225297077785	2.1078405849862882	0.8982267791559961	0.8597070514194958	0.8362160548829479	1.8757105322733334	2.064835840857308	0.30182909386117107	1.0860157297905555	1.252082701471665	1.5258330919592664	2.2453830842459817	0.528074805521484	0.5806998578874578	1.0700606902230325	1.6533567624544374	0.46414742153611555	0.3598006611429797	2.617091206902239	1.5841386041700907	2.105735610878493	1.3521541691538608	0.2523321010915498	1.0917102076022305	2.103040619145922
1.3992503527537978	1.869773679441991	0.5479382188162428	1.516586499414822	1.5153650664437603	0.4172545552277798	0.23578222636842386	1.371277450435697	0.18940636116681478	-0.19255167397704565	0.876663875407887	0.980308538491947	0.21513410496453989	-0.9674400097171405	0.30134967256598466	0.3585577537547997	0.8316456750956138	-0.32724572350281605	0.32230266089235965	0.06195783840915385	0.21359782438823718	0.7235123992525334	0.8629895955655236	0.8619118556656181	1.9708060120466342	0.8259500184137558	0.7146549232135574	0.6231570748525576	1.791838956610175	2.1128982647780408	0.19698961652999922	0.9089218394083268	1.2263192942863883	1.5169865515439447	2.1610114809142305	0.41498413700018233	0.5363889668906106	1.0216329526048116	1.659973057434971	0.4534676707779447	0.28971382381071126	2.564756570159136	1.6330477823044394	2.088795000415843	1.3549194228162527	0.24549716507367036	1.1043309084966295	1.986767081961021
1.5132868733778746	1.900789546902352	0.5223849096851353	1.4747434687865257	1.3870714642807882	0.3086924518357081	0.0994415888673132	1.2731251653931515	0.14562791883994192	-0.3380273646178607	0.7833164609678868	0.9311172741583681	0.12148429720783856	-1.0441769965889467	0.14180993221515062	0.24397412211075645	0.7365122297512338	-0.24332425740676725	0.18862507583237204	-0.03691784084512133	0.07824989340692565	0.6179031319472496	0.6844164120851217	0.7145360221396382	1.8271677941766786	0.7727334615609225	0.57395463082423	0.3961758634823739	1.7213395036270718	2.0956153217532276	0.1137103457443595	0.734382843343315	1.157227708668326	1.5097830326992536	2.088237725322809	0.31385922374776626	0.5164736799197637	0.9352284165059347	1.6506106632895885	0.41618327106836633	0.2526625109504689	2.4586668403211496	1.642566886727862	2.0814209752817	1.3353541377660414	0.2351248843656871	1.1182320453292804	1.8659092033005815
1.6268948358163595	1.952586586017978	0.501749633620309	1.4271668367654988	1.2689957906338052	0.2479372486845303	-0.009315002638386161	1.193439623806817	0.11836321225740569	-0.4562277181310396	0.6757655568903245	0.8974255485229448	0.05671871144025292	-1.083145399613874	0.005664428518402103	0.13417885213827882	0.6223889836861336	-0.1871368704607572	0.06883120055725467	-0.1733321677418099	-0.04683251604382951	0.48691383268277716	0.5327070108900636	0.559295192816749	1.679070526855971	0.7066903657941148	0.4310945857783963	0.21668447183417702	1.71532193700526	2.035949099312753	0.11118168928562741	0.5859492986190084	1.0677345506366773	1.5065902048913054	1.9888175088009319	0.24371460067446032	0.4961494116006902	0.8222439328367166	1.6220327910172698	0.3934511523742749	0.24406396615762235	2.333783515436802	1.6092080066611119	2.0904420332405893	1.3118581315895388	0.20483538786092237	1.148520175432278	1.7439687695023491
1.7579378228153075	2.018684312545465	0.49322095193020987	1.3818097281058779	1.1864226928309036	0.22341518565130034	-0.11398793765424227	1.12488113710164	0.10192272222394601	-0.6043680053230567	0.586163880676694	0.8417623067781592	-0.007204658083659207	-1.1062186119590234	-0.11973573232913051	0.07407475722738957	0.49028509902589806	-0.11184502201394195	-0.0330131586004729	-0.30518409971278443	-0.19419327310466558	0.34448873681700254	0.3926230208488871	0.4644414258089446	1.5531484751116738	0.657245454058051	0.29595771409255034	0.06459699503954756	1.7656740733391842	1.9021778232693258	0.11834164312213971	0.41700443060621495	0.9821479543578363	1.5090875652559386	1.8946652870570753	0.16076147558601966	0.45843973054576415	0.6901781911890394	1.5975600363286075	0.391015958315875	0.2846123339821115	2.2223527994399923	1.5692395321664754	2.0131778005000176	1.3005667550115572	0.16216387481313005	1.1972672769602468	1.5935210504088886
1.890653092478392	2.09328605934049	0.5123888138568143	1.3717969177922107	1.1246855081915836	0.16127170801660828	-0.2314060444423403	1.054506847506468	0.06456106556017129	-0.7347429844091528	0.5162253351034903	0.7891350551594739	-0.0797759611761412	-1.1077941565813334	-0.21071801432628318	0.019610170224917272	0.362746714713475	-0.04326289177589243	-0.137630154970495	-0.41200409617167333	-0.30176727668274017	0.2159296599158118	0.271011677982444	0.33120673933894823	1.4401517288720922	0.6191216453888201	0.1387546853390797	-0.039931888792422654	1.8589212874253285	1.7493770866078353	0.18249152469171862	0.2913990166013644	0.8838502473788328	1.5294595737091428	1.8678257790947068	0.11907362738641578	0.45956055089679815	0.5908979075043777	1.5353410461705348	0.36550637181245754	0.33512702167983627	2.110609091112855	1.5420350885259024	1.8886071481836022	1.3278131990660298	0.10660267075289713	1.220935079026953	1.4701727866896754
1.983461443399893	2.153408275349965	0.5576026208774479	1.3542715231190061	1.0952037083899866	0.1421935759328267	-0.33669452180265524	1.0235806652092456	-0.015266954751387157	-0.8574676684113751	0.4427409545459876	0.7221002220190056	-0.13356532622307674	-1.1108460414664665	-0.2772342752869668	-0.03831058447338344	0.25228799216230924	0.014876932245456859	-0.22352803195951818	-0.5218654869242055	-0.4096937793120228	0.1051985931502472	0.15553563035973628	0.21883757224833245	1.3164154247720878	0.5556553235933182	0.0019348035432943723	-0.11293523095490124	1.9979264078944543	1.5916698470292567	0.24422320365431135	0.16253657943641442	0.7895945504776757	1.5478019196005028	1.871608107797249	0.11838579163638274	0.44043842490256724	0.4542253503063227	1.488891480355305	0.3749751620588384	0.39423085171574057	1.9901037936657366	1.4952686542149811	1.7187045300450208	1.3132239137737955	0.05030779520138291	1.2206634714036877	1.3401035327628654
2.0570604721338173	2.2334485741745747	0.6209900069608787	1.3100874397897768	1.0629359506822138	0.14077921122657608	-0.39887138980058745	0.9810482188446731	-0.10383024700733519	-0.9379366730137209	0.36428951916355046	0.6445463612014811	-0.17329054094176016	-1.1348113262660078	-0.3390992866229287	-0.10622548123468807	0.19125457507606713	0.09374065679751219	-0.3167607473256594	-0.6132219657168405	-0.4824827955175774	0.01902974741684469	0.0769053048359665	0.11949029968651126	1.2744546359115498	0.5295717328114627	-0.14807682097271616	-0.13924702840370357	2.1367694183944126	1.4677045913796196	0.31244619807399043	0.05693932943407233	0.7120354131111504	1.5079762763692428	1.904085783196765	0.12604666205096654	0.39196341407557733	0.32907481274675177	1.443972514045389	0.3551619097779511	0.43482500949445757	1.8940155874811502	1.402994122407092	1.5302840271476281	1.2959130798490648	0.008288725729765842	1.2104536115081777	1.19286993512077
2.073459615785169	2.306359769174959	0.6511281725785757	1.2846429092583733	1.000625489730594	0.1304921110354323	-0.43879836759442065	0.9411335315923779	-0.17604936445593705	-1.001407438450688	0.29494540682722825	0.5911386598858788	-0.18180128241895893	-1.1807778497929293	-0.3516720647044306	-0.16056398393832097	0.15886867996087092	0.12194026351609025	-0.38204356962098346	-0.69955859615019	-0.5388377060908619	-0.032057120202097764	0.024954317640681133	0.019366359805474798	1.2318477743731875	0.5146856088955822	-0.3006718704201995	-0.14081334836751846	2.277294250189617	1.3299554458392975	0.3792463040763897	-0.044184507890119996	0.6083527222166375	1.4942655166912915	1.9374132635718062	0.1267940987782859	0.3738194244345947	0.21508941236195472	1.3899685697392976	0.36711174908123045	0.4554502340516898	1.7615515540966669	1.2784159768533365	1.4681607915929227	1.2883766937563346	-0.014026023690307888	1.2085333887240124	1.034803670714857
2.0364667973645267	2.3264194987978386	0.7054120019422425	1.2431583195733877	0.9488214513816203	0.10622133804224534	-0.44542425647912787	0.8616114683960623	-0.25010135489009766	-1.0496536645728491	0.25713433129479724	0.5040087283122412	-0.1917352373202643	-1.200600193448228	-0.36923894210152597	-0.22443956231090773	0.14202087508209257	0.13484562320097154	-0.4212728268871304	-0.7965594285055423	-0.5759618533398061	-0.0734611461470839	-0.0011363801552426935	-0.047374666765637743	1.223389796901525	0.49870747635885626	-0.44343810846571763	-0.10593382609711641	2.431620712521331	1.1915072599605523	0.41330411852630905	-0.13608080635914982	0.5152170198049332	1.4402948113856602	1.95534046673055	0.13053366874484684	0.35273351604977343	0.10320006411117444	1.3354057842309	0.38656340385212207	0.45444887262966904	1.6447822237605443	1.0834192864906511	1.4458997216691165	1.2972998040268144	-0.06070521725922183	1.221228242810795	0.9210540625507463
1.9795815378687067	2.3624974547710336	0.7192261120300814	1.1868224167948807	0.9210154880900788	0.05688774782037109	-0.38633063708917564	0.781871901762383	-0.3319485345227512	-1.1100961157084854	0.2114460241108857	0.44557138363998144	-0.17938318003549192	-1.2225502647145228	-0.37117617607391856	-0.27951416442519944	0.13801485881964445	0.14577091529545605	-0.4344597918991767	-0.8776233669016159	-0.5839207387829789	-0.1484815429661629	-0.00449317810233686	-0.11856518936784428	1.207041173358658	0.4889782321053532	-0.5319454685824955	-0.02482750755233456	2.575171039995397	1.0407215541797359	0.462401818916121	-0.2226337690174401	0.44073145676996167	1.3454097077556895	1.9777329273444137	0.1502783538080991	0.3585453198571254	-0.036679229280653515	1.2986625765148392	0.38274303143106897	0.42686113039162493	1.5866032480512149	0.8884169941833292	1.4194894040142874	1.2814913305047664	-0.07983766658586504	1.1951944365591998	0.8100225317936405
1.9179931025563632	2.3567887457250665	0.7341369901432658	1.1204741190456304	0.8873246441120978	0.02115650119769994	-0.31444412515725495	0.6995669171661923	-0.415212586107457	-1.1414207612832548	0.1521305105983072	0.39620668961511185	-0.15394055120745448	-1.24233888931361	-0.3244032943184152	-0.3580197098588148	0.15622361846059324	0.16976497118155012	-0.44704457253939556	-0.9527545867944947	-0.5832377168189475	-0.23944135487285836	0.008934827849987208	-0.22402658403677173	1.2350391290203726	0.4781091765458451	-0.5787310462438865	0.04039248066418892	2.702710918968179	0.9035274123470038	0.5214737664178963	-0.2889859556544346	0.3626958907365396	1.2367043366953303	2.0158379237241313	0.14398962026163206	0.38067260404019665	-0.14908317259264076	1.2846450431720522	0.3544128879533392	0.4301247224064939	1.505218302397967	0.6963816318040668	1.3629286665008213	1.227008458131839	-0.07343245244145026	1.1656521496121535	0.7376072167029881
1.837075215286955	2.3076052472803474	0.722590402750561	1.065213331425592	0.8700330083124008	-0.021579352303438645	-0.2467803249089319	0.6169791079390288	-0.5225226278350816	-1.1190898634069855	0.09849988026191815	0.3498333360428508	-0.12148043677813385	-1.2342233537663563	-0.26533104584383327	-0.4411290928088589	0.19106969573186644	0.16516421076338153	-0.42349683631834756	-1.0292097550210006	-0.6048943651473417	-0.33632771282351087	0.02410188798979408	-0.30158280460089665	1.265201864059763	0.46347533759830367	-0.6102109435586088	0.11348792152291906	2.808305787578712	0.8113854699120232	0.5482985913701951	-0.36535002053973537	0.3175075324114108	1.1370161306386577	2.0269739512195653	0.10888792823041035	0.42355171447753703	-0.2246525492005454	1.2591211538833567	0.3412143897533447	0.41688888697195015	1.4444081882440802	0.5319218418975393	1.26059873656437	1.1477075024280476	-0.06265861760475702	1.0917153810807698	0.6589923675415352
1.7463824830836507	2.2410154194667027	0.688211016757758	1.0542545776027836	0.8731241636798	-0.048602643795343715	-0.213356310755612	0.5365923633355919	-0.624579279552997	-1.1079604111594878	0.040762906058642065	0.29687236202970047	-0.12958156608150767	-1.1929277152667637	-0.22899167588415592	-0.5321185899970192	0.19318972226101389	0.15542897725751403	-0.39955782571077425	-1.0333228568943116	-0.6143917295717921	-0.4103179607194293	0.05424467974222793	-0.3667438762977779	1.2674276377952218	0.47115206378490687	-0.6286982036032085	0.14398957529128564	2.8553661445043526	0.7896842821654014	0.5338005673009523	-0.43830947794732367	0.28753859777728513	1.046055716768348	2.010360661983168	0.10237189198181265	0.5312116325775711	-0.295278202817694	1.2313161982810863	0.3429315867791301	0.3991727818886459	1.362823570526047	0.37640905781844053	1.1301101991620557	1.073674550713227	-0.02400330090789623	1.0024608048436396	0.5840205959517757
1.6389788418748494	2.1677846195774344	0.6242711118958162	1.093047883588654	0.9078225029706559	-0.09904479384960292	-0.18794821760165964	0.44541141427256453	-0.7014347928263016	-1.0728001087633134	-0.006103173879817509	0.27751176600725397	-0.13273604919599774	-1.1448257921816198	-0.2124014743981603	-0.6553507026155667	0.22377163776666262	0.13788922324814545	-0.39266688739789424	-1.0065830412772923	-0.6085244589299481	-0.4689995128779788	0.10747309016792554	-0.45365967750944314	1.2683927216813693	0.466028074767835	-0.5781273388090431	0.1830642876826109	2.8402381090311155	0.8200274972950178	0.5289029956889331	-0.47804603539108975	0.24391896611979363	0.9954194455204867	2.0256302841721987	0.12287972536889387	0.6656398196307882	-0.3441536113729794	1.2399802413687806	0.3211146030526628	0.35705617865027084	1.3040648167139508	0.2583928901631615	1.0830596131112755	0.9871959543704364	0.0005576623903946309	0.8970468683918522	0.5597784762510839
1.5294104812881	2.095119878599394	0.5440628026006381	1.1646374975301037	0.9504174828798551	-0.1340778523801452	-0.14317669643759875	0.3774303641123896	-0.7652104676982578	-1.0016476723631524	-0.012872203886274743	0.27991283209256007	-0.10104042785965166	-1.14312432446792	-0.20927592727864405	-0.7707416197163651	0.31138147273720496	0.10316137226234437	-0.41628953302751476	-0.968310921040801	-0.6157085063417942	-0.5470021260168942	0.16224352710630746	-0.47850766867316635	1.2901483001145597	0.46858433387642684	-0.4694830937541365	0.17858097389788546	2.7576338879379083	0.8910985814363809	0.5304254077801501	-0.5068654167120435	0.2403965461564078	0.9427114432255739	2.0025381773308264	0.10903234892008491	0.7915308792319486	-0.4241022996228418	1.2974695267170895	0.29796954467367054	0.2717811801964315	1.2737259070478228	0.16073769053199935	1.133102030107922	0.8733153058563129	0.04848147723915976	0.7780991120836389	0.5710858409016142
1.4418854566968773	2.0100382528001015	0.43422992833926655	1.2614218824580619	1.003621511474945	-0.21171748049231748	-0.11795409255683094	0.3299928644232589	-0.8004064736191842	-0.9401425273258484	-0.009338305038041993	0.30057522320688157	-0.04638259163100672	-1.1642388940645154	-0.23814365415255256	-0.8246678310870944	0.3973037387135866	0.10094551681916067	-0.4251310250665317	-0.9247685906019676	-0.5959590942080448	-0.5995361411287161	0.2425485878658702	-0.46376992280386664	1.2989142781247636	0.49712737309793437	-0.3008143563771962	0.190486484587603	2.6490681173838357	0.9755707975269681	0.5698995271079695	-0.531210704884406	0.2412941484969418	0.9212861825627616	1.972566132994978	0.11497012969078871	0.9315105014400483	-0.5307352282795289	1.3808386920195517	0.2669000136493568	0.1495446717268726	1.275951991426947	0.08692086605800667	1.1959663259266051	0.7849029440449058	0.08728156304278267	0.6402672968638846	0.5910821081980207
1.3796472718773445	1.9105334408022898	0.29748609315797897	1.347378388118527	1.046183497064012	-0.3040107508630193	-0.10699635080014405	0.3298511363769766	-0.8147885861556462	-0.876316287437955	-0.022608248811931415	0.3289571283823415	-0.0013489723157400768	-1.1549288006152625	-0.27754903386817736	-0.8915734357002153	0.48782565431263186	0.10803409749107092	-0.4192771820606877	-0.8851180336156437	-0.5845365782587456	-0.6658614369811524	0.34563615406180564	-0.45866771094222925	1.2738023636162292	0.4987711277697894	-0.06534591516109675	0.18775927225220213	2.5250049680247106	1.0859320469918636	0.5913932038201063	-0.5345017807295659	0.2830132782220608	0.8970056146553995	1.9403969348114014	0.10287544578638044	1.100673052472462	-0.6180763209797758	1.4693921718329368	0.2565890382211276	0.030586385491643477	1.273088766050949	0.06259302098823102	1.1529981552787096	0.7273753789746861	0.1294172338764072	0.5431680026697105	0.5940471911435068
1.3523420612960904	1.8073550930959847	0.16514381601632142	1.4074285988295807	1.1240198477829124	-0.4237952134070154	-0.11200480822065959	0.33316560811281026	-0.8557721567115883	-0.815254426528381	-0.02254698006199807	0.3341639334073222	0.001865751574359683	-1.091429073959254	-0.3337415817731408	-0.9517337465405233	0.5580529006013635	0.1880953979216695	-0.3832443019855809	-0.7999544411148942	-0.5625992564238196	-0.7944983061086541	0.4539360792529138	-0.4215363011439396	1.2546609416954215	0.5083320060435169	0.2094854290021057	0.2125631004883482	2.398368114000452	1.1810097868618619	0.6605066156389159	-0.49520665418178506	0.3166566622420599	0.8872501842118856	1.8958474513555807	0.10272791332242677	1.2510374808546494	-0.7196778998737916	1.5661085817477296	0.24539238061538465	-0.0984417134353393	1.3281462735543388	0.05519565309585008	1.0046583947351189	0.6864592762987124	0.16229881796242007	0.4847309758393398	0.644095798955278
1.3632166656673186	1.7047626091519503	0.034066606127444214	1.497981663094356	1.2151531157296522	-0.5243448720796959	-0.11719789025847957	0.33141856437398187	-0.8780645753275748	-0.7398965526671688	-0.051801393122548146	0.3569605756972711	0.00350116313055273	-1.0436760775985217	-0.3921889839723878	-0.9938752334774854	0.5891352237297135	0.2602936578348249	-0.3087300805432397	-0.6813178755189883	-0.5785722662449623	-0.9228793177066535	0.5627843438612828	-0.3679564946703101	1.2086814936750865	0.505997490754458	0.5101326361608846	0.21150609296047831	2.241236202167957	1.2295748104390383	0.809148127052129	-0.3854538295232091	0.339678653649872	0.8976094068448234	1.8866608008473285	0.08126229299399085	1.4014757215265503	-0.7750918022874669	1.6930056237101792	0.23221872301127822	-0.21903285815538034	1.3600369680970394	0.08380548459708259	0.852707911850476	0.6316529867045526	0.19985886793301205	0.424320266946574	0.6684405835094125
1.4014103050774007	1.6128653944613187	-0.07054753208337862	1.620735745069057	1.303289193383202	-0.5440595369397718	-0.1657209885870678	0.3548913950095277	-0.8969530292965928	-0.5982718946687293	-0.0883834018213798	0.3338429083140258	-0.027579876792956225	-0.9916609504701297	-0.4565268352978669	-1.035767179139271	0.5621164536107134	0.34649072243913803	-0.22887076007063545	-0.5778864604797966	-0.5938674794067162	-1.0150865199030725	0.6253520289052494	-0.26769222161703266	1.164409949800897	0.5096486982366303	0.7937077782602275	0.17311214796341962	2.1044610686630145	1.2388896913750012	0.9395834862257114	-0.27239862348914856	0.35634512497022286	0.9645696283190093	1.889669946334434	0.07338579093988526	1.4713681537664594	-0.8021233326424614	1.8258719235652692	0.24148977692381585	-0.32770936276084656	1.3668713220963233	0.12598182552154472	0.801385909199883	0.6300805161497448	0.20233238896075853	0.36244805036671274	0.6887600926216104
1.4332523212785477	1.5365612443746341	-0.14222885921979514	1.7402001726389702	1.3896121644073125	-0.5255121349132384	-0.24064759971052832	0.3764146932222988	-0.8976680112475673	-0.4688229318754561	-0.12873963342173608	0.32366040201420754	-0.07727569288477457	-0.9743982900164628	-0.5679158479897852	-1.0757806892877604	0.5220072631948631	0.4069496453180988	-0.14308377809733183	-0.4774214451569022	-0.6021383901842773	-1.113717222191136	0.6816579790447527	-0.12455563626467339	1.1150824908836667	0.5148424170357317	1.0497843414351626	0.14924613146707766	1.9680552784898868	1.1951426020012612	1.003886816261429	-0.16751213263908074	0.36833725230139736	1.0458283524118785	1.9339175201537508	0.09986889911413122	1.5209225828703339	-0.8210868887054608	1.9478652742891165	0.2701397338047271	-0.4480792113078483	1.4188298936791321	0.22759830025372918	0.7813147428984599	0.6368056276250262	0.16031724987213075	0.283367119675325	0.7320968585790625
1.5012038207302547	1.4956308143178059	-0.20153504892075205	1.819736369683504	1.4613128088685998	-0.49302424626913866	-0.28242513151652476	0.3760678804833016	-0.8880031531867131	-0.3817169019500941	-0.16742605064380406	0.3161514068471381	-0.12248928151717586	-0.9918653817297367	-0.6420513783830304	-1.0996760422841336	0.4815368473574436	0.4446392115858022	-0.11012443832872221	-0.38568466562537407	-0.5893169855348732	-1.2256769480320628	0.7536057283206556	-0.004611191901937595	1.0702168072918485	0.5024111053965139	1.2662932111630105	0.12454121503849572	1.8510542187497854	1.14418437025353	1.043038667089992	-0.06913966089039059	0.3831611980370478	1.1158165321392692	2.029926575720009	0.1465779101076967	1.5313570912957286	-0.7976214855798321	2.0432082337310957	0.32310498582937075	-0.5905889258343665	1.5135552699415487	0.34572720704481585	0.7897313000979475	0.6627482049542612	0.09150017411764855	0.2579713757767977	0.7880431048034897
1.5607057163559044	1.4833695624986702	-0.24076555891388418	1.8315818114249804	1.4594988086429903	-0.43412213551707335	-0.30356133568373606	0.3622576751338601	-0.8986559632375801	-0.3009746419624027	-0.21795398571984084	0.31851445609744344	-0.0981950552250107	-1.0623755759924518	-0.6697996054604163	-1.1046323104349962	0.45002656428488574	0.4871846786714452	-0.08407705514394151	-0.316490568143875	-0.5602948970763169	-1.350287030238843	0.7936072312885567	0.10162768266971556	1.0637102765000868	0.4831813181238461	1.425589338488797	0.09513276614895746	1.7493288203998616	1.0159944999897257	1.0495496355682943	0.008701384528787891	0.4088230335435414	1.1784962244509793	2.132195032032805	0.17144423200189043	1.462451787267653	-0.706825909225991	2.1198496565248743	0.37774369318572687	-0.7385507477240125	1.6242263009333993	0.5131511259070847	0.7829488795397951	0.6833135157197852	0.005097254742695939	0.2192177102921503	0.840774213092855
1.6147359870046583	1.4767552562913386	-0.27818484756355333	1.8382937530749153	1.3921920452889949	-0.3235399623003746	-0.32941004820968056	0.34003106903201225	-0.917346307744503	-0.23469465856321592	-0.28748333299940776	0.3007150704669158	-0.08870813707937686	-1.127798909297912	-0.6468195646527721	-1.0798858729775185	0.4470024814903367	0.5092319429072737	-0.0524972848619493	-0.31295687356583846	-0.5468098787372698	-1.4764614403116791	0.8406127424299893	0.25005001812120103	1.087418707263643	0.4634220295056191	1.520219281031764	0.09798604779896308	1.6524383100994382	0.892532492512218	1.024186685593095	0.06832721806803989	0.4539164127667735	1.2220692051381743	2.2232714374074023	0.1527635637448575	1.378588378263856	-0.620906447425303	2.145656574428224	0.4602180752746764	-0.8659285278078677	1.7420635649657843	0.6644421444595681	0.8085196911869336	0.7081871408594755	-0.07205092282081431	0.16902281079521303	0.8599085022138168
1.6636011542708826	1.4820535180098264	-0.31348279032250603	1.7953731844544278	1.3154685654928926	-0.19389277076974293	-0.3668644344342737	0.27672682689572187	-0.9454231189371605	-0.19545783791558374	-0.3729205101233647	0.28951436715747547	-0.09252012315932552	-1.157078496639587	-0.6051201872933347	-1.0581720686970817	0.40746581412122673	0.5447551649300306	-0.014996762199466291	-0.34035262196996063	-0.5213671239590745	-1.6014676944888753	0.8897538056003393	0.4214153483321943	1.120059860353162	0.4313521516352917	1.580703431332609	0.16525391366054581	1.575176475962644	0.7333901711016977	0.9803883013578505	0.0920022428561649	0.4835221424091447	1.238674503557477	2.2971140167976656	0.1703956623868204	1.2773301694190877	-0.4845284915037248	2.133185676206311	0.5461171524601455	-0.924614595499978	1.8724943999967731	0.8053261503637582	0.8208996092338522	0.7147650210152952	-0.14213685721691366	0.14443930302721292	0.8266054468339791
1.735390132470108	1.5131995520326267	-0.3623051586230999	1.7130525222180442	1.2365200312328644	-0.038577056892048114	-0.39155284567790627	0.1947944046390164	-0.9847463764815145	-0.14061387762837188	-0.4575256298462381	0.2586726869649157	-0.12119849739811786	-1.1281919535114107	-0.5489438230253192	-1.0504357189764861	0.37641545225059253	0.5465555260369346	0.013342267066990519	-0.36940582471869243	-0.5591147246991217	-1.731802334418079	0.9270684861318573	0.5391594303105294	1.1833857340644611	0.3806574414913877	1.5431476093770855	0.20984811792078353	1.5009679914513039	0.5460951352577754	0.891142189386709	0.09383756884520071	0.4805106072924126	1.2554357552822508	2.328282156661127	0.15160806077484895	1.1404337665897533	-0.29864210242575445	2.0466166038186193	0.6045753313025106	-0.9493680035080242	1.9591818556256606	0.9576024109291703	0.8086977713857509	0.700114366576915	-0.22440239343210738	0.14830647823465842	0.8136595104631453
1.7873267128506505	1.5397696302435047	-0.38482337853509024	1.6488149625960524	1.15085900875641	0.11775947127945971	-0.414925471983764	0.09024611528998024	-1.0184458629490343	-0.11765814337721917	-0.5349791996999858	0.2104839571339014	-0.17829909707774433	-1.0886838938858365	-0.48059604802954137	-1.0195243868237793	0.35620468124178145	0.5079577622647168	0.06950846888385073	-0.41086893050063383	-0.6068254884489257	-1.8285963936312986	0.9751863080555647	0.6342213812136921	1.2339133699667482	0.34245276080083925	1.4554649448804007	0.2888745991660955	1.4413566461911502	0.342211068172775	0.8430786929335111	0.04866865061501942	0.43387525499844565	1.3163961515636384	2.347469439492596	0.1727113312155954	0.9972885161011208	-0.16145527066773446	1.964485388037478	0.6731027494995965	-0.965722858814479	2.0592480423565656	1.0903586954090065	0.824508878925395	0.673660076189311	-0.33559358325488114	0.11230320639030314	0.7981327219844648
1.8182691858969438	1.5543404746717486	-0.3847300754052751	1.5727237235979277	1.035526654730647	0.3093517792276557	-0.43507445478594986	-0.032279534781197675	-1.0245420976979178	-0.12252127631585877	-0.6145553981873871	0.16211335240494956	-0.2290399023739711	-1.0965745529788689	-0.4131887002295861	-0.9888261650587491	0.3118629256484994	0.41670934730437315	0.0865664321295785	-0.49642314223877726	-0.6564255730631716	-1.884549958198265	0.9979291881327125	0.6935198253999284	1.3054036654170595	0.286791106689499	1.3154510652667277	0.2969088748059979	1.3935024517876282	0.11615054398860805	0.7359123172530297	-0.034709003662112346	0.3819420366262174	1.3562779671653202	2.364323639483764	0.2139905060901656	0.8590993606796516	-0.019233624268754607	1.846367845594763	0.7332894371077554	-0.9605808820160832	2.1018942356217645	1.1713390065868106	0.842429139495861	0.6034963854024905	-0.435703058240156	0.07368232685480758	0.708786854428942
1.8199219236382664	1.6027440589391517	-0.3903031694428589	1.526370345711555	0.9000920884245216	0.5069996347388797	-0.4829335694537855	-0.13442118367699854	-0.984222006400184	-0.19181142021783715	-0.6626061723593926	0.12259091132562665	-0.27232471942312086	-1.1077448902130498	-0.3309217475028013	-0.9413380984486661	0.3175786747083157	0.2942589588084405	0.08562430449799321	-0.5823518884960629	-0.6724209770470685	-1.9326191067201506	1.068249179432475	0.7343002373364064	1.3719606713539203	0.2590101032548879	1.1614079093227974	0.2908214366614948	1.3618564689061947	-0.07917237488391779	0.5744421268189275	-0.12727158962380256	0.31295306523398003	1.3519689060051694	2.3469438341201454	0.22277020540127362	0.7410406051536713	0.06537251006547586	1.6862025138083567	0.7858775718113001	-0.9553911595528893	2.134987266966369	1.2625533703722591	0.8925470420134027	0.5493628527966521	-0.5091940144323971	0.0015881789295129566	0.6234733777012369
1.8051955393564856	1.6590448025716207	-0.39742728543547956	1.476954229104475	0.7633038373384411	0.640448858307052	-0.5252831586189711	-0.22671873925753458	-0.956762650782838	-0.30228239716949323	-0.7114176261803289	0.1005969121994587	-0.2998375601554771	-1.160229774131698	-0.24130229220452812	-0.8816453497017571	0.405290122815393	0.15722883124565348	0.09145072920574795	-0.6921241220262477	-0.7192262701494736	-1.9374851504510069	1.176839671594075	0.7579840807339926	1.447072114225103	0.24414613124049866	0.9753640782832058	0.25212261917391204	1.3221579100649126	-0.1938244820609249	0.4090950633081406	-0.20817087334529444	0.25439140405668975	1.3234466351480758	2.311815244839131	0.22714519776644634	0.6523948119332014	0.13897372839430905	1.508145524137666	0.8306934674222705	-0.9228628787052318	2.11460136406786	1.3297458953136951	0.9003766138533246	0.4399028770043866	-0.5730719088973636	-0.04181213252903066	0.5057972963105828
1.7987023346335107	1.7477300545259085	-0.41916143968201053	1.4473603535396689	0.6614655622247595	0.6980869664260073	-0.5307296568841238	-0.2939316444555781	-0.9406969826981866	-0.46893252782191797	-0.7403239082001714	0.06894374148377391	-0.3217683400178807	-1.2126706984684967	-0.10811813749941564	-0.7730363593915142	0.49625578449709185	0.027053756163545318	0.11078334937019871	-0.8001041065519852	-0.7697721349040769	-1.930880022053439	1.3087883726595155	0.7889405871786002	1.478537638733558	0.24420334689863052	0.7829810121262314	0.19112854653596803	1.293564162651069	-0.25996420660541786	0.2565510233964591	-0.2871085960341671	0.2335487269230631	1.313021108043269	2.241657575056439	0.19923657529535557	0.5573290293053946	0.185795772116092	1.3289148075859758	0.84849268126406	-0.858115225255542	2.0493879669912083	1.3505088028654744	0.9273986558023811	0.33390798166572705	-0.6245645115001458	-0.050961429324171595	0.3739055887625998
1.7723147820136191	1.8035828758261683	-0.4375410156304376	1.4232265760522167	0.5805435551918146	0.7170950668592855	-0.5423929537210237	-0.2972586752608596	-0.9442893099370631	-0.6319409172087905	-0.7550106491262268	0.0431904189417012	-0.3334161449852887	-1.2590326768800932	-0.03933860149026453	-0.6236786657723252	0.5779806556455558	-0.08554532829039167	0.1931651823580453	-0.9159038943539471	-0.8325922402647674	-1.8878151957017633	1.4352413042603729	0.8044225295300412	1.5008450786460548	0.2594137428338426	0.6300318421718721	0.13907565112209858	1.2718570249927184	-0.30197125427825544	0.1267301044104358	-0.3125795475728038	0.2107632173808192	1.2782525992861873	2.112359349995186	0.1775837426082535	0.43356860541799797	0.16770269742550195	1.2074458214909787	0.8288119591235634	-0.7442401222696768	1.9752940823609233	1.3742617483669384	0.9277211648948398	0.19740380684483372	-0.6682566139974166	-0.06948420698445022	0.22278089152663144
1.7167094766093622	1.8819363353732759	-0.47625451450314066	1.4405246396984173	0.5472391571883833	0.687441468964639	-0.5615195020474945	-0.2888916688374549	-0.9668872266085724	-0.7833259694841519	-0.7368451819637103	0.00777470758853267	-0.3788636686296419	-1.302231552685162	-0.004559834114657771	-0.4527661786444848	0.6615565406682176	-0.1577946804191098	0.2871032534426169	-1.0473020821555177	-0.9081576101214937	-1.8351234753023598	1.529073943222788	0.8036481374446554	1.5358013846489984	0.29006700573917243	0.5709552013747853	0.0924685496324987	1.2605238112032227	-0.30181198994325004	-0.0019239068564496197	-0.2972419382561643	0.14032475297315553	1.2615346318987946	1.969484147081398	0.15446392789118318	0.33552165112521753	0.10160676581681297	1.104251022889478	0.794099562127351	-0.6313092137814578	1.9017415874953898	1.3400443702846576	0.9228908962626463	0.07673658665713738	-0.7184083009371164	-0.046231145447238185	0.09188645613422443
1.6356285560813633	1.9354732599247477	-0.48568229389588513	1.4017849821735477	0.543424670090249	0.6134571497163543	-0.5753141962142557	-0.3016303610433218	-1.0275906303236344	-0.9259237789032102	-0.6590073618775448	-0.023767468982651696	-0.4251194226800948	-1.3685902898456752	0.006409053443295232	-0.2817428040514714	0.6966565332762038	-0.19432166946067575	0.41317251532937266	-1.1349460393725548	-0.9277562348926913	-1.7493034645030807	1.5780020211050083	0.7170862407292646	1.5242370260423184	0.3107677588171086	0.5291819990773491	0.036816460299527246	1.2376356662093562	-0.2986341055864864	-0.12109944025443405	-0.21876824002611403	0.08908433240783539	1.2303018212626253	1.8188726341181731	0.14244751560973212	0.27965049077029963	0.025139182746654193	0.9993927697077408	0.7311795191591016	-0.5252419091509564	1.7894951412770208	1.3156500021223247	0.7969314483112029	-0.03040948095855952	-0.7609854847931724	0.02346173241446326	-0.05266708059115257
1.549197093756825	1.9653756578218164	-0.49760553279240094	1.3520786654655519	0.5432159810154112	0.4995774469796645	-0.5929134791857722	-0.27152882548826573	-1.0848317265876941	-1.0480337095972216	-0.58932258299686	-0.07530735868978725	-0.5169680939968679	-1.4497199250565214	-0.014248438100880351	-0.10547090025036288	0.7247512648735669	-0.23031233566259823	0.5751790205220383	-1.2045954321702914	-0.9354560945199963	-1.6276226795422304	1.6268490245415408	0.5612136277270602	1.5062624842757804	0.34205490734697386	0.523903654575063	-0.08559255470028489	1.2329066231569068	-0.27164464300309465	-0.2547792905609662	-0.07619237927677143	0.03123761319658571	1.2160743244108823	1.688680243067567	0.1508590395244319	0.2609657050629137	-0.0882650709272101	0.9417816136811673	0.6642144632168338	-0.5060308250585663	1.6856734858080262	1.2689886042733356	0.6285749090818398	-0.08963198171944176	-0.8097504016015854	0.10409729340663738	-0.18707539847730453
1.4697722479081898	1.9939680369309358	-0.46558852957775176	1.3199145918164685	0.5408202496829677	0.3937380643056061	-0.6266678021785601	-0.23790763527730258	-1.1173848369366906	-1.1422499844145533	-0.4981151350400391	-0.12561022669951968	-0.606037218276515	-1.5706390533408325	-0.04260210424669209	0.06362347723402247	0.7085654486310781	-0.24403464130482994	0.6887672840268604	-1.2766607024407395	-0.8544690978602528	-1.5063923599267566	1.6441874680655055	0.4177131674787559	1.4571388679741737	0.40886505377299054	0.5391424565244463	-0.19721106515495057	1.2173256825120775	-0.21230471752409322	-0.3606122619990909	0.11208504280083054	-0.013278217962404155	1.1960760689158516	1.5986741541235023	0.1728463564469192	0.29132636973876513	-0.2109309442661261	0.9246347299616202	0.609210042968177	-0.4680365136929111	1.6347944434835366	1.195896531386678	0.5363409663888901	-0.13498687649425192	-0.8259448896439479	0.22911440228680333	-0.30851765361541217
1.4257623254920866	2.0326426630404266	-0.44283202738784067	1.2580183894802204	0.5816199948861323	0.3052091324664397	-0.6563650774368418	-0.22847640558359456	-1.15089712063218	-1.1839009293949565	-0.4069379116337705	-0.17673509482287103	-0.6642850282266629	-1.6981406792474505	-0.08247391479955932	0.2305550276366887	0.647042596422882	-0.2636805117481856	0.7764335466967849	-1.3273343090528387	-0.7374808719193164	-1.4073553056604708	1.587705984179363	0.31615054849260205	1.4605776481674504	0.4872828426941845	0.5462458270658053	-0.35654647027288006	1.1912783428957068	-0.18791469109932038	-0.4722047304082495	0.3336841302662405	-0.04899327327443967	1.143036382147973	1.5195548231826366	0.15923888729513264	0.36912254686437873	-0.3026007960341029	0.8991156513575931	0.5518486060946884	-0.43854499064128366	1.5522662808258325	1.105156232166086	0.5438824224423556	-0.18550652212490268	-0.8188629945615927	0.37206123573746314	-0.38768231880882026
1.4018536411314617	2.0853222817111585	-0.4237551303096806	1.1848312282058788	0.6520049427154253	0.19988839595699362	-0.7001675977998323	-0.20920033885319125	-1.1990417570865455	-1.1848736886170832	-0.32579148797911145	-0.22294565698319793	-0.7142610266758751	-1.8136510640501882	-0.12814584873260154	0.3992392018084058	0.5791579547323693	-0.29110616573999637	0.8698150336029034	-1.3806971321861927	-0.607973144501799	-1.3246223822281	1.546223655402558	0.24580625035809822	1.4433908298155718	0.5789172987741689	0.5502754463165334	-0.49279178026925907	1.1636856663223925	-0.10399555697905602	-0.5547856606129418	0.5456419236854313	-0.07947462514605605	1.0920317887483133	1.4595873698495516	0.10343323418940398	0.4808272203421121	-0.37984357026020144	0.8880776957422253	0.4777233114160291	-0.40260397604283205	1.55452390161994	1.0419081764917624	0.6441061464498679	-0.21557166745124584	-0.7987269874450899	0.49586947513249174	-0.39077649518388446
1.3682525818771052	2.1051953859532704	-0.37653810052942643	1.080141690631493	0.6903192154722939	0.08120726833498693	-0.7396716662269189	-0.2058665724575918	-1.2942151575432757	-1.1354488332929933	-0.2699127202821988	-0.25615864396145105	-0.755242951824912	-1.9467552456087094	-0.20070130354772547	0.5523190694883444	0.5078117402729082	-0.31334332358038897	0.9487664956801547	-1.4198435597074874	-0.5213216190203547	-1.2271131774665691	1.4390038815178796	0.1747739231388576	1.4457459544579891	0.6575001749862059	0.5362873553411769	-0.6056389638003312	1.1609353676358638	-0.031890525750908616	-0.5827384528075054	0.6547636217311248	-0.06850994325694296	1.0962075925102346	1.4196983999756645	0.07820828508227018	0.6136296596006041	-0.4204858476349946	0.9228092354861381	0.40011602513803624	-0.3411400170560887	1.5823110848725555	0.9594965684593554	0.6791795536921008	-0.25962075609011664	-0.8055743696757671	0.6216979578967617	-0.35950945665005635
1.3291017179545983	2.1216224175561784	-0.29274595870556475	0.986380240727369	0.7033627500691505	-0.04609557936579334	-0.7654888188132636	-0.1939369018276008	-1.378230756260606	-1.061125721669972	-0.21742462918474295	-0.26999645017942925	-0.7665531574456728	-2.049301687625307	-0.2792356254080165	0.7162069561602055	0.4136334859647682	-0.3457303143474618	1.022362153227199	-1.406208506952186	-0.4322831743780501	-1.1791678857063133	1.326884802816695	0.0960680187950804	1.4305107171382376	0.7099309013476531	0.5381247958229411	-0.6444472881999219	1.178745738165945	0.00426088850524062	-0.5746255307491661	0.7255861103242536	-0.04589498981139772	1.1079705570060328	1.3570377216281098	0.04739186227301167	0.7302243231631473	-0.4622097127541175	0.9896744650749788	0.3639654688664462	-0.3291117388744106	1.6944345742105547	0.8858513035398523	0.7032041819228617	-0.2816660284305016	-0.8113788902866957	0.7203984436985662	-0.26840527559466887
1.2581755765917715	2.1334040906950427	-0.20701794803180817	0.874784034895568	0.6976383730025209	-0.1356178621064179	-0.7881661691503511	-0.15603049397488805	-1.4553214632417497	-0.9526080358235823	-0.1714973715992893	-0.2753236329118511	-0.7453596995764115	-2.150924303352369	-0.37227186092501474	0.8579145266459234	0.3172366795262377	-0.3343059726425529	1.0733549949238967	-1.3665560683573115	-0.3463092216143667	-1.114944761465638	1.175418149486957	0.0305394968348075	1.4557980583781163	0.747122716172359	0.5414909851969549	-0.6579695966376257	1.2246596266498437	0.027027698697642127	-0.5638996281854021	0.7722025544392304	-0.047625449254805774	1.081704259328701	1.265643724033386	0.029486672029487227	0.8637347477707671	-0.5024524550134686	1.0501398003152833	0.3945993366219496	-0.33081866049463293	1.850331415721665	0.7881029715791099	0.6696841377388253	-0.29101653747250844	-0.7897224800172803	0.8400084052596926	-0.18857887951421573
1.1497441584662433	2.135138050382379	-0.12713963297240857	0.8008144990778924	0.6713060755865696	-0.2146189878945588	-0.8178810977995049	-0.12368513683006399	-1.5014457473350393	-0.8426074831352679	-0.1390134362829845	-0.2610509655770136	-0.712956437379073	-2.2761618428879564	-0.41367736712084663	0.9603053556292143	0.2229145833508439	-0.297731523250696	1.100101988348198	-1.3208362177611546	-0.2609568561615568	-1.0730056743104135	1.025452081725079	-0.02363097659251249	1.4952086920888101	0.7728124083324099	0.561538912783853	-0.6260704437599232	1.2656522798498062	0.018956365118093774	-0.5366022594077238	0.7614589954888974	-0.03476603010520317	1.0832463651689204	1.2007550441165082	0.003226733433867596	1.0253202647002195	-0.5033168555244816	1.1058964374022096	0.4245344050471531	-0.3388187390479339	2.000341093747595	0.6659924826376936	0.6456215107050776	-0.29115313390136366	-0.7454978106249993	0.9692574195842605	-0.14625859725422233
1.0558098293085136	2.1036501220889514	-0.07254578171774403	0.7175755960131521	0.662493086464717	-0.26452910338043295	-0.8213453827545661	-0.04836341582124688	-1.5436168788615803	-0.7422397461200324	-0.12063309590326336	-0.2227392185984991	-0.6746903671971161	-2.379120808940915	-0.45035211993077207	1.0189886083679753	0.13502101118040516	-0.24861319290414813	1.1220384450091205	-1.2804814468565033	-0.16131328251051497	-1.030787485274532	0.8940058826467707	-0.06101802516316599	1.4960922482479382	0.7980727813087325	0.5473949058220843	-0.5746270861891849	1.3074448983959013	-0.024953344196099608	-0.4423079349328831	0.7028536926328062	0.00831408345774016	1.059254359510766	1.1533606046594858	0.004831683517278288	1.1882716400083457	-0.47158896503706105	1.1332131085106427	0.4433825593947165	-0.31247569375868894	2.1501326522236512	0.5695858164173717	0.6160913617361254	-0.2867807160851191	-0.6906342495453142	1.0787204652387596	-0.11466852020134236
0.9792652376949725	2.085845603838558	-0.02823716333757023	0.7123206773401959	0.6847399192429581	-0.3565629476811066	-0.7899759093463005	0.044925780027672335	-1.5500117946242336	-0.6408510879079146	-0.14842759828326632	-0.16162578901622732	-0.59138559488445	-2.470388433520406	-0.447045329234866	1.0575107284417027	0.07846208103289759	-0.23438396239537895	1.1217992439947557	-1.2692646320147474	-0.09975023615247942	-1.0165617727008331	0.8127541120514369	-0.04912407780512202	1.4971660277452201	0.8270818059240608	0.5756629889756606	-0.5186122465794406	1.3614865684954485	-0.059795748069613464	-0.2998059111718374	0.5960001969865921	0.049078002452433905	1.0519446562429111	1.1080669945517938	0.0352083372129528	1.3047281649082114	-0.37602990259749297	1.2003892686852138	0.5003579140872777	-0.24317960286390408	2.332269591827244	0.4685981599706242	0.6304404036716151	-0.32729810141543564	-0.6263469401856592	1.1421921489334061	-0.06268717028722248
0.9338223387428395	2.1015216360610944	0.0006651920601060846	0.730585783916071	0.7147830349158071	-0.3939628356939903	-0.7444581078101047	0.14749875227224654	-1.5585907359986222	-0.5632312270742224	-0.1592226579554257	-0.09812480567928479	-0.4720666906339025	-2.5450757982515015	-0.4137319046616185	1.0616781203083014	0.07194046905446976	-0.23255289077268387	1.0821974833307757	-1.2520698321587225	-0.07099762411907676	-0.9832621188362362	0.7267171579998305	-0.029056515432928937	1.474365289945477	0.8370620992969103	0.6082935573019015	-0.4237027751047789	1.3973914198108524	-0.0734900832248681	-0.11156727962561228	0.45579004032989767	0.08435619222468263	1.039398845060919	1.1162997339995802	0.035577454732433345	1.3506039357339705	-0.2506692201697274	1.2676089655560334	0.5805670859447349	-0.14788657103616124	2.554227184896716	0.3773123713910621	0.6517134629148925	-0.358544420700797	-0.5790663980194273	1.1685148077367284	-0.022448341694514616
0.8877106220661386	2.1138867455471777	-0.007243160691732789	0.7408742019492625	0.7756529501028144	-0.44380270668807037	-0.6782130894844332	0.22493579945302863	-1.5619498713868452	-0.5346342452081903	-0.16164716211422986	-0.015315613411285267	-0.3486229247750828	-2.6071795421893613	-0.37581745894661744	1.0230960777603582	0.10198550998515503	-0.25091573582561205	1.0995161749548863	-1.2232387334042085	-0.11391305115091535	-0.9502924668913236	0.673657352785596	0.03964205731801423	1.465148432074792	0.8214798707544919	0.6394977885335714	-0.3404883104118992	1.4901718017521084	-0.08917524017024844	0.07809017419557197	0.3146943972095309	0.12099752758671087	1.009793930794339	1.11206007289809	0.03784905950107838	1.385364880042395	-0.1106590323383572	1.3236021279724866	0.6588612332367949	-0.09096081962383547	2.725878398285932	0.2818930479129077	0.6072680313219332	-0.35439080392203415	-0.5303741932963113	1.118317407725164	-0.011489732600582286
0.838999907360684	2.100503835208677	-0.02881757610189566	0.7856223486586515	0.7913479357607738	-0.4634143151683367	-0.6315852344953963	0.3567007850562403	-1.5554968025669205	-0.5493159318945986	-0.13611510679721542	0.07522842297868082	-0.20731180824867995	-2.6563397195805702	-0.34047015908928246	1.0027922431206455	0.1726536012078929	-0.21299763052040813	1.1301826322729405	-1.2096783380204192	-0.1777584359297447	-0.8995111946233516	0.634946299671236	0.12537953118128553	1.4185294519226128	0.7912286622673288	0.6982657598047259	-0.20557826321160783	1.6163479514997294	-0.04743380599326692	0.2418309662704293	0.16417433569345138	0.14954509497819923	1.029548043172905	1.1160877902504733	0.03646914510632922	1.3543805163402076	0.018915721685789734	1.3858547929232372	0.7384019854419688	-0.03030859335339154	2.9756101735232923	0.18189833615296402	0.532196557339328	-0.3238713083890618	-0.48792278169590386	1.0514432996451044	-0.0460190739130336
0.7567105385562927	2.105778465327687	-0.05842038934821685	0.8398702256454544	0.779105187061163	-0.49133442373757436	-0.590263021211342	0.48814091875138876	-1.5468584802603131	-0.5466929796923125	-0.0951981746644363	0.15784184731355466	-0.08419334257815393	-2.660630797020228	-0.31890316030605637	1.0040172561760066	0.29181828186665654	-0.1387694636829476	1.187031164256043	-1.1556613355702958	-0.2500035427103032	-0.8256755980126733	0.6179840080317088	0.21556728115582113	1.3949796655110824	0.7566545762044817	0.7817269254240082	-0.08275419561103384	1.7973490243250745	-0.043296929066224364	0.4175506620276674	0.014734832074422766	0.22352591959459583	1.0423200028591924	1.1403362687147476	0.004477709647775874	1.2863743981707603	0.13402268584816945	1.4413378624086894	0.8243921868312798	0.060555036105338036	3.153584482039352	0.07434380010618316	0.4375447370173601	-0.29658779700610804	-0.45320832900935193	1.0240997410768737	-0.10245587516985415
0.6705293465848534	2.130306066537567	-0.09208622311669909	0.889784269194448	0.7972741968237134	-0.5308072829346077	-0.5515140341180199	0.5857897184176365	-1.5479740066695853	-0.5640900918544205	-0.011971152146608422	0.2195851552607762	0.03538043662894992	-2.647698952844857	-0.28218406696237885	1.0083891257638982	0.3933311748020138	-0.041088068206890746	1.2167396538753397	-1.1126123574980569	-0.29971067142251795	-0.8097735774870614	0.6690889160548814	0.29270242907070526	1.3621921539205701	0.7225575543683113	0.8804807281351517	0.08370701276675774	2.0294403630690403	-0.023981630527418186	0.5643717034362864	-0.07370610554301286	0.26428908734215606	1.0630713571905688	1.1908125746748128	-0.024160827206943267	1.1863371058610694	0.229596277388621	1.4426279276805842	0.9358961345969306	0.154386174281476	3.34029938468046	-0.03679528026482123	0.3446004591651596	-0.2341451460633297	-0.3890245197350742	0.9925225525713941	-0.19975908205419346
0.578898934791938	2.1344248187244337	-0.16734842856289694	0.8918420164870012	0.8355546882084386	-0.5462454169957394	-0.5596012429065904	0.6448920818098867	-1.5399130566555648	-0.5961540869926039	0.09999418699327466	0.28407243149334205	0.12560430127606934	-2.585955844211664	-0.25941776857930443	0.9494155270160498	0.5253024818313606	0.034393353166446095	1.196306985409619	-1.0671833469331948	-0.35455397600983074	-0.8141543741792063	0.7381648241377975	0.36509687540188174	1.3359493508991136	0.7008880028944515	0.9673528869109586	0.2079075981318451	2.300665382617395	-0.011800930982666527	0.6849581010878303	-0.1454165108513883	0.334428011119748	1.0443644988175549	1.2460210405379337	-0.015630998597740243	1.086822230654079	0.3472785036767022	1.3961248029093807	1.0379299573976162	0.23455610997394222	3.489733676861978	-0.12257925896834843	0.27400219465554554	-0.16124342620565627	-0.315426788138299	0.955900360244563	-0.3168994765362869
0.49959421871279097	2.087978587723717	-0.24887859683253585	0.8961520992319463	0.8195415135757033	-0.5731938226825426	-0.5486408032176894	0.6963053478793175	-1.5214823653100107	-0.6403331577109325	0.2644656608888528	0.38019887816568476	0.22954977214112943	-2.4894155659856456	-0.20905573771415117	0.8892471853286814	0.6379074871173022	0.08277524265957036	1.1734830340760625	-1.0642434650836345	-0.39275968667263844	-0.776297470153843	0.8423456496796847	0.44678459556615147	1.2856891924186236	0.678348803390932	1.0483479323149607	0.3097840671301665	2.591157534102611	-0.0197131188129365	0.8244817724120888	-0.23923184289468463	0.40410618276501803	0.9963984010566047	1.3753985342928066	0.01541331204175551	1.0216688043240365	0.47567883720497567	1.3648465329765629	1.0851626820807656	0.3025457297927666	3.6119350887951915	-0.17807492350895787	0.26965124810778773	-0.09705703562216435	-0.2832127140965847	0.9079551478900443	-0.41176688353640556
0.4482644843503344	2.027146638389755	-0.32015146613537515	0.8778735563124831	0.8266786091348214	-0.5631252624360592	-0.5354454339508858	0.7463114930013207	-1.5134139572677572	-0.6835485111650828	0.4265151294161531	0.4606245918263478	0.35270262525439977	-2.3098988274312116	-0.17658702004502083	0.8093507589600456	0.7607678907936031	0.1062254584160937	1.137727827905743	-1.0472389167588054	-0.3870108065045593	-0.6784101629357495	0.9801227875978202	0.538718668762832	1.2364167169560807	0.6534193601092522	1.124448686651133	0.3391824611999942	2.8780966361605063	-0.03841658912480187	0.9553322750352933	-0.29021550741501334	0.4740339984322691	0.958722384468319	1.4813539898975419	0.052141087494584945	0.9528297040899487	0.578333912342597	1.3170066792921806	1.1349743796743366	0.3598385530352865	3.740290933134444	-0.2331721497373025	0.3446946619182203	0.00423110115310883	-0.26799951167381103	0.8690885281239751	-0.4489423352100815
0.4711401480344534	1.9294358289045388	-0.34979243328991527	0.9034995570897122	0.8006560025940678	-0.5636512550581264	-0.5047038293801225	0.7854564987349434	-1.4833792939907462	-0.696880129418785	0.6215332075496904	0.5188662758062007	0.5000044992902924	-2.148691632936369	-0.12991676623113885	0.7435157280357504	0.9299502379860606	0.0983490090818962	1.0975684576044145	-1.0285882644377193	-0.3697264691596854	-0.5581122472018275	1.1785768776294023	0.6163938109236998	1.2047594027022939	0.6097645334820173	1.2224813043798397	0.3862115544105678	3.146419274473938	-0.04430872471008797	1.0233299374013831	-0.38145066080371204	0.5332538134249256	0.9171438066299331	1.6350103719996536	0.07278041720823354	0.9187001661152205	0.6518957904433428	1.3085198297564373	1.1357439190896428	0.3728064185118248	3.8560699849020055	-0.27094466193446565	0.4197207693431341	0.08204653836959235	-0.26015250203626333	0.8064446009954709	-0.4458359610306479
0.5402991423516841	1.834052125114086	-0.3805728962845061	0.9026352076979673	0.7647645062014258	-0.5401856743995291	-0.5052361640364691	0.8000846573336723	-1.4617781880031018	-0.6754039104951763	0.8443549692685112	0.5673361318208869	0.6169030421282873	-1.985866585712613	-0.08800327146042232	0.7135946451631282	1.0521385962510155	0.09720239863922389	1.0932349846822724	-0.9823765654129849	-0.3554636269009425	-0.4634956068247293	1.3943808013385455	0.6912815884981084	1.1784510621986195	0.5677283808244318	1.2898406877739998	0.40880210192280175	3.4049239536924985	-0.04294072719358157	1.0405150038540285	-0.41688683948143074	0.5742010520518019	0.8940203247078082	1.7492536153089044	0.09722377643354391	0.9339132051036085	0.6763656271360132	1.2750911837768688	1.0853593306189606	0.3201141223132544	3.9167007192247025	-0.3627241218851117	0.4997085004483	0.2077245402348912	-0.2641221888551585	0.7446111855046478	-0.3914103744176197
0.582224431902831	1.7064827539918586	-0.37072345632312814	0.9119692369158982	0.7066146290184959	-0.5274525128391016	-0.5315318933585609	0.7958693003927555	-1.4199017695337097	-0.5728185477222887	1.052291680580816	0.6241339642900123	0.749384932354447	-1.8440877459743548	-0.06750184675336808	0.6988605118381582	1.1400207096946773	0.1144293722350888	1.1115473459747205	-0.9371206426023999	-0.3228681765387591	-0.3983399938691039	1.648724803733505	0.7625558559568947	1.1655316588726559	0.54424511719751	1.3730439301082114	0.43480144908562357	3.6431860557645344	-0.06051578021226948	1.0441171218853484	-0.43274364774443885	0.6192353203908759	0.8915724900550475	1.86513129031874	0.14036709500735073	0.9998136473777413	0.6727794781074581	1.2305602793635324	1.0347778711569862	0.2898081304310196	3.960281585067695	-0.4494885809486265	0.5769736737533017	0.2873574265355301	-0.2647634963461978	0.698230088161569	-0.31532311361826765
0.5698539258782228	1.556288589482326	-0.35715326890412635	0.9567240291120693	0.6215942462579443	-0.49689180596083754	-0.5578068040316507	0.8153688343644518	-1.4025607488614882	-0.42332653773302004	1.2263911765168565	0.705516747750283	0.880675561242921	-1.7013721508605897	-0.04275996049407638	0.6976466184171882	1.1701815534582114	0.15279588985051723	1.13686650788956	-0.917282149012628	-0.3075311609398631	-0.34707432289640416	1.8644570810154488	0.7932229201551066	1.1369617743238776	0.5265495753487871	1.4614247599157537	0.4534662152299555	3.8242172108521992	-0.04324602058489632	1.0583112599038875	-0.48648127334895197	0.6772930787203826	0.9066688024473415	1.9854433651112244	0.1890194567644553	1.0717890288374168	0.6293498274203394	1.1860005108421856	1.0168429609257177	0.30898913795142136	4.027532331181987	-0.5287420926922566	0.7136514804318271	0.3526139529864605	-0.24807902055787304	0.6987138084049082	-0.24994084923033225
0.573628002802956	1.4183478733664816	-0.3340224763042761	0.981867851366582	0.5669984759967717	-0.46396697474437965	-0.5691771678088238	0.8328371668807627	-1.3883268002866338	-0.25423983473234774	1.3482463813458854	0.7578016172864181	0.9882322664307173	-1.584922321432464	0.023850902376896077	0.6646670183296928	1.22544041244629	0.14304226583179408	1.1269864659918842	-0.8772126542430214	-0.3096959300061923	-0.32175129898092425	2.063598325416991	0.7867262256054818	1.1033628451774276	0.49060089549238917	1.5131226766558539	0.4143986232045199	3.9503515796799307	-0.0657874067249358	1.0421006638209094	-0.534006689878817	0.7446998546570867	0.8744829258206697	2.1072175323493636	0.2614936246980341	1.189054722198415	0.5964646675845736	1.1476521380084534	0.9496598267968615	0.30966705493290175	4.031654904873328	-0.5964474056408482	0.8766698880394579	0.43801767875024106	-0.19714518740336118	0.7207864545889437	-0.12230373584643268
0.6380237564189191	1.2383143523566738	-0.3022261840385162	1.063007230563009	0.5285061335815302	-0.4262520472919511	-0.5376572905983864	0.8408455031197143	-1.377349298343567	-0.11827830902461249	1.4528170650508996	0.8249274977975922	1.0895257501010056	-1.4748671834477174	0.12556394221386835	0.5797593433957071	1.2624007220531852	0.10513225205394124	1.1149224148326176	-0.861433174710885	-0.31610812527507737	-0.32901218954794015	2.2864349972869404	0.7733304695293995	1.0723789695192087	0.4521528493891521	1.5443139639188412	0.3716949494493018	4.019983660766148	-0.0764275804195007	1.0350201546603046	-0.5233645890712143	0.8109068812555776	0.8677241657010916	2.1655976415362446	0.3932789835512618	1.3150276966431804	0.5460264343394747	1.127325391723129	0.8908737038906013	0.25464483046788267	4.033123676067005	-0.6452990938183658	1.0029941704827277	0.5231922171582883	-0.13459052187802584	0.7089219438075717	0.0016062367639954832
0.7412490744945531	1.0358272421152912	-0.2587049733552245	1.1843674562970714	0.5250648259917259	-0.3658726120066619	-0.4662218408169063	0.8972034502367429	-1.3693386398727627	0.03416187841785308	1.5100285532829896	0.9041292195082505	1.1841675414546595	-1.383208100622607	0.2782710299898136	0.48551568520314736	1.3032949243947205	0.04818159170574162	1.112595132236183	-0.8277497514551116	-0.3416658367554155	-0.2767077336121241	2.5251089490565928	0.7632679960195518	1.05100010541087	0.40984085569748796	1.5588825477624786	0.3152015349443156	4.028506968423407	-0.06867075934496449	1.0287554588685428	-0.4515135791277459	0.9090345135493116	0.8439514187182485	2.196471235412873	0.5061822678981406	1.4382649722217953	0.5164519657083324	1.122749628822753	0.8291996948725163	0.1760468911711705	3.9737350724069023	-0.6930989608709506	1.1660282646149143	0.5544786449137937	-0.09684050339629884	0.7482671103384418	0.11067625893011643
0.8034700979184443	0.8530543118246708	-0.1970326311102935	1.304404468699466	0.5731334261345487	-0.2991880624461728	-0.3248639861077399	0.9852116556102196	-1.3840700710089395	0.16303686228426775	1.592261529607988	0.9684339184161666	1.2647388258232184	-1.314559687844111	0.4523714384939332	0.435535399647405	1.2964601261265023	0.010634145471898438	1.1528707939397518	-0.7843709523572374	-0.33500655922413236	-0.19550520468645968	2.7129139782226614	0.7502244055110304	1.0230609074918324	0.3515529948079702	1.5633136506782193	0.2640230204616825	3.966526366466108	-0.06964191158435146	1.0299624351286083	-0.3866145954432249	1.0232939898410045	0.9054125029247363	2.242354733564466	0.5289846911841211	1.5789437855437018	0.44067516416168917	1.1191454638692266	0.7550976020519266	0.1247706046454294	3.8627752065056717	-0.7510656431906806	1.3095897697393104	0.5532212147828207	-0.03617635208867487	0.781573965168589	0.1902016741877522
0.8975188363804479	0.7100379422295255	-0.1195154099227314	1.4516078157242178	0.6609427225424548	-0.2364618596866576	-0.19835139789913722	1.053074832939823	-1.378768223482475	0.28903003581312864	1.668608402783034	0.9874534943131993	1.312587559333544	-1.2475714386593357	0.62144241998717	0.3942142204945845	1.3373826106154583	-0.04288381304150861	1.2237344399013257	-0.7260275855765375	-0.3175155237570291	-0.11817191009405274	2.819956590032809	0.7262366152513893	0.9849737597059578	0.33188506332914885	1.5582125502925623	0.2186256648213433	3.8354401230131883	-0.053687406619215394	1.0379341071477697	-0.26698769752162155	1.1505731922216746	0.9583488422578569	2.2163819470701105	0.5142188736024733	1.6562757456183452	0.36719774246922443	1.1130030213285251	0.7240431496400721	0.08048880414636833	3.742494968376628	-0.8393980865579269	1.3978617415300418	0.5478356988947167	-0.030132078115417116	0.7903499092625428	0.2556540759508126
0.9970020167954589	0.6165060705455538	-0.07196581379719108	1.604948962030458	0.755696979647386	-0.1704678771269193	-0.07626203918998306	1.0744919052802808	-1.3550835019481635	0.41716677376268335	1.729114423945394	1.0077344838092446	1.338661147535287	-1.2362728655788657	0.7773321581219448	0.3834967462144743	1.3577765510735955	-0.11758434609320494	1.2927520416708593	-0.6821804412966735	-0.3045000363637479	-0.06973098768712335	2.858663328078259	0.6874461943291446	0.9582649253098818	0.31507299787638215	1.5060152611242805	0.202771414977947	3.6731474319560626	-0.01123004818322321	1.0630141601116727	-0.17147670118677066	1.2554917536431112	0.9964378433011177	2.2371852524779867	0.4609024108318901	1.7932968487282928	0.2551375150834523	1.1009217885647484	0.7304802007715739	-0.010481514965466199	3.562983369436565	-0.8694093145342663	1.4127241226301979	0.5041230024078284	-0.04569770487953837	0.7769299059339627	0.2982097758351376
0.9906432430050061	0.5821719981035833	-0.02685563256315444	1.6995462134226922	0.830938313340243	-0.11296612475100369	0.018538831431693263	1.0888092444507769	-1.3406028825816403	0.48696584013192795	1.7479612241966351	1.0244999080444093	1.4038247240270683	-1.2145059115429864	0.8944863612216022	0.3663706559805996	1.3308331459892693	-0.22157389629252355	1.3343045815164785	-0.618017724613962	-0.3010925405589278	-0.005299258119841943	2.8305486187139435	0.6862479993139226	0.9593030874882054	0.3106157159584991	1.463158957538212	0.16017079233633078	3.5039402771968495	0.05806208331609273	1.096896210719147	-0.027506430131045024	1.3943199242039785	1.0335664021840236	2.1800801492807316	0.3817865425135878	1.9231995618101596	0.10646212574901828	1.081241277586539	0.8218051314583148	-0.12881131292339804	3.3673293425927944	-0.916480844754948	1.4648845862168909	0.471122426958935	-0.06584419301734488	0.7650179715993224	0.31073488795522375
0.9145553351976913	0.554103226700106	-0.01474818271963271	1.7550773754414135	0.8958849517322707	-0.05061763289238689	0.1202210658698836	1.1371027254095343	-1.3225309971739416	0.5274323813224316	1.7208974444392808	1.0320037824671313	1.5478208855013675	-1.2006238657426997	0.9826474011035755	0.30636107796202994	1.3013121351625832	-0.3529988699775059	1.330253073426411	-0.5774281505434079	-0.2701314908418233	0.09236468276032728	2.7830152850866754	0.6835070738750799	1.0500947500204836	0.3175410586387038	1.4137402089202502	0.0807784537454942	3.344630186740832	0.09238801856199824	1.1407063770858294	0.06740980587548384	1.5020525960617406	1.0366924391792334	2.144422173293653	0.2801889259304322	1.973998622240987	-0.028339110454590276	1.0611824062591633	0.9442504348248051	-0.24177926708300398	3.170667731682549	-0.9405056526296169	1.5332231342318134	0.3990319088769937	-0.08089624973756962	0.7569568297900894	0.27435188697208657
0.8149982654403374	0.511432839812872	-0.01657623398583899	1.8125991861033346	0.9776958807401147	-0.014643541222821915	0.23072707238365764	1.201455677909676	-1.2693968859641749	0.5051683425926387	1.65234520394342	1.0434944807677315	1.6821722477972885	-1.192164190335824	1.0468732366622595	0.24047291989564692	1.2713438369069905	-0.49126614359775633	1.2997643623166595	-0.5454188686001155	-0.24447755910884736	0.18931721076171343	2.726075915397611	0.6773566211592252	1.1643426028349289	0.32328701863540277	1.3498962897480389	0.0010931876173356225	3.197771367490528	0.13434060018174457	1.1283585871633677	0.14229352675872717	1.5778220021191705	0.981339796293056	2.0398765580745426	0.1933296650436505	2.0191377523441005	-0.17602538964621348	1.047263491952078	1.0305734334630883	-0.3609463724339294	2.9246898439702713	-0.9497134289798709	1.647426676382313	0.37078807961943033	-0.08585966838885126	0.7890772335420994	0.21115424934672827
0.7227497907504629	0.4951013341317184	-0.025894228216668046	1.8711996423385777	1.0403433649242526	-0.0016367412868240727	0.31158696244534995	1.2428528966560053	-1.1745888720245214	0.4688094031667638	1.5845767526398506	1.0176138634918215	1.733125903834003	-1.1959936132124331	1.1278091839307822	0.17273871719318876	1.2963770219941813	-0.6765149877334353	1.2418182038607395	-0.5136598115943105	-0.1908555575109894	0.31086192295156945	2.6698912756859796	0.6364674189172116	1.2833324679751223	0.3356893166443927	1.3209128316888787	-0.09541288565842634	3.0753265324284182	0.15392771943797198	1.1154920542937328	0.22709579450881057	1.61948018883702	0.9063750525621913	1.9606974223572962	0.0974082683760451	2.074203499079934	-0.3105011273874279	1.0455805540989347	1.068096080440096	-0.546084371781794	2.650418345617128	-0.9635966513455502	1.7519433454643756	0.3589283555485067	-0.11974153494556572	0.8106420165829509	0.134319974678114
0.5819894018224729	0.4603236158917037	-0.023273813237698684	1.9287553034487956	1.1012149298272669	-0.00683913170051482	0.37704150001381137	1.2368210352011026	-1.0708401867115682	0.4399999281580409	1.544052517676029	1.0083140770009034	1.739395964562068	-1.1994012375883447	1.1373504247187793	0.1129144664144623	1.2702135234622238	-0.8501963036894133	1.1777693118889752	-0.48449643021157873	-0.1372407220452139	0.43483550017033296	2.6519479164921846	0.5817423653698963	1.4070858573294083	0.38144339764279317	1.3699131076829318	-0.17759148815244094	2.9622278106059063	0.17855955234777887	1.1404705408312465	0.3150187385846581	1.64708231171082	0.8428086797886604	1.85302295258954	-0.044611773351179586	2.124278270242219	-0.4876265717130286	1.0230440999892827	1.1472323610082813	-0.7316023243227463	2.364292141965741	-0.9709429014931242	1.8140247781555097	0.31283274246388737	-0.16697753277125488	0.7953147241665508	0.061901610136369446
0.3881624022815191	0.44258563737156154	-0.036849475656983655	1.9252442712655786	1.189307358744808	-0.01431755075557499	0.39633261088247984	1.2322366240406581	-0.9531608477405777	0.42732264673666276	1.4871660429724778	0.979885849196731	1.8000063424306672	-1.2370457711650324	1.1226485115714802	0.07125450906720968	1.2791873921124375	-1.0043200848163016	1.0528332911715204	-0.49707717520821487	-0.11549673648207512	0.5556462337974378	2.631755836481053	0.5324260951910127	1.5414061658156304	0.4436490842948834	1.4176329604112072	-0.27248944621122856	2.8338918658395142	0.2032318869150623	1.1586584825620556	0.3830955289489565	1.6563594472325875	0.7369084418064846	1.7885136001394897	-0.21773619441585984	2.1936657750384367	-0.6261427040264158	1.002274530180237	1.2270136072571696	-0.9158547064655386	2.087545869565453	-0.9545230415693388	1.8395621475117914	0.25348659288925723	-0.21286016872106367	0.7536613239611365	0.007567507056113071
0.16622613310298298	0.4280903997827325	-0.08735644451325594	1.8939876395288309	1.2579550662595156	-0.020082734737088628	0.36716246690498444	1.2306720025396192	-0.79067429294549	0.4138574028914676	1.4530350688712677	0.9416817719004179	1.8725061158771925	-1.2707936506180653	1.0591635905428767	0.06463116061821386	1.3690107629814936	-1.1352815668654324	0.9232979054952809	-0.5663890249667326	-0.04145394575106965	0.6796543382093404	2.5571222417655015	0.47004909711737436	1.650304066360856	0.4995382222370777	1.4660647314170663	-0.39791663327355525	2.6993233219836186	0.19216096539622937	1.204060766316876	0.42496085067786654	1.6110477463933752	0.5958151194881961	1.6786815700722157	-0.40172032589980694	2.2514399486297623	-0.7607689041073072	0.992322827162982	1.3103204384973997	-1.1098912829346699	1.8616948030003986	-0.9475673029823689	1.8482247459155494	0.21235141875092825	-0.26313173234192816	0.6977429189325381	0.013528167458010493
-0.010714339150413232	0.41326460537946136	-0.1431069466088565	1.8667584496773273	1.2720807595661796	-0.02770245294581227	0.31742879887757025	1.1876736778446928	-0.6093192508468215	0.43661133319154316	1.3832778307573381	0.888671504690631	1.9492861219324176	-1.3352930335147648	1.0033914882628518	0.03576811095785384	1.471611991847681	-1.2610649188673106	0.7692208884741545	-0.6786911115413132	0.041671909928695954	0.8166984516161147	2.50832939651462	0.3881368601291883	1.748147589937453	0.5560767919079768	1.5025571622180887	-0.5115399798403206	2.598722108918162	0.18934182138779412	1.257267768223441	0.43689106258798543	1.5035197510505953	0.3982342778648642	1.569774186528493	-0.5785410766320249	2.271076784419333	-0.891964008463052	1.0064109172142384	1.388190145279418	-1.2724145923423404	1.6840432376282124	-0.9210428653963485	1.8020402106908258	0.22428462190336557	-0.3252140968447512	0.6389670292579027	0.03999740293983439
-0.19269811178077637	0.3889376228841773	-0.2010403769421009	1.8354651293156365	1.296757074116833	-0.03222704683619686	0.23259092562672873	1.0931162334849822	-0.45749387456925383	0.4525438620923106	1.2521636166208627	0.8419222187767798	2.000660208382243	-1.4167911649145473	0.9058773127681897	-0.009424121805055991	1.5461382866197004	-1.3462161255953287	0.5888688509392833	-0.8235809047366622	0.1332661257190344	0.9185808010972579	2.4632510928484654	0.2710970442792947	1.8609055309183316	0.5797088358443941	1.5000389719469691	-0.5955235562489765	2.520162837949097	0.1556368862335283	1.2699607068279972	0.43403791807654457	1.3947583305669684	0.23125238261118403	1.458447525639811	-0.7052804930409026	2.3307777848505764	-1.0080162953688723	1.0247781112779892	1.46075360417559	-1.4155923512729398	1.515973190596555	-0.880372355199877	1.7570056722429748	0.2790399769272674	-0.2939754128481421	0.5760489077668643	0.05773809291158002
-0.3455363143636623	0.3602819881945847	-0.2207953356958759	1.777731078419611	1.296631970652998	-0.08141810205175218	0.15340069636175513	0.9927513771852492	-0.34780542349450977	0.5036302114178207	1.135427409018359	0.7728901344796208	2.0626473389767606	-1.5111375668779892	0.7859765293808824	-0.05569106723181451	1.5739914206064474	-1.3957780357085763	0.40837499462119176	-0.9481646347336653	0.23865805700769113	1.0009294801350228	2.4318767152957474	0.16728962271655823	1.9707963332500849	0.6048401075618834	1.512019497506708	-0.6412356148001406	2.4688408271948266	0.10390825490918427	1.2411151679156311	0.46099412272541873	1.2475858741138537	0.07243533998747756	1.2995304328023256	-0.7827230381495459	2.3321186587078926	-1.1028274924151227	1.0382584514994773	1.4935713681403433	-1.5141111114306078	1.4076723979030157	-0.8465938194555509	1.6867217861688548	0.341456423062537	-0.2548039058520587	0.5009058564896129	0.03892094670422508
-0.422557134706243	0.3458488638732651	-0.22647884223915785	1.7716871466389204	1.3008353095615264	-0.1383387290454488	0.08069631260958623	0.8693359977304531	-0.23364327435126953	0.5674359143665226	1.004065820311825	0.7147536000250648	2.011549356081814	-1.6211309900257043	0.6736658388286315	-0.08285448077557586	1.5768243355334741	-1.3986022397712756	0.2325848673408188	-1.1040916469439093	0.3184847374478829	1.0329432293470326	2.4653054727320227	0.022704363481904057	2.0474421041797486	0.5898165876730797	1.484401186871979	-0.640580739645473	2.4244772893782582	0.021904474808696794	1.1979889663805354	0.5035350641130366	1.0548454802226566	-0.08191223004597023	1.154359761366827	-0.8269778137693384	2.2995355227867385	-1.1608949805282098	1.0388565799599083	1.5174361364408	-1.5540704154702187	1.3468275849081297	-0.7875691398669263	1.588079464490281	0.3907615241228003	-0.1862776784387622	0.45009195028555843	-0.011165271004352745
-0.44347878281445186	0.30872440643438953	-0.2082414623136936	1.8200413698372753	1.285921876861702	-0.16941287090962526	0.023678433474018393	0.7363931257703155	-0.1450237501519315	0.654318576554657	0.8821796566635015	0.6575389336039983	1.8617474898581101	-1.7581213100512916	0.5314548870105738	-0.07654038171413169	1.5892858710829212	-1.3594549084104957	0.058738821031861024	-1.278023535327838	0.40924641291419483	1.0365626462887516	2.490862078979731	-0.11934929182617968	2.0694878290607566	0.543484142027287	1.4456063476414098	-0.5448876826930994	2.351453711754956	-0.05376980146353644	1.1675850067823181	0.520286506306643	0.8683735997355854	-0.2050692200420793	0.975143454695823	-0.8357918666866686	2.2743108891614097	-1.2441125484301685	1.006869936709677	1.5529633791331776	-1.5787564661735225	1.3414813280392803	-0.7267325533002389	1.4624191055769804	0.45076969563778463	-0.12521131793859608	0.40559744811614545	-0.06639530281555046
-0.42902888768466657	0.2953593447359765	-0.19290295816281736	1.8850280004224884	1.2587455551793534	-0.15447759156250196	0.0010630501416240084	0.5768752909235857	-0.11261627188524599	0.6989878454711802	0.7716843576976042	0.5946105620878865	1.674280141435118	-1.8724686825426962	0.40491397711963106	-0.026956696451652933	1.5337364920418244	-1.3233920523608647	-0.0964766735444088	-1.4479724610345586	0.5001249859100886	1.0217303749166637	2.461982055506692	-0.23223839047590872	2.122989526239871	0.4873119116609351	1.3615866791915525	-0.40872695401274245	2.247310033761884	-0.13615455673586427	1.2275636265712138	0.49671132597420353	0.7260971281734322	-0.2930345847246837	0.8054478495053008	-0.8401454202634062	2.3035196078218902	-1.2909397721449927	0.9538131360367054	1.603527709706644	-1.6248186966833917	1.3846176973368183	-0.6232004935996331	1.29065769175751	0.5094644581626707	-0.09735734875935131	0.32992325304228587	-0.09815411616220912
-0.4154807619241131	0.24054117340437906	-0.16463131139143714	1.9222074222537955	1.2154176889342145	-0.134471883401951	-0.0018803825812991031	0.44227097335158205	-0.1573163413458264	0.7175110236802988	0.6636206039016288	0.5436932047564277	1.5236228561977538	-1.9887817050024732	0.30574584708630737	0.04551447050118717	1.4924228387116083	-1.2474107461226671	-0.26833730779759024	-1.5953816538934684	0.5664667226584413	0.974392829622374	2.453400523272454	-0.2743932727936809	2.241976673271429	0.41153384776912255	1.257944174853602	-0.2411162165042497	2.111444610152648	-0.2275464444577448	1.2642502020312771	0.47198584924553133	0.6086781655412449	-0.33206473640714457	0.638191503022629	-0.8293930660567483	2.3557366151836296	-1.3114010045237872	0.8888564573941462	1.6280338844382434	-1.6362709804921782	1.4540210892705503	-0.5556093272754397	1.0622657609945567	0.543647436774548	-0.0668877097009243	0.24611290072038675	-0.07975911563440943
-0.4253667745653284	0.20922252161355281	-0.13994101628923764	1.9438059465338715	1.1526727340293519	-0.1031267465137169	-0.01438855629439569	0.32815402721762277	-0.25338708827147727	0.712091553616036	0.5551827885635345	0.509301749513523	1.4413999705645573	-2.1057419402671465	0.25779155983359725	0.14727209808168157	1.474841634800246	-1.1608843526263317	-0.4395010496409581	-1.740824397214404	0.603591345410108	0.9155842648997764	2.4654851587147837	-0.28905479832970743	2.3975974789110115	0.31434112625823596	1.0923551018075315	-0.06442403487903114	2.003946202831993	-0.26307806578788073	1.3466625035051671	0.4386124292201938	0.5174341264094118	-0.35258807792755936	0.507516573999268	-0.7447240265413771	2.37730423027843	-1.279598030990076	0.820396646193904	1.6201152956773501	-1.617544111532186	1.5446250338287961	-0.4526873893700472	0.8456170697648853	0.6064993762170896	-0.05340649604863897	0.18287574805281423	-0.05499452331322362
-0.439444744115137	0.1931444666216593	-0.10044579003244554	1.9426028365310266	1.0794187444714998	-0.04955788923991121	-0.007975691855224457	0.22139485050897934	-0.39010049599166036	0.6822202903276172	0.44524124206939736	0.47339321343470075	1.334564837544621	-2.2114344253923033	0.2232588363693139	0.27123032282593285	1.4392566965573166	-1.0552664291576963	-0.5577282419087041	-1.847785413152815	0.6533497492903113	0.8655888044009629	2.3866667613196144	-0.3176843906340081	2.5426210002621854	0.19177234385457362	0.9490894177885559	0.13706678445136838	1.9128832952376214	-0.31075327025717164	1.4182077395077362	0.4159808864110996	0.4215515348482695	-0.33424232765011314	0.37378413822204554	-0.6171844259675641	2.3447349279858707	-1.206813697563848	0.7462903820600745	1.6300070434131217	-1.5560254490641914	1.6639466176494324	-0.3806988295524551	0.6531782143530318	0.67881863549925	-0.050296252976673436	0.1304227113985134	-0.05936235376120411
-0.45250818915929736	0.21629558070790006	-0.05987104770432352	1.9105480541422182	1.0181159163090885	0.021695195638730146	-0.009299696170615135	0.12321176417320708	-0.5814304042969342	0.668296530791459	0.3018852311583324	0.4234779670049651	1.2360021435336999	-2.3153614524475974	0.17009118125650668	0.36174124330507235	1.3910076772083115	-0.9102969098728346	-0.6926739778010046	-1.9394912371888378	0.7117387963138532	0.7758252282447696	2.3285313847946827	-0.3236349396804764	2.710365812980695	0.08367705936722176	0.7945880747713463	0.3111140738016156	1.8406830802755891	-0.3421783021956907	1.440931279052428	0.38854402660582793	0.3784537133171761	-0.27491871156486436	0.29488552869971196	-0.45854197330747526	2.3120480398502585	-1.100083925558999	0.6827260037564206	1.6146533306232496	-1.4435904260351027	1.7697045562913343	-0.3202212856223773	0.4785798805493789	0.760247479846114	-0.06234484202946674	0.03427766532074565	-0.08342760529853768
-0.4479614203958249	0.2546237504343569	-0.04505752193991277	1.8723487577613191	0.9645608418954238	0.09221294818708194	-0.018432109221069776	0.05734660148419104	-0.8127645822363515	0.6186926917637912	0.17444344221411848	0.36649609337537153	1.1685105120678272	-2.42467187508045	0.11882497848952382	0.4943838407326117	1.3678163163233488	-0.7354854320204767	-0.8075544649674968	-2.0173082273593534	0.7537281575332794	0.6204216404282226	2.3537435996934657	-0.3327212484934774	2.892671378339866	-0.031463290671522606	0.667584722316332	0.40304438418809185	1.7460977625951482	-0.29155463042571955	1.461200611268016	0.39922060782276864	0.3628220235971197	-0.2085796284377789	0.23842464533987417	-0.27541272067133393	2.2723050130152402	-0.95480123243608	0.6077672542281286	1.5811644998143533	-1.3492484524969135	1.8512983099067455	-0.29161712609008916	0.33778710448796234	0.8099525729820733	-0.09282037666237751	-0.056846088712303865	-0.0606919144374799
-0.4396145036874075	0.34042401959926893	-0.05381780754821328	1.8226604530914556	0.9117658053936412	0.1682110206797518	0.008164499760021843	0.021667477943767534	-1.0485828971999083	0.579698891563251	0.08252967326331488	0.2973990748226615	1.1614441435871692	-2.554101334585694	0.0681828325521713	0.6279685182960183	1.3146912602686054	-0.5918242791490294	-0.912468364414759	-2.02755119175429	0.8229168641926918	0.44790045432073067	2.480498016203323	-0.27723910276371244	3.04749803029636	-0.12072104312859074	0.5945962569957342	0.450218232279514	1.654119574315752	-0.16200120775720914	1.5036159059061354	0.3979685713746231	0.36428618892901327	-0.11377404153996291	0.20490165011519404	-0.1146477706843321	2.197846495222893	-0.8101520923082063	0.5166766994987346	1.5556283672413003	-1.2283306288919278	1.9276931405675441	-0.25037222050032326	0.19791325987502234	0.8056958851744722	-0.1309136485918109	-0.12858723295199526	-0.03297138752408507
-0.41213981955714313	0.446251034100176	-0.07033018027528844	1.783743098018985	0.8528219336443594	0.2737274338597228	0.048284120825089635	0.0081478150892051	-1.265155469077219	0.5143194030314134	0.018341436658796364	0.22150106433185948	1.1563280702168819	-2.684520989688454	0.07391349786775439	0.7430128734583099	1.2577097024556867	-0.4592092095872856	-0.9701682454626699	-2.0203855677948352	0.8597910179380797	0.26126273622325125	2.6278313220147966	-0.18104091633799427	3.1486386973082423	-0.20306645698814013	0.4955988723284591	0.43990958231329236	1.5551996254666096	-0.01732458458757591	1.5657672165649692	0.3847416647134258	0.3915780007418964	-0.051214678065036455	0.1840549389777715	0.03569798539553238	2.106358780630995	-0.6304496447555636	0.4284211534046679	1.5692261835815244	-1.0632813500380038	1.957571917248476	-0.2576631514446131	0.09921774405255332	0.8052497296609487	-0.1588337792180372	-0.183658480869933	-0.019587346679646796
-0.4085468906975104	0.49347468046859555	-0.12166737589315275	1.7333211592979043	0.8182445735273222	0.3612676835741313	0.059334422964318255	-0.036219448175532167	-1.508871055844192	0.47654284433083377	0.002315651379171313	0.1435188304609948	1.1854670353858583	-2.782012503866265	0.14287638264184083	0.8295242467744022	1.2105061906280228	-0.3719099820085168	-1.007844768871508	-1.9863736386161768	0.9187525344088521	0.09493413369702526	2.6938103539902025	-0.03184814608281776	3.2614160533508034	-0.2549704430659105	0.41193097093662656	0.3573732612677335	1.4444540050522192	0.13215244433295853	1.651194755227138	0.34618745382365546	0.44507542833343694	0.046852383654450325	0.17549101441060092	0.15305969774859132	2.0183472592815717	-0.45292868457333474	0.3385417687186083	1.5465359676359	-0.8843275331736289	1.9742209482307682	-0.28687029029270344	-0.003670494479052477	0.8360590441734199	-0.1820236939169961	-0.22320584418701211	0.020165297760566
-0.44341446095017834	0.5263954261937822	-0.177030447578136	1.6672947869265726	0.7891343722562159	0.4400217074895635	0.050897337350245986	-0.09197631401904492	-1.7345751185900835	0.38251931724486615	0.014671117508663234	0.06781117224699343	1.2194779732822862	-2.8341101695899407	0.2675201939142345	0.8797244539880914	1.1793474408715006	-0.3326142438327174	-1.0139749766856785	-1.9191570510239875	0.9617463410103342	-0.05067662594457119	2.792000154139488	0.11199668705718371	3.2972267463242018	-0.27181926119208477	0.3237498165550801	0.22104155749856136	1.3594638148939115	0.24421383325506546	1.6809386153448014	0.33839417167969266	0.47798771857402267	0.1433613632361575	0.21781259580588008	0.25550069106910656	1.9984456083160533	-0.2818078743216336	0.2890098368802129	1.474945370286155	-0.6653253710239486	1.958376315443482	-0.31466104746378454	-0.08359139325608275	0.9016317947260779	-0.19857060630070625	-0.2766043340442036	0.06939807575675717
-0.4681300645997378	0.5152107543686043	-0.2384353759811429	1.573557426912034	0.7438653951671564	0.45146570308363554	0.03143444818019597	-0.13468279119846863	-1.9495408987311553	0.30596003244098635	0.0629038423365926	0.0019613490550563022	1.2605232139965217	-2.889428729210553	0.43909306042021023	0.8798121755482835	1.2282130515531122	-0.32580393712541145	-0.9764657267134587	-1.8422727721886176	0.9761965477641278	-0.19715930325467834	2.9379032181479863	0.2567317054327997	3.281408130667212	-0.2728591843115315	0.2163840825887582	0.03965692529093442	1.3106960110421602	0.3105856152409333	1.596817073963995	0.3380048453774624	0.5124110121055476	0.25330893803958854	0.27702957382697224	0.3200338592221993	1.8970836472568287	-0.16400902889255847	0.23768223681127926	1.4068087280303547	-0.40365693813606784	1.9060415030100444	-0.3965039180669805	-0.16538733857721322	0.9354349037864406	-0.18312944166456951	-0.3528645807668912	0.10158360895960943
-0.457556166016576	0.5209787208996653	-0.2755332364892254	1.5037846613672863	0.7313700337040323	0.45543416327884445	0.03142415465782163	-0.19998314657432914	-2.0954590430307953	0.2335465709274514	0.13894835616599946	-0.05477199420750384	1.3128644158981182	-2.9353852514861196	0.5906501231657144	0.8793130275156406	1.2397067898461118	-0.3508742481831777	-0.9016363184799794	-1.7526279502062507	0.9877285778875496	-0.33402950819478217	3.1009788723431226	0.37920209814087313	3.1995519008035087	-0.2378884621983041	0.10151180287470271	-0.18823534768324865	1.2831278459418471	0.368324541708504	1.5018549340194831	0.34945328421545946	0.494210166042613	0.33435764393366696	0.3269592979639041	0.34487100393713777	1.7561565203016543	-0.110183617254619	0.2523673408476844	1.4056845983776236	-0.1392100798941283	1.8199481969532592	-0.421365348363374	-0.22422810877706803	0.9393128146682749	-0.1867761820145344	-0.45272770240062793	0.12971642166069358
-0.44603746586461235	0.5144239863134941	-0.34160569388308637	1.4529425340548776	0.7273811716239978	0.43195845549431666	0.053491922599904984	-0.24305993388022523	-2.1900901368580983	0.16351888849207435	0.2370460738518319	-0.10381698219992497	1.3173322734225195	-2.9810535413384525	0.7394415602459405	0.871336543112806	1.2649146921534715	-0.380551882372541	-0.8173945066955453	-1.6848131594656348	1.0115039849819485	-0.4679581829129106	3.235056205043945	0.5288702297496176	3.1020005350751196	-0.17071580391051602	-0.017312682331921604	-0.3839000678741581	1.2651146986805741	0.38360719368772955	1.3432379169264457	0.33015086527017556	0.4562888358832395	0.3990228228449121	0.3578877211779465	0.39020712111872025	1.5937289701619943	-0.07734175020684865	0.2732014540093637	1.4712548733985282	0.07653018268252354	1.7301959112899112	-0.5239480885210316	-0.29148983592780064	0.9069273875151707	-0.22009207342083217	-0.53647559359164	0.12930088312517224
-0.43234631417255337	0.5129811022487243	-0.40993962865927003	1.414942809948904	0.7156853037805813	0.37943471761655695	0.06752611100498747	-0.2568650875369278	-2.2508367843794703	0.09245608727442392	0.3768837421663892	-0.10912679193581645	1.2919736051754884	-2.9987115697933366	0.8814720527361288	0.8855548489535467	1.2778308814561825	-0.49478038416384046	-0.7548116958499904	-1.6177705700834726	1.0413444382595078	-0.6050105251593275	3.389857266812279	0.6916071419557058	2.999167495966438	-0.0833440065889173	-0.16344104269765766	-0.5959764978270158	1.2625855603299887	0.42519209470719377	1.169378384467883	0.2796458339369345	0.40368919461112307	0.47652634697112417	0.4075486721018938	0.4147149207984923	1.4536387777367736	-0.11239089977767096	0.29431890848020115	1.4794878625372305	0.22959904184902338	1.5974716146366434	-0.6194810684534283	-0.3278986669989968	0.885705863936184	-0.2624655324252916	-0.6358088647984035	0.12559173411314586
-0.4088880592428546	0.5251581584628335	-0.4531462492482031	1.360667283860554	0.7054081917028557	0.32869129414816983	0.09182098544796792	-0.3026582261583857	-2.286196583858578	0.011334036529334495	0.5627356988343748	-0.10088051682339447	1.2360020054819225	-3.020559311653871	1.0534062222263267	0.9485722880747651	1.2410742681408542	-0.6710003515721119	-0.64987743268001	-1.572792032791432	1.0397440543476544	-0.7438270627583753	3.4702714255405325	0.8672592564756763	2.8485866073590698	-0.007304806190922319	-0.3059155266308651	-0.7759634669411246	1.2458676215852598	0.46951897563300005	1.028487037130281	0.17063291395171293	0.34262284482712324	0.5402352176194045	0.43079372393710436	0.41202934505228417	1.2852406334958264	-0.1845027263146959	0.28753336559522713	1.4684623455145018	0.31374057439277253	1.4532207231687144	-0.6645314170492933	-0.36690251533359775	0.8396489571186667	-0.2555166153007316	-0.6901083763003054	0.09303986018572959
-0.4136421948703234	0.5532332125876225	-0.481031623343401	1.320457928477146	0.6713632086887877	0.30809786939123546	0.10741258378827809	-0.36016269703992077	-2.29136646222313	-0.06996250689006063	0.7421301318947887	-0.082806380469959	1.1726816963225117	-3.024515956736429	1.1684685849910235	1.0006245321719502	1.1511363910416965	-0.880263091869798	-0.5333162111134054	-1.5618301455597157	1.0170109186156207	-0.8462160542612993	3.4908868708032976	1.0438141512756718	2.759811626113947	0.10493829647885629	-0.4589372857732384	-0.8389402119340726	1.2688231731298798	0.4313139160193469	0.9007948718292887	0.0657453946191787	0.24633120686750024	0.6276336709618519	0.42991860392811654	0.4043727576227273	1.150611957639624	-0.2950092156539659	0.298106673214095	1.4289287225360385	0.35490320458064806	1.2998095572899844	-0.7213656312486196	-0.406806065799433	0.7733273937204519	-0.23342196732804177	-0.7370805608113237	0.02263210039755762
-0.4422804311591616	0.536375814574896	-0.5079656591082574	1.25239402216889	0.6162530019862176	0.2778950036495014	0.11734789158392549	-0.43387398050105414	-2.2910325309900785	-0.16871067806188123	0.8687981495768378	-0.046433009493226506	1.0621300099063382	-3.0057001717298513	1.2641254513121876	1.0438101033575895	1.0966849103766894	-1.1085243326938916	-0.408798592170241	-1.59424439349979	0.9146466557372953	-0.9691000313113195	3.4742046515610063	1.154305275357112	2.702656014326057	0.20665766077950837	-0.5846468297221329	-0.820817284057069	1.2932366002391436	0.2909663203421845	0.7538722736755723	-0.055131624712329484	0.14336374157315018	0.6994103692366505	0.44254795967503846	0.37458306473666986	1.0376101838579115	-0.4379392564190209	0.31108450134183935	1.3490433682375176	0.30151567866081935	1.1855030540582834	-0.7865156451610358	-0.4090971762446684	0.7242034864299666	-0.21958767427057677	-0.7633779126821296	-0.05011763782955827
-0.5256725626451224	0.46862637489360104	-0.5479796986730711	1.2128298397162935	0.5956079059740683	0.2553832609366123	0.11110795832064173	-0.4967618719445504	-2.302631883251109	-0.27567475872024316	0.9215909906623494	0.03701474763798808	0.9507392937325188	-2.973267128603661	1.3185266350748592	1.0913675441311201	1.0879556134196444	-1.331921118799703	-0.3124874201131174	-1.6591227958432797	0.8361168212622532	-1.0917207703261789	3.4742062798888966	1.2198810409226775	2.687491297946556	0.30892900688781044	-0.6378381568490719	-0.7942516736142311	1.3016083824269404	0.1277914357526721	0.6072235592510087	-0.17028034666269756	0.04038301446715481	0.7996649597642053	0.4568694622145609	0.3484551035517387	0.9536222721967655	-0.6309658934299331	0.31582454912364	1.2419262697057198	0.216038903529829	1.09667508402753	-0.8478733246178018	-0.4432849166671131	0.671612677642963	-0.18199094072542088	-0.8108674019346654	-0.05202151179489857
-0.6038342344334874	0.4646671181545673	-0.5701293826285438	1.1423299153165118	0.5758469890032989	0.26637411055683674	0.10446616594386607	-0.5669735952608932	-2.27917710710992	-0.38999712485835747	0.9502431246252876	0.13380548086007588	0.8822838098568873	-2.915785446706299	1.2912751009200658	1.1399133968504798	1.1421243941669514	-1.5024236204390045	-0.18759896323372743	-1.7303271796210933	0.8027642989045279	-1.2119254541552844	3.505156722275218	1.2483364965807051	2.6407988512009672	0.41610939421026816	-0.6791407429214823	-0.7424300822074399	1.3299274899273827	-0.06038530348855441	0.42999590557037337	-0.26319992685967136	-0.020020344389832124	0.8706272883587893	0.5217860254864952	0.3233774387302416	0.8478982716068681	-0.8246993656116908	0.3024276181564937	1.1437511183343758	0.0766026633848154	0.9750363203895016	-0.9350726346337176	-0.4424540847536152	0.5722764257132852	-0.1901111119807044	-0.8565726705313461	-0.061702502529494205
-0.6050472114115071	0.4801733027180197	-0.5822656332548014	1.074958087999939	0.5907724508823378	0.2742485517296475	0.09718447674869417	-0.6281551371570673	-2.263402749328921	-0.4416975144039119	0.9417900407205089	0.23651945145666015	0.882697965189205	-2.846291092452153	1.2439585542225362	1.2023081364458263	1.18050310614148	-1.6221029031899739	-0.06880529583649327	-1.8159632986561665	0.7894181243745625	-1.3200719187392025	3.4528662287146794	1.2677934430740276	2.6521488962609556	0.5170022844969171	-0.7000759207254008	-0.7275558536328415	1.3685447585619497	-0.20829571306706168	0.28925067796144377	-0.3534697746019873	-0.06972027904711045	0.9109310208760828	0.5687003350832242	0.2682067784837306	0.6874158284591969	-1.0245925251707568	0.2587741024485856	1.1042441897276132	-0.11139230942339395	0.8990516563828607	-1.0110194585070906	-0.4247358365213619	0.4504228142786261	-0.19571583812302537	-0.8775723372665201	-0.05381763848830717
-0.5908782387942573	0.5367998982634044	-0.593442618206559	1.0046076496718912	0.6441765900290308	0.334547175982933	0.06564054357646813	-0.6844764595017397	-2.2590541457067963	-0.4955912918403437	0.9074025279199777	0.3161441305643321	0.917174514080451	-2.757599631349211	1.1627903783425235	1.2554797570716627	1.227611382497371	-1.740655338214843	0.007750956083540178	-1.9155887388950963	0.7948442300101302	-1.4231402560963233	3.3672503765389394	1.2839608483714795	2.6547978872770095	0.6098941477565261	-0.6713685516346338	-0.7225500206438272	1.3992581913114717	-0.2995491890125868	0.17733478491322854	-0.4022317031329397	-0.09914967258932657	0.9523959489589595	0.6559055504153329	0.22588235290181014	0.5433156129452112	-1.1846226065089298	0.200638822327395	1.0914486875590614	-0.30473595319094116	0.7918050056943531	-1.0967096046379574	-0.39947771029374296	0.334273146295724	-0.21981367129244447	-0.888255673917864	-0.044794312705966684
-0.5940359355922152	0.5843429638948517	-0.6229679830113837	0.9093510344656117	0.7517967760550729	0.37269176820874605	-0.013203874804341802	-0.7602510787970684	-2.2582057642839652	-0.5288146471120243	0.8591177553914358	0.3745776681910558	0.9526506833419738	-2.6555674221786076	1.0592634554245306	1.2563810652147647	1.301992373482538	-1.832082885421255	0.04052396778927249	-1.9931184296955666	0.8270984612608853	-1.5444299590906598	3.316102969157815	1.289840052585737	2.598945026128061	0.6855309882326391	-0.6801182331929032	-0.6908475624796078	1.4403756301921677	-0.3740068498583823	0.07516589177035425	-0.45174429749121925	-0.09454344678412412	0.9923652248603316	0.7195902039548852	0.23687859671294137	0.42350957131614086	-1.2852483890549584	0.05821120651588674	1.0860319546347874	-0.5162988932081992	0.707527353827033	-1.201588511877772	-0.36210929448924645	0.254581941095818	-0.262328624084508	-0.8821690677949856	-0.06955931162063037
-0.6004470230370472	0.6519828129260021	-0.6175180764801567	0.8510683155671387	0.8747302309504098	0.4024984745157683	-0.11288783803753706	-0.8599604779639446	-2.280556664121077	-0.5499712599194748	0.8098059742647452	0.4079376285751426	1.0204998689114144	-2.5165469943127357	0.9415958692043389	1.2186416438506396	1.3585538320054023	-1.9128579555134355	0.09429103215953338	-2.0484087213725553	0.8576355894770356	-1.6228363792058462	3.2416541896578805	1.2353325195183142	2.567837437696798	0.7309007686137033	-0.6844368118354311	-0.6912176488909338	1.4597909451248996	-0.42497778324904417	-0.029311989333037747	-0.4808567671520535	-0.05397305825000098	1.0259099378762504	0.7619702069545115	0.20731540472214557	0.3154066016168863	-1.371984427384083	-0.1006392849725819	1.0549686040990331	-0.7251406782227747	0.6173086103264585	-1.2768941231631992	-0.32030967063893345	0.14269660930074887	-0.28240174507318605	-0.8748087943682767	-0.1442853991007155
-0.6194116761603807	0.6440458796513622	-0.6227609595632013	0.791388133866971	1.0327350121780656	0.42944830143312523	-0.2271845371008606	-0.9938071117875303	-2.294743839253789	-0.5543659509798755	0.722609603074511	0.3932472586385384	1.0678179941400714	-2.4168562253725847	0.8161138691520774	1.1457326721815435	1.4160614863829486	-1.9306503665321517	0.1307954051431612	-2.0461555119938692	0.8911769692739961	-1.672863482562254	3.1738270055262996	1.1120750584220918	2.510152338346684	0.7722567662443941	-0.6410441425470462	-0.6879811189411404	1.4852756350201048	-0.50569013700649	-0.12451974363628511	-0.5251533514400835	0.013484495860307871	1.0395849515002962	0.7795556074071145	0.15935900178228554	0.21084719493136034	-1.421413748706953	-0.24560670175474467	1.0157486399880538	-0.9138385409320602	0.5547820894528803	-1.3584498871013477	-0.2823799468838203	0.003306154305508313	-0.2925676806742468	-0.8481708637828251	-0.2377942349798336
-0.6369366435953994	0.5968904864826413	-0.6248615917028489	0.7433777534157339	1.2038615657841913	0.412977131868583	-0.3164710648514151	-1.0447874267405273	-2.3181184488295306	-0.5548764507981657	0.6116220936030646	0.38078695946027796	1.0901522114967988	-2.3137200446479254	0.6805296199055294	1.027087408749106	1.4681698762237068	-1.9438362001821612	0.14909431910585708	-2.022136340481775	0.9124024030690985	-1.6901177474579814	3.1189254881926995	0.9246859876782809	2.4658464686434383	0.8120275685012877	-0.584617999973701	-0.6915533849310592	1.5430196517007069	-0.5651452212687088	-0.20229778525727524	-0.54912146456809	0.06888935525573847	1.053535396170075	0.7979352670346193	0.14302419133718902	0.1716932731700283	-1.4383311035723119	-0.40193944926176445	0.9831212217237333	-1.0557665255883397	0.4630351826411633	-1.4851152472023217	-0.2254732906742945	-0.13409508446443424	-0.2989558631590422	-0.8533173626306365	-0.3314396557733784
-0.6465915160726011	0.5125129681164791	-0.5971864348059983	0.6610203118712018	1.3905057605775646	0.3474281935819475	-0.40129195379033966	-1.0932132339840814	-2.346066013063074	-0.526677664495105	0.4693813173793317	0.3793871463509412	1.0715062983775958	-2.2132862152788855	0.57199412515856	0.9065511897128055	1.5557479363231785	-1.9413789114611177	0.1403713730240964	-1.9389011269804115	0.9225736153155717	-1.6711116728857867	3.058324823240942	0.7433945435963161	2.359138594822101	0.8328290282851706	-0.5116412283520837	-0.7033119140073233	1.5840540858205576	-0.5777990037416932	-0.26430568114021	-0.5829202369449971	0.13114171038829892	1.039473417327569	0.8139416124223381	0.15942056909546598	0.15674307312493188	-1.4645245439695755	-0.5671142672604382	0.9840332794235085	-1.1335431604699022	0.4122897879538777	-1.5836334614168766	-0.12932295265113666	-0.2580570265412867	-0.31412517630510595	-0.8249089987096345	-0.476944519591206
-0.6304655437034212	0.4635148813450022	-0.5476642017817904	0.5734782069092887	1.600964911951636	0.30570031523869556	-0.48320909153509356	-1.1274856715839525	-2.3756232527222614	-0.46313109065517244	0.3522891089689653	0.361335316067125	1.0493091714559306	-2.0532171664981353	0.46236070813979335	0.7751795047203613	1.5907965672548472	-1.9251757211600171	0.13918300434829264	-1.8398887269465782	0.9516429032044948	-1.6004793853977923	2.9744643085315943	0.5897497908045037	2.235429114571318	0.8241629715472671	-0.4718841227223517	-0.7780187929204427	1.6011402537392372	-0.5141162920467226	-0.29406306602173504	-0.5688364430206564	0.16346568979958515	0.9848965205508906	0.7994613933797756	0.19108973546447455	0.10076555192845064	-1.4814839104841815	-0.750670715385771	0.9755168850385842	-1.1644505211294383	0.3623425193166681	-1.6651318544395177	-0.062381205519617254	-0.3915072395564657	-0.3607067653631266	-0.8076764434845091	-0.6232967343840731
-0.6129833253049444	0.46139731868487993	-0.4776327317617602	0.46728374347403695	1.7716656326135536	0.2527797313414153	-0.544195689689674	-1.1925735752151874	-2.423094547700655	-0.38143528917143793	0.26879074284485044	0.29760376518363596	0.9910427872666363	-1.8917472943494489	0.3784015127576656	0.6225100133251814	1.5931118945727736	-1.8987085962101364	0.1200627050842181	-1.713029869191719	0.9603455286516498	-1.4796613560984266	2.779194918472318	0.4331714977785504	2.0792868359069745	0.7996901064506561	-0.4649660862780503	-0.8331398324192518	1.668947344244724	-0.42713199486038533	-0.2725029272452411	-0.5750005331141296	0.18760678646554965	0.9243126817933576	0.8173215276212462	0.1925069252878584	0.02021628508930969	-1.5129692594914088	-0.9235823490735451	1.0154768764539341	-1.178961893564089	0.33697634008442334	-1.7360879058363117	0.01647571632305685	-0.51320389530251	-0.4438920111977479	-0.7595854511272432	-0.784688831799701
-0.5993269063708413	0.4282609613874212	-0.43006347696333036	0.3709833341191787	1.941761732359046	0.1786265122301517	-0.6044819165819083	-1.2082653957850262	-2.46862627318552	-0.2945183274425025	0.1770147204332874	0.2194627292555958	0.8850455030341413	-1.7482796746405225	0.3359837069133059	0.5024618226871335	1.5724579042261744	-1.8885513056545604	0.0600705234064009	-1.564971487662374	0.8987335734421567	-1.3344601721041904	2.5825541262384055	0.28127079297505375	1.9506160540917452	0.7488064739618716	-0.5004384440924939	-0.8459167895863849	1.7208737856400478	-0.25313486579753797	-0.15500593612228664	-0.5966530053319218	0.16408510839284687	0.8551679549301747	0.8017110669661488	0.199648819524555	-0.043083336197466876	-1.5365988631991274	-1.0894221480139241	1.1132797896421178	-1.1731280465414864	0.3721356654492232	-1.7984220042432046	0.11052965118878295	-0.5932113246041456	-0.5155278266191787	-0.7138909606108503	-0.9487308005662347
-0.6571055118508664	0.4490881825341141	-0.39044768663781687	0.25504079302755955	2.049689521682155	0.07685095638125254	-0.6571562226409211	-1.222358215278243	-2.493558651777622	-0.20909742468656978	0.09338765805908023	0.11564900508234337	0.7289725093186381	-1.5978066968996643	0.26804782521399856	0.3914050919687928	1.5941154650990133	-1.9208092794417422	-0.009248752369695329	-1.409683541203447	0.7895977785593764	-1.186534733187901	2.4490854462199234	0.13988601578353427	1.8221936219795425	0.6768404623763822	-0.5242547581076026	-0.7740440838504475	1.741988191314913	-0.057734588268213274	-0.044211835395157995	-0.639036592790595	0.17083037242692573	0.8517624340486526	0.7715146900381668	0.21436252920501708	-0.07153284160590209	-1.5205261590385373	-1.2071367956156644	1.189071042983103	-1.1315142489688763	0.3763769530993649	-1.8370998607179192	0.20205970681418703	-0.6973281965977352	-0.5767219245664864	-0.6593307661478633	-1.1235459718002834
-0.7553049245308378	0.48079686280815803	-0.3463935074895226	0.13563627867441658	2.1163566076545846	-0.05812976326156174	-0.7065775851994999	-1.213999768667534	-2.5208308559526102	-0.09568146491670235	0.04421629871433438	0.019472257150601868	0.5546662015962133	-1.4804367302811994	0.17340578476761775	0.30104200085130073	1.6078651268550819	-1.9206899573794154	-0.08642100690197238	-1.235751963048885	0.7037806153910402	-1.0123666508677136	2.3545910548026447	-0.029272256354931935	1.7821136346022588	0.5828482093185223	-0.5697981119198874	-0.6656325861924336	1.769595351940455	0.13622255657015772	0.10553811609588955	-0.7045439267702432	0.14463669227874904	0.8746010012780914	0.7328130390175539	0.20725842488969787	-0.09079839268516567	-1.492705525175055	-1.3012390794816768	1.2390310426416782	-1.1080765725143922	0.40211801158214877	-1.853677205310295	0.25385094660837765	-0.8199846330107295	-0.6335139935661097	-0.5869539738450885	-1.2974235384717967
-0.8107017380462731	0.48667477696216627	-0.2970196127542194	0.041452909583449014	2.111854257719857	-0.1610020010256522	-0.7303484164184061	-1.138943542177099	-2.5547563083218736	0.03320487844420228	0.0030687891204770577	-0.07532714460250181	0.42846353371607593	-1.3615416831592329	0.0644257656438427	0.23682117018603654	1.623061311050862	-1.9294899594760229	-0.13521881383577827	-1.0963843807192837	0.5992833532986136	-0.8180805232394354	2.2514641644881435	-0.23297272219423304	1.8539808152299642	0.48160231813483356	-0.5838511433744901	-0.5225330825295799	1.8150702622260593	0.34023632679230503	0.28705032202728686	-0.757745438877429	0.14565539105775388	0.882348249214829	0.7124396135265816	0.1717166267951016	-0.13079136354539364	-1.4729228025870977	-1.363968002214595	1.2807447059757011	-1.101419728634799	0.4349530065329558	-1.8482961873654815	0.32425896942109045	-0.9356039222454122	-0.6839977978683802	-0.5109768112455569	-1.450511675617776
-0.7978139112841732	0.4952693969267942	-0.2474481503524709	-0.06365127867661265	2.0926508760211577	-0.26372415821637485	-0.763058708610861	-1.0078447485538138	-2.5754911886166516	0.14680510019625456	-0.029322764942444728	-0.17186207653678615	0.309712976083085	-1.2907943246389901	-0.005529801053007733	0.17861989182236054	1.601961532472283	-1.9181081262558173	-0.2104965148793958	-1.0208900643291319	0.5162316148328474	-0.6669151271723628	2.1921887141903973	-0.44678839008737087	1.9068224003118512	0.3803248966620077	-0.5892148003976437	-0.3915129127916133	1.8802150725162483	0.5167947222334102	0.5048391007347728	-0.8337649718575207	0.1261899109016214	0.9028387627265555	0.7229842503955479	0.1369568194857636	-0.14732079086848615	-1.4426518934199748	-1.4151176069507998	1.3198223001042764	-1.090611879666425	0.4431179337090567	-1.837646190368584	0.42825561088031483	-0.9922479172945629	-0.6742399670343451	-0.4384356747745456	-1.579280541950427
-0.7422372606435829	0.568638730820975	-0.19719586025934002	-0.10806794019845137	2.0285222905539113	-0.37120440992512665	-0.7955574174509129	-0.7855527274476499	-2.558011416921777	0.23501546124131653	-0.012963803798029572	-0.2777612144620861	0.2613901288434666	-1.223036881032884	-0.029235210889062634	0.15764949687668028	1.5700416039693192	-1.869793131693885	-0.28162576196728756	-0.9962065973252677	0.44218367344440795	-0.5274680229231852	2.1453498624085987	-0.5920930295037587	1.9161159243781107	0.27069223677868126	-0.6131010559708084	-0.283373801494174	1.918490851765593	0.6980965466901693	0.7162660125303301	-0.8501528386945806	0.09341457761297052	0.9087364563367701	0.7333937244895419	0.14942181407463642	-0.13804969060786948	-1.430828342748437	-1.4355445758333814	1.39572848754564	-1.0668738784671812	0.46218481507022136	-1.7856698775214919	0.5381519949826483	-1.0168551238561776	-0.6682834716145084	-0.3637071570876468	-1.6831932714400988
-0.7264811659278336	0.6890428010768771	-0.14152619426166008	-0.11388679764869065	1.93014766293429	-0.45811993612195395	-0.864933699549032	-0.5760718692894347	-2.5332659014030923	0.2954978167907426	0.015330815283515297	-0.37589451569753507	0.22351557977740857	-1.1410741989547952	-0.004503911096672109	0.1493283038077377	1.5217042535581693	-1.7920331809641272	-0.35155034940120006	-0.9772913733073064	0.3513210749512797	-0.390286818744635	2.128653802379235	-0.7123326367008028	1.9595706377771656	0.16187999847725743	-0.6350021038924438	-0.1992398429579308	1.9349564337541953	0.8495163433149671	0.8604778588183987	-0.8562974867754578	0.09623114110116097	0.8980494480635033	0.7857553536355308	0.1268159193795168	-0.12678248667156863	-1.4657787432880387	-1.4177450425604952	1.5242962192127256	-1.0881446755618396	0.5018952228514076	-1.6955318573736224	0.5806288774764108	-1.0319006714501	-0.7168702110607532	-0.27699751841312054	-1.8021128884917132
-0.7018614039058751	0.8338161908023538	-0.10923122072016773	-0.04651229137025814	1.8216589014307636	-0.5402527811987465	-0.9476615036483717	-0.33172920937849026	-2.4975335292529124	0.34815131997944104	0.06575896949868909	-0.4736857190383404	0.20040419366450543	-1.060798297148744	0.07427691452706602	0.1551593165306588	1.4697728824074567	-1.6698473891414032	-0.4198066388513747	-0.9714550147430596	0.3009725699530365	-0.2889290026489917	2.0933345562616243	-0.8279738338126412	2.0477674151872884	0.03247669446023824	-0.6591220128093975	-0.17519622295943807	1.9421421948960904	0.9417682925392675	0.9896011125903508	-0.8275700661740819	0.11580707681672131	0.8595843596258952	0.8553261007359451	0.07220561713613673	-0.14135660964216626	-1.5066420452488527	-1.3881040089764718	1.6251557121116762	-1.1481104286170558	0.5458794737016579	-1.589966571867232	0.608187143567797	-1.0622774882708899	-0.7528548325165852	-0.22894107627002674	-1.8350486883116601
-0.6843643265990059	0.9294689092962234	-0.06658861070721353	0.035716954580816605	1.6693399351580829	-0.6361815181323591	-1.0136015506398992	-0.03868472334573714	-2.4487011328755512	0.42341421049689537	0.1375564729230162	-0.5445648638647774	0.1728441454993454	-1.0654702826998697	0.1859451278499089	0.15650664556431593	1.4510291120579935	-1.5566726503130286	-0.5041277236992495	-0.94897161347854	0.24033679122748178	-0.1983707072168105	2.073499649973362	-0.9093394458733991	2.145330243568095	-0.09049176750251793	-0.6588793133965856	-0.16998929357620993	1.9453325859387782	0.9863740815324885	1.100147517481128	-0.7818870525258383	0.15750915016559158	0.858479482332994	0.9057024202745353	-0.021177010804904462	-0.0926540949117802	-1.5355469261507506	-1.3528288618650364	1.7613218483813102	-1.2475991177907937	0.5695455590617395	-1.4669627828292318	0.6381167063573224	-1.0576611444881006	-0.7499725516579812	-0.18333970836732533	-1.833273694314321
-0.6555702219342582	1.0286500897519466	-0.059457799245498044	0.14523959547704673	1.5361226180970269	-0.7219978907086831	-1.1092530264829734	0.30776387279984085	-2.3794210716681095	0.473766792099231	0.2557271228955226	-0.5974570590425892	0.15477649362535112	-1.107137727234408	0.3001808817532715	0.16903600249262243	1.478854288048006	-1.4415387923738243	-0.604502694807653	-0.8975441360170888	0.15836830320250608	-0.10491416356250576	2.0673554640593426	-0.9955821841634203	2.3091259395479495	-0.2098698806289367	-0.6459783687000755	-0.19138318808167326	1.913213643044207	0.977209202274636	1.158441573231843	-0.7184999672298172	0.2171951983283312	0.8480631794933438	0.9426447560764972	-0.124277404367552	-0.004323411988360693	-1.4891169507316993	-1.327586397629439	1.852591388246772	-1.3544330045502846	0.5654440682104984	-1.3376939189584856	0.668970344437687	-1.029555168179002	-0.7227939532890135	-0.1649394559237643	-1.8210776586264505
-0.6431278287301309	1.126148350491531	-0.037280854351118144	0.27606786082343104	1.3658128113905108	-0.7919616723040078	-1.1755257601176377	0.6070373766291081	-2.295544928170385	0.5232394229042899	0.3979952207468738	-0.6747776176752246	0.11530924747805585	-1.1781907431380156	0.42044184974338583	0.16399942587116084	1.4611568761154372	-1.3777909805756894	-0.6948550779593495	-0.7969651451225103	0.11341793353055	-0.02199672748866745	2.016012136266384	-1.075520899579962	2.470864454421976	-0.3056423268944589	-0.6053882892674611	-0.25683445441303565	1.909581488408565	0.8944587860651625	1.1657563696404334	-0.6826975982448586	0.2936614244311497	0.8588668528355117	0.9867885720916012	-0.23040320615451848	0.08499183004443851	-1.4384625957033579	-1.2723396931173576	1.9045349280247763	-1.4638680803933635	0.549116436341024	-1.1771912026945035	0.6454261460672464	-1.0232329624480756	-0.6930075458068415	-0.1773202798632673	-1.7696190049592377
-0.5969865563164929	1.183123622790776	-0.01836729478138637	0.41816131307948157	1.2414623741741897	-0.8419697634421063	-1.2402413051278056	0.8796519752774403	-2.1916712233869844	0.5133481769488435	0.5582877947782217	-0.72793576983696	0.07187043994625385	-1.2821645217681787	0.5083195904554827	0.14159521584656318	1.400996526488941	-1.3092501506864624	-0.7934693143283884	-0.6758785161265047	0.05578290543169393	0.023791081284087117	1.9413031662527627	-1.1775789507323906	2.588135651705826	-0.3500467155342405	-0.5927642425373871	-0.38297125282454136	1.9220227321935046	0.7801664198035427	1.1828114550769033	-0.6141655731556326	0.33743618095595096	0.7745340491636513	1.0500118133722522	-0.320875256069311	0.1801001570088718	-1.3997162477548355	-1.2342182242438162	1.9912093284060872	-1.5750389433924916	0.5231583563729544	-1.0354381951285907	0.6302314635538383	-0.9833800756764728	-0.670069175619179	-0.19624469190740892	-1.7044258980225622
-0.5524607432792016	1.231600434316898	-0.031342463732183884	0.5692879893632237	1.1263130905084449	-0.8698617220341813	-1.2978773617495605	1.104372317018176	-2.0788931298103726	0.49221580913904833	0.6843511506890502	-0.7761747902033013	0.04893527065217101	-1.3651816656204478	0.6130731804244228	0.12689135263743406	1.3294210564562619	-1.2680199035751887	-0.8698623655563471	-0.561430991157588	-0.017862046130423033	0.03036776504317955	1.837421627377222	-1.2767027628288594	2.6552010216177995	-0.3713011278081519	-0.5916103171473795	-0.5468137200893565	1.9053783278677794	0.6305391205341129	1.1773891865236	-0.5014988379752463	0.3843157882235836	0.6810007056632771	1.063275637096217	-0.41353978959632326	0.26511402985354793	-1.3417053584285905	-1.1931245540260131	2.092214157328742	-1.6508369811884411	0.5319826142351352	-0.9022229013101084	0.6791112488580975	-0.9104981141343982	-0.6458527758962582	-0.2256486745281956	-1.5477736640881827
-0.5419771136371117	1.3019347426136616	-0.05776857915833067	0.733667981452761	1.0266079669294867	-0.9207118407818655	-1.3667583710186415	1.297771462154477	-1.9679013664723288	0.4334794499649311	0.7907336567455403	-0.7979666405735435	0.021921424344449564	-1.4811419826149543	0.701902709771777	0.11433852092541388	1.1972757615457907	-1.2217289094954762	-0.9460314158343992	-0.45414059930524164	-0.05523001355872422	0.013657791231432525	1.731992444257774	-1.3291647794256183	2.6669750916249493	-0.3650319609952789	-0.5834085478998535	-0.7442265116830156	1.8659376965719427	0.4654180403717123	1.1695911000563555	-0.406535299552072	0.3992962693313658	0.5819083482284932	1.0905931533917028	-0.5489310934832122	0.35468227907217525	-1.2686076873965408	-1.1182013474396124	2.195637792931613	-1.6737825435083622	0.5563922210894313	-0.7938389273355996	0.6990263598444477	-0.8460057883416321	-0.5834533604989884	-0.24859296562130764	-1.3882121521633084
-0.5802458341531236	1.3464492509948596	-0.08477927633339324	0.9012768494325574	0.9271417772188204	-0.9290547936965453	-1.4180829029289996	1.4543897235965055	-1.8763659708946439	0.34423197349072876	0.8554822143964584	-0.8020991616926952	-0.012506505220814585	-1.6055212583940228	0.7463515949466856	0.08531387826706019	1.0133923703315946	-1.2110033476180695	-1.035937978913716	-0.2830767544401288	-0.07954313212034118	-0.026283384558634947	1.6276996711733873	-1.3352721570895878	2.6441585111348713	-0.35325911592483794	-0.6167061718849455	-0.9057016514813527	1.7908880228735131	0.3653934824217319	1.1028699740278838	-0.24654124250816062	0.39865186027222954	0.4572045510970944	1.0859933202634082	-0.6756813438301458	0.44562158910194255	-1.2268627731418158	-1.010588736751013	2.284066606741921	-1.6623666471991363	0.6577829548186918	-0.6574217720358683	0.6811157348340351	-0.7615699468857617	-0.5747986571572	-0.28668985800550695	-1.2285929039644168
-0.633920482547759	1.3840659739273817	-0.09770272934402285	1.0514850640639544	0.8353828544765708	-0.8553644700634144	-1.4626178274812878	1.4862511706743937	-1.8294272356754906	0.21232578018502854	0.8769966869843093	-0.7285877934104501	-0.042575230285602554	-1.7459825036004326	0.730321899911085	0.01625588309040482	0.8228306645932187	-1.2290329112356608	-1.1071673718808364	-0.10693526413588697	-0.101096841947271	-0.08900292164649097	1.5768784178688098	-1.3706845464716813	2.665090199776498	-0.3449044539364433	-0.6908809960625361	-1.0189829615630246	1.7111588861475688	0.27567277422589054	1.021579618033107	-0.1462378581155085	0.35526406501333774	0.35270513693256167	1.077224517070464	-0.8627696133367235	0.5240121181989472	-1.1945494914675607	-0.9024299529964	2.366763545739822	-1.6539840767899872	0.756228837442697	-0.5577904864342119	0.6640840986359562	-0.661940944097495	-0.5799441835536382	-0.31272832038778675	-1.0926616902027328
-0.6455375079626371	1.375388207857765	-0.12991623944381223	1.1925888233562145	0.7567738867612381	-0.7833135049783978	-1.4532280763714769	1.4769841209946957	-1.7989022298521227	0.05577533115907527	0.8786376922431156	-0.6368610527474193	-0.027939771501660132	-1.921365589265984	0.6631389882356417	-0.08177827313866079	0.6682513058397518	-1.273715294762629	-1.1888535364640602	0.0809423379935253	-0.11413994880795006	-0.1596721964961776	1.5693734546196416	-1.412795061729787	2.6691914374064543	-0.34189898908150423	-0.7283228963845907	-1.0988576466853395	1.6041495941290762	0.1917494710762185	0.9621681379662869	-0.06672576199272143	0.25537211349467154	0.2508516521625982	1.0275934187803184	-1.0508516460952557	0.5503051031982853	-1.171957272319406	-0.7668311040716107	2.4169215286551777	-1.6188011256965968	0.9120169705595386	-0.4515796468327823	0.6782632119310247	-0.5636071671858464	-0.5525114204180486	-0.37359533008763923	-0.951208022161126
-0.6621829748460898	1.3471936963545912	-0.16425441465323867	1.3075948561454456	0.704769339179293	-0.7166469439399007	-1.4234046539964984	1.409095685201399	-1.7937865648483764	-0.09300259947129223	0.8935609929282968	-0.5267494993670707	0.0036250144001579833	-2.1018615595530323	0.5289744669607602	-0.23051388498944378	0.49848062515080666	-1.345355515220797	-1.2690509674613784	0.2345112698108999	-0.13819135425416842	-0.25903727606396393	1.5761342720226668	-1.4539532291137345	2.636226215873344	-0.3471484651908124	-0.7716042916694645	-1.1338191610478034	1.484100198473908	0.1400825043290776	0.8907727780333893	-0.01096976385058338	0.12532732510987976	0.1569565602178451	0.9547402551829878	-1.2218960465064581	0.5792681761395836	-1.1464817547035107	-0.6386699184098202	2.4870557997265825	-1.5616238586219329	1.0426803317478037	-0.38802082327975346	0.6920873875622163	-0.4544553391699931	-0.5373650345060879	-0.4429432059105438	-0.8312921189431209
-0.6925704674255683	1.338325492434684	-0.24251218666026478	1.4491786826338937	0.72462023441059	-0.6529082551603043	-1.4252904272954654	1.2930618111115506	-1.8106399992045739	-0.2864313300346737	0.8761798841586466	-0.39989654367268646	0.02815273644861967	-2.2724701233963223	0.39713374490504655	-0.35361490947367563	0.35675035650788967	-1.381677896755988	-1.327510124456376	0.3608003845896707	-0.15723512631950304	-0.3863097696453818	1.562699101427623	-1.5380637482725352	2.607474062725484	-0.33873846668034735	-0.8365594799712491	-1.1031114827289525	1.399474337937028	0.11889920268006363	0.7802060424310098	0.022051221091425887	-0.032413875329771455	0.09893183900968408	0.9187226743691476	-1.3325339400879295	0.597631527605419	-1.1335109828306644	-0.4791321725096302	2.529784590695559	-1.5343416961605614	1.1744483634812075	-0.3638132099467368	0.6783475512984249	-0.3660857718670254	-0.5211790622935355	-0.5187266562286704	-0.7474752111631845
-0.7427757966797299	1.2974036297250977	-0.31257179590049694	1.5420221900643274	0.7621217161493572	-0.5746532410839512	-1.4143056948937605	1.1238693953059014	-1.8326252472251832	-0.4555524538011354	0.8026375760585884	-0.28880379133088313	0.038161176558934765	-2.434407580248822	0.2445240220993577	-0.44781081501410364	0.2711170546612297	-1.3856789146583859	-1.3650186471527845	0.4290256762236181	-0.15732037343239064	-0.5391462988270662	1.5747221860756766	-1.6065970415374693	2.5271621068680608	-0.348940561514941	-0.9231377150490845	-1.035746693583807	1.3181753527811386	0.1385540362383902	0.645513529060871	0.024856800719051556	-0.21793374171962893	0.04835276144807039	0.8688879811164798	-1.3815596574865383	0.5915034277614222	-1.1547357011403203	-0.30353015540327444	2.5636449181772907	-1.5039106516312573	1.2968375883816508	-0.3615587773521206	0.6972663882231889	-0.3238373941963815	-0.5277893114172099	-0.5899950307545956	-0.6859059397618081
-0.7746096135474034	1.2487510283706338	-0.3729962372997832	1.5935955770509043	0.8564297938126659	-0.5137597254230285	-1.4145810466172724	0.9911038938908142	-1.8753349942587143	-0.6469353344152582	0.7269939501944183	-0.15334321292031383	0.07433871160065739	-2.5925127181094547	0.05873258057883575	-0.5375159326544067	0.27883662222898625	-1.3274094770468345	-1.4162152278952846	0.4468449812830742	-0.18051221626485808	-0.701733663651505	1.635890933920372	-1.689066142005314	2.425746522582745	-0.34631150029450014	-1.0075181230807124	-0.9512340783049311	1.2228491201213412	0.1701182303785577	0.4921932432176413	0.018265764028975708	-0.4337401363022527	-0.010993137154680708	0.8101757812803221	-1.39933399762165	0.617581793894284	-1.2247760501925906	-0.1283496344519442	2.5847905681158982	-1.457452276901365	1.4202988142095938	-0.41765292704844725	0.7187409268181677	-0.27281204494897343	-0.5079323614929268	-0.6486010492614224	-0.6697871308480537
-0.7903349469381716	1.2140510016911974	-0.4446610253728463	1.632314052086656	0.9676931714248225	-0.41553655937516865	-1.4141759965118446	0.9216627642043335	-1.9583578944332718	-0.8401123448559181	0.6193363210089727	-0.024092408362203492	0.11268315754171507	-2.7683572514726795	-0.06133619027573549	-0.6028094868044789	0.3646817808607524	-1.2367575232455468	-1.4545390267762566	0.4234501126509122	-0.16784704822427582	-0.8658230886275924	1.6685193681982677	-1.7663948391865347	2.395658613191082	-0.34952217141878295	-1.0784863731981154	-0.8587955032551389	1.1107152590087879	0.19552457352797395	0.3229691226856354	-0.026535340485912624	-0.6071269781944426	-0.011789358214784594	0.781301517798102	-1.3846905224048105	0.6502340979584097	-1.294645667367197	0.01469194499036211	2.549409402957549	-1.4396421472713914	1.5607755961949772	-0.48978619209842866	0.7136880056838727	-0.24360961870235318	-0.505010121740602	-0.7067408425048347	-0.6656203710402679
-0.8021021011955292	1.1701003911078869	-0.4963551225716275	1.6214577495184048	1.1155961916386226	-0.3431868612398167	-1.3966826699128883	0.9151109993717311	-2.0294880154151236	-1.0473749858464978	0.5185598088072871	0.11817034163437028	0.15574552297676378	-2.945169294197238	-0.15779454792739328	-0.6489270597114392	0.4931837841272711	-1.1152652909100993	-1.515092010832234	0.41127833088900684	-0.1329326823087988	-1.0457330940668508	1.6944208542932695	-1.8081437547825228	2.3390753574216125	-0.3230205887239833	-1.1300342575739315	-0.7585840701102509	1.0103313067267519	0.2293518928566472	0.1723795805744614	-0.1227648261172452	-0.755485232253289	-0.016587402696444493	0.7705630776305032	-1.3458421205077635	0.6795694931321599	-1.3911429521483731	0.14976889877109767	2.509008212898812	-1.4678363478354488	1.700522499040595	-0.5719622943783216	0.6257550446659959	-0.21997694325527894	-0.4817127765732768	-0.7834736175122908	-0.7203952621110918
-0.7954934145810533	1.1586352528918111	-0.5495277550029538	1.570971640315584	1.290820502328852	-0.28049776152337186	-1.3537226542838634	0.9299896377354248	-2.1015540089563416	-1.2665198149529744	0.44258622306157847	0.24845258743093904	0.1755643930229805	-3.0858742957711423	-0.17345831514268503	-0.6951063453537523	0.6660326807754569	-0.9887771929776028	-1.5831766631909219	0.3990256197270886	-0.1150422096253528	-1.1987788224089306	1.6564267539492732	-1.8692524725131698	2.326362375031464	-0.31691454936679675	-1.1813607706671523	-0.6831811214892625	0.9175091438656071	0.2477412036413232	0.007591611632730116	-0.20893863064589313	-0.8799553836171053	0.0030201589667938566	0.7467893356506832	-1.2579468106019909	0.7327335111828106	-1.4929982467550615	0.2197199420404497	2.434350728844782	-1.511620664458086	1.8420386562584223	-0.627849954994864	0.5226780662053607	-0.19003453622122862	-0.48793588297253426	-0.852969834209819	-0.8160030758364396
-0.7653267796293669	1.1395185740166582	-0.6047218031635904	1.4968514873089442	1.4936462115258025	-0.28631069747834115	-1.30001568661998	0.9433099692140032	-2.168201434758755	-1.4066806455635303	0.3884913925799543	0.3790902557815276	0.17596342541058813	-3.175031203969018	-0.13899499711328048	-0.7162849616309707	0.928705758669415	-0.8606107556621897	-1.6172146257153979	0.3593802624547163	-0.10729606872835329	-1.3003871769799975	1.6315205018611914	-1.9406330583984528	2.342284278816609	-0.28336453481551194	-1.196814839641172	-0.6395204187740099	0.8293759143738185	0.18986136397975212	-0.09162304516983386	-0.3672635909084625	-0.9799393015833457	0.057388366876390505	0.7629583579908592	-1.1833367723483574	0.7736418236036317	-1.5924680332955155	0.2799102504382649	2.3675050560648434	-1.534978242341508	1.915202699795102	-0.7268945069201642	0.44500027773546885	-0.18152935529913158	-0.5163545171745325	-0.9387021596761219	-0.8918141173558446
-0.7231172306276425	1.1121976606328974	-0.6776290170820152	1.3708042828160416	1.6851442145014794	-0.35910151262168843	-1.2235626078895492	0.9705259638441877	-2.2131954098434514	-1.494816346277576	0.3645136475821104	0.4712299804546756	0.1315857402905822	-3.1853282728114416	-0.0596615588383236	-0.7278332208618481	1.1945263397319097	-0.7231324246027873	-1.661462813355918	0.27263358972796914	-0.08373457291600779	-1.40720854388128	1.5429096661957153	-2.013931341368218	2.36971698437248	-0.24030140547895495	-1.168586691572795	-0.6251226074080208	0.7698141491385997	0.11296912800071077	-0.17529617992695273	-0.47634407188745326	-1.043602053450656	0.11325418043665092	0.814216743251235	-1.0861138713160974	0.8064670480251854	-1.7156058230573201	0.3155494701654019	2.304120753482099	-1.5752056103636707	1.966855130970616	-0.8340379302549403	0.3358322040237231	-0.19135271634375733	-0.5629446220623626	-1.0019375016262067	-0.9126896430505532
-0.6897031829152303	1.0980120326945029	-0.7495206184480327	1.228707161697497	1.9030936951890975	-0.4507000278243041	-1.176542312359993	0.9972943223677964	-2.253283306470327	-1.5417028202297323	0.3517338993437338	0.5518549473718428	0.05439260174120795	-3.1338387912918115	0.04483743489082463	-0.737118733335439	1.420854832248493	-0.5840601745195644	-1.6586075285204174	0.20888981757265665	-0.0604666720421031	-1.4916610402987354	1.4374716901056566	-2.057645083892292	2.4300854005677026	-0.19724838082189716	-1.1774422783293823	-0.5793432290339008	0.7064636900878897	0.03534763705951225	-0.25342807274273044	-0.5501202882441878	-1.0593307153772484	0.19024600912275091	0.9023926667257607	-0.9884566582296268	0.8300704791908983	-1.819322970012312	0.32338567459975065	2.24548730755176	-1.6019007775801903	1.9560124019972012	-0.9677387026004757	0.2527370466041984	-0.15121648440020885	-0.6029768829330383	-1.0135672227065777	-0.874386707659655
-0.6378033088531423	1.0554228357013034	-0.805841090885545	1.0604524354710634	2.1118040788579884	-0.5316030621914674	-1.1459695215561674	1.0275623813609935	-2.2625693630909938	-1.5632295971043353	0.3147194120477317	0.6309174170084584	0.003548006608670102	-3.0494963299336733	0.16519764278474383	-0.7224949314939225	1.629743207440131	-0.49180110169131225	-1.650125310732225	0.18489762252723396	-0.03437306078231409	-1.5430395396912764	1.319710528537251	-2.0517400395224046	2.4687819483096893	-0.134215009669384	-1.1908650267634386	-0.5450644067221802	0.646362338199284	-0.06976193238230902	-0.3282831389128208	-0.6264172587440211	-1.0443188045424465	0.28395797751879354	1.0059288648872922	-0.8987487875332105	0.8798229268069363	-1.9272028217430583	0.33781679853909014	2.1831885760848455	-1.6881805223397308	1.9090144382152172	-1.0959757582935032	0.1495766714307371	-0.0968789039360429	-0.6261903799299311	-1.033574073042842	-0.8490098872074906
-0.572804284509852	0.9904208014915807	-0.8453152726100015	0.8638270185906565	2.272421804025625	-0.6106826165623243	-1.107830477131133	1.0447374350488592	-2.2619597511508633	-1.570566561247915	0.33491692526433736	0.6902442698271514	-0.010430112361914172	-2.933942020716199	0.26632544020590415	-0.7187465027408619	1.7971589333896918	-0.4071860984808756	-1.666509380211123	0.17320737069540387	0.031109829965495595	-1.5679143887631348	1.2221460470062688	-1.9757122885412932	2.4978478488543496	-0.04478790439789698	-1.1674232052968276	-0.5238193062869414	0.5747986416247804	-0.21482775760848102	-0.3674071730681442	-0.695257255033771	-1.0018580099175338	0.32166374195692676	1.1177519352725678	-0.8121889633308385	0.9019962572109005	-2.022512961262847	0.32514051615306955	2.13354890888668	-1.6966775206221747	1.7992952447468085	-1.210150742535903	0.06513781321526162	-0.04718318917108167	-0.6437847393802107	-1.0442526932062508	-0.818195082270662
-0.49199160612983217	0.9340577232684666	-0.8768136336103876	0.6869206992597592	2.433058088498337	-0.6750779042458384	-1.0433477098359374	1.0901240878108427	-2.2494993292336223	-1.580776414996087	0.4199986366289723	0.7689664110409925	0.006568077492580387	-2.7793191166769176	0.35418370792395015	-0.7567723164662903	1.8790124761532698	-0.3894921281635785	-1.671864312010356	0.15104222429643363	0.11126025535191694	-1.6125494813187544	1.1606128386713919	-1.8807960338615408	2.5389724442104353	0.08068840874508229	-1.1555529976520045	-0.5545634926636258	0.5148025776542935	-0.3462712607140435	-0.3807828450440415	-0.6900490898156045	-0.9197719953078509	0.36660415105539607	1.2552528680320048	-0.7603254223340505	0.8998063938044272	-2.122278068042022	0.30560321123962836	2.0958216050599665	-1.7389321518950598	1.69122133855082	-1.3200924072408746	-0.059537032738607186	0.014667167564457234	-0.6662010236941673	-1.0564094193003992	-0.8001264746581151
-0.40762966510797716	0.8967358598702088	-0.9088007524484943	0.5281582894395478	2.579496504589095	-0.7304508317634035	-0.9556162245104636	1.1268148128222077	-2.2314197501425923	-1.5725423146304216	0.5183829638805239	0.8442037650803986	0.05660004966246385	-2.6101790901344852	0.479434531958995	-0.80292812732489	1.867373197443418	-0.4344951897330496	-1.6293441316976884	0.09722707325817588	0.20877989196005386	-1.6631907784794056	1.1041359955197392	-1.7403141588375728	2.5681911801206647	0.20968533517814802	-1.1609740199909138	-0.6091921480727399	0.4423179738975535	-0.49797539440899696	-0.3898135535118446	-0.597243323160366	-0.7966913445097878	0.4383488318896226	1.369715130164573	-0.7126198226738485	0.8844970134740431	-2.178290424233679	0.26051708566419784	2.0706154445815477	-1.7966791136979885	1.542633346709008	-1.3976510632391344	-0.12949861873458482	0.07880093000778243	-0.7123299636446211	-1.075559317406637	-0.7799912540402658
-0.31882381548436234	0.8493782773065632	-0.9484220748055432	0.4051150249540944	2.736857415407001	-0.8124504519238851	-0.842530043678354	1.1218718718021083	-2.1984372642086303	-1.5341660487819408	0.6300426423114309	0.8868531846741318	0.08246235589391679	-2.3665119505718644	0.6061287258909498	-0.8734232240501821	1.7939105788387333	-0.5306821957005257	-1.5894668716835967	0.07668024509479257	0.27882215959759915	-1.6900710890888777	1.0934670283457602	-1.5622364825391366	2.5746400870093513	0.34876284666609486	-1.1952880396987529	-0.6563917157888295	0.4031805049564281	-0.6327945791554725	-0.3878434107446943	-0.4335114419848633	-0.6773590642823917	0.5023719597963814	1.4612632071532206	-0.6679604209446478	0.8306835065608895	-2.202794909709234	0.22175174673683648	2.063958164883515	-1.8596990661026425	1.3745676216595712	-1.457592045909506	-0.19493002840523824	0.1543370524893819	-0.7588034671704434	-1.1157580389166262	-0.8070560269907571
-0.2291173248532786	0.8496905571135546	-0.9899140222591205	0.3053461242227606	2.851809626748122	-0.842381704715234	-0.71180591225793	1.0831246868716646	-2.181472519441415	-1.4590534059411362	0.7104343743072121	0.8754219674385044	0.0798534343276223	-2.11595853847849	0.7057758521056492	-0.9620212572998961	1.6731692616545881	-0.66972148306403	-1.552948898642295	0.024678654469651777	0.3307004770361329	-1.6571328255013644	1.0667746633941473	-1.3777187568875835	2.5815619448006393	0.4798049187273401	-1.2191056775288402	-0.7189368449153444	0.387278686846855	-0.748936234217512	-0.36861539821478034	-0.24923382515857898	-0.534997034870661	0.5729312577124502	1.5509154926323572	-0.6761209058102879	0.7917161510434788	-2.198457748311655	0.1860547987936798	2.0754107918534546	-1.9110957040481193	1.1567669497417714	-1.5604957914996913	-0.19652637525790212	0.22888617881770595	-0.8143476395710574	-1.118063944525828	-0.8281248472253744
-0.20463432962047082	0.8796877669867748	-1.041129798339469	0.19933060436388148	2.914640435623496	-0.8251997756907123	-0.571200514034323	1.019316896212916	-2.1617492373897678	-1.366083537929768	0.7521961594700082	0.8311607198333311	0.06745202353241544	-1.9108277015443984	0.7813074514406596	-1.031437366479674	1.5169552920254115	-0.8164145349629148	-1.4939915577164982	-0.036314866908563545	0.42660228467963013	-1.624650117263131	1.0737554678952335	-1.1989154435143834	2.5240452128654423	0.597459587402324	-1.2247157112286366	-0.7151155818879548	0.34861428933465366	-0.8342665384699339	-0.3409869292767274	-0.10406389443664059	-0.37674724012153427	0.6384345640553835	1.6417466088658919	-0.7451966630548793	0.7294015829242474	-2.155946290370978	0.15616569423692478	2.1100823316307595	-1.9552637348457111	0.9329132187407492	-1.6818130450805917	-0.1692635927076765	0.25391144220070705	-0.8581059035153089	-1.1678700398656763	-0.8239328684570545
-0.20496168324232417	0.9745792766781417	-1.092408879110584	0.05342145896756452	2.9361761033265514	-0.7726632398721157	-0.4357928299336048	0.9584769750382017	-2.1448208271090508	-1.3292832682377391	0.7733938150176053	0.7822764052486371	0.06125920904890897	-1.7476480870669917	0.8059668406238016	-1.0611346111120148	1.3347890890743792	-0.9295449008993618	-1.4621296044196888	-0.06054310603735689	0.5341539090243914	-1.599124596025727	1.0619096267381045	-0.9774629532740503	2.4537702226162517	0.6812650784535805	-1.2348679012118549	-0.6880092551748387	0.30647517883452896	-0.8959328759303109	-0.3535774485331361	0.027309575865109292	-0.23126370987743888	0.6729316135504997	1.7070618829197801	-0.7953916821379045	0.6584025592084293	-2.1325912782676193	0.1263183784943224	2.145103864281473	-2.041647846852055	0.723973488826905	-1.8062195610555491	-0.13171051275334875	0.2655389833003073	-0.8594933287104274	-1.1804685551596106	-0.8189907267529783
-0.2053664061561927	1.0833668094132798	-1.1388072252548422	-0.08558242341489647	2.956504041436429	-0.7031277292830143	-0.3023573847197968	0.9004751229090948	-2.1735394898893823	-1.2544141450057427	0.7807473172508748	0.6906149741836745	0.09135481028473202	-1.629941274662046	0.7939243069073451	-1.0409622105507983	1.1398226617288278	-1.0683014695514408	-1.4130588508738693	-0.02810666995344547	0.6110163487878952	-1.5866990481655705	1.0597325523479681	-0.7134177607205564	2.3873000408352376	0.7823893272804726	-1.2588510159143143	-0.64231186889278	0.2719050329319376	-0.9381549528755178	-0.34475004718135266	0.10758690960366395	-0.08812721366300727	0.7033306738228068	1.7032373624948005	-0.8663773624358418	0.5714244099149988	-2.042052449394953	0.09393703460266803	2.158153704491507	-2.1043076852429676	0.5364811564570872	-1.9171045232129846	-0.10653536520992093	0.25625075392590296	-0.8159577864688856	-1.2150078188022437	-0.8381741933552226
-0.15232029387691126	1.1709007526872868	-1.1889513840923929	-0.19584766284711722	2.9051497569137594	-0.646384378486965	-0.13432283742546666	0.8440898124563981	-2.1975710039114906	-1.1630730416751354	0.7606017151267432	0.578118601686998	0.1371042908168297	-1.5460870845452748	0.7627162682416098	-0.9685416379344354	0.9908671796267792	-1.1794851706173142	-1.382893632045023	0.025964690077019358	0.7253215375538605	-1.5991975527483302	1.0754130242717772	-0.42678147082255646	2.2720730476299855	0.8762624915314605	-1.2269080959243752	-0.6598410877157935	0.2550400810570938	-0.9835612418376792	-0.29479390669737277	0.12100627274754663	0.005114667565513917	0.7392566576378196	1.6574759218119408	-0.8988104502995894	0.5291385645210871	-1.9335924904167616	0.0397269845297692	2.1523573182808224	-2.1692365239940874	0.3582292572130369	-1.999134638815652	-0.06757286408767846	0.22114295867099204	-0.792159317470462	-1.2665784065997872	-0.8984882192034448
-0.11382537663224127	1.3047406366509127	-1.240650214885168	-0.26363439697750224	2.8067386980656583	-0.5963501284676485	0.035959300479285604	0.8087153340530827	-2.241828715417407	-1.0886324844311168	0.7300460492156247	0.431460161846051	0.16263222936824373	-1.4774811136463248	0.7478814650673393	-0.9231493814815623	0.9007460763519249	-1.2438825418922401	-1.3059762149570557	0.03905502052906844	0.8308984371621534	-1.6450932696038183	1.1271033975881237	-0.14924877338882356	2.1591621936232905	0.9627132412643057	-1.1856771429513828	-0.6864816993460008	0.23070419933514352	-1.0075081467589002	-0.27009886900475744	0.0898665844333561	0.04796388762166861	0.7976988619539983	1.5938174689339877	-0.9262704265096154	0.44878248430526535	-1.7759130691314362	-0.046956349636603445	2.1701817434736634	-2.1532156814872176	0.19424421249475884	-2.0559417185956455	-0.001734984273079798	0.18440644995092575	-0.7754355378522468	-1.2916977574074018	-0.9515319978781491
-0.1277752077612631	1.4128285026945744	-1.3062196167061952	-0.28407549897636003	2.717040889259177	-0.5691258530046458	0.20252187407409447	0.8094190629165539	-2.293109940837147	-1.013493100784074	0.6527253876962275	0.28622164274931405	0.1995978392565601	-1.4371797390966339	0.7272411702821	-0.8605654165967614	0.8704316662005332	-1.3046420817919753	-1.1976703011254908	0.005158955274762135	0.8678945196590216	-1.7225079872919875	1.1861337194051738	0.0934531006811907	2.0791166124121614	1.0265423631326305	-1.176692116507962	-0.7061606645154004	0.19654550636082482	-0.9688695822028637	-0.2131641633569191	0.04929392323791045	0.07775091312843406	0.8852931485532112	1.481440512781175	-0.9740247073011696	0.4141637299364637	-1.599627745182242	-0.11390191765940576	2.2074530184504884	-2.131296679167826	0.08294496557501072	-2.0719034094724806	0.0700756447957139	0.154820357278318	-0.768351022514566	-1.340746593448658	-1.016260947864054
-0.15827196122632306	1.513049544921864	-1.3832608550566952	-0.2999616735766443	2.6238525563353603	-0.5875404860071811	0.34360435132594314	0.8001078109253925	-2.346332465964059	-0.9192378200440421	0.5404970192628616	0.13360265648761732	0.22233164120800483	-1.4059007979005016	0.7393491622049114	-0.7804244200472794	0.8657235395505415	-1.3380858185735307	-1.0841643652425175	-0.004017831716174922	0.8682905977509503	-1.808368718122487	1.2752909404944424	0.31433702623931525	1.985863197718702	1.097087609513967	-1.155268377431524	-0.7065865055493277	0.15656317708244955	-0.9317050011554031	-0.1839673252381354	-0.08497848723594875	0.09328310093221845	0.9605661513384964	1.3541859492755237	-1.007215693562816	0.3479340374206231	-1.3976435315760907	-0.1902062798318961	2.218850773656377	-2.045277673878652	-0.04012196722046735	-2.044607444061411	0.15904586026740883	0.12896810367753503	-0.7593045910015404	-1.353407699210442	-1.0633505502863663
-0.18730713582928496	1.595813724710409	-1.4536294368128715	-0.29823384701329525	2.4898591853695247	-0.6003768755936205	0.4430183669348726	0.8075751950668992	-2.4166229719388697	-0.7861784918645373	0.3954448475572359	-0.029353852533679902	0.2366346713118735	-1.392569151909364	0.7215286293241555	-0.6696598886104244	0.9082820125556264	-1.2933780791083187	-1.0142767961474042	0.02104984761424924	0.8300691813153301	-1.890687654570782	1.3606281043516548	0.49896599457343954	1.8984907178164376	1.1618768776824213	-1.1549035928595393	-0.6581385780239897	0.11725544253659437	-0.8749950837908967	-0.14928603563242065	-0.22780544157796387	0.07044457480654379	0.9967741480123422	1.1997702156783023	-1.100409515076773	0.2901997046796491	-1.1776817969702702	-0.25157603581656124	2.206184294284378	-1.9269026501137734	-0.11086491010709214	-1.9823010752804684	0.19150348467375694	0.10139654883192192	-0.739961866184985	-1.3460786908390339	-1.109923698688157
-0.22588166288151207	1.679253446968487	-1.4847856102955996	-0.34046314656080157	2.2714216636966147	-0.617013477767857	0.4991865157984444	0.8582822625564077	-2.5061171191346205	-0.5708529629770336	0.2437654735525201	-0.15732666943960547	0.3075122108718702	-1.4288895402173103	0.6844496803133823	-0.5405040996490346	0.9711141093876872	-1.217935213676371	-0.9588547429407537	0.08120642411399974	0.7918927622174059	-2.0043957967522408	1.4255366735715822	0.6598533041932143	1.7762495287865316	1.1913889977466838	-1.1112544711916166	-0.6020693647110893	0.07921664466485716	-0.8361823464506909	-0.1264856266352906	-0.4329760283999886	0.003176787255350322	0.9948615314864122	1.030865506265938	-1.2011562618464686	0.23694523446031784	-0.9384336835913137	-0.3047804443307728	2.1604523864990695	-1.8123630756566012	-0.14906666498874538	-1.9319872095285402	0.20415658443412008	0.0737470988757337	-0.7376874845620145	-1.306933306804388	-1.1445326510037934
-0.27333006159647905	1.7147558199961026	-1.508411377139742	-0.36122406261104906	2.081474050076323	-0.6909322968253769	0.5138969886235172	0.9091226386043006	-2.5837523820229267	-0.35745726459412436	0.12382489439088555	-0.27197718626534356	0.3994046134776902	-1.4830933023292145	0.6710977851084026	-0.41576533834631196	1.027273831756903	-1.1105587813141928	-0.9009803156981103	0.17453393844394344	0.7542145833819005	-2.126428640316353	1.485996797543076	0.8150669932268564	1.6391628846514437	1.210188428275834	-1.1110735498111566	-0.5545475249194656	0.01773228862004807	-0.8105159485112952	-0.1382813118809712	-0.6245580093584852	-0.10048298293579912	0.9318879271759304	0.8595900001859054	-1.3185567281982116	0.22280963751615798	-0.6789368214946027	-0.3492136116672645	2.095852748493617	-1.6652122248844272	-0.13645034209186677	-1.8081932465927681	0.2001547963043488	0.042786816263743144	-0.7579060297212862	-1.2896054302371929	-1.1733147426666293
-0.31829093031443456	1.7144837710238712	-1.5093985881281846	-0.34239864458609315	1.9015848924247138	-0.7740184649092712	0.5133967234361277	0.9574989111940555	-2.6856060220067586	-0.12110946870971037	0.04960108244193069	-0.3787235258733035	0.5106072654801529	-1.5202931029305715	0.633756740123641	-0.33570403868753723	1.1072692779537776	-0.9340384951903029	-0.8833096953088708	0.28744569316528634	0.7282771415484448	-2.221874696829375	1.5248490266855779	0.9725180496979625	1.513967577496071	1.202403271327079	-1.1187965393079533	-0.5662088717897704	-0.016548933865330087	-0.7965960225425027	-0.173740009173183	-0.7385254540655498	-0.2169672699479852	0.8335578279972005	0.6906818079662648	-1.3909990243087347	0.21383260067480214	-0.447969767225064	-0.38439911968771384	2.0040478381734905	-1.5265806468098027	-0.14585012635072794	-1.6528825526664277	0.19754828325346047	0.053554879740004536	-0.7841773646836254	-1.229013218472372	-1.2156586073484037
-0.33377141492301	1.6799886238863937	-1.496648681220261	-0.29655724607722556	1.7522800947724577	-0.8696045273647822	0.5154302087811651	0.9844082961399556	-2.7786482606459195	0.1312681926101778	-0.0011282927177314827	-0.48279742675570797	0.6327780684493656	-1.5056590325351236	0.6269932956222044	-0.3207128132378825	1.1657949275631252	-0.7858018632626426	-0.8464339025683678	0.37908077141746516	0.7265872033797331	-2.307710825974346	1.5666003308050418	1.0845109093649243	1.4005558925581965	1.2011570467362893	-1.14337757710925	-0.6202969835435359	-0.03760819986752166	-0.800027596971016	-0.15757999783692955	-0.7968778357797827	-0.320988397676203	0.7093934639468344	0.5281922305401006	-1.4454264382233526	0.21466429818821647	-0.17208056594565296	-0.419411683594336	1.9214517445797923	-1.3825476406027053	-0.17616549351207614	-1.438982100128172	0.16701453113586617	0.07846474363364983	-0.8466704542088002	-1.1904198963325572	-1.2883025682489948
-0.39597390880666333	1.6544420081165696	-1.4748661644712344	-0.2259413343969971	1.6078598312631278	-0.9818962967555418	0.4843247281944708	1.020516673238378	-2.8384236815758257	0.3718535862319454	0.0014907698897416778	-0.5699256853741235	0.7515424438102623	-1.4895202923532258	0.6557728019386044	-0.34778115390760445	1.237290170300829	-0.628616300389333	-0.8150279512052974	0.45233792942659995	0.7328545084155934	-2.310167601191319	1.5784884270709396	1.136954074024242	1.2641495521844865	1.1828141425142182	-1.1820513608145193	-0.6926090029087385	-0.07900406679835485	-0.8352577483730304	-0.10213621103990896	-0.7877446587327529	-0.39835451052410514	0.574674611404446	0.40474820647593246	-1.4615160294009186	0.2709288276533758	0.06003786737914092	-0.40450096646479305	1.8431037636381362	-1.255506092297738	-0.24103300024332688	-1.230434305690007	0.15080160402084908	0.15558044784263028	-0.9089827461164803	-1.1476057227474845	-1.371315254457176
-0.5284117359068837	1.630734659010605	-1.438872600113886	-0.13843965614634193	1.4826381377808118	-1.0845750549204956	0.39020173748875225	1.0671395874733802	-2.8916508206057845	0.5906987043821054	0.06366733782077005	-0.6451416448900245	0.8522370337696955	-1.4802379671328811	0.7186994532796437	-0.42525028764027234	1.2829072238373036	-0.5361914444707352	-0.8022497151992493	0.47956662606086253	0.7109844437161427	-2.302139816702982	1.5548236772999968	1.1162927568810184	1.1448915262123247	1.181710870605443	-1.263243139833452	-0.7363617093820303	-0.13322728892179056	-0.8634283433103402	-0.08400818682057823	-0.7306154712409797	-0.4422340123635399	0.40179664367678375	0.28418062299074753	-1.4577026741117405	0.32063345043913094	0.2925600456464976	-0.3416656794938582	1.783002868774582	-1.141099562574101	-0.27663401110823516	-1.0181171027546174	0.11918428405688475	0.2271609100152529	-0.9832676396725006	-1.1057876593426579	-1.4355811656243784
-0.6514415905755795	1.5856622049960176	-1.395871035394909	-0.04397904565368246	1.398789259599459	-1.1928671245072433	0.2870651209807789	1.0846696629009425	-2.9266472752199126	0.7662554488498804	0.19068081471602555	-0.6996762316842833	0.9362215542092305	-1.4302525416990872	0.7609201279528056	-0.4752352001994364	1.2702186693543758	-0.45970078217897986	-0.8302934704862833	0.5041435360213771	0.6527102190297674	-2.233345020623815	1.499225561294669	1.0362599442939762	1.0503335746942493	1.1973688006628982	-1.366784592961341	-0.7991572950052547	-0.15470811883486799	-0.8528612434367926	-0.014800508268973177	-0.6061827605518769	-0.4181870515628927	0.18516015622023096	0.16343040109197024	-1.3920919634341686	0.43228317476785527	0.48336682175995077	-0.21906032950212007	1.7292040701633766	-1.0447108627040291	-0.2873555137510711	-0.812655279568036	0.06317300338221177	0.27303268050508755	-1.0603306589379153	-1.072899425150908	-1.5229865658014528
-0.6935758677892003	1.5700044497809322	-1.3265746411940604	0.01623211044037585	1.3391753969369902	-1.285072237388487	0.17361718974510928	1.1044589675811274	-2.955481285576428	0.9416360605405665	0.34991399263648526	-0.7308859620255632	0.9677123067078564	-1.3441073865034914	0.8691035700455989	-0.5369355865804134	1.2109927732239336	-0.41314056769614316	-0.8777976719343776	0.5505654491626443	0.6126142917360087	-2.1339686327640246	1.4576434160181517	0.8884499473984041	0.9085271290639785	1.225678619500764	-1.4684204879722695	-0.8945011519529122	-0.1587095833775891	-0.8462278544227122	-0.008840705382203225	-0.4686975963805991	-0.36265578333854553	-0.032815389763545075	0.1326431808358058	-1.2677656993423292	0.5118000576673314	0.647379321594334	-0.07865568677172927	1.690959192129799	-1.0020363178057223	-0.2894295381459699	-0.6489328456242764	0.0050832237165759795	0.30164934098330953	-1.1579739496103558	-1.056304285594034	-1.582699514344856
-0.6995606184957646	1.5672161423657334	-1.2456164963914387	0.08307033978025588	1.2569384287704366	-1.3625771232319206	0.033661775991825536	1.1062754720951138	-2.9727759244115277	1.1241217401031347	0.5060078034111236	-0.7334377549418785	0.9735763383332292	-1.2724794227661724	0.9935148843607496	-0.6359015063956622	1.1450249479970327	-0.4059051761417969	-0.9091999869183915	0.5972515967949534	0.5891740976385871	-2.0003051302825403	1.3935283961125762	0.704131467223594	0.7780514687525077	1.2301424322810954	-1.5790524412181097	-0.9818563899098255	-0.14413684975440583	-0.862335131154387	-0.02124824823419332	-0.28123368643604013	-0.3096804418417375	-0.2492889530288326	0.071481851020888	-1.1341059976155818	0.6467453358762397	0.7923836117467749	0.08434554362666734	1.6810874651728025	-1.0291480043615286	-0.2540762506522446	-0.5385408545948446	-0.054194731281232755	0.31695352219685646	-1.2409692924402242	-1.0720859301406036	-1.6184686821692558
-0.7359353883206101	1.5462539498026902	-1.1664844923080504	0.13968185720066936	1.2021795428391093	-1.4654560208686576	-0.08654510334552223	1.07771025452928	-2.9511770907711337	1.2864448517621454	0.6752384771575275	-0.7162116781968575	0.945511177539661	-1.2232411605912155	1.1175842831624454	-0.7887903016913229	1.0620077853056222	-0.4339287082421535	-0.9211142192605133	0.6151579009594236	0.5899363501504461	-1.8347858383768223	1.311936630653622	0.48789950100400936	0.6597143806992383	1.1924330711052857	-1.663092628800141	-1.0806189804973303	-0.1158307556178106	-0.8359637040195004	-0.010504241655812211	-0.1641631215405861	-0.2613792373578553	-0.42962398530779355	0.09003755162991459	-0.965554682030033	0.7412252445707525	0.9044793541350031	0.23186759432387757	1.6626935600503472	-1.082553006623847	-0.24455119918511947	-0.4450527315057845	-0.0510825498911431	0.3344865008670126	-1.317422578291278	-1.0890697703849956	-1.6460052255334112
-0.772644280984479	1.4976132927581722	-1.0721878780671346	0.22330617080924445	1.1699743368632547	-1.5966217938136764	-0.21844938710615694	0.9839936363609812	-2.922581849897319	1.3839453967472377	0.8508328133366231	-0.7203072012678424	0.8656540582335961	-1.216770480599893	1.2254291451498864	-0.9546192626302752	0.9527973184266052	-0.47090661535725253	-0.8986843059615655	0.5740349751663193	0.6232386349363904	-1.619579625042185	1.2191504366102945	0.26540779771225925	0.5644602827294503	1.1497749532322938	-1.757697595367171	-1.2011159399102704	-0.09073429403020947	-0.8042466547322054	0.002284744070997191	-0.05102149576053742	-0.21641809296171793	-0.5569738009962542	0.10911746448848032	-0.8039190079642365	0.833328199913218	0.9534987197209783	0.39934677036772837	1.6713299308058598	-1.140835814318241	-0.2502119417521362	-0.356889326817942	-0.0038412382753133466	0.33662438703567366	-1.3582743240151611	-1.1042627248086823	-1.6215394794192792
-0.7777915555837587	1.446783935513595	-0.9878985377801162	0.3465618832002638	1.0871039464883276	-1.7012076786022	-0.3500788338193988	0.8905709986451192	-2.8836255129928055	1.5204718309003553	1.0240482895510545	-0.6785240722048085	0.7911890549844128	-1.2216365058732621	1.3041818803218344	-1.1345805993464277	0.8392987107349101	-0.5306273075518547	-0.8505873747271921	0.5059394942899922	0.6630902493792117	-1.3868874668008546	1.147387600249683	-0.009853241259872992	0.48407105492652835	1.070056756042449	-1.8007679157081746	-1.3067477330324706	-0.04829902922833611	-0.7667837564693063	0.03210699360382356	0.04215714925427393	-0.17491552172155184	-0.6224869962701992	0.11952807298255971	-0.5705792346455977	0.8941137568262514	0.9606519609475022	0.5485269037139627	1.6751242391389893	-1.2282246632278304	-0.26910568028897425	-0.29165757213036364	0.03187089582087208	0.32524140653607236	-1.39011710787718	-1.15146433584795	-1.6349267221873647
-0.7489451796914153	1.4086864059143633	-0.9048399319316065	0.4327679753460722	1.0017646048855302	-1.8152501019385892	-0.5052933136726919	0.8212224833255162	-2.8258115775959025	1.6828641121115013	1.1853358831082157	-0.6352165163165829	0.7399718518294854	-1.2299067767214091	1.401067525461206	-1.2656674301936583	0.7041045355023522	-0.6133477747176963	-0.7783841594486273	0.47104206259286235	0.6714963462526045	-1.160311881415844	1.0927843111693014	-0.29966927606982247	0.41977458345156393	1.032692959918526	-1.808917467809308	-1.3955715788194025	-0.01642775248528517	-0.7327116687918172	0.07344639763338304	0.07204486916736344	-0.1677886394751571	-0.6258884643111424	0.11148378326107926	-0.2754952160983367	0.9446954316648839	0.9475962995565883	0.7032232888132359	1.6995325345076862	-1.3191387838681221	-0.30684572097242346	-0.28237683045122075	0.06348088356256577	0.3015540998016275	-1.4036664481679417	-1.2234803642473142	-1.5977320589718056
-0.7570034083557692	1.3631013732258168	-0.8261196934944662	0.5498304263305009	0.9290790524730246	-1.9175244616511251	-0.68227859334757	0.7492077968382229	-2.7724892768155915	1.8459174260528541	1.342673338512389	-0.5664639549543423	0.7203873246754724	-1.2784558048381895	1.4747982675693245	-1.3428344619926584	0.5570047107330888	-0.6654839091730683	-0.7298828628631235	0.44275858611176827	0.6514935814908854	-0.9115840900464589	0.9856069552261809	-0.5988682939324099	0.3602091742075575	0.9788581269517576	-1.7785910729992527	-1.4482070496242345	0.04697629755866912	-0.7007012124792763	0.09818993859510668	0.06634612364536797	-0.19113218765352893	-0.5239395027228246	0.12570050305596092	-0.04427845555388264	1.0487798508314612	0.9063590506064925	0.8462818259189984	1.7368483001040125	-1.4327680126644493	-0.2972038354330734	-0.33032422471580597	0.04926258008289784	0.24156721627828973	-1.391755422519763	-1.2950394365323121	-1.5368130728510407
-0.7431024862509137	1.2968118809092162	-0.7521599678029791	0.689325216359463	0.8611120590255481	-1.9780942869039109	-0.8462646982920985	0.6731580707758283	-2.691636393289641	1.982033121422155	1.44211609423385	-0.4745758170087292	0.6940081400391247	-1.3384221467609914	1.5437949669344326	-1.3915724990597347	0.39041694667521065	-0.6947896314094165	-0.6596105648637873	0.4044176084440997	0.6086042063350514	-0.7197965605005535	0.8940211645040259	-0.854072415376334	0.34456995372051913	0.9278301871890117	-1.7191002987495765	-1.4829915473753112	0.11099597553020665	-0.6046317664063927	0.08009212000444187	0.0010203780633632365	-0.2449217123958888	-0.3719171283862245	0.08388960071623137	0.16728725951527135	1.150432318091165	0.8729229751228624	0.9444181895917325	1.7945274222460497	-1.542335098971051	-0.238916985858563	-0.4053357339078222	0.016714452476916386	0.14097289685261905	-1.3788631112519962	-1.3909898908373224	-1.4843356788925617
-0.7046697790654426	1.2389488743676083	-0.688506245768305	0.8160650328674673	0.8417127048128965	-1.985977653679237	-0.99662573087831	0.576749952813746	-2.579298235368594	2.097683899505364	1.4990782726139253	-0.3776307429433904	0.6963380775374535	-1.3784970037244815	1.5583260308737883	-1.4179359166848415	0.21148414682470928	-0.6859821716839134	-0.5968190258603656	0.350431628930648	0.5619489541231055	-0.5467018157866413	0.788708504528451	-1.0680591077208992	0.35879203002517823	0.8570707711746005	-1.634254790388668	-1.5198439719956427	0.23584839431997295	-0.5191183027952997	0.0801990982726339	-0.05458027839813495	-0.30471109536843927	-0.1914798834678671	0.05824021775471644	0.3308415428754975	1.2480265915911057	0.8308333661138059	1.0185482746324774	1.8301948103898567	-1.6541907427435674	-0.1505548499643497	-0.5238836521528507	-0.025235661682256827	0.0027640255510523624	-1.3137681081881007	-1.4745221686877819	-1.4298693312832644
-0.6820083468035762	1.2146903064237298	-0.6543559315060726	0.9324124156293758	0.8095193218017556	-1.9715023861540502	-1.1417071129035339	0.48711236604481545	-2.4926525965666997	2.217618911292006	1.5124277337081948	-0.2944060465083701	0.7360373761724628	-1.4818031174596225	1.5832725151449023	-1.4337461835158323	0.0866622263050915	-0.674180324804318	-0.5170928695888262	0.3127074681734089	0.5415084566337889	-0.44147362010686375	0.6917125129723798	-1.2562565365408298	0.40369502936555113	0.7568779455343507	-1.5243766762280786	-1.5298711733174308	0.3290789851707908	-0.4651132517108917	0.03479209972898005	-0.11683286393315868	-0.37875255636062316	-0.015295608396051052	0.015497216678951797	0.4182871441261045	1.3673110066105396	0.8367643715240758	1.052555565799571	1.844204906470792	-1.8006888845152222	-0.07915008158889905	-0.6637331189313115	-0.06917339749713114	-0.12982137418505474	-1.2157450115061554	-1.5444663051571643	-1.3626536759095706
-0.7120517057299077	1.232229094120482	-0.6246968284130964	1.0488396826803112	0.7470483572303255	-1.9415267799840485	-1.2813341787333619	0.35494522360215736	-2.3919910737827257	2.290447318809541	1.5048892412879291	-0.2415004462406431	0.7865785711486736	-1.602901487696315	1.5689624960028854	-1.4702274182486639	-0.018501008551654863	-0.6347085865865867	-0.4465362067472379	0.2707928505246805	0.5562673295975576	-0.36380270555559957	0.5622875247384904	-1.394277908695386	0.5322347750464685	0.6245386931682428	-1.401715657539937	-1.5408192752942653	0.4347500900331471	-0.4432193621605098	0.005576867156843432	-0.18544217102245358	-0.447776453078788	0.16608262504788285	-0.056359167475775476	0.4422258995616602	1.5004843847386238	0.8655843629079069	1.0545215322673696	1.8211202070322572	-1.9070509560995297	0.0011440027794759832	-0.8047764301360993	-0.11307800454262484	-0.2161297030155415	-1.0521544797250368	-1.5804825106978655	-1.300913991016315
-0.7831609973206596	1.2752732243917175	-0.5922671470521529	1.169334264537183	0.7193063204340406	-1.885088478818575	-1.4102568922706764	0.23812930537890598	-2.320887944133701	2.2939671219986457	1.4633062932539098	-0.17716191288577968	0.8325451381007951	-1.7143009058463534	1.5223726998637495	-1.4769733297789422	-0.07139859186195738	-0.5409517235709769	-0.3845330347233573	0.21689063294024202	0.5903376595187939	-0.3225202289038072	0.4358566732638338	-1.5076584984813646	0.7148637176730339	0.49311041829671637	-1.281769195011464	-1.5708508209297374	0.5506725335454055	-0.40740563928643275	0.018923495259023308	-0.24155137220741793	-0.5063923573654419	0.32978725723413244	-0.09290973721349294	0.42208615757217344	1.6313514993567764	0.8786426229575375	1.0650240586791502	1.7675601747457084	-2.0038304219855565	0.08271280836743482	-0.9630383685455175	-0.15313737518242626	-0.30701663451445893	-0.8458617124024286	-1.6089745815016188	-1.2490935504715037
-0.8369369456201208	1.3485169038596745	-0.5432358390532778	1.2948900768168408	0.6928675592829839	-1.798409549746881	-1.5400652604730736	0.13452519143522781	-2.247762540779024	2.2375711181864903	1.3947318539356093	-0.1044564586092547	0.8784395729992047	-1.796381666680792	1.4918204932172623	-1.4603315613985235	-0.12402349961454888	-0.44991510527126294	-0.34945652234022234	0.17810107035241948	0.654435202570246	-0.33052001837067957	0.33694413978017057	-1.5755376620204475	0.9461996138454355	0.3961455564438964	-1.1709416113298416	-1.633984731817047	0.6443817331897301	-0.3863283792165459	-0.00706273624614698	-0.20698784826505773	-0.5154490248508472	0.48004705120302926	-0.15872912274349568	0.3995043457190924	1.7891625700112617	0.9092747456862329	1.0617127040657715	1.73184681296175	-2.0894002814177486	0.19904370347463166	-1.1203801875484047	-0.20497257068766378	-0.3574264396624005	-0.6284655476294988	-1.6299893375491965	-1.170708731570786
-0.8639325836922275	1.4435402793040173	-0.5281425179619281	1.4014907456316492	0.689132327291334	-1.6638477841544321	-1.628365668780173	0.041088731726733295	-2.133899822408799	2.1763788833674615	1.342196348430225	-0.017957113189314568	0.9166524323785639	-1.8450653641570394	1.4642142347924527	-1.416465839242662	-0.15891097903228898	-0.35847793772357545	-0.3277902486432297	0.14930564797507812	0.7036120375084197	-0.356516364969071	0.28395183689865344	-1.6398690859532372	1.2080008482086213	0.28249298644322074	-1.0294096101163897	-1.7178816296382737	0.7601785554028574	-0.3223028343365669	-0.06733071046759603	-0.11975299589899761	-0.5077951197428417	0.5950927671216155	-0.20817513470407834	0.3627792047745479	1.9349601223479471	0.9059735828969038	1.0504957909807406	1.682523770672368	-2.1952267891842316	0.3267243698596626	-1.2911274600662241	-0.2476443067792534	-0.38065671925713473	-0.41025788978210576	-1.6974668456761173	-1.1240932872823435
-0.8957582965675147	1.5514106775168384	-0.5071418996907487	1.4746174745105665	0.7506931985324463	-1.4850122837474804	-1.6847906410269833	-0.05191517679100273	-2.029576821514026	2.0023575603394734	1.2614353247931458	0.053527727219864166	0.9211686833260385	-1.8707219802668802	1.4181263945472735	-1.3283927750521607	-0.1836974044091758	-0.2525252412938239	-0.35464927163351667	0.13691104059847137	0.7564688977474223	-0.4356329254620638	0.23746388977734423	-1.6733629656673379	1.4565392656347904	0.2180422509769738	-0.8806317076155088	-1.8120111405487684	0.890181614580694	-0.2672769269177154	-0.13833426854404868	-0.038380960199227876	-0.5037222870683125	0.6708637991685807	-0.2530436433064495	0.28193746626068844	2.0769139021680827	0.8796509025394796	1.054248125022052	1.6252828811324171	-2.2724782969726496	0.468815596679301	-1.4389795848550302	-0.18896547042216177	-0.3419286815872717	-0.17604099594389938	-1.705371662208849	-1.0633969517506703
-0.928668772203871	1.637654592479795	-0.485688453271203	1.5543588786490263	0.8397272166083981	-1.2729468338350136	-1.7130736377786515	-0.1505840675784882	-1.9326950427107128	1.7514032943084377	1.1492458913867376	0.13104442912814304	0.889039278204655	-1.873305728807198	1.3265222727471784	-1.1990481994091176	-0.17066654680101978	-0.16212856212962695	-0.39452289526855105	0.07255450474684644	0.8147556034471732	-0.5163128806537312	0.18280523754867273	-1.683699840502804	1.6711681129275786	0.14781242277143775	-0.7385765053042536	-1.9224346378385047	1.0393777364806138	-0.2158511894766478	-0.19694025549848704	0.0755792715211631	-0.46893180233575116	0.7233298468809415	-0.2624322966367525	0.1265492040516285	2.2164517375658606	0.8326749489241235	1.0624896296397088	1.553145790673132	-2.324868774376413	0.6371116517568367	-1.5452358702323226	-0.0957429109071604	-0.31386413400442914	0.0409488982407331	-1.6803851404627075	-1.0164796219689205
-0.9535885535580706	1.704111976244525	-0.5057206808674106	1.6410505135952342	0.9223371855640474	-1.007609955187939	-1.7095583998878374	-0.2453193525713233	-1.840779634543291	1.469274952909061	1.0097434822110758	0.17874295626909137	0.8419331754058218	-1.8837765645650635	1.2227355432477414	-1.0745936374286942	-0.08174009358886612	-0.1070651591802206	-0.4320525089634894	-0.0010723387615469288	0.8749984392635849	-0.6727758679492	0.20752813991623925	-1.6553439263247973	1.8459914241550366	0.09125550558493971	-0.6218544883381847	-2.0372641312332265	1.1690661574777437	-0.1261138135012317	-0.2906049087911392	0.2208658348766641	-0.4030055428547783	0.7202800446275853	-0.2898750268194513	-0.018732950742120613	2.2607430638594104	0.7819881106618276	1.0898420601708436	1.4330604180670525	-2.328740705208227	0.7757014931996643	-1.6472077183273797	0.11944882511842776	-0.24240586381122448	0.21836638636440436	-1.6621074994605067	-0.9686132013588529
-0.9734545503526825	1.7597808851573102	-0.5383030919237358	1.6542753091869227	1.0062184394220295	-0.7655743917839413	-1.6913537908928191	-0.2885561592609602	-1.7650639860178334	1.214369465348277	0.8590951012085359	0.21509380669476577	0.779820260816815	-1.8909499662370473	1.1001184416581333	-0.935442532665115	0.09597381864170752	-0.06340887081297475	-0.5313431118371168	-0.0522270706567217	0.9274940144748592	-0.8327322097564014	0.25001284291776554	-1.6004839757889258	1.996816942539613	0.00505059987983354	-0.5488747749055031	-2.1667563999124946	1.2934026097608335	-0.06603235573169111	-0.38948903662951023	0.3542374969069647	-0.3612668653726102	0.6416452916390296	-0.24461942906546574	-0.17879593790567758	2.257636426123669	0.7317976162143532	1.1171455018964385	1.3050457789513998	-2.321450041859541	0.8866432629964738	-1.7120599608726472	0.4503362565097257	-0.18900560144968379	0.38936555906703074	-1.6468106443428414	-0.8683922796693283
-0.9875241298868449	1.7935782454220857	-0.5798697503186684	1.6371582658317145	1.0473926701586962	-0.5313720744642232	-1.6718007304667704	-0.33768275556346194	-1.684909762760828	0.9905852846315246	0.6784462639201103	0.23036005929414008	0.7073548120622255	-1.9112675938699428	0.9737349603981522	-0.7859859978513428	0.3132585069974069	-0.0107165463945811	-0.6277398842572403	-0.08129043678927138	0.9951493181632189	-0.9943150623106689	0.3253588310855866	-1.5189330946878032	2.1061532507096943	-0.0660808966032895	-0.529563256173299	-2.306117064177347	1.3582326704545298	0.019589132063624937	-0.5237346615960541	0.4813521943496221	-0.3061867287178016	0.5720928733306673	-0.2163987392459213	-0.35510658674389356	2.2288684073455505	0.6505592136435687	1.0662582318130063	1.1973167193634655	-2.3025548689610122	0.9383282583754269	-1.76751894668075	0.7844947619755525	-0.1395793281940329	0.5255906682744381	-1.6143268037235103	-0.7957942008098733
-0.9959872721472414	1.7752429585916478	-0.6210371899430003	1.5728889393984278	1.1285943040547628	-0.29782475905215644	-1.6560398036834036	-0.36562556248643846	-1.5946336166723403	0.7918768492844845	0.4649095296670363	0.2553407124534829	0.6043525611412774	-1.9103360101288245	0.9086237154305549	-0.6649876962303674	0.5269507953669772	0.02341322512669359	-0.7241679295372536	-0.11615980824018175	1.0613232345488295	-1.1139997174077285	0.37473380355746494	-1.3717368421176155	2.1802035540653524	-0.12893136902191854	-0.5224448088502349	-2.423086119637546	1.422992539202813	0.10739092959437864	-0.5962448222151306	0.5794270380484903	-0.261697490174185	0.4992271767923559	-0.1637944181380099	-0.48853772101362763	2.127196177759282	0.5234490275460029	1.02963216426862	1.077684038810811	-2.25121370549807	0.9986634552024963	-1.8028773008368515	1.1373715446774386	-0.0959560631245701	0.6341681534095234	-1.5781187483536765	-0.6940143590625784
-0.9985225346594062	1.7142802144231166	-0.676086036533644	1.4786173791599557	1.2226862001830379	-0.09732551682973854	-1.6260506555981997	-0.3448059931371398	-1.532156542691934	0.6317963999086459	0.2398960042126764	0.2778108603734495	0.5313825940084307	-1.900947080284959	0.9203219850325844	-0.5239771414936989	0.7282054218851803	0.040186297597467516	-0.8263167263496264	-0.14528154470249072	1.1347387647810634	-1.221544713197159	0.43193777652879994	-1.2087724065286234	2.1919741293613995	-0.1867825901669758	-0.5734344845765826	-2.5177619568035663	1.4720333117311695	0.1776002568280289	-0.6357144784676885	0.6508991814925053	-0.25359697631101663	0.3837716376344451	-0.0864715191904881	-0.5787985043636754	2.0005443673970693	0.3855534194190769	0.9606218503861632	0.9481137851842979	-2.189572152947579	1.034182357189729	-1.8201792569679476	1.486495475302127	-0.10991053285756194	0.7073060301965854	-1.5184745765310148	-0.6001224613020744
-0.9950241841579729	1.5991819737090993	-0.7403471414121603	1.3763006957097084	1.304235786680167	0.022159807578884912	-1.5677563796882223	-0.28030245809594334	-1.5020352533852084	0.49299806685753583	0.02096438690619846	0.2626979620027086	0.4729350545117317	-1.8795651992501092	0.9817671757214572	-0.3759031478891549	0.8999398074345788	0.008940696932840459	-0.9636554905717103	-0.17118104338271195	1.1709640849842258	-1.3118142357412677	0.48834956798121176	-1.0471568595668515	2.1705545013895504	-0.2318841613426314	-0.6217713821756148	-2.578882314524779	1.470815537186152	0.19579834813051117	-0.6730203661283157	0.6964955906956416	-0.27189490343466394	0.2689191352164749	-0.04261441782128293	-0.6615118987435112	1.8853922548620112	0.27317615566991094	0.8656517831484429	0.8119554051126627	-2.120759348222671	1.032183176877188	-1.8060049365516673	1.800025312666642	-0.08486955387422743	0.7420637170960166	-1.4549606548330891	-0.5287854321176862
-0.9985518043730828	1.4885585298544377	-0.8179049118205649	1.2487615517446928	1.3833602906475675	0.12730512166966726	-1.4818291429645112	-0.18440007070693215	-1.5299098026030284	0.38678643683230696	-0.1734597304269346	0.23742883130838446	0.4360050117813481	-1.8803181892170229	1.040634168312796	-0.22871118839476914	1.1240486781235037	-0.03767679213991438	-1.0649402837201576	-0.21466362769198571	1.1596218894320072	-1.3616648856290525	0.5503554799028175	-0.8992252189197751	2.149594777398853	-0.30522626541914416	-0.6788307495805701	-2.5938160952504536	1.476508883869628	0.15888340856401806	-0.6959476000406777	0.7105494769720067	-0.30168185228355837	0.14572907404124436	-0.01630529165277301	-0.74139628940073	1.7957651633160432	0.16655102298937283	0.7997134442102684	0.6908426699512671	-2.0370803224239853	0.9833519810878043	-1.7835929565475444	2.060562704952219	-0.11860463787659976	0.7448064693585104	-1.3927421600897252	-0.524716752821868
-1.0244111673715763	1.365999057821425	-0.8998810644882178	1.0917916927601365	1.4710007661174629	0.20863514312945958	-1.3766213153519986	-0.06677582551555664	-1.5618803557858878	0.2653546529844951	-0.35381264033622284	0.2137725474123338	0.41920523998151893	-1.8570850699365926	1.1124283343199415	-0.11552010563090523	1.3906942226838286	-0.09948181703450062	-1.1577224953576937	-0.26810131052035124	1.1428690402165222	-1.3602948262452774	0.5728695554863751	-0.7460020344531453	2.136686091186938	-0.3576898997185597	-0.7737946170974562	-2.584418938425559	1.4318322676933617	0.08394982984999183	-0.6460202129916771	0.7359900309239491	-0.3466939741637639	0.03436901134498362	0.030327507607215927	-0.8517979363153498	1.706957220206122	0.09659218519883891	0.7136395436132978	0.6084078548532605	-1.9254101890820468	0.9041421696167704	-1.750642318196172	2.249711570493779	-0.16072800095131132	0.7067492259398096	-1.3157331213283192	-0.5408395463517162
-1.0741661530017903	1.261838892121121	-0.9973976632702929	0.9586168298847848	1.5427187325968201	0.2608298009083331	-1.2810739739280237	0.05225903471072433	-1.6044128135948246	0.18683081028232015	-0.4576755800458156	0.15913683261975206	0.42146981623831137	-1.8576673270135728	1.2150944324840118	-0.03861714661595698	1.6186428203328886	-0.17165667490818168	-1.1981510304368155	-0.3488519914413263	1.1058215556514104	-1.3049809055020674	0.5948340704067526	-0.6052520068707538	2.1169619417217582	-0.4469085131147053	-0.9005493865175292	-2.564343821990305	1.3646557905387264	0.05133857007716739	-0.6080579337850418	0.8462862209505506	-0.3820370854867757	-0.040210485571825674	0.07734868963295156	-0.9562954210758574	1.6490358172819004	0.07330387200253352	0.635533291391431	0.5435459446458489	-1.8229892503959018	0.7972925790834913	-1.7083617110771652	2.32033447779147	-0.2663250894657696	0.6362237437127729	-1.2469416272548253	-0.5580176735859409
-1.112893216258941	1.1806652046508792	-1.095096191749255	0.837946834866394	1.6017276993901959	0.2790153727405977	-1.1867904711811619	0.19571749624342932	-1.632763944393162	0.12347620690765115	-0.5109186701704604	0.09920492766263259	0.41812255009170807	-1.8479101768012716	1.3286385661628426	-0.022097570662341904	1.8368732183172394	-0.2928995987096559	-1.2030157783391755	-0.4195591382413452	1.0414411071418732	-1.2470524194209038	0.6350155036065978	-0.46051381941944747	2.177366858232946	-0.5362869683605389	-1.0464083505350434	-2.489491083460782	1.2680978563606153	0.018057653007253906	-0.5878385570322466	0.9573376359564328	-0.4171809630036318	-0.1423015397508349	0.06194572567961122	-1.0637804955033474	1.615658235832904	0.09115492494467495	0.5572570215555774	0.504007946756469	-1.7489825297130186	0.6937348104964226	-1.6952084150951792	2.3457444529210143	-0.35256822495999396	0.5674872408095653	-1.2023340069771704	-0.625168517959085
-1.1415886381316986	1.1212587191089614	-1.1539798197877817	0.6950168127378241	1.657180153425972	0.23696754587641763	-1.085532978356701	0.3756720312435387	-1.6755868473989295	0.0962882943892084	-0.5304555122792285	0.05006454905037287	0.4041243634127486	-1.8365008617897705	1.4652076864247772	-0.021023383092339802	1.9942753549953813	-0.42472213859105346	-1.1412576982637324	-0.49016392958269794	0.9535173244859838	-1.1100571700515935	0.6638287656361097	-0.3054103979681632	2.254502121697767	-0.6474730281743551	-1.1657551984233165	-2.399420612644655	1.1527908736522614	-0.04618342142862483	-0.5750147186569765	1.0623995501419505	-0.4739972011211376	-0.2596476082640889	0.04651987470702403	-1.149003974923529	1.6048660292967145	0.13480979272054305	0.4950575948484895	0.48542881235482227	-1.7119744681442437	0.5907600351452362	-1.637901781902233	2.2633466195194547	-0.4649405036298237	0.5154247326733773	-1.1189059747192585	-0.7071464135984165
-1.152166610162798	1.0667449027881557	-1.203795478608381	0.5813013888607357	1.7064764172303868	0.18716611676578648	-0.9678560409485021	0.5158459102224475	-1.7218496458216463	0.044738437755570355	-0.5296876037829898	0.021485969757708605	0.4013569712071178	-1.8346804464851432	1.5935535323454202	-0.07330808932403488	2.0895587200323917	-0.5761204322889316	-1.0361234342456205	-0.5484251665106188	0.8808153319968955	-0.9271110960512097	0.6885321280689851	-0.17425007468344905	2.323232993261171	-0.7353301325587308	-1.2500998634505123	-2.2588050378339366	1.0359647366967608	-0.1053445427950103	-0.5300499614971226	1.1765587319772342	-0.48964997175565833	-0.3444901782239459	0.02066052822111151	-1.2296485644007364	1.5881945306079583	0.18772541394189063	0.403869736003871	0.5176128815958132	-1.6460534823766764	0.5123218556218854	-1.6117563858951738	2.0725977493746686	-0.5711328910723268	0.4372743074476714	-1.0004062416524702	-0.8180540349928027
-1.1748066860211996	1.042691115147797	-1.2293597377400538	0.4803585905788691	1.7733345953069157	0.12287500184898204	-0.8566686547211628	0.6660422142865403	-1.787536399335814	-0.002195599177281349	-0.5108637992349938	0.009319510150395708	0.4037019751744304	-1.8198033782285772	1.7152187597764872	-0.1529466637263025	2.158659542684597	-0.7394648034092429	-0.9167462007373299	-0.5975672516686454	0.7880016047501218	-0.7251044505035127	0.7302541222864123	-0.057692283371909216	2.407706994721741	-0.7948491734221006	-1.2850838806282674	-2.094167506198522	0.9359724109038128	-0.16609406436595475	-0.474986649445796	1.247056150119763	-0.5178500260215413	-0.45468115852685675	0.04611586906292161	-1.280143306527766	1.6155119946163352	0.25776706232351937	0.38647307993278207	0.5489196625561693	-1.6088554912236308	0.4222021399781677	-1.5552329745867062	1.914292395169774	-0.6506388779976187	0.31408824380628697	-0.9283544645164052	-0.9364463307966858
-1.205632652259307	1.0259351688053349	-1.2211483779413292	0.3906146074074337	1.8190035460417788	0.03566705918206138	-0.7236144815760979	0.8127778913211301	-1.8597185478862488	-0.007498122782262551	-0.47828845030628375	0.0058990674075551554	0.4476017501412648	-1.7882412383333501	1.7545118408406064	-0.22063373153409377	2.186777994008464	-0.885142954049377	-0.8048068169520816	-0.6320641752301113	0.7101942059655608	-0.5620471934854675	0.8407518830482659	-0.03189673857673947	2.4780624254544974	-0.822791811379146	-1.3033797390904902	-1.921884859284368	0.8668762397500325	-0.2254787383537229	-0.4928776756555944	1.3052030297608592	-0.5207899320238158	-0.5041334329280386	0.09156430488038181	-1.3785584180121364	1.6226165510158232	0.31629084892060944	0.35960094014112726	0.5745095546277857	-1.5920833925888798	0.35566243899981986	-1.4899959064546406	1.7547977494962488	-0.7089260911187214	0.18673924951571488	-0.8467052466292767	-1.0722316791477842
-1.2461046576229158	1.018029791926372	-1.1874429074520514	0.3558881316607547	1.8608018505961161	-0.05805362100625881	-0.6015653499523819	0.9467388056604502	-1.9009716678488584	-0.01022996354755093	-0.4539090204623982	0.02357877239531721	0.5077661599004509	-1.7898878867225356	1.7157770294640522	-0.30212557833478965	2.1850527019781305	-1.0050393731232654	-0.7180049943115705	-0.6619207506445351	0.5919298859836277	-0.4076424341014011	0.9756032414120291	-0.019651917658915073	2.5742850243612887	-0.8472874451489003	-1.2971754595556866	-1.7695703075484612	0.7890161028404348	-0.2694678723103986	-0.4828846468386283	1.3240550744843638	-0.5098239469508989	-0.5288500864816752	0.1637387190938654	-1.5115821866656587	1.627147064380448	0.319999603533621	0.35677653104768586	0.6324195089340017	-1.5856257867236772	0.28806019801846744	-1.3910804793532099	1.6254722304628095	-0.7525452588416317	0.01681176124142376	-0.7992642759829667	-1.2285128965325902
-1.2896464553023659	1.03955632279174	-1.12250712285122	0.33020547118632526	1.8873739637910412	-0.10898400151809762	-0.5007569068947377	1.0070812754251928	-1.888961908911766	-0.016316171047351537	-0.4051479408923829	0.06974450793496643	0.5836534039362185	-1.8121654948334118	1.627830804337065	-0.3763368445182604	2.131034286630649	-1.0785506380950074	-0.6202962163277072	-0.7200626571721369	0.4948099105334606	-0.27752157433610536	1.131501714762436	-0.0068179736960695516	2.6471623318182473	-0.8610645098780731	-1.290589480035279	-1.6031885020387713	0.7506004967791968	-0.2580447317316826	-0.49237037599466726	1.3133715621899325	-0.4913041719492145	-0.5518977802849779	0.2669079786315967	-1.6171362428828857	1.6242676934001825	0.2860923479137388	0.3536653971302035	0.7369939982217175	-1.547215349041339	0.24283891152531273	-1.2972194067999812	1.5293120583159963	-0.7955421762013943	-0.1505400160474061	-0.750986828010191	-1.3655615308228897
-1.3495640380668772	1.066789635049946	-1.0676122606435223	0.33870844074786033	1.9158143803634609	-0.16667662447087608	-0.4169627968126469	1.0556989066680225	-1.8452856645373905	-0.013982946567053022	-0.36421558911601754	0.09690375630737696	0.6676489998933527	-1.8268246648944246	1.5495638414221264	-0.43932191314825264	2.015250578672569	-1.112989968334102	-0.5396100559851386	-0.7711678265539209	0.42523766651326256	-0.16757833837458005	1.2805205841901757	-0.004623998218060479	2.718160882586247	-0.8509817344191936	-1.2702740682773508	-1.458761158021849	0.7635709655493906	-0.19378108894994037	-0.5119062535859842	1.2547648458995255	-0.4653887522061814	-0.5735269798857144	0.3841079263012422	-1.7175215083889988	1.5876066013927015	0.22542648693676615	0.34216406033196467	0.8407524257363352	-1.5371061118571674	0.2169115861502398	-1.2119514372217761	1.546802376434621	-0.8145514604296084	-0.32162958755877974	-0.7697002311096803	-1.4563430799527037
-1.414062760056687	1.1280951445027407	-1.005417968371658	0.4141003253307522	1.9192554130005974	-0.23556112907591306	-0.3547193081085561	1.0883945846718015	-1.8031870289624812	0.008268256575745474	-0.33277636453575593	0.11586874131623756	0.7686405894267035	-1.87838937645562	1.449166083916463	-0.4808522798052879	1.844652746468658	-1.1031555931096988	-0.4595580801500983	-0.827604550623256	0.34031713516557993	-0.11680639778042967	1.4185207216129707	-0.03611810991313112	2.7621235716591803	-0.8361601928359457	-1.2111407240719985	-1.3457838228330632	0.7891325323371907	-0.13374085824899334	-0.5341112631719115	1.1553571550271577	-0.4165518625212899	-0.5801104141218548	0.47055637736650413	-1.7508862194723291	1.5854732582401991	0.1493169704524731	0.349279728434496	0.9181672159339531	-1.5114140925290558	0.19484962381728135	-1.0908452369050525	1.5914572403740768	-0.8257048019548346	-0.4369725719456059	-0.7731653408100504	-1.49928613127962
-1.474664891825104	1.1725926609785742	-0.9299850113541487	0.47658811443824967	1.9067368180370465	-0.33893876191780514	-0.3025169806374485	1.1052090036280366	-1.7454935279698713	0.02041642657769117	-0.3439005929006546	0.15390702446047594	0.8742243709352827	-1.9126455930914452	1.3547740346099295	-0.5031561660173843	1.6992450125956364	-1.05121320785303	-0.42569030016548715	-0.8680229859892498	0.25839600333011037	-0.11776331851411244	1.5640154416946286	-0.08009025399350395	2.818057587765964	-0.8036130951049731	-1.118061821994622	-1.26481274808645	0.8267698991306386	-0.12522890458353714	-0.5384078202238097	0.9556135143910396	-0.32539374919681413	-0.6261790529806396	0.5662519802778541	-1.7948233268467573	1.5509405688035796	0.009668654509549502	0.34403421399678447	1.0182797854825103	-1.5310163300185329	0.16097310142743676	-1.0276733676777845	1.6883197006289037	-0.8372381040837205	-0.5249031001756184	-0.8134791635950558	-1.533133107085968
-1.5284634836327027	1.2178238136777013	-0.8673458753093293	0.531230629504179	1.8866480887481292	-0.4546104510056187	-0.2507894418858546	1.0892877520129773	-1.7015236663403215	0.041614683734056225	-0.3678108193262473	0.19578667017090146	0.9931872208265717	-1.9643378026790894	1.266649526327946	-0.512624102270727	1.5609037961092702	-0.9463021184511027	-0.396787632145206	-0.928582523459897	0.1565901165059203	-0.11161162463086434	1.715890968157772	-0.15932120917250972	2.8121957923425773	-0.774894016572629	-1.0162567728474907	-1.2460374220790327	0.8594370076941477	-0.09036757331650944	-0.5231626909096493	0.765685271023935	-0.21403017728956794	-0.6496482422041339	0.6961164102935263	-1.7651946539616343	1.463890484641458	-0.15125969652490662	0.36451812535022377	1.1550498077608409	-1.5295587614960755	0.12389462269731062	-0.9562176228194229	1.7909020467063201	-0.8487478237068913	-0.5866874106351092	-0.8211496474173906	-1.5159919493638196
-1.5720472313903862	1.2743367490830013	-0.8397695535738293	0.5848358948415335	1.8433897855279355	-0.5874110579048614	-0.20747492763978287	1.0587783343667045	-1.6270158222850828	0.07744593791683177	-0.35703175419025607	0.23456545048207206	1.0901040238963762	-2.015003960004127	1.1779131976247554	-0.5328505318999313	1.4189327645437544	-0.849123247840535	-0.42705757869089184	-0.9858219322950245	0.09174032366864007	-0.15460637859548218	1.8532306557880172	-0.29567426612191666	2.7976523579369377	-0.7365873091695134	-0.9267808538712282	-1.2603653243981063	0.8903916556211586	-0.06792392775481956	-0.4952524963965388	0.5700883880913399	-0.09033718341971637	-0.6803866062896946	0.7980899225843732	-1.7080611418630824	1.3807543292551887	-0.3283823689478765	0.37937768886612666	1.2906941432147596	-1.5578103170336006	0.10150464651045259	-0.9201597958511579	1.9359989501082935	-0.8391150530134714	-0.6392150140916619	-0.8428320408703476	-1.4987711806384867
-1.6126844628575838	1.3298261149554067	-0.8381612722408388	0.6842254490357217	1.8207123768719669	-0.7242226932574627	-0.19330368098428707	1.0689280270277062	-1.5568668131819772	0.11453222727238366	-0.3353898489775903	0.2374025037117899	1.199135799148443	-2.071132052794297	1.0899698013448769	-0.5287315722186781	1.235137623354031	-0.7350051935331768	-0.4536315095631155	-1.055935697990034	0.018070783912995287	-0.23419907502020149	1.9859802499265977	-0.4904062477572209	2.7977672951021013	-0.6883332855021692	-0.8553132313256444	-1.305951201434961	0.9394859077269719	-0.0804520464169288	-0.5152995461652781	0.3525000906143649	0.03520541155630883	-0.7098304930943987	0.9072969270626754	-1.66196201953747	1.3190583219573861	-0.5191547561443175	0.4428455808709487	1.384879301678201	-1.6248013021422565	0.0853536097803709	-0.8845323060684033	2.0713569358766835	-0.83355185796841	-0.6448564238085466	-0.8728168240592462	-1.5001019610951993
-1.6392624592985474	1.3514839404172672	-0.877713016469297	0.8094790301144345	1.786753660257411	-0.8766486403331488	-0.14812783026136478	1.1142031215750419	-1.5027222572048409	0.13406299906055477	-0.3036351392864211	0.23181687084579713	1.317518517820447	-2.1436659489661687	1.0393768576110747	-0.5049630448301041	1.0439386373654647	-0.6214530986826932	-0.5039568138835749	-1.1635367306002125	-0.03466948484998371	-0.340506012193731	2.0728888316149257	-0.7088091933414715	2.823051141630878	-0.6691297830774853	-0.8130989780043792	-1.399417007937085	0.9842143322439009	-0.13276752884980308	-0.4752219048229068	0.19254672570281595	0.16504008071729367	-0.6726148791958607	0.9463429779685677	-1.6387697558425658	1.1848374417098169	-0.7108403120136815	0.4834303063078248	1.493885768518151	-1.6482152947536803	0.07011361527813684	-0.8837452328469875	2.163223953934628	-0.8208309627042393	-0.5869717083379805	-0.8777281451951658	-1.5210704950482248
-1.641616430733982	1.395939762469853	-0.9360651132303953	0.9652187818060934	1.7465885745496255	-1.0299788196021034	-0.10597956180677517	1.1473239837176683	-1.4272726001900626	0.12003085012311107	-0.2323816436200033	0.22820982925133312	1.411059264672971	-2.23735320888806	1.0244635703763203	-0.4767170978129731	0.8641914089144548	-0.4590240098143469	-0.5942822878302503	-1.2865535122982865	-0.10429696780497885	-0.43780550879447633	2.0959451403861533	-0.9006537407310133	2.828704807593021	-0.645450363008267	-0.784176562524805	-1.5220297085550711	1.0251964009441583	-0.18217840217137243	-0.341979068002906	0.04634687380563145	0.2408386934234906	-0.6488490220420015	0.9520870326978063	-1.5948068761044816	1.0213335957408696	-0.8615529891463591	0.5091192582052996	1.5930701895928812	-1.657366703880939	0.052401569928938754	-0.8772201997733877	2.1683351900636056	-0.788607426266042	-0.4964287855479427	-0.9293523043629751	-1.5254397485733815
-1.6385593187826977	1.463171377404895	-1.0005343821821542	1.1044162555253758	1.658167920884934	-1.1556686736114303	-0.03316613877209572	1.1900935789913671	-1.373337342389912	0.12798320935425128	-0.1607315289926641	0.21603318177568442	1.4729020684092562	-2.298177835253918	0.9999637807998288	-0.4012317068555826	0.7155523546090643	-0.33249601356725966	-0.6252075098819956	-1.3965545062658407	-0.15537656010524678	-0.5217467991533167	2.0593246974509216	-1.117255188672765	2.805987632218762	-0.5925325080901913	-0.7556902705355275	-1.6473593681815781	1.1114299912783487	-0.25264589423500344	-0.23392249759299172	-0.04678007489768821	0.3015084153840759	-0.5945843236807866	0.9217191424377612	-1.5115125058305894	0.8558032219944941	-0.9627576662324314	0.5383657114150171	1.6842196047856894	-1.670741695644553	0.031023130841075573	-0.9163458406901837	2.1682338181194427	-0.7784050333496406	-0.37425086514323785	-0.9890113930487552	-1.5085293631450676
-1.6294361301777278	1.5252542308308314	-1.0499154628553282	1.2253651533171546	1.5749280628626914	-1.28383394049062	0.04861552077792937	1.2814022236208478	-1.3153932949270741	0.13798854941631403	-0.10466584738157025	0.19023460365005745	1.5114662049288667	-2.350440303726763	1.00408337163595	-0.31848117921762087	0.6054015752103303	-0.21456890072527238	-0.6385028389899383	-1.4400397612453149	-0.1976244917925646	-0.5915324493255165	2.011561826582512	-1.3372386091846935	2.750536662846655	-0.5606188982525013	-0.7212637265544746	-1.7607112777698872	1.173501397101538	-0.3304851011564126	-0.08090262221691005	-0.05731198809890399	0.3365018288321642	-0.5390187445506005	0.857379900245985	-1.4009753153737763	0.6486869251740975	-1.0248297047517965	0.5577627127101056	1.715809427652209	-1.742932332208532	0.006832328728956632	-0.9597079032212502	2.1617846813418353	-0.7825947067780675	-0.22679141122559215	-1.0601699173803816	-1.5123712649279826
-1.6039829202094065	1.5611161111671135	-1.0787390580926899	1.331585229566046	1.5119109735549041	-1.387646662125887	0.12600047208890341	1.3163466065173757	-1.2662611101992125	0.1375585572520048	-0.04873853256758371	0.18884111774316087	1.4766319764324367	-2.364856062195906	1.0413971807438966	-0.27087277345313365	0.4953000667159849	-0.11900266778705267	-0.6588912890863259	-1.4907370397069182	-0.23108510330918844	-0.657471753215342	1.952008257881	-1.532109136308517	2.624686213849846	-0.5119112303886025	-0.6353899081360085	-1.8612046696363298	1.1966864651660791	-0.4197147449369574	0.05548439787751162	-0.055283437667685245	0.33264871294686416	-0.49568090967378475	0.7967424343998791	-1.2639999751993183	0.4292473355670233	-1.0795196901446635	0.570813611129058	1.7183720873354793	-1.8285037900580179	-0.009356305732637932	-1.0101461321441076	1.9952014509373541	-0.7942927222383753	-0.08091197126952637	-1.0938776478175407	-1.481075528009924
-1.5801776809280625	1.5985117965407771	-1.0803176831741503	1.3910538078912595	1.4820023097365955	-1.490519586474787	0.17413977643576695	1.3398411874966574	-1.2628716793468429	0.09476706340393234	0.009243129579034323	0.18983523921129464	1.4274600040851932	-2.3542176654838647	1.10621330459219	-0.22229373233166333	0.34874805660736347	-0.05229186545247484	-0.6728513482858751	-1.5096772169565504	-0.24930365047699654	-0.6954270639828217	1.919384871419566	-1.6868494141890154	2.477269980296836	-0.4866668243045857	-0.575766016935668	-1.9351615366757493	1.241346926053322	-0.4895521947473874	0.14847349066750143	-0.06256165229295683	0.3534441535005168	-0.4685771330192573	0.7547297282556578	-1.1804314633386794	0.20885747448715547	-1.1224270970517538	0.5656044253784003	1.7105135609109137	-1.9327570791096416	-0.025900186049927797	-1.0903193921654366	1.8317474052377212	-0.8280035044230825	0.04306475441648023	-1.103106952458278	-1.4246670358240776
-1.5435090222028633	1.643076281114223	-1.0843338240063922	1.4326876441335603	1.4716874604052184	-1.5589473062064907	0.22160624469263607	1.3567804955233798	-1.2774400551493268	0.1274207967174509	0.07453751130689693	0.1924631194179704	1.365802942740372	-2.328540845522347	1.204694682649495	-0.16291593487371792	0.2358125553849582	-0.005929934406709714	-0.6591829266866912	-1.5307215586065122	-0.23734830274854293	-0.7185696150598396	1.8949332484786239	-1.8271159545827342	2.3401519614220674	-0.4742045783966863	-0.55729585616788	-1.9479238215737762	1.2697607369721788	-0.5114673926703021	0.21538863945369488	-0.01596953402413955	0.28875830269241837	-0.4285407420779016	0.664487903013348	-1.0914643094643908	-0.05605058439520816	-1.144874449638668	0.5733760864601157	1.6845977750514507	-1.9884111485282734	-0.015898135325525843	-1.1402613588178159	1.6285015794787285	-0.8209520620579088	0.1611655575339242	-1.1054254468652576	-1.3370712482504687
-1.5164264330595083	1.6665215550680377	-1.0665286668376066	1.4797831013772693	1.4776422478074391	-1.6264509514439491	0.2577277587323133	1.385895084674556	-1.3120532097677964	0.201610489544548	0.130260551418393	0.19789700666611965	1.2865491178593214	-2.323944296878164	1.27635661650109	-0.07845767849635141	0.10775458183294447	0.004693905412564005	-0.6567334617539441	-1.5634264779749656	-0.19236328184208387	-0.7228464908389742	1.8570192618668604	-1.9324511550325003	2.225297892721626	-0.4482540552341693	-0.5751688292895963	-1.9338660616211787	1.3241383256676293	-0.5623251044867444	0.20921797804373785	0.011119673432901767	0.2526661673140171	-0.3925150421732874	0.6113779777976336	-1.0721216732741794	-0.3100587320616121	-1.1529625150274185	0.6035200771262148	1.608258545580275	-2.0716493872521764	-0.01907461656735173	-1.2054463568744864	1.4462677436292897	-0.8410481811170685	0.23334900631848932	-1.1158132399326322	-1.2661654012857064
-1.4926173801346887	1.6289856507778366	-1.0303873915351358	1.521377473119419	1.4911706064433734	-1.663074758318139	0.28030814408863547	1.4080804352857035	-1.3722850610566615	0.2545936533925506	0.15016910427090366	0.17125841198602726	1.2288427218799671	-2.3154890194291715	1.3181919758831757	0.06541803536828708	0.009006451142720662	0.050693776033085246	-0.6423159460690329	-1.615777683608161	-0.12352317764955904	-0.7038798637970225	1.8358487196260858	-2.027041563724593	2.1382958949094113	-0.40589510043361904	-0.6114884286905854	-1.8731142367769167	1.3918189592555872	-0.5995512945243509	0.18019540316725896	0.06600197669200691	0.20526839883463546	-0.328679560785326	0.6059613169032855	-1.1188488776474217	-0.5202389799923753	-1.1455185705124937	0.5933459601211268	1.5660332401219876	-2.146698840157615	-0.05125054436757981	-1.2716784984323182	1.254556707424376	-0.8582582203166013	0.3179197121567344	-1.1269905403148213	-1.1688489801133006
-1.4833016025341912	1.5841382152827925	-0.9695019665183118	1.5261789065433171	1.4867259965688775	-1.731095401916669	0.3536798568963286	1.3846525085856136	-1.4406467594668013	0.3095249741110225	0.16800734940664877	0.14183638443587887	1.1412115323639673	-2.2955692628685385	1.3440191526251164	0.21939636950698382	-0.046806543444391294	0.08289216336539267	-0.6463821451304905	-1.6911688150132966	-0.021775149877208043	-0.6542302690633881	1.8534546892808865	-2.047664120634371	2.0611708825971595	-0.3841357423958166	-0.6327613999499733	-1.8139711830863654	1.4282151541888797	-0.6331183737728493	0.14152445344192366	0.15871986545031205	0.17106358023483237	-0.289734194527773	0.6123733641173263	-1.152245088286333	-0.7188898866061384	-1.1272375261747543	0.5407817158299786	1.5179900446535903	-2.1910859481489444	-0.11325517710350075	-1.3052048388305713	1.1058991406104777	-0.8796836096496252	0.3582002422195492	-1.1505078890031661	-1.0718413666881825
-1.4777980382931855	1.5477970275655684	-0.8802212509737274	1.5110861061514687	1.4604886382469622	-1.7940820056966402	0.43142940476979924	1.323123592651249	-1.5166335324700793	0.3606426993158526	0.20992387174586016	0.10828880641333508	1.0430851447205618	-2.282867039260001	1.3176001547531575	0.33299770500411274	-0.11224575993884174	0.11223995408633969	-0.641577761120476	-1.7472825633354145	0.06637555432282319	-0.5747218631032951	1.9001950272252852	-2.025016605616741	1.9587944857392663	-0.36116647435983257	-0.6455031191226229	-1.7237686618482866	1.452302690123012	-0.6318454301268515	0.09385861602636965	0.2323309607940705	0.1228626442459297	-0.25708475399570274	0.6800175018392712	-1.1946988529525298	-0.854920798343635	-1.081548142503273	0.47269513358192283	1.4460294336516593	-2.288692830045656	-0.137464426700708	-1.32251869909402	0.9557150240356419	-0.9114753768133059	0.3455024849097384	-1.145296644071448	-0.9153546162997503
-1.486022637154171	1.510913027005968	-0.7822956240455464	1.5077785920009543	1.4074860124810138	-1.8252927779377803	0.4740101040993315	1.2765097995281363	-1.6047074049602805	0.40280974185665147	0.23879901849423008	0.07905230530761753	0.9236285651974228	-2.284864669236329	1.223907356979635	0.4384165586937473	-0.1730418419959983	0.09785998252470723	-0.595046654708016	-1.78259475820761	0.15744068860979749	-0.4619607161479089	1.9644030083701522	-1.9952882378897125	1.8712861702994417	-0.358110284359662	-0.6422627142351944	-1.6430496049004302	1.4560189636773635	-0.662305285434802	-0.03129743822163722	0.29197244515346316	0.11605481205772009	-0.20190875011330972	0.7641843161031507	-1.2119625184744476	-0.8741630397587177	-1.0792199175373427	0.40796374732019014	1.4172640236131424	-2.3878200888619983	-0.1741257287323428	-1.378624765527075	0.8513893940401045	-0.956979779211219	0.2803852096755719	-1.1109250270008506	-0.7847031205110356
-1.4772755691370016	1.452695689261319	-0.691759650623688	1.4943927818024405	1.4013855001648754	-1.8704213108393133	0.48665003489881886	1.2032434158400114	-1.6881601075058346	0.40578046715766736	0.31262120251720094	0.03481175516127342	0.8145260572346608	-2.295936104134471	1.1316299695676444	0.4684574865148015	-0.23241514565124918	0.055519667352348964	-0.5786000395093388	-1.8273433211212815	0.240636242388778	-0.3553745922603241	2.092217384920593	-1.9437736936660506	1.7985186744313642	-0.36845590829837543	-0.5998866613053868	-1.5503156857042866	1.3952032137665569	-0.6704441572907649	-0.1947958591703249	0.32727626192896025	0.09756384431729613	-0.1515419117071245	0.8521412307052378	-1.2513541445254546	-0.9228335592823974	-1.094522725742237	0.33929707667920933	1.3483354483302203	-2.5004991055896917	-0.19600532449843094	-1.426422888974392	0.7184624538027583	-0.9810220982614251	0.1948188068134455	-1.043720850990042	-0.6226525042968457
-1.4745225952529128	1.384679947869901	-0.6415995230353135	1.469487504833877	1.3783396549340954	-1.9028734284148707	0.4783905125457032	1.1049136199276162	-1.7627485795168254	0.3997784040614959	0.41069737044001037	-0.023921841998118885	0.6703388195502237	-2.3155559059005917	1.0037145031303913	0.4643246890663062	-0.269545148142668	-0.018137468840587746	-0.5794473158296036	-1.8920767249564157	0.30018791969535696	-0.2777449915740684	2.1996243595212492	-1.8669073565022334	1.766402124074548	-0.34871056909508696	-0.5507113475530027	-1.4928262830494166	1.3325379618020183	-0.6596037543782302	-0.3777202750547649	0.30453628129461363	0.12587562742984018	-0.06722126655700114	0.9271673675169178	-1.2827949963884253	-0.9056900374236789	-1.1553404350102012	0.28071552537695205	1.3560034066012572	-2.6058648930774977	-0.2241465237744032	-1.4672557435264264	0.5706599332110833	-1.0000880533450711	0.07606752531132142	-0.9911828830630691	-0.4325936352938576
-1.4571514492206683	1.3337429633255886	-0.6337394757547179	1.4234309586904386	1.287527696674911	-1.9963162477310459	0.42866127073290994	1.0441705228637281	-1.8430066155923963	0.37530992457424733	0.5200061366545033	-0.0919377668593231	0.5776105701587382	-2.361045601978721	0.8387362713193129	0.46487980592538214	-0.23522539434150397	-0.12089807637422909	-0.566417442392817	-1.9315345283442595	0.35526997591652404	-0.22531879971158292	2.3057448492467794	-1.7567169695779825	1.7809112326511314	-0.3349322362372841	-0.5450919000577997	-1.4427222102026491	1.2340212266837467	-0.6318371847131337	-0.5362842289905203	0.27063148190201647	0.1508730845018596	0.05601572651213242	0.9883788000022304	-1.3383220311523871	-0.8386730236987219	-1.2083114076622075	0.1950726781618809	1.3779699084696617	-2.6687278244892134	-0.25718948337376946	-1.4964450962002955	0.5002717176402036	-1.0185720031139334	-0.027283205512219123	-0.9223858016327539	-0.2969315183108532
-1.4282206731078564	1.2515245592536757	-0.6442942497368681	1.376874748087188	1.1515669637591994	-2.0560772760789945	0.37677388901912656	1.017934696949666	-1.906056927231522	0.36096368169217163	0.6105340274283956	-0.14919519551721958	0.472461425846184	-2.414978853134562	0.6647086891814592	0.44191646361817866	-0.12973787913771256	-0.22796956629087353	-0.577399307144742	-1.9882181545247994	0.3949219762572675	-0.2550062474733215	2.417196240237939	-1.635190230100506	1.8117675125239683	-0.3039933561789772	-0.5531090706610355	-1.3789651594156722	1.109129422413499	-0.5933235983942479	-0.6751403752838453	0.2867573676193494	0.15264112163352392	0.20578115498723207	1.0264251857109188	-1.3487237571241582	-0.7728254456481454	-1.2592013744141641	0.1065100580476267	1.3806007871028338	-2.734295842108587	-0.303552405658373	-1.504196457976682	0.4241195873806767	-1.0443497760596012	-0.12198054312163471	-0.9022179526443747	-0.19778110642730778
-1.4042442965755364	1.1791671004634028	-0.6395275776158968	1.3398663783167	1.0135774307199998	-2.133527475442402	0.3244886369317713	1.0027066498382065	-1.9830827050620314	0.261323444355128	0.6880174626671323	-0.20939793691099137	0.35393644481752917	-2.4733321278141385	0.48116893167284475	0.40270152854617197	-0.04315475905244613	-0.3461924636101107	-0.593458284335951	-2.0615004006479376	0.46139673433238615	-0.3138093658917437	2.486172494653932	-1.4797153767266293	1.8633225779584806	-0.2522094964678679	-0.5851027368918353	-1.3245146426149952	0.9954716161749853	-0.5722675911098334	-0.8040942064591142	0.3005762485684642	0.19630981432831346	0.3661471932801418	1.0659838063391684	-1.302645920861862	-0.6364647994919408	-1.345942869926593	-0.008420967048852502	1.3906111764906088	-2.8007486307121128	-0.3591794792638566	-1.5047822813370344	0.3508844086876406	-1.110864643162961	-0.21918481001420392	-0.8811172306284168	-0.09687212692297373
-1.36844848550086	1.1170618291455143	-0.6546323049578346	1.2731742804622064	0.8788986714915812	-2.182152784775457	0.28021455023644715	0.9723515894700631	-2.0276790193778345	0.127307729457795	0.7563202680868526	-0.27810277615313284	0.26979846100212823	-2.4992854578276082	0.38075170117312995	0.32594738730481765	0.041859674303032904	-0.46862793684825343	-0.6340555474033145	-2.1038096165628946	0.5422067424591556	-0.4216606102493127	2.5747163246266984	-1.355113821245898	1.9728180896343634	-0.21021195832708917	-0.5991219375191974	-1.25784903024647	0.8625240605949775	-0.5372049420449347	-0.8528009763086926	0.3000529181944186	0.1697872259197694	0.5195423457775807	1.0356421863968683	-1.2243925294659856	-0.4784625283279566	-1.439046228464461	-0.17683606179493003	1.3999126820076646	-2.8446204841876983	-0.3911559985347999	-1.4823598817158872	0.27477853329665514	-1.1710346325511347	-0.3123034437897022	-0.8940612739314648	-0.007300295041504967
-1.3311203048070657	1.0996695430866101	-0.6926145491053034	1.222658965729455	0.7556685220462713	-2.239462705355777	0.21381134620568876	0.9494253239238937	-2.0503327066024286	-0.0344062908130456	0.8312330745642763	-0.3268517261398601	0.17875155675823834	-2.4875113702039306	0.3352619318364657	0.16723295377619093	0.1106841584947668	-0.6240133250553817	-0.653433811397688	-2.135988494831266	0.5957014705653543	-0.5244460282228492	2.6172855378457625	-1.2470995329624288	2.1040258530917844	-0.16388756529810203	-0.6127395809362703	-1.174169584084137	0.7108543633971347	-0.45911982724000466	-0.867061518303841	0.25274514527455627	0.15939333547016737	0.6614112196690207	0.9518005668238578	-1.0817735189167437	-0.31569180538752584	-1.5302555112859435	-0.32029212181045386	1.38593076331908	-2.811320750739534	-0.3958478089088585	-1.4504425360575635	0.1600369569398335	-1.239749865805478	-0.4457668038835026	-0.9310503866011676	0.05765098025870867
-1.2947147874816967	1.0888224961373496	-0.7252290117257825	1.167804445790412	0.6915701813724797	-2.230224020167762	0.08412618117258885	0.9172663882736101	-2.061865734007154	-0.1909248757082128	0.8935479013150633	-0.3774763163075646	0.08627474985411569	-2.48133850739824	0.3456668262254939	-0.012767981193541588	0.17054636242333884	-0.7673467151368752	-0.6218736775626037	-2.161578371115272	0.6365975412943541	-0.6681996151071949	2.643378026802366	-1.1593998324383075	2.252292311026024	-0.11275344858363397	-0.6511132999129716	-1.0555881325566836	0.5580721238645008	-0.33185205178331517	-0.8072059670891762	0.16745741046995782	0.09372475375603324	0.8251978554104052	0.8213308249034872	-0.8699008263604805	-0.17410659295779612	-1.6666641313803754	-0.42712406100532074	1.3853842702095398	-2.773559552551943	-0.4173637256832105	-1.4276867367013806	0.018764493018925254	-1.255350740435519	-0.5722596297463033	-0.9689583607940732	0.13738884060911277
-1.2701329950475937	1.1027609275499715	-0.7422420047911911	1.1259628204056749	0.701361933253425	-2.1455164820577464	-0.06979702776646321	0.8866622513884852	-2.0507108159571588	-0.304402125405978	0.9321442539300898	-0.43373211664697486	-0.01805681418195724	-2.4840705094576845	0.368569961864064	-0.17782134763375163	0.23726962082575778	-0.8756521517881863	-0.5601742159175582	-2.1669338741611104	0.6589842773986423	-0.8076657220376099	2.640254893907616	-1.1148239388097265	2.393755886666969	-0.061895783910675205	-0.6972107438392348	-0.9585681846323603	0.4172115963049654	-0.19488313018372994	-0.7565205349361566	0.09956376386431054	0.07129634723903079	0.9539714339941849	0.6490504194644579	-0.6410532142084515	-0.03773932642219273	-1.8305675395218466	-0.4862038388830638	1.3841667102558561	-2.668771075780681	-0.4330818614298928	-1.4121634470093603	-0.13322443480976565	-1.2462473469167175	-0.6691606020848875	-1.0373115491433296	0.1940252792641138
-1.2510890896457791	1.0839516736517059	-0.7807142614639453	1.066771158130195	0.7643075348675923	-1.9797181972938247	-0.20478880209564884	0.8497210466121556	-2.03360834618398	-0.36639230588315225	0.9654214271682375	-0.48706239016322483	-0.1174273620941304	-2.4355709221656543	0.4314031954633698	-0.33687869833183426	0.32973749403515523	-1.0031860777664623	-0.5059943497967546	-2.1599503413516827	0.6798030675358276	-0.9835149223633982	2.6484974896913624	-1.0830486732200655	2.5256516927293555	-0.017349883644141383	-0.7249086304632557	-0.8669489263509259	0.27897340640131346	-0.027424336264454306	-0.6775120011986804	0.07004923338299732	0.03936765413842117	1.0125776324515434	0.47550860093505953	-0.4451358483604245	0.056684971085371114	-1.930449412699343	-0.5224380601255973	1.3373292105759425	-2.558171882025298	-0.4522145388212051	-1.368586801988996	-0.28833552770194687	-1.2143772749078068	-0.7535400292843344	-1.089420092484224	0.2653529567984845
-1.237148792625447	1.0691511529228004	-0.8174218571081389	0.9757643317210775	0.8484987291203175	-1.7498585288901434	-0.34475960466488215	0.825366274619298	-1.9686831231351563	-0.40965893037646345	0.9628224573410751	-0.535077277426179	-0.19804501930974666	-2.352766160098925	0.476887951819809	-0.462543169197572	0.4256984960828583	-1.1021242030334617	-0.44653140672688185	-2.1255998575163053	0.6642136995815645	-1.131810234896608	2.6041890594520254	-1.063603549816818	2.616060490245242	-0.00625260528064085	-0.7913634069551148	-0.7971655431048982	0.1976693518271441	0.1324402463297774	-0.5548245794037239	0.06722932567255897	0.03259156674108033	1.060630379944067	0.28828123052399535	-0.26716720609626543	0.22810042734599612	-2.0205899538127507	-0.5270622505849685	1.3141332845886544	-2.438049882183316	-0.46071707254345123	-1.3164274596057703	-0.4126675901745232	-1.1396925719346584	-0.830362640123588	-1.1355242362762143	0.2709832599987081
-1.2241900320946972	1.0416560368117742	-0.8461610460911453	0.9149806946302684	0.924505957216881	-1.5148027866530132	-0.45241487162471367	0.8210484805756229	-1.8976178955461893	-0.4541048600792852	0.936625570060017	-0.5713353646296381	-0.17457767296379664	-2.2550928802111523	0.5416192760419802	-0.5627195229919807	0.47519873708279625	-1.207315550129279	-0.4077603332219071	-2.0876615036137	0.6890165560884736	-1.231018907127809	2.5832007271022426	-1.0352167574654163	2.6983416769790662	-0.014122496278816727	-0.8242065211307583	-0.7664841022555067	0.13380509887759132	0.26703421084310763	-0.414071093653367	0.08638342150375067	0.020914963206035357	1.0758868930187582	0.13523095639681648	-0.12570981324894212	0.35225279745612237	-2.053485508283381	-0.5008387273893398	1.2608861696592635	-2.2877798516975028	-0.5009492806171286	-1.2575466099456851	-0.5241180688851669	-1.0915900876137066	-0.8891906475115157	-1.1400466325405472	0.24663745896087558
-1.224026998836107	1.0119380510641018	-0.8269825763514932	0.8924637086978476	1.041239078230046	-1.2209211445775998	-0.5170553305359226	0.8430086098855009	-1.8115492253203658	-0.44242026869428397	0.8988300826545432	-0.5938837982747114	-0.1008054386341271	-2.144183526135735	0.5876585469559152	-0.6644448418569955	0.4525932218378002	-1.309585743986756	-0.3733790965144571	-2.0589592174875397	0.7020334543140081	-1.2916773319687178	2.5793008818035323	-1.0184913510713909	2.7528861959513087	-0.03623185781871324	-0.8546351438753019	-0.7663572302814751	0.1349238247885268	0.35302757606164314	-0.2542480781106794	0.16024294688445748	0.03300418539633977	1.0603546246710882	0.014968327516782698	-0.01990572692296818	0.42073983184248637	-2.073748116514289	-0.4329870909626775	1.2164971370725666	-2.1392959115002066	-0.5127504003634491	-1.1977030170828171	-0.6656119834758496	-1.0293681197562612	-0.9580896062449364	-1.1635713793032028	0.22364459772436093
-1.2521836053233324	0.9987391959021956	-0.7908401604239635	0.9022073837192213	1.165719849884706	-0.9509415794530163	-0.5570366581278923	0.854800804310598	-1.723214609634202	-0.39307729871051267	0.8771685855580731	-0.6118841530132524	0.04159741707609764	-2.010767012337732	0.6203013374029498	-0.7507653281160495	0.4267140196656743	-1.4092599372257346	-0.3404647751185726	-2.0371581859474595	0.7485115686985605	-1.2567531185252192	2.584213547050384	-1.0255575772776018	2.8121686112562214	-0.03543362848785002	-0.9027036012147089	-0.8013177952618207	0.1560992306064298	0.4137195650267535	-0.11301275449535311	0.2303733970392423	0.010752206968936733	1.0398918325889197	-0.08510197986049338	0.04024219719140932	0.4444673704190169	-2.065842130479598	-0.3340444605484342	1.2182812109145655	-1.9467991750318678	-0.4886360235466946	-1.1469623531739022	-0.8049487657990454	-0.9827278418417749	-1.0296114405596861	-1.1541741004367887	0.1991503900666999
-1.2986447470835025	0.978706096450329	-0.7628959871069817	0.9198745141652018	1.2878638606803425	-0.6765857227567615	-0.5855426125741877	0.8900482887714529	-1.589325487316877	-0.3620630977090675	0.8591511105451538	-0.6171024864155605	0.22794598134455887	-1.8930351140582473	0.6145314030843959	-0.8439957405126426	0.4268946040132744	-1.496344161363449	-0.309354825010736	-2.01759282908273	0.7241395370665114	-1.1642397525940609	2.608268834982681	-1.0542043963523224	2.850264068688496	-0.04404272319334686	-0.9375839195524442	-0.8622353304395123	0.18618294133139104	0.48033712519300414	0.09162186017978627	0.29940605395280956	-0.00646737388645124	1.0301098965680198	-0.15006618694088608	0.04513302818782687	0.41491666469736066	-1.994167658204534	-0.233936774512306	1.1761152262822807	-1.7812145204092134	-0.4840215169196707	-1.118867277362879	-0.9285556530958017	-0.9161311188595054	-1.0853337903224682	-1.1316931805714319	0.15227524435839407
-1.342651332561565	0.9509790194127093	-0.7365629466856379	0.9842939939878539	1.3588560208549547	-0.4123542456519506	-0.5988019149084575	0.899468292481297	-1.461273817461267	-0.3268229294382609	0.8064887871515755	-0.5789135300606719	0.42144437266822105	-1.800388318020126	0.5875357809122358	-0.9111080467739345	0.4843128738389432	-1.543264579321935	-0.21680126888829965	-1.9999454989983008	0.6644647665119879	-1.0629692046153278	2.6082273126214632	-1.0478174899607837	2.7996839499914667	-0.04211637816098771	-1.0108394277724124	-0.93267948364009	0.23090479231692357	0.551690526741387	0.307106782011111	0.35431095855155764	-0.009706973834539426	1.03148380952422	-0.1837469234825687	0.04005253168553719	0.37347401849092315	-1.9010939243760323	-0.12669322351584641	1.1435243644769837	-1.5906785718371022	-0.4886720400651998	-1.0987394622745303	-1.0279638032350182	-0.8513393225598056	-1.1151752231664864	-1.0914261001650214	0.09777769069958485
-1.3903755053703748	0.9682095967924103	-0.6823461860754322	1.029247527773103	1.389654644594484	-0.13503371575104	-0.5906866562714167	0.8690921833934085	-1.3380572296303366	-0.28505525905590784	0.7415545562729702	-0.5061330072806198	0.6069621162397292	-1.7606743032266778	0.55758730286848	-0.9349827048951921	0.5811572675457667	-1.5968252700489125	-0.10416078394811716	-1.9782665359699068	0.5833892979799199	-0.9734334909671729	2.6758786373408263	-1.032579111390742	2.7209714069155044	-0.03281367473666723	-1.0701036825701302	-1.0873882476179235	0.28911669959238384	0.570851932507969	0.521220639377159	0.39465489418982086	-0.03855235398769184	1.0386054609892204	-0.18363149329853928	-0.000591535785978492	0.28226920160377783	-1.8014295762574857	-0.060389721540113205	1.087653786017671	-1.4234548437071015	-0.518075574392196	-1.07103638954187	-1.028631603980585	-0.818786359458765	-1.132194436572708	-1.0422410291889215	0.056742752075027034
-1.438966090306342	0.966328278732502	-0.6312372295318456	1.0891446569271779	1.3868143835364242	0.08123020026760339	-0.5700016583639588	0.8500732618558885	-1.2034800590210755	-0.28272330722405964	0.6621926276501633	-0.42261929710702084	0.8120405416582382	-1.7171325894347504	0.5092111226737063	-0.9448991330689542	0.6912067498548846	-1.6832345787715894	-0.02142937856876954	-1.9499034789121332	0.49806141681172217	-0.9132866115184722	2.6909203162330346	-1.0378519657895575	2.6443634565259995	-0.005996506703656435	-1.1108359985677076	-1.2544788100328854	0.36137763615798735	0.5756959741000108	0.6992654908512842	0.45962737840296103	-0.02732427565457888	1.0574292843413373	-0.16529600561818328	-0.10028743829087972	0.13759612564854043	-1.6285284249192167	-0.020638232344779565	1.0656086840548145	-1.241094047394189	-0.544263975603849	-1.0458187455909085	-0.9851402182415032	-0.8276857961713844	-1.1540506413107312	-0.9587480525304247	0.02001516311845106
-1.4745683589746217	0.9412142426038672	-0.6143981817879132	1.1227760325983676	1.3693693241481113	0.20756990679851559	-0.5185280762496214	0.8456951281489447	-1.0797700142592315	-0.29974830145743897	0.5798756031682049	-0.3320453941767235	1.0139776616319218	-1.6339850514407754	0.4845703551989975	-0.9362139943664081	0.8495105189616675	-1.7886093835382346	0.0727235297904855	-1.9629243449625051	0.44498284465730586	-0.8596193070377428	2.734337236952102	-1.0023087504622947	2.61538453545768	0.060549061976212126	-1.1543395005879427	-1.4165504207241035	0.42403208079124777	0.5421983508814548	0.8466265546852181	0.47712746931508826	-0.06011444990701238	1.0830675538425847	-0.12781204353029882	-0.1238180835752746	-0.019104598687988705	-1.3935887144480446	-0.007674639834749341	1.0446929023169638	-1.0733414687989948	-0.5615317000979269	-1.0227873935804912	-0.9165125616221163	-0.8534744953745268	-1.1747604843436283	-0.9013711749221406	-0.014937645302362305
-1.5016080446288738	0.9223530134656638	-0.5954284464340329	1.1199090311529225	1.337940859458705	0.22408597900955698	-0.4607103389579608	0.8544310484670788	-0.9450906456974716	-0.34549575968148366	0.4732752071314608	-0.2581956814250106	1.2182704469351853	-1.578291238028959	0.49420613211014197	-0.9199283508100716	0.9980016795162197	-1.8677042498402745	0.15952527970341568	-1.9702241768436484	0.4591555130873545	-0.7717081529684913	2.7430113396269378	-0.9643456614411374	2.6810361782381302	0.14472046577965783	-1.210873019265139	-1.5403649527967795	0.48121539752694587	0.4698839417319124	0.9264482491177366	0.4897554453362609	-0.08010544276470222	1.1365314919622482	-0.06593658896047869	-0.09783205747872348	-0.2129423906672736	-1.1226837405865817	0.019855986474308637	1.0831468862621967	-0.8929920455884173	-0.5493361555513893	-0.9883307004233431	-0.7894090738018591	-0.9282747435204632	-1.1915117766427659	-0.8500342300378539	-0.08587804254800122
-1.5447370154020688	0.9323629591947645	-0.5937773916613348	1.1291213372046278	1.2550130727143813	0.20981874668145384	-0.3815632910193473	0.8193372196603621	-0.802592089873994	-0.3697302036325361	0.38289886031875625	-0.17522139206961135	1.3824334630610595	-1.5821210056811938	0.5118156527327238	-0.8941889300015153	1.1531529211188207	-1.9249214160146813	0.2730237973731127	-2.000945651500124	0.50621042645727	-0.6767125618008465	2.773217636167117	-0.9496143349815693	2.863230223482992	0.2689198310336561	-1.1861846053599918	-1.6096693296102376	0.49001351222128564	0.4075978085661701	0.9744312456342824	0.48997523728865583	-0.10597064393658695	1.184366358745258	0.007843498916361612	-0.046451385578340554	-0.430031547964548	-0.8039417908550803	0.027463234389675212	1.1656384269000668	-0.7157238067721706	-0.5267107543167413	-0.9791098855469489	-0.678903935498755	-1.0129933929406199	-1.2251965999989654	-0.7920909255093302	-0.12996294050678348
-1.579269557075388	0.9666145709195243	-0.5990288294323205	1.1093842691512785	1.1946685233373142	0.1686174788865977	-0.33820460726876717	0.7724231314688887	-0.6646273235923008	-0.3583677854810923	0.29844634327014063	-0.06742999165183894	1.518935182593184	-1.622706337436356	0.5636982218124291	-0.8781403941158334	1.3310589736689764	-1.947738777383139	0.41912645330513787	-2.041653814118164	0.5370870651102303	-0.5767092551270558	2.7854602194148645	-0.9516953613516366	3.0607008158626505	0.41574030537228	-1.157283518010635	-1.657328311964268	0.4857228345803071	0.3373121417717994	0.9756739361777287	0.4521438804271948	-0.1107411322272954	1.231459555702354	0.06957098393130856	-0.010355806206005135	-0.6662970788424698	-0.5165067488989514	0.024948601317644793	1.2372631337247635	-0.563228779413989	-0.4823392819699757	-0.9713390780202431	-0.5720743139752394	-1.0902607900241987	-1.2708592655141566	-0.7674889656678753	-0.13640541418127639
-1.6145934297699356	1.0028081146859344	-0.6373532610974468	1.021228841138433	1.1133980137979713	0.12184457536784547	-0.3016161311893145	0.7098109080916518	-0.5183669430341233	-0.3708077511607083	0.2210595406438845	0.043752789273837175	1.6185441835754795	-1.6767801191373046	0.6294416996356722	-0.8292921120513498	1.5190515421016848	-1.9246320600135387	0.6016843183759419	-2.0871314160436167	0.6128398517150552	-0.48514873792645863	2.7905585140412787	-0.9844774179106501	3.2507727165360807	0.5390825309562943	-1.1102573443313424	-1.7066279992341797	0.4490138955346752	0.28693794472162026	0.9621171272427487	0.36622408579310906	-0.1354493438212885	1.2808575220397804	0.07100689561711972	0.07399070649618462	-0.8781531720657954	-0.2796875152002051	0.01636235501884583	1.289195550847893	-0.44137409522599735	-0.4597964551923893	-0.9900063471005565	-0.4402927721997717	-1.1443026331194006	-1.3186214499131375	-0.7235202182549254	-0.1442333551354059
-1.637530588455102	1.0230873111873444	-0.7049119130211245	0.9048912881590558	1.0257034413906925	0.09827686521893025	-0.27146323375018	0.639566418934906	-0.36849324197820427	-0.33019809317521825	0.13063460117805997	0.1520195545557501	1.65726268708259	-1.7446982281850691	0.6888136085423613	-0.7512333905929955	1.7137573685026068	-1.8990151047577366	0.8103550214545514	-2.1077940406901847	0.663365785664807	-0.4086021204038726	2.785429281184937	-1.041751554055843	3.4023461030966935	0.6278672137918722	-1.0191601932774934	-1.7291283554451458	0.383315532622277	0.2268164642697598	0.968911747873064	0.23671646544017041	-0.1254892249998089	1.2832349183232825	0.07146065565088931	0.19346661174786725	-1.045752523067057	-0.06960501481435308	0.004590132575837199	1.3231804520642285	-0.3380225956014723	-0.42005881540940654	-1.0173988060079888	-0.30802589917823087	-1.1366037189467435	-1.3592847992790809	-0.6704705070758634	-0.19982088426299932
-1.6426170354409433	1.0302389042980817	-0.7565679703741925	0.7362275529883291	0.9053343875418427	0.06371281277131985	-0.2504993431475134	0.5516094321128084	-0.2320491708484104	-0.16722407463796318	0.03385894859263342	0.24278053892090826	1.6496321888386682	-1.8572033279762679	0.7315124439001954	-0.681086066610843	1.887317459861333	-1.871873810155709	1.0310752301761996	-2.116023886259806	0.7707199845636632	-0.3438458182544025	2.78032610157485	-1.0778050718276222	3.5294743737932435	0.7233539564411016	-0.8956993917698035	-1.7273599154805783	0.29453971815339236	0.12887152009824315	0.8820877981570249	0.08878660493617993	-0.10397913148028928	1.264205129612953	0.05530441023797965	0.32236804310793066	-1.1735846383832598	0.09040306454668759	-0.0039238011145884474	1.3687788879910334	-0.24347019512783827	-0.3568193431597599	-1.0325849566669283	-0.187412932970518	-1.1061510556886545	-1.390065200619172	-0.6397053822516261	-0.2586589249583266
-1.6523794860335421	1.0167920958280634	-0.8007557851543823	0.5403760584227558	0.8501435784647162	0.007334587776621604	-0.24091750461667613	0.4951251926773102	-0.11375590593794056	0.01932692056096861	-0.01661892529279927	0.28428966794606936	1.61164222221159	-1.9686190195358475	0.7269977683824019	-0.6445420905764775	2.0383100102280176	-1.8509327882173419	1.1770339582251519	-2.1122741573925525	0.9155198944662413	-0.2898975455582511	2.797153241999432	-1.0931815895944266	3.6556800407586088	0.7971457274016457	-0.7178978019434565	-1.6665856506953312	0.20659678682472277	0.043653501704551304	0.7391680266790137	-0.009708769495133565	-0.09619173435610766	1.2145104953451606	0.04814873391596469	0.44451339251523614	-1.2595961529975024	0.15937617911293897	-0.033332486646938254	1.4025850852190387	-0.2126948703184528	-0.26608582698006167	-1.0440091564174394	-0.11905898060036982	-1.0669297976511969	-1.3950207585044754	-0.6382480133473615	-0.3230491012575423
-1.6728897373518	0.9728935797136062	-0.8424131232414936	0.33950881348456136	0.8318089784580021	-0.07719688939085895	-0.2310747870547855	0.4549556755913032	-0.010935076527808799	0.211207465406387	-0.07145462724333158	0.2928622229470349	1.5784137868900117	-2.0855317447192747	0.6761864113369438	-0.5980014168164706	2.112455103792395	-1.8107212532131842	1.27808747039282	-2.086867721081909	1.1023195490150433	-0.24087088246889335	2.77148265279936	-1.0643202484729666	3.769171172128891	0.871115036370498	-0.5452315919561943	-1.544384636686959	0.12436502870534857	-0.018180263976862527	0.5925453549278844	-0.08369165444576081	-0.0963467365708243	1.1570350556206388	0.044560447333127064	0.5155527747827768	-1.2655797902343229	0.18921408244035293	-0.03336026033308981	1.4237648446325966	-0.17605100342874372	-0.14070872441152596	-1.0663966629259318	-0.10106755065467157	-0.9799581903607478	-1.3694431361396961	-0.6382720786450284	-0.36616752651678086
-1.6951051640091723	0.9362383273253816	-0.8815466572921217	0.14315703836717206	0.804051750526823	-0.16387138312468771	-0.2098156061757685	0.4239929386841238	0.040837529566473886	0.4314752657572326	-0.12114970803748024	0.31393556049780613	1.5189335510721775	-2.186080729147357	0.6324612505118938	-0.5400682451931004	2.139682140727645	-1.7330731669168582	1.373414274639233	-2.054975467771916	1.321624241226265	-0.12275216707245909	2.7827042744595123	-1.0202245916990174	3.833850508620249	0.928417855289176	-0.3802765968669427	-1.4313639751505778	0.06416514069527696	-0.13911722930941542	0.4346346848436493	-0.10973879919069085	-0.1140964066026553	1.086472669440049	0.0498065501796945	0.5646025654781047	-1.1807980950832746	0.1711156371884161	-0.009016977204468684	1.4060316252097338	-0.2019678636553038	-0.01749823504399626	-1.1033049421167433	-0.1147681256689967	-0.883915203485895	-1.3322905358722983	-0.6884086385489805	-0.39868524659196247
-1.713156091990977	0.9054767672890041	-0.8914455718654276	0.0026966037297132483	0.7573070474793109	-0.2688062521057064	-0.20957736260041573	0.394810292005772	0.06166526466008017	0.6781666693371805	-0.1677699331714181	0.3336576649850945	1.460873366037731	-2.319502069804122	0.6272509707002453	-0.45190909032211823	2.09535258940772	-1.6760282719699362	1.4218478618466968	-2.0040796425156153	1.5247692309461762	0.006175850278269357	2.765743611147877	-1.012599308037669	3.8596469127774613	0.9440922133766204	-0.2260425173849335	-1.3305042080938185	0.02019126287916779	-0.2553133318955271	0.297339259510975	-0.11704972014165183	-0.172874212312396	1.0106471023702555	0.058036921318532685	0.5411291921129465	-1.1010126224034769	0.07297417237521253	0.026504076071597764	1.4075910214232519	-0.2507808010828737	0.0690345252456531	-1.1357554808655617	-0.15015414517573894	-0.7722055385953653	-1.2916667523617777	-0.7298500123589637	-0.3990633785274176
-1.7230439161128437	0.8727437892575498	-0.8828789073608683	-0.09835889785454831	0.717377733684138	-0.411890526272049	-0.2194478726727171	0.348685039667939	0.050934479647712104	0.8920168188085054	-0.18819603733909435	0.357991656606913	1.380739015544768	-2.451003768731132	0.6245616581197628	-0.3423566731647309	1.9812403644659693	-1.6126958501012765	1.4945573338175682	-2.003774808442234	1.687290537603399	0.14605640229311043	2.7697142887098414	-1.0032862884252742	3.8094869360152557	0.9393223781007982	-0.11654757411548063	-1.2935473514404405	0.0053117291758485955	-0.39176446004260324	0.19979063675515957	-0.11919048014856651	-0.2597269666429066	0.9380544051733292	0.03777205791564016	0.4563252295011727	-1.0088409336892252	-0.09713861816041919	0.07592452029280447	1.3879639846302871	-0.36603759478203435	0.13938761128075045	-1.2249625978634764	-0.1722516613958207	-0.6300973618893092	-1.2521310298753798	-0.7863005958798782	-0.3581224646448756
-1.704944364176723	0.7919876171762625	-0.8312673343850957	-0.16409418406005905	0.6705494450256235	-0.5944918756971143	-0.24448084413754495	0.32965931237770135	-0.028278161344906183	1.0276584531648159	-0.19542938702290757	0.3900756669124819	1.2886879101216224	-2.5686984450340473	0.6332167461041415	-0.2082801371067812	1.845524792853741	-1.5787986894828792	1.4954124647165956	-1.983856059864116	1.8149686171354964	0.2701171882454047	2.752263498703043	-0.9621850018870525	3.679520959903092	0.894571675060394	-0.08760971412781812	-1.3148342246888969	0.04737999037742087	-0.54588143340437	0.1211612223826057	-0.12911582199880892	-0.34008725926559596	0.8363559658725466	0.005636394190700045	0.3435639604233613	-0.9158126469300895	-0.33021491708805834	0.13968401996660643	1.3376673392841532	-0.45718357055195574	0.1933424642855867	-1.3213002901404618	-0.1628079137819207	-0.47794722341586543	-1.1790349461607676	-0.8711077050668397	-0.3095497911618136
-1.668521208750278	0.7208707102667147	-0.761161210454963	-0.1916665440800383	0.6297853061929353	-0.7552522757675469	-0.24684912629780542	0.2910576442630938	-0.16129646713583315	1.1220047952636905	-0.20419325444184105	0.41557804617133637	1.1553400524709896	-2.6848788667881136	0.607053068130537	-0.04957169582557647	1.6803019463001796	-1.5671655341688981	1.4783254831659938	-1.9643925391610686	1.912674580642476	0.3806105687953988	2.77399190607924	-0.9452483237803303	3.5623541690549496	0.8220984177868156	-0.11994683680038536	-1.3413841271730442	0.09144738503381963	-0.6714614931114854	0.032937842017960184	-0.1365532667072392	-0.42937319574095306	0.7427320251738754	0.004852663044654415	0.1984870300068769	-0.8240315606003594	-0.5657122997197577	0.1842849358774831	1.2975657193967245	-0.5713862550584144	0.2709331136368925	-1.4368275137937834	-0.12631046063995166	-0.3115349500093899	-1.1368899734207354	-0.9493208709580561	-0.2829016545492381
-1.6145638740329993	0.6649722678423885	-0.663659913158053	-0.15790816346510758	0.6205125962105716	-0.9206059282092506	-0.2793662363531294	0.29854818199632016	-0.3315202489723819	1.1858744622209145	-0.2157211029347376	0.42039470945941604	1.021837771357129	-2.8013102851978178	0.623936022398723	0.11267207259316862	1.519344882265676	-1.5609496004845573	1.4241086714339712	-1.933998828574644	1.918831034572698	0.4859345413819433	2.758669340625852	-0.9353291168691962	3.446057172970214	0.7792402814434239	-0.14170579524761112	-1.3865514130030596	0.14581294082434235	-0.7754322690091572	-0.09672107759824966	-0.11877937879222973	-0.4962824084357872	0.6264174053984843	0.052603642458036594	-0.011603742235533777	-0.7446576581335683	-0.7247232737313368	0.21710673002175512	1.288806999437583	-0.6748854672457556	0.32813929196591224	-1.5296999131429931	-0.07784262374490872	-0.17285515701069146	-1.058259216089943	-1.0268185878797342	-0.25079195103021673
-1.5459878394546491	0.6306042829842495	-0.5372089359297745	-0.10556242554442566	0.6266549013322108	-1.0735111114815203	-0.3104285150264188	0.30665895533803056	-0.5238325149102238	1.1592620118527166	-0.22420193536756558	0.421308594493759	0.8767157725374887	-2.908549295870406	0.640420306585994	0.24758029552778696	1.3328477830263812	-1.5585609219493517	1.3347203650978474	-1.8902335578711267	1.8848967865138035	0.5920808889323463	2.6974819077186085	-0.90030270465453	3.371703699543361	0.7293816715626746	-0.1798429926147344	-1.4597660358406608	0.22748944165997625	-0.8680615246594175	-0.2384233298900364	-0.08185509874942756	-0.5557565742436914	0.522049789609573	0.12292938256902528	-0.2255363148203431	-0.6179289327963715	-0.8422687585977642	0.2091117649755423	1.2896033815266548	-0.7869464606281962	0.3355657223913557	-1.619993317230215	-0.037619877063551264	-0.07203533784118506	-1.0076126939319274	-1.1391561044348049	-0.18705018968161002
-1.4507999633028987	0.5977427947441567	-0.40059906716165	-0.003514399742108554	0.661834751482498	-1.2016820770146228	-0.346927724135814	0.3044621706206524	-0.730500651810946	1.039589416511291	-0.2243388281059437	0.4143961258279294	0.7330383851674591	-2.92708857082503	0.6556822656736939	0.36272067491061594	1.1486926724989996	-1.5787435030290535	1.2060025174339448	-1.8015861907439157	1.7623116621226866	0.6646109843754135	2.603607029930702	-0.8874151301800003	3.282677099098825	0.6684561261780269	-0.23129701115401366	-1.5519329149896	0.3411733693296048	-0.904799938256254	-0.3552532800466183	-0.05774483534632814	-0.6406664064758761	0.43386378828586103	0.19013004946498277	-0.4421272589897226	-0.47645536763055996	-0.9533532329465272	0.20030991982552426	1.305327849479038	-0.8822114731410322	0.3414227989068088	-1.7054499462989132	0.019976118816997217	0.016006350685414932	-1.0004145905258643	-1.2128215240168503	-0.12757583019167404
-1.3416236404984063	0.593870353790514	-0.22362367521682458	0.11988834404396483	0.672867612210489	-1.3077848336213596	-0.3855921859701592	0.281545517323167	-0.936807347081697	0.8731104270187908	-0.261387609736612	0.4095525987396586	0.5991577794326066	-2.904796757958367	0.677740858876002	0.47814256451749404	0.9710496682311567	-1.633255787203088	1.0832267240590496	-1.6967111300908306	1.6080247637577347	0.7416352139308566	2.4828088740129752	-0.9014362586515017	3.203650032023595	0.635134305609629	-0.2837756992596598	-1.7038547677582652	0.45157270947995964	-0.9218743371655549	-0.42038223059920343	-0.05599476258252446	-0.6892324945664509	0.3485647874200235	0.252760974687518	-0.6690328758136334	-0.3715098940144585	-0.9971400173010329	0.2146227891179088	1.3404895275811803	-0.9293446244325472	0.3014339219459591	-1.8031144591630333	0.08919946624228967	0.13417965260465775	-1.0327807048828697	-1.2696193341723327	-0.0595133015902793
-1.2215702868920244	0.5826938923397771	-0.040800868907759434	0.2788551718065467	0.6848750701646554	-1.3968457519679744	-0.40215147834887405	0.24344943945683237	-1.1208237576666207	0.7251467717655787	-0.27865783823417933	0.40298383657926273	0.46034922724963234	-2.8269367679179567	0.7174309850786267	0.5602521070085859	0.8766663886136346	-1.6812717308463128	0.9507024529807582	-1.5831413519062183	1.3912951016745159	0.8104055355745915	2.3491084992188966	-0.9288568892090687	3.118356559639501	0.5883948540797891	-0.27003250670088697	-1.851445711916779	0.5668587460204759	-0.9307408436209116	-0.4737968187525167	-0.020906090437941248	-0.7092135219009389	0.27524598330500616	0.2800166283650656	-0.825119530896505	-0.3175495332526134	-1.0184044699686816	0.23961023895923686	1.3865617886056734	-1.0158213506173586	0.23409260746440236	-1.9137041358162523	0.13684438450590883	0.23342716511321743	-1.0905556971616597	-1.3288000399201334	-0.020446072107262434
-1.1065603337707504	0.5917874174921646	0.13417044480865137	0.4335364220566921	0.6887932144185394	-1.4711410666712803	-0.379861854119058	0.16564586390289143	-1.2568812413948351	0.5970701471484466	-0.287314695944942	0.3811399744601479	0.34302862247752014	-2.7784020135120877	0.7268324018748772	0.5891257820973637	0.7753210815833371	-1.7589623256273434	0.8106804773801471	-1.4838382804440056	1.13536647316309	0.8329345715145531	2.217801733857886	-0.9745777130037659	3.049417558614853	0.5517843321267679	-0.1906355266123401	-2.006871820392685	0.6788168375884535	-0.8907501238601195	-0.5566657673715707	-0.05423392866474884	-0.7092644227271364	0.1864555413373769	0.29827887758383126	-0.9620561361629202	-0.292281550963968	-1.0317337701224267	0.2645380763997168	1.4076866762551803	-1.0879690837806923	0.18882186414217803	-2.008769199318031	0.19393351021492827	0.36061399208353795	-1.1673363839156974	-1.3729157399909657	-0.0009362939084592098
-1.0038490710003818	0.6391826963836772	0.3241871733639393	0.5565465283320552	0.6836228669774658	-1.55223154555711	-0.3312730316501104	0.07603542998243171	-1.3726787884732075	0.42058866994654903	-0.2893102562421489	0.3587936895710001	0.23894850092881073	-2.743626564783693	0.6922152077201824	0.6124658946831676	0.6785962184422607	-1.8383010563942634	0.7086719720717903	-1.3817321517711871	0.8909386655233978	0.8427727007242367	2.1163835375573425	-1.0054152572224546	2.971924281412595	0.52391438099715	-0.0888489373296383	-2.1238633157938693	0.7872291496091706	-0.8157591978304544	-0.6460879820303507	-0.08622925995327672	-0.6248265293103559	0.09182528032299882	0.2976788396444379	-1.0750283377192815	-0.24702831318727814	-1.02488186936065	0.30706709456639897	1.4223611655873343	-1.1484967369292542	0.13021596092081136	-2.1050577485356934	0.23947522190506984	0.4640487105073787	-1.2358092236267262	-1.4103751735945924	-0.04440621923027788
-0.9216153813907374	0.7180209963901543	0.5192888084316196	0.6490587651687834	0.6667387110314035	-1.6189291402289676	-0.2417714207495451	-0.024917246897377943	-1.4728320321627277	0.27767296582293194	-0.30324001732301326	0.3411740393860595	0.1540364294219032	-2.7360380532581545	0.6386977623730152	0.5918043784705583	0.6324981820129902	-1.9143696168905375	0.6430980212691684	-1.2453168132569978	0.6175492336645885	0.8042572095772591	2.0048431584469446	-1.0148972942050076	2.91852742556657	0.5039334580795901	0.03222276793096475	-2.144911980438021	0.8643259324000372	-0.6553756729844982	-0.697344610366474	-0.10614390787520042	-0.527968313027799	0.005915273211507507	0.2916535830556743	-1.1675473051182335	-0.22338811421299404	-1.0109733195168356	0.33547747483418094	1.3892438314512727	-1.1885929407088136	0.05799265127845492	-2.1744735452547053	0.2871550560104885	0.5737734686706641	-1.3147020392433106	-1.4348098576299715	-0.06624740443757159
-0.8467269740988096	0.7948364743180998	0.670803167812599	0.7397638657108464	0.6607072874468586	-1.6590009760132496	-0.14105548043071703	-0.13350850417261945	-1.5713405924372332	0.24649532501375893	-0.3390053996483604	0.3184896781292432	0.10514689846113896	-2.7122995618653136	0.5850868334969734	0.5178552885557183	0.5834081537071614	-1.983674107978657	0.6709470120939136	-1.1338901804670551	0.3707685459914242	0.7702666725162878	1.8993441485567157	-1.0396526508485482	2.8678277100895717	0.5541688174481008	0.19448865352625505	-2.093080032135391	0.9069697675539938	-0.445133650761659	-0.6829314912213987	-0.11162849962845356	-0.42151549798321436	-0.04149580424354281	0.24273009169538312	-1.2591170668183962	-0.18866587442114408	-0.9369427473300103	0.34489679541480556	1.3423714807860827	-1.2804760877295258	-0.032776354348745596	-2.219709948436808	0.26620433864821696	0.6617852010413562	-1.3666256738472198	-1.458200792370231	-0.046387345956624096
-0.7949959967721562	0.8911630146725976	0.8146349611721411	0.8765120622079964	0.6553623450617508	-1.7289303253804096	-0.04458777973097531	-0.23922878623705293	-1.6377661471768565	0.27497891873046004	-0.38304888792961067	0.2617877563974448	0.06347478345079322	-2.68424792739276	0.5413481534142294	0.4306977409300411	0.5572978158878339	-2.040288697738313	0.7448740165006251	-0.99592381651339	0.15086607892905915	0.7349722461222751	1.790935768586434	-1.0311010219853733	2.7795388819889957	0.6325475191863612	0.36023999687063724	-2.026208144924732	0.9826416984192964	-0.23670089465692046	-0.619904058558078	-0.13039840184874235	-0.3107548938901611	-0.06961708705377423	0.15133665134982294	-1.2828639135979094	-0.1186424475996102	-0.8611325963298402	0.3690457028294021	1.2986268206718292	-1.3592732650406307	-0.13953511297925755	-2.235505331582249	0.25287047925457967	0.7305196462984251	-1.3846084861495793	-1.4562772068250158	0.054264869765732346
-0.7756045254380665	0.9766075418779561	0.9069068689804525	0.9814477596886032	0.6554233845539958	-1.773955183975805	0.08020589317634791	-0.40356666564553156	-1.7040135475850646	0.3040643588595608	-0.4151303415190678	0.21189202777862576	0.023867979506668184	-2.655869445626876	0.47587152665960186	0.33198701672405573	0.535186646647696	-2.0964103382279804	0.8431673787816802	-0.8712341431876534	-0.037000343956746076	0.6571624592978689	1.7099805165000337	-0.9892269685287864	2.6827780975723465	0.6927646072187625	0.4545059932577731	-1.9252413566109656	1.0454400922485463	-0.013283257182315444	-0.4184442297189663	-0.13274087273633817	-0.17365942118252883	-0.08229789835544431	0.05079626449896639	-1.2537096431104637	-0.042389806990217896	-0.812271298491385	0.41139638891542846	1.2164700719457056	-1.4626517497100497	-0.2457826127373294	-2.2724130435761665	0.2393867273330311	0.7416024224107979	-1.4230618466671885	-1.4568628445955611	0.16713420304784482
-0.7897017095538225	1.0346017716214964	0.915031797915342	1.0746494657789754	0.6841881765362168	-1.821843101224145	0.21913293257682992	-0.6096504709241142	-1.7559832250132572	0.3476012437679193	-0.4208500104207807	0.1876513892029787	0.006504479548746141	-2.6214311874605882	0.4502871044718816	0.21268952495886434	0.522724916607836	-2.1635461508333087	0.9420909982808826	-0.7393811995991781	-0.2151320989401055	0.5231089776840495	1.650949421227235	-0.9142734529483896	2.591104059316691	0.7721838719050068	0.5390716030049592	-1.7980370988375391	1.0860472468276705	0.2906028550938604	-0.13830057765053722	-0.19004932530525073	-0.03355980317690863	-0.0830224651941156	-0.07540365520889743	-1.2096669644982432	-0.03420980454148491	-0.7961821361589252	0.4951812855691218	1.0883111349208037	-1.5708808667175571	-0.33392381803632193	-2.302619429298777	0.23163341436698062	0.7219096279358643	-1.4549680407080967	-1.4601282580243502	0.30529974962491246
-0.8295798376706902	1.0811952896002253	0.8996436252462777	1.1474644797935178	0.7087468800832323	-1.881267703015753	0.34957579349837786	-0.8204688348973216	-1.7959380105372174	0.36855890497695787	-0.4106550532232336	0.18543660024713887	0.010102485373663686	-2.6328825650984466	0.4893208526219796	0.15250944587963933	0.5059800214683403	-2.177001950649333	1.045275646758655	-0.6131602678399186	-0.36248024062259027	0.39997431794182736	1.6422919926300028	-0.8197399251020233	2.4952761297837953	0.8280141340934067	0.6246964706621014	-1.661636780633432	1.108718688117048	0.5507280553476798	0.21386994497831346	-0.25400593519724446	0.1395229369418975	-0.08542563754369818	-0.16126619858143237	-1.1580649652659705	-0.06524236855816076	-0.7685379945332615	0.5712311304514253	0.961617125694012	-1.6939138665243996	-0.4174243388484992	-2.3516700565351947	0.2157986882094168	0.675850818128503	-1.4707628743068604	-1.4820120722417351	0.4365471081570768
-0.8891301713355372	1.1281160802436199	0.8327573717947976	1.2191413849728032	0.7544335652651668	-1.9354797529384986	0.4684625131509413	-1.026682931751125	-1.8137153213048578	0.3853029282110318	-0.36678395872024727	0.1986829738980449	-0.019568732148149793	-2.67942037907924	0.5314862660958067	0.08236049101777596	0.45363973422626785	-2.184590833813322	1.1616194128576551	-0.49607093748992126	-0.494481065391311	0.26817655639082943	1.6531702813543578	-0.7135588252179581	2.4294311906492267	0.8702054768742945	0.7068775954510453	-1.532160047297923	1.1338312492857796	0.737797037152575	0.5777093279376129	-0.2691329875174724	0.31440407070919757	-0.06913702808721957	-0.2546413562674592	-1.106589918788005	-0.13078018202102185	-0.7247640648772065	0.6557386320313425	0.8177502563969756	-1.8533950117246065	-0.4383455438416804	-2.400801911968841	0.22507704279359272	0.588139020630688	-1.4916464402678709	-1.5098038265006755	0.589828783799052
-0.9352521371790795	1.1728816904330417	0.791173033711453	1.2899345788577092	0.8185557580828874	-1.966028245473013	0.5395592545786957	-1.190678979950946	-1.8489065979751604	0.37658399920106517	-0.33788092114368384	0.21380713254431521	-0.025125002436045284	-2.7583477944573636	0.5648257884283115	0.005403725327526965	0.3289319957860644	-2.2030566687212967	1.2699661268622386	-0.3994835869274672	-0.5843282378979126	0.09371849654831343	1.6765534769496846	-0.5954157647360296	2.4002744276158894	0.898200546186002	0.7484261904737156	-1.4259975495714219	1.1463326575953585	0.8920106393515157	0.9157993805883626	-0.3050554595352419	0.4825002163337796	-0.04828054307123044	-0.3057751366343499	-1.0412289136783048	-0.21589446724696684	-0.6865030848753072	0.7265863869228747	0.673145888345777	-2.0014247193369465	-0.43639011042234765	-2.399779557072696	0.28143072967871385	0.5031549542060569	-1.5140454308966755	-1.504161717031351	0.731054962789168
-0.9348382615208687	1.1959756174764378	0.7671469645029043	1.346698181012084	0.8761927110640928	-1.9601984538609856	0.5607917031801067	-1.3443284597977516	-1.8905714689898314	0.3393309185234036	-0.3005693794514051	0.23668586760490684	-0.052212204438232865	-2.797282616336331	0.6242547611020286	-0.04907945617467625	0.22167823211266655	-2.232840201240975	1.3329991941626225	-0.2722679654008853	-0.6306693000064044	-0.03723449402165453	1.684799028148553	-0.4565455678465374	2.358900931169025	0.9265564153858283	0.7367583794301229	-1.2992895597236291	1.1640015300767506	1.024506748266593	1.2509956952877546	-0.30456926340525425	0.6570366963140535	0.0006810133926749729	-0.3467064808735324	-0.9475071405221829	-0.31882150575836765	-0.6531270384080239	0.7643922668643652	0.5717219577874202	-2.1512588520244056	-0.4354861836530328	-2.415738797098753	0.3366584783800198	0.382850212610062	-1.5416340795722472	-1.521274721789918	0.8406766306578992
-0.9089876460670976	1.1858997745681301	0.7551709716974162	1.3779464366665333	0.9628280970569557	-1.8940414760676245	0.5286975297693636	-1.5068402926059594	-1.9193944059790333	0.3054818355166326	-0.25309229912411707	0.2696452302819582	-0.06940052924074631	-2.801477846151994	0.7063357335781955	-0.12553071093038054	0.12202158808509748	-2.248525086333843	1.3419446720971506	-0.1580383428415034	-0.6469117862527	-0.17368384047241353	1.710435577154064	-0.28680329193916504	2.2982729744292216	0.9509324992110267	0.6845808739412498	-1.1729509658274406	1.1799713118160085	1.0918324968261752	1.5269705833486404	-0.2929768759059978	0.8219791218031822	0.02382232781334686	-0.36540517559846336	-0.9040453900774198	-0.4436082465511738	-0.5802271426286798	0.7762409832025046	0.5013821845445385	-2.291101738931307	-0.40501708744928433	-2.439603781492945	0.42338363971141896	0.2649321298549841	-1.5872740143724848	-1.5077800479211005	0.96938176346272
-0.866628697582209	1.1369558048734012	0.7949890518771182	1.3916874342887873	1.0342456777467743	-1.7754747334747734	0.4371722123700166	-1.6347351202720717	-1.930691951306979	0.21559336408969773	-0.18447158379903872	0.293595300128597	-0.024476792865240467	-2.7986761994161222	0.8020261579205272	-0.18497516441892237	0.026502079272774558	-2.257442173204109	1.305427477240968	-0.06850081975531969	-0.6473268247357621	-0.2814317662340994	1.7368338335220215	-0.14905957957010374	2.195116930822329	0.9531528771590947	0.6411603309930306	-1.1086631241286973	1.2029981694639043	1.0949015139283236	1.7361652798232048	-0.31195733512269774	0.9736947836259315	0.027147359280974497	-0.300500176241776	-0.884696072163298	-0.5511239095484589	-0.47057449458383954	0.7394466218728037	0.48233448976851195	-2.416737338189939	-0.3505038905624505	-2.4307204977857557	0.46656777440324493	0.14035661377393907	-1.6084932723793952	-1.4748540473360212	1.0632885933687402
-0.8486411094514834	1.11333569992019	0.8457964841863955	1.4070345006962541	1.143312589098637	-1.6641815742251083	0.3102428394404789	-1.7455397907532901	-1.911315231047976	0.06697366772344346	-0.12421280629060419	0.31033664882227324	0.020747193576034394	-2.7891741831669696	0.9209589164059168	-0.23212408218009326	-0.020623757946571963	-2.2550520031431236	1.1739614651958237	0.008690316388431677	-0.6399322721940178	-0.41928527509478036	1.769133886984979	-0.009342256245211612	2.0884466212623365	0.89997054825085	0.5392623500343755	-1.0738233895998108	1.1971527402320337	1.0646056404437667	1.8327129248339393	-0.3236309124665535	1.0891320084469236	0.0006229767155866873	-0.2086648174071867	-0.8463496586383604	-0.6951230209997463	-0.3858729288393484	0.6916420465426563	0.4931887179061608	-2.5038275745417637	-0.2494613926445525	-2.429249287075618	0.5639356730815237	-0.0022894106878424804	-1.6675029944741813	-1.431949700020024	1.1066578868045103
-0.8561010441932455	1.064622191866287	0.8622779459743757	1.3539855179816194	1.266965883825828	-1.535100677844824	0.15090734790464663	-1.8323075249097989	-1.867902728906546	-0.13410813896766113	-0.057165532116034604	0.32232669744629777	0.06936262273269354	-2.7396561286761005	1.0264119881628653	-0.29792396888213984	-0.030691716202306006	-2.2450528143201316	0.9861880143712476	0.04930026443543964	-0.6339709460686024	-0.53604750445118	1.7889779200510696	0.11242338278431527	1.9821173023136975	0.8016951100434492	0.4361708469087864	-1.0575112786528509	1.1456624916403462	0.9880558679957934	1.8922104618985827	-0.30524547604534574	1.2078015123893446	-0.044978450681278474	-0.05945245758668645	-0.8625280212907432	-0.8527932554339783	-0.30197298001128414	0.5765146653336308	0.491825080418448	-2.551328775518758	-0.11969677536074341	-2.4183268955207753	0.6047926590794278	-0.1466453033921685	-1.7130823358700051	-1.4036190417466685	1.0360346324724774
-0.8504048909567116	0.9779346853651523	0.8784217827449335	1.314277765325001	1.3843487454881993	-1.4260905092064895	-0.031089333138146002	-1.9250397646180275	-1.7646404643223588	-0.32025766552893753	-0.01591920930229212	0.31985104544070236	0.10301967117273654	-2.6649963459950747	1.0917550670191003	-0.35805843275006477	-0.0010433546745548638	-2.24319511896228	0.7714445582675681	0.09195593236773393	-0.5864333638441044	-0.6151342884213432	1.8365658840790773	0.23301370102443678	1.899922129739347	0.7162590476702984	0.36629209651908146	-1.0582276306150722	1.0792948930947524	0.887403482010454	1.842359208523887	-0.3447392999618539	1.310049543566427	-0.09552061497090089	0.10148544959066519	-0.8884750643009331	-0.9957867312546064	-0.24867078231929343	0.49675118836817234	0.5676159630042716	-2.5615586461963047	0.03991033854999062	-2.387570818980717	0.6139963955521281	-0.2217545096786131	-1.7796455597019971	-1.348915024580315	0.9764514075785427
-0.8470579421012674	0.8634695002178008	0.9645106301560602	1.280740070250293	1.483889172419164	-1.3153817846778213	-0.21850503903487423	-1.9514755533696668	-1.6628779489237124	-0.4779300161670106	-0.016203866510037142	0.2717315984764074	0.16569938243434418	-2.6088234323735398	1.105633325147743	-0.40190735190284765	0.012460357747927215	-2.202895583937156	0.5553323690868593	0.0905555165416815	-0.5178542262948861	-0.6573654569671773	1.8911958533119513	0.3179200075924524	1.7884371799908614	0.646716775751485	0.27331731984432867	-1.0930725435918782	1.0152954370884404	0.7020114691237691	1.6875827596653885	-0.3482031861359709	1.428919377522557	-0.14249506369903917	0.2574054482502931	-0.9293315151396182	-1.1078423046027965	-0.2300720779400683	0.39790140015912306	0.7130461585195487	-2.568082069244174	0.24840779440110738	-2.365824770145248	0.6644908060111494	-0.2854071707949269	-1.8380794741382551	-1.2772865759481178	0.8832286712009122
-0.8617256916146075	0.7336120762253235	1.0760311960670212	1.2541070359422006	1.591943508707614	-1.1737053526620458	-0.3801425739144893	-1.9363134589134077	-1.5638454799581811	-0.6365393646556676	-0.03928336177188683	0.2027211768045519	0.23655439445429546	-2.5387553714779356	1.0516508962804596	-0.47038014543182544	0.03822814932901078	-2.1917605982333894	0.3573300748854676	0.051768213232942395	-0.4204911248844076	-0.7093121704620406	1.9449234276526053	0.35266542842923126	1.6783995997927839	0.5968010827896877	0.1539248003392808	-1.1470552739304773	0.9514196526049984	0.5549588697718022	1.4611330010025187	-0.3501940482257726	1.5522488597691704	-0.17298036841886233	0.41260073362482813	-0.98829581958977	-1.20709486456815	-0.19271869768546313	0.29093294014761506	0.8433854325041402	-2.545288638640764	0.4594023984634246	-2.3359096855437316	0.6929838990898866	-0.34520367338699354	-1.8977368185394163	-1.1924548927380993	0.8116712683509155
-0.9055339676319283	0.5843114860331915	1.2172120627272696	1.2151006175020858	1.6853834233224396	-1.037511574978938	-0.48916919652492047	-1.8963636904615373	-1.4778930224153626	-0.8007535861318396	-0.07464433847244165	0.09124552147440182	0.3990218837499827	-2.459919666416295	0.9887763483559364	-0.5262544549720358	0.11157348211145487	-2.1514841818578416	0.13881133004488397	0.010974535215555465	-0.37042300226857955	-0.7422682490632128	1.9991308702227086	0.3552656956624277	1.5428823915839165	0.5669806345415151	0.023441800212026888	-1.2244204227756939	0.8693768556593067	0.4257225527445961	1.177063585336648	-0.3948510874273271	1.6596319717361765	-0.21923730225093668	0.5394128512449209	-1.0596461311068481	-1.2272353432501855	-0.20687168603033218	0.20307869335077505	0.9991780123584804	-2.481259802850356	0.5939882220524106	-2.2784932542359124	0.7125147299373478	-0.4157040841135208	-1.949727335160522	-1.1039668535710736	0.7242526538857741
-0.962499408981827	0.4009269114045554	1.3424315926263772	1.1604522807128397	1.7280072732617544	-0.8868522106164477	-0.5617674540614102	-1.8076401092663303	-1.3738218829531879	-0.988702234136818	-0.11170225577234476	-0.023371214524749474	0.621754307716631	-2.3544183248981234	0.9201414980083291	-0.5606511227335409	0.24078351151555072	-2.1185490553669544	-0.0897081844780651	-0.048940399583990664	-0.36225883700015116	-0.7510086340979096	2.0320766656065414	0.3582355258761419	1.3775794500034237	0.5377702138069564	-0.10371305551280319	-1.2675016571687356	0.8065745622775339	0.2673314904334505	0.884990646203439	-0.4456484683039693	1.7689407294171708	-0.30516765462213286	0.6586393250583668	-1.1601081409847391	-1.22743899402542	-0.23852043869764375	0.11663830677796146	1.1725032998286946	-2.3993352750925077	0.7227033531250443	-2.242590391061152	0.6708443093326923	-0.49264187242996493	-1.9834581439976922	-1.0375565133521232	0.6728866832020961
-1.0400017971543143	0.2667623249804353	1.4643820340755422	1.094194112378072	1.747752999097629	-0.7458036604083745	-0.6048189791043422	-1.6799102334006188	-1.2913701666737558	-1.1660620220332096	-0.18412003983168115	-0.14979944335025103	0.8683003495375322	-2.2734877631336583	0.8166797701481221	-0.6118771162197609	0.41392722321335285	-2.0443642919296656	-0.2825015111355683	-0.15594687086874273	-0.3917706111509525	-0.7734614896461288	2.068426570004339	0.3422515206769814	1.2153813650873062	0.5228931627750069	-0.24525917741936495	-1.3349077875897735	0.7240394189718756	0.10967806839227792	0.6155738648278979	-0.5105785689296494	1.9051073387045645	-0.41925835918673987	0.7768363208443191	-1.2944471592635343	-1.1760003258953726	-0.24313851510245915	0.062190576811215426	1.3620713042325523	-2.2908732592829018	0.8584421445320315	-2.203572146425467	0.6201621413119357	-0.5781978373812173	-2.0106044673716816	-0.9579206322403863	0.6410351665422296
-1.093454205475398	0.1283874585430737	1.5396279285833987	1.0328121738054112	1.739011566407564	-0.6173172778140817	-0.6066121107019405	-1.5257806322564316	-1.2186350418430965	-1.3235943934642287	-0.27021037803108444	-0.2776909717909289	1.081334322385025	-2.2076507887188095	0.7137859826853644	-0.6492121535465488	0.6188009921493439	-1.9619873231507472	-0.44220028290560986	-0.27545599027911827	-0.49261003309311924	-0.7905469360790883	2.0504849205548292	0.29346977605705715	1.0998758822372703	0.518731625746484	-0.3549415875988961	-1.3697017791620365	0.6446618547598202	0.0008924341084214249	0.35742029767988953	-0.6000036515036742	2.0162627844926435	-0.5255568292841848	0.9267924689868401	-1.4135536606361396	-1.0717528675346484	-0.3051006390203185	0.02768127466336464	1.5209444442415703	-2.203662671511342	0.998123163502334	-2.1363095971760755	0.5652247134981396	-0.6712931020938606	-2.017108248970822	-0.8997948789554805	0.5477260290503139
-1.1486481140897031	0.05447124231657552	1.5101410598743106	0.9940712287174776	1.7265617096109558	-0.5101273828209963	-0.5742863845053884	-1.3686406432143254	-1.180306334170113	-1.4551518866565831	-0.36657620620224085	-0.4018242492228958	1.2423849674636096	-2.1465262075584386	0.5954182041760301	-0.7195461885452691	0.8363466218078933	-1.891825204739653	-0.6183866809573331	-0.4032172108441191	-0.5897439675714031	-0.8225673022961721	2.063844569302293	0.287818420259109	0.9862798474057017	0.5414687686008253	-0.43903016797293704	-1.380182957751449	0.5716744872670878	-0.08767600160796851	0.1394311162437544	-0.6883370747914549	2.118250715514169	-0.616573010240858	1.0208747360588246	-1.4786680146803273	-0.9068542360815203	-0.416271605393357	0.0013246558585781054	1.659871371753321	-2.135075525698438	1.1082836383830819	-2.096181467259302	0.5017190467943837	-0.7636311125165283	-2.0307318754652677	-0.8553597510747597	0.4702201636027891
-1.176772590630645	0.0029129466107761072	1.4607999010781962	0.9356566638458137	1.701061224438663	-0.40444601077484854	-0.5146385618708054	-1.2105098698851062	-1.168079762161447	-1.5354206561018175	-0.4903139394782192	-0.5115272154626194	1.3834616664243478	-2.0959179725385493	0.45141883409811534	-0.7307691583159871	1.0174674387940918	-1.825441121126984	-0.7006212115023418	-0.531860224663425	-0.6900339860539775	-0.8071632538190284	2.0558292473839197	0.2832429981614123	0.8719687014901687	0.5993489376639906	-0.4757624593390946	-1.4014732832985188	0.5121166772922854	-0.16033866368075045	-0.07527049231341768	-0.7654663481295046	2.218769115152847	-0.6748098976533168	1.1242248528029983	-1.5723286023360639	-0.6866149639300649	-0.5236201093763726	-0.011919872618275047	1.8123993040996929	-2.0629051044119926	1.2145530994329254	-2.0377321774091444	0.4081736019611505	-0.8396349789753771	-2.033633349694134	-0.7984779581176713	0.4112051530957349
-1.1998435891335946	-0.03823816403210932	1.4742518627098478	0.9034092315641452	1.6593777126231195	-0.2822272549251925	-0.4220776646529947	-1.0584543983586001	-1.1795323057948903	-1.5734644089383287	-0.6077570941953385	-0.594467187787834	1.5238991731053797	-2.0690937392941158	0.3065021281112436	-0.6756786532712443	1.1513639577898371	-1.738444151247347	-0.744156377937379	-0.6507126626897476	-0.7761350630149012	-0.8093986138662401	2.0054716685879157	0.25001239550467236	0.7831137457229607	0.7177945381659896	-0.4872504521813772	-1.399198218512477	0.4735044223681052	-0.16377539844122094	-0.28312055424778804	-0.8453156659607644	2.2634123593588606	-0.7218390597292688	1.200486351306616	-1.6398703312239	-0.4616090186115541	-0.6622828060413614	0.034737330365048245	1.9865496775236604	-2.0377657613691995	1.278590117954546	-2.0237084092549678	0.34740423992924524	-0.8580816884166816	-2.052499908611572	-0.7099136101422047	0.396076826226458
-1.2033922797289083	-0.060553247816595636	1.5369046862553735	0.8857768860880402	1.5940943259512408	-0.19722695705267915	-0.3239742717803691	-0.8785174060631504	-1.2101632006931955	-1.5544968983618759	-0.7220483576463769	-0.6407731941883593	1.6667918365219596	-2.041968172152666	0.18291302149762317	-0.5631677461879023	1.2699587005035875	-1.661944539800917	-0.7854132801656697	-0.7532355777726304	-0.9213701661470207	-0.777989896451449	1.9226402326806995	0.18273405621316066	0.7106073769983039	0.8220300310682905	-0.5005838431043533	-1.3760134441014606	0.46728407901510166	-0.15098220362482306	-0.517666815499055	-0.8943746684441797	2.2464924341203494	-0.7570177159529214	1.2737120061176332	-1.7146225947436373	-0.24653542100046524	-0.8100831663506319	0.03283895401684035	2.17366832502191	-2.0098827820546163	1.3247042627259618	-2.031532925425876	0.3210902778749501	-0.8789698518801347	-2.047540302431789	-0.6194958634803597	0.3533326702646247
-1.1843944717426076	-0.05862773652382695	1.5706803051857707	0.8726789085357766	1.5179819284592555	-0.1464591048967931	-0.24117039855068306	-0.711236431513777	-1.2268057796801284	-1.5501929549015245	-0.8239971327410414	-0.6507503345106718	1.7648995871754098	-2.0303802633669603	0.11457096998320557	-0.43614284983022555	1.362440917380875	-1.6112826294255929	-0.808170467579741	-0.8408380114633445	-1.0525111297131537	-0.7706238124704465	1.8505476436389003	0.08518638797425869	0.6579636080968954	0.9166207255554555	-0.4799326971587008	-1.3111015994283974	0.5055632007380373	-0.11508520948379572	-0.7181656793697764	-0.9860069152191396	2.162325924897704	-0.7842917119117566	1.3672187235647486	-1.7881473301277349	-0.0065763112878731485	-0.9383683013380102	0.03064127290418405	2.347426439483942	-1.9986750560917148	1.3221899320000783	-2.0344060227812752	0.2866668320062541	-0.8589686728932104	-2.036794707396872	-0.4923707345450855	0.3246769783495681
-1.169147525126381	-0.02819794700941819	1.5444014444547225	0.8415484787464509	1.4257249976975086	-0.14057826570422743	-0.14631620748310792	-0.5597141352843937	-1.2381170513696405	-1.5408047213386218	-0.9117729842690417	-0.6176220677006847	1.8716715301317635	-2.0243625495929143	0.06397263170375413	-0.29964939946173913	1.4084680458474146	-1.5591694644672187	-0.8377749567580095	-0.9302429452158405	-1.222744836728825	-0.7171364396276733	1.740336794251424	-0.0027856905425402757	0.6471112098979693	1.0211633649763514	-0.41990415984645324	-1.2515977805327767	0.5488259505852761	-0.09062300326320037	-0.9218673080082065	-1.0825734475808315	2.0292072325525137	-0.8229079875143148	1.4315479651242018	-1.819084666367417	0.2572349384702305	-1.1008496974433106	0.06724759900225277	2.510032980167992	-1.9932912105494691	1.2797363831862998	-2.037966058597714	0.2841427333008978	-0.8452417424721164	-2.021832630244542	-0.39550372953728546	0.28876664228574894
-1.113667783933565	-0.01129314300861661	1.4781259957222612	0.8117203940758202	1.3142282540085828	-0.15107445843306108	-0.12645693422118184	-0.40505768468499126	-1.262915667145021	-1.5179951701615708	-0.9851719676642204	-0.5354349252251239	1.927009585118337	-1.9925245891969865	0.04878047277378542	-0.14346536229017984	1.4033475509012487	-1.5020216542415392	-0.8593183208428776	-1.0272613122745282	-1.3317275227208483	-0.6671527709712339	1.6134085537392118	-0.06933546745865046	0.6323363479570668	1.1072956414962403	-0.3475341367568676	-1.1520498869490008	0.6177690364485852	-0.06800849234734038	-1.0771445700625022	-1.200933503961698	1.8484908250035879	-0.8295349492582711	1.4799279196300072	-1.8074832845940345	0.5079265724927913	-1.2434034524262385	0.1054886214076107	2.6560600914949104	-2.033475421304711	1.2651953726785685	-2.0423663861096153	0.256360121691436	-0.8030166741507502	-1.9990944344625095	-0.2949063016047382	0.2319319893097437
-1.0599109515220257	0.050528834693783886	1.4125577345262923	0.8087088394480997	1.2246094940940853	-0.1992417470401259	-0.12091732075263203	-0.30617009769935594	-1.287146732473927	-1.4479764013282739	-1.0256382010894114	-0.4354828213899391	1.9399594693502293	-1.9590454968218871	0.0640967523046885	0.0049022452604476465	1.3748806943154732	-1.4386855035584325	-0.8410971526644191	-1.1333922623334762	-1.3830168736789226	-0.5552123871451371	1.5071884103467583	-0.16672254481839605	0.6279205863278433	1.1867668994563463	-0.2825152288274281	-1.0794080004513147	0.6700871043329973	0.00830173693534283	-1.207399566780301	-1.36834770232283	1.6241524016607312	-0.8022009712588705	1.545049121711558	-1.8221248507468988	0.7356149572073647	-1.3686394512087936	0.1512642103008048	2.799024765179494	-2.0714876650319067	1.20472355026313	-2.0767203115924078	0.21787649954327454	-0.738671433994015	-1.9587033951313213	-0.20541507321433347	0.16739645584179094
-1.0239912923754728	0.07817352240875382	1.3730921074897782	0.8261963340795004	1.1510314728172673	-0.27028965291448726	-0.139608401615059	-0.19588526043343787	-1.3042926882833261	-1.3645779592297445	-1.0319324210519079	-0.33065877167586266	1.954201392717339	-1.8749632232859317	0.11747505784638838	0.17501757815397795	1.3309093295044294	-1.3907635260392894	-0.7924794919490935	-1.2407967713839567	-1.3959890656908778	-0.40911417479647066	1.4360495248090221	-0.2724843516111085	0.6388427234283345	1.229654202758246	-0.183394508731279	-1.034640318185768	0.7161436050234493	0.07880843640443087	-1.3181816142998382	-1.5038935257376846	1.3257709919107206	-0.7131222102124684	1.5946438296411016	-1.847061044382561	0.9169406273696611	-1.5242308502155368	0.19682099321966645	2.9007310628696175	-2.1289460655011094	1.1249496849742384	-2.105388963512322	0.14508460886627478	-0.6731323727352343	-1.919054091127179	-0.11387865666566879	0.144829501274511
-1.0792869776000384	0.12133296203441835	1.2734225789091074	0.8390575661651504	1.1183801561379563	-0.3664954817452592	-0.17495651185114475	-0.08961623824525436	-1.3186380660772008	-1.299057279240969	-1.0386666330591694	-0.23521292286667386	1.9800854734791424	-1.735824537380384	0.1977578045813458	0.31370938024148004	1.2796975728783466	-1.3514894149872876	-0.7428458269252618	-1.3682362975839073	-1.3295941054823768	-0.27309561234266566	1.4170934270834796	-0.3835386773235887	0.634266205088375	1.2568997158216275	-0.043932586418563124	-1.0406455916232786	0.7663285619699262	0.13085847210262486	-1.391749746425519	-1.6218287741433346	1.0112590796754894	-0.6202508820092725	1.6008109857491981	-1.8480346670095849	1.0443817450548105	-1.658948557732026	0.23413700915918695	2.9790886834454984	-2.1676822982376542	1.0620559713022413	-2.1349462239001875	0.07562455272600486	-0.5898351929915934	-1.8590792831413587	-0.02162242559382734	0.1908111578127508
-1.1459632423439834	0.14793671705941547	1.166612167147451	0.8558928408807974	1.1199838175727224	-0.4660608112408699	-0.1990631177699002	-0.01973736535047797	-1.3239404845741674	-1.2109279963204205	-1.0410771974958826	-0.1435971763481433	2.0031991060709697	-1.5629512803609615	0.30023272531057466	0.4819599504477122	1.2189980877258477	-1.3487092109350713	-0.6940776201169789	-1.4844724971754375	-1.2801955683329278	-0.11225708802575092	1.4044823532340212	-0.5161990297684531	0.6592471766548932	1.2534443535138151	0.05909750640105767	-1.0591723521305512	0.7949473779357029	0.1488904507444612	-1.4569726055031231	-1.7326715763540652	0.7080818002137551	-0.5244172515702482	1.5828783096075916	-1.8536893145022222	1.1022015696204974	-1.7956289109062304	0.3226972239311078	3.055781613341709	-2.170031971658904	0.976417738349028	-2.1433120279715885	-0.011047100940022203	-0.5264035336431212	-1.7977545851179646	-0.0057931677997764	0.22150896547600243
-1.1785663664418116	0.1700211964139563	1.0928703008422063	0.8687403827791101	1.1363139438932295	-0.5789770981737676	-0.22512441211991802	0.06148878114766616	-1.3257996510397168	-1.17736200931569	-1.007926955986044	-0.052139609890615966	2.0081965804142747	-1.4032625190955526	0.3978212402757707	0.6164986771978939	1.1360596774437877	-1.3389330052160522	-0.6859677675442165	-1.5990165978950355	-1.2310448599179684	0.031294765037256055	1.4000732076792337	-0.6423098778613531	0.7026027179188699	1.2083655510113027	0.13926707962039084	-1.111908802669818	0.8145492586027105	0.13708616823272943	-1.4652336513174204	-1.8080268729738236	0.40156070442860675	-0.44616006121000984	1.5896799336927305	-1.8382220781803618	1.0921010445140207	-1.93732546366279	0.44748140516941026	3.0534480803488706	-2.18036150835592	0.8778976265588347	-2.2035875517732157	-0.08618586708226313	-0.4818139321522238	-1.7297270577995891	0.0008590892215615875	0.2539652899358573
-1.166015475080798	0.20701857153540093	0.999793185882969	0.8687778328660801	1.1274054774574935	-0.7119137175236454	-0.2476503447428803	0.12032022225833608	-1.3399024436530707	-1.1559503248711358	-0.951530164537488	0.04049009762912319	1.9967884835331486	-1.252160394792595	0.4716491499927189	0.6919941376019824	1.0528544911465159	-1.3504356520243632	-0.6654534987324592	-1.7160236500216866	-1.21198220210871	0.16448642415697184	1.406822048730621	-0.7334476192178677	0.7385488503625701	1.0969962466103396	0.22770674564922092	-1.1849266444864714	0.8206748985373002	0.05575828970893394	-1.4409403872112263	-1.9003929585142096	0.14961388000899078	-0.3510427541319193	1.554993859953423	-1.7790315496492248	1.0893689028666513	-2.01877522380917	0.5652020901804096	3.0098428241757205	-2.1827328074229033	0.8007944300396883	-2.235531940819272	-0.17746900364326207	-0.4690701827995025	-1.6751991514271651	-0.03529731758752984	0.2605429559421117
-1.1684702220450798	0.2780535174896623	0.8765671263992292	0.8461382792368225	1.1143830317302559	-0.8061764564185603	-0.22049752528029462	0.191748444404728	-1.3795210486662435	-1.1296649038669084	-0.8731876741451773	0.09444451213183917	1.964181908718127	-1.1588930715830212	0.5253625094489565	0.6985930228553191	0.9177326825547795	-1.3805398625865448	-0.6249376905559709	-1.834333665488541	-1.1530318080721063	0.2654160267076314	1.4037044765756184	-0.8231243354227293	0.7827441318744679	0.9969584208740967	0.33898832432335574	-1.283229121345567	0.8202297924707544	-0.07598966371755164	-1.3877639588223947	-2.0115711354422166	-0.06139994115035165	-0.2439519537013261	1.518264174412901	-1.6706873964331836	1.1007527934601444	-2.053488106942098	0.7091590226479861	2.8495683334638584	-2.17448497418913	0.7004736680145681	-2.272552391948996	-0.3279228395048595	-0.4946761403463915	-1.6253171804694475	-0.09450536516940533	0.2648091380203457
-1.1572207365201812	0.39459649852701767	0.7565765639574482	0.824443603069868	1.100684202440304	-0.8920712369800563	-0.15807009133137542	0.27892965259566627	-1.4187345529918594	-1.0839781579693475	-0.784321348154874	0.13016264231350164	1.934975800184668	-1.0994496163744236	0.5341229963293804	0.6888361614350613	0.7796136956754955	-1.38696088106551	-0.5696545470292944	-1.9395648155016811	-1.114933365448895	0.3956340207140682	1.3828858974084626	-0.8722303821216439	0.8282982347234485	0.8861830445173577	0.4345208439189885	-1.4157525082071483	0.7878724197933528	-0.1940861136704727	-1.3108557812192343	-2.0570479471048704	-0.24786254603505836	-0.1329093094791947	1.4957168781383907	-1.6093883067421484	1.062683833308298	-2.0230069662848225	0.8525260849971446	2.6592826953674473	-2.1759338924532936	0.5980967141634685	-2.3046893478419292	-0.4451991638465313	-0.5332443086589803	-1.5677438168379942	-0.19127950623744047	0.2695388366646202
-1.1309138901303464	0.5041140406417837	0.7259593358150309	0.8184532436039758	1.0780784189542896	-0.9755649274772485	-0.10472133824611685	0.3619314901402121	-1.447202594326038	-0.987900651729024	-0.7078146434582631	0.13209672868651084	1.8833758108263055	-1.0519410521414128	0.5731797041920599	0.65158785725652	0.6784103666460031	-1.4037547155751287	-0.5206223391014784	-2.026329899666931	-1.0379444733130339	0.48816571065927594	1.3629979076309577	-0.9099976385168013	0.86698538557558	0.7573648089368104	0.506273454411435	-1.5353599828824194	0.7540510436830571	-0.355897642262886	-1.1983010892738244	-2.0327969526935963	-0.39145653642230355	0.0005454620866782945	1.4490256672249315	-1.5650455232731275	0.9833648701093521	-1.9456669848983417	0.9904445033520325	2.485435599666413	-2.2144557492234336	0.5765848821893858	-2.3399066730418094	-0.6030451150314823	-0.5443638698381825	-1.5057156261140356	-0.26676092887849495	0.25459754279567515
-1.1063591173602698	0.6002982202429343	0.6635491437507757	0.8153770934602573	1.057538629813896	-1.0588047944364534	-0.016509742450062547	0.4421394609506158	-1.4680288991096995	-0.8890251301415741	-0.6524621643053481	0.11564921956378185	1.8242049364915516	-1.0361096449524214	0.5916386124739164	0.6165152948737336	0.5956945344330136	-1.4561453043284134	-0.432631420509352	-2.0912419551525927	-0.9988703916657915	0.5955013376215146	1.3517924064169262	-0.9133739230024049	0.8977224569696819	0.607678709745896	0.5866268908222929	-1.6703923277610808	0.719976196658771	-0.4937894109477801	-1.0672415772540584	-1.9567835439474721	-0.5093593313385472	0.14012439999430643	1.4473980021213408	-1.576093276493887	0.8894671397930664	-1.8279060192511551	1.096538693585338	2.2810857352353393	-2.2433372692236384	0.5679971562241006	-2.3590030020642563	-0.7327021307730497	-0.527137168096002	-1.4447357471409048	-0.33938285783934763	0.27142136447231263
-1.097003439514907	0.6806363771733445	0.5513581469458446	0.7565991265817293	1.0212193070702047	-1.1651698950986562	0.07088941650555773	0.48578356036731646	-1.4954024765020164	-0.8240935322870214	-0.6135225837433704	0.09567831660766211	1.7484678488640726	-1.061550638385839	0.5695111730274371	0.5737491810076054	0.5138631230575748	-1.5065551468470715	-0.3578412851696876	-2.1340697936392976	-0.9865707710085816	0.6276896485173626	1.3259622410835468	-0.8856786392183323	0.9146075031348063	0.4662915901680432	0.6625672870373449	-1.8379448077304783	0.671089734994536	-0.6269157288772343	-0.921846977296604	-1.7902510408575563	-0.5917635450273915	0.27727041770250394	1.4126901956646258	-1.4859654117230676	0.8122379438165511	-1.6870377629738431	1.1956408022052427	2.0793852871955636	-2.273353665502134	0.601610819520474	-2.392399695257303	-0.8271689734237107	-0.5663420913785345	-1.4012822188910667	-0.40466982892847214	0.2888022192151577
-1.0954626322095995	0.7542034739997081	0.42626020767801115	0.7068439517011204	0.9738012449393247	-1.2852823048766042	0.14628843854486345	0.4800190176531742	-1.5017013538727395	-0.7882787361791247	-0.5763720005897965	0.0815815240525164	1.665697023176057	-1.1320715074535725	0.5246504603432001	0.5185717018892041	0.44450784211625594	-1.57463658679634	-0.29298355558611877	-2.1537174287273735	-1.0159810249548937	0.595225892060326	1.2558253633967549	-0.8164839029759549	0.9525632497832097	0.3280984254734313	0.7651121281218944	-1.9753583755775341	0.6154021194829538	-0.7762309809277079	-0.7484020945418102	-1.5955120658937667	-0.5945538915237746	0.3861762422578891	1.3871732588884063	-1.3400136527402418	0.7532513514905699	-1.5260100565544652	1.256111268842527	1.8669129186642166	-2.3114439496030648	0.6555788229468227	-2.399572985364228	-0.8711706676198503	-0.5728848254061453	-1.3312779644041168	-0.4657380869434678	0.2623716101138377
-1.0461164691599902	0.7874469231376987	0.36332627138360457	0.6774284728445041	0.8533777504622566	-1.4270570695687048	0.20412738049261528	0.43020595945363144	-1.4995132703332748	-0.729366886007269	-0.5172535196700279	0.06170552913299835	1.5795282412387954	-1.2635134222870565	0.43529356152890875	0.46524193535203573	0.393324043486906	-1.6519341645345809	-0.2627987003103654	-2.0999594003572906	-1.0938903171799903	0.5620249842714402	1.153681901711964	-0.735488016412417	0.967116935341417	0.18360035579544282	0.8428654448234892	-2.106861608198941	0.5526384316711578	-0.875976565958705	-0.5124189650887144	-1.3461803375644603	-0.5558150664988314	0.5127248924207404	1.3690827339603153	-1.138180135816342	0.7110602664525285	-1.3424332687216256	1.3067581570308897	1.6769557696417892	-2.3724141668903416	0.7140094750598531	-2.384136826918597	-0.9218744059182093	-0.5727688613934874	-1.2987816888637926	-0.5701662946619426	0.20901943028532552
-0.9882845680123908	0.7835316454478434	0.33440232395356484	0.6728300036627436	0.6960098283513223	-1.5791738200415693	0.24754823711833568	0.39164702024010567	-1.4932453753215142	-0.6619366272178244	-0.4713478347863812	0.018177057362965644	1.490124655152897	-1.4142603587402363	0.30416044597324876	0.3933497924722109	0.384361268893947	-1.72073377414648	-0.2074391928234943	-2.029830028776312	-1.1517284677997561	0.5076415162416196	1.040139167794124	-0.6388052051811115	0.9937157251678714	0.06200405512495433	0.9390628872649517	-2.2292266063914363	0.5278016245736906	-0.9188272398935847	-0.2539966452959091	-1.066915754689824	-0.44513834911377187	0.6088994478092501	1.3242452123918294	-0.9531248285362703	0.6763622651542085	-1.0942379733822951	1.299786673165676	1.4705808405130851	-2.4361355424131435	0.8033535442317529	-2.404421468447043	-0.8921818319228475	-0.5777493227065993	-1.2507714055892687	-0.6009897935690204	0.13490455445252275
-0.977945971231686	0.796758201699167	0.3109888274328765	0.663315812529197	0.4856091731573189	-1.6796137624617944	0.2987319021750019	0.3319574115994518	-1.4752352585408626	-0.6018085481312045	-0.4149435298902306	-0.04604458360783447	1.447903401547302	-1.563917528395146	0.17694982297608244	0.2958205294202232	0.41901378768638187	-1.7769359570282184	-0.16940266788802	-1.9381673670869621	-1.2031036630483918	0.4150143887232386	0.9640066972549979	-0.5244838874651729	0.9893172041134225	-0.04381176814857711	1.0810246870749118	-2.3336569132888068	0.5111420677010191	-0.9164593238347736	0.05237556099740437	-0.8655459841202002	-0.22335869658211766	0.7000146801896678	1.24362300035666	-0.753604543520981	0.6309499208863586	-0.85602672483116	1.2458261853777557	1.3068442380937038	-2.451972096808542	0.8966356243989473	-2.3961452954898244	-0.867886007614661	-0.5204130399838924	-1.2251446534371264	-0.6783712624279405	0.04030244969744043
-0.998480248503841	0.7574062339772223	0.3293224932226845	0.626537335067078	0.29781443892566406	-1.7385940752235896	0.3306058971421593	0.2944976856446861	-1.4420893020219343	-0.5766408714350867	-0.4113778867259093	-0.1296800119978662	1.4155635176659698	-1.7293133605956867	0.06739436372066317	0.20380024212405715	0.4624016002235679	-1.838751497179547	-0.11188140577938537	-1.850017041358162	-1.2579790659356538	0.35984614389171987	0.9099992133498983	-0.4363169514225862	0.9861033124626353	-0.11950642376181106	1.2015567906410287	-2.4286745280175257	0.4905262476701567	-0.8743623177718151	0.32648970488214146	-0.6517657644873307	0.05793965998036339	0.7841724254655689	1.2060993641184536	-0.5903383570051541	0.5882677420332215	-0.6451984093937176	1.23221274954711	1.153564859183955	-2.426223474703336	1.0035286104447674	-2.3966683770702497	-0.8362266088882248	-0.49554134514969006	-1.1980698826854526	-0.7851351318796791	-0.04050922403095936
-1.0178914554429181	0.6901701925794381	0.3656825404114438	0.5723480698892167	0.12361267720686883	-1.7747159886025023	0.3063221911709545	0.21071197974436	-1.4145642617273295	-0.6358428771818309	-0.4398128706693415	-0.17634956443689984	1.3927033983381676	-1.8934906867792543	-0.06922717573606907	0.11365429275591413	0.554768743607052	-1.8715456744843106	-0.02629435192663132	-1.7771353957650864	-1.2843086295589519	0.335446913267857	0.898035481253468	-0.34910723875521943	0.9818102540232498	-0.1585148674354294	1.2836456013987716	-2.4943657291024985	0.4195304429295671	-0.8233519268339309	0.5835708753995987	-0.4353993975019967	0.4099395707630237	0.8513228872765222	1.155181686967646	-0.4808453386345449	0.5270101619502245	-0.4198054780707368	1.196879874219654	1.0531636196658674	-2.452375462113751	1.1451504805366661	-2.397466654180939	-0.7947748893699915	-0.4603185510348644	-1.180418139643534	-0.8847504611363558	-0.13909571108882873
-1.063882422633066	0.5853423449506964	0.3921721886533686	0.45980190556667705	-0.004584691522383433	-1.8011671489731849	0.24573868735255022	0.0925519043106778	-1.4050449723076193	-0.7290788696968808	-0.49020863737177606	-0.22844496107013393	1.3732136249041242	-2.0394431733789977	-0.1987369356685867	-0.00031212937285791665	0.6735240219484254	-1.8922279167000062	0.11963550327260877	-1.7323969490264162	-1.2836136640414513	0.3157250144801631	0.8915255891784308	-0.28035373535897434	1.0260637263580237	-0.1960419466490072	1.407880709642193	-2.5353790366262854	0.3472196923658778	-0.809985092099971	0.8105372277629843	-0.26119497903174504	0.8186471414550172	0.9142357800351345	1.0625433917925993	-0.3574762171749694	0.41348172216560225	-0.24527756637603595	1.1461160863938509	0.9632622405011011	-2.4755384091855697	1.3048891865076948	-2.3722586035601667	-0.8119255592220924	-0.4210754404824592	-1.1948267271620752	-0.9570808533723666	-0.20996180337618356
-1.0973126783302507	0.4636791602283775	0.36701798423035537	0.3367944990203188	-0.1305571432640441	-1.8189610928304756	0.18024820995071875	-0.05122179688140677	-1.4122108366652115	-0.8411834603288293	-0.5352556262674121	-0.25585086309698996	1.361367527383667	-2.163900140897602	-0.3483289364806045	-0.10233440425184763	0.7199052040025895	-1.8956643920950202	0.3427884495833423	-1.7042436339970088	-1.2948846461561077	0.31747054648515116	0.9055813155326972	-0.18735599034721478	1.068751218647557	-0.19959679941212513	1.5458592237256892	-2.545199963105939	0.25484670224748124	-0.7880365419417907	0.9783473376217777	-0.15421355494265113	1.198411766455402	0.946959630720231	1.0125501412509395	-0.24653086884039616	0.32500800940368213	-0.06070046818131695	1.1037107028231452	0.8597945591849239	-2.4669896974024565	1.4140173489074315	-2.3228004348514495	-0.7987231698343895	-0.4206722615816669	-1.23528111116577	-1.0161670396672704	-0.26445254659421924
-1.1297361416839347	0.36300783250893	0.40116177639850126	0.19766802817387363	-0.23876943986012789	-1.8084021050550239	0.12048041631286399	-0.20776694910352117	-1.3935087901466852	-0.942254009909939	-0.5756199158695534	-0.2847517007512228	1.3572849598199368	-2.298086814488688	-0.5026503979611869	-0.2344448653980517	0.7624112456340889	-1.855746687669343	0.5492715070213032	-1.682698878890303	-1.2588531847551954	0.28849824427172377	0.8755511226539193	-0.13223926342206455	1.1414719630471017	-0.15552088490882027	1.6439839936859884	-2.545317341258784	0.14806748382784118	-0.7901266153518142	1.0812663372098554	-0.12131766963068895	1.583323967478648	0.9611341974740155	0.9507503133534148	-0.11625844318700485	0.2108283021471679	0.09660572507697036	1.0421428388349336	0.7877774450962273	-2.4626166157368985	1.5073001142669287	-2.3164058150489857	-0.8273361848779984	-0.45780897179736463	-1.2874114053072412	-1.0526260087462151	-0.3253302634768672
-1.1470258187574272	0.27655187570172013	0.44921941833150764	0.027452883346716493	-0.30605290097552995	-1.737782600637998	0.07601651706495849	-0.3146992866132667	-1.3281106535702656	-1.0452145283671426	-0.6299364499752863	-0.3025247051647969	1.3127049033443663	-2.394965317603691	-0.655821153514408	-0.3730667373403865	0.7781605929768418	-1.810559422666154	0.7251544346952092	-1.647609239868143	-1.208670105437225	0.29926600331083325	0.870761396162831	-0.09050643697958052	1.2274891978666465	-0.08956748618575625	1.7096731638483391	-2.495090711811252	0.06790354699559042	-0.8058688703975199	1.1435849057286518	-0.12467044470282103	1.9536060138635754	1.0070144603027	0.8892401953160471	-0.06350327386090071	0.10518842978145009	0.27518885236072166	0.989942099498694	0.6903979343036301	-2.447260526774977	1.569017958885864	-2.2839173371301174	-0.8498679283434353	-0.48978093115722154	-1.323243789928633	-1.0891510259011672	-0.3933500997629681
-1.1474148580625012	0.2160635483867464	0.4722330117065604	-0.13694372245977565	-0.32620789385737975	-1.6227127237326944	0.042210788221433454	-0.3554776589666163	-1.2722094347511554	-1.1274113598583184	-0.7127118744486172	-0.3020844820119716	1.2996715605379308	-2.486285348078315	-0.8100931200386581	-0.523807589926269	0.7476759226772237	-1.7167782477803442	0.9007399065622581	-1.6113926589508065	-1.1488314096113343	0.33531023817973393	0.836884848556559	-0.05021399606758579	1.2723800822085292	0.012516810949506862	1.7089347692711763	-2.4698017613955443	0.008627563252409015	-0.7599799004749758	1.137279771183384	-0.15629112840862905	2.266362307542208	1.0430603433533956	0.8058293492487799	-0.034407229824679156	-0.030966095308699215	0.4449582734579668	0.9617330463842823	0.6207457554285267	-2.398705310629827	1.6308759165463012	-2.2738912567171	-0.9132536103780231	-0.5389851464401415	-1.3794274356415577	-1.1151494886718811	-0.4748711774638248
-1.1541187665875137	0.208588537917602	0.5123927147945158	-0.2667329936373046	-0.28601943717283385	-1.4250571784716115	-0.0003376923830677031	-0.35867460868387424	-1.2254990242916788	-1.2199453170735963	-0.8210428679147311	-0.28768044479596266	1.3731627967497029	-2.545701221236843	-0.9688149288521961	-0.661137236800926	0.6920869162146699	-1.5756038412640776	1.1434405721314183	-1.578799017507371	-1.0610783899111744	0.3492569337061737	0.8356554609989283	-0.021722624218399364	1.3516753877759737	0.1444909575543723	1.686768222900979	-2.393114126153151	-0.055604528915842485	-0.700401690877565	1.0435499531194012	-0.21859740306143466	2.5213979075491526	1.0553023536056034	0.7207281754093988	-0.07526742242875457	-0.1545579169070225	0.5523541683137728	0.9451538234556004	0.55002228025286	-2.320350894908986	1.670564714416385	-2.3019352918100546	-0.9762212637768884	-0.5881836254378875	-1.426751146514285	-1.1044710245750746	-0.49666499453081725
-1.1544685825694398	0.2554997616899096	0.6006171887220951	-0.41070171919468335	-0.22717551071828695	-1.1625915974951873	-0.08068635465604171	-0.3452679774543415	-1.1755900832184172	-1.3745692871093376	-0.9189353489491008	-0.27655850979486624	1.4699540354528453	-2.607237464494511	-1.1295346273831113	-0.8045656942600775	0.5786575227983669	-1.43637289283796	1.3391621293883047	-1.5412376597264907	-0.9728073185792792	0.3644730609359024	0.8450916211267065	-0.021332827908473302	1.452268938349624	0.2602198576191016	1.6394793454936365	-2.330974477266418	-0.13790391641754274	-0.6771690796616311	0.9498031056641301	-0.32525142365841664	2.7266727372125685	1.0796599254839618	0.688234339784119	-0.09744310955720734	-0.2783518972249232	0.6590091855695477	0.9474124399073895	0.5052440288965601	-2.241965451087743	1.741661673326366	-2.3198152986033205	-1.0959843777681777	-0.61473288321337	-1.4682992250910536	-1.1226439198818012	-0.49097471879244414
-1.164526256837609	0.2913241241847254	0.7047303644070675	-0.5400257301512613	-0.1205545026869197	-0.8905083365162578	-0.18342157525903055	-0.28741030905548703	-1.1431975424628473	-1.5229614940887626	-1.0089372870073348	-0.2536079234523277	1.5443219004513578	-2.649035992722007	-1.2807628202054315	-0.9475714202851473	0.4236571733404576	-1.3004919113116693	1.5347440496894047	-1.506251205689347	-0.8487391034360992	0.34581811179958555	0.8679947042434003	-0.07088717693006175	1.5548452326826077	0.37585128470589246	1.5879358738344171	-2.263577840666566	-0.19993241045061194	-0.6699413723441245	0.764174027446231	-0.4085041630046208	2.808731921567478	1.128035279086555	0.6505553603904933	-0.11032480508512647	-0.3838217542952173	0.7354366046368066	0.9684774659331497	0.5131093772161168	-2.1932804810681903	1.8202776514678987	-2.3416082637251194	-1.2098229809196916	-0.6797190940543919	-1.5071460169458624	-1.1267583011387405	-0.4716442483178735
-1.1611669136408682	0.3854345773858116	0.7453542961908532	-0.6490207124746095	-0.013355612886067996	-0.6228150988051764	-0.2616640799190049	-0.18751145036218708	-1.133265827784492	-1.6426602027188397	-1.0679929851036394	-0.21690157004209434	1.6426367287709671	-2.673779849839902	-1.4052169619500674	-1.1102222661637817	0.2823847675426027	-1.1576708603352919	1.6730272542801543	-1.4722500670973575	-0.6972738695782934	0.24769427210013983	0.935720117881799	-0.1261404178849544	1.683926658584486	0.4723094715285069	1.5308287019996647	-2.1877791723170494	-0.2517843703927478	-0.6654675405635391	0.5837438026237112	-0.5298016450215302	2.774284174175174	1.1444808145302434	0.6179179435475101	-0.085440805258529	-0.5169155890588855	0.8238525025821343	0.9551759228251692	0.57461647226004	-2.1383654445863733	1.8739440209440246	-2.371274762033395	-1.2811480718182366	-0.7185352428855685	-1.5131542624083871	-1.147688125913646	-0.4281304109003238
-1.185162358390568	0.46497447173689477	0.8153236591764287	-0.7478522534505622	0.13370969528720486	-0.4034526255441495	-0.2826804160181681	-0.05538244819970643	-1.134129809967002	-1.7064905072092809	-1.1028576587465078	-0.20963976473306684	1.7394085147236524	-2.648442978645499	-1.4616182524568033	-1.2583144836135773	0.09288141379653048	-1.0240689301994446	1.77084606909428	-1.4183517611005867	-0.5536913810102935	0.09915476662970397	0.9873484519055022	-0.18255159034213064	1.7947233676943761	0.5084343059801617	1.4860234485834365	-2.130406284740373	-0.26093133348499936	-0.6539647252005756	0.42377856891272137	-0.6241752155724871	2.648284698289301	1.156734172736072	0.5694512273370017	-0.06494546669516074	-0.6570410572370213	0.8611649106509777	0.9330983278547993	0.659350340120772	-2.0369394736530753	1.8749542403655126	-2.3921048929208113	-1.2721186532866324	-0.7529456697571983	-1.5056989809420762	-1.1438694089551769	-0.3664036556797
-1.192783924876943	0.5442652704669001	0.9244032304301782	-0.7633376221292999	0.2544159785830739	-0.18951623202753987	-0.28417112392841004	0.08685876587014957	-1.1376191318203461	-1.7652125333112547	-1.1166402814786378	-0.22023085817350913	1.8551555174853793	-2.6111230857981367	-1.4819089806839647	-1.3674375797179918	-0.08103215578235122	-0.9313087047094195	1.8041380648190177	-1.3295567652595188	-0.3855708618394055	-0.05760522239347933	1.1449793032990396	-0.26595272409637527	1.8123877577335379	0.5171509610504323	1.3973396122362616	-2.0820456226932276	-0.26814605158977106	-0.6221733745447156	0.27574087963408916	-0.7123428957028908	2.445218765172404	1.167630639916131	0.5312279150186547	-0.005400487028527701	-0.7491753951540687	0.8680357642969924	0.9188761800574531	0.7624572766638268	-1.887231563278047	1.832513956171964	-2.436579431632361	-1.2257592775850186	-0.8041404670475997	-1.4801446133433154	-1.2055153832828291	-0.32707905252448755
[truncated: 181 more rows]
