# Supplementary material for: Obesity dysregulates feeding-evoked response dynamics in hypothalamic satiety neurons
Source: Sci Rep. 2025 Oct 14;15:35837. doi: 10.1038/s41598-025-19800-2 (PMC12521569; doi:10.1038/s41598-025-19800-2)
Supplement: Supplementary file 4 — Supplementary Material 4. [file 41598_2025_19800_MOESM4_ESM.zip › Fig 3_1/Fig 3b/NCD to_NCD_1st_MPK176_matrix_3.csv]

0.011529564356579907	1.176798173910501	0.43545049382634266	0.6686594234114883	-0.3193138400323403	1.2469652813780638	-0.5860725160865118	-0.5756494189199097	0.10104199043373943	-0.8993104416721216	-0.2757731310657737	-0.6544515020264704	1.2447954860986596	-1.5870189642295687	-1.2716991179174433	-0.44815648504131944	-0.14386359711075392	-1.2168128910127065	-0.7393827923901571	-1.016636821806383	0.39293939655274446	1.1665205385894442	1.0277910395318246	1.122744743880159	-0.004373169640443553	0.08235937976204785	-0.05948384409359307	0.08270173501599021	-0.5527723609243956	-0.8353121180370294	-0.4301747860176425	1.354631150652978	-0.07084159255605063	-1.023936996538217	-1.2334315043818695	-0.27612078617845415	-1.1017950799334362	0.012364308167163223	0.023239155687501265	0.6888181888724828	-0.23149385891430058	-2.2098083018989954	-0.01810893051257611	0.34178894257697895	-0.6505069019857272	-1.0922111045615872	-0.3611377672678939	-0.694509273944374	0.02472054249452201	-0.7876370291695824
0.027624365959338683	1.069096260112935	0.4116491729077799	0.6060682715249828	-0.31940620061857783	1.2336846360799005	-0.6060530619045479	-0.6042212900850793	0.041796179069878224	-0.7754708055107802	-0.21695014160371803	-0.7415895184406492	1.2701824554572507	-1.4280232483624868	-1.2259543642704513	-0.345396419018206	-0.2218546884691297	-1.0731804477008784	-0.7002685544369319	-1.0560361023412006	0.33579700273895374	0.848364132222197	1.029589857100325	1.1420201512559753	-0.1143969242233236	0.02542192526605367	-0.006709438494982567	0.01907541491490229	-0.628901370023516	-0.7231564994435502	-0.2634415275054659	1.202847967081583	-0.01597677362528201	-0.6501475095853048	-1.2156070587125478	-0.2940974863132271	-1.165529338142057	0.010733515978740622	-0.1798011230048175	0.7524274441167201	-0.21109717395983235	-2.10864361373223	-0.04379632227796619	0.30725251839275214	-0.6637084808556544	-1.0631864055958404	-0.17593596647520512	-0.7088775440409291	-0.060616080172470325	-0.8406176564190252
0.10019935809738013	0.9268101281050054	0.43676317972648704	0.5063635278907695	-0.22252983407484475	1.1822811875251782	-0.5532390631951615	-0.7184105248927284	0.0314044374125699	-0.783197644948527	-0.17588988473246803	-0.8041110696830486	1.3409906075250124	-1.266062006354994	-1.2465159846808433	-0.3094299258418087	-0.3122202938515018	-1.051711567270699	-0.614398362209872	-1.0170261181586435	0.31088086663199715	0.7473261870732437	1.0341735107563566	1.0704534832037431	-0.17932861625948568	-0.150378354467064	-0.1145311778326315	-0.06508177337098617	-0.7518295938737385	-0.7629253044057265	-0.10142201094704047	1.1820900089740434	0.16392784842290817	-0.5057350552872596	-1.1324535782867124	-0.4216467185097416	-1.2145562588340626	-0.04229676555486892	-0.2563118135137114	0.7926881113969344	-0.18787437252104375	-1.987976308134017	0.0021440251686234055	0.2618453667956195	-0.826856964896173	-1.0307733457149322	-0.17996021472374313	-0.7284247236633671	-0.09916192756999702	-0.7594811899276488
0.12802214041545784	0.9554346913630114	0.4271462660034364	0.45774488735886126	-0.0832838382947342	1.161462053430966	-0.5436517511146797	-0.8145392275452099	-0.0082190882303965	-0.7328711547129045	-0.13923795203361133	-0.8775356599175947	1.3938558579937652	-1.082893643565523	-1.2263194802303854	-0.2755019622298648	-0.41016400350320337	-1.008670530454919	-0.5144708659720529	-0.8302556479516128	0.31438789339233036	0.6838583097152698	0.9513015015826554	1.0293153291966797	-0.23957252600723705	-0.26296637402600553	-0.1041234034228121	-0.0742517892896171	-0.7556614549616198	-0.7966564699127663	-0.07265600865028325	1.1917633576028344	0.24598149472181796	-0.281663307864833	-0.9383200153375602	-0.46355918228919935	-1.2269810412062114	-0.08811340608544055	-0.3889263502443342	0.7550860762175832	-0.1677146987016074	-1.956052079559576	0.048788740305820505	0.2336285576891949	-0.8688653119197977	-0.9599018192824575	-0.17037725164127482	-0.660955669432427	-0.1078690809086493	-0.6526506949304347
0.16035605668943562	0.9153169792207345	0.42981497757978293	0.44750713027806155	-0.02275053496709692	1.1175201244630335	-0.529025992860189	-0.825336605014906	-0.018864013072403284	-0.7881378556344879	-0.12989549378860282	-0.9577491278437156	1.4501809846450757	-0.9443418262929324	-1.1791241307425722	-0.25025898068545294	-0.4389098298590165	-0.960903335553069	-0.41200464156115135	-0.6194864925921344	0.3212327113880583	0.5977710528661697	0.8174205532971067	0.9437394884389562	-0.3368034963944363	-0.3368253174198821	-0.09853683479884259	-0.07179558728790132	-0.7790735338134553	-0.8923628247886091	-0.060028321351966854	1.173824609942943	0.3243185897143688	-0.07567035392712443	-0.6957014473027164	-0.5185637754005354	-1.2147882078034353	-0.10224025827757029	-0.40218471428418645	0.6768977577950201	-0.1839089381483819	-1.8447973014002326	0.09626060591050985	0.19398710946663383	-0.8708092204179876	-0.9377759682151667	-0.19542865532164796	-0.6096793088319818	-0.11181192243065015	-0.6170838654617713
0.18049026961108147	0.8827029236813558	0.38652555638263336	0.5073298621130419	0.06280672928661059	1.1130238782299522	-0.48846058665722586	-0.8064010468787339	-0.01998736294258827	-0.7642584081235974	-0.1161580301378486	-1.000124677864034	1.466201048521316	-0.8513470212182725	-1.159235727147194	-0.23384085264525437	-0.41526888353629765	-0.9186821220488767	-0.2621566928770147	-0.3821323051801872	0.36581153153200957	0.5289127569541286	0.7098135403706508	0.8744067636697427	-0.3817328649407865	-0.41749750920505485	-0.05090683865533666	-0.060654755321721376	-0.7096276770673701	-0.990450346185165	-0.04433500654488665	1.125344642506348	0.3556805917087773	0.044630786790848385	-0.47907707121897064	-0.5941069188792573	-1.1948529079537733	-0.12799393971353637	-0.44441751510230326	0.6379844293581729	-0.17683291387224176	-1.794610513161155	0.17894680096311644	0.13501501869781599	-0.8155868042802057	-0.9113590432894533	-0.24473814155834916	-0.5664186839756594	-0.12827846180348237	-0.6319040110883177
0.23175320050118867	0.8390193644349283	0.32047996593968536	0.5675797562434804	0.0952079461769492	1.116922213950391	-0.49309154206522987	-0.8104049501370415	-0.0401022820331034	-0.7742958182000541	-0.07165030297384807	-1.053987826903129	1.5125707737134086	-0.7670664431122466	-1.1437938751908707	-0.18668568913071787	-0.3864149845798992	-0.910906828559969	-0.14909680105793505	-0.18658905622506108	0.39681910707259566	0.4691320598204964	0.6052083961793799	0.8299034906083127	-0.4403056564387172	-0.4964053375146215	-0.01812810009251203	-0.059973224154193476	-0.6838979079713418	-1.0154649296025027	-0.0540342176754695	1.0697729957915907	0.40907444719253966	0.155332463195805	-0.30099058255396904	-0.6098450457101098	-1.153403514564372	-0.1508135495677648	-0.46185705302584756	0.6064529486471101	-0.21245002800314097	-1.7298179444328246	0.25564838004831697	0.07637012691373404	-0.71063515530458	-0.915715326318628	-0.29093140029883546	-0.5448639670420033	-0.1125935143287934	-0.6125703953361358
0.2775518142602422	0.8239730894505032	0.2774070994772332	0.6399313909791166	0.14106979392458024	1.087823951716547	-0.5012828048961335	-0.8145028896335913	-0.07810283348028378	-0.8220525221445746	-0.03672542171386807	-1.066089820814552	1.513644650256525	-0.6664115574087438	-1.09430456838335	-0.18091246685536505	-0.30810698490073063	-0.8356035009754561	-0.0865275561445828	0.02798452416959682	0.42570980480771003	0.3863511107085372	0.5374898747981319	0.778749911186992	-0.487690560736669	-0.5482778507618054	0.013029644787169715	-0.03960981625195613	-0.672148942169469	-1.0167660062166566	-0.08253415712887646	1.0044976706790407	0.4467006539190813	0.2224172670032062	-0.17923943162577166	-0.5777773677703546	-1.0842050470150095	-0.1267570769663185	-0.4441122914703999	0.6187920778721061	-0.19179345352140373	-1.676855474024179	0.30142310489082613	0.0074059609342138205	-0.6214407518242072	-0.888860510532461	-0.3330993725510148	-0.4976609393987344	-0.11988170765435288	-0.595878764645808
0.319669223408362	0.820004520813707	0.2278199731786974	0.6738731992275503	0.20467231125445942	1.0300862521836933	-0.49991684420809546	-0.7851605293621067	-0.10879420421999948	-0.8461639841388849	-0.04922403684569335	-1.051174262413621	1.5009518614633457	-0.5698466905383675	-1.0210110115000939	-0.1724464495698986	-0.1489130244323848	-0.7910138464240782	-0.0515139121611529	0.21079549682555407	0.48193754479910456	0.2832147703099581	0.47090794072265585	0.7358438102165322	-0.5430857158252751	-0.5449403622575986	0.05419371346191516	-0.01698928904325506	-0.6479900037639913	-1.0104466318735579	-0.0853207195298457	0.947285149190679	0.4862423339297629	0.2648743313252574	-0.07244767911571731	-0.5285432732684446	-1.0321078341897296	-0.08615963507383285	-0.42020662125781405	0.6098530382164431	-0.1707401047297564	-1.6083410646802163	0.33138282446197753	-0.04449946259702495	-0.545626250111475	-0.8522345790776299	-0.32286533364196085	-0.4587328467700888	-0.09834455922951142	-0.56630053915611
0.3448820124748284	0.8152242875956974	0.1702174067520515	0.7204274261865548	0.26577002398248295	0.957780716391967	-0.4916322607296391	-0.7424317163385517	-0.14415818055285445	-0.8626271041388833	-0.02881505916303362	-1.0294484303692772	1.4991630862009175	-0.48566505716095715	-0.9115385052120214	-0.15616885454399868	0.023509311910232044	-0.7442221190009775	-0.05341504862907383	0.33834379093120026	0.5520380020895269	0.18680524344326815	0.4176253661154468	0.64442879290734	-0.5788627290767925	-0.4824683701633024	0.1210738116690522	0.0228523735198664	-0.6368799969754215	-0.9929944730295599	-0.06833671943025657	0.8803347453764836	0.48685230720202394	0.23953079232327354	0.0029316628013650314	-0.4714570454911905	-0.9890798845466389	-0.04487185074194629	-0.40300292387712944	0.5894737276635128	-0.1548328582413248	-1.533557968172317	0.3829176857148341	-0.09148690549138164	-0.46517148532572616	-0.8253467121073962	-0.3302142608135007	-0.45937101104899725	-0.09752835670757745	-0.5493391388446456
0.3872965086221556	0.7861754984245193	0.07983408157688157	0.7916891722520305	0.4067849996673699	0.833640904194173	-0.46249443095003395	-0.7157006172127023	-0.23470075556362763	-0.850909836689245	0.03379027243893564	-1.0352875235210106	1.501225483884348	-0.3080950705569604	-0.7146823211068336	-0.10924726274896682	0.20548213053286526	-0.6091566978531116	0.012516251931209098	0.591523126294518	0.6716481762941151	0.014403418643801758	0.2971715632567517	0.5156003640057267	-0.6578839797893563	-0.4526126293440157	0.22997568372394248	0.09033555090563741	-0.6264535310161169	-0.9704057399231811	-0.010253925222600952	0.76653324243181	0.4959596456611156	0.3163432020114409	0.17433592727202168	-0.40637412025166214	-0.9658820328453924	-0.009055298795760364	-0.4021466523940559	0.5528990030559333	-0.11924644065277554	-1.4085065621049249	0.4522049855577535	-0.18250508943165328	-0.36936192917352606	-0.7733108581538037	-0.3007361510267092	-0.4392988543386652	-0.11570061815767071	-0.5045549355503225
0.41046153787399203	0.7859947917360138	-0.0032698909675506703	0.8686097879888924	0.5620687588866441	0.7037072946855709	-0.4419761696446357	-0.6605419870016258	-0.3296951269559192	-0.8144871016195159	0.09761455257163758	-1.0069477179069855	1.4877882709180579	-0.1319471901112388	-0.4916675191787583	-0.08653293532532164	0.4153866497751803	-0.49348537448673735	0.054532660841233115	0.8457012784034916	0.7856773417529692	-0.10652660054003542	0.16502994628732032	0.33254557152945285	-0.7505877959329542	-0.3847470559893022	0.36401626831444533	0.1713943049393136	-0.6057212606305419	-0.9489912940447889	0.0016143765843278997	0.6721030272848114	0.48353849816042327	0.28820283585197115	0.3273546839421087	-0.29918501561250815	-0.9362198963320957	0.06540815148587445	-0.4041348369683103	0.552281371212191	-0.10026796169362825	-1.3200261979264072	0.5333128316843363	-0.2661418249145216	-0.2729981900240846	-0.7216205048812057	-0.34240701453828326	-0.42898174287269136	-0.11836304548163798	-0.46598995512836244
0.3868693071069895	0.8470242715561767	-0.09749786749652366	0.9716573779672599	0.6804644003922946	0.5712184433931484	-0.44105453187497057	-0.5522134663856173	-0.4558861458986964	-0.7553608640501859	0.14442251381063764	-0.9345416817373154	1.429305862511334	0.031407217628585546	-0.22185735065231232	-0.08115410036078609	0.6411806589008111	-0.3501030467614936	0.058940870865870985	1.077037014373356	0.923080956613083	-0.19751203947112367	0.03652644899904022	0.17539031507723765	-0.8011406955142814	-0.28618594747977144	0.5110565494624784	0.2799869880633125	-0.5821267864380709	-0.8858590053030337	-0.008860341106846784	0.5479528599292156	0.4265419758440755	0.2568386223963605	0.43022071625096664	-0.13098029185486304	-0.889626076007354	0.14653277745874055	-0.3964501010025109	0.5403761761909873	-0.06602047470174918	-1.2682918203777216	0.6058025000630167	-0.34721436793801164	-0.10723580250652343	-0.6632449690551081	-0.37363055632347036	-0.42535318929017496	-0.11155656498925345	-0.45607947368374263
0.34305381794941503	0.862278189698239	-0.17251873156330774	1.0633077127090933	0.7644630986373754	0.4017135784197029	-0.4333750176818518	-0.4150316498183166	-0.5708834703963702	-0.7106916189599067	0.1611006110667724	-0.8119123450990949	1.3531117606678036	0.19523108488219826	0.051198731651285814	-0.09398132436267108	0.9087645907383258	-0.24215826705641125	0.006843567400856909	1.2395639863427867	1.0353786507093632	-0.29418299359106515	-0.06990038770773419	0.0018656275457224036	-0.8442228415453309	-0.16817852087446722	0.6214109718902058	0.3624778650886365	-0.5920453515257609	-0.8260277576255358	-0.045593884375610946	0.4307771139185109	0.3773488207922392	0.11750800741386372	0.45017263153651677	0.01208779910615373	-0.8701822518932216	0.22007428538968982	-0.3708313708176824	0.5574485781745303	-0.0189331185970112	-1.2126429391985616	0.6453642160558472	-0.42859856410956343	0.03853710066198891	-0.681618805122108	-0.43671940550002175	-0.43331679922197025	-0.10788294119588078	-0.4498847163374756
0.29337303543988746	0.8600151839625962	-0.25416683358159275	1.1308745424895348	0.8476825138781422	0.2315256693257688	-0.42299162322499945	-0.2699570051405981	-0.7198672251874898	-0.6055715251372714	0.19273193150392914	-0.6578656553958644	1.2515817953420765	0.3242103045321608	0.3271520584369621	-0.12230450684313576	1.1593144487619855	-0.11015987890033277	-0.07737633108067339	1.3212812447564315	1.1456474002950054	-0.37713315191841373	-0.12385356319820569	-0.18958259610450146	-0.8252279296355814	-0.05842507175976711	0.7132707435325213	0.4381919235487134	-0.5767306904374225	-0.7577313291935114	-0.05727244983721269	0.3494393592179848	0.28566432075000936	-0.08158552577762349	0.3851188854890323	0.1638502705355656	-0.8552248674780933	0.27927746234284506	-0.36821742904383725	0.6258330318385201	0.052013069588082515	-1.1888685020984844	0.661944693594066	-0.4877677097476861	0.1710010850202292	-0.6974207241609083	-0.48332887138711716	-0.46642497228403873	-0.1236666995033084	-0.4143759833016468
0.23831123804904336	0.8522692157941186	-0.2999837997674383	1.149736755320871	0.9120954734161414	0.04575564339813735	-0.4382780109597485	-0.14339852078855203	-0.8516296914634619	-0.5060723715153329	0.20516678225880672	-0.5061049074078089	1.1413241863971861	0.4532637837882606	0.6258478333937246	-0.1722771553390946	1.375948429306172	0.011231655530070595	-0.2463710834242633	1.31789097146543	1.2141825353718825	-0.4738965019696181	-0.12269894691804065	-0.3687531387716255	-0.8101314758680072	0.06175487044013417	0.7621475923667475	0.49436044973217375	-0.626723850264546	-0.6662157301043724	-0.10272995290142846	0.283538123545565	0.2042534232960787	-0.25395505517488487	0.2806066838895071	0.3454984517522592	-0.8175192725644486	0.34888758405891795	-0.3534803493645244	0.6625911777482035	0.16335914201022028	-1.08261934303107	0.6538140460761204	-0.5133741244926591	0.22619172719525377	-0.7179901686866753	-0.5253366816617497	-0.5036301980104492	-0.12303638027275277	-0.35560964255335775
0.17253829540291146	0.8780280848686954	-0.33339098324664096	1.1161692476935179	0.9847057748971636	-0.1784798600799665	-0.43741406497086716	0.011060921945287983	-0.9620273991152294	-0.3475757944221952	0.22384213174742978	-0.3356828682228227	0.9839551012839027	0.5649129628123613	0.9097271369096658	-0.24496726504742203	1.5995144983573635	0.11570486093725312	-0.4006697790775699	1.2850334313607128	1.2741575404611292	-0.5512549954197753	-0.090659966795552	-0.560361642417103	-0.7551982340100777	0.18574174949582373	0.7935686829116808	0.5405447641608927	-0.6551522686642197	-0.6283155368537856	-0.1387720343343865	0.21242754110010614	0.10234264660615673	-0.4537084755266795	0.17014399163425126	0.5105637222728153	-0.7820898800527981	0.4403681298581098	-0.3358084666258743	0.6770641942214211	0.2954329857108383	-0.9256738795646641	0.6140050489749558	-0.5091447894459391	0.23946321182965163	-0.7051444575484929	-0.5241754753739303	-0.5306900379753988	-0.15569683019106195	-0.31631143167992337
0.11002475750416096	0.8681604641323928	-0.38964120771788796	1.0620406039585673	1.0496302541428837	-0.393040057418153	-0.4263623960418532	0.21181292117647557	-1.0360859190055502	-0.10288785597480447	0.27937970037734516	-0.19861694892215398	0.8377494560455961	0.6385684982841939	1.16080652775815	-0.30499937534491833	1.751584817003397	0.1251213747781798	-0.5670391878162896	1.1784681042644591	1.3140323857996232	-0.6057095641312318	-0.052774039020047535	-0.7575796623154328	-0.6913997185987072	0.26874054493815125	0.8285782021568906	0.5574140142100747	-0.628318640294205	-0.6125487607007157	-0.16722759602145695	0.1761673266229401	-0.027208267156238797	-0.6695757718210593	0.05471925722516584	0.6330413771016316	-0.7687506351754413	0.4454412893856953	-0.3518105101355099	0.6758191030217261	0.4031541819501413	-0.7713214165517891	0.5627586282410109	-0.4882190039509452	0.25043933991086453	-0.6899692443216626	-0.542000128599129	-0.5672497469293186	-0.159460394726813	-0.24353400243004217
0.029492695289178132	0.8328357226832892	-0.4249862845984297	0.9833123977977939	1.0902961052414983	-0.6172912543188633	-0.42784898132359633	0.40962245474415715	-1.1080742398659227	0.18668800702137556	0.3774195168535398	-0.08135677560314153	0.6787046493283693	0.6750965903385212	1.366170111089801	-0.3833929805295064	1.80788800320633	0.1461273285621149	-0.6805058851900749	1.0180580670115018	1.3168330141953681	-0.5845594510507677	-0.0034287879117215316	-0.9811402058283833	-0.5672068660503549	0.2709904646849536	0.8307402324668409	0.5879520347245053	-0.5888576421878835	-0.6265273513317979	-0.20872508639376935	0.1349122806155354	-0.19712031232220778	-0.8571357875855652	-0.06515090892438828	0.695573326973281	-0.7311689261269356	0.4098389649873223	-0.3814801166274874	0.6740548086552642	0.5310155334448181	-0.6078170197831724	0.4953284877045096	-0.47556998821850216	0.2539454855076128	-0.723804506691319	-0.606421691858689	-0.6194120704423381	-0.1904408051187811	-0.20917417218042794
-0.04182640708925878	0.7491371029961151	-0.4057958930254529	0.9039263777103912	1.1144890852693152	-0.8185913391629122	-0.45054887667904026	0.5852211963294668	-1.1642172582154515	0.5466288720892599	0.4614656241121935	0.021204314748164244	0.5152865323943625	0.66867417543018	1.5044204140926123	-0.4799036450807754	1.8000634757465348	0.12879424330192007	-0.7440084321986472	0.8646442284128918	1.2678194204015096	-0.551715264040328	0.037753958540151636	-1.132689389511619	-0.4489724875821833	0.17251619191739231	0.8475734355648766	0.6098148397557358	-0.4790911908326848	-0.6552151785825439	-0.28428220679709126	0.13059533172965032	-0.32665801653559845	-0.9499384070773018	-0.20857225375551317	0.7470095201687617	-0.667932988856973	0.3924981351235011	-0.3945244329707183	0.660130938550078	0.6471625720548628	-0.48151867341644367	0.39574554845844884	-0.43233453570974056	0.20531899370234644	-0.7350677747261241	-0.6546980636375808	-0.634609267600708	-0.20492955490704068	-0.19127704632389614
-0.09506259336664219	0.6512220061310502	-0.3604263547716039	0.7669940398175721	1.0740151587822067	-0.9993284084132588	-0.49177369988670083	0.7977865555756486	-1.1685296326243946	0.8944113575484847	0.5364168896325421	0.09890071130057652	0.36248340661034656	0.6236940909704335	1.5258706806988254	-0.5968259291018672	1.8004503458344445	0.10371658803185106	-0.790211574799803	0.6788819678576916	1.1515181833398502	-0.5042639647114733	0.0721046037010872	-1.3004291861821902	-0.38704727737506184	0.04148597439121776	0.7870088551955614	0.6013652558170061	-0.30659847673812957	-0.7045099468241683	-0.3189550568720189	0.10990593451207376	-0.4266993937416004	-0.9585777257128036	-0.32956010766083105	0.7569075241158427	-0.5507987593235796	0.38947796487355607	-0.4523978731511158	0.6397491730148344	0.752568823698539	-0.3591243740384093	0.3056269306422103	-0.374457348327965	0.1447852992222162	-0.6932063523152494	-0.713497670997856	-0.6214008621615796	-0.20226902743552863	-0.18025337818955137
-0.1383920237247431	0.5757339800501458	-0.3224278457479607	0.6032312281365553	0.9962854507786677	-1.1610311327864027	-0.5262400964719137	0.9939613976241389	-1.158978071104265	1.2315629620778246	0.5850262609578187	0.16616088315809177	0.22768683512841498	0.5088094139667897	1.511566029468508	-0.7018015837522988	1.7448049986446292	0.0618646643076529	-0.7837501743868357	0.4827059393454662	1.0374536402545815	-0.41515664418688747	0.12945984308784717	-1.4089653671759728	-0.29657701743653	-0.12276680827005473	0.706953496502509	0.5778161742070462	-0.11871048281467492	-0.7863578639046018	-0.3282746323082137	0.09586029544787947	-0.5535692656556828	-0.9173950227733771	-0.42407784739856497	0.7584538875472144	-0.4075422004782772	0.31020361200183294	-0.47821898768588034	0.5660629130068675	0.9010452964733986	-0.24564409609361038	0.18750885386662874	-0.33470597618701103	0.0962844805987024	-0.7122029980701423	-0.688997010423772	-0.5802047099546768	-0.1951631042890888	-0.1475366984731693
-0.1329162547113827	0.4481936983013359	-0.3070250238725135	0.46096421764256085	0.8827354164427851	-1.294772554258482	-0.5410837050162949	1.1885679627286456	-1.1211591601955482	1.5691401700869716	0.6391878696811593	0.19568617574356575	0.10371750702086446	0.37324686508812127	1.4398558076307681	-0.7894223164535368	1.6881373232679642	-0.023828090267710322	-0.7609555266512052	0.26958655664036857	0.9212141258602837	-0.3454678685494613	0.20007930457122516	-1.542997102768106	-0.22871347621594004	-0.255029047988008	0.6502862559046936	0.5368378611551311	0.11831852925806093	-0.8613371249538936	-0.3864161078597844	0.09350768921504549	-0.6488010758651472	-0.8801767082584193	-0.4990104461811202	0.7634963422694484	-0.24667761235542224	0.22594954526384994	-0.5145197196405839	0.4798942281285948	1.0699447935397222	-0.13735911806580808	0.06713805736309186	-0.3051765782944991	-0.013448742859918794	-0.7583248435629972	-0.640214004536631	-0.5263157817286902	-0.20590879931242267	-0.12863574021057825
-0.08473961785191925	0.3489922305543635	-0.30258937557245297	0.3394337447522707	0.7686398778236199	-1.3594501956028064	-0.5714341405001899	1.3921167759950632	-1.053633650706652	1.9214725762745815	0.7001881961078518	0.18755388137699008	-0.031964210724653955	0.18442682576036057	1.3233520000093975	-0.8541162508556954	1.605419063108156	-0.081697175805561	-0.716833098201979	0.08664461235624885	0.7994849071050194	-0.2703593871291402	0.31277366439767385	-1.6661449986259256	-0.14796689436612995	-0.4069865069450721	0.5661708735343269	0.5161608039628254	0.3456349426739182	-0.9173468314287959	-0.3733066956290402	0.09302101213764999	-0.7714081369275754	-0.8216185832863638	-0.5555335349684566	0.7846869527210345	-0.08372533577001219	0.16783042199390102	-0.5415109194419956	0.3672531087764253	1.1821555169008096	-0.04328725921442265	-0.031103264596014073	-0.2750137172013326	-0.08148751436439691	-0.7549909016816989	-0.5679370855728058	-0.4797518066440574	-0.22611528460070804	-0.1691529204477534
-0.025969661576335838	0.28753120279350014	-0.30372466629165495	0.23023118550995414	0.6276569021634077	-1.3460886635008993	-0.6011488932248781	1.5347630052166485	-0.9733090265872715	2.2602069158744182	0.7565946735703851	0.15436344889684986	-0.14220797849468741	0.01863940959778123	1.1789030477001117	-0.893479771008065	1.514142501230908	-0.18317470251743023	-0.6643253300828553	-0.03391381821417697	0.6790989090803183	-0.1708344253546227	0.4151654253191678	-1.7505767925061941	-0.07454541619959983	-0.520260856379596	0.5240821176477132	0.4929812147343518	0.55321405696417	-0.8821084856146404	-0.3801293798816265	0.05919610819412855	-0.8018361840794046	-0.723239528773966	-0.5866739996369861	0.8242997357868462	0.0800302672618735	0.09069378170764675	-0.5959493749087782	0.21908928634941569	1.2429178792725788	0.04474447517874379	-0.12040484954699053	-0.2646163233823774	-0.17054576754587095	-0.7304077841642441	-0.4819712150580586	-0.41529028915903676	-0.22031131307059154	-0.23819906808783936
0.03274277749941758	0.22198398444224599	-0.345114056330852	0.112821405985524	0.45964757090009584	-1.2873753800088457	-0.6048199380416968	1.678014081462448	-0.9307004055701075	2.5693600432305064	0.8111096985805675	0.09995312523767773	-0.23921851839575609	-0.15089447309591456	1.018676454540809	-0.9057504341327061	1.39962096202622	-0.2940463603540695	-0.5610608514937364	-0.12060031555343678	0.56912678817127	-0.06815516914892344	0.513000262816397	-1.8140130575369675	0.025771704427932873	-0.6252011878898722	0.4685669356754533	0.4612359121997421	0.7196175353492322	-0.8732804141094596	-0.35516046804554013	0.02442996154222001	-0.8441603736489368	-0.6387956111241171	-0.5886864840102561	0.8543739485543973	0.1710754085776946	-0.04622767045195324	-0.6256588993123853	0.0881785488127234	1.2120802639732582	0.031250776752449985	-0.24546062007950714	-0.2567736204024325	-0.21920855112662402	-0.7473040389317261	-0.38652997662928257	-0.32201132138492067	-0.2162556030413522	-0.2974465256653195
0.06979974168980993	0.11326678119106792	-0.37849587018504394	0.03500786586791079	0.2902774832227421	-1.146274780344684	-0.5974954229249437	1.7513589338773616	-0.911569015005249	2.7737417741906762	0.8142302293298342	0.043417156021431966	-0.31462166912042716	-0.3521220433821624	0.9184565970314965	-0.9219840864767319	1.2558491666295062	-0.3841262775157649	-0.42611673055511223	-0.19150271759968274	0.46616495612671993	0.036656037618886514	0.6248419174384672	-1.8875780265444135	0.15302173218988657	-0.7304721530304312	0.45724744974608944	0.43307398228957367	0.8647948728879225	-0.8384146880205053	-0.3142889120083276	0.04238280127571333	-0.8808104163416042	-0.5834242031153635	-0.5513367295713387	0.8636728964201108	0.2106228717713304	-0.17721705586144615	-0.6314215707973093	-0.008388573843644331	1.1876541752335406	-0.06010270062738936	-0.340939184362115	-0.25905124005981545	-0.28558054218834567	-0.7895356482458598	-0.37352143932357756	-0.21071459567881706	-0.193311689435575	-0.38381361448767803
0.0836817058193115	0.027192543935766617	-0.3891194006580211	-0.05030116210569922	0.11496541671479284	-0.9433781835700235	-0.588487684180123	1.7757244323406867	-0.8939748171004848	2.8696795968642803	0.7552265923708413	0.022534191032853833	-0.3882808944428779	-0.546154760053241	0.8315380784092643	-0.9221370153664251	1.099866983912757	-0.43366493671480144	-0.25857035394685196	-0.20996195104794468	0.3922914590885437	0.18023760376621584	0.7417044096032681	-1.924733622653709	0.2803884347921049	-0.7672025981842528	0.4196600550259304	0.43380081590085273	0.9338291709166772	-0.8223852295546292	-0.259372954327317	0.025120011113507718	-0.8915459062054302	-0.4719392328901688	-0.48523433890418033	0.8753137541932514	0.2576464625112992	-0.21403314121160566	-0.6438453483202331	-0.13782987650347595	1.1119410217701557	-0.12169697022887811	-0.42803211789322476	-0.2677144308934601	-0.37385344536950765	-0.8515339104709729	-0.30516834821284194	-0.10194076029444228	-0.18281293205298285	-0.503535860774851
0.10020141579628908	-0.027787562321988406	-0.42397265276279883	-0.10449643041738021	-0.07647301415900631	-0.6965904713323446	-0.5772703544952001	1.7580652711827482	-0.8797195745292159	2.9032711127788207	0.6901518488792805	0.0023580290806601636	-0.4617152163313419	-0.7392193257844952	0.7168773912845772	-0.9274475337367946	0.9539945798569006	-0.4973828212699047	-0.11233476976964134	-0.19190988989723554	0.3125998178274939	0.28214432732440836	0.8619109916025378	-1.8954372720906683	0.35328448881077634	-0.7548398296132695	0.4158968776154284	0.40627385680583145	0.9361123864371459	-0.7571534281053373	-0.2141237700340012	-0.0011453039042480851	-0.8465172352870958	-0.3807241195494767	-0.35880039569791466	0.8911448095701999	0.27289205460123866	-0.21318252140632216	-0.6601430999892395	-0.2697031472021766	1.0043032191320294	-0.23851350520687475	-0.4838044396454297	-0.275024649962314	-0.45947178475906014	-0.9086126983700991	-0.27964138789396803	-0.020383941386829023	-0.15758993817027986	-0.6001181733827645
0.13095836226265828	-0.04827877936415686	-0.507716055173963	-0.1873167961560801	-0.2863087124372283	-0.4194847258356492	-0.5496806233750554	1.7294721222387572	-0.8497653430888998	2.8238015245859294	0.6099871303632228	-0.01902797653194126	-0.5483332259561375	-0.8922794782731914	0.6285539985498385	-0.89510119329346	0.8105177329362998	-0.5449340755376901	-0.0015907282938205536	-0.18142390294016347	0.24129658814702312	0.3908134919814007	0.9798919372061446	-1.89169967418295	0.42381737373742095	-0.6603911659237313	0.3756773505193299	0.36104275232409255	0.8775429041572667	-0.6955943145480508	-0.13776467126383363	-0.0634301130599392	-0.8194297142346286	-0.36395320884301424	-0.13934581715123978	0.8787938706552776	0.24888718299859072	-0.24034722241023676	-0.7163617311282382	-0.35395742928964413	0.8967426327912887	-0.2887884126353203	-0.5324641793612621	-0.30523600208356416	-0.5305162939340521	-0.9853526587478637	-0.2848502532653455	0.09594296038817711	-0.1441111758544087	-0.6600999959230193
0.1554963443455671	-0.06930987707251368	-0.6088388038818157	-0.2426182821721629	-0.47613607940784347	-0.1335872069783732	-0.5189261640809077	1.6702682723392084	-0.8481119265156755	2.7290831514834193	0.5109061990292931	-0.018306296859106008	-0.5997193704842989	-0.9556359697903221	0.575269172716904	-0.8606740171379075	0.6745384922648429	-0.6012266066724063	0.09317129914295089	-0.12800153405864528	0.18996440493520217	0.46865620855280793	1.1427471580539936	-1.8178592264656355	0.4933504652951311	-0.566339628740732	0.38970942978642725	0.30368238206823306	0.745628008870156	-0.6596603470536875	-0.06925420224237641	-0.10716328486286035	-0.784128436019256	-0.3948045319129602	0.14744087894356397	0.8583251627188115	0.1970271903184397	-0.27018767402941946	-0.7167425293553	-0.4243011749538555	0.7612493940547687	-0.3226394163106744	-0.5360468291606442	-0.35019295161771014	-0.5941657255331421	-1.1370940738241346	-0.2962243852117134	0.17485401237250214	-0.1433932475185787	-0.6983250431442684
0.1751615277000878	-0.10701879430374044	-0.705431921360593	-0.26644437243692964	-0.6245758161825308	0.14396514428941082	-0.4674800922689271	1.619373918293655	-0.8403995646178508	2.5765974268638274	0.4186437258663488	-0.029038986709545255	-0.6628390735060915	-0.9389683942527032	0.5372565225147854	-0.8035920555444509	0.6275857322775285	-0.6358987859756575	0.09792859633469012	-0.06160913251669736	0.15433160798135742	0.5076945161329895	1.259365105085299	-1.744042275461809	0.5531869944308486	-0.47215319962728114	0.38231743695987536	0.25828601656364747	0.592368939567263	-0.6348300582113663	-0.04139552762516737	-0.14561770450510686	-0.7132110354505853	-0.5002432823433972	0.43231759823286053	0.7918371103851239	0.09853464035827976	-0.22654279187948548	-0.7073915881967798	-0.5154369677264178	0.60626942153053	-0.29502458299601797	-0.5495881839029154	-0.3656681424180159	-0.658463674983814	-1.2238476432454424	-0.35112140759649935	0.24710032794950063	-0.13329794971197678	-0.7246703914361772
0.17285958186585293	-0.1241915638693254	-0.7706549209320008	-0.2868316164096486	-0.7268707551446935	0.44940823336374597	-0.45143542500698464	1.5219977331877335	-0.835201026674272	2.3977851881588768	0.31220520769456284	-0.032740797753266784	-0.7269807061665275	-0.8953297991675985	0.515062623246173	-0.7567412873745636	0.5793996240554127	-0.5984730819263877	0.09163765682571522	0.05142297282833728	0.10585748535454528	0.5474980844586812	1.3570985893275982	-1.6095469254055967	0.5530506413638729	-0.37521500750029085	0.38039121715801794	0.22329254770698478	0.4168127694530364	-0.6114785735003954	-0.0037602477049005906	-0.1825465609226254	-0.6791959501645908	-0.5949103855153818	0.7598269376733532	0.6689019364584307	-0.03677825723878364	-0.16964527224092193	-0.6358580987829047	-0.5697010436951568	0.43356144508536537	-0.22584896343894373	-0.5009904900774628	-0.33691052510734637	-0.6917892307155291	-1.310542105613673	-0.3734903479799579	0.32493360890774803	-0.10826484608219462	-0.7294757821242426
0.14708562583958268	-0.14902607451398633	-0.8496882218270863	-0.307375353698732	-0.8089848098764998	0.7003702577466774	-0.41054199523257917	1.3973594811703465	-0.8532893222197805	2.178227612652516	0.23463202102708453	-0.0476359032256002	-0.7824556339550207	-0.8388614760324407	0.49554832842778784	-0.7124364091634203	0.5260874871685036	-0.5575870700470831	0.10475266153403004	0.13385957621038103	0.05312600411071722	0.5645827765635623	1.4461633702170213	-1.4457281630542567	0.5443232703440786	-0.2714189685939572	0.41633286839988015	0.18824828341836744	0.26047152756244096	-0.5566908262287674	0.0013147105213998811	-0.25799536897493197	-0.6512215022503968	-0.6856347883116151	1.1205358181414329	0.5317716254766176	-0.17500632494009508	-0.08988697620837509	-0.5376402206807106	-0.6184035325891785	0.30082148212596554	-0.07742541631651507	-0.44400596818638316	-0.2946429273077675	-0.7666381159626464	-1.3547254830357756	-0.40975723986236534	0.39270646234377204	-0.08056301107257015	-0.7269351070956811
0.10551054990083057	-0.19140064474151955	-0.9018026208393009	-0.3112452735573671	-0.8497461116924905	0.8704731319956517	-0.34874904861461614	1.2737865133582364	-0.8231246028483475	1.9326671516635785	0.13274570722514833	-0.057952399554656496	-0.8175971869514573	-0.7968118352543155	0.49940355824474525	-0.6813605066684791	0.5008913737158871	-0.5047090297730872	0.11079012806333977	0.1604812949173484	0.023023407609350836	0.5404494726283298	1.5070758656040186	-1.250238909799708	0.5271706743051743	-0.18752246073813847	0.4436853597086811	0.15589196175063838	0.10429048490256684	-0.568334462968243	-0.021380299237956812	-0.3337575909046122	-0.6920360290765663	-0.7788903191771875	1.4549158507882722	0.40041313197722533	-0.3193010400960888	0.04347191918401895	-0.4010134033260484	-0.6555484576447655	0.22220327996315356	0.06747033314566231	-0.39648394494839134	-0.23922174497001042	-0.7980897694918758	-1.4097561450265785	-0.4220772367987505	0.47223687270749537	-0.06643416242491393	-0.7045826082966871
0.08557541451077	-0.18867699313759217	-0.9126677393322608	-0.28980081809501174	-0.8970317103846496	1.010881036430092	-0.31167866447713105	1.1592409048233248	-0.7379516894321436	1.640205328831696	0.031498694222341195	-0.05234176712775531	-0.8566036218502461	-0.7680882890019939	0.5245395684971801	-0.6567195259377986	0.4582589294830098	-0.41889302003928924	0.1002151497961213	0.20189022733668	-0.009851439915082832	0.5125595896729405	1.5169932410576341	-1.106870876637523	0.46104176102185157	-0.04534311609273665	0.4781029918010698	0.15450572884180117	-0.009993758736065644	-0.5452777661860875	-0.07366928875634667	-0.41698245137391243	-0.7136669138711144	-0.8928152293086085	1.7492260824537884	0.23433564837710344	-0.4038824875526489	0.2120918934121597	-0.2836829869426181	-0.6963983206801515	0.1728963842880024	0.22250596974748998	-0.3262119703918055	-0.18433520898108374	-0.8006411608197533	-1.4369567927321634	-0.43471534176413923	0.5113548046599232	-0.06173068906530101	-0.7046540404896672
0.03930176533925537	-0.1443347468756946	-0.9143306029351951	-0.24197876582005068	-0.9297033235595091	1.0762160040393571	-0.2845348976395692	1.0605141039862853	-0.631684135782804	1.4300896355154593	-0.039784470410050836	-0.05840665207061975	-0.8821540548576001	-0.7290379381945455	0.4815357502294205	-0.6400527839922241	0.41073785413928326	-0.3123646606740984	-0.006720633222499861	0.23020711663941135	-0.035704204953988905	0.4550550997119148	1.5063925987171018	-0.899654049076538	0.356281467244241	0.12138286470708319	0.4930692254385084	0.15534369714105914	-0.07009629723800562	-0.5412519165179763	-0.11890086864648794	-0.543038282912151	-0.7227119787420427	-0.9677506342797851	1.9914487789129058	0.06519799461540818	-0.4646961255210645	0.36202151020268575	-0.17451629456567172	-0.764908877022514	0.1688099262385723	0.3459305937328575	-0.27356088574035814	-0.13255333465543967	-0.784842220430383	-1.4656123101847178	-0.4379063319616255	0.5203116043006484	-0.06486104141334911	-0.6861194873581283
0.024669160388350764	-0.09200626058740895	-0.9220746809695264	-0.19635887157608026	-0.9473589594907968	1.112623361805726	-0.2775904256710354	0.964593877057451	-0.5485399428924752	1.2676847296285547	-0.08556988802931803	-0.09986853712052193	-0.9146945943164464	-0.7081680046054799	0.387467340098429	-0.572004191437633	0.3987864459690043	-0.18473751182977072	-0.15283258085594909	0.21968769546306305	-0.08458855750411663	0.3565430711097652	1.4397152923548835	-0.7376001329776575	0.22487143136618562	0.2656378416042539	0.5081822591025729	0.15087134862598373	-0.12465121130246119	-0.4444534842490798	-0.1596765784886371	-0.641556508503405	-0.6935685354009151	-1.0780813675358027	2.180330453711467	-0.10193441875658826	-0.5567031163687988	0.47194871786626535	-0.04650156042032323	-0.8236555611212676	0.19115203290773225	0.4521155137214465	-0.2210179167677134	-0.09980763826844913	-0.698007288603305	-1.5118517007907144	-0.4375596933090863	0.4760133079030669	-0.059157468449809535	-0.6531971249448998
0.020922100350962383	-0.05624932933155498	-0.9018222246404453	-0.1573375615823012	-0.9436865103071584	1.1492056286434342	-0.27121310046938196	0.8723578452092106	-0.44394768394593676	1.1083489842765641	-0.15405335411806248	-0.1496003267586397	-0.9431973937616045	-0.6705704354197765	0.31022202609473404	-0.4217476087403246	0.35713044904891555	-0.05889707456913914	-0.32832833199122186	0.23584921583294483	-0.11976219803003066	0.2511937435941346	1.3359688032866905	-0.6117104137251446	0.09721257682330418	0.3942848607109542	0.4897352599547277	0.14699593855823023	-0.1385890214091813	-0.3682104294059559	-0.16974531908215473	-0.7268982602476419	-0.7292223993227978	-1.1753665870323913	2.2969473260049917	-0.25854836582949503	-0.6466880514480199	0.5643896501807997	0.0928714873128944	-0.8375591022667352	0.22454893948596366	0.5565045861386395	-0.17209003229809053	-0.05895862583693131	-0.5881109303694471	-1.4963014143508666	-0.44122582392896065	0.49985619320851793	-0.058739630445008996	-0.5702171826379197
-0.030054156820297752	0.006534441720694955	-0.8603861314279339	-0.12372427914535618	-0.9013544604988988	1.153666155632698	-0.2758544476688424	0.737213184115275	-0.3468031818415313	0.96180117176709	-0.23499423782968226	-0.17884596847089076	-0.9769141199345359	-0.6282169618101493	0.24030330656707477	-0.25616448645039125	0.3097803479031302	0.10104876355138648	-0.47845686312901475	0.2685104758855432	-0.11295238130298897	0.1488554112644393	1.2200244094463488	-0.46012606599482453	-0.030921731567322086	0.46000640495660383	0.414814386908835	0.1679350126357454	-0.19841282241620178	-0.3083324826506263	-0.16936389034670302	-0.7794601546650244	-0.7546045973947679	-1.241835685965321	2.3293910145274217	-0.3915859416382311	-0.7536835256013632	0.6273905085172152	0.2500682591724683	-0.875639005914507	0.253353192287458	0.5964756212338962	-0.13341660723155074	-0.03653695765397414	-0.4385500559983638	-1.4332471124459327	-0.39096725264298293	0.4687743683828051	-0.03978147775533889	-0.4968598920567871
-0.10019081122887133	0.07607634909104269	-0.8214270361482269	-0.10495269659500088	-0.8252747451839249	1.1521134055369309	-0.3106608271618	0.5813155728227068	-0.21246469137639626	0.8187700761972515	-0.3088442852129406	-0.22999981936374234	-1.0534219968279899	-0.6276122665313901	0.17400509005546316	-0.014723614543121632	0.2528154859589349	0.24765953519801953	-0.6413416145408244	0.2702177056148237	-0.12873908255381789	0.06820060741467704	1.0702307852678614	-0.35375696257917	-0.12821196905465615	0.5181657026688253	0.37534305996026585	0.18406582841982094	-0.2577923270806483	-0.21181521774617673	-0.2189965710305128	-0.8406151337448385	-0.7540394670651798	-1.2865548686854662	2.249806842412082	-0.5107217421486006	-0.8425190501206019	0.6784942412066466	0.3768185674647393	-0.8950440771156327	0.3209715897041144	0.6235385374336853	-0.1230542465939869	-0.008361376842824031	-0.30697514245635477	-1.292926350761986	-0.3399606617231955	0.45682510887978756	-0.01986886509913771	-0.4623318810116408
-0.1680593654025042	0.1028179150876021	-0.7819657376097972	-0.08465713945612316	-0.7389524125291395	1.1049626901511485	-0.35839542917205675	0.4060855297982931	-0.029691491223592003	0.7201561211606022	-0.39108270193028344	-0.28746890118064145	-1.1080683330175836	-0.6755035773971142	0.08416005188769847	0.16899161556694153	0.13635256231310405	0.42047535999900215	-0.7565828684556323	0.2549976532058681	-0.12464656862158316	-0.01882284265276918	0.9629585813323656	-0.2601480816185245	-0.20989132983991587	0.5589415048455381	0.3318903215167952	0.19790779020375557	-0.2952432349970942	-0.1198695979820003	-0.26727733135274756	-0.9230414433767035	-0.7155986862631144	-1.2309624343788612	2.161490897174566	-0.635707988248924	-0.9060916088725497	0.675716827522675	0.47944902459880867	-0.9018559421326013	0.3530172110780935	0.5995181510096592	-0.15904327551320913	-0.001854798271831315	-0.16445847337597147	-1.080349069725544	-0.2744706419725725	0.4633974993748987	0.002294640932104483	-0.41614322626071687
-0.2355994295543967	0.153078879511582	-0.7760920928375737	-0.10965397261776896	-0.6624477011783113	1.0192344309679988	-0.39779072667799015	0.2859065421162888	0.15164701524778307	0.5844141048214656	-0.45510896960068215	-0.34860984860513333	-1.1305636867963396	-0.7625570726490991	-0.03234656285043115	0.3729655362571342	0.016682853324955105	0.5720807070694213	-0.870976297959013	0.18148168520185587	-0.1257063919831036	-0.09825314375792935	0.8219985825231768	-0.21647814322918296	-0.22025106399674646	0.6147099149840938	0.30549626174232053	0.23062624008779758	-0.3361456239747981	-0.028058238066592182	-0.3066026339777839	-0.9804654882160406	-0.6887376146221517	-1.121020059814713	1.9975836358847239	-0.7504982359450503	-0.9833074946459386	0.6910982754929601	0.5355362009978272	-0.923795521907981	0.3308817009023838	0.5331874686538078	-0.252344568728342	-0.01716262294399014	-0.019377069731193575	-0.8191253536225748	-0.2255811045803912	0.4333589195117583	0.01973882710711729	-0.37214047014813073
-0.3138310456686753	0.19270697623120162	-0.745632975101022	-0.1359794690250933	-0.5909174623326656	0.9317736732363228	-0.4337136659332133	0.16939151818419598	0.3305027686803816	0.4182028450178187	-0.536215306159963	-0.37429086246591037	-1.1464898060468551	-0.8365977864518298	-0.10872792697026243	0.5708210478441119	-0.11311477085775441	0.7254624005731012	-0.9812480998647333	0.06920646702635441	-0.09602832699871104	-0.1964366534933661	0.6689222480414072	-0.2160601447985322	-0.27281981971597913	0.6817888512498814	0.30442376138815674	0.26348475985498765	-0.36897491456775605	0.01863889397062109	-0.3536856102684617	-1.0342671770869143	-0.6250487176365063	-0.9575747936204613	1.7776195522675073	-0.841799191168995	-1.0186843662285368	0.6693894691728451	0.5860998753526585	-0.9555370214134756	0.2827549104797694	0.39537870341505027	-0.34409498273936856	-0.06350680905182522	0.14024706342001317	-0.574850727530673	-0.20204447980261636	0.38605953927445036	0.04948188086624655	-0.2723225523212996
-0.37623950546326973	0.24440429423735183	-0.7394848771127803	-0.1784370593968339	-0.5132669990254232	0.8456523180137909	-0.5110431841421841	0.08138034628825154	0.4750986327210116	0.26811990343813463	-0.6180129880059633	-0.3578865283641584	-1.1902078770745377	-0.8869189063311097	-0.23284261756420693	0.7770907821529356	-0.2769241987167349	0.8640652597900005	-1.0755599197490495	-0.031590099234125514	-0.08144747590779389	-0.26079384168974884	0.5369531748531687	-0.20374623026277008	-0.35240352682981924	0.7587801324905223	0.31678785106637675	0.2707527107309358	-0.3774736020806513	0.08422580299092723	-0.3781283460541039	-1.0733083814332356	-0.5335041593577885	-0.7984286101462654	1.5433399358774949	-0.9623709370938176	-1.0183006162616917	0.599448130806665	0.6045548619790849	-0.97730427849212	0.19532409809219844	0.24174492102701758	-0.4417681165980582	-0.12537598755637588	0.28453040443297406	-0.2898677816115039	-0.1971995260524564	0.3030266934597502	0.09361718054459263	-0.15471911093473423
-0.43470685905299405	0.25502361143622027	-0.7472508652778025	-0.19564632958348724	-0.4084224889986551	0.7418645382065708	-0.5681937047391303	0.0037750546843236614	0.5529674280347571	0.18917010385452554	-0.6738316013709887	-0.33620864816198137	-1.2053436088739475	-0.9387893453201126	-0.41260040810830656	0.9820869447246429	-0.41709177968764044	0.9421144670173384	-1.1476264688205344	-0.18027989449857013	-0.06802580661853956	-0.3064263100013286	0.4107619669393868	-0.1493908616287401	-0.43742431248932434	0.8025892715781071	0.36265602411101333	0.2767390512084226	-0.3496035940315387	0.1636881755121033	-0.3695540236856366	-1.0843086694879744	-0.41569617710862933	-0.6339120231963025	1.3117282024155235	-1.0434615964417568	-0.9720594839478647	0.5678699206834228	0.6273555929308994	-0.9924635573088434	0.09857945591394883	0.16108929415591022	-0.5405763757323705	-0.20511758291580348	0.3825375185260468	0.0012667641162916743	-0.18954114957848783	0.2420926842831777	0.13852248178743307	-0.02745425535289566
-0.4753220619914006	0.24238598210351725	-0.7505587184296868	-0.24377519383161142	-0.3251978411358273	0.675244922232233	-0.6098872399524848	-0.04060550851337721	0.6394125552699137	0.07100317430714749	-0.7262088517811283	-0.300767557270198	-1.1845906147536494	-0.9797114546112218	-0.5513179608598454	1.1797306121939308	-0.5632929433863824	0.9857124679311362	-1.131209689151532	-0.33477695019734643	-0.06190547724885006	-0.3123208282087704	0.2486749470060861	-0.013893538788529747	-0.5149325089984564	0.8066425542882205	0.42198347596409913	0.3009276985599424	-0.3633346894188724	0.2830568558357377	-0.3933317042402359	-1.0706093258062244	-0.3084829583324357	-0.4786490036992677	1.0537332046043697	-1.1227940341782954	-0.8642357894618435	0.48300948104103575	0.6298936799131052	-0.968160938573288	-0.07283351742816932	0.15880249681518066	-0.6058314253853331	-0.2990811643246068	0.4677606787737948	0.3012711689023563	-0.1716749223095735	0.18083573579775633	0.18532664238101595	0.12241720854973122
-0.5307035445168043	0.19717293756762305	-0.7393297764507869	-0.2562819256206516	-0.24369480833438772	0.5843015313149258	-0.6179418244401711	-0.09958465111592547	0.7273896772112602	-0.024759733126003918	-0.7514522853865714	-0.2398474907988269	-1.1188419026957996	-0.9709067637774021	-0.6576549251112467	1.3059096693729941	-0.7011601740323032	0.9722742006116067	-1.0901162548607157	-0.4769916154482431	-0.03456083017689509	-0.3080252729229111	0.09217254817726092	0.2312254726970699	-0.5771373979395459	0.79947992408269	0.4589721699548453	0.3094997766487152	-0.3790861639640149	0.33665572241755715	-0.406539896733238	-1.023577222674882	-0.20052856467319274	-0.3328114823089433	0.81917613324227	-1.1885474680331078	-0.6990032476740206	0.3874076035241517	0.6047832333198736	-0.9577635671485144	-0.24013626726044013	0.16737656352507072	-0.6599469860496453	-0.354269163792856	0.5036199140577888	0.597926807530146	-0.19862589668875114	0.154033107467484	0.2519130598452782	0.2912406837234601
-0.5780824489219987	0.17230062814448402	-0.7575169146710916	-0.24729369323207714	-0.16596825913156746	0.4659297985723915	-0.6087893078424332	-0.13424510636855688	0.7984175914021368	-0.10475619151685855	-0.7240900423544396	-0.16855536079873776	-0.9796660711707924	-0.936943383374396	-0.7596080637370287	1.3516547115297803	-0.7924727851677427	0.9392228904850901	-1.0322690211229286	-0.63862820781293	-0.023839903942424003	-0.3039376084823947	-0.028024628239950743	0.496263539461779	-0.6112977148836917	0.7854446546297501	0.5376367431298742	0.3298411585546492	-0.38274903654826475	0.3703277033294271	-0.42425970655095036	-0.9525339202551386	0.009400071103144248	-0.184639707218049	0.570638805972925	-1.22493980547963	-0.5054854155003354	0.2710653923413844	0.5830319166486174	-0.9527593842819473	-0.4088162984504159	0.20330774813146607	-0.7290933959732805	-0.40828014839984184	0.5360827290173872	0.8540912639774232	-0.19865160298866547	0.08646009812393618	0.31282332267120994	0.4109804729168497
-0.5985702603073999	0.11598615368799914	-0.7794945055008597	-0.23021827594337546	-0.09763085364909975	0.35455433880921816	-0.5894456931342636	-0.09774701842102075	0.8543277180551845	-0.15289966401468005	-0.6613050762321513	-0.09029816789700545	-0.7941930792509659	-0.8539664906539326	-0.8945415678371331	1.3431656374494945	-0.8396848280457927	0.8845757143172671	-0.961234226596412	-0.7893108088412494	-0.07769594207695596	-0.29551503493344367	-0.1244697909881813	0.738672083511721	-0.6484074416345275	0.767110781832933	0.6205986000027817	0.3099230179446252	-0.3521861249827935	0.4238205240886689	-0.48226034687712394	-0.9039801811982686	0.2410408353664008	-0.05763970692697453	0.3150916854139441	-1.2522567627900059	-0.25623704194336855	0.162276159955581	0.5356848979085324	-0.9553391062370269	-0.5661721306493307	0.27708780092335	-0.7749927011594335	-0.42785152705772794	0.5511737375958584	1.0547637003266785	-0.22865573066266948	0.04493497585473346	0.36520475921851064	0.5055616336478888
-0.5924518312868525	0.035568182698931125	-0.7887826711664875	-0.21771707390501432	-0.017790380069520294	0.21848178730690004	-0.522162983221131	-0.06876821845628435	0.8418298511352165	-0.19612709764924113	-0.575122038520637	0.030622891036352885	-0.5648215136047784	-0.6851529608405168	-1.009293237911837	1.252488207227628	-0.9048127287767036	0.8067767728960872	-0.8773831205335811	-0.8987486066030316	-0.09146235504488606	-0.3117655971033098	-0.2206905170886945	0.9530963172752074	-0.6313330936624669	0.75865783832384	0.6627463432352797	0.2834491456356963	-0.3075058140521305	0.47208693972053234	-0.5259613217134669	-0.8265631031937101	0.46739092695359064	0.050787159906362	0.1182641975888092	-1.2439028857982586	-0.014817315448235968	0.03745893136160681	0.5086290538646512	-0.9498503724212254	-0.7309966663149463	0.3727364682182763	-0.8174610401630092	-0.43635573940051575	0.5876715929744837	1.1828535782573468	-0.28514869409203336	-0.01168829598585074	0.42174782256944143	0.6367356159905746
-0.5841912022423482	-0.01765178421384057	-0.8270648587243343	-0.20461259390546838	0.06792450147310262	0.13980063534823312	-0.44622320807882493	-0.026749628234225664	0.7649084851274	-0.2700645487635113	-0.43293735382445975	0.17647707522870584	-0.34572874260798464	-0.4670418791862444	-1.0903509546171883	1.1564641573893004	-0.9269869392244677	0.7006704554170909	-0.782503381857893	-0.9939797062042504	-0.11736856288114166	-0.2962995448312999	-0.3381873184641509	1.15052826259638	-0.5923090008406215	0.7531172535027537	0.686322715677911	0.2718343441254684	-0.3167939460137263	0.5265653056015224	-0.532669577345418	-0.7234160549565312	0.6385400016898612	0.11732196231567882	-0.09857899417029979	-1.2086246329147923	0.1955655706100234	-0.10268803259420503	0.49850234951787237	-0.9014985004992742	-0.8712481448881532	0.4756636983188184	-0.7719729319635084	-0.41616099547093227	0.6011951185518197	1.241884609401524	-0.3328259921460221	-0.11704239262594351	0.438566698215827	0.7047832151059359
-0.5955974014213989	-0.09918446257576466	-0.8138945638497755	-0.1610493504676398	0.1581544079563435	0.049883200205467285	-0.33353202550989536	-0.051598585737667214	0.6929524499852078	-0.2953245755933137	-0.2963768953980224	0.3381439976785781	-0.12855319353300038	-0.22242449043560075	-1.1283131464515104	1.0206332189700427	-0.9459112011382874	0.5767858769776903	-0.6922284721639291	-1.0393970783083597	-0.13303257151270323	-0.2783986886669266	-0.4179823306576598	1.3569847284065522	-0.5772683278731738	0.7385452078571291	0.7097816081725512	0.23747964820410727	-0.3665111744280939	0.5299130457436128	-0.535679930288288	-0.6079434476991109	0.7700867491909339	0.12381067240145352	-0.2841385745982038	-1.116414246660016	0.46092848801053493	-0.26904345037159383	0.48955040814989176	-0.8149098430289096	-0.9494071588895892	0.5910533002225575	-0.710425713982656	-0.37527210244523646	0.5761479169574762	1.2712148215113934	-0.4256083924972325	-0.19192965052347005	0.4597016932132411	0.7294347800454701
-0.5632718546280928	-0.19953451395932373	-0.8110629677492163	-0.11038366163998095	0.23885522211346727	-0.005249936565334049	-0.17817154959023956	-0.0620032800551269	0.5990209842410767	-0.3001145621780284	-0.14535603817068082	0.48128585130763435	0.0997572988804919	-0.0025674752190941287	-1.1958036803789533	0.8684288612297036	-0.9247763203789645	0.42712211786920795	-0.6058649862652877	-1.0297952648479052	-0.1679292127509465	-0.18810305380414932	-0.5184477310746494	1.5740275169443803	-0.5274235345601197	0.7473957904830412	0.6908931847384114	0.1999330149070877	-0.3810869005466777	0.5393997688257175	-0.5258243985776643	-0.48263719126710136	0.8785702200497749	0.06518524070949987	-0.45406024863400435	-1.0113946292107252	0.6931515117391245	-0.4238199635717466	0.47325821557909037	-0.6804727177125505	-0.9924625912981103	0.7149704832753059	-0.6023151371683049	-0.305708118596396	0.5325168038931982	1.3244358764093458	-0.3902810589397439	-0.24080940477944646	0.4803284776788262	0.7287360261318431
-0.5354213191766122	-0.3113019359967905	-0.8027901636663783	-0.010169348507704467	0.3085174904200692	-0.05772328017342675	-0.01596137874443364	-0.061000085106084415	0.48304125813637755	-0.28140854567370455	0.03752151553610185	0.585761261045544	0.33627166230985106	0.1853862945724023	-1.2116431343741876	0.6829668572853176	-0.8708929106576984	0.2795353771773682	-0.4968845395165265	-1.0153759090282175	-0.17399158303055245	-0.06624650875403382	-0.6254110913717212	1.727705891780822	-0.43719576615547123	0.7644305623715042	0.6667733058766202	0.18651276463797328	-0.41993897882349457	0.5359926819388822	-0.516508735231064	-0.37524018924804625	0.9061517524118299	-0.015279288844997884	-0.6064031312309252	-0.8485751001280006	0.8951553520824301	-0.5416798135058739	0.4463656296966959	-0.5237972630742945	-1.0143316451907187	0.817557445522576	-0.44507517863865653	-0.21576027580844573	0.4704431536916531	1.3249509250069011	-0.39202034679552367	-0.2513240384978177	0.4832322294430984	0.6877444520954051
-0.5369912015338254	-0.402968252913363	-0.7858196142817845	0.07599179620764948	0.3774704706261135	-0.10494701491144265	0.13022957629485193	-0.09492802666157052	0.381508982089436	-0.31649923391229084	0.20861911912705752	0.6836073063627616	0.5414511089771764	0.36272101008779695	-1.173171095929146	0.5058545200150795	-0.8036056593611157	0.14870269289630833	-0.38249045967480844	-0.9726909220132967	-0.17219108766069685	0.05832955653959759	-0.7037506708244334	1.856202757748163	-0.33290116458558383	0.75069187458028	0.5698370290860428	0.17528155852760025	-0.4985055379620801	0.5114727473846533	-0.5195767914954512	-0.26939023509052246	0.8897751296116583	-0.09088313816577202	-0.7722660081563176	-0.6623653065370512	1.0366377598538734	-0.6727957679919487	0.4292384964406116	-0.36635369281158237	-1.0159381028031473	0.8422543823631754	-0.27574324986047094	-0.1255697812948281	0.43111408286480524	1.318989855168404	-0.3605217059796464	-0.27526300878262355	0.48863817324810793	0.64628237101138
-0.5259792871378657	-0.47799882819254114	-0.7722866490860589	0.17641227436214302	0.4540564180910832	-0.14270808592915607	0.27905656502389015	-0.12315491875698972	0.2517724913524462	-0.3281236617343034	0.3504326379349803	0.7981426745223579	0.6814235909283369	0.5167500075313283	-1.1231587616837801	0.3228713429507602	-0.6977424965329725	0.07029190716031439	-0.27775542158710037	-0.9059032850863644	-0.18108442076890935	0.19334264056318826	-0.7727041280445716	1.863148872394353	-0.23774454270308967	0.7533882046504937	0.45069326644889396	0.16193443067795227	-0.5479533824887395	0.4931825671029748	-0.4589442928946627	-0.1642994817725615	0.883155010182216	-0.16804223205038188	-0.9096946028720341	-0.44958058643518084	1.1015664813856676	-0.7431594408416982	0.3733245496113282	-0.2473254241741088	-0.9690408703817504	0.7940921530588525	-0.11811801530154431	-0.025659830299072473	0.3709220117963444	1.3176794270945507	-0.27171967148548426	-0.29429913481919884	0.49891335253946745	0.5736211766461052
-0.5411594931793569	-0.5352903654134619	-0.757138676625486	0.24260149642873677	0.5338719646128167	-0.15889760735173994	0.4522312103306961	-0.1349990373709437	0.11083417633683168	-0.37010077007111597	0.45865011187800303	0.9039626396803151	0.7887872669926239	0.6399585617694294	-1.0226468114065197	0.13915191356380832	-0.5912421171054885	0.009430222428365609	-0.1625198256158205	-0.8501617058197581	-0.19062508916895984	0.3650824912910473	-0.80828479630734	1.7944817528020731	-0.14189221028568338	0.7504216557329387	0.38180149731683727	0.14016027478593607	-0.5191545612434667	0.49935599061289027	-0.4192874406765039	-0.11309212055001905	0.8228016733000647	-0.25507032250731826	-1.0372240686304854	-0.2546693035770031	1.1212769729454806	-0.7687511077921179	0.35384268995093776	-0.08828236658346082	-0.9009922923927686	0.7266563023500049	0.012643966730449352	0.08225891855349744	0.32270790368270874	1.3066400921170567	-0.18076941482281847	-0.33181441665739875	0.4698460417559641	0.4774278543479066
-0.5561592474121453	-0.6000660607730611	-0.6943719180209642	0.31798518451345104	0.5916977259385927	-0.1594314118626238	0.6618598525099089	-0.18310397925776786	-0.05990284032982042	-0.39048866388748876	0.5123536300639405	1.0067271561583349	0.8386150580692489	0.7508014133337335	-0.8882798620175796	-0.022846223370112682	-0.5130918814609511	-0.0025122335077224873	-0.04181088826630649	-0.7858402160173831	-0.19467996732841336	0.5248444928074492	-0.8809591342224745	1.6808719021577079	-0.0622589202383985	0.7385935396834828	0.25057664712221095	0.13253107783021595	-0.48197116649328675	0.498523190391551	-0.3755248504290504	-0.08812989880816234	0.7230841783444646	-0.3463566474002625	-1.1079318738972526	-0.06887805050156946	1.1271281442397612	-0.7373452094380738	0.36973220655335304	0.050218144983559275	-0.8143382759568997	0.6483048372973602	0.1369247265495562	0.21076859614077784	0.2517836664204393	1.3316826671934014	-0.07867259336440265	-0.35983156334824606	0.42972202146647953	0.407831048537817
-0.5561515068519864	-0.6575316150118813	-0.6213125872333695	0.37729818219277844	0.6447494612656747	-0.1706899078074427	0.872805545731843	-0.21063742505322272	-0.2419684763079652	-0.4314584870501287	0.528909044596299	1.077142915088261	0.8705549819787406	0.7620168347084668	-0.7477637019967391	-0.16792845940365736	-0.46347556887748514	-0.031053952097115166	0.047728850068086005	-0.7118687033806987	-0.15054675473419293	0.6343231484844534	-0.9699132373575136	1.534495722506906	0.018601547411670312	0.733678339403397	0.14305206362789108	0.14279579728035421	-0.409841759838055	0.48975251983620527	-0.3242872349891489	-0.060382451874483135	0.6188172352558048	-0.4132281801260659	-1.1211722469905814	0.09413501363250887	1.127801091727337	-0.6704604140697474	0.415086826564092	0.218004830614053	-0.708194694469075	0.5321702613437543	0.23411259077884675	0.32646569906845757	0.15253374865536512	1.3969028339757323	0.08425787963316646	-0.4114784911329177	0.37638323199549906	0.36834808039818545
-0.5499784101253169	-0.7153123967995194	-0.5436319486172315	0.45390308072523505	0.6427158047619655	-0.1534149338724537	1.0432388027180095	-0.23885462006255595	-0.3814038817976604	-0.492869315944259	0.5215148780472254	1.1275343050013213	0.8987764485847258	0.6968495192256083	-0.6298819026655117	-0.3117536928558507	-0.3888543238075718	-0.06906175698603742	0.1555165546296542	-0.6551425664790134	-0.13995002654990096	0.7708828805111407	-1.0299386890573623	1.3843249856739626	0.07923760134920091	0.7171215399855556	0.03269764120016326	0.16406835805231687	-0.34221050289111227	0.4694919303392484	-0.2528209866746626	-0.02013086931574058	0.5308127467223503	-0.520193144609776	-1.1082656482427493	0.2316608773511418	1.1207007939769742	-0.5611942745141015	0.4649107642735494	0.3925591915798781	-0.555558322366382	0.44086631922050123	0.28709338357474035	0.43597246356234953	0.0275934487389732	1.4996483772688878	0.23411743245765929	-0.46558882339496693	0.334041133964294	0.3454614158619788
-0.5399722847649955	-0.7710113930328588	-0.44030434886304715	0.5278103939859575	0.5974677836065824	-0.10289345105927565	1.1760514971217249	-0.283843309155306	-0.5353937334299642	-0.5765945848557841	0.45223571882477726	1.1725489144583903	0.9124985016562164	0.5943101894354995	-0.535185953590048	-0.4335524028333707	-0.28890259986814676	-0.12442743336445564	0.2556443791617381	-0.5298608598503732	-0.1177659966417125	0.8701188483450959	-1.070709454798595	1.2363064667734438	0.08999167477359263	0.735727096230512	-0.06305941813535926	0.18392576523644436	-0.2611923633022411	0.46853557214114544	-0.1866587494322276	0.022186241604865913	0.47153593842410146	-0.6121186030200376	-1.0516936885608916	0.3720955177784647	1.1462188740629369	-0.4238085869694121	0.5156712486374219	0.5191627147808563	-0.3642986156989558	0.393014373206808	0.33156858189156596	0.5173606569672977	-0.07978624713876574	1.6084139073987846	0.3460049848147456	-0.5199213889216795	0.3139035615059834	0.33883032336867963
-0.500968085909646	-0.7970155262568446	-0.357171547199285	0.5380662448775088	0.5479703377153771	-0.03093025925447913	1.2640083323689804	-0.28598224915096987	-0.6850229689687802	-0.6468939406004035	0.37758328140683783	1.1973454436905517	0.9371470662566038	0.4791821213676292	-0.4670066333381867	-0.5487623846960951	-0.168065486410181	-0.18183384262201482	0.36341852055599827	-0.41041317325358084	-0.12094471401081844	0.9748741897952067	-1.0910579450844167	1.0619192878105899	0.08161835688793387	0.7229997152907182	-0.15208453360221763	0.19197560174359288	-0.09216613345491062	0.4677893597932866	-0.12699449300604623	0.0351675825857247	0.48704732583249166	-0.6792617527369258	-0.9654905516712505	0.5138804306131906	1.1422831284934478	-0.2925439927982265	0.5302573360364494	0.589143388466204	-0.17368075663416666	0.4003046072187689	0.33257986557146846	0.5432153850931083	-0.12436910767409692	1.7119785870223687	0.45998467719211994	-0.5561780525146968	0.3039336539614402	0.3321847553515675
-0.4686125444457242	-0.7882319459599162	-0.2913950285367483	0.5121328187705056	0.517584391538974	0.04803613967191368	1.3042504313343604	-0.2525375573459716	-0.8033739549212179	-0.6894969905608457	0.31550638594076774	1.2120507345980482	0.953216607635726	0.3798685733469151	-0.37702100907918157	-0.663819437669126	-0.058883186050552705	-0.23392097685194138	0.49683615289909033	-0.2769354724563794	-0.12215508046346357	1.0617142938253477	-1.0910255120428385	0.8769341187864859	0.09752905539068848	0.6682935801113841	-0.23237604999197908	0.1802239227911922	0.02106676473308462	0.4594681678620751	-0.060487991879306126	0.07959118898926701	0.4890268313767606	-0.7058377958432318	-0.8443236604569613	0.6258596931128328	1.1391717620635142	-0.15150055257849177	0.5379491553693169	0.6540207510802297	0.0197152529231709	0.43909096742609977	0.2612965269183588	0.5530377670587746	-0.17530928013475325	1.7473012280181877	0.46976129638258834	-0.6021655629538503	0.2832749174318321	0.3522093420097387
-0.43320044928908324	-0.7532773472660986	-0.2203992861107705	0.4179696377104567	0.48528805762343774	0.1844137104717623	1.3562105873043653	-0.20581015978903555	-0.8667288948559853	-0.7209372614654747	0.18430762401048562	1.2109628772213927	0.9188637949279567	0.2859365565216037	-0.29755375065263867	-0.7420550999020639	0.053681382004904285	-0.307300984247412	0.6013567238553645	-0.1324963859554682	-0.18416528512878466	1.129067591196519	-1.1015467907306307	0.7056942840838824	0.09134048550998627	0.578826536348148	-0.3354352584199087	0.16543843222965587	0.14956026015973284	0.46197337880827777	-0.0015856149016285907	0.17257284677821386	0.5841158255043034	-0.6728347822800856	-0.6910709473769312	0.6898979095954731	1.122578546461517	-0.009127712619862626	0.5586448710216907	0.6491896586847886	0.2282689478630951	0.5146938159406156	0.15378325795625897	0.5632251423033948	-0.17857471740039893	1.7806853097169342	0.5093970613011319	-0.6611147305546915	0.2537028503936919	0.3784169732354758
-0.37207769653687117	-0.7366822571451808	-0.15705017929578982	0.2904035037005219	0.44878558140888664	0.33378605739586603	1.3903352543183602	-0.12596128337556586	-0.905235979819181	-0.7270699172643554	0.04754317460370735	1.2251482598438732	0.8523074722376196	0.20415792235788768	-0.2270017029544761	-0.8206931406070634	0.18157639668028183	-0.3459412135324459	0.6750253163851273	0.01623774835281814	-0.26576039323402023	1.1786726739038351	-1.1063655298830306	0.550867227845808	0.09832005812581675	0.4880031257853328	-0.35199789135357357	0.12757372617845458	0.3045093111528828	0.4661471088895238	0.07022567971508098	0.24164749421637283	0.6823125239538077	-0.6174233423628144	-0.4917426856218395	0.7721427183771901	1.1260075500151152	0.13398707433806278	0.5291578629731812	0.6489606059913566	0.44859176896328934	0.6475629091476829	0.057148937067257	0.5781529087136861	-0.14374628369422393	1.8108916746071464	0.5826877637966429	-0.667706947151772	0.21977148553962683	0.40066589535464897
-0.3098470277334249	-0.7451748581662773	-0.08871248167200559	0.1344334554299996	0.3900426691613327	0.47528410854268843	1.375071984188399	-0.06327206354179113	-0.9351212945672897	-0.7693057160357321	-0.08641547588912171	1.1861485195121062	0.7791656939136657	0.14826181459899238	-0.17081575122655593	-0.8962093009859904	0.3033137824109988	-0.3907877644149577	0.7502933076639324	0.12361048061036314	-0.30330057115242	1.1972710936837099	-1.0603535846228485	0.39559721804689446	0.07407090473748318	0.4055099325076924	-0.36050757113268156	0.08318193553335594	0.4470660485589642	0.43364231305422	0.10501158917928602	0.31189055166961427	0.7748665698722307	-0.5354344528127218	-0.2861608556795156	0.810675603013656	1.1212695860356288	0.28473844936887466	0.5315791183335727	0.6884920809651488	0.685697451061148	0.8144991150209535	-0.04486588120226602	0.5766065494866244	-0.04275991734120441	1.8445000210088867	0.696375213003446	-0.619820503219795	0.18649168372084612	0.4251164522040827
-0.23696989573051813	-0.748133147470569	-0.012884402263990768	-0.03732087509224917	0.29556884524265437	0.5860949507621336	1.3180064336321615	0.017930567947211963	-0.9434771514776121	-0.7866993017095625	-0.2031608623230529	1.1509105344749926	0.6902334523787449	0.07218521470273795	-0.18017699550599184	-0.9451828976369875	0.43136538355377513	-0.4023516670308074	0.8456040255552579	0.21433129452507188	-0.3751028511799701	1.1729457003184174	-0.9667704756286379	0.2099876036060384	0.08788215337547516	0.32286814815603054	-0.3608020738763351	0.0493124817071854	0.5423559220320269	0.3720215177982968	0.13899327082512844	0.3966809414084478	0.9127116899305658	-0.43437748984503727	-0.10139508068549292	0.843477517805036	1.1114501667685077	0.4518557494533413	0.5370489123160674	0.6984402617168245	0.8913076350059587	0.9590683553690459	-0.09655268122095845	0.5314005919704272	0.06089963392972921	1.9024040269930995	0.8454083290965132	-0.5029026629910283	0.17104761039675742	0.45143166241339383
-0.16501762036893883	-0.7741957618235206	0.07788188893235409	-0.22899191308526143	0.22012913042116442	0.6899838874678462	1.1857716793481394	0.1296742069457299	-0.8903033679290754	-0.8261564975296615	-0.2891107972317445	1.096293581968665	0.5807295298511755	-0.012986597650934684	-0.196345053865167	-0.9871781735591171	0.5272911007601839	-0.3934954721916618	0.9197548800914863	0.2798428619182982	-0.4599572172080624	1.1535586983755695	-0.805808533582885	0.09043397570365633	0.06392042605446044	0.25343225179407575	-0.32074909315940636	-0.03252472097506763	0.6313936573723916	0.3286974212369992	0.180908376761639	0.48202507532917027	1.0095908202888082	-0.3606060593342984	0.005233923850979963	0.8754439490482678	1.064628977358502	0.5753639074216677	0.4977663069829159	0.7138311865982583	1.0550216287233938	1.1093021160843382	-0.15426751111957604	0.4690749883876185	0.1554146219636014	1.922452911331153	1.0326312555127346	-0.3851929094497514	0.15018636686678546	0.45976991078578255
-0.10620136103005504	-0.7621393778579815	0.16284788816769788	-0.4100946781923057	0.12309070366663463	0.7739940487188959	1.043093932394673	0.1777180362612493	-0.7926005763734124	-0.8551582941874232	-0.34840650911569127	1.0347229362182613	0.4137366946488072	-0.0817405133072119	-0.20283313157988236	-1.0401222805224335	0.6248400736990842	-0.33169514046705034	1.0001017969993664	0.3190899773731013	-0.5555821886906969	1.1727590006510145	-0.618387391887664	0.03986090544917975	0.0887529536441172	0.16795785626789078	-0.2612367980870796	-0.11209907593570714	0.6665707033755812	0.3041200857329348	0.24509716040819168	0.5573131721377227	1.1165516174951162	-0.27889075394524265	0.11806528611606482	0.8843959236316534	1.008141277715325	0.656887589599481	0.44297924226093777	0.7378754919052424	1.2104089601142856	1.2957172806835167	-0.21868453023412132	0.38871355973813293	0.27359575919460594	1.8896589498890148	1.1637621238053037	-0.2364421140529731	0.15469722109449618	0.4684403923886708
-0.07094054544601883	-0.6997043540260305	0.25885929167664173	-0.5689859579040872	0.05782837695011085	0.8508307326697704	0.9051116278358704	0.21925860897351385	-0.6514948171573229	-0.8663485498073238	-0.37864161011390624	0.9367421097491275	0.2164204131547173	-0.16311954056795835	-0.19444243788727905	-1.0465471741627799	0.6852645453839561	-0.24882335922532003	1.0743978937640928	0.3507642829020327	-0.6051778573463904	1.1089097334212143	-0.46670000241145715	0.015191949026735319	0.07758904628546312	0.10833373806695441	-0.22460579516812618	-0.18230726242651057	0.7192189781459261	0.3036550407495222	0.33693953715519226	0.5940536722053505	1.1984377011615037	-0.16145552739345986	0.17417951441439672	0.8504179898658191	0.9539907963495249	0.6944427165397251	0.3593916553547899	0.7113756734780515	1.2614094665787656	1.4329886959911304	-0.24942297929098728	0.2963169855603765	0.4059907334302798	1.7935615246558185	1.2980760543694034	-0.08476972014694964	0.14189912409924912	0.47762068975475247
-0.029099827996165534	-0.6345150116566702	0.32938962833180946	-0.7025390418304147	-0.009903122485762833	0.8325633122198761	0.7671832643549054	0.25502948522780755	-0.4278852646526502	-0.847469388459718	-0.3929330219042809	0.8502910234909932	0.02318759139216875	-0.2483363944958203	-0.20198329951313654	-1.0531701232504334	0.6750724369316274	-0.1347016063204486	1.1504282260929741	0.32116548597832284	-0.6767716351927326	1.037156422030784	-0.35438437942803147	0.04759999366404334	0.09224855045204608	0.030202675192830337	-0.19620142650896172	-0.2773369287403402	0.8193701083592513	0.3816561212935336	0.48210964144968066	0.6098260138180327	1.2522777371852976	-0.0819236331130749	0.17531831023736882	0.7781497380570206	0.9169107249622019	0.7114375839265683	0.2789463935406118	0.6743755080185482	1.2710632196697138	1.5082812612150156	-0.2820277908897402	0.19099257223869576	0.5224906228600291	1.6822568619564238	1.400829902691463	0.07005984857499102	0.13338519439100732	0.47473238155526437
0.007780632071205024	-0.5809370261251052	0.39126775816211434	-0.7873352780484317	-0.09000653189040178	0.7619290145531397	0.6308619853863286	0.26672326412582364	-0.1684769947845742	-0.847611940839893	-0.37417719705097907	0.7490018401843856	-0.18054385544397217	-0.3316066543014261	-0.193599447633116	-0.9839459838699881	0.6120277996513714	-0.026027653304214703	1.2288856933537073	0.33301633462966845	-0.7275023987555088	0.922832113069752	-0.28278925097139374	0.11276715624744145	0.1546633921269444	-0.03853360333664787	-0.21763867441059417	-0.3548766804346026	0.8628749514715711	0.5385188101803615	0.6857769378223327	0.6150061984693609	1.263929254646626	-0.046161309602039256	0.1393507269431283	0.6706534294719264	0.8805072945173814	0.7380651430268979	0.22323230436146688	0.6447027339565288	1.2152838823559107	1.5259560222381583	-0.3108156901381327	0.11486663830706478	0.6253848892510454	1.5594196719877804	1.494153483088279	0.21710620227773453	0.10595931295053504	0.49617701920041524
0.026922843829994537	-0.5142129107126308	0.4787663263406824	-0.8303504333183603	-0.1986142036171052	0.6653115941017798	0.48663258479951	0.2212925553392538	0.07827022745333949	-0.805421039340762	-0.36680666662299966	0.63258617620501	-0.35949709409622377	-0.4029663187166036	-0.167700489755068	-0.867701851728601	0.5362188474252103	0.12199582825889319	1.2706301885792342	0.2956607920436955	-0.7471685954646305	0.821972637506177	-0.20996328858688407	0.1982273769701696	0.2427209232820034	-0.08111096189158583	-0.20501750024182602	-0.41984983320675096	0.9150266432350268	0.7276958988705818	0.8832653820873924	0.6104501617686193	1.2752237567331324	-0.015410508916625825	0.0692003184905224	0.5364774873603023	0.8326873948952977	0.7099278300357484	0.1471916057182037	0.6193820463779861	1.1362684452409915	1.5124572757779007	-0.30719872924729685	0.03408654860565207	0.7048377138592535	1.4288282448308476	1.5989517453163686	0.35033421521421754	0.09156404453877603	0.4801010781133847
0.04935377770776763	-0.4097563429804426	0.5779086298670648	-0.8389232963578467	-0.2952635485265625	0.5027303629925748	0.3313357593517025	0.14439333717616462	0.28091800877129425	-0.7827562731312527	-0.29383267518516665	0.5241480938434127	-0.49184901973859746	-0.47569680852092144	-0.12290312321211874	-0.734738261047738	0.4411255403624962	0.309982102258639	1.327054265257186	0.24772940294380513	-0.7200444940211738	0.6620993587788546	-0.10476509657767512	0.29067349470571835	0.33347685839051605	-0.11288745342819073	-0.22369364387633306	-0.47613265692850887	0.9713911996868031	0.8840606588400247	1.0645850622566682	0.5476803696645997	1.197518296686813	-0.018078384805159893	-0.006466548152110824	0.3902305652091157	0.8009059539452779	0.6348872359664754	0.07110413891971668	0.6324550262484988	1.0431232836633257	1.4519007946625346	-0.2705090571183558	-0.041304287551597596	0.7605904170245863	1.282930751694533	1.6187656142631244	0.4525110847831694	0.09744192896510162	0.4648447374029285
0.06106795442413739	-0.2937704346279113	0.6589058280291251	-0.8294103413992477	-0.3768029830728089	0.29092930440425707	0.18847651351442507	0.04028214208585342	0.46845732382606065	-0.7302108851085072	-0.1978934345565311	0.40262524373908226	-0.6019085934124581	-0.4997106162278267	-0.0899587430405147	-0.5672557932857031	0.35321330947700125	0.5041871660802985	1.3919443018808233	0.20615479323967456	-0.6493125753715223	0.517165800612137	-0.043748815457629854	0.419603931753133	0.4373097498820229	-0.09938068517342476	-0.2968185102108576	-0.520006611091546	0.984440417108375	1.0041167885052462	1.1761070981256991	0.47434729779923	1.141605116300696	-0.03820154982636214	-0.10862144829031872	0.18725590762158165	0.7446457711255617	0.5694091837304505	0.051670993098922424	0.6248968845230959	0.92714354703095	1.3832636636908808	-0.27887783612024897	-0.08931741689492124	0.7649000082437729	1.1585436645623965	1.5906739996270494	0.5290399891544249	0.09204073479123048	0.4383060284674619
0.06963225531937292	-0.15393306914495214	0.7639272596262278	-0.77032234831455	-0.41393461685402777	0.04798613503503742	0.07788005821327512	-0.049299281052895334	0.6482571191339537	-0.6571765489988931	-0.10907808705990123	0.31451899155674135	-0.7057008705851595	-0.5016557320981109	-0.06503013838932067	-0.3255108811965071	0.2440166693459333	0.6682782531891763	1.4207022631234325	0.20814828479886732	-0.5968979873345116	0.3478632433336775	0.008987310147640995	0.5683199789516694	0.5632906094944319	-0.09448306742592578	-0.40243068333052767	-0.5496096059546521	0.9864641635647814	1.1211131556750096	1.2740387890297025	0.3832307991070548	1.0534060501172076	-0.019089510160348343	-0.18886633063743935	0.008627368425702341	0.736846671703139	0.48831094272376685	0.016294057737911816	0.5699879633738524	0.7635428038830144	1.3294328338415289	-0.2942301731583565	-0.10609262594678207	0.7429590389971703	1.002033794631026	1.4520532232870873	0.5474516532864947	0.08050357850634828	0.4291042279103469
0.08291931386001786	-0.0076953006888881405	0.8613947181676822	-0.6868213292695557	-0.44309556637772174	-0.18041745852649374	-0.03521613965429015	-0.1606161087372099	0.7939068829295763	-0.5994147919368709	-0.05505452453904811	0.19644648556279468	-0.7708039951750224	-0.45973272129882464	-0.026825720074912573	-0.0854045018791337	0.11029406427816416	0.8161325274269202	1.4208070398554333	0.21870257968565515	-0.5146291988964916	0.1765105401129903	0.0032190937030546762	0.7641377000561616	0.6478943639469918	-0.08813292451341549	-0.5278037041187258	-0.5799864802223794	0.9762388001605355	1.2311181844445769	1.3347592118441245	0.2884350371109427	0.8987321632670632	0.055472132519999794	-0.2796386448783044	-0.15590649941360799	0.7068852176026132	0.341525818818368	0.00016827946177155607	0.5206049875059132	0.6192401293695168	1.247130902660809	-0.31698030318055204	-0.11009213973175172	0.7219680259378135	0.8128615762294027	1.253514173558721	0.5494865802696344	0.05587889997601971	0.3799598350707099
0.08759011783321048	0.16050712398549366	0.9126301749897747	-0.6117470465150225	-0.41692388611174697	-0.40676638900493584	-0.114823769383954	-0.29138341447974525	0.8960654832199392	-0.5296958432006534	-0.013820754152490705	0.08970557814186218	-0.8228787538097523	-0.38743211133223965	0.01758962333662361	0.15376092603620525	0.036765567342920885	0.895684906796704	1.4234011672201494	0.2457939541127238	-0.4253691893066245	-0.004885686387801092	-0.05737069292024495	0.9020762909162828	0.7625885209671341	-0.0641988063819818	-0.6350550414924161	-0.5901952565830273	0.900206320287847	1.3391453321464115	1.3420479237696405	0.18942621214847427	0.7565643424469248	0.18292330323950381	-0.28650629665132227	-0.35123792027018536	0.7008249967595027	0.1670160025372441	0.006605939340667305	0.4456955263992313	0.45393470776295963	1.187083020456079	-0.3030998583547658	-0.11671570618441632	0.7045564731624283	0.6145675810883049	1.033546930960709	0.529500361795977	0.03757079907536313	0.2870075279295737
0.08053629049596919	0.28864926213350584	0.9789901834958968	-0.5256093792274895	-0.36079191493320006	-0.6005331470597858	-0.19690289299443214	-0.43136938417188964	0.9707986800057817	-0.4519989182867185	0.020570927569634717	-0.003264645575100189	-0.859448265117219	-0.2729284485694303	0.03682735301229013	0.3986884512769292	-0.06583973369948005	0.8965922330087034	1.4155855456110218	0.3057787051844162	-0.34305900151854524	-0.1972031975156971	-0.1226433242517346	0.9981460474991302	0.8403431988868256	0.008481202717873625	-0.7420011132753527	-0.584871730053152	0.8438096809633329	1.4147108612019879	1.3330265473627771	0.12252721146152659	0.604457478180003	0.3731033926627154	-0.32668707095642846	-0.4930097976445814	0.6488786954246334	0.021152383420903708	0.032718458216837575	0.30220164905373603	0.23894825178165088	1.0691839099237093	-0.23512055271621052	-0.097182071894336	0.6554055190483845	0.4202333983494859	0.8523432823269527	0.5014567551743644	0.02764881962685506	0.2218467663509034
0.06304151183148397	0.3570129887105335	1.0068775073894658	-0.4640436324731163	-0.30618675694909603	-0.806039553100484	-0.260431560752313	-0.5766850328322901	1.0111166970666803	-0.40126365514705864	0.019413883165577867	-0.08083133194962899	-0.9073706712948756	-0.152190442026009	0.07500877231055572	0.6085119019978849	-0.18635493767293304	0.8714348111461551	1.408894286725988	0.35776683161362455	-0.29339935204912343	-0.3420774511828301	-0.18839369428566338	1.0689884766215734	0.9338152096161657	0.05642022313733748	-0.8470629924384173	-0.5735714493017435	0.7347273524396261	1.4532227150824308	1.2616043980782439	0.06285220813336867	0.40457246972339594	0.5730662182558708	-0.37019689766912417	-0.586843673804351	0.6168272629194986	-0.12975220818964955	0.060910797124775186	0.15247506450717946	0.07084917027443974	0.9460735583144568	-0.1485156926740054	-0.06846273628448556	0.6190704237376683	0.2976313062093208	0.6811684600281563	0.5027137149623495	0.022635843030865983	0.13132654680026373
0.0400086139415589	0.40534336269412774	1.0565173647098436	-0.44329204242153375	-0.22304774005358374	-0.9789851491298605	-0.2697535550793726	-0.7245028087557195	1.0215902821629834	-0.3340763743647677	0.029592609885503263	-0.1721306964122213	-0.8995118902041735	-0.03344641694977032	0.10593692294340573	0.8263115971287294	-0.32163101798006416	0.7804483744515595	1.397457003180383	0.40529394097839244	-0.24306075323872758	-0.4668016921736351	-0.2544370968502456	1.0771024589513065	1.0207495478766777	0.15175229009056454	-0.912547105302915	-0.5497331050703756	0.581363550796779	1.380427608819246	1.0841566205629822	0.0015238888476662882	0.2555612086397072	0.7921277067593683	-0.38686031905701074	-0.6729021103421629	0.5504771521938577	-0.23307282159950377	0.10327184275197336	0.031810114137920495	-0.10725045987445667	0.8087491955829375	-0.028355033735267442	0.01562758689621383	0.5551428496316019	0.16198831661743476	0.5811358722906623	0.5088183451429324	0.015475558197121961	0.06287361200867642
0.023497921717166578	0.41795460420034614	1.0896025153944864	-0.43579120319391224	-0.1256094503297883	-1.1053868190695595	-0.25407370571113624	-0.851993050530534	1.0010128091412889	-0.2691326116929192	0.015162195192501523	-0.22080409370174658	-0.8783818649859629	0.0898268680683721	0.14661823530068538	0.9786670661613022	-0.44089991676804574	0.6770275998514889	1.341914496247543	0.4187341372548623	-0.20927436729753132	-0.5327099342902061	-0.301412303445284	1.074523897203785	1.0774235380652217	0.2223229811202833	-0.9431760850200913	-0.522244837154014	0.42461832661069365	1.248202575078682	0.8694112644814647	-0.04060340261158276	0.04280860965402529	0.9881144294309928	-0.38883408797696173	-0.7553394078239442	0.458016974426663	-0.3409936866803823	0.11864310794105848	-0.08085361190466314	-0.2673079187271292	0.6444628659443613	0.10574278161713732	0.11507200436384199	0.46949581314433353	0.060788109171778314	0.4729920253089343	0.4956535872819046	0.008641270773344334	-0.00020616171272889173
0.016927347226341375	0.4151482231944663	1.1192945479239147	-0.451195606667597	0.0037894477287879536	-1.200699957094084	-0.21948596738701515	-0.9694260885331737	0.9952886354096844	-0.2538243414383681	0.0027532316178701956	-0.245285710108623	-0.8427648895536042	0.2644400037195928	0.18828770275486614	1.1019670489645679	-0.5608899925562651	0.5490471646188533	1.2819973801041211	0.41161306953217514	-0.19368412478062064	-0.628418430792822	-0.3700389977715262	1.0756309246040228	1.0809318466977131	0.2437415448580737	-1.0051475170606434	-0.48713351373886243	0.2549703624919769	1.1101057160392016	0.6693975663832366	-0.1082546890112664	-0.13203238504910814	1.2116276235352512	-0.3907130525605732	-0.7846653596087945	0.3821088745604962	-0.40892197901971716	0.14082833912609877	-0.21743461924658808	-0.41999293709717483	0.5125851610616069	0.24543806732761295	0.21322505333087038	0.42327653077108585	-0.0015811400874413302	0.3661562861100273	0.5134094069761985	-0.007587571150233641	-0.06388090257325509
0.037822553968601486	0.341234494841643	1.1383788483377586	-0.46387883767000054	0.1023671031379783	-1.2563914202127662	-0.15814730738935853	-1.0906725230799417	0.9818370315543312	-0.27048307065463595	-0.003372463099130335	-0.24860426227283616	-0.7893229234658132	0.4740106823962427	0.19507807082761014	1.2140709385288078	-0.6994086676683962	0.4142851870054636	1.1780552489683083	0.4270104305861297	-0.19317528913261772	-0.6563724775893659	-0.4418522384327742	1.033691956688142	1.0643178917573644	0.25807559287392656	-1.0329234743245677	-0.4802377742348781	0.0550071703267649	0.9792269777966396	0.4703717687098286	-0.16481565209689336	-0.28066698527832773	1.4184627573547695	-0.37472266050920944	-0.7436411684656232	0.2989976437719081	-0.4589967942915936	0.1715459432252201	-0.34191925574385323	-0.5925563474744564	0.42366859740693386	0.346109007709625	0.2892172437647732	0.3235772383898577	-0.056170979395735385	0.3259587285383929	0.5755863996696335	-0.04068062610833787	-0.10871762953888697
0.07502150905940795	0.30257204993446624	1.1607167455009089	-0.5131939226283195	0.19610171961972506	-1.269649942624437	-0.08465834255000108	-1.1945826606011891	0.952879755991971	-0.2961460398804621	-0.027097501030164884	-0.24999541727530886	-0.6852206916579677	0.6752038156576635	0.21626880906230234	1.2932245376193963	-0.8789827318823212	0.2698178233151086	1.040346951641921	0.4005949529385269	-0.25498903506402054	-0.6843658782084849	-0.5110205645533641	0.9536485386560832	1.0086431991084202	0.2429099445246313	-1.060169968948856	-0.4767270941279185	-0.1243033506502463	0.8784351906346233	0.34696089256349805	-0.18113627548031155	-0.4552216903197673	1.6132867448830261	-0.3327027895257569	-0.6651591507421946	0.20835434296516114	-0.49610945891336933	0.18614664567275535	-0.42930469241595215	-0.763503792339225	0.334342023324489	0.4864136727006222	0.3541338867991303	0.2143033512787637	-0.12460858444670586	0.24854649553625116	0.6093295959931887	-0.05141099277663354	-0.13383818884427345
0.12659303949613307	0.23740724111189154	1.1465829238001146	-0.5783925646427398	0.28335706586946385	-1.249042473855687	0.022004010140827847	-1.278029762892492	0.9236912006828792	-0.2987456910857382	-0.028181948776573828	-0.246331344954124	-0.5486313435684388	0.8589587946348664	0.23497629826282013	1.283107790159999	-1.0320152699742737	0.10181351636805354	0.8850804802840007	0.3759583740259859	-0.3031726095249615	-0.6997053138339488	-0.6196015227991227	0.7972586268784038	0.921722070051271	0.24081336848144227	-1.0475262275200383	-0.5034999381433483	-0.2862731256807116	0.7581766982987959	0.22562062675812503	-0.2142571147848102	-0.6236719449425243	1.749695227260728	-0.31840787957724354	-0.5871944139513191	0.08764501896201407	-0.5526383694602992	0.2176481552457486	-0.47968297688158595	-0.9303561995659642	0.20739383747278128	0.6144786599814059	0.37094380101084734	0.11056044590600642	-0.2040520463163297	0.21524871102362245	0.6446799127269665	-0.07915410639869858	-0.13284090088765962
0.18160931271754271	0.1619373441809671	1.155517171665204	-0.6281337011111973	0.3569397492161386	-1.2071230606514072	0.14291498587574797	-1.3301480426811598	0.9053821381063998	-0.29776843184757956	0.010324669075152537	-0.20955439936615874	-0.3973191189946891	0.9893382589702698	0.2550221512631431	1.215812059008274	-1.1856076506479858	-0.086317629386469	0.7415285533825057	0.348095345422869	-0.3805660599568968	-0.6988917163281032	-0.7449617151050822	0.6185832166806933	0.8382307551945672	0.19733845129609673	-1.0432289004235824	-0.5259815787074275	-0.44285157505020517	0.6664611687826891	0.11183926134610403	-0.233708796707295	-0.753193062729722	1.7797024377043875	-0.2661237863262841	-0.5197002828723397	0.017469966314673617	-0.5935088133453326	0.23546721690264077	-0.5270754038007459	-1.0741688937746063	0.13701997406430672	0.6947219380847749	0.408711549355416	-0.008101139231672222	-0.23073336919061602	0.24362275802189903	0.6443813150467331	-0.08945234299031266	-0.1259107386099263
0.21990326679981803	0.09498643609762383	1.1860218394102966	-0.6382041180569917	0.36653159867218993	-1.1312208889064324	0.2699239799112758	-1.346348057483348	0.8988905361242768	-0.3357526572217576	0.05723674179992646	-0.16554918063492685	-0.2369104868309278	1.0729295909402419	0.25817158232554827	1.12250487864143	-1.3769644668575018	-0.23137851060391212	0.5815031228570973	0.2684431389333559	-0.4342783294394046	-0.6972320116368931	-0.8167238737258453	0.4719909969028353	0.7324390589279501	0.14421059922934526	-1.039442808564414	-0.537983102177402	-0.5092687337810198	0.5726538902807359	0.0315744301271539	-0.2359496674275816	-0.826221011541582	1.7993121713681877	-0.23943880485879898	-0.37233887678737665	-0.04648178468073996	-0.5865865883866984	0.20365034596486292	-0.5392720118576152	-1.2064001729260057	-0.0196052618641127	0.7593223964460805	0.4224584674920882	-0.1295429613427134	-0.2400326571441543	0.22237690744925231	0.6707905874831763	-0.09705477530459465	-0.05347980801967045
0.24925811722611665	0.01331682631177869	1.196039843060874	-0.6349450641300762	0.34232985640585717	-1.0382401253245113	0.39364972540912585	-1.3276249166921454	0.8800535016007129	-0.4045021364673671	0.0866755306231707	-0.12771971435251203	-0.07193533167014407	1.1177296479062313	0.2669005247063685	1.0128368141083974	-1.5313424176188106	-0.33964626238776896	0.4376219079778577	0.1694713314235747	-0.48193876665868574	-0.6913922465739029	-0.881885908385555	0.31471955325357603	0.6037402410927105	0.0804518031289136	-1.0127335883236246	-0.5730748287618037	-0.5744596346063304	0.4940704333202584	-0.05443100136257961	-0.2300394671601596	-0.9475381055177727	1.737451561481172	-0.2180643479502778	-0.2279511211910079	-0.047278241301052334	-0.5610535424427363	0.16843699155168554	-0.48305902590459054	-1.3159194965029435	-0.11720905548629128	0.7863183363969982	0.42219608516026436	-0.21184134812016034	-0.24387672615310702	0.1696938574868909	0.6828265390670486	-0.12319169321098444	-0.014434971336631052
0.2925995454524639	-0.029279544295126747	1.2092114698407457	-0.6319152958950907	0.31598332965313186	-0.9400745176227234	0.5139089953160972	-1.2716713347116433	0.8672385010886356	-0.4647010930902934	0.0968069851009074	-0.09554892130362119	0.11073700561425918	1.1356872863062033	0.29410663719297947	0.9109861735727615	-1.624716015202117	-0.44022126991392635	0.2552671106667198	0.060792987471229944	-0.48493156331025233	-0.6719001271488846	-0.8866527546714309	0.16354412936111118	0.4569193181757011	-0.007052602334165159	-0.9617402603258876	-0.5929390920451221	-0.6240992280808372	0.37267549946743694	-0.12131629056429391	-0.21173347852208785	-0.9928885729682462	1.6465584738615775	-0.18798474562505327	-0.10759867771645219	-0.08882628511274719	-0.5265736861380345	0.12153773127317387	-0.3898205097854194	-1.3906991306696996	-0.25781701249067124	0.7730184531089833	0.4035468289298044	-0.30576722312256466	-0.29630582256175597	0.12521621088949567	0.6598935436884886	-0.15104439377695628	0.03447347466675323
0.3278600223869935	-0.06030734913421154	1.2020122333326255	-0.5993661268450321	0.26742748105448527	-0.8312698064041222	0.5778342584272258	-1.2040128535775707	0.8133281265891454	-0.5341056192890153	0.1071669220825574	-0.08894704690005237	0.2120342325242132	1.153430474067892	0.33270087435794543	0.82527034568482	-1.6766323024309364	-0.48326894142744886	0.06776495768153656	-0.039247234823928674	-0.4953167784515144	-0.6674411679475512	-0.8501623395924096	0.009963776331492901	0.3150587106572753	-0.1575679421148925	-0.9168019017938904	-0.6310831227237897	-0.6315970796220399	0.28226511188699227	-0.15555587671664545	-0.16954473638123066	-1.049780412091732	1.5327163815851235	-0.1433852305398327	0.046879514615162175	-0.11088544466020842	-0.5122978004553295	0.039661692075268276	-0.2867702643386585	-1.4344272518137877	-0.3407388365488704	0.7179739464490775	0.3591717147229391	-0.3722939134750658	-0.3652570412962934	0.06893675641604688	0.6289912091623558	-0.18652392248987631	0.08504515625527756
0.3573822285617764	-0.0842247045124018	1.1842025374742318	-0.5645564835347365	0.19791690385197183	-0.7083717103447994	0.6313467872449539	-1.1376661579723455	0.7770096138353614	-0.5906528130761347	0.1146083608738204	-0.13384651855724633	0.2807264802250484	1.174257864536806	0.370948422406288	0.7602397608952811	-1.6842687822525466	-0.5028861152726531	-0.09408618933403655	-0.1677719996119416	-0.50433355689445	-0.6831356434940726	-0.8057574515424	-0.13009786412706692	0.156256273303757	-0.3147152140017796	-0.8776537814078157	-0.6641857989028079	-0.5806891370095739	0.20463762396563653	-0.18288671264533407	-0.1306901172498664	-1.0278128327774474	1.4478516862825992	-0.13106175861222383	0.1660449484330226	-0.12768815302562583	-0.494190625155822	-0.0036324033542478847	-0.17275312266058093	-1.4478589409481668	-0.43819363725883215	0.6509799945978728	0.30522477759007355	-0.39915741287479045	-0.40959595009101896	0.017850192543173563	0.5855101552417769	-0.21407970202414242	0.14787050531286158
0.3775436737416306	-0.13095397929442126	1.157246007824812	-0.5058074106529513	0.06299765818919408	-0.6187788594273066	0.6646844282470646	-1.0612707697064738	0.7523333497465916	-0.6557527955943143	0.08610038500987041	-0.1771964073074579	0.3170473263711943	1.1129111016874491	0.3681582128191305	0.6845204683313149	-1.6614449737639916	-0.5175700783890382	-0.23790417687499943	-0.27032467719077014	-0.4888231022158358	-0.6933907363464116	-0.7215872220400655	-0.2736296531776383	-0.0007931268989855855	-0.4371806657478884	-0.8600244114510149	-0.6893049718926652	-0.4736305549422724	0.11289319939512095	-0.2014525118378288	-0.06263456545130427	-0.9960215204403946	1.3184630498776386	-0.14084442926765167	0.29316257217153774	-0.13069471397857044	-0.4620070922760829	-0.020185066574827767	-0.0649163242639073	-1.4672078865429934	-0.5718252492804273	0.5648651416175399	0.2747046555710803	-0.44170115269409493	-0.46256261659493897	-0.026798895453030946	0.500009600499424	-0.24603621342924833	0.21726330918358822
0.37373115759239967	-0.16850314319774076	1.078714794871972	-0.458825249293792	-0.07834672547501044	-0.5417764888833992	0.6684382135400415	-0.9611452862871431	0.7551630224054657	-0.7003895361925421	0.03213461843274169	-0.24022343679999397	0.3180514065309502	1.0212900160445235	0.3354210533882541	0.5854963798724745	-1.5725674780296133	-0.5273253373637499	-0.36319691560002254	-0.37579751876498124	-0.48413443764274566	-0.7418900450807983	-0.6431681816354888	-0.36014770404394686	-0.15182041797486945	-0.5993886460042012	-0.8364442286133211	-0.6837000549725369	-0.3377740869904195	-0.0004620017601730364	-0.183547855786783	0.022325468211817606	-0.8956022309489649	1.193219240560969	-0.20872445539776016	0.34369124332823314	-0.17518067957685965	-0.4230580690129425	-0.03387219399633707	-0.0021390805351384967	-1.4474819538251515	-0.7347420055539751	0.5106274370417212	0.2794405252760245	-0.4167670304596395	-0.5113141424814007	-0.06875456970459223	0.39050928547748065	-0.25344461467582585	0.29253470941350357
0.37715398491613467	-0.24636078183328677	1.0357692666295988	-0.34048906501229054	-0.2445723849767246	-0.489014649008627	0.6348205926577234	-0.8237787367417434	0.7751295898335214	-0.7894505697285281	-0.01566605989222918	-0.2955893988602584	0.28175358308108206	0.9265521089888727	0.280746004131872	0.4629054481057245	-1.4067400910302719	-0.5296034171658978	-0.44837105552278544	-0.4517661216887662	-0.45743562043171754	-0.782028377553743	-0.5419989842162647	-0.4743337913308376	-0.25854458328360086	-0.7707227002966416	-0.7643609281272614	-0.659357720452913	-0.19485845167560983	-0.10660316828785894	-0.1670730684824793	0.07956685513539737	-0.7681541184762076	1.0861491308433395	-0.3001717772065689	0.34783683122251535	-0.2114986360877753	-0.41804107489595677	-0.08160027995210636	0.05145661284950418	-1.3521728484111901	-0.89830864875643	0.418108829859675	0.2642324938290933	-0.37249965521512884	-0.5636282557160575	-0.11666956679857207	0.29162520729267116	-0.27392697581202613	0.3295346209919993
0.3802938947660644	-0.3280567794456159	0.9704000399991267	-0.21951911399604876	-0.4310262969856625	-0.41535937440356696	0.5448062905843598	-0.6967257009993106	0.7749228397568979	-0.8938283643438956	-0.09017746845430415	-0.37288065127681136	0.232732713709691	0.8228995791217194	0.22901716436819575	0.36878479886210663	-1.2358170494639475	-0.4565885935488003	-0.5257436139185081	-0.5372630425430596	-0.4690018461228556	-0.8017412205923348	-0.4064734658538291	-0.5369324390373095	-0.3316329261160419	-0.9588408600508656	-0.7114580627406732	-0.6032498724222367	-0.07251514006304863	-0.18382690376545838	-0.1560263054903685	0.16841976637661632	-0.6462916588339775	1.0258022582341777	-0.3964920037770199	0.3314224150335307	-0.25470395528564094	-0.39884839670913075	-0.16065220849548564	0.09188326157870091	-1.2096633079147643	-1.027168635140129	0.31744457299235196	0.2666756146758934	-0.31834549006304574	-0.556066696117511	-0.17098497671537455	0.20232309172818183	-0.27833972856749234	0.3378231714665951
0.40191966525181577	-0.39809934233467426	0.8791509187122483	-0.10864006607389906	-0.5875178854624349	-0.3402724310258806	0.43302342439376745	-0.5903848039780988	0.7868728773777901	-0.9989456396942359	-0.20951478067216608	-0.4790776300094163	0.15450214289943065	0.7399786656520133	0.18330550141090787	0.3055288974292596	-1.0384408064548112	-0.350018773581869	-0.5773147214094313	-0.5984394478558314	-0.4454508849472519	-0.8235338276022311	-0.2297906609771579	-0.6171997240327118	-0.3545944727014546	-1.0938394134408338	-0.603888613797431	-0.5351407069395503	0.07256866140352017	-0.2703223519876432	-0.10183799647391134	0.2397418454349022	-0.4772499541035414	1.0006018275675665	-0.47787221592622453	0.3247131466704983	-0.2927220903551509	-0.3797489191491185	-0.2464256866136721	0.15412857414745973	-1.048572180227753	-1.1814270642872502	0.2516773588179887	0.2459774355821775	-0.2676898118555176	-0.5684992280486508	-0.2750273112035129	0.12308547444449527	-0.3099310926485098	0.3436190535482057
0.45136471867740663	-0.48118604972120094	0.7821914984432683	-0.019536229544922547	-0.7355506176314486	-0.25938998272708463	0.32785455630540006	-0.5083984246910763	0.8003081281197384	-1.0992876440011432	-0.3209094557786038	-0.5879155186394704	0.06049131752753265	0.6885230047341109	0.12613909820390873	0.2624655636344812	-0.8651605750346771	-0.1960267379590906	-0.6151930274839337	-0.5918694608066828	-0.3972168785507843	-0.8253056051359922	-0.07273990049785818	-0.7197877201091184	-0.3309511607811616	-1.1882778542167975	-0.5460869170368989	-0.4393990782732399	0.18099099940234287	-0.36463697705434395	-0.06054393476050657	0.305925415416905	-0.37274708648326355	0.9831097523568009	-0.6288158658906461	0.2862552638554202	-0.3004024378147822	-0.35146554808646485	-0.2903277680610966	0.17932019885080944	-0.7994646832313286	-1.277638777144849	0.16977785573753218	0.2437697111547886	-0.2268597822868593	-0.5486887294876869	-0.3311440449967039	0.023146768249975115	-0.30721305146175576	0.3383558140173388
0.5271689096394254	-0.5208983022117711	0.6666098508850595	0.11025648670495822	-0.8443431890715377	-0.1924560143624774	0.24451559104563145	-0.41981407826791833	0.8343331167184352	-1.1735869642970789	-0.43408737492396227	-0.68446526285796	-0.04791727329382558	0.6663762917299948	0.07967130969759202	0.2406980164598953	-0.6683683939537124	-0.019459404688675	-0.6623328018093633	-0.583235094048616	-0.339378975655994	-0.7977305527612037	0.06200398156255675	-0.7858079754384596	-0.26809092491191955	-1.2473430441379705	-0.50681814860671	-0.34431815870975646	0.26294824115530646	-0.4743379753692743	-0.057397636704231855	0.3465219072524917	-0.2194890398165803	0.9554001964167596	-0.7516379120547547	0.23192634066681586	-0.31949656561649	-0.3434717469520151	-0.3310855876984673	0.16030792955914686	-0.5014964291668715	-1.3495607643978547	0.0955844093534507	0.2532526559238697	-0.19194857481825847	-0.5386678983604877	-0.3806715822302339	-0.05203471503153241	-0.31439177350001063	0.3478141716993304
0.6215784899996688	-0.5817864288641155	0.5696379187782905	0.28194955088283435	-0.968173327471416	-0.10518164194950859	0.17815470846652331	-0.38409950092349054	0.84215924956238	-1.2489791153584686	-0.5217621388865836	-0.7752255560915613	-0.16752395703110368	0.6709685890553131	-0.04590733142904294	0.21347354030579163	-0.5145262262914232	0.2075594721169228	-0.7257264099205802	-0.57185632380816	-0.287572581707129	-0.7479377009891317	0.1399122015622856	-0.8538876771935197	-0.19377695394336597	-1.2398649023054018	-0.455719969646895	-0.2604475754693692	0.3669500643857	-0.5263451817149818	-0.06968551012015767	0.3554475032472328	-0.09154150707153719	0.9801294898799334	-0.8938426835541803	0.17773532817555687	-0.3127080693310077	-0.33759748209299717	-0.34705829351563877	0.10762880183061778	-0.24754146461233711	-1.364498200537787	0.04253262655193005	0.27693567403990654	-0.16963283427036183	-0.5073252526399415	-0.45858749618820643	-0.12968903338112697	-0.3178669490687199	0.3656157044740794
0.727847189065256	-0.6384589219393932	0.5015995077739153	0.4178575127534486	-1.0939206518989308	-0.024597506948274134	0.15435487747527954	-0.3553468104962607	0.8739508701017302	-1.3452895712285362	-0.6337258817466108	-0.8556458663795343	-0.2654279040598481	0.6823858299951364	-0.15345072433472712	0.18142146262356781	-0.37774606861979204	0.38627018329970203	-0.767227895387679	-0.5551002392675325	-0.2294900462892604	-0.6549856831025358	0.2285006221535364	-0.8551046449059401	-0.11671686319524965	-1.2218990104592318	-0.42950549318412695	-0.1656127050030772	0.48428919613979815	-0.5432784619164006	-0.04994314998215368	0.3972360073960385	0.014808174683460152	1.0450519997968142	-1.037082408890772	0.10282360482293598	-0.2985040758517502	-0.26780727751320826	-0.3212161709694306	0.06862663734691242	-0.009164544871850033	-1.376125388405978	-0.008297423726105719	0.28031824237212644	-0.13931398496468922	-0.4209129076658852	-0.5310607304185292	-0.16842268572366995	-0.3173807163755233	0.3918078937404507
0.8455218937958898	-0.6179177819822537	0.48488155913288794	0.5471586574944481	-1.1430198828908102	0.03634540400542448	0.15265342176290247	-0.29061122644549936	0.8997327214646479	-1.4206943275177806	-0.7411088880620392	-0.8804295847299297	-0.31022752824863464	0.676436039309032	-0.278486165014302	0.1528331804198512	-0.23807877301938504	0.5879675233608632	-0.7832486190097173	-0.5036268191997858	-0.15635771805161996	-0.5792466850031311	0.36164296062084594	-0.822998597855484	0.00019535536325678837	-1.1739919915672175	-0.3593790345358695	-0.08537139340296962	0.5588945026240666	-0.4890676428354898	0.05361837037576674	0.44609407363801445	0.16666147520144778	1.118098921614332	-1.1159719817550975	0.09411032613202616	-0.2346344894546278	-0.1487985657679939	-0.26256148023286774	0.027389048243873105	0.25064555992168025	-1.2789516834819987	-0.009653909152689788	0.29942103387768354	-0.08674812191838976	-0.3183984045305228	-0.5566191745133579	-0.1677096998969481	-0.298094390081256	0.44483988914043515
0.975200760815693	-0.5748414382071251	0.5005019024795014	0.6757837456201645	-1.1114616096302055	0.1391069031082087	0.19058067790220395	-0.23068762951609836	0.9150112017032745	-1.4790527792421746	-0.8166030302627464	-0.8911143939097675	-0.3399307896991654	0.7326630534249942	-0.35436259020820804	0.15685715316778928	-0.07151488608677838	0.8122430903513065	-0.7887829982538288	-0.4008499544524232	-0.09590864524126563	-0.445589981805663	0.47890030074207407	-0.7545111065866688	0.14533234114511334	-1.0968538840965174	-0.2800957365279909	0.009563582811283495	0.6001420397078951	-0.4051943478335785	0.15322916925456956	0.5223415865394896	0.3497667809054047	1.2512743601763683	-1.116129044491638	0.09791249514339545	-0.14070667305100046	-0.007402275851253392	-0.1810320149429127	0.039115938752750316	0.5502228300318859	-1.1416342475640013	0.027715515734974598	0.32258677067521735	0.007058742381319138	-0.22845961113477528	-0.5381560259514385	-0.10454200518038123	-0.265400304138793	0.5078998089140849
1.1134563571676375	-0.4633521581244976	0.5819818730738556	0.7924632001324479	-1.025395757859879	0.26811008623150995	0.2701571245516318	-0.15417615527003128	0.9428512091961968	-1.489388924451102	-0.8588424219318627	-0.8555871498381054	-0.33622550092699555	0.7896298875422851	-0.3694248406087265	0.18624143650993602	0.06886411459125852	1.0468094490889404	-0.7304526353917942	-0.28730750874978395	-0.012026034866385338	-0.26775989604448086	0.5931289137086148	-0.6278382175666295	0.3360738574977406	-0.9602915544648767	-0.1617323671028039	0.10277052053968268	0.6915250985206165	-0.2284156697282965	0.3024522081490529	0.6234824009321456	0.5275326478538872	1.414210129353123	-1.0436205807181724	0.14302405391715486	0.018557467183180864	0.19692596519668923	-0.057017589933506474	0.11355857596781109	0.8430809095353489	-0.9439477340471505	0.08932617349429786	0.33619911965611626	0.09039410883787832	-0.07445532909487004	-0.5022166565101085	0.009493436436571434	-0.22512251238227368	0.5866078539672192
1.2261729428455324	-0.3205797531519325	0.6750255493807662	0.9016975245678716	-0.9080073068304106	0.4197899884849322	0.38980614106466294	-0.09129020318616592	0.9900941857444572	-1.422477683995647	-0.8924827563855755	-0.8157901456310821	-0.293846234760529	0.8457382250914298	-0.3592210402670793	0.2653210907218114	0.1562567885405122	1.2748067059638688	-0.6577170615955465	-0.1467741284369703	0.13206018780877016	-0.053577315542077474	0.7383976420913947	-0.45679940129907975	0.5647534454830833	-0.8107462197930593	-0.07242958927611895	0.19301158122224985	0.7985194213063703	-0.025263590127577305	0.47911376323830834	0.7554829313660776	0.7031344331237419	1.610202222398716	-0.945571182321839	0.22685025094246658	0.1854737812028155	0.43580748539055103	0.12083885310298097	0.2376615356065444	1.0736880680452157	-0.7382280146022424	0.21141665262375406	0.35165615908509795	0.19491195465862216	0.10789791195188565	-0.43355328619725164	0.10716533317776815	-0.16123836732938499	0.6971649297056475
1.335200184037724	-0.1399338279656353	0.8099371791077459	0.9730037281822318	-0.7359549166556352	0.5356213847384216	0.5406603279692741	-0.028121570578412126	1.0672867214149186	-1.3281054660295162	-0.8983359041157651	-0.744289945559639	-0.2195601044246617	0.9127134496769713	-0.35211664944346055	0.36685170875303286	0.23929797331915292	1.4526127498210648	-0.5535389299033782	-0.024860973720885516	0.2756180493970045	0.1546382587227361	0.8711876766445676	-0.2925081119371643	0.7851295190562592	-0.6185457050028708	0.006890519404787293	0.2752043184293299	0.895920590999344	0.2279207139855326	0.6679317455331192	0.8664471531530555	0.8897397727142868	1.8058087501337703	-0.8052270314904751	0.3704778363212369	0.382572639534866	0.6871609121862428	0.34208795796667973	0.37416158540431094	1.2457122512790861	-0.5347106423058132	0.3738163917159265	0.39054334247150246	0.2680397451789934	0.2788095004478137	-0.3643804475426158	0.2032090772560818	-0.08885757258990638	0.8131044211851426
1.423366131816851	0.05599863642173527	0.9371001181413016	1.037088187181409	-0.5182943196400235	0.627638973149629	0.7032705874952726	0.05520081602371035	1.156120337670866	-1.2111144909355454	-0.8490892579445971	-0.6415456062204009	-0.12640016684283556	0.9671700315008245	-0.3236400386749311	0.5041147886188024	0.34673219639065367	1.6048464653591652	-0.4523457066563819	0.08652868578725728	0.43319531914495857	0.34735332901042815	1.0016882627927737	-0.09305423390870479	0.9948017993984903	-0.42450389408868816	0.040297528834126566	0.3404369025333198	1.0140151200718894	0.491219260039116	0.8478180360750176	0.9837286128175335	1.0525437893569478	2.0533790557286955	-0.6816837497048287	0.5214100958960175	0.5639480909000689	0.9679407960421816	0.5540132446913267	0.5101250803340649	1.3706731012562936	-0.3295360535962773	0.5308757702564355	0.45101890848745496	0.3357178288941466	0.496347022571931	-0.27577279390101833	0.30312969119024935	0.004967949229226359	0.9972059818692497
1.5304296896537486	0.25176678310040107	1.0583787456284814	1.0840809140691616	-0.30382617143793744	0.6826201533438275	0.8541758386202373	0.10842386599409218	1.2444510956896018	-1.0834708377817248	-0.8117454809742426	-0.5271284184450993	-0.019668049182426938	1.0183675188347736	-0.26613914319796966	0.645294728333951	0.5043202096995705	1.7036371648147721	-0.3398979449363531	0.19261646848023375	0.5606024361794046	0.5449157636179132	1.1239444427462824	0.12269502003999007	1.2352317678771512	-0.26505610049740813	0.12909813478234797	0.379922897382644	1.1256957188617076	0.7829758349646129	1.0490950457055082	1.11586441175687	1.2334168401910248	2.2558873992393886	-0.4781981691955865	0.686060340363402	0.7333924787869432	1.2224535053060355	0.7638816650800224	0.6882246736754521	1.43101248991016	-0.11915098291271078	0.7081991543174939	0.513618145631171	0.46875656859579334	0.6858678585538105	-0.15478085101513	0.44652291599016414	0.08177816361162141	1.187393670442623
1.6216739614510414	0.4493663091237144	1.199117143979655	1.061345817542597	-0.09509536671552568	0.7508463056817194	0.9915421874425847	0.1524430557678684	1.3172072653091227	-0.9255648651846929	-0.7621453509844575	-0.4169584116260456	0.11768080989121872	1.077611416201932	-0.19586094562709036	0.7708910261620441	0.6306860484138341	1.7918626213660147	-0.21732217526184047	0.297547497802782	0.6982345001803012	0.7381021387068367	1.255866650189441	0.3119757934055972	1.443293455089063	-0.10451168705817974	0.24392151699892808	0.4484889141217619	1.272987252238544	1.0980002254199661	1.2893413578079467	1.2548825638268986	1.378794914140962	2.488398035268861	-0.25843624124666464	0.873457990276974	0.8785259775567036	1.495526966253222	0.966664566491722	0.8854180568872156	1.488622711430867	0.0775383446317978	0.9036351312427395	0.5976121420398661	0.6176081402755136	0.9003640282121035	-0.04620612125766653	0.5628663269527412	0.17903463329787017	1.3477189206458902
1.6889515238565473	0.6912847674076338	1.3605446445012768	1.0282846319997572	0.14208249856810617	0.8304910476152212	1.1112112392130977	0.2275092456078637	1.3742229792363188	-0.7929055352148532	-0.7213746684866205	-0.28733935113878106	0.2916180318272262	1.1207909481181075	-0.06431354667542048	0.9155849458483136	0.7558979112067884	1.8347537640860097	-0.03491383342765898	0.4144914882838308	0.7922258533095929	0.9297279636270808	1.39146911594302	0.5512266222320937	1.6675229747976457	0.019120868449309446	0.37145951920031395	0.5080453577129769	1.3963328963999502	1.4154124953884675	1.540572817491385	1.4223418316776277	1.5635541547001912	2.67097107848874	-0.006859447614925141	1.0659533997702115	1.0200104905974552	1.7561723642737277	1.1476769633770694	1.1102339153029173	1.5677634105393232	0.26888113050489454	1.0937857704551714	0.6600503693118198	0.8042895239320467	1.1019575272987503	0.08772950849960526	0.711024977745068	0.29501082419063207	1.4863117665136378
1.7708572936072176	0.9623477955410251	1.525126569601711	1.0201978861865333	0.41268116215362555	0.9574076277380588	1.2117255573810486	0.3152213216967822	1.4136088688331172	-0.6449405551782748	-0.6473916397839662	-0.12881787381325477	0.4808156187661064	1.1539718057761819	0.06755133869474401	1.0373215441333394	0.8747277763904625	1.938624844384656	0.1416934904444223	0.5142814971386268	0.930715937658357	1.110564655767464	1.5264692190318987	0.7165016946808394	1.9066323328333108	0.15843896897457505	0.550821845352203	0.5796019848199272	1.524196987597297	1.6944387071174372	1.7693801796198774	1.5646547952622107	1.785425017335871	2.8463590334599336	0.2538459785306707	1.2875244354804327	1.1409830323593813	1.9842382361409445	1.3383593219276204	1.3114587112273535	1.6477148807703315	0.4485187401805749	1.276052185480705	0.7312727463211197	0.9951311642292036	1.2602732697455024	0.1986423818197859	0.852105265366203	0.42894498181220675	1.6372173164569965
1.8452087604278773	1.1724199984541324	1.661423150221287	1.0374155813531298	0.6192715360410704	1.0885128722287618	1.2983806146164798	0.4018623441630186	1.4167223848175259	-0.49919437850763826	-0.5687664768983443	-0.01853539812802754	0.6320445457717131	1.1811660899525873	0.2124643500997744	1.1295557779171275	0.9557650700319382	1.9923173000656642	0.3116102780296218	0.6108577061709435	1.0559067442509504	1.2884612152680828	1.5850364811824158	0.8456942659253238	2.1261573618378895	0.28068927086337014	0.6905163965567873	0.656644501828557	1.6121039747154	1.9139380907825276	1.9105668084651204	1.68471394894475	1.9600650878462527	3.0036873846892873	0.509530353516818	1.4347311732726011	1.2311579956945615	2.1640814911085915	1.4885510024084254	1.4993402706955072	1.677834384503964	0.5636533879027859	1.4417848539597653	0.7708641635978137	1.1347408995637265	1.356393501558664	0.2835145949488345	0.9687964246496383	0.5500114819315863	1.7997614816783856
1.8947246399789222	1.3833107945358667	1.7717386978680252	1.0403361953284322	0.7852536726082309	1.1755125060450882	1.3547454448853737	0.4490877115075945	1.4051595655604792	-0.38180486576580436	-0.5182843594222684	0.07416937344300238	0.7928249481343458	1.141367799168186	0.33723664414155863	1.2121631380947322	0.973445992231414	2.017609018225153	0.4439743622674891	0.6664002004146783	1.1668063070241796	1.3808582587045812	1.6490425454824749	0.9481615699175479	2.318141713154003	0.36253577698139444	0.856874252307674	0.6977645708727047	1.7012941738533214	2.0767599711597162	2.036045908577756	1.7638272351745918	2.0840271705407667	3.1128033511567144	0.6976697452819982	1.5883697286005702	1.2602011091622063	2.273689803857515	1.5975505721540038	1.6482724049559834	1.7083185207530291	0.6380144390397853	1.566627636605042	0.8039094886684692	1.2620900466573304	1.4669066809058375	0.31200954281794685	1.0403236482620462	0.6556490211895916	1.936650249554182
1.9220159199589268	1.5523212572482823	1.8548032321772152	1.0584807755033991	0.9360532395286875	1.2465013921019041	1.3820966536965638	0.4463913634700081	1.3529510829346647	-0.3259212876541039	-0.49633145655324074	0.13904004895773156	0.9199493250782167	1.1116708968634597	0.42135738771079734	1.2942554914335629	0.9723477288000367	2.0242900336686445	0.5499425863609428	0.6673188945389968	1.232776472429999	1.4303086466684618	1.6996688125422537	0.967500685796178	2.457811568484126	0.4165850899635858	0.9972375755841261	0.7397886065455384	1.7199701472293927	2.198128636781257	2.0980991803169813	1.8113514057939972	2.1731747419347243	3.149185175828948	0.8459268824561056	1.713180267558521	1.2483303450290058	2.333496602327556	1.6748166574348837	1.7642278357392651	1.7295469968221133	0.6731599521946775	1.613128636816858	0.8117755197646275	1.3605465902017753	1.5189703018705383	0.3427570126494465	1.0600117967463976	0.7466212970948412	2.0859151701005314
1.9591319059205303	1.7166575087503966	1.9279045958207923	1.0520056158372242	1.0814564074383692	1.3047848279093879	1.4191788329497361	0.4227862839875286	1.2908694080904257	-0.3016810095945543	-0.4963552615037713	0.18627921465484457	1.0122269660501027	1.0312977124977647	0.4910810432145277	1.3343766363476581	0.9488765443757412	2.008121150087754	0.6040763881969813	0.6682766314660863	1.2888552115606018	1.439114175686963	1.707166845259384	0.9562916839564395	2.5157546493488825	0.4617760066746051	1.1271054234490234	0.7747642037625344	1.7072376429480216	2.2846686437068735	2.0908112508093843	1.8404588533390502	2.2437524683861385	3.131529825512189	0.9846806236078388	1.8068247141979472	1.2420285722337148	2.3546894622293566	1.7242809752881847	1.8116216958372895	1.7801030805971956	0.7124805310338889	1.6616681090089986	0.8440895477090491	1.4335268739842022	1.5196602009144962	0.3904771809630459	1.0764335383929537	0.8188256214482891	2.233148475040646
2.0000765664506965	1.8470006769010383	1.9615839261864667	1.0656859171450783	1.1710076524541093	1.370797447185559	1.4707161936144009	0.38348797058383005	1.2053764992872669	-0.29436218769138656	-0.518874896652519	0.22253022016762905	1.0443623724419946	0.9747521454919246	0.5449618724988612	1.3908980258143047	0.8686481609180751	2.0770509026768513	0.6557684586185043	0.6769761827296481	1.3423428255882235	1.4264059451940478	1.6945445541381918	0.9400429773705818	2.6218512031828567	0.4731049867719002	1.2535883107661994	0.7943420518272032	1.6877655840621302	2.304110734575077	2.067270740686444	1.8721044142497605	2.3185920124900354	3.0652273458741712	1.0816416914453302	1.8572061293824276	1.2204912978673423	2.37427297046252	1.750962853416024	1.8827576993651522	1.8417319814174047	0.7557503424590415	1.6932968594076694	0.8401607259796149	1.5362640374740244	1.5190349205137745	0.43523131397817405	1.0786144096096033	0.8692317295835166	2.3762765298312445
2.0177414923031733	1.9253016310215283	1.9873312126597802	1.0878556892845976	1.1886694686476729	1.438979492018505	1.5322485791401785	0.2961437349683339	1.11046302908315	-0.3210109140617898	-0.545233139164681	0.22154324848488338	1.0541442000213004	0.9531557863912354	0.5533633420462821	1.403529701399861	0.7305417742178104	2.1701795260426087	0.6695903160648239	0.6667027651610169	1.3700219267185765	1.41035968069442	1.6278124359357071	0.8895714696345817	2.6931940718113387	0.44463497799820495	1.373882569680131	0.8178592536925532	1.6215934898402717	2.2799523287150647	2.0189931794754754	1.8867185876276271	2.3616422306552245	2.9537861845238016	1.1711811420563218	1.8965177869246723	1.194840992095017	2.3481584173663625	1.7641235701026434	1.9297523167796526	1.9007792840283482	0.7944086040601496	1.7320755408953907	0.8419234403788709	1.610709883864677	1.493506755338997	0.4847352656319833	1.0769483385843983	0.9045681216853054	2.4636591113146924
2.0023097180565195	1.9715104237557486	2.0310822841544622	1.09825724636225	1.203970424651755	1.5055313566529562	1.5601535830171724	0.2441750275003019	0.995412451839752	-0.32502829932126515	-0.5914464268522389	0.2343094523010274	1.057855012737463	0.8964950128936312	0.5460609570609227	1.4276899589403995	0.5959885175067458	2.2728388301236495	0.7023948992169446	0.6266220349416705	1.3701894661246892	1.3882915969264977	1.578665683150097	0.836460551765439	2.7031625656339484	0.42078344138280005	1.4486054584176615	0.8308294524146866	1.5717270461361317	2.272066702974384	1.9255649491893787	1.8710401931722906	2.423800607714867	2.864952723843666	1.1980246073289127	1.886378563062161	1.1485863786707093	2.3309114882279593	1.7436965740844825	1.9457015501368542	1.9739185609122056	0.880341893507663	1.77463469706916	0.8282686289841912	1.6207121019073316	1.436370570880291	0.4752019346693044	1.0616113787148067	0.9152828577493087	2.477321568695603
1.991370371412049	2.0092672027987426	2.0346703563462314	1.1294104620988132	1.1853149596233512	1.5437327422459117	1.5827250986073615	0.19505475186602486	0.8785977240837856	-0.34131595329057957	-0.640476352303562	0.24522250335313397	1.0636815210547175	0.8216128752920169	0.5418548935677968	1.4448152995277301	0.46043611284137087	2.3474874418006326	0.7234752550974065	0.5904650045499589	1.3639912307053428	1.3430276857185122	1.5072542797657353	0.788450203232666	2.7085926715795976	0.3404467189980077	1.4745517316744503	0.7951572464875358	1.4809941472071153	2.2274403831697884	1.841306089659501	1.8416355029818674	2.479471407774741	2.7945742680656678	1.192122840261815	1.8496268718409632	1.1137231189301657	2.292226664675945	1.7018141488801846	1.9554864082138272	2.010108123579225	0.9110134442303801	1.7792613333074883	0.7807565954405367	1.6009334955304844	1.3533840783047935	0.471178512246386	1.0474119697148745	0.9077693730727132	2.556256242885702
1.9924922688500701	1.9716522832845609	2.0136170270821716	1.1252645212360568	1.190794792174853	1.5470836682094826	1.588857942295271	0.16596628413634423	0.7751788827896419	-0.2897102920859774	-0.7100501751689889	0.23833120977899455	1.0314445479964658	0.7225949776658291	0.5063016776291321	1.4251231979487586	0.3430014578610954	2.3921289429680157	0.7165021829331975	0.5319807872146545	1.3577131871243824	1.2775779156349414	1.4200598313014918	0.6446495064496873	2.6998529048264412	0.24525732613157541	1.4728199201382082	0.7338601465080468	1.4797519881693524	2.160966940801711	1.7054239119963897	1.782138845240932	2.5003196516207553	2.7389230301312812	1.159934770779878	1.8135605007768496	1.089765154205082	2.2860439188690234	1.6784085521784866	1.9630498390517048	2.047716750200423	0.9959115071638953	1.8121615598295928	0.7741559180636954	1.5667885188493216	1.2710409213391576	0.4298731261214052	1.0208397161664233	0.8589975698338088	2.5959504822408066
1.9655023869312498	1.911413582437542	1.9748758799445962	1.0844544123656497	1.1666066190176956	1.5067895958222766	1.5889586323072356	0.11704553128052893	0.6987175649043011	-0.26403882495373276	-0.7723547253119698	0.20280145690965337	0.9900237362165274	0.6501023337458028	0.47916329908708855	1.4230315193275576	0.26324627087459007	2.3705874564116	0.7195240884037385	0.45459937803479367	1.3330620194030636	1.209690287460168	1.340145060101957	0.5782310223382864	2.6689209016896163	0.1461915611500939	1.4168630100896142	0.6758742409481414	1.4230976569661462	2.082153695191376	1.6160145713505927	1.703579000174895	2.5001488213629544	2.6591916648177927	1.11307590138412	1.7254385524661935	1.070482364725737	2.2259702078057604	1.5866197711506937	1.9860045871890375	2.0840049781363224	1.0382855772240482	1.8623263412757933	0.7868278032134377	1.504005666487647	1.1852938823136623	0.3807487239227631	0.9775464448314188	0.795452686615303	2.645294370488811
1.9084089827697182	1.8178740864328007	1.9336929063997998	1.0188077644959619	1.1274892669671557	1.4600273444965164	1.5491881324795256	0.03302481495379469	0.6484913132391091	-0.24256036648028392	-0.8492965574191258	0.19831994357443014	0.935552700698538	0.5884918451924077	0.4133010507676372	1.4589441740136917	0.16102384332828154	2.323747642034548	0.71422664909358	0.35752649023081673	1.2806001608354407	1.1078261686925024	1.2938619746141857	0.47557679793910135	2.6234556759198284	0.009852605109251034	1.317362398180117	0.5884463360269816	1.4381331035255978	1.9704799040624015	1.5024844598927698	1.621434840038533	2.4667534923610774	2.5874184855440197	1.0353963077467547	1.6941758124332083	1.067397591171272	2.215336585116461	1.5099813259897643	2.0273236456858306	2.108739074106723	1.0951480740873558	1.863192160224217	0.816210745095454	1.4306286498988898	1.0945598044690328	0.30607717492377984	0.9491815498197145	0.7275169853014982	2.624750261692987
1.8626308262053701	1.7180523621265358	1.898315540905609	0.9460665699981764	1.0844684612630116	1.4130964061612428	1.4979913711920665	-0.032383425960573836	0.5876016635541609	-0.21439405565526132	-0.8908237702490724	0.18578204034709664	0.8497791906292654	0.5260825453617802	0.33842049744578434	1.4776848573362935	0.0626620435455916	2.2702229816149324	0.7010762515277937	0.27860955885223887	1.2172129761513717	1.041874894026464	1.237215964764125	0.348799308032461	2.573252955805962	-0.07912467614693444	1.2073249589589379	0.5249753277885121	1.4799954532114765	1.87882780746035	1.3855557205998363	1.5490779715450214	2.429009937378645	2.534934391231916	0.9845887740543062	1.604303821623515	1.08703864577847	2.2261434822105413	1.42335981640665	2.0401301225342636	2.0964857056704522	1.1716495106025655	1.891768653112241	0.8346687894070645	1.3383129196976657	0.9931971951685388	0.24030462371188185	0.9344046961768668	0.6645014700626204	2.6142024580207024
1.8009109859939065	1.62301425153281	1.9034811425070959	0.8596078890204755	1.0300828399288724	1.3447415262775666	1.4156829373812798	-0.08916328339145618	0.5671310698093649	-0.17639425078598248	-0.926131813130737	0.16488188742548246	0.7470469846132519	0.46437350667687544	0.2664840352862033	1.4774012494568423	-0.03313538306348394	2.1941336140274714	0.6393681975432496	0.20912070317780823	1.2013676835294773	0.974389761349667	1.1930225401452017	0.26905419293161487	2.533027251581391	-0.16369812249186314	1.0540819795889917	0.4407954384445536	1.5354935569663763	1.7479362269713845	1.3117517053459935	1.4889618016066737	2.397469904432428	2.5070782811304713	0.9478992099440374	1.526789958401721	1.1210287727744312	2.2553979775508943	1.3226890310528145	2.03046896144257	2.0727554215660673	1.2192556970680228	1.9519176047645188	0.8794089709399934	1.3134424063167471	0.9172683888182152	0.14083353133025564	0.9291586945188429	0.595030774321754	2.5770209511010234
1.724758871366299	1.4916489473573586	1.8700999052352902	0.764266068360034	1.0246709902624074	1.265759364794547	1.3163065190934364	-0.15736254101836608	0.5436993944586888	-0.18554720415786913	-0.9651526854457056	0.16513975979970374	0.6424586457340522	0.421799849864977	0.20381540034964205	1.462313435621575	-0.09674913501851372	2.1063144263074123	0.6177555036044075	0.1015920034107615	1.1621697025101454	0.9113646743819135	1.1461768954430058	0.2279058732200024	2.510222201129667	-0.2668378005503063	0.9143988856087404	0.35287760549656505	1.590400615635151	1.6362678354232845	1.2876642850977593	1.444221393067624	2.3796161560938094	2.467385709429479	0.9190558506190512	1.4457320794025548	1.1498975551695532	2.296487639811672	1.2588051297580223	2.017032056510538	2.0087945885648053	1.2349102956270932	1.9678552854487692	0.8916588530885754	1.2666435632071062	0.8642022286091947	0.0157767426083254	0.9449977146132144	0.5306827716561779	2.550094165767724
1.6296409329945203	1.367135584657236	1.869863506456787	0.6532016640184084	1.0201971670702976	1.1731280736852039	1.1857727067972408	-0.2191811160006766	0.5570744891048962	-0.21173491910505432	-0.9669298009760862	0.16858343157583427	0.5619694582320963	0.3364484819477552	0.15498518658789337	1.4121001748274469	-0.12440235312037015	1.9620547411746885	0.5777995833240465	0.010797048911105006	1.1048459795430934	0.8317201173783687	1.1206027934981917	0.21662026399197504	2.448942343790676	-0.38327627355011545	0.7774939949349603	0.2845136426904482	1.6706603647512666	1.5538482340694153	1.3010333622753294	1.4325449935034658	2.3473282441701238	2.4152763609931784	0.8925797835605916	1.3924152894193715	1.1738414847659169	2.3303304063856665	1.2239962087055665	1.951542607090041	1.9365535946072032	1.2534703603510244	1.9654356386868166	0.9268829980021767	1.2178749476545192	0.7939760175244246	-0.0954807972928142	1.0026615175773177	0.5091496712124203	2.5222660742347616
1.5551830334716767	1.2700612609987354	1.890196684319991	0.5047779896594504	1.0378637901345207	1.1012985179416326	1.0256658270074785	-0.2652957135275429	0.6005439847348939	-0.24522807175279793	-0.9941619946933674	0.20433016875509225	0.46673992054553437	0.22469530477431202	0.1344656827968792	1.365169181666245	-0.1117090176451391	1.8523816101894472	0.5262980620351345	-0.07089903132830713	1.043957245635108	0.7783358870891672	1.136066851505898	0.23206919106456364	2.3664097691834813	-0.4877354104680139	0.6441124611350733	0.20991390692519932	1.761444325022054	1.4843471542798379	1.3652863325538802	1.4417040712859697	2.3102113978660226	2.408750274678321	0.8862222347467178	1.3214255462943945	1.1915929678328079	2.3508231676822966	1.1753316836908314	1.8903962014768563	1.860559030637789	1.281057106860168	1.9310986352100517	0.9482138080856602	1.1881629414343178	0.7097494171632996	-0.1933854306045127	1.0310641801825082	0.5027294652669979	2.505254707571185
1.480910907392645	1.229001696010767	1.893885658429414	0.39310671919335816	1.0547379662357823	1.03764060339662	0.8827343001258983	-0.3239504572070699	0.6639590223614256	-0.31570269681730423	-1.0160227617113091	0.21925118957366535	0.4028451305206797	0.15118120956164538	0.09565280366923873	1.2932140707650617	-0.10561821171566385	1.7774686120665837	0.4682872320757953	-0.11996843325329556	0.9974209136772583	0.7217448335708249	1.1543537355038371	0.2265231564497065	2.2785898719842943	-0.6067868045225565	0.5192327953704311	0.13766949805664572	1.8420113401350868	1.3960142919244505	1.4592840652826773	1.485384109040884	2.2120793467507056	2.3406970137832643	0.9236344642121427	1.2652300921548785	1.1948727558073826	2.371991524132917	1.1273100414846744	1.8524544972195351	1.7531614564804194	1.2313510521312112	1.90052512957721	0.9957664692474391	1.1702473616082738	0.6462663515550123	-0.272790545993966	1.0544785804552788	0.5089372331651308	2.511664696417742
1.39485571361183	1.222135298285632	1.9358487479432713	0.255396785839039	1.095843577330134	0.9780463865643929	0.7393332290048515	-0.3834051337491632	0.7211888452662774	-0.39480694585007425	-1.0212529738424032	0.24948791846442955	0.3437983028025968	0.07206127750214077	0.07408600257447971	1.2814654968417094	-0.07071038014715135	1.7304626548434272	0.44465097427284367	-0.16581269596787024	0.9165883816001171	0.6409018157870079	1.1516213920238243	0.2117043464143676	2.20358065532083	-0.7008920925548642	0.36094921015513287	0.10062953383973254	1.9655400437432415	1.3991173483566495	1.5478814321727148	1.5332671269990017	2.140827238060644	2.2540854715636067	0.9390816528048818	1.1875253297284876	1.1957141248395988	2.3602018636218274	1.1259364062507253	1.848271832951759	1.6106073021232803	1.204011014048868	1.8823661631284783	1.0408683676385055	1.1471525953886066	0.6087770854624661	-0.31644695856134375	1.047671367497676	0.5325891008813468	2.4512792819871487
1.3328460861794196	1.2727089227942314	1.9709130292015424	0.14604486844252396	1.085061079745712	0.9435913735310809	0.6116454507203006	-0.46889827237036863	0.7826397571648851	-0.48912945814524306	-0.9751141962127722	0.2955123456767272	0.3197823738377955	0.04501495732600093	0.08222952065660594	1.3233410620346118	-0.03377587686811504	1.7381426304375462	0.44885794071222473	-0.15347082465872636	0.8588715356739088	0.5849261362812357	1.1677980201715124	0.2570393915585655	2.143323523457493	-0.778300045399701	0.22066108793293943	0.06886385283440033	1.9937977588112947	1.4253185761895044	1.6981278248039662	1.610127067558155	2.0871905099076185	2.1409604127345565	0.9577539738339356	1.1195053072842116	1.194176908899263	2.3477611114079275	1.1082692335028606	1.8570901483782336	1.4303029579330697	1.1145583340051857	1.8526656245881141	1.0441723103898242	1.1381365887518728	0.6059025061126414	-0.3374134488430991	1.0519622485779272	0.5829865733235948	2.4048441546562396
1.291271053781318	1.3548736252596913	2.014573577261529	0.07445888414243942	1.06084818553945	0.9315357830724972	0.5062183846726815	-0.5331649848680693	0.8226400565939105	-0.5374754640793782	-0.9362881930236966	0.35874013236227603	0.28638380679732184	-0.0068059636919945085	0.0604467024868842	1.3768505044835977	-0.015214105832118885	1.7636889707707677	0.4439377698970848	-0.07516413500347092	0.7790598739334593	0.5307545728851674	1.1442242666073024	0.2243821197119768	2.1072658845757095	-0.8790944376949419	0.0833177848341099	0.03489551038536988	2.030817315777548	1.467965137234279	1.7697449819745543	1.6715669683446717	2.0279014852595383	2.0436327122028604	0.980330767393359	1.0959288561458973	1.2202135500568816	2.3513954982920247	1.1152934230738505	1.8764755986782462	1.2330221817831544	1.0652119042522188	1.798325433496934	1.0491754049765587	1.1319691803276477	0.6008688088319943	-0.3576793086684499	1.0424879349067049	0.6346815586359753	2.3037886110576182
1.2568342692046899	1.469502557464856	2.0711357328039233	0.03537692527024432	1.0665742672078662	0.9251920453704692	0.44418974123079413	-0.5948100587489705	0.8492786942913115	-0.6281089643822717	-0.8697108562929732	0.39944078414188977	0.2601083404834927	-0.05630908277899875	0.07916609907276181	1.4202183798664976	0.0314501002259909	1.8069302753119831	0.430326405292365	0.04130929124843027	0.7320226098398904	0.5138611745787172	1.0972119241796574	0.2297411528967232	2.098421528822316	-0.9090836036469809	-0.02663632911919172	0.04187965337029229	2.0502452349910056	1.5322364456712834	1.8466759304411802	1.7417906203195108	1.9879232321372584	1.981599974945068	0.9927833139388383	1.049065098271209	1.2261947309645687	2.3018915259203396	1.0868801548436897	1.8812767478724226	1.0734366860992814	0.987755895901004	1.7694764176168885	1.0151163553052904	1.1446628022895864	0.6146658394369898	-0.3362519085913983	1.014727622928444	0.7002800096449466	2.206026301650076
1.2216708395431517	1.6195902384865974	2.1185042821920903	-0.0006085104363096373	1.097494119375347	0.9374681733537852	0.39590014717653044	-0.6537813878720826	0.8638031791940026	-0.6859506725805176	-0.823292035649555	0.43813861469336385	0.24969150986403194	-0.1112072871745644	0.09262132611362262	1.4655968940942157	0.05438821923370124	1.8423677482223586	0.4381387535318656	0.20603437980388714	0.7099355296823865	0.47273642998774934	1.0596673541667578	0.23668183899186634	2.0845576757908706	-0.9778116071819467	-0.1158365491646074	0.029707014952388665	2.0139301355983226	1.5782115905072627	1.9344526582970043	1.812150726690101	1.9767417958446358	1.9168171340947595	1.0005844604525775	1.0151233794423467	1.2419872055385384	2.2592100144560527	1.080908159102361	1.874780523438582	0.8912836121578822	0.8976589273119456	1.669052141815786	0.9872431881354995	1.1515885817865894	0.6283751597365343	-0.32047583143335623	0.9881050879730964	0.7452629025892057	2.100645748861184
1.215700448735642	1.7745073196657501	2.1457506828705455	0.016031023912074394	1.129938436237606	0.9305637587471857	0.4034303216427203	-0.6897824827169079	0.8597668803817269	-0.7710819201090289	-0.793208025741613	0.498747963903228	0.2413782246740696	-0.1434413695551405	0.10681085134777357	1.5285603503634118	0.07340552180502649	1.876715152811976	0.4469283435117677	0.4230623884197243	0.6153168936009955	0.4564747460854167	1.0550152397654635	0.2330865987586293	2.115366496327416	-1.0180657939811408	-0.1826999556039345	0.05343391965618921	1.962613131681651	1.6472769795754356	1.9937780299620733	1.8871236384863466	1.942711812571043	1.8732649749484769	0.9858885318873185	0.9656317622240579	1.2625974227184034	2.1943878846032128	1.0574128995263854	1.8902861538140894	0.7091814666544026	0.844613768914097	1.5820279555601067	0.9446549597948215	1.1298436758639725	0.6236532474094993	-0.30103883626675676	0.9762327959609951	0.7948607098615753	1.9878931836620364
1.2242958570070157	1.943602223422917	2.186075125241705	0.024410448588785345	1.0903614100128838	0.9220381513647299	0.40388856394206785	-0.7237736297399764	0.8554677636754375	-0.8077603005301887	-0.750345383325121	0.5567583588534272	0.2766473920500918	-0.17206185457838502	0.09582842641956758	1.59376684724914	0.07172375596833089	1.9059712405737472	0.4487883834141389	0.6796741633010353	0.5164037749763165	0.4456222450960309	1.0785789066537428	0.18053239095287088	2.1573438726226253	-1.0908027028220222	-0.26894464575717825	0.09632621943531752	1.9228274324545698	1.696741148721896	2.0243291024403702	1.958422600383456	1.89288102364997	1.866764461842991	0.9615622642846617	0.948385337012198	1.2633693547980047	2.1060476923561464	0.9888925310026441	1.8835126775166895	0.523227034392699	0.7932481255756225	1.5206298657345605	0.9239932603704755	1.1147357506205735	0.6209934300210168	-0.2965419184660866	0.9395514919406237	0.8232285295137594	1.8647850514275954
1.2609967554301025	2.0995962631193628	2.2131381727212247	0.07476834435848334	1.058864733366298	0.9291582641146412	0.4480842870507001	-0.762630216455334	0.8211671083079093	-0.8375995658655206	-0.7484577576733283	0.6095582479172268	0.30009697270721836	-0.18693305554279682	0.07060766321376634	1.6464833784753767	0.07809863964417647	1.8814129694722186	0.46593303620138027	0.9428034381244661	0.44413887602973834	0.4472810942693595	1.150961914772906	0.12531175989577345	2.213410549349792	-1.1186982219324686	-0.34022446498830206	0.12513516858250093	1.8840132362869628	1.7057439720679146	2.0279751699423256	2.005116647760088	1.8844815382416644	1.915157826240477	0.9591109210116008	0.9249973888541545	1.263125586772868	2.016324805363866	0.8869491604741724	1.8988877862456603	0.36188829977873826	0.7280800946362123	1.4752051973135303	0.9167608890602214	1.1183219739148342	0.6318332074238127	-0.33464106304602115	0.8724209137471111	0.8178225857087495	1.73400068967868
1.297201290433004	2.260329720484907	2.2344428919058386	0.17855746292574554	1.0405732171163773	0.9185213037524568	0.5000028313320868	-0.8177093166078633	0.7445352508113425	-0.8757677000977784	-0.7648030583444522	0.6551529234249389	0.3385807372863209	-0.191660776017139	0.06477311017400493	1.729773841918869	0.06143141299322545	1.798794533537862	0.4991198737757667	1.2116305177334188	0.38018041795062213	0.4328286595840223	1.2260314490250712	0.036540852242473006	2.2679248928934377	-1.119302809142128	-0.38306632506164817	0.16294138004801367	1.8584365456541079	1.742819644454503	1.9726991924361683	2.0261454098321083	1.8529961312499759	1.9431644248432292	0.9518851339652749	0.9329648347363474	1.2700434278498707	1.9661627403033193	0.835954656008432	1.9357324262059468	0.22269477027560303	0.6811969536369935	1.4681347893270715	0.8857679139889967	1.1455261828059202	0.603482727978297	-0.3832203509658025	0.8305226310696974	0.7903597866807907	1.6086014749017388
1.3248660524406728	2.3810507103447796	2.2305163658531404	0.25728692460063146	1.0159029835016813	0.9082459143164018	0.5459565198536882	-0.8782939129686055	0.6668708110111865	-0.9200249383585211	-0.7859547980060368	0.6994508974938679	0.38625987072417417	-0.23916200880598987	0.0813121658204698	1.8042058994268853	0.03839921421413646	1.6621423430559967	0.5389335144800524	1.4294019013140042	0.3453716186060503	0.44242500366716964	1.2532303652703214	-0.018328673096581472	2.3234407342193544	-1.1023178336808175	-0.38815029476515706	0.20904926683680922	1.8118684335942596	1.7609107504589727	1.9324212959949034	2.0266266964988366	1.9017036119060855	2.0308244686471584	0.9335316868579191	0.9706422672886188	1.3013491518053806	1.925690915061605	0.8007231538295011	1.9662378089412997	0.11616545048439268	0.6575195868140764	1.480919244965926	0.8486807961991552	1.1783505446399356	0.6046040514932698	-0.42720174903795083	0.7826233717866371	0.7724083399001769	1.5030625107201783
1.3854102950780143	2.464455640655023	2.2086736953018344	0.3321236613408797	1.0192980075787017	0.9220741010552821	0.5988537094044226	-0.9132689723896789	0.5943219755080532	-0.9563694218733103	-0.8125074025930189	0.7416896557655485	0.4490206426459441	-0.27409338052536825	0.0912677465173543	1.8297845097435534	-0.006313376127777997	1.5109823181498685	0.5326383839017984	1.6314923372914687	0.33829609332317284	0.46418595651543004	1.3180472612856042	-0.05982753136418741	2.3706835081531747	-1.0977372946832107	-0.35330470930478	0.25253362930477075	1.774722219432747	1.7650340747230833	1.8527966782380723	2.0412262387620355	1.9203082188196938	2.122094269312509	0.9216874269782904	1.0324960058020147	1.3103885133920627	1.8983126839831126	0.7687673054365913	1.9772604899537303	0.07016512825507473	0.6595976308705904	1.5201866808032731	0.8002982831729838	1.232838930449183	0.5862883722051822	-0.4800384025657191	0.7893423849750212	0.7546969653843865	1.4217716246351544
1.4416222429514587	2.514740853351989	2.186017467003047	0.391460081562166	1.0678405342786639	0.945871413520322	0.6645647304267203	-0.9045712442761953	0.5671915763289658	-0.9949168459953928	-0.8668014298709679	0.7983860278972437	0.5162819759115271	-0.31041465610652874	0.08571780169729583	1.8291251605961882	-0.05430844726102918	1.3412908351072093	0.5081291169740373	1.7721071303356244	0.34658424320506265	0.4750228015275753	1.378850376239881	-0.1077896711227331	2.3889609395212963	-1.0727045575237388	-0.3207679281418324	0.33047781827045214	1.765547079046274	1.7790901079915706	1.7746855892639601	2.048913734432351	1.9161608177119718	2.232993475341178	0.9529466028622346	1.1089890774611582	1.3214577978062514	1.845955809795354	0.7587958971880633	1.9656696558916695	0.030916084293858077	0.6660737270741088	1.548983872638934	0.7663206853232125	1.271894583737054	0.5750677249169621	-0.5361699021210041	0.7806091001340664	0.7230117442742241	1.3705043195438134
1.4958216451836066	2.5257980658336043	2.1626301322380588	0.4447486971666589	1.117939113680594	0.9720255047371289	0.7020255246738605	-0.8534779185815353	0.5617857042689988	-1.0233587722519315	-0.9451557903406206	0.844239910246027	0.608105958285784	-0.345431551295666	0.10756059098577024	1.7861709453247532	-0.10817395225095401	1.2047450977247043	0.46917088796177203	1.858173695867417	0.35433593278172876	0.451992260142328	1.4333727921513417	-0.1313533097334051	2.354796748910474	-1.0273897355851584	-0.2609070556988858	0.399064436805999	1.7934371599364631	1.7916769980004343	1.7436441363550093	2.0747083895929803	1.9098410913724837	2.34582542584742	0.9804243499573351	1.2006694188951403	1.3147778152265046	1.842910380862858	0.7402411516477143	1.9319848340932935	-0.005799398574655554	0.6657577505120915	1.5965485166858429	0.7197909227403333	1.3304782464529221	0.5417204188284107	-0.5932135095575838	0.7791700115918665	0.6835656258836107	1.3496240592516127
1.5693801883729956	2.526032703533969	2.1377448364327014	0.4707836827020773	1.1620476455453366	0.979510645114184	0.7235223285036957	-0.7773444214031955	0.5606906297106107	-1.0064828507107775	-1.0349373149358208	0.9004854460968963	0.7132918413513745	-0.37354886155590605	0.12791754909862135	1.7344834876394484	-0.1573510553800726	1.073317784291728	0.41208418877868247	1.893705362409537	0.3743968534757805	0.471938659562723	1.479420575922467	-0.16786258417545813	2.2964627376048314	-0.9844802275381112	-0.17475987346848817	0.41851431924081456	1.8390374823188993	1.7866331570804566	1.6925098978826383	2.121876023049673	1.9409014091180132	2.4262492349839175	0.991475757558827	1.29140724542777	1.2959707427416702	1.8408354636217805	0.765373655308019	1.8758835593142174	-0.03289717120392264	0.6768226234541035	1.652118188554144	0.6915401808356528	1.4358496024506575	0.5120386052774057	-0.6627076274116066	0.7424818475894444	0.6234676795177722	1.3143552543463233
1.6547764669702896	2.465548239308392	2.1252612511805746	0.48966551722937196	1.1792486888514238	0.9897334926948173	0.7147268504687905	-0.6963750083227218	0.5727936857497951	-1.0178908651826588	-1.1224024996637567	0.9590317095556452	0.816907565257462	-0.3594332000328132	0.1729208805149697	1.6692373796642586	-0.16109266463937336	0.9757865257237709	0.3782665952776492	1.8355370183237767	0.42402536310680305	0.5188393475826787	1.4947688560800012	-0.18342421444964283	2.265935842528926	-0.9546067650491615	-0.09071609875020346	0.4714441224297232	1.917430625579772	1.8051966242571982	1.6581553940984535	2.1477053308503065	1.971276419433989	2.4877301810702503	1.0122337566572546	1.4197082844864914	1.2484308070030021	1.8239622121138879	0.7738212430081814	1.852705303520724	-0.004003004313917297	0.6970650498731027	1.7660783686376766	0.6691946632253121	1.5177383244493963	0.49739393011702404	-0.6729486248649763	0.7464898109484347	0.5754035713185168	1.3137409374866924
1.7094993245831787	2.3888465301097788	2.092510218457315	0.44778360409055135	1.1764071415960207	1.0395390235938478	0.6834595194065586	-0.6240095616024962	0.5866973363828505	-1.0043041291367776	-1.1691092757938808	1.0119285342914766	0.9708625774123746	-0.342487990730344	0.2753922857860152	1.5967504648167448	-0.18165744756233462	0.9424147972511955	0.3604539727589469	1.7650236795046503	0.5238650895116661	0.5760600622622227	1.4803080169143754	-0.21473917577082052	2.162480122214275	-0.9109627816706303	0.02754276690152082	0.49772542656503715	2.0029461291739272	1.8557862392336184	1.5812580211407716	2.151759689730824	2.0068011674633466	2.5185517998739253	1.0744202369251143	1.5487785115536887	1.199348484487102	1.7994902653701144	0.8123924182653693	1.8224490209212452	0.0444059859368772	0.6932116540221879	1.8531204252534894	0.6440677919838779	1.583031533117053	0.4590303167650488	-0.6729350482917761	0.7388978461980463	0.5396090557041788	1.298616221096537
1.7264506675460134	2.304276398964108	2.037908443029338	0.4073882265210768	1.1799195906562883	1.1208544582617352	0.6764040264253433	-0.5637614959868648	0.5900818468179742	-1.0279333369089307	-1.2413849886828072	1.0739772928251328	1.1169877434213091	-0.2959730226730948	0.44229994840418857	1.5631493553686326	-0.17703339082978642	0.9902417044327256	0.3397060120282817	1.672710876634334	0.6454206568113181	0.6564919523726335	1.4316137228969468	-0.17936467915786675	2.022918032291063	-0.8062207571084837	0.2156006055393144	0.5146135398200229	2.1160113733062524	1.8949947655235202	1.5143937300799548	2.140785583670755	2.0856641614181406	2.5207215883306815	1.1196067512423966	1.6520493900499762	1.1549849199850717	1.7816946339499082	0.8805747577530798	1.8175540326347874	0.11617638945985624	0.6840730045663503	1.8994314635370966	0.6266896559733725	1.662910544355323	0.4936316996694563	-0.5957012927227309	0.734991425650284	0.5073607874117694	1.2486238756025512
1.7115960488162028	2.2093796415382005	1.9853633369743378	0.36552698477034073	1.165686377964779	1.2204254223280262	0.6769763155749773	-0.4887536142371629	0.6283983596060223	-1.0324702275141397	-1.28171125019994	1.1457748121109026	1.2777941997601436	-0.2267021352354016	0.6021621887288053	1.562279415619067	-0.1642094467339683	1.1154937316317017	0.3019992146250922	1.5940406475598907	0.8021373695603204	0.7478037628205512	1.3498843230211426	-0.0884114048580413	1.8680004952463558	-0.7524752535929489	0.401771300453999	0.5323775476623813	2.174096993485051	1.9706744057215748	1.4419820275127493	2.1278047047250963	2.1781170996607253	2.4897681691402407	1.1208805139187488	1.745105164246778	1.1307048859904123	1.7931587486095935	0.9497149657267091	1.7968991953410047	0.1808772119777321	0.6796407927910189	1.945404752014197	0.5992116251540462	1.6873387203064698	0.5023514154096198	-0.4630061356299642	0.7204211253131266	0.48726423449511	1.2636586714674252
1.6873289089332517	2.1271252204626934	1.9018817029666866	0.2763736823574974	1.1419878189190524	1.2940227349704734	0.6734454867370647	-0.4075449831121646	0.6883190873217091	-1.0374324029276656	-1.3317580916231158	1.246008965925381	1.4702079120680152	-0.18459042869487657	0.7596563066732821	1.5513569084031549	-0.128807796280517	1.2805993115949028	0.2786523573819088	1.53929652702841	0.8994092147154724	0.8437339240064109	1.2607384270947335	0.04838313912462566	1.7363590537261284	-0.7216246826812167	0.5528931309735492	0.5422354793380395	2.204196620885308	2.0134981605797986	1.4180819083340699	2.1384315143264545	2.284446023553003	2.460777001976649	1.1232642697844928	1.8223266881008644	1.1310705380281179	1.827834632523743	0.9989843564913287	1.74451650786424	0.22684750564695558	0.664018456103146	1.9536313723012342	0.5994711176827098	1.6790156480483567	0.5492759536887495	-0.32027014139441407	0.6986688760758175	0.46459338150133644	1.2693763983261284
1.6591532699550995	2.026915459602048	1.8179265795031654	0.1965623654405688	1.1361385440225995	1.3398565164037068	0.6877891899210253	-0.3349362092943894	0.7154302131885693	-0.992070295200709	-1.3443619969202985	1.3405913857339589	1.6183600273216059	-0.16072332188091712	0.9075320597585372	1.557426430402288	-0.05790122344105699	1.4700994984364584	0.22990949905686198	1.5277704126453246	0.9541886841709666	0.929404543646944	1.2056037645491502	0.13872865067427587	1.6174114557496728	-0.6686656917635394	0.6741739263402847	0.5636912062713713	2.2770050620097075	2.1075010887599186	1.414214709967792	2.1407116580387453	2.3382039220051674	2.420412641737141	1.1482204866835501	1.8683142266138724	1.1180607123956388	1.797347963638289	1.0852851419731482	1.6802853553629702	0.22496771778504146	0.6631758519377657	1.9066055196123237	0.6062729672976808	1.6526170599100471	0.5775741680551774	-0.1810882264552513	0.699028459750322	0.43516725767454567	1.2847599513684946
1.6045155585039577	1.9114156578044361	1.7507365691198948	0.13562307906368914	1.0979809180339626	1.3314318446908782	0.688385110399998	-0.31186335333529264	0.7656809945238687	-0.9803499118520509	-1.375608667624881	1.4018049815338007	1.7221456657407554	-0.10608775358582367	1.0059958542312135	1.5410268126074806	0.050186122665217624	1.6659438370878532	0.22416592764782445	1.542538098166251	0.991185401530404	1.0457111730925142	1.1321472227537668	0.23776115647481663	1.487483700117512	-0.6002456059004699	0.7844136029303739	0.5793067538190104	2.2955272153151767	2.126222953371282	1.4528948112164755	2.121421688436281	2.3993144739370154	2.369393105454098	1.1907927547460322	1.9246622403687765	1.1319362838628475	1.8407637035147502	1.1524802932150509	1.6195629318303653	0.23456570355010045	0.6469984212895904	1.8474108451911255	0.6420582975687259	1.631733066918926	0.5922254001072995	-0.09829957136664211	0.6838045765079335	0.4031581980776612	1.2648902465122795
1.509196172054046	1.7957511196588183	1.6917034697597562	0.06602547235891223	1.0225492375534313	1.2952830481604032	0.6715334039588443	-0.31661925083641473	0.7709945883010487	-0.9668771893839547	-1.390403866453442	1.4084869239484086	1.7879902013168447	-0.09858156483688704	1.1318846794571453	1.541400986981033	0.15648187659165896	1.8238340705916563	0.26258116244676677	1.571941742186583	0.993873348422442	1.1352521727418774	1.064772987085868	0.30220129833361076	1.4185036984350563	-0.5842911235610512	0.852544781621163	0.555326095281143	2.3194342964142822	2.126667859377378	1.4767694969226786	2.1076176167758507	2.419069006853431	2.2886634013901066	1.1764798214889014	1.9909529875915042	1.1446883063414683	1.9353400240873828	1.1907170259511795	1.5528723420286668	0.28203056155316936	0.6255148617080716	1.7751484699229725	0.6988260233336321	1.595270571117073	0.5583773945610868	0.022291912159370077	0.6879559964146351	0.36682265629817323	1.2444721945275974
1.4061059405036795	1.673883650056633	1.6523743239043338	0.002789871253374182	1.003100638866257	1.220985407892394	0.6644676364866123	-0.3659080046210346	0.737520933240015	-0.9979529709191042	-1.3869069023375056	1.3906429670081686	1.8155341392820972	-0.06736508196564268	1.2306427837081926	1.5915390995215781	0.2568333396446449	1.958245187862818	0.30945545421125076	1.5909179023435247	1.0245510948034515	1.2411863322816885	0.990895707658618	0.39131566311959787	1.4040349336155729	-0.5661817008366192	0.9063287249183979	0.5375453491770791	2.316811825560232	2.158285538126438	1.513507636896716	2.0603298541671418	2.4452467574631878	2.22492414419919	1.178768261780225	2.0201366036514212	1.1601483699720694	2.002314082027868	1.26568047895771	1.4675521331611492	0.31314271510805103	0.6512949434301818	1.7203740290805705	0.7720632025598063	1.5426550821979712	0.6087347032346975	0.11626052843182093	0.6942196877174833	0.3432666447740267	1.2180864030087808
1.2895703559574203	1.5680621185106827	1.6111463769333831	-0.05329958365228201	0.9716911725873455	1.1431406393112247	0.638191139435776	-0.4443242935325154	0.6862550907940606	-1.0295610046596164	-1.3773685456698062	1.3718339236415327	1.804679777225757	-0.047072790950221835	1.3254716876224	1.6504098277182486	0.3424849383346353	2.0978414415952216	0.3760185223355928	1.6086351867380961	1.0299303758070768	1.317459002435926	0.9585132616258225	0.48341014038431424	1.4075459476168697	-0.5819341414958716	0.9299414046105632	0.536627128785173	2.259773809389186	2.1826291350169784	1.568201094482047	1.9833509395439737	2.438787983239444	2.167638188034917	1.2026768738658746	2.0497475463827146	1.1887408819387024	2.057768892543512	1.3175621079015625	1.4043480921790308	0.29928547837918973	0.6915776851339167	1.68785444122929	0.8509497176145541	1.4365089959539197	0.610868923982391	0.21898375513987361	0.7427130515998666	0.3136777381345769	1.1875384887091556
1.1358482002490387	1.4797667251861728	1.5220149850942224	-0.12618046267094407	0.9324677947039797	1.077259374673609	0.6039246844457488	-0.5354922506471089	0.6377792063029962	-1.0697779841294401	-1.3749636829013945	1.3528284467544809	1.7710977050163659	-0.05406436756877879	1.381936706359698	1.7084488483877762	0.3962726696477961	2.201359701186232	0.4173665279552652	1.6498650654688967	0.9821120715752872	1.405430280764915	0.9405242832230355	0.5464805794111586	1.3741736894211765	-0.5683951520235364	0.8979416374396534	0.5206513010414424	2.1540695361101214	2.1762029527482962	1.6053032543928407	1.9020704772082553	2.443180903182797	2.1418131809086307	1.200579931228615	2.030985109914273	1.249603848287601	2.1442652000892077	1.3708344080254773	1.3399352330717975	0.27999307227322545	0.6931718011224756	1.636308280944841	0.8990787011979477	1.3736550405921708	0.6044872627983625	0.2576850157862953	0.7178902442430772	0.2890474464038118	1.1704718671433623
0.9905878323598593	1.4025127045155432	1.4190809691258621	-0.1880668526359107	0.9179119036520758	1.0352231249750354	0.5551591759675879	-0.6152399983124467	0.5821878485533984	-1.1291668424150536	-1.3943052896224895	1.3100555814704935	1.7001256717681716	-0.06101733613229434	1.3899330748155712	1.7377283378350188	0.4743707897350367	2.2927489321333234	0.455029355260922	1.6350933059163768	0.934238314795882	1.4771554456170253	0.9441393511198841	0.6176313826423543	1.3676822762797864	-0.5883743353884834	0.82353998496922	0.5003961619402353	2.0795151132490863	2.1535642127127375	1.666327519425834	1.8414208876314393	2.483233646243072	2.149072038030507	1.1550078220875397	2.0520255569747965	1.2631307576097648	2.191595366291835	1.4017062322683576	1.2981614815187688	0.23658696024841377	0.7480074933717586	1.5553135541978969	0.9245436990676407	1.2980913782710366	0.6098462389257684	0.2837728471368683	0.7266168952552358	0.2848833152492179	1.2078571659077215
0.8611538089335798	1.3298272153760662	1.3379825230967162	-0.22558161430261242	0.8958367621671275	0.988350950557011	0.4800230561008772	-0.7082708668208172	0.5395546394621504	-1.1768318048840225	-1.3922849640336945	1.2266897825710774	1.6017418493282451	-0.049423815379771405	1.3225491152764337	1.7450244247404207	0.5055985595582341	2.3426939352733305	0.48054472955745114	1.6146864816648745	0.84689517038531	1.4987190817354135	0.9585421497359545	0.6331389461685701	1.3869110104573998	-0.6170559057475364	0.6918280812244217	0.47076089651253267	2.0062663604187847	2.120001089297088	1.7022352499218978	1.7936672395293383	2.5155265241626243	2.1497290727943845	1.1051811723064042	2.0697368497057984	1.239521455029726	2.305060347231998	1.423487137688126	1.2862882770972068	0.2037245620398643	0.812255112103489	1.503821898511852	0.9389729908149157	1.205051823184732	0.5746700351788124	0.2318315537468112	0.7310279390979944	0.31219973928117833	1.2798653334676104
0.7427539104730655	1.2838001420523417	1.2618929059181432	-0.30211542192125224	0.9027099691835734	0.9365833961620833	0.37318016519114744	-0.8282156594093626	0.4879436295153923	-1.2347189698000196	-1.4069724496818394	1.1149449575431087	1.484046143326653	-0.04955914830684316	1.2853618902904067	1.7221623078405883	0.515124835813811	2.327090628379224	0.4747350042876225	1.5778843962708697	0.7187771286573346	1.4968996176349063	0.9431171573268283	0.557141014014084	1.403235881401093	-0.6141812165920695	0.5802560162415457	0.4466876694693009	2.005450585565783	2.0416612555882767	1.7504290640528974	1.7439422412403185	2.531221057498564	2.150045787156613	1.0860184093216931	2.097454775219969	1.2152406823440818	2.381929423833328	1.4434326440714107	1.302107841890528	0.1646368143442974	0.860949662282563	1.464408819239425	0.9455749787600833	1.1367888304715348	0.5695024442682839	0.1392493434359094	0.7541332632564111	0.3387342013138677	1.3043466166647608
0.6483511998599634	1.2371753487995123	1.2066105326410317	-0.36112911326915786	0.8992716832706199	0.9405509975866624	0.2722276399813312	-0.9475567211850418	0.4254677278301335	-1.2829079415051245	-1.3927288728984422	0.9646476392821569	1.3084357676064715	-0.0017117408306913217	1.2299413005585018	1.6975133672865503	0.47395970030071644	2.267766666291172	0.4585599337003746	1.5019790766378365	0.6560300833053472	1.4899617098184952	0.9054575635319742	0.44484657420934254	1.3905124286338817	-0.6003907551626155	0.44938309378768465	0.4420991078396798	1.9677153279900892	2.0259181986751558	1.7706587727521204	1.7004115948667564	2.6153321158848923	2.1463160329281363	1.0400087150435047	2.1123025798820323	1.157079108928295	2.42773600044645	1.4607241293760471	1.3314922740144477	0.16019430336803347	0.9265152733405481	1.4308366671763346	0.9663651794088505	1.0982405857394675	0.5498688297404368	0.038945917927925885	0.8068719006460745	0.38115833842837554	1.3359700686865164
0.5625036466054095	1.233214885504554	1.1676046649981242	-0.4107125900966652	0.875443544725837	0.9801233108020153	0.18483487429089593	-1.0350545753873104	0.4159566402656824	-1.3503436939895117	-1.4005515848335515	0.8168546028646174	1.1286791771447653	0.06946643865920715	1.1765955562789192	1.6725201487033794	0.35861518290902233	2.1730960390237293	0.43468703945469417	1.4005064248344266	0.6202792605680599	1.4801840216098865	0.8680304335626282	0.3840697320297532	1.3520370019599481	-0.6327619258844773	0.3378842508839565	0.4168842956159935	1.9080308957305299	1.9503703471663332	1.73843528197223	1.6520565309459119	2.6716445226106957	2.0843285405792344	0.968714398387117	2.1231750483881386	1.0728639044622292	2.518160736290415	1.42440887203571	1.33963409489384	0.17962878746118605	0.9604870237110067	1.3940324817796648	0.9497551019661398	1.1165573765813575	0.5192101343475737	-0.020509562782766236	0.8299259634001592	0.4075714689747067	1.3480921118352747
0.4817990182773856	1.2087060149024045	1.113564134865257	-0.4410181691500369	0.8575417970167974	1.0388948327927634	0.12725611290837066	-1.0846350091498127	0.37817277174283415	-1.444207956681049	-1.4027069739714575	0.6971078694219697	0.9773205564518571	0.11819781305439485	1.1613244990213136	1.6789574521470694	0.20929843609323137	2.0677763463310135	0.3951838991762081	1.2394888136698348	0.5984572867940274	1.4321085364342756	0.8527021727000074	0.31517018132717933	1.336477739542124	-0.6619370081286252	0.24062335273727403	0.388408546189725	1.8741352190865368	1.8968125368571083	1.7198735904738087	1.6146655623224675	2.7454004864165595	1.988069013331326	0.8838064181877601	2.0658661486787206	0.97445253664135	2.532663278896545	1.3809438971003938	1.3524013299400466	0.14627211915348168	0.989391762546405	1.3558649666084792	0.9250803767973765	1.158892907075764	0.522855576100234	-0.0639476600891167	0.8626247086104518	0.4297988791339956	1.3416811775626338
0.41735237223596844	1.1876261974213271	1.0514270042268952	-0.4824621411286853	0.8551267084593211	1.0884189882292037	0.07401164556126959	-1.1816007772957053	0.3358748598803702	-1.566863692846483	-1.4085197714663498	0.6075438408478907	0.8435261236074162	0.17779024475988964	1.1093513276044484	1.6609463148392336	0.053845961655939044	1.9997331896530457	0.31418700523084553	1.1041793603677	0.5950828634064586	1.3640222142313925	0.848574281657992	0.2733155666127228	1.2882114576519836	-0.6531476458160946	0.16558832841424725	0.378748034438657	1.823122927632014	1.84538760963812	1.7363113840808855	1.5631123677526804	2.8348926979236397	1.8861469873773686	0.8204328257657494	1.9935449035702235	0.8681669445248467	2.5046339561152426	1.3324811135527854	1.375447357921689	0.11716758075104283	1.0454553036583027	1.3040600435093106	0.8820524527831296	1.2070188538667506	0.5605054385267048	-0.12804345496121733	0.8451478112632584	0.4503937115355575	1.3405792309385702
0.360795388893444	1.1507746705955042	0.9744941353079298	-0.5227564395210441	0.8010320401392266	1.1371992616072983	0.028730936201266134	-1.247310395274042	0.32365733204734914	-1.6695237135767713	-1.415784670943628	0.5487599889110505	0.7710982618092265	0.20928275822131126	1.051986347365906	1.6188726941990232	-0.07549653864380676	1.9164302031312583	0.2184412326703072	0.9736118082382138	0.5551028336101952	1.309974529824648	0.8620608322546255	0.18670352079014324	1.2522999489718643	-0.6851869599660072	0.07224797091833932	0.3559576237527017	1.7557216758864165	1.7399687902837264	1.7076986541943604	1.5618810439445232	2.892841896886984	1.7567258926682037	0.7020022713920393	1.9304339460273965	0.7367998386946718	2.480235519725012	1.2321114250970653	1.4144025243756488	0.130296067224354	1.0880087117671684	1.2332997613621013	0.8057739031698679	1.2887545856056883	0.5434527686316273	-0.12331107775964054	0.8645366836076132	0.48109489543073475	1.3186129912183826
0.3133327461408813	1.0911723442774681	0.8969301969668383	-0.5474419051829134	0.7522389381387578	1.1949191168813589	0.009547434023856367	-1.3288444020069923	0.31024561810790974	-1.7809878486204553	-1.4440481255072066	0.4881707634612941	0.6995432082137787	0.25902323044195014	0.9719045099668027	1.5524064142465601	-0.18782970403304577	1.840196624755135	0.13673612027643234	0.8536636743905367	0.537822820166952	1.2283030285238374	0.8293232444165548	0.10490546542252006	1.205681842526128	-0.6620850792693636	-0.021178402557220533	0.333937792834053	1.6911630789086416	1.672339574926228	1.7024979222876007	1.5950390000767598	2.940800505366451	1.6073006467199171	0.6084439695613735	1.8312582149033396	0.6188113130368198	2.4783855091608458	1.1630871512198784	1.4608605527988314	0.1503507697772882	1.1172759222142503	1.1343200361223171	0.7456679632919034	1.3649094629750023	0.5447965513286812	-0.11060855839585552	0.8770030048346193	0.5095900915543626	1.378904220201584
0.29224207187078	1.024771600980798	0.8504794514216503	-0.5663452138040366	0.7258028662526097	1.2336521430903626	0.011501128490695471	-1.4053830141414583	0.2958079799181952	-1.864548258147457	-1.4557387198300002	0.44301531971067476	0.6387874651239956	0.32312891116305276	0.8889769390399673	1.5087640189715064	-0.315111401728149	1.7791762330458727	0.04881344098991048	0.7367679747639756	0.5040462195266792	1.0993332800432738	0.7799771824821896	0.0017049084049974184	1.1714046183217164	-0.6362864730602895	-0.06722993458976353	0.34194078119111015	1.6800689524665386	1.5980718910754026	1.6730938744783743	1.657352147391388	2.931819005242612	1.410259068505077	0.5445288113756072	1.745615560028104	0.46441566347922186	2.486363132766777	1.057596717384943	1.4793255269118304	0.12994284556175767	1.1638582687084844	1.0591047625458536	0.697643235418889	1.411180334321877	0.5690006044816261	-0.12824026572308767	0.9178193703429567	0.5499714554946289	1.3576443188131604
0.2897492438230282	0.9487481516368274	0.8014770895340974	-0.5695732572184593	0.6689105992088531	1.2099288040270353	0.010571492543498392	-1.4882763291013978	0.26130028654243953	-1.9184549753705464	-1.490406831615974	0.39926711128807807	0.5663305431215815	0.36394814660913716	0.7846287186610026	1.4828350510755817	-0.4372884125587625	1.6737164981576036	-0.03731173203829023	0.6804385127384375	0.4512304341518207	0.9385056711185055	0.6934350435666768	-0.11542645140613902	1.1753413482906456	-0.594375266209581	-0.08327464890527947	0.37451149553712726	1.6531086762548717	1.5123318977268985	1.672680366608248	1.6913461562181316	2.8652269870735116	1.1967040821304566	0.5152062746628508	1.5936030825274001	0.3851107595995049	2.503848095430938	0.9484319706923682	1.5156207816409424	0.12124365749826946	1.1877785484439436	1.0085021572764048	0.6697369763988512	1.4473476338637792	0.5929386758957221	-0.15466798212427668	0.8872187996426184	0.5355222140017496	1.2960338422729538
0.31346289011397177	0.8757771176874044	0.7606381626993804	-0.5720009275383111	0.6466657065200533	1.1983336461435983	0.006777277128370607	-1.5389527882273337	0.20373312226962764	-1.96591069105713	-1.5209394663575861	0.3952548498762199	0.510911919478773	0.3608674139769642	0.709558180045331	1.455293435502688	-0.5110889175330875	1.5857675057057918	-0.11803794071601396	0.6183667710824835	0.44400587120872903	0.7882001622626209	0.5937295087725498	-0.2589603470586092	1.1620470714598254	-0.5794411712465429	-0.08695450104790461	0.4012880802581417	1.589913273992186	1.4586777024668236	1.6968897462495864	1.7117865934687433	2.7995636101314147	1.000745430974042	0.5137332157854366	1.4520501242073798	0.35869812473038665	2.46530766721624	0.8310099188514245	1.5162204987488859	0.08218696791342905	1.216720293543362	0.986599618435298	0.6369894779804123	1.5209060636339604	0.5969515886680778	-0.15000794724705196	0.897732362902252	0.512288313825729	1.2320644226069164
0.37963384268777073	0.818956282236212	0.7301963712635453	-0.5343815396956086	0.6430127594973755	1.1492685406018994	-0.013428901649638236	-1.5977964506775149	0.1110512680055642	-2.030806943350509	-1.533668643096569	0.4139837056635859	0.4344134996776419	0.35666723513265	0.6226158466523788	1.4321543543554984	-0.5603497092948592	1.4925369132948847	-0.14276008289147987	0.5418636144733247	0.43148670775076925	0.6648558288396955	0.5009138466246715	-0.37300569713401666	1.1493691647230704	-0.5645449655061654	-0.10517673028565075	0.4489914003113847	1.5186725067901374	1.443402910827689	1.731907936033457	1.7354620471784348	2.713464167000209	0.8241771740318118	0.5373333520120507	1.310501958336011	0.3250293283130151	2.455129108620302	0.7043634401675687	1.5034669130251932	0.04223312790802939	1.2184614857094362	0.9430901969262979	0.6290968423472245	1.5763951921820492	0.6060818228476214	-0.12799815181933002	0.9001009413200578	0.4802667324740251	1.1626062792890823
0.4549280129787743	0.7618655064519253	0.7000928895430439	-0.5117272214376488	0.6547394638184286	1.0706679989108936	-0.005907614618177553	-1.6465079836687846	0.029873829022100108	-2.0591793284061866	-1.5548663043648514	0.42867212891009004	0.3918081714268048	0.34066741307765686	0.5239841383101281	1.4042190095674196	-0.5552816312114163	1.429329399734031	-0.18247417847438233	0.4602804731797353	0.43603009824092365	0.5550128936485064	0.4458137577014097	-0.45109305427970786	1.1962432430627203	-0.5654037195384134	-0.110344632837115	0.48241103149942327	1.4678517397968887	1.3891735191343644	1.7903574886405849	1.740274913845716	2.5560709008136637	0.6408880809495036	0.6105114510210838	1.164308312238994	0.30821598279741025	2.391043832549406	0.5957258573780273	1.5038132645839768	0.012553757069495686	1.1861540683413179	0.9080861822575844	0.5881405336868093	1.6604210254323934	0.5957253548852621	-0.10975837257123484	0.8767739869723237	0.43849243125620563	1.0909601048718551
0.522167743396504	0.6884044363009905	0.675736043026647	-0.4764502250054427	0.7115118337740286	1.0000040427494523	-0.011915109515682172	-1.6698086165060886	-0.06916085937604713	-2.0974452098070264	-1.551215818014758	0.47525653044012744	0.35268562097061806	0.32788851468698293	0.4266728405883198	1.3939840555973824	-0.5511045533077081	1.377802802324265	-0.1933698313493761	0.39031454840571383	0.40781230124044354	0.45780730073852444	0.4005999895944531	-0.5361633105816721	1.2848751382704158	-0.5476871100711693	-0.14773910352299255	0.529418412819631	1.3808094094830774	1.389140761677061	1.8284557643643453	1.7528160892926519	2.4451722675251935	0.5299475643518484	0.7208314298662752	1.0511290461568814	0.3483069586406712	2.3060404852792393	0.5226460420343424	1.5437025565474651	-0.03984676666247562	1.1795982663383715	0.913573633743499	0.5639851212174559	1.688676699639495	0.6051102625410889	-0.16524364706199202	0.8684658702496508	0.39069214347746634	1.0594122869367864
0.5886137761269477	0.6557616251625886	0.688277978416297	-0.44582658923776214	0.7586359216120382	0.9338835744016251	-0.002427130786246667	-1.7243690271978296	-0.16155711819528257	-2.0982580345559816	-1.5406200825869507	0.508758005791686	0.30313457823543094	0.29873294409054546	0.3230131960164628	1.3719409857182512	-0.5246813263035259	1.3435206546187124	-0.2032689924692066	0.3558986572662458	0.3942875099337689	0.4026989452615931	0.3424703302574233	-0.6266358097142568	1.4166749424893563	-0.5583086879827425	-0.18172366121530525	0.5978845382034661	1.3237568765136376	1.4259711568863107	1.8432782806284649	1.7718311479510818	2.354520992582912	0.4853616573959324	0.8356381727510247	0.980764717580852	0.38205996583036284	2.2520838857786636	0.43087421087630373	1.5417558219239555	-0.056796773489297146	1.1481723571567835	0.889819010778251	0.5597755757524683	1.6906279195001583	0.5922067747336615	-0.2178604988426168	0.8330427321679545	0.3472256782203632	1.0760758418489542
0.6652070059266074	0.6206299427575234	0.7098005188949179	-0.4004919642657985	0.7783267659795625	0.867028902758293	0.04733017430976261	-1.7295126686159734	-0.2475861170982518	-2.0585294722575767	-1.526270255811585	0.5512768467700633	0.25195780496313686	0.271802732625683	0.22397776152384768	1.3346023944872778	-0.5035787619856371	1.3150617821230146	-0.22770080193328884	0.3318394365310209	0.37324309122539756	0.3845397226968358	0.2865316850441716	-0.6806377391635248	1.533087612993395	-0.5581004217491823	-0.22882760874056815	0.6633926118742274	1.255297591488246	1.462443525832181	1.8469732492503503	1.8102078686738512	2.3006727130059805	0.4830758059120238	0.9797310591292054	0.8808094148095751	0.4491166344834089	2.1937026630934033	0.36969697173364874	1.5632577702962416	-0.11939276553632125	1.1116500212046314	0.9110785740617869	0.5488818697082357	1.6915820523032186	0.588782936916332	-0.2690565671927645	0.8392006591321584	0.3164731119519596	1.068818120947469
0.7167055332053345	0.5786488364184131	0.7209829306752198	-0.36418366247120615	0.8125676850854926	0.8158236153504032	0.11801353525962607	-1.770370189746453	-0.31302970003872915	-2.049907567220976	-1.517692088425111	0.5823984819809673	0.18308205209338388	0.26053283107261527	0.14069836354228618	1.3020791203326305	-0.514814140765939	1.3230618305581785	-0.20863606133726678	0.3211168569792133	0.35752714522739726	0.37332850305949894	0.240059920337022	-0.7182891969505831	1.6250625445206732	-0.5243420324119181	-0.27552794949955056	0.7759450496022009	1.212885923158015	1.5100091926142494	1.8792391862023412	1.8340458047622306	2.244202387611628	0.43942037034327547	1.158453046850243	0.7979559650491888	0.5463037697344093	2.0965552303932777	0.3421045312523593	1.5721059436157157	-0.19846131030466488	1.0625616864212402	0.9251319146218566	0.5436514570452546	1.6318591879216267	0.5942805580444451	-0.33694349625725784	0.8072639750047937	0.28450377654277953	1.092164682749658
0.7518076140897636	0.5728199795032782	0.7405034675569363	-0.31016856386496394	0.8662658552457836	0.792300073605721	0.1900171683051443	-1.8007590436965892	-0.3554734758323706	-2.0325946762501803	-1.501373035103698	0.6194415202589536	0.15679947730287433	0.23521557989395186	0.09303007375970332	1.2746740752722956	-0.4829282122022784	1.3201586871189224	-0.1671241198749117	0.3292335229625981	0.3342870555349667	0.3766479124419196	0.22068831326351918	-0.7449822737053641	1.7105952739680066	-0.5038265634955534	-0.3230762984534913	0.9021575614924103	1.190296213452265	1.5430527790600415	1.921407991149047	1.8013906969393907	2.231397070670717	0.46344836771865855	1.3265689240033782	0.7765097573362187	0.6085809599745974	2.0190639411566016	0.30066916513921405	1.5691175950678828	-0.24012825392469064	0.9956657476156607	0.9245370103330425	0.5151935142881416	1.5900906535872004	0.6162090846813262	-0.4307686864392474	0.7770541217436501	0.26102419090149936	1.100326861271086
0.7816209717592211	0.5644386352641175	0.7798925722147405	-0.2583728711721035	0.9009443369208642	0.7793941346975413	0.25456819929164864	-1.8095066525046863	-0.3699426521693659	-2.009259283592457	-1.4877474303339648	0.6539185602706181	0.11847529207540966	0.2110616366761003	0.05803328138664885	1.2295068410802965	-0.4655254527932824	1.3339389292930242	-0.11559654169664876	0.3586433323507413	0.3211484072570279	0.4048594701209655	0.23176500778832834	-0.7299889398050082	1.7989116202883195	-0.506142251141217	-0.41018765818981195	0.9835849615031453	1.1663578071226057	1.6424915577316175	1.9629313991149218	1.7541799401973592	2.2353311325960212	0.5077057572926368	1.4843811875616155	0.7481855870677034	0.6922277417275017	1.9363271631206764	0.3346140050722469	1.6154485141751564	-0.2856048780659601	0.9230025248943317	0.90264447889361	0.5060753006843491	1.5595684570126767	0.5905567186731523	-0.45552220028378737	0.7697207255474652	0.240017004160178	1.1088443099052474
0.7865747173954698	0.5502869152387889	0.8469877924536549	-0.23026492892677214	0.9825054641876998	0.774330759051328	0.32993313207330277	-1.800867665013394	-0.35353213174353854	-1.9765271184645143	-1.4589965089110501	0.6799927214102672	0.12504615497716415	0.16777619806930277	0.04426839653976799	1.218244004409043	-0.47801136515319875	1.4047398544199072	-0.03311181815687112	0.3591252902882447	0.3472518265426568	0.44807082282629496	0.24701096980794546	-0.6994237667135728	1.8574548870677703	-0.5227535776467895	-0.4932412509748237	1.066808179351672	1.141577576143859	1.746633556195259	1.9557542795450853	1.712904795658752	2.254867360334152	0.5089509758720808	1.6225541102630374	0.7683905505800795	0.7620212604809524	1.8779783199959053	0.39502994364826527	1.6073621436684753	-0.33689067301051556	0.8683898191077338	0.94473185755988	0.5087328056085805	1.538952242672223	0.5921550798190713	-0.479065687672468	0.7987998879210003	0.2381689658626187	1.0879341111203997
0.7638845134551768	0.5280904740581055	0.9123647395222834	-0.19984375338556865	1.0708076781974338	0.7644584209535771	0.39685310108108895	-1.7898672626521326	-0.32391822027398065	-1.947307513383651	-1.4153060394914616	0.6898633456751819	0.08825242916296562	0.11003928489622081	0.031654265097278846	1.2183511799833775	-0.4808791595775781	1.4670779121227426	0.04900553648256578	0.39190780031111605	0.2944036744032069	0.5342565497836214	0.2699724280884712	-0.6440914371419388	1.9251775042947075	-0.5257351387225305	-0.5818257320094897	1.1305628112374593	1.14217805901966	1.8894384411402316	1.9191463143523007	1.664175483225859	2.259608893187321	0.5551952070973044	1.7444791935465844	0.7815833629746841	0.8284266252922912	1.8213114637700585	0.5135422960404371	1.6059033723248288	-0.36069542794393483	0.8252215376889952	0.9450889073553288	0.521650029149059	1.5109570357533137	0.6095973621218949	-0.5198207270874563	0.8212908290716158	0.22315969968003496	1.097031526133156
0.7015396230108868	0.5191885051342451	0.9641228394487028	-0.20032969909351003	1.1301461617196638	0.7777846947051347	0.4762521637803574	-1.754318024113632	-0.2554780461099421	-1.8934146406664354	-1.4089873164521893	0.6759767768699011	0.11064832689795376	0.0788974433393685	0.01751329107566639	1.2048263746117036	-0.5147979225963445	1.5505930537453922	0.10076556726025906	0.41319058209552156	0.31711460513033285	0.6150052039450467	0.29799068404657725	-0.5886513467808563	1.9609727564905626	-0.5393566364808547	-0.6845492090455972	1.16501415135833	1.1464650978131727	2.016273622981004	1.830932899495504	1.609373719164457	2.2317506495763992	0.5718689396081515	1.8442988621114806	0.7784147556749688	0.8510992677030151	1.7425599970440733	0.6621669384674748	1.5812868191714595	-0.3738742079656099	0.8243817801593087	0.9527032980394046	0.5225022917318369	1.494446151442886	0.6137757176264179	-0.538393181928501	0.8343330872531745	0.19873839171936758	1.0783874086232663
0.6176862315672513	0.4820922133881648	1.0205641398633722	-0.17515915217603903	1.156371761340519	0.8106205889831994	0.541719833482923	-1.682239652999478	-0.20558983666042793	-1.860057879416713	-1.4053867473387887	0.7011134350129581	0.14685458565261456	0.03127851948501543	0.010206702322768447	1.2126090762300468	-0.5746657489729108	1.6239539081454937	0.1864032322194129	0.462620583346898	0.3216248761404395	0.7108506431950455	0.3259041812803874	-0.5534524597431287	1.984190662336557	-0.5456202361321758	-0.7512727852697675	1.1833564499515132	1.1769813068178343	2.111876451838679	1.7259279550003956	1.5648396863481007	2.2622100818221047	0.5829942692701492	1.907289459225364	0.7666349168909512	0.9056043207417421	1.7203441180554648	0.742797425847338	1.5344065148330113	-0.4069861006106013	0.8382411004741211	1.001738494021623	0.5686818704578529	1.427583741603913	0.6447483836034729	-0.561420050977181	0.8536940673628193	0.1974875115913234	1.0385913783931653
0.5776233417854282	0.4741129625698717	1.0628352858147383	-0.17893351574750538	1.1801966724150017	0.8297734779649979	0.6187846808033013	-1.6430824705680962	-0.14892699955892708	-1.8229080139026732	-1.4134183575631905	0.693566010777688	0.18974481663840304	0.03683896775015837	-0.015292535812475128	1.2018883850079107	-0.5848875281228907	1.7254901031110212	0.23024087028507903	0.5224575149722751	0.35470069869152515	0.7889130567585683	0.3321144600816767	-0.5155890453957709	1.9962248276505192	-0.5495259529888257	-0.8135158924024595	1.182858991940174	1.239461760407565	2.119450049907645	1.6249595338894327	1.526646239588021	2.271630575980527	0.5352416121259409	1.974279844444037	0.7297394522102245	0.9023223166942117	1.7246217205330638	0.8140884668491642	1.5004742990640751	-0.3957120922128403	0.873223406515898	1.0222785072544203	0.6322591126624408	1.3757406981303537	0.6509346684191288	-0.5593789668000537	0.8503854452508687	0.20664220971862512	0.9923848235750583
0.5556430536444025	0.48229432987534765	1.063134526307556	-0.18105510819260962	1.2140068272402857	0.8586804858698474	0.674374814449531	-1.5881228050298062	-0.07727297137894393	-1.7977514703282857	-1.4147458071450427	0.7251354930636722	0.2484897689591546	0.011491013347423739	-0.0322078648363172	1.1659184446639164	-0.6448238400968378	1.8124587611368768	0.2551677750988014	0.5968542546565239	0.35954668079484076	0.8756784826327827	0.3087083448011206	-0.48430997733002534	1.979677143399653	-0.5408939634967049	-0.8806517551083136	1.1577130756969582	1.2638598965316985	2.075430915404614	1.5477445677182562	1.4881279820823	2.225779536146728	0.45719070174371534	1.9879914230770943	0.6878595214359404	0.9127917840283658	1.7008279943130495	0.9305373142661718	1.4477384353672709	-0.379612580003781	0.8672245962303817	1.0510174417160498	0.6761231792690483	1.3196031431227142	0.6745068842796103	-0.5056690522281778	0.8691644576525099	0.2145378238095526	0.9082116695127478
0.5463064867378201	0.49648227967325553	1.0481984594057034	-0.175426631567759	1.2880185581280854	0.9107867969642077	0.698934957776016	-1.5209030926240026	0.016999690395592227	-1.7763488556696245	-1.4180691020474134	0.7753962119827156	0.307760234990265	0.029091025812419385	-0.03692746557175843	1.145416822781963	-0.701551704146271	1.904688545696425	0.2995600578277922	0.6248483788062653	0.3346995436046508	0.966313646877416	0.3026352577657049	-0.46225434158643475	1.9629111392949585	-0.52759218076971	-0.9468233014327977	1.1083659667806571	1.2897525520161772	2.017865448609683	1.4239760287807601	1.4687802580798277	2.134326749471621	0.4086488160148747	1.9434001978473325	0.6465149870501111	0.8962214678469124	1.6963858686632356	1.0068469567008338	1.407305729751208	-0.3326085317043331	0.875586114141797	1.0568928587204431	0.714783896448619	1.262339912469931	0.6882430973380307	-0.42121483899518497	0.8933168713788234	0.2232706683348181	0.8387732856000609
0.5573754877649513	0.5448093016897018	1.0438005945494362	-0.18136146049667135	1.3399616024715364	0.9835957743732614	0.6852842690111366	-1.4679990698095295	0.08024319554329803	-1.7309842056523301	-1.4318646617831121	0.8499334450915574	0.34485602409104626	0.05390463029787157	-0.02200619598243716	1.1272799967295313	-0.7437538992836543	1.9799351514437273	0.25809296803271525	0.6797113252592213	0.3197506146559333	1.0445407476332367	0.3133341073561345	-0.4045638332351748	1.9406793915112008	-0.5217572844181463	-0.9832590107551636	0.995760846518508	1.294685999896903	1.9439621148556938	1.2520422339663024	1.4250315310918376	2.0524087741797787	0.41019009367205284	1.8877705625944092	0.5999295905678984	0.8701205605735762	1.738703328852834	1.0684773878752436	1.366911412854715	-0.2882112198087451	0.8824123465356601	1.0894971520787524	0.7319220673985272	1.2464111953966204	0.7210633813745446	-0.3604808811249337	0.9374982465438773	0.2049655899267039	0.7451915452866917
0.5736632228296686	0.5753935057700431	1.043035019988166	-0.21113429678331466	1.3793532208279748	1.0282757090078147	0.6622411542832773	-1.393319856491255	0.12549193911377604	-1.6957199122671973	-1.4215558238442094	0.9323146743485591	0.36493944354892294	0.09377398821936078	-0.0033683748542744753	1.1178222160952749	-0.8407598952582639	2.0626215617341987	0.20371841817046388	0.7028500592962259	0.3080398675973154	1.151468933400222	0.33136160810405524	-0.36668559165137354	1.916000106175225	-0.543741674705462	-0.9542383823023242	0.8786319849130638	1.2967721349134138	1.8459020291673653	1.1053062864709946	1.3991460090085308	1.9383959648835352	0.3771799982970798	1.7801454149896636	0.524914430198561	0.8509315848493596	1.76904822777074	1.102366367837601	1.3232600263734025	-0.26462867622002445	0.9213144699278756	1.1337835679111374	0.7673849978612322	1.2182863945778317	0.7994514972644872	-0.23376173515872511	1.0076641029491824	0.19005908849057324	0.6465911471702737
0.5672711746832062	0.6303368117076191	1.024297718386221	-0.21407361311637327	1.4049992491864907	1.068602965724761	0.6566287135653678	-1.2965809583018495	0.14535034237745084	-1.7018606410771757	-1.3812755402102534	1.0026683005019181	0.4037832051864008	0.11803897383891275	0.0345955932198521	1.1175193040772884	-0.9032487664804136	2.148362987450735	0.1569478915005685	0.7255242179305263	0.2916780917383886	1.240800485161698	0.3313841490679523	-0.35948741398565354	1.8883777638459072	-0.5554913101211253	-0.8901768747925205	0.7490053701176931	1.2981001600653843	1.7121292128659031	0.9713376585318496	1.3649065054788223	1.8106892233460588	0.3673510336332705	1.6855204452307053	0.44401254540298274	0.8357337565185275	1.7900958172119679	1.083329415359382	1.266356597971852	-0.2164235713126837	0.9821565634911916	1.1978499705598806	0.8001684058518197	1.1995546839154534	0.899300319819767	-0.1357363476428204	1.0255558407493741	0.1650371680831995	0.5794715152701324
0.5706663778828743	0.6703565893544123	0.9793008253288272	-0.20152987453432689	1.413554105568272	1.1185778749735076	0.636586777663507	-1.1807895183761168	0.16206579405258764	-1.7427578779558224	-1.3315634425382552	1.087977398070067	0.42554622929275004	0.16904463542392473	0.07837429281324859	1.0877965715530338	-0.9589621356629582	2.155311093292393	0.0923155333778382	0.7479815022830028	0.25512698192868066	1.367012813956571	0.3288868048664733	-0.3772728056336784	1.8080783968137772	-0.5786711808102948	-0.8708349969865367	0.5734747146553221	1.2796396937994798	1.559530597317977	0.8673918731735213	1.2886920280941512	1.7378022094968852	0.4359865768340373	1.5377215160179947	0.35738560144898734	0.8130271343224817	1.8150639588421562	1.0488252584165987	1.2485672653232798	-0.14881193461184175	1.0455834022645272	1.2127601055365067	0.8007791306920075	1.127144960582213	1.005347115562936	-0.007899037089800443	1.0429055645831735	0.12029378176587328	0.5054577838449793
0.5716087040009101	0.6937012575794334	0.9359426370723698	-0.22589514979397088	1.3939942621601282	1.1577595809742094	0.6426040333274774	-1.0501831633336465	0.1831624784248993	-1.7850060482626273	-1.3153674095994916	1.1783138646318996	0.5061733275052716	0.24112545083664427	0.10115942336898412	1.069367587391998	-1.0515766765487826	2.1482785640515383	-0.0010774596006618564	0.7434205560136287	0.26906727216686044	1.3989290549410478	0.3659364466648986	-0.3851514967359241	1.7442973129024473	-0.619376464655456	-0.845407770710899	0.4130398161585972	1.2930570411400986	1.3599961396133193	0.8127150419689659	1.224437793898208	1.6452436941821822	0.42406946126646855	1.3882450326954763	0.29759013975702653	0.7669623644813865	1.8613343507812055	0.9539440945178101	1.241326299729788	-0.1091928529943752	1.0604893356361136	1.2533902456857642	0.7723249230546247	1.071428631445196	1.0940143470981873	0.1357863460988534	0.9983480965560435	0.08271599555132016	0.44588819859136014
0.5669489351637942	0.6830897854100606	0.8815849289686375	-0.24021288179115027	1.389815031469847	1.2105807378383926	0.6245003801559303	-0.9081738722125314	0.22512684517787257	-1.8260069595995834	-1.262060077824282	1.265104385878167	0.5596495520665766	0.29130551216501416	0.13268544316289577	1.0824130484405678	-1.1354618535942043	2.1458359938185727	-0.10436556714934293	0.7606064508873638	0.26706128547761915	1.445784160968247	0.4026096219332098	-0.4163040876645794	1.708429018847759	-0.6304977277444899	-0.7964437601745871	0.24377791327907322	1.2715310236465067	1.173672656447879	0.7635226669690021	1.1536553103488978	1.6198525573176514	0.42880148858535094	1.2205060853139138	0.2522315302553109	0.7454419322694786	1.8962902741374237	0.8129371202266122	1.2800204228906744	-0.06840454504271418	1.0620492919963456	1.3117474256793478	0.7337749488986505	0.9687724412947905	1.164745153764694	0.2266139181073426	0.9581327710134964	0.06329561739493614	0.3769731500348611
0.5474069326647161	0.6985109738446562	0.8266154127539854	-0.27005144389852065	1.3823417209863886	1.2328923602073498	0.6047656515354715	-0.8122728999294507	0.2630986576969282	-1.8812244434798255	-1.2009339790951268	1.3100377529933673	0.5818579363286158	0.30375772380988547	0.16358833171851828	1.0736959137007351	-1.2149593403403336	2.1343246680527566	-0.19338243346114306	0.7793682490819646	0.26033953645888525	1.4491308014848532	0.4288465984900488	-0.44639365486574156	1.6341788781586835	-0.6448945339045623	-0.7936619113876467	0.09388449061432759	1.2302595693890357	1.0049844962872658	0.7167484132286641	1.05930941662591	1.5475595758940068	0.4684871751915128	1.014042144390533	0.267046826140692	0.6505468812766555	1.9240929399953015	0.7414082036193254	1.3786504273743163	-0.04645624149022175	1.068786329805134	1.3614365874906196	0.6446555818783504	0.8996362891179498	1.2117932276853036	0.3051805661377306	0.9116320811478882	0.03437252268418671	0.36625827906887654
0.5090737678073864	0.6739182327453561	0.8024127443677636	-0.2950845428940246	1.360353034503725	1.277326177729663	0.6050338157510091	-0.732298310212909	0.31382052550625217	-1.9525546590073408	-1.1492978054960192	1.3676853330962104	0.6225759796783756	0.23961088799865243	0.24456092706520965	1.0693455255193864	-1.2945970914728808	2.1254557045500313	-0.2581211363538637	0.7689912153098072	0.21720894085155734	1.462903717993375	0.44102771916318123	-0.5086612419814708	1.5394467326704846	-0.6700704357920972	-0.7832948593092646	-0.04117452199286201	1.1872957913915976	0.9106719337631688	0.739867425038483	0.9571046121733847	1.483584637546461	0.6040051197320679	0.7718482159047861	0.3237351037498132	0.5652290992590736	1.940217961118916	0.6401363362889009	1.4444930530148539	-0.06169611324007325	1.0621868793882148	1.4186038695547747	0.5402496476041484	0.8257239345687328	1.2850593658246492	0.4337894224448366	0.8498535704887156	0.013351199745243219	0.3204827135385378
0.4455646003582059	0.6529309245652739	0.7903402681231018	-0.31918471257551484	1.3308223679567566	1.3419333023732898	0.5866183317771028	-0.6631428082767832	0.34911060263877475	-2.018911319008317	-1.1126896746564927	1.373875657923037	0.6440243519182955	0.1750180365006906	0.283652327172954	1.1095410665777714	-1.3050789688183264	2.1295882449626324	-0.32322452730778173	0.7150342791628095	0.1848459398369489	1.4707852620337072	0.5034581619786171	-0.5206786766068945	1.4059136950342803	-0.7118382128219984	-0.7805711646155299	-0.18157269392938563	1.1466902859068053	0.8210612678905995	0.7253095616354224	0.8653774569584648	1.4601858582235017	0.7204325651175798	0.5389122198421236	0.40198652481898767	0.4620261606539072	1.9462790647931896	0.49717515965279935	1.5959331393864677	-0.06775527609593954	1.0874090205143303	1.4819504540973765	0.43825610921289737	0.7306855443736417	1.3699264509731401	0.49351544362879435	0.7852555544377785	-0.011096662971335238	0.31344241962680347
0.35801562360223915	0.6589704561815867	0.7911132748313356	-0.3267162192789871	1.2734434395935452	1.3859910308252126	0.5547668959005678	-0.5980025976123609	0.3926864519098829	-2.1267328264655943	-1.103505184487465	1.3291446493610701	0.632078616355976	0.11238568024564835	0.3006610272025508	1.1451820217816011	-1.2895494919259078	2.123218935130052	-0.39272871442930096	0.6689561670347715	0.18196830865009336	1.4989208753903625	0.5306866328330053	-0.5398126175628769	1.279331022567174	-0.78476411374993	-0.7622786644018736	-0.2753784795398976	1.1467963558125904	0.7616843633245105	0.7408227866581008	0.7270306805370552	1.4769570194632622	0.8128128332206803	0.34925884415789343	0.5163807565082574	0.3204409640318649	1.982665814673728	0.3511064471199492	1.6912190598542651	-0.09588122662284215	1.0923280069933106	1.5105536631737995	0.3687579158940511	0.6572769061421784	1.4415315098716608	0.5052170623405734	0.6833173745519682	-0.03898433809387294	0.31419307743241714
0.2831985137095247	0.6825719278812196	0.8015463197812547	-0.3309223767939896	1.2160713781884183	1.4385480957318788	0.5468242006200541	-0.49181385415052736	0.4438086205737767	-2.2306444400980054	-1.0672298164670626	1.2568551388368003	0.6238408000153461	0.01100840918933349	0.31412367497859717	1.1968273851632607	-1.2954205412577209	2.1441415170517923	-0.4023285031348694	0.5892026529596349	0.16443003853402396	1.5470777203165569	0.5318289245573704	-0.600357571487277	1.129595211960886	-0.8551359852212389	-0.7446293310996439	-0.35149474759747	1.1633289500960124	0.7197835184498931	0.7822761682202362	0.6259682273143294	1.467804093162117	0.9015449846483021	0.17109208958747774	0.6321387593352983	0.1718504653201644	2.025479469749741	0.25102636078186197	1.7955314479168714	-0.07727098360633904	1.0521316132389562	1.552414981784391	0.30985385891134665	0.545944815658996	1.4679510322134264	0.49589679438797496	0.57528647522364	-0.04409753190688613	0.3240210988140285
0.2240036442218718	0.7169881435962979	0.8132197433561558	-0.34675006690247434	1.1492359618469183	1.4789513998711463	0.5494185096017885	-0.430481458973493	0.49697317629403426	-2.3736719240576165	-1.052392072620531	1.180749960557111	0.6140797717761757	-0.12474939387242454	0.31091431884810006	1.2661373339465258	-1.2981139244151958	2.1942434996440405	-0.4594243793144857	0.538331965495979	0.1734543441315152	1.5342815939164385	0.5268404795149145	-0.6764001473973923	0.9728141313519517	-0.9207410937033996	-0.8054776079669347	-0.41376565932036835	1.2059396818949304	0.7155897466810777	0.7700639643972896	0.5573310579053463	1.4737940773760807	0.9986002321416846	0.03125138695515302	0.7737122453103737	0.04443511249312968	2.0688453276005845	0.19319039968291257	1.8948012643933398	-0.04828578728130443	0.9997193568437079	1.588330831578871	0.25096832025909743	0.4347086502514923	1.4286201347886618	0.4620108568684501	0.4641617767597211	-0.04912782306729864	0.3113072399464265
0.17308159516097366	0.7252896396988848	0.8315023803405701	-0.3696398729548625	1.1203466691850512	1.4979494286474895	0.5575970044511365	-0.41924100140919657	0.5723696728807869	-2.492904491069908	-1.085701951590751	1.115513427610606	0.580548724024504	-0.24789340471453727	0.27376025033843443	1.3564676657294092	-1.2993984290252572	2.190506787802403	-0.5297414893567023	0.47679672627051095	0.2584655007890147	1.5127431184934101	0.5367424492737805	-0.7154639197114282	0.8440828909266388	-1.013449445494007	-0.85393385515212	-0.4899029758257837	1.2342890436064482	0.7385964365340553	0.7494282786004114	0.5024805183279917	1.4854792642893835	1.110146637084472	-0.10114662504367256	0.903981143659316	-0.1040366785772389	2.086647960006842	0.20101070591462164	1.9470502738177355	-0.05828941599529647	0.9475490644824373	1.610438254098898	0.19008914506844815	0.32761080739718584	1.4647258016966311	0.3974402783306306	0.3212816183096339	-0.05341717177009157	0.3369814932900191
0.10708649843828351	0.772917241676585	0.8621782353962427	-0.4109515562826493	1.097796265531068	1.52054311781924	0.5730349409283828	-0.46500085301701777	0.6156219057184008	-2.56960730256462	-1.1168739659185616	1.0606828536508248	0.5497668154332918	-0.3725922867864587	0.22922875400097736	1.4134825642441888	-1.2837088486646397	2.168845576247484	-0.615187709161536	0.4179381461720858	0.3576518701783949	1.4928080974608458	0.5431828405050629	-0.7522962334523775	0.7273358067785075	-1.110969669978359	-0.9150972056885708	-0.5017202555878546	1.27768021139496	0.7832688716780093	0.7181507310844403	0.48998462233066153	1.4343422198156317	1.2094257702082831	-0.17847239860373515	1.003321655142821	-0.2684205382920913	2.048574847611097	0.2162986742935024	1.9803068481222463	-0.056043279700229445	0.8707259581338228	1.6126649009714185	0.1394205421817995	0.2378801921832569	1.4925165696588247	0.3394150945615632	0.199538195322783	-0.03894482548064607	0.39885836989110396
0.047902756005858985	0.8468225544523131	0.9121771824611665	-0.42111010620266615	1.0752719563178066	1.563897061944586	0.5655818251448186	-0.5280328892610567	0.6584945127091062	-2.6449100839768396	-1.1464094940088565	0.9877459665679647	0.5051319074882775	-0.4973098378621657	0.18914265302371688	1.4800916697515016	-1.2578438656054904	2.161070962323305	-0.6535931505877274	0.39259359562934354	0.4057044721500567	1.483514401383659	0.5110883998814765	-0.7929803877424919	0.5963806943148173	-1.2091122033420352	-0.9784435046490947	-0.5000665845622819	1.2708691484633032	0.8767489744948762	0.6754172160047871	0.4839194862594871	1.3871886370076645	1.3300427957984886	-0.220854122167898	1.073940862112936	-0.40353073908279785	1.9860989232088386	0.22800470050782531	2.005842171297315	-0.06351747410363323	0.8236255239433078	1.585662786811075	0.10569260759824273	0.1542968224836871	1.5560233921212427	0.2554533046295432	0.11945649870923718	-0.029417928985938646	0.39055551196844285
0.0020026372405083093	0.9216085074481329	1.0045746252291834	-0.4304221102960156	1.0665694603372065	1.5478807834634523	0.575378552329308	-0.6311529584375262	0.6603570155180122	-2.7174410607629147	-1.194956398442669	0.9212447326977549	0.46265662991431966	-0.6132509445149853	0.1296226991816439	1.5582604569330862	-1.1930873841385237	2.1473634264218204	-0.7073848021989211	0.3595411810134072	0.4019469165955757	1.4647025726681036	0.4746469586952375	-0.8201352964520533	0.43514187556910633	-1.336809428830846	-1.0541028478815488	-0.47686215034895446	1.3009404905553499	1.0107728956294322	0.642492972176304	0.49476260534033933	1.3063420157320322	1.4024592396464768	-0.1942255501903645	1.1298093115061698	-0.5308956910239079	1.9076064929667678	0.2945484509680935	1.9751943237582263	-0.06564323877066552	0.7711079420273872	1.5620605086659567	0.07615026653293716	0.08371941797885253	1.691180886642113	0.2008368317245428	0.06114122360360987	-0.021497271385371698	0.42013043576180287
-0.031188506884474464	0.9740938230078783	1.100709936293006	-0.4232293179734704	1.0792238906954874	1.5409348884446779	0.601928864565741	-0.734960753330801	0.6703668730413233	-2.7344212941053594	-1.2379776223487613	0.8575376588981246	0.43663284125280966	-0.7071482189488644	0.07701152874145442	1.605768568625556	-1.1395601506800106	2.1296228705738693	-0.8227205719519753	0.3062439935426496	0.401377863711123	1.4840008317410454	0.44034907398468776	-0.8303798635331716	0.2740187322576574	-1.4605430784084583	-1.0989309740279167	-0.44934624587640687	1.3368628319811975	1.1810093247996711	0.5784060006614442	0.5478982704703281	1.2206818784999496	1.4797532813897747	-0.16301835595468886	1.1217489719942935	-0.6439709613314699	1.828027159640167	0.3269890168593535	1.8791485625677478	-0.0741320553217198	0.7160853207008747	1.465284824293125	0.054179931870288814	0.021582707275955515	1.875017125551129	0.15096066394707602	0.01835096987549589	-0.01276831292194719	0.4420314831011619
-0.07298453227511073	1.0597387231944277	1.172788846390438	-0.38470404582565954	1.0593481672154523	1.501814711722036	0.5887004573816508	-0.8014679043173059	0.6397328193151595	-2.733061629078356	-1.3122510095437667	0.7914651091590197	0.3998860877514744	-0.7713622354131255	-7.33381785130549e-05	1.6300185151993536	-1.062397041241598	2.0501754946845794	-0.9305142234963327	0.25187800425351314	0.4220143106425452	1.472613064867012	0.4194554653525497	-0.8164536045178075	0.15173954852031177	-1.5922380050070752	-1.1467562059032408	-0.41333223995538215	1.425166870371846	1.3784631440074162	0.44037163580910726	0.6328541458166494	1.126408207532934	1.4529978028763213	-0.09410294273480264	1.0646477450597494	-0.7127570459323072	1.7643627303433043	0.38916652606117397	1.8055556809874271	-0.05028677041176134	0.6262815555882837	1.4073973667156263	0.033441662491462486	-0.025753831708544783	2.053889132220976	0.0894984269786469	-0.009317297728222184	0.00439069633202729	0.5270902482396752
-0.09938535756584388	1.1107357653404328	1.2557687960635133	-0.35263931312231545	1.0448739929647552	1.459356744499679	0.577486877885949	-0.8184253871165884	0.6394040049277612	-2.6894068923827037	-1.3729242007992157	0.726967123546342	0.3662321792182778	-0.8049317414771504	-0.05524510302838855	1.6141208676822312	-1.049129955045084	1.9475016944148862	-1.0309286015514667	0.20073748688737095	0.4709573749982113	1.4762093540567849	0.38109115021377493	-0.8105453964226227	0.012928407618802895	-1.7172783714171953	-1.1728847531835112	-0.35711189160003143	1.5592233301518064	1.6580291192443286	0.35783720581198164	0.690577666471491	1.0262687717725547	1.4413964180860055	0.014750372041512605	0.9964029567737438	-0.7661500218534486	1.715597974586355	0.4798282447592843	1.6597032860198389	-0.07664352397378238	0.5320605709816827	1.331421146399178	0.005297718799715609	-0.018449378470526502	2.2297706260928383	-0.00054135693745343	-0.06416423375519584	0.006061487031187665	0.5457095745767071
-0.10989916691558259	1.111258886170881	1.3366192136474182	-0.36081716946782033	0.9866388235979757	1.4182579521162697	0.5597777651694454	-0.8426095012358585	0.597828550253951	-2.591623890962037	-1.4276191979885902	0.6951670934293707	0.34598492033313616	-0.8357242297579532	-0.10848843721520911	1.6054605798698383	-1.0521645672119149	1.8254528742492842	-1.1653498504674982	0.1651727120485022	0.5112863636797016	1.4072568371086662	0.3588435837196752	-0.770390323301757	-0.13095452506087604	-1.8373229112732659	-1.201896701920947	-0.3233442072983357	1.681145916511968	1.9457983712409264	0.2602853103460246	0.7716349273026475	0.8732430989504445	1.447216290388193	0.1268038725688016	0.905317917336354	-0.7781330670164097	1.6607968811432905	0.5854258257289817	1.4931921295782453	-0.09847016895994898	0.46080377606883144	1.3172356545259278	-0.04613487989291509	-0.013672454101105852	2.4287114728582084	-0.07749704050357527	-0.07027363576944619	0.019678247720867476	0.5727513867501743
-0.11560666894869782	1.0784866463094933	1.4140216166670816	-0.3693241351682589	0.9575098054293754	1.4012682666294196	0.522772130874348	-0.8314332955872825	0.540785386457825	-2.4674303878142387	-1.5236084121303972	0.6540377783363348	0.32749524639879535	-0.8693659133830831	-0.1721276885252617	1.5597973484014607	-1.0341089245636548	1.6897633658915254	-1.318351554698261	0.11768417018281803	0.5646531367680783	1.3161531656062766	0.3974942015329767	-0.6662861896340126	-0.26092921248900974	-1.9467901041618814	-1.2467543390996882	-0.2808466094647634	1.8253278431711493	2.2517016534777015	0.15426034717052675	0.8019791198688713	0.7786404903492359	1.4180215211345975	0.2673729655562835	0.8061584805377102	-0.7566121915899102	1.5912814652660312	0.6747694105123212	1.3117890504246645	-0.19305225719525654	0.4208692727983122	1.2740644385176172	-0.05264056727744533	0.029215961623702092	2.6338319525200786	-0.11956449851112279	-0.12189645561719838	0.032671079592796394	0.6165423653190958
-0.1245644321925072	1.0392935208161733	1.4718320154182103	-0.39084847014321533	0.9135212393223705	1.3615072175386682	0.48157347679530743	-0.7424683210944462	0.47298934975002443	-2.277932244235342	-1.6233286442634558	0.5862895652621973	0.3212333297932028	-0.8472399514277844	-0.2305093160629122	1.465555390196367	-1.0153369327980717	1.5559923116816878	-1.44852544393823	0.04581825287467226	0.5731008623265608	1.2605092302696348	0.40787504515073747	-0.4149969411862532	-0.37263258894236795	-2.0651620699059556	-1.286579477287265	-0.24369241414894965	1.9973119642271544	2.511135461681694	0.06206955972425014	0.830722922609717	0.6797113968973734	1.3588588848363772	0.4368767414536136	0.6521483107539333	-0.7178589629602339	1.4935870805306153	0.7399374634925323	1.1431063891410682	-0.27123084123828495	0.3726406219944652	1.249188897213052	-0.03290599009869194	0.08140428419016969	2.7934846641981195	-0.17574861967494412	-0.18747305941527315	0.03322419572811733	0.6418070915974923
-0.11955677355475203	0.9938797576347145	1.5345553348823084	-0.42905047141975067	0.8688178915483409	1.3088616610860275	0.40126189031362963	-0.6096885630309414	0.361904811335237	-2.0912138366619124	-1.717759112495557	0.5303656359223365	0.3423480295114697	-0.814581555209861	-0.25227377975464793	1.3294506213184734	-1.00597763414862	1.4603786059442236	-1.57768552797132	-0.03527631697012708	0.5813175042401659	1.2551968492050447	0.40990502922308325	-0.138199984667648	-0.48884026500594213	-2.1552709017391365	-1.3374000789484648	-0.1898960988439146	2.185504034567466	2.728616958735709	-0.032990794340618454	0.8180651140771138	0.5936610178053262	1.226267695750003	0.5991873802213832	0.5102605998956445	-0.6611625092446208	1.402965441953946	0.7575343405469621	0.987338870374767	-0.35136016634093775	0.3455767075744266	1.2068048705685819	-0.02593809147674202	0.14023443121349555	2.820491455973997	-0.18325210429553732	-0.1862185873130867	0.04721401835450088	0.637528366266377
-0.09608342811608964	0.9470407950766587	1.6057504018393314	-0.44681771128783065	0.7747534070010851	1.2603800466755959	0.3142839571979972	-0.44028116674032036	0.276937655128057	-1.864033639097912	-1.8378870754746228	0.4610260711287914	0.35007586431985993	-0.789828399431834	-0.29190964999197994	1.2317034326803735	-0.9655291674801927	1.4206247989754888	-1.7202541433079392	-0.12396205025312682	0.5798277298103927	1.2058069463554264	0.40999316601357066	0.17797746365819264	-0.5533848486190052	-2.2161140804147843	-1.3610505674809308	-0.16582666833769408	2.386443024033224	2.9326200317401736	-0.13220823261070844	0.797288392206726	0.5556735629019154	1.045812114266163	0.7909940907027202	0.3815692158943039	-0.5883443389959959	1.3994229430117777	0.7520062656961866	0.8132199227971277	-0.4592249848933781	0.3655344704240402	1.191157583236486	-0.01231473372189951	0.23960224469848793	2.8294715468354346	-0.21912071699770613	-0.2107051801649939	0.061331562880047305	0.6168030928234742
-0.06855620618674299	0.8710401462411399	1.6490551120794326	-0.5013257535495235	0.6606077258539863	1.1907994206121357	0.21907286894080663	-0.27336892139180324	0.17094090319631067	-1.676008465964936	-1.9359425930884016	0.4247323279806481	0.34609538042406446	-0.7639390439193099	-0.33139151365954433	1.089322499774939	-0.9030770649027614	1.388316700179083	-1.8588246230710284	-0.2598333125119963	0.6528381181442218	1.2419851293281767	0.39609082382391164	0.49693076510171075	-0.6168161404295427	-2.219749951897297	-1.373079785059154	-0.15421161000290357	2.550893936912765	3.0482652097377367	-0.23600173988157555	0.7405912057429483	0.526993180797738	0.8656987219954267	0.9344302527731412	0.24182547083932954	-0.513720372151703	1.3756449690103802	0.7267850854532204	0.6583931835850804	-0.5543957187024235	0.4203293608950444	1.1925380685567284	-0.004936889327394514	0.28258629487231574	2.8037466749084543	-0.2332413441169588	-0.23289764425044512	0.0914679724543815	0.6140831650094688
-0.047525346127698986	0.8044814896325695	1.6689529702407593	-0.5749328411406209	0.5119161090567562	1.1190133501673287	0.1149584204930348	-0.09060298674078802	0.06966507900994914	-1.5137884603585268	-2.0462433659999926	0.42124611340131873	0.36413741447979764	-0.7616278184745597	-0.38419201810562376	0.9087208767887178	-0.9162383453275057	1.3680663508399085	-1.9981242043692142	-0.39943224577832986	0.7184698626811928	1.2458240091685884	0.37046872097756234	0.8304609414547823	-0.6653036009395188	-2.201258634514631	-1.3625877450789563	-0.15838908483819308	2.713691637132	3.0806798179789765	-0.3564455894772928	0.6549222560712027	0.46083827951678363	0.716756121194797	0.990064220552175	0.0924772752919737	-0.43078029606440066	1.3646954268254958	0.6778103268934818	0.5126818884889763	-0.6766317771366569	0.4999668410663166	1.2045013811474907	0.02165057886037868	0.3774903387819182	2.6707291978076864	-0.23294008293061147	-0.25276247421095643	0.11696744668350792	0.6020754553884149
-0.007858419862951188	0.7623815667558277	1.6802534084355973	-0.630716430854248	0.34364281192467283	1.0341700064439219	-0.04095477167086783	0.09802501085724795	-0.039881040261239044	-1.4060097256968906	-2.1650336145674736	0.44243525846411086	0.3967512307467099	-0.7377520087123676	-0.4347727490886177	0.740800568601429	-0.9481164405712036	1.3812657690407162	-2.1177691159403045	-0.5320467000211985	0.7761049840322377	1.2051930991856203	0.30117601414252265	1.138446139088026	-0.6863918423206828	-2.1567084074229586	-1.3604560069757654	-0.17184831102624368	2.8170727549878003	3.088249154757091	-0.4371744923243748	0.5529939796859127	0.4084714419219063	0.5040289199358634	1.1304285349600551	-0.07359385032627198	-0.317896642198416	1.3767940058461172	0.6333417195412145	0.38929390680907067	-0.7466393583290836	0.5904547476239974	1.2403954291026085	0.04969212129592779	0.44784821962842464	2.445973203069639	-0.20979975535158632	-0.2952529165697051	0.13481612871766888	0.5774862780656613
0.030348622242290436	0.7030237200842506	1.6952278295978058	-0.7106289367200171	0.1913226944755461	0.9522596043973988	-0.2137609223573569	0.2344049690974074	-0.12365541205743466	-1.287809087787385	-2.240351802729575	0.4752822525555661	0.4408569799298868	-0.7010745299270027	-0.5051188187560494	0.580356853549999	-1.0296414303189536	1.415286746501414	-2.2384964795426874	-0.6371524306085259	0.8783443673096338	1.1429372682318855	0.21373734487519913	1.3928904289952828	-0.7465258690570749	-2.064998034616514	-1.3975097120348865	-0.2243359376908983	2.882990805237779	3.064936585944314	-0.5083598526059839	0.407809120806563	0.3835469100289763	0.33459283437061804	1.1855867913722071	-0.19192204336481336	-0.20361117444969495	1.3624823276222222	0.587842267089653	0.25391190714170436	-0.7958287994363228	0.7046883402612468	1.2563429384849318	0.05304691409831813	0.507613718392452	2.2302438626271246	-0.22137353625731632	-0.3100580393693534	0.12683372591229988	0.4800628892024482
0.08536000923510005	0.6407742668590926	1.700972319915433	-0.757217936922332	0.06335535116886426	0.8658485084958215	-0.36361591501058727	0.34474176321815075	-0.23448390743947733	-1.190777945718707	-2.32676771251035	0.5440670794792936	0.5099599535343948	-0.6896769990134807	-0.5695982972805687	0.44169604123789874	-1.102157430683216	1.4482069900517767	-2.3417073413489495	-0.7457494772604238	0.9324247146499431	1.0770922146660837	0.11300761516935212	1.60624058747362	-0.7669462903033908	-1.951126787126523	-1.4248542874432386	-0.2719297723165054	2.9159451535591616	2.955862133590297	-0.6179981195330846	0.2755577822648657	0.3634067476695573	0.14687619351814085	1.2522998949198385	-0.3344675178004445	-0.045469179691228837	1.3494632939604512	0.5264078927561413	0.11570663042065407	-0.7958892941155299	0.8509173589945682	1.2677859823459743	0.08245085783776805	0.5619047522500777	1.9667887127293588	-0.18662816201457014	-0.3196712111387815	0.12556773332154203	0.4559547341662779
0.11180655704712154	0.6340555696438215	1.7071809590542675	-0.7236773027855621	-0.013494424825715437	0.8170039404788552	-0.5005465740413685	0.446179980945975	-0.31232572011610416	-1.1248360331220872	-2.39468554371071	0.599666738712312	0.6211938976595761	-0.746292786458096	-0.6354139028584713	0.28615031260931334	-1.172875524252575	1.5219490266146178	-2.369576506864928	-0.8545886843502352	0.9824579367999918	1.0552715466696547	0.02064074523430327	1.744342926119814	-0.7896413286215326	-1.8146245280966364	-1.4412676292719566	-0.33139554567086105	2.8805639183105316	2.837074273047199	-0.7351485765037795	0.13452946905111357	0.36205464405664195	-0.08215904335761338	1.2893429931606877	-0.47637855190883494	0.07591060241087413	1.3389311855689017	0.46891294646693665	0.03348234382402916	-0.7491117469550803	0.9523513388979706	1.2425660792016542	0.13176021789018297	0.6379733098461647	1.6401741606039835	-0.15466286365707957	-0.3542102407645894	0.10917351787741134	0.40721907003203234
0.11850194807050776	0.635968045197917	1.7047575832834174	-0.6479217767017093	-0.0883331434756428	0.736521570755491	-0.6280298899546857	0.46992458684695826	-0.36173880737682157	-1.1093135731362513	-2.446587089045583	0.6725332518851228	0.7030857347903916	-0.7800915950816318	-0.706168112961117	0.17024793266334864	-1.2362701031123484	1.5744888475233287	-2.3858075065491207	-0.9351758810904413	1.0125689637144606	1.049451287414375	-0.1087565499220344	1.8486983935987378	-0.79629783743663	-1.668310908316959	-1.4614974419637567	-0.3745837782519377	2.7940734227614117	2.68500845506144	-0.8247716150436691	0.023220646010758052	0.3563876581458154	-0.24737310024981207	1.3054790534049234	-0.621144687301024	0.17711865430196483	1.309591803272673	0.405219758105735	0.01937059932526894	-0.6579559174265543	1.0719717151465578	1.2406387608613545	0.15294580389739768	0.7353946558561022	1.3522079239704865	-0.1530392244211905	-0.3377443992334241	0.09071658080825726	0.3485083232787825
0.13283567935040982	0.6440432835180094	1.7178229401636167	-0.5386510903821675	-0.13059389777828492	0.7048969045129485	-0.7694238392556068	0.4627410691902881	-0.37136308184762745	-1.1526311695579161	-2.4818099743595323	0.7573610392874445	0.7330563250678871	-0.8529672658860228	-0.7864626386302153	0.06807216154767817	-1.3326244947570747	1.6033266488881928	-2.337159308581951	-1.0219106557040831	1.039526715042224	1.0281817440375747	-0.23621191671390954	1.7609706590011904	-0.7909614742245263	-1.509565756958805	-1.4160582638529564	-0.42496667179521574	2.652368808325958	2.5564612655693923	-0.9306943748785136	-0.0959662468187635	0.3290868972308479	-0.45311822519907824	1.2800029333726612	-0.6958311256299783	0.275723559160984	1.3040767765104335	0.2934756974413609	0.10692040796373854	-0.5639600038434689	1.1376720669607188	1.2281429115386406	0.1735206388530577	0.9175680361942685	1.0902681002620813	-0.18796936888825985	-0.3303675062279751	0.08364999324333797	0.2578429072911764
0.1414876130623436	0.6822984287574719	1.751105581847315	-0.40313240649360316	-0.172779269361858	0.7106758172691878	-0.8828567887034925	0.44323876404391427	-0.3535586296276535	-1.2140291099606446	-2.4850683824818502	0.8169951067441753	0.74999911932098	-0.9569758879149797	-0.8899246600770907	-0.022000510126381424	-1.402455824534024	1.6383070036424237	-2.257176364363098	-1.1064807615310817	1.0131620282219482	0.9840167455491045	-0.3625982904553861	1.6398463973368067	-0.7866888198815022	-1.3563648519237337	-1.3793630310400151	-0.44364669468812823	2.443474043706076	2.438411338016813	-1.0329143419122846	-0.21748689484495737	0.30128010133710104	-0.601677129500623	1.23250804914395	-0.7368415464706924	0.3742822958334232	1.2721138622036494	0.22000813499785776	0.23280017583843	-0.4311480581357284	1.168874989679622	1.2488653811483912	0.17924113854176463	1.1977037119735319	0.8836887216907809	-0.2559711537800487	-0.30849999421533714	0.07123661637031653	0.17508318623326136
0.13997131957067982	0.6952432266541482	1.8134877599999792	-0.26893235545928695	-0.1587721169304936	0.7039255715278406	-0.9766826700818025	0.3961409238458512	-0.3422291342565145	-1.3580296750210916	-2.4525749063895317	0.8694573490054218	0.7556835207343868	-1.0747378123496805	-0.9629702195283005	-0.11852941959559685	-1.5222745264651203	1.6840110078391892	-2.1181426991847494	-1.159846501373451	0.9708028154135444	0.9203750269574942	-0.4472036902930892	1.4753041792794608	-0.7853082450783703	-1.1931937501822638	-1.3066218081263408	-0.4833466913957536	2.180770782877262	2.350421811173237	-1.1439550929589672	-0.31727633328330707	0.22335555148514996	-0.7278381318072858	1.180856539365265	-0.7610846591660102	0.474270539913637	1.2300029311025773	0.15169067355860938	0.4109908869384224	-0.3092676236488995	1.141123138300235	1.2629642017749987	0.1965966672486364	1.5048137456860555	0.6855564917208308	-0.2784518481897708	-0.29082596661472027	0.0604415683616065	0.11393708197583352
0.1401315056253167	0.7457245807785605	1.89669246148735	-0.1043747964846383	-0.1255238028817744	0.6800909266918429	-1.0263896815442848	0.3512545773810735	-0.3007772448756737	-1.4639544497656984	-2.3983632116000626	0.8877348288535678	0.7483639830479449	-1.208930708724576	-0.9991107787625146	-0.1830562603830339	-1.6454235084256865	1.6837627249313756	-2.0102241104199576	-1.2153028984285166	0.8980972768392441	0.8334683978568431	-0.5178728554126847	1.3250683808570987	-0.7652132118327922	-1.0618434441515563	-1.2487194266671242	-0.507523820723958	1.9299631590925557	2.2780207867531064	-1.2659624091610757	-0.3839541731211599	0.14039305841876024	-0.8052587727399982	1.1330393151939668	-0.7318578950934052	0.5392457989775036	1.238941440044106	0.12307537694012478	0.5514483018742243	-0.1973942325523254	1.0488617777052827	1.2342232122219536	0.22181331242044172	1.8429792119168524	0.4432532949093769	-0.29158297105057857	-0.28758891446934676	0.03166441686220607	0.041668113378427185
0.14291709133397584	0.8143656648074783	1.9890488515894411	0.06300986467653417	-0.09398956397446569	0.6771375904789729	-1.0398333290406854	0.285058361018205	-0.2339777552179938	-1.5691797051802672	-2.299767383513358	0.8625248284123985	0.676345531928668	-1.3334659587133515	-0.9916926750431874	-0.21813137869499982	-1.7173517699973069	1.66268924745004	-1.8529636294623344	-1.2494106909287312	0.8458984923233613	0.7723166640609891	-0.5541735371984765	1.1630980806489783	-0.7014332900214642	-0.9095195054596635	-1.233431843926288	-0.5240936390156838	1.6410405212793453	2.223101406455838	-1.3506728411928317	-0.41753874175478406	0.10712456095131018	-0.9110392058372756	1.1031440185294628	-0.7015433490134237	0.6382948048568633	1.2606322450788352	0.09072097707104612	0.7572473270060477	-0.0648234590800864	0.9227817208523448	1.176783764572979	0.23953940432165485	2.1308789149009417	0.2589893471013315	-0.2932727093691304	-0.32346098636098686	-0.003978974124994886	-0.03171001859548197
0.1551767114597878	0.9009295032217477	2.0702685528944875	0.23190944425886376	-0.03403506624334128	0.7129220507225071	-1.0226610584798084	0.20746534773910516	-0.12566921620772498	-1.6665874532166587	-2.1798331466849015	0.8111827322877263	0.5773166230587592	-1.4434231291415436	-0.9487197765053681	-0.20905091249059632	-1.7421614130211964	1.6183271546856903	-1.701776585970014	-1.2492911860019906	0.7671941126539095	0.7823089121334866	-0.5631501922811323	1.0087865747141087	-0.6115177391508568	-0.7421038441437843	-1.224197494708111	-0.5352626042516414	1.4183510567430877	2.1534729841183973	-1.444281321006989	-0.43584226620512245	0.06929866975741446	-0.9986229972159502	0.9982492288792641	-0.6359801753700538	0.6920132997344806	1.250274286215322	0.06705357374274243	0.9346078863107609	0.03195415445714695	0.7903898186754238	1.1364704659088722	0.24994125407292045	2.4253279536065735	0.13477501981243434	-0.32891934014451774	-0.33887996447750957	-0.04041861918334788	-0.12164156334282406
0.1719071823763399	0.9989191278670193	2.1032969217456987	0.40328369018108445	0.026557512666481466	0.7741316530728855	-0.9720854415467685	0.12704097368355377	-0.026094232623463387	-1.7769870130337306	-2.0623543089028162	0.727568509039392	0.45067864128309554	-1.5366274365274617	-0.8599811383761955	-0.1706149311245257	-1.7308146092610297	1.590752925246693	-1.5609422061975504	-1.2574501132731044	0.6655644288955698	0.7943178166440632	-0.556560609058592	0.922141066330596	-0.5146853690645617	-0.60719448494245	-1.1470530521700548	-0.5269040813697571	1.1745979235177317	2.0957106028786088	-1.500199751646558	-0.4667316295050693	0.03498582335927495	-1.0824746983518314	0.9422279332659921	-0.6060790658477747	0.7206493944692445	1.263309247120361	0.007362425010955737	1.0603722321019455	0.11206546242374353	0.6365596184245159	1.1113794974129085	0.29826149544505387	2.69731095756942	-0.0014027840796439317	-0.35543072093931616	-0.3429100456247808	-0.04527701687500827	-0.17766292878873463
0.18310789387242332	1.108348873751736	2.1240181395550803	0.5578114065840287	0.08939100317544454	0.8607681258806157	-0.9164511789616219	0.014318452214417975	0.09840663364490362	-1.872403623698728	-1.9361731015455514	0.6134489073717865	0.2940071889604508	-1.5626319707711498	-0.7481342124627484	-0.14198526410693008	-1.6969546041351617	1.5724438634303122	-1.4442541662633457	-1.2300339176651016	0.6248801585190236	0.8082982621138637	-0.5259146280718643	0.8268200932904325	-0.38242676776458145	-0.4892328271121018	-1.053739167806128	-0.5243380690015026	0.9664418132593884	2.0726394099243763	-1.5610444811078412	-0.5015421315361838	0.03719109300761902	-1.1771187472755669	0.8878339344596512	-0.5450392688258401	0.6955176497685756	1.2891757027733104	-0.05746896180891411	1.213857072294371	0.18506532957246513	0.46524538174195323	1.1074620464164429	0.30959199425401207	2.9087937622314772	-0.09504003502373068	-0.36682513252028104	-0.3265157363679837	-0.037058859651306036	-0.22179615370085254
0.20196573196452788	1.2238217884937133	2.1144047814234135	0.6585869070814392	0.12335703794924899	0.946651936609423	-0.8532267902552029	-0.10833563646335136	0.20217163530745105	-1.947078763906034	-1.8155004047623269	0.4885059788652451	0.11492117523717367	-1.5125389111645127	-0.6268630844367732	-0.11545210174516936	-1.687659410818458	1.5763915586601531	-1.3912176297207108	-1.2028472258368623	0.603176421288761	0.8028238887383049	-0.5083124055816294	0.7965117635843745	-0.20688877332643824	-0.3763049289964858	-0.9620874489420433	-0.49644357162492725	0.7730694533440252	2.0162776118605694	-1.61408459182835	-0.5322836435721113	0.06354152321203803	-1.2659742402591616	0.8657917746222072	-0.48089481973143694	0.7080044821834864	1.2859561243127768	-0.12434664371185837	1.316677418789704	0.1941313808444213	0.3122860622376519	1.112344586211869	0.33204627592977654	3.1075745368647483	-0.14708474553254341	-0.3670055919348656	-0.32425533459020234	-0.02403601874627425	-0.26796866267521624
0.21384083976445	1.369394155811662	2.1042453997716435	0.750244376985439	0.17836038336484558	0.9810792960346182	-0.7706442843965434	-0.21428470144347916	0.2926421339708908	-2.006827444794185	-1.681935385728088	0.34434566013576756	-0.06954222886263903	-1.437922928319474	-0.47420517408160795	-0.1234150588908725	-1.6630274562667637	1.6052150891657235	-1.36853093814895	-1.1689798012006596	0.6148827273261904	0.8068899941281937	-0.4923391326046335	0.7449948141444229	-0.02610822038840377	-0.2909381083989576	-0.8382044748972273	-0.4933426941894866	0.6062895203294985	2.018209581897408	-1.669150186936346	-0.5334857051509314	0.10098521150007833	-1.369269931154561	0.8091725904057496	-0.40460785850890735	0.7153662765426324	1.2513968943287135	-0.24330811744129116	1.342021753819501	0.18802228478291275	0.12973947175090783	1.112613088372861	0.3438225252379724	3.282475122164415	-0.19809093941714132	-0.34683367803209914	-0.30579075059660193	-0.018280890695648176	-0.33454000291188757
0.20103722371394533	1.5221298980122193	2.084215504243786	0.8148877798901084	0.2455435259830491	1.0302702254932494	-0.6769468855283984	-0.3565666271863503	0.3393127515499678	-2.008252600353322	-1.5602650758052377	0.21496002459002	-0.23814151716491588	-1.3386233994019743	-0.32999587796762386	-0.11919823278490718	-1.601681610304345	1.629868749695169	-1.4041210649161808	-1.1403997905674665	0.6610991552154	0.7816307431083729	-0.490855320952456	0.7704408635981483	0.11148132099033434	-0.22743561743828017	-0.773513774817797	-0.47741287154130524	0.41231936202360286	2.0209790317923444	-1.697601836533822	-0.5342411327030281	0.15499468730283023	-1.4441012728352907	0.7543652686085116	-0.3348603699924485	0.745857224341395	1.2121145366171855	-0.30659997477722134	1.2541917757747858	0.1404808968495454	-0.020956259982355185	1.1578992615028638	0.3087851363109088	3.3465455054580353	-0.20942551507503068	-0.30695599245299443	-0.2932998314339582	-0.020147927517762	-0.3440312404121194
0.18873251966305812	1.6690295730023508	2.031811660873502	0.8733837603369652	0.3061826113665004	1.0680727077891181	-0.5383892094726566	-0.5115954074708957	0.3844936589018026	-1.974057060332123	-1.4629458233635542	0.08249497333969727	-0.42421895882742106	-1.1867210027540058	-0.18787893116244178	-0.10241554065657321	-1.5317681105996328	1.683333622725319	-1.48694020688058	-1.1193506273347331	0.6974024710971154	0.7810353967694214	-0.4922337252195061	0.8359151849430498	0.2826651358966022	-0.19004230860902252	-0.6820492774149732	-0.5024409834743169	0.3112935759998766	1.9894631959488556	-1.634690545744311	-0.492755762148394	0.20999695506718666	-1.5449677153931516	0.7238140274909477	-0.27120842487107455	0.7869609455254538	1.1882690906127145	-0.40825099950410754	1.15130923955375	0.0996645336431681	-0.14481796210542944	1.1489363823783636	0.3069553863417485	3.3190739748764377	-0.18143382114333978	-0.24324232361199702	-0.306662398008173	-0.03380164897339291	-0.341149791804105
0.1853235914826587	1.815086406550869	1.9484784391721597	0.8985784295911456	0.3513524316032167	1.1160579399338504	-0.4061575375359391	-0.6886847097850823	0.4397807903380861	-1.884515371045914	-1.366657145195127	-0.058405990175062525	-0.5966032761001836	-1.0056593572300434	-0.048188788437627555	-0.12129473744074093	-1.4282955251533394	1.687961136626089	-1.609331714026401	-1.1215533204162487	0.7157209307829399	0.8132468427542839	-0.5526759415036272	0.9046710248845375	0.455455693508514	-0.1806984484341439	-0.6462660222995169	-0.48649776128374284	0.2681974855227245	1.9459421849426994	-1.5632968666918015	-0.41683105784002655	0.28952606784350704	-1.6110226266927445	0.6246853101900809	-0.2099050671355819	0.7919869989891934	1.1756692409907896	-0.5270904420616486	0.9725714806690627	0.09201377130640773	-0.247585495943546	1.2019202131354791	0.2635460869444658	3.220875065467226	-0.16178056444849687	-0.20599011936199413	-0.30214742920657295	-0.04262387292099387	-0.37496001435714144
0.18922182949779906	1.9287608682501756	1.8488332981464293	0.8923497760563601	0.39837111163462785	1.180863479215716	-0.27129713707258174	-0.8501787954870492	0.5090779844525125	-1.7845409011916193	-1.2792283713489732	-0.1918786706549792	-0.7495379381387606	-0.8146365836600543	0.0756845901107966	-0.13119312250190435	-1.3486404368054887	1.7105369299983124	-1.728519943565597	-1.0902192644258952	0.7487266755251064	0.8514925985685198	-0.6265194905676367	0.973508536161186	0.6797963874506818	-0.19677134374812955	-0.5646098636945289	-0.5013656701972808	0.20695287158018988	1.9413378893638424	-1.4436103976415542	-0.3244867006036945	0.3464777968771412	-1.6712760665978776	0.5040945409678004	-0.17053590020952686	0.7970263488906676	1.1771770783616782	-0.668007735545994	0.8277324540590207	0.055520662794777034	-0.3234323960248815	1.3142971686630651	0.21327129673427275	3.077329258143986	-0.09056767419522582	-0.1963015001496431	-0.27772484526410457	-0.048747011027930276	-0.3860544844004101
0.18811038181599254	2.0019315296728775	1.722234487319917	0.894209789339997	0.4450732386322551	1.2589690213214282	-0.1550254074037089	-0.9895048540539164	0.5601352078945966	-1.6659730120930487	-1.2004742486611304	-0.2926370030483961	-0.8660029695433474	-0.6465400407541175	0.17357448150244814	-0.12872181671477254	-1.26069608930815	1.7396769819890145	-1.8667204530749995	-1.0774111881014101	0.7820972012313788	0.9036921248049927	-0.7259859533040343	1.0230122223708973	0.9020131499546992	-0.22748618278085236	-0.46699778426260635	-0.5059803051031416	0.1902548119851847	1.9634624530945204	-1.3051449205159185	-0.21834457078682648	0.3866502204377939	-1.6864374388498362	0.36984220779387755	-0.13593084258805893	0.7734754028984642	1.1968866043437723	-0.7612629528826141	0.621932149303212	0.013353777967533014	-0.38667145173027934	1.4185685755935118	0.15623107105006184	2.9197767081581967	-0.037626085426526554	-0.1869315835607424	-0.24884998370984576	-0.05606861060652708	-0.3868158675397057
0.1789981121535629	1.984377063763113	1.5973222376324276	0.8457037906069717	0.49064410982198553	1.342500201339686	-0.02110579071030212	-1.0607128244878383	0.5886807354230033	-1.5191058199340026	-1.1034964256163051	-0.3906290070118711	-0.9675484670471945	-0.49342801758352695	0.2478602510575676	-0.14212252405300713	-1.2028345360374708	1.743396043030998	-1.969272305366881	-1.0723451298149764	0.8369179947653862	0.8804979228489055	-0.8094353584573059	1.057195241154409	1.1143233973029136	-0.2816223026523763	-0.3282798746352649	-0.5104111987839384	0.21216376615803884	1.9964067164391477	-1.1302774497146408	-0.09865204203553365	0.4440889150260798	-1.7011530749803583	0.2497562125236259	-0.07061478357196004	0.7829498534754669	1.2276690648899113	-0.8840462797293123	0.4249713164237738	-0.04968151475449581	-0.4523161613054107	1.5037427328164656	0.10373278372266906	2.706685038183393	0.02850368378676323	-0.19943005793022262	-0.2255918553358688	-0.05697764682798743	-0.39303298946521503
0.17945480520293383	1.9493999427027986	1.5034382501552965	0.755166856756837	0.5606123182786511	1.3920298874977497	0.103484793629699	-1.103648640456179	0.60546194997562	-1.3423458256291858	-0.9989578013686895	-0.4698330842121555	-1.0443857764281927	-0.3781115938417726	0.29259485054873763	-0.15981207196206623	-1.1266428701788915	1.7053350078369067	-2.0486692224846794	-1.043545121475738	0.8885277794372426	0.9165722887266663	-0.8797704632486518	1.030596451039238	1.3414473207513946	-0.34271614775470405	-0.2222623588062341	-0.49569068483672235	0.22197289404134724	1.9447371638841144	-0.9063324237429949	0.0865170350334579	0.4825645571191261	-1.639768254653717	0.10126722454726571	-0.011061164813755095	0.8004405786245596	1.2472376960277143	-0.9769052768244944	0.26455586210851156	-0.11889760315995149	-0.48839404253789614	1.5792459872464653	0.03497173921763556	2.50602103936048	0.07999628500557568	-0.18492562009560198	-0.21989831900270213	-0.0630336985540146	-0.3956170490462772
0.15771217644803498	1.903771682151244	1.42518995464791	0.631895472905229	0.640516311220513	1.4077813826811636	0.22685117236505184	-1.1361425713402078	0.5726704533594915	-1.1791572003228101	-0.8969638306628157	-0.5326258880830641	-1.0884389166209634	-0.3331195723238434	0.3783046050902768	-0.14258055861279292	-1.0614358369299992	1.6719339114380989	-2.136756104975201	-1.0073554988312792	0.9139482599899825	0.9290820493371561	-0.9561373029474025	1.0055838673354918	1.5143647022102613	-0.4085224923865921	-0.1277012861359262	-0.48710046153429243	0.2190152834408871	1.90492070316161	-0.6630774213357638	0.31458916066259845	0.477402804675346	-1.5070342588646972	-0.08017125704476709	0.023549044690012483	0.8225326099208653	1.2287024979434706	-1.0308242345639944	0.1392121713755439	-0.23846369362235506	-0.5374235942942087	1.6372129679265537	-0.0334101120006261	2.354425056383528	0.14163991441496576	-0.1962233506195271	-0.2243979470752116	-0.06517535041286818	-0.4304165024247486
0.14516390599605014	1.8361152206424578	1.3693986263323292	0.46894277655943306	0.7258048233356635	1.4366932299674335	0.32970668742853915	-1.1647197026513556	0.53235757584852	-0.9918054862735219	-0.8056787673836092	-0.566445014585885	-1.1282495175159641	-0.3328657293935561	0.4838152231123553	-0.08289874321877773	-0.952798559789672	1.57282091589179	-2.206185503188016	-0.9457079317647274	0.9298922938253465	0.9573786454936796	-1.0438954376742664	0.9683671473618656	1.632961965772589	-0.4613836699399355	-0.021503483938241853	-0.48399400095618816	0.23899926524949536	1.8642068807426633	-0.38890304277537435	0.5657907684066938	0.4359950399829856	-1.337631516830134	-0.28100073909698775	0.015891829983824424	0.7934651196507069	1.2352002881227193	-1.0886671893671378	0.009921949654285361	-0.34045612696271715	-0.5941107383987748	1.6802957256522078	-0.12689026407080237	2.139884466289334	0.18674201690001405	-0.22330088442669363	-0.22400082196047552	-0.05901551061076984	-0.4525445150525684
0.15872713320961168	1.7504396535224256	1.3005100618963943	0.31194009880508533	0.7754799449003498	1.4822746722265996	0.411920339059696	-1.2241108388624622	0.4682662902594995	-0.814567343100876	-0.7186518075960622	-0.567582514129385	-1.1227950925463337	-0.3409801966207521	0.5739271906508293	0.02216077161788762	-0.8599932216104923	1.4617822138916172	-2.2406534350256067	-0.8828627352107599	0.9431439246931754	0.9409339663163732	-1.149170658157222	0.8766772997080556	1.7118342972434817	-0.5080200011790891	0.08481263146011288	-0.46567235999086076	0.2602890106249101	1.7677799104509968	-0.11068295720051599	0.8097784665605345	0.3622537755248872	-1.1222776518931554	-0.44782630332403117	-0.02753219260117052	0.7683951295164058	1.2780311831268854	-1.0869089004025345	-0.08348075672464961	-0.4646748425261606	-0.6574193431074444	1.6900113936972936	-0.21309544480726847	1.9154264608179983	0.20860966897387026	-0.26157810013351834	-0.24247965360910356	-0.061109407087448483	-0.4362752028172466
0.1998629304242105	1.6209857551243203	1.2656794694794093	0.16125295204563336	0.8156702591516071	1.523148779044058	0.48671585954920094	-1.2916480436335713	0.42251179745497564	-0.6487235469339547	-0.6346028865134693	-0.5847095954774529	-1.1069986168793198	-0.35859346477245124	0.6803815136976199	0.1288092426887735	-0.7887093705034846	1.3297163020381393	-2.2713450689222485	-0.7876734894941112	0.9431148397679705	0.9580199416980777	-1.2267513044370164	0.7786378849338135	1.8196899605881125	-0.5472895002463672	0.15481947495038922	-0.4654462427129789	0.3263198653778666	1.6745942355908876	0.18127523296335038	1.0551199278505483	0.28345742523461864	-0.8995851610927581	-0.5984510793667546	-0.11308182205438407	0.7006159472106726	1.3155711704347925	-1.0989482931834251	-0.18059270061997662	-0.5993746409090985	-0.6867888806189357	1.6272482228019398	-0.2803549908390597	1.6927390845541797	0.19592234003080752	-0.27194358584421946	-0.24266881572953003	-0.06531930741483233	-0.4049627959769827
0.2424364467043004	1.4679737323804676	1.2192680468529864	0.011429914588951994	0.8335092428637534	1.5474659793416972	0.5043951762417558	-1.3826559639461409	0.3556996399748045	-0.50454137453175	-0.5451118048253383	-0.5777490163844277	-1.0639412897192408	-0.3953410737746396	0.7812844340919785	0.2423814564241229	-0.7361342531067768	1.1268605437511774	-2.2837585825708433	-0.666330970803213	0.9682421376507444	0.9566514467387442	-1.3030232774891524	0.6400199149612653	1.8474440153317289	-0.5579944871734205	0.22463138071241068	-0.4298744216909223	0.3803397531097912	1.6490099414920933	0.40330969217934365	1.3131504158515166	0.1949533575170111	-0.6061611075080268	-0.7944580266058886	-0.2229522218395969	0.6128077497922799	1.3619229488366922	-1.1157466326795293	-0.2831196719895309	-0.7269747439309533	-0.7154826457942769	1.5631953122750966	-0.3621474945727591	1.4534799568873242	0.17782170778631182	-0.29611771496797024	-0.2407221639000264	-0.07245191485257847	-0.3768093728239314
0.27282270209872794	1.3013906644308508	1.1922825324069928	-0.11639150729042332	0.8612997535625055	1.5388442756710357	0.49350472948853136	-1.45717814028039	0.2854011680881645	-0.4136371026039999	-0.49412780808370727	-0.572163471934319	-1.0050129574890725	-0.4405391691696744	0.8651255185719042	0.4314040711158317	-0.6739067030371891	0.9501790436064036	-2.273009212465686	-0.5181979666465905	1.0181468486910543	1.0044911169653423	-1.335684972009932	0.4816019127169026	1.823936142293077	-0.5583383754409308	0.30185932211265226	-0.4237173877927766	0.41297916547634284	1.6149708571835901	0.6419795495379378	1.5426263584301694	0.06259896031222281	-0.3419121514773743	-0.9330759863893338	-0.3541619577328631	0.5831626031716443	1.3825756826646036	-1.0889930242522665	-0.3243987550330111	-0.8576243759242322	-0.7545696202196647	1.4139333079712402	-0.39341732720297434	1.271324672171285	0.14417449517121342	-0.3247994645924321	-0.27168470042248133	-0.08756429120933422	-0.3335059273758877
0.2953849158767947	1.1835829262741215	1.1648507893203668	-0.24346085563450978	0.9006781873594212	1.5209593046213992	0.4523163499005075	-1.550605099873769	0.18368442892201178	-0.31584192085079893	-0.46927520336821055	-0.5670215042653691	-0.9588128694497187	-0.4978205170094811	0.9632018559350966	0.6372419693385958	-0.5940362303631244	0.7637407822912045	-2.2383028232380235	-0.3541054149523509	1.0301750158573102	0.9913029666061239	-1.312354263551044	0.2914446309150131	1.7268602735195633	-0.4958183386959508	0.3382295863808734	-0.3934348128046403	0.4919876825556986	1.5899695251855286	0.844649947679704	1.7357296579663088	-0.05800779761524877	-0.1214838536197163	-1.0347892981363027	-0.4954418263539237	0.5829328702752272	1.3810065866657621	-1.0784486702370977	-0.38597502046628357	-0.9582454478230226	-0.8074294626338432	1.253083340120847	-0.4209310579035166	1.1082339478943237	0.09800970108718692	-0.342285298082065	-0.2951124361988208	-0.12069093901312782	-0.28144005238596376
0.32654352484765564	1.0837142031093348	1.13659035319861	-0.34112194703573384	0.9540250988797689	1.4940039501094038	0.3666435853787348	-1.6192173556994507	0.07323941404932273	-0.23596882373479017	-0.4912449520384013	-0.5717615305189012	-0.8996784853404589	-0.5196348662250075	1.0621745957412583	0.8539071076000855	-0.5415902988003167	0.5815667199951131	-2.1716344725629746	-0.20021797018100534	1.0181835661509806	0.9957224693227372	-1.2850902379748264	0.13988531933803156	1.5738278176257978	-0.4405886084381989	0.36042900009211964	-0.3686897103732543	0.5649392712848732	1.5530427158385047	1.0449564656840713	1.8844723264966738	-0.18735520486704133	0.09591449104809334	-1.1033555964022417	-0.6099613566131732	0.5814687847424329	1.364541142595382	-1.0897686081147762	-0.42489512522303646	-1.047884380348582	-0.8356770651081001	1.0933044144346398	-0.45359235369027473	1.0036569714295596	0.030363588891179554	-0.38068648673103433	-0.31613163830805435	-0.14226875939297806	-0.24523737660479994
0.3592993693801912	1.0437885658164874	1.1149157333497006	-0.40671775687498446	1.0242868526271551	1.4318835761756936	0.25851925583959723	-1.7068069136402808	-0.034878237404325316	-0.1690428535748762	-0.5544494593101168	-0.5721181000613965	-0.8406687344346621	-0.5144664253984674	1.1252937377217171	1.0780563600903696	-0.4887125274984725	0.4177038314373367	-2.0634673100339875	-0.05712820294383973	1.008653661581946	1.0109546230057889	-1.229514599579433	-0.007693973066546328	1.3559983699983982	-0.3611816073173511	0.3490973712409044	-0.35147576491241267	0.5940355372394898	1.5263412144053992	1.2272387154980429	1.9820503104558074	-0.3157460619950621	0.254410456002295	-1.1575493631818798	-0.7259740940608397	0.5657287572284165	1.3611141599230672	-1.0565709289131084	-0.44432894530970685	-1.1051342334093899	-0.8702447605588255	0.9303725674991599	-0.4619040435458873	0.9824322689470784	-0.06395754586139937	-0.4050043987019132	-0.33296837117644446	-0.18381559645772413	-0.20771047402259218
0.40421513078584315	1.0110300618885615	1.1105540605698394	-0.4441751353721082	1.0847696460446012	1.3738801331503945	0.11098326718130654	-1.8131120918983559	-0.12671825675187642	-0.13564749766683531	-0.6745896117744896	-0.5869595065876597	-0.7624226940760324	-0.4643123202314948	1.1712000634043107	1.3277289428642454	-0.5050171833397628	0.3006052493889859	-1.9489073216566322	0.06659925384185325	0.9883575925795567	1.0356102976046324	-1.1055190274978535	-0.13329862857055003	1.1231460682702585	-0.24336509142614354	0.35323473118246695	-0.34757314819045926	0.6567648492547975	1.5588477614561214	1.3296103738058345	2.013752085649192	-0.441675672251814	0.3469821592492484	-1.1873452110420544	-0.8219769046813953	0.5302413036053244	1.3788170282780876	-1.018072828898458	-0.43003469230728547	-1.1942883419628407	-0.8905888498272383	0.7497921316003352	-0.4447450345595868	0.9802983564165559	-0.12662926738741132	-0.46827004062729466	-0.34962427944105434	-0.22480205045150708	-0.1578705942416823
0.44539631380736305	0.9574178435010167	1.1229571087942065	-0.4789440945365884	1.0785426884534954	1.303415974307598	-0.07765073691651596	-1.90427990251021	-0.2077650460400279	-0.10927636957277842	-0.8038324284077202	-0.6081545766832696	-0.732732434561702	-0.3834093942081881	1.1353476497384785	1.5793752484517793	-0.5106306363425875	0.17338196586269827	-1.7999861291886958	0.1879257480084832	0.8966364292644318	1.016848326760208	-0.9349820407523373	-0.2431048474399772	0.8905571758760485	-0.11007191920605938	0.3568664977017544	-0.33905773899972413	0.7054297968578065	1.5597809744237754	1.3841465653894722	2.005688878355361	-0.5777936914513796	0.3739347580277137	-1.1710424351931041	-0.8509889191299511	0.4893221812984839	1.4186497510056062	-0.9561270605682403	-0.40914423358361135	-1.229202205601159	-0.8862522375672922	0.5710742339863301	-0.4124456194520068	0.9666712562505498	-0.20242697391389924	-0.5461870446750853	-0.3684449794259248	-0.2892052351952206	-0.09383783102804513
0.4845827060974505	0.9380567029576712	1.150994759247608	-0.4974090709357665	1.0473211021477782	1.2294958057903855	-0.2722691183070555	-1.959881250047199	-0.27475581456096976	-0.14634352921259744	-0.9516507600561889	-0.6373169476640396	-0.7290748571334509	-0.3113886804953888	1.0676857152485104	1.8150630483451864	-0.5591821929204718	0.08121962989076378	-1.6355559571097777	0.31659194959331394	0.7805071876843821	0.9638477962411134	-0.7566562590719459	-0.3644569137927925	0.6628390319595534	-0.018434556749424968	0.33182264577579085	-0.3475474657342059	0.7599313953611524	1.5532119124348756	1.4225388444264748	1.941558854622367	-0.6893395926410671	0.36750358766302677	-1.1256825331808993	-0.8331495561961682	0.4618079365630409	1.4158248531337392	-0.868155246031064	-0.36517985107540757	-1.2613634798294444	-0.8674314210138041	0.429761743230116	-0.36089860814446506	1.0111606135990205	-0.27908584739714576	-0.6090981101120624	-0.36181461831326783	-0.3563461505056803	-0.05393024052008263
0.4988089848563673	0.8766315483771374	1.1950416751648512	-0.5198164096717696	1.0016857639555494	1.1650933178468244	-0.46385909347040205	-1.9892166795376316	-0.3191921062554861	-0.18926928716929142	-1.1249311031537461	-0.6929311205585259	-0.765514098559911	-0.2550574129019612	1.0059498035696002	2.022124503037044	-0.6138994515584871	-0.009501574621763653	-1.4465421287911735	0.43430919127079565	0.6752531790072066	0.9451523350678761	-0.5474384188101176	-0.42973969641118515	0.469890687701921	0.09161276451551399	0.24541692954237368	-0.35485635779530683	0.8003556279381743	1.573455670805864	1.463451183997708	1.8326719430948546	-0.7938402354951974	0.2574006133440193	-1.070915243924917	-0.8123225328489003	0.40303583504793306	1.4408227489546481	-0.7381658664054768	-0.3200240703899465	-1.2777822385302515	-0.8468752763637715	0.33464657272080406	-0.3076453679325437	1.0654320347268054	-0.412331200242736	-0.6876156941906866	-0.34611769784708085	-0.41407299465020647	-0.011170719707382043
0.49724646280429496	0.8533877957588084	1.2103338508803112	-0.5803794603197517	0.9135925801499101	1.0519082751024984	-0.64795023136516	-1.9923978818795192	-0.38093013210230897	-0.2466244902250622	-1.316858657500528	-0.7249572574008051	-0.7865226220621828	-0.20047812922422933	0.9228155967454406	2.2373167605986213	-0.6585062185436288	-0.04593920943933986	-1.2082434284998904	0.5493617039437512	0.5483069948091671	0.9260803604747412	-0.34229805242717193	-0.48156961235203016	0.297083705743305	0.1671598175546683	0.18058675511611905	-0.36131884542858533	0.8509125296719693	1.617318198005591	1.5173581942118815	1.7035327196490222	-0.8508664544668255	0.17454420184521452	-1.0109967544251406	-0.7799633604387235	0.3255053303683766	1.4695381683690178	-0.6494441115878349	-0.2586114859260921	-1.2745679814577375	-0.8349145671689031	0.2806414240765706	-0.22490217793474074	1.1464864388750526	-0.47278840285409346	-0.8232266334412669	-0.369894320248991	-0.4497685884014673	-0.008876590791945277
0.4779741612563358	0.8306183821511552	1.2244094954182987	-0.6483860630760372	0.8170938276312482	0.9093676137956462	-0.8127520398250352	-1.9836035317212217	-0.42532457734770074	-0.32661599150383913	-1.5039959579721507	-0.7631619757616248	-0.8113139824936738	-0.14539700329231336	0.8599128928745644	2.4305744275115093	-0.7080841318729152	-0.05492158871856443	-0.9547400274533373	0.641576526354245	0.41426327592832746	0.8970137982243566	-0.14950551255106695	-0.5284849330130748	0.1666764227155237	0.30932385712172517	0.04807579677123963	-0.3870559606484651	0.8614166305711347	1.6154273815310922	1.5633663238865052	1.5315887687336132	-0.8953210562630121	0.007742048650985855	-0.9396136383136016	-0.741587188873144	0.2365998074913737	1.4996135293239332	-0.5659537640688421	-0.15849582093345244	-1.315570693328473	-0.8326775005537448	0.2588550425763257	-0.12816329116767106	1.2426101094376094	-0.5420387773985877	-0.9278064813092552	-0.38592994290585925	-0.4853782138291196	-0.011492521736758198
0.4517897721871288	0.8069930045070957	1.2120038986997828	-0.7104367950357522	0.6598555948019384	0.8060793134582349	-0.9524162785632836	-1.9851153004657107	-0.48160737977445844	-0.4035335167673989	-1.6541528024205299	-0.7748198781689617	-0.8794238361447608	-0.11472297643367502	0.796420720799039	2.5611988893460094	-0.8085735013231462	-0.07316650677790465	-0.7013671276329884	0.7150301005644037	0.2759976739098952	0.813079486346193	0.00677147663879373	-0.5714969634247297	0.07423747240452652	0.4312204579176594	-0.05618364270273707	-0.4118389167871118	0.8483954739711986	1.5954465292393238	1.6031113741645697	1.335661717970553	-0.8724595976927887	-0.1530577772280318	-0.8919363634007095	-0.7043906785429942	0.10295443092444634	1.5169672234996248	-0.5121810554435788	-0.10387848343640733	-1.3859928145032092	-0.8219207569480217	0.3000221870475669	-0.06834914932762051	1.351523820554752	-0.6292071414930198	-1.0380999854140858	-0.4227721926589501	-0.5112276322448441	-0.006260649342398145
0.42953713243691405	0.7727605051191111	1.2057160140777352	-0.7451966980328667	0.4864024138474875	0.6409955690824868	-1.0906271905472096	-1.9964476361765933	-0.5215050984592514	-0.5103403033823876	-1.7891563720610606	-0.7906765470752041	-0.9384010195803059	-0.0736269608612021	0.717496004952962	2.658552543063825	-0.9123199092612051	-0.04307302001467907	-0.4570372546422967	0.7535527201168625	0.17128546981767817	0.7579294671484047	0.11056856125184755	-0.5896445285530818	-0.02609529783637553	0.5123549117424269	-0.16706579182702036	-0.43530559121135487	0.8468049866008572	1.5285501080279873	1.6199368411801118	1.1459249609137778	-0.830944865449467	-0.3052108879125299	-0.870743551981878	-0.6264514295915279	-0.025875419109541643	1.5497335884681689	-0.46737624817791606	-0.009837057010445854	-1.4743399269530921	-0.8009333659679406	0.3272661944026646	0.024092836042652287	1.4912693644472574	-0.7151210486619299	-1.1255054681834564	-0.44709241210003253	-0.5106024771586904	-0.020925678561255833
0.39710171806785366	0.7395732489337232	1.1891520821238144	-0.7923492113887536	0.28143195537219734	0.48797951361887365	-1.1870482028665348	-2.0162855023594686	-0.5803025424959268	-0.5691837731156331	-1.8851243699703617	-0.7900039757824733	-0.9881547196621087	-0.0670007137442392	0.6397553831902847	2.778927008742416	-1.0300279311217793	-0.010013447811728849	-0.22935597080768283	0.7928930629946288	0.0642202772111772	0.6803973035681872	0.20924690107790841	-0.6025500579252322	-0.1049118640018083	0.5994715638511571	-0.2765163086925891	-0.44988083178645955	0.825977309421719	1.4713370246911985	1.619100729831554	0.9408521774849093	-0.7429191125217122	-0.4501539076182547	-0.8579275064957669	-0.529655229096809	-0.17570411165074246	1.5611653235673653	-0.4379036130881538	0.05599203873915047	-1.5611351634172912	-0.8202483015451684	0.3771955695948381	0.13169586898534824	1.626008452884626	-0.7332452762139484	-1.1973907476050312	-0.47255628854864273	-0.5175758121929734	-0.017580235840896668
0.35714465625695224	0.6890212339154613	1.1430971603870228	-0.8523961291042434	0.04886937261721873	0.3333825705132346	-1.288356529590465	-2.0877020996706586	-0.6370528921157371	-0.6080227462437663	-1.9691667067049363	-0.782845895595551	-1.024499390165338	-0.09863208572898671	0.568764933193562	2.8618370302349097	-1.0742890664520184	-0.021673490953353376	-0.08612357680888327	0.8084424193772822	-0.029249669922001842	0.6363170869018313	0.2730589103819485	-0.5836487344327884	-0.15856602112350318	0.6368972403580642	-0.401684054211486	-0.4627315512555886	0.7962693175554325	1.4132814413454455	1.5966386947877669	0.7265279092335261	-0.6684512235484522	-0.5254620617877335	-0.8550976737417322	-0.45031811872283567	-0.34417293251410747	1.5640646069160318	-0.42861633257037113	0.13165338983814928	-1.6587080790788327	-0.8030618220448357	0.47712188781084564	0.2326300094698043	1.7480232116376573	-0.7512775267295144	-1.2368323873466225	-0.5149120038753001	-0.4707446650588302	0.02731164097960906
0.2806185274381696	0.6464493255368919	1.0906448840962646	-0.8926228698602039	-0.19538283288515662	0.192944827835635	-1.314895694004145	-2.1444656325105758	-0.7158850610209816	-0.6244052935014242	-2.0272395307046347	-0.7889422739560905	-1.0680366491033735	-0.13754613198834847	0.4865177936853956	2.894995648715302	-1.049051468376339	-0.02776189018718549	0.031105905920413734	0.7998072378128962	-0.11830569362339471	0.5794082170454798	0.23229138794487358	-0.5542061370840675	-0.1979193756127619	0.6130198535385636	-0.5346743932381205	-0.4755420720975385	0.7377107789959905	1.364729305189046	1.539081538718235	0.5460215373917963	-0.5494868197738929	-0.5314934048597322	-0.8020259619041761	-0.3898680085451572	-0.5239282129413299	1.5870190899330963	-0.4221646404516505	0.20093291488762416	-1.7139284561954486	-0.812119399316112	0.5750590562404951	0.31553892083250423	1.8308425786875042	-0.8169302583118585	-1.2853027356538544	-0.5665286949698581	-0.4344428888388909	0.0050172753800193344
0.224359313769255	0.6473199098555392	1.020889601016803	-0.9023754702173393	-0.44703487241948514	0.03837913330716791	-1.281909183732532	-2.1905672540805217	-0.7512601743432119	-0.6444653097618053	-2.0878554887811474	-0.7719198148091143	-1.085453356415402	-0.17458633771901788	0.41900811584005354	2.8903244232444703	-1.0404235939885438	-0.03009179574150918	0.0854793935633821	0.7511246380274932	-0.1455374333770058	0.5454825784354981	0.1405326375394062	-0.5042041585020934	-0.22291072353611208	0.5511130817629756	-0.6653883901029366	-0.497119801864359	0.690499381953739	1.3261416042230245	1.5006214533883384	0.3623262756051259	-0.41862230078493656	-0.5434707158278227	-0.7675591569894016	-0.393167242020268	-0.6881302808047091	1.6022838648956064	-0.48297455949050583	0.24299848042516797	-1.7634230732691336	-0.8283440841168046	0.6889566007117628	0.4071737271704337	1.903025832568065	-0.9141385350387274	-1.2807983953325082	-0.591800868843151	-0.3464642622618277	-0.040982115573709864
0.15878501324819905	0.627003886585694	0.9731542126168131	-0.850601635819347	-0.6511336392355178	-0.14148615594729202	-1.1837854827619076	-2.265783155767571	-0.7952584537355666	-0.6474176240834604	-2.1078308249299695	-0.7667479550827098	-1.058739888941565	-0.20998269949551568	0.3590393259352327	2.8330820116683846	-1.0035508780190017	-0.045043900793063356	0.10748836032863447	0.6645859601345483	-0.16703950308239773	0.5706845097572197	0.06445526273673599	-0.4847301633857225	-0.2396627824407746	0.4593319687379592	-0.7950254946775945	-0.49504454773624734	0.6562792099683457	1.3441822654944606	1.4271354029965013	0.2009831217093116	-0.21223821408213364	-0.549695038272085	-0.7903401858296513	-0.4016767457945399	-0.8387284677452594	1.6480326833738015	-0.604105498193411	0.2904417340090383	-1.7930948940697005	-0.8478888950150967	0.792529303366565	0.477642330806699	1.9753963487200306	-0.9987806237731158	-1.2997941915097218	-0.6245242647581739	-0.2679522982209419	-0.05945451219262189
0.10003135568959964	0.65075556920463	0.9176735526569517	-0.8082775004230532	-0.8080296160069335	-0.31463922317156534	-1.0688286721788702	-2.3294162718225246	-0.8353251935281982	-0.6504258829557064	-2.103440696819054	-0.7652085141237921	-0.9885494749794079	-0.24795646291840293	0.2597965976786972	2.7435402664798128	-0.9818514626791257	-0.08749595170549687	0.06972444154155058	0.5961727846018375	-0.21714701824791635	0.5543329964772707	-0.009477063670331359	-0.4307377136449997	-0.25531317054293856	0.3283112711169749	-0.89578397094342	-0.5030770150865697	0.6161814182830244	1.322139911598717	1.3422523500113948	0.06439843203212761	-0.04093360435532835	-0.5245948545862129	-0.8322694030367777	-0.4396431630004639	-0.9787459404892754	1.6827076921646946	-0.7398270253716319	0.34219477823824784	-1.8140230845378398	-0.8631092108327122	0.8411884176197939	0.5554620432436077	2.077984817375506	-1.0059314368664833	-1.2929965895964797	-0.6452717904705778	-0.1806113312134668	-0.11792459842525871
0.028008878285230205	0.6834733574294742	0.8892413526422291	-0.6803817081995562	-0.9072313405668518	-0.47859587561448685	-0.9347481055836854	-2.3878408666747295	-0.8844423536806543	-0.6817442089032254	-2.094735851078809	-0.776833321753232	-0.9105056034553393	-0.31747060261732096	0.1781371303993772	2.6683142949366556	-0.9525058334186098	-0.16554478338390616	-0.0202893862142118	0.5300150608597767	-0.23860693588779305	0.5667211520649682	-0.06380378671717288	-0.3628766123485356	-0.2975198679053358	0.23703484488114626	-0.979852222459144	-0.49298771797892627	0.5212416503279105	1.315482247838606	1.1735627532953123	-0.06366578951490214	0.0900241760359971	-0.4806685397151112	-0.8773199626847266	-0.48746197601714114	-1.0897753218285056	1.7153296617959228	-0.8570203292877157	0.37481229126266885	-1.8018718132058897	-0.8985732625217457	0.8778669654495521	0.6147208972836848	2.1479509005853537	-1.0734215235473017	-1.275466993955567	-0.6206256841898973	-0.10287200262343435	-0.15435501684521902
0.01063717452727034	0.7473702668486809	0.8759263932468737	-0.5364027115939501	-0.9798115167027573	-0.5884856452815767	-0.7776182595660317	-2.4338685392428685	-0.9307395946383037	-0.6753622811827265	-2.105039511581663	-0.7863283202890242	-0.8503816692884364	-0.41343282155321887	0.10576956826043556	2.6151501960049695	-0.9203165795223882	-0.2439518887403981	-0.04350140664228173	0.48317327150955036	-0.28572541797902407	0.5552272693193967	-0.08839370801531264	-0.28660161343044094	-0.3289136121098742	0.08064264793597505	-1.0480470104442703	-0.49229875817422075	0.4371349496376105	1.331049373759174	1.0158286700815509	-0.18350245784744018	0.20634094918243226	-0.3938933191196191	-0.9294713419958829	-0.5523602772843372	-1.1775676373907147	1.7404824544332254	-0.9385282306564076	0.3828855242964303	-1.7403536748744854	-0.9225307382969378	0.8806404453421305	0.6232816540969232	2.1561103811080757	-1.1572797026145651	-1.2615907451539237	-0.5856130896493645	-0.008220791973630154	-0.18502837868139954
0.012661069764899852	0.8530095797549869	0.8922886712769076	-0.36788390268493376	-0.9773895405863227	-0.665640940278371	-0.5884135074922278	-2.4872625090759177	-0.9884993752254388	-0.6559989516169105	-2.1448815702752304	-0.8138685133661362	-0.7410583709612631	-0.5181864756362337	0.043915918197111575	2.5485897770392603	-0.9051229362403731	-0.283019492706415	-0.046427278818457644	0.4368124215889283	-0.2896177096000622	0.5642495609036768	-0.06315780161154991	-0.16281394257589682	-0.3506967892926143	-0.10554106708346414	-1.1131171008840022	-0.48172261102629915	0.3682418910777588	1.3417099754523343	0.8368522337770636	-0.2955750019717324	0.27035184134005	-0.29981498007833707	-1.001425320412733	-0.6153497462538626	-1.2417503548964903	1.7835096395838164	-1.0099439030534803	0.46384392153817994	-1.6327931743296311	-0.9548985612744803	0.8234105276657104	0.630300730412026	2.13780090162866	-1.1986574905912382	-1.2512246053893308	-0.5142675424846621	0.06811150588790718	-0.20963901717624972
0.008790886442485654	0.9107036447261354	0.9270023270200675	-0.24068248523343744	-0.9570090956870697	-0.6990925421411593	-0.38717578526413476	-2.502342524387813	-1.0703794140455654	-0.6220149740575953	-2.1882684843681908	-0.8656570366931602	-0.6609805982902349	-0.6461265466107843	-0.010113415260792607	2.441755158918214	-0.8723122922484071	-0.3467493948272405	-0.007040549102215332	0.40311060633699886	-0.31274413925869293	0.5917720844805063	-0.017326832723371054	-0.03500235420629979	-0.3552367266362446	-0.30431375826722973	-1.1779250639185388	-0.4852734897604377	0.2729940153010782	1.3652495212413247	0.6491205800812668	-0.4269026551426456	0.32802503025314467	-0.23887639258354604	-1.0384106227552736	-0.7155994411583523	-1.2934048732921808	1.8029391261238412	-0.9979547214821854	0.5143647731774696	-1.4862295122532019	-1.005423687980416	0.7647200654556541	0.6001451429730718	2.0835323136538353	-1.2527459557472138	-1.2539269479605817	-0.4333357357878057	0.11169993303695633	-0.23207261252374506
0.012696850504234466	0.9762283264472023	0.9688273711789263	-0.12222713002228838	-0.9008446575306988	-0.7343927185725462	-0.1825644339106856	-2.4824872174026242	-1.1385970106553627	-0.6419972344742444	-2.242591043820889	-0.9140576155797371	-0.6024073767453096	-0.7253569658599809	-0.048968003130523054	2.2613097239619586	-0.8418677744895525	-0.4036067515508833	0.035272630868723995	0.3517709163563065	-0.3139703127359071	0.620796127492152	0.053598634507291854	0.05055729812606079	-0.32270102549578317	-0.5377923622749108	-1.1985871264374517	-0.5162013085462227	0.1646165746168735	1.3788982023454723	0.48116498917532746	-0.5416352360213048	0.3412771875021075	-0.16367535081793813	-1.0885356969348685	-0.8524461350290018	-1.308297622246099	1.8276727347212982	-0.9679721736264006	0.595036500523126	-1.3711925866119077	-1.0484099744904605	0.6656944133903291	0.5446964387004565	1.9795354938015044	-1.3328410491201617	-1.2335051061920368	-0.331799935310675	0.15936170430030794	-0.20560341341488964
0.00980183262632994	1.0721484323115693	1.0735322763432609	-0.007800959722212106	-0.8306775991352989	-0.7842499617187553	0.0040280288221046625	-2.410632507137332	-1.2215528507216487	-0.7062081943492469	-2.3035609809490314	-0.9871890679294232	-0.5680017233170574	-0.8213264303125902	-0.07607471855337432	2.081741749848205	-0.8723768771721737	-0.3998347381099382	0.10588448869703178	0.32900658582273734	-0.32471156228768017	0.6398314003681457	0.11569769272040711	0.10422604336782582	-0.23607189343262966	-0.725742385857456	-1.2136256013461972	-0.5560694136794535	0.07587609691370903	1.3768071538457933	0.3184703665756776	-0.6085494838698547	0.37075235936710493	-0.1069840996376227	-1.1348896537377633	-0.9872106297720334	-1.2793065126238168	1.8421122684529632	-0.9114829847642664	0.6780830734929321	-1.274798420627904	-1.1137480444686498	0.5405831285840603	0.4873732940787443	1.8235453819767433	-1.4048953976440024	-1.2294988675486291	-0.1754568736258353	0.15245656101563534	-0.24799463824437118
0.011848436732325131	1.1558350704991496	1.1869097647540012	0.08657142566470752	-0.7504660351408281	-0.8320123057820646	0.12945809045063067	-2.2990834377294176	-1.2921907081154247	-0.8063557453125263	-2.339884071423453	-1.049338391884945	-0.5737047883961088	-0.9121716765751355	-0.06553748510698251	1.8739792039431886	-0.9483837965774097	-0.42454735982120584	0.1439565233360142	0.3443912155279626	-0.3088480840603771	0.6145598298908233	0.23176800784467372	0.1495739711928666	-0.15384285934612307	-0.9046858468290386	-1.2054319500049437	-0.5919902369494205	0.0012923037260275938	1.3628306257573155	0.1911768882102923	-0.6795974066415988	0.37309958697328344	-0.12286791505435335	-1.2556738962460134	-1.121347593301296	-1.1803679779813032	1.8336200723722313	-0.8310908033716611	0.7442032069218258	-1.1833892530072432	-1.1881883269657956	0.4025332562827935	0.41776920683911023	1.6969378812142524	-1.4092147738346452	-1.1956910101898681	-0.011266595550801329	0.16213894316243413	-0.23835487430641206
-0.02006448982601423	1.262407727960066	1.3477859371975627	0.14273143634701885	-0.6022316959494092	-0.8736060977507669	0.19477585532926198	-2.120372698905798	-1.3954080556908253	-0.9180794219977353	-2.341584183847896	-1.1411812046277985	-0.6078975006727165	-1.0196780717963008	-0.038659365168379874	1.6834370088320125	-1.0183171513502698	-0.4231803617203451	0.23218395116704743	0.4043502594603008	-0.3140704238915055	0.5839724904980973	0.35523994846998175	0.1739305023490603	-0.06782421715102131	-1.0318722195593	-1.2093022351035292	-0.6275425728035804	-0.07359828777821058	1.3351299002642456	0.09759221346131677	-0.722422679276404	0.32480567445292097	-0.09922981076340412	-1.358975269443461	-1.2065399177516314	-1.0529774968797425	1.8354578312108063	-0.6886834115459667	0.7699807458557271	-1.1525558417063357	-1.2518682316523149	0.27974940718019353	0.3605043169795149	1.5339209011670598	-1.4165851002601797	-1.1822165982252366	0.1473678509076735	0.13029698422469824	-0.2387859465815798
-0.026793455529089856	1.3485684031767178	1.4646672764108624	0.13937524816437766	-0.45180397480923346	-0.909058714696898	0.20992790409396694	-1.8817622919335508	-1.494896309370062	-1.0357657949371315	-2.3369531924077314	-1.218598964501794	-0.661309404480275	-1.0721836386222798	0.01785986177630262	1.5232182371351355	-1.0735885933960316	-0.4446407297081379	0.305108231470619	0.44755583981233593	-0.2767206829833789	0.5322572044932324	0.4642053193410394	0.2042701880141531	0.06398379924127072	-1.1168567061183554	-1.178720125849533	-0.6627063219283442	-0.19402878671590076	1.2749327847698828	0.04787239098179208	-0.7851401073910843	0.2138779602926581	-0.08706699566886525	-1.381850920653954	-1.2841719947068153	-0.925806525191363	1.8062488422797904	-0.4916324783611518	0.802433033831121	-1.114820923540969	-1.2931145595384184	0.12129408545792755	0.2811860024253655	1.3714515513084904	-1.4170374307628293	-1.1242415684977516	0.3014226939644392	0.0964849646476063	-0.2517472087486209
-0.015165586058490766	1.4532042654921027	1.5860947198120225	0.11786664484985172	-0.34328271001610877	-0.9368464428132143	0.20499265507897216	-1.596986081238845	-1.5771483815201577	-1.12703563263584	-2.3391316549019443	-1.2875754208652754	-0.7486096399770904	-1.1085599495937832	0.12524625481921534	1.3781018200532018	-1.1110151570596067	-0.44670925320801114	0.4172290897868045	0.5000681379364078	-0.23680418237157058	0.5037333827872316	0.5478105652590914	0.21835912531000973	0.1892685609520997	-1.1818039891518268	-1.121372378204623	-0.7043079928586662	-0.26560352446345636	1.2533967267096358	0.013662047699158394	-0.8205243031289389	0.10280790082688127	-0.058894269563689275	-1.3845488019927812	-1.3066869184689451	-0.7604415361098815	1.7360068990750155	-0.3508484956382843	0.8234336255258266	-1.093456117809056	-1.3369355745217573	-0.01627614637738135	0.20920696879271178	1.2173066445884975	-1.4224140819897084	-1.0471065156068642	0.4222822346486558	0.049774414965918876	-0.265536563319415
-0.024466352874338675	1.5383486314013066	1.6822872278485952	0.05930027328392816	-0.23353402453406985	-0.9563450018964744	0.1897355496436207	-1.3136686192495974	-1.6005052997809817	-1.196950584025657	-2.3108144563011144	-1.3032111020610497	-0.8391024270048153	-1.0628198284754489	0.23771914079730844	1.2100077746190985	-1.1256110380967008	-0.44484352612969413	0.5140974185760581	0.5241039737302859	-0.18486606321797117	0.4428578957154965	0.6067855918248432	0.1581380209160057	0.33185496964817174	-1.2389887414926637	-1.0676883384316869	-0.7537255052039569	-0.27321174856976205	1.1531424653914157	0.02430244238465336	-0.8505950940661144	-0.03414383657510124	-0.05384375742962226	-1.3479542935053659	-1.3166951487349974	-0.5682449266324405	1.631615546107179	-0.1961215773135898	0.8503463700823615	-1.0703100178923375	-1.366176216369031	-0.17698500986416857	0.09523182158933116	1.133229631800824	-1.421392537262085	-0.9166182750824211	0.5182009913617021	0.014139659671696845	-0.23392193527443988
-0.06028632717284872	1.5828989849001838	1.792856529403673	-0.042972191096765165	-0.11976428874122833	-0.9892438081330053	0.12694274093236085	-0.9900468583792377	-1.5885260601718654	-1.2658084115781054	-2.2515299997129268	-1.3241195286771383	-0.9179401306162653	-0.9190825878290075	0.33175899951809934	1.0347954659869034	-1.1072260602963326	-0.43522722025864136	0.5300288290665424	0.5039891896435057	-0.11121210316958244	0.42450703714515603	0.6211014552946165	0.07549298194794649	0.4733079512223391	-1.2905222584220803	-0.995719610188958	-0.7943730170530459	-0.30712699296004187	1.0371400219362836	0.004634118542224175	-0.8538940253945352	-0.18577479952616238	-0.11543584861822767	-1.2535013683582386	-1.268528324072118	-0.3697520106729991	1.5373090260345141	-0.07888862447450018	0.8784641280153609	-1.020233876303451	-1.3837947088932916	-0.282625733139775	0.03657314231441376	1.1458536130351833	-1.4147729274270828	-0.7724137613922284	0.5701468703795282	-0.035070145915114856	-0.234618819345368
-0.08945060984588718	1.6028521042374126	1.8876142871269193	-0.17318272597736126	0.011208996797401671	-1.0661128882857887	0.0319979674823251	-0.6482057377806474	-1.5342728543306294	-1.313881769266383	-2.1854141413636308	-1.3257902811741598	-1.0087907840382546	-0.7082359000939691	0.4467596063121529	0.8621757282302746	-1.050252741563852	-0.4481476056053452	0.48886168976424915	0.5195337929892994	-0.04965465685081971	0.39624757046471404	0.6199816234515437	-0.027521163487996676	0.6075498621128174	-1.3301470330280778	-0.9282782215008885	-0.8470471765140957	-0.305632286527552	0.9428441932484105	-0.0056106660830396796	-0.8640772812038368	-0.28891972550878514	-0.2048331985650253	-1.098910771215428	-1.2139818716392463	-0.17758155085643673	1.4149185754893436	0.06735268909133665	0.8411197522345436	-1.006684020495306	-1.3853870220125768	-0.34023950615184234	0.007024197295310642	1.1555100950247763	-1.4149772363726083	-0.6302931823189584	0.6142385380870012	-0.07186204089009134	-0.19675248778969254
-0.09502715127681548	1.6771105795586767	1.980116148965148	-0.275828208403244	0.13891930986297774	-1.114269849336927	-0.059661486092643524	-0.3231775506117695	-1.4407760309792197	-1.397042607233574	-2.1191575918173435	-1.2793193413536328	-1.072514049965459	-0.4612151373615244	0.5201359410870665	0.7137732829689466	-0.9935916046113997	-0.45193614319915787	0.39896296466807646	0.5138095069984208	0.045858160028926724	0.3415153006487387	0.5980254272947175	-0.16660226178572368	0.7437911350684976	-1.3133539202713835	-0.8450979048709808	-0.8855345704665838	-0.3000781145650186	0.8410966316267638	0.027725227373010475	-0.8269365816470915	-0.4171328993047093	-0.25497586884208523	-0.9629203152166784	-1.1697603504541116	0.0034265494817939724	1.2962222827466876	0.14987292914207145	0.8013678918871152	-0.9837358602671415	-1.3419160483317254	-0.40683545827735446	-0.03574292362194571	1.1743057801088157	-1.3979207653808692	-0.5107978237455978	0.6087736954631313	-0.06476868267693645	-0.1729999180082848
-0.0972129693572675	1.7379121969312201	2.1009842497930737	-0.38500648065126225	0.27551931218653924	-1.1551895846077782	-0.1580192923685338	-0.045141861194984235	-1.311565649102465	-1.4304972360388866	-2.04531384739971	-1.2252307309628168	-1.0700846419441945	-0.2390970212403948	0.5633248172278527	0.598987365396249	-0.9029243631226078	-0.4447443812124887	0.3037595020204127	0.533383633142489	0.14486508205368637	0.2558200420932012	0.5734265058275396	-0.26870457269200143	0.8394132787173818	-1.302324011657162	-0.8329480392486435	-0.9305564745927123	-0.2466091542978861	0.7502599203816102	0.051252534193570384	-0.7552718418832687	-0.5616308647052451	-0.3368259450445338	-0.7878471809855171	-1.1045252199208986	0.13369610824606298	1.1789300990153306	0.20778196548355782	0.7604937159960018	-0.9666763778898038	-1.2430603517753178	-0.4511305412344039	-0.016624549458985345	1.239715970576082	-1.3561107927138487	-0.3743358216435874	0.6313094149581188	-0.06453724610509226	-0.20995557314133534
-0.08223864286460082	1.7847523005844752	2.1714403111052003	-0.46656356592836845	0.4186344783320167	-1.195225787099293	-0.24880854792683724	0.20766535886002932	-1.1651803456274648	-1.4184320501372867	-1.988673822550171	-1.1230249824445044	-1.0354025407973062	0.023205258011045404	0.5772228213801263	0.49703895065244785	-0.816713641237385	-0.4268877807455353	0.20686689393326158	0.5153454983897767	0.24959264154119745	0.21370631883056376	0.5828842191344399	-0.37036438295684854	0.8827698352957203	-1.298650060553885	-0.79129148111085	-0.956270196444831	-0.192398452978835	0.6638137007706402	0.06377708902995541	-0.7125104841178052	-0.6899301488694911	-0.37044512541580954	-0.6012782086244949	-1.0258229891819588	0.22649504969909956	1.044944239068308	0.21904083397756596	0.6663880865692664	-0.967280209335361	-1.1448409826731285	-0.44821722577378864	-0.0205542230578315	1.3125384203210675	-1.3041823957628607	-0.26113639573885034	0.5972832255288842	-0.0436750526488926	-0.23073446274791073
-0.05692256032312545	1.81900205903735	2.2310739210209753	-0.521945102975374	0.5479132046241133	-1.2065015458089787	-0.31906551749950446	0.4156310901938142	-0.9770293657273645	-1.3557142361543608	-1.9378927419081364	-1.0095606040005716	-0.9767229739360601	0.23978929843743532	0.5733373428571549	0.4363956262023748	-0.7330876191917606	-0.367140950563646	0.14677041447661648	0.4817915025841625	0.3068720295679134	0.23590812004345296	0.562344292820706	-0.46585794340874553	0.9055851122274682	-1.2554538569005131	-0.8165138661029563	-0.9881170005130674	-0.17676951068817087	0.5701926542994927	0.04035051851645166	-0.6632336599728423	-0.8546922576822447	-0.3911149669665964	-0.39561059466519227	-0.9423727198162413	0.2548507742704068	0.9037913734365853	0.19299821627818342	0.5822987906676826	-0.9679362475775395	-1.0122173643507273	-0.4405755917256918	-0.030653659167738025	1.3565357503925433	-1.270945701587142	-0.1348060947209923	0.5635232184800854	-0.04228038823274395	-0.2518327908186528
-0.00702695791778935	1.824463126706047	2.24788360391971	-0.5501479017131239	0.6188975752376992	-1.2077203785867328	-0.3687401643152842	0.5700815334736612	-0.7760518213278511	-1.2697130140399095	-1.917853250573486	-0.8639590610723848	-0.8821704638522281	0.46809317034828296	0.5370099560887756	0.37821277089802835	-0.6605265372717989	-0.289295666404651	0.10587844055050225	0.4213283244023482	0.3845063489456483	0.2503321515351053	0.5634316105395965	-0.5481502399911328	0.9049265888926407	-1.2232007110340049	-0.8436032578784343	-1.010652239246719	-0.16334708433883655	0.5099541517474009	0.025999017839494466	-0.6500564160671589	-0.9701288179933651	-0.4343870011117536	-0.19193334320084196	-0.8735673747863641	0.24956671820624346	0.7882930436100272	0.11337343521755294	0.523759661579402	-0.9380186215636277	-0.8739476339052787	-0.42831965198775857	-0.07773130483954624	1.4292619734681478	-1.1788533398616974	-0.035212813180561395	0.46794135473168524	-0.05016235792876391	-0.251073865787174
0.0463747795899913	1.8132596115561856	2.275098292566903	-0.5284238165011674	0.653225189689448	-1.1948089089569298	-0.40458542841842104	0.6513340456572798	-0.5556089324261535	-1.1480942349052259	-1.9157732719171663	-0.7386104546432438	-0.7810227905234532	0.6427106088925699	0.4611106371373818	0.33537143469640396	-0.6066363972899126	-0.17188292265539537	0.06903413630121955	0.3786677068864085	0.4034808001510499	0.267164465864776	0.5741376764817768	-0.6086873346699869	0.8426532135247294	-1.1986951569319866	-0.9025819240477319	-1.0595946261513256	-0.09067984526891022	0.4557664876259153	0.0199998284465236	-0.5870024723151023	-1.0929468345601943	-0.47704213076004864	-0.036167764976988884	-0.8290806714425438	0.23139639735070694	0.6488899344222104	0.03470708482906252	0.4792390435862869	-0.9237947790139558	-0.7224260552020864	-0.3587622237810746	-0.11686838084162154	1.4632110970269965	-1.091691342604173	-0.004057352459525526	0.36572528526530323	-0.055753105563529595	-0.2100986413191411
0.08147463990122501	1.769955048741189	2.3009182284209273	-0.4710009026975688	0.6871499746460381	-1.2158622921565656	-0.4333084358977156	0.6609620661661373	-0.38385031340348413	-1.0286687087645188	-1.9057954522265448	-0.5992584868700528	-0.6903380433104953	0.7963118848850522	0.3447996258737885	0.2939923243130333	-0.5659269691621868	-0.04533074506488732	0.03404615779980931	0.3204881592137658	0.4371459989038903	0.30347880450845605	0.5970949995495017	-0.637912287633281	0.7657032898568639	-1.1584010597610306	-1.025043160709394	-1.0901422329217096	-0.05678330809305386	0.3981175462293601	-0.04666922000286164	-0.5771842243138473	-1.150179936919614	-0.5555351920964744	0.10426110406993121	-0.789975808059588	0.18046728827636563	0.5231715826598224	-0.03152311455985359	0.43949989417044966	-0.8829415235766046	-0.5682689662856669	-0.2589139990388464	-0.16921759102186523	1.4496672184443686	-1.0395902808373623	-0.007940846989311995	0.24235039270117173	-0.0448429437674059	-0.18288507674049342
0.1496483414698694	1.7247021371917675	2.3220032697162494	-0.4163632611922921	0.6739284708891314	-1.235976144020428	-0.4623050993079959	0.6302118387920765	-0.24337607638472014	-0.9174156916005813	-1.9079125733588698	-0.48243141209848706	-0.6109116200444983	0.8674928196145432	0.2158189592271318	0.27890620272367617	-0.5431729331735775	0.05225113749867286	0.04505927623034867	0.28381041326399287	0.43990545376421225	0.3401531450769108	0.6381995823711732	-0.5816964816344685	0.6900980011127141	-1.1219493427851899	-1.1426220574563797	-1.1135009851982627	-0.08602174887729348	0.3751143588072202	-0.07991953649903552	-0.5521542374093164	-1.1645713929402304	-0.6617362946520792	0.17834634739588498	-0.7587481327758996	0.08286884988476997	0.4499003127904695	-0.09306582854435642	0.4071032783692591	-0.8801054805082751	-0.3561832205507349	-0.16278048605737924	-0.1906044934297264	1.3846849254659845	-0.957724066475256	-0.07745090988441468	0.12205118439695288	-0.033712399086451926	-0.16164586967856545
0.18883342754043012	1.6834966040190846	2.3454955424755974	-0.33583938856130435	0.6251801071205836	-1.2844861033791795	-0.4789362740739658	0.5616108846062942	-0.1453369421690942	-0.8208773502067175	-1.9488818499227318	-0.3840641240294029	-0.5345139715118952	0.8231384590883779	0.05838615444926014	0.24783624189215425	-0.5491854059034349	0.1645293762932684	0.05645024123442841	0.2609826636386206	0.4361313384697071	0.3598634215618553	0.6928190136182537	-0.4734109862666672	0.5775348256040724	-1.0926609883152794	-1.254282256269466	-1.1399444237965315	-0.07188844837984101	0.3786090064649902	-0.08848114457632096	-0.5508574586144848	-1.1402668159712517	-0.7463625689564528	0.23407645392930054	-0.7752273668328875	-0.029834194035317296	0.37011902726997514	-0.11082191996464281	0.3843945592702347	-0.9412141150758766	-0.20407153426820607	-0.06665155682328602	-0.23852326185353645	1.3256749189257595	-0.9048415942623746	-0.19912376251089187	0.03586984880514936	-0.034114120729230875	-0.11684002663166404
0.20970125205112886	1.6625735537624156	2.3553568310334985	-0.27278109623560687	0.5039648376897355	-1.2882850177942455	-0.49155617452758776	0.4766030188686451	-0.08416035374785981	-0.7848924060309178	-1.9593582792154904	-0.2850820737715586	-0.47503324488246024	0.706002744397766	-0.10384677393521584	0.2707150305479932	-0.6016514906801402	0.27348137822541363	0.0945471332498298	0.20670772216554525	0.3979983971300024	0.38681651243638093	0.7252493794699804	-0.40538484081373205	0.4486703387924571	-1.0270282721080646	-1.361524479941982	-1.1332189701437902	-0.08369644212436984	0.3862920749555748	-0.011271361923856749	-0.5362232637112815	-1.161078311447855	-0.8258091470760304	0.2655045983315366	-0.7862383371050063	-0.13095214778693504	0.29118404719711016	-0.18231102625574938	0.3524750640683341	-0.9886319826721918	-0.05112417063381898	0.028150810902264234	-0.27041454632569345	1.250390550651192	-0.8513389731292635	-0.31329908637115056	-0.0022256668994374783	-0.040268001903173326	-0.09164123857022898
0.23198920810706802	1.5972963470627053	2.3166566212453716	-0.22318306093298582	0.3896286739923285	-1.3123747671651225	-0.5107886295174466	0.3848448650037809	-0.07648215817625584	-0.7122269073862327	-1.9472003087362921	-0.21959818404961556	-0.4193773171150685	0.5639798179896751	-0.2832081801201455	0.343253822134031	-0.691085463865968	0.3823348361186392	0.08747577328502232	0.1759428151788472	0.3369652171260831	0.4177417728373448	0.7736624238807599	-0.3492378234692365	0.285817750509752	-1.0172410772714509	-1.4712534420777073	-1.098923958017504	-0.0904179442669707	0.39863911655489687	0.04469147093260909	-0.5304023902492043	-1.169032843626538	-0.9056766405501792	0.28144101577262165	-0.7887710663428857	-0.21800857938962342	0.22276868750692466	-0.22713295913039908	0.33466491620292793	-1.041230780696673	0.0724520803506616	0.13382566656572398	-0.29703874188025015	1.2001231057911155	-0.8269024829155031	-0.45019726313947234	-0.04236930186033848	-0.06626644647264061	-0.046795477533132256
0.23369319566903307	1.5685291231319654	2.267408413276911	-0.19207135263018033	0.24548229675128802	-1.3093937082101157	-0.5331710163867956	0.2903815729369638	-0.09838814060980089	-0.7031024220008489	-1.9194368706868201	-0.20998735379118627	-0.43378153342882797	0.4022373989150333	-0.4381453679718669	0.4361025918864424	-0.7867160727325924	0.45610015671506676	0.06016633229737424	0.13325400536428073	0.273485711891381	0.48674613416911683	0.7734767447177282	-0.33029444896196336	0.1005667073242448	-1.0012198091356166	-1.5481956472468537	-1.0745155749201682	-0.11391420558371486	0.3976331405865964	0.07705384089309966	-0.5365959721059955	-1.1696267767321504	-0.9935816265206482	0.2706425410454337	-0.802508141155949	-0.27348486333577704	0.1682814395173259	-0.274627383635798	0.3218998138633645	-1.043970329132037	0.13419502973444022	0.24051430775950466	-0.3637007342835358	1.1163581053970866	-0.8479755727488432	-0.6659124617497957	-0.0997895377694469	-0.08262775992652055	0.021342325735334768
0.191125078429654	1.5570683908604823	2.234467684948462	-0.18778099334087878	0.10814571703574058	-1.2909902320082867	-0.5255540173342682	0.19670772134604114	-0.14790799617986178	-0.7674550844653849	-1.8540320093706395	-0.20759545540806917	-0.48761393338113523	0.2116088952725804	-0.5595505692097965	0.5699937150860273	-0.8721165255927872	0.5272039207426511	0.02233029098876632	0.12944627284595353	0.2431332138587478	0.536919776950497	0.7772459555096318	-0.3372235487466619	-0.09388609159680053	-0.9811159662736972	-1.6250224122011283	-1.040885515085133	-0.10802423912226906	0.3857939514586983	0.11181217012566476	-0.5243443387177632	-1.1879681858648428	-1.10455366701678	0.19360800855554003	-0.808887609177652	-0.32473477851810817	0.1251683435166481	-0.30313753260161674	0.31047239034351914	-1.0596489267244575	0.20812007117099865	0.3032687579191145	-0.395832331116897	1.0954311581514216	-0.882805306535156	-0.8729178427061706	-0.11884199960943184	-0.10534373441611074	0.09352387393421471
0.1317102318979872	1.564072504512488	2.1924036935169515	-0.1989460813776844	-0.028793856365104092	-1.3114884690249742	-0.5120985438987076	0.08563862281777992	-0.22734400379759587	-0.8755522427621207	-1.7949820568695973	-0.20519341507688735	-0.5470237631330223	0.023625629843132757	-0.6476439717831053	0.7129013752000615	-0.9802079482227148	0.5592138336895831	-0.053416623893043066	0.11475504331793036	0.25296932307513104	0.5576326348414365	0.7760903662382196	-0.3514406808703874	-0.2546771144748295	-1.0086101847653284	-1.6672952301325963	-0.995626885710062	-0.01757766346362203	0.3876969388803567	0.175577274469147	-0.48763872230774014	-1.184106627479187	-1.2143896176865396	0.09710014894431593	-0.8361421049072766	-0.36150917957572853	0.10362252890305017	-0.33506599795272174	0.3382165151343598	-1.0872012030597267	0.23338386806610023	0.3373651369966938	-0.3876863763871478	1.128422767402066	-0.951770028665581	-1.10819896437896	-0.17177806879019114	-0.1354258686600702	0.16599744324083857
0.10212943935850219	1.5660043073665226	2.1303582394780576	-0.2229672908847758	-0.1365543720737863	-1.308183862854999	-0.48260268920513194	-0.0333177646220843	-0.3425307791140687	-1.0095513384947663	-1.743496394713031	-0.2431344427880168	-0.5916860402789977	-0.17544952228915744	-0.7251047370964919	0.8762338166965558	-1.0755627123221125	0.5518508213913773	-0.14493353529020367	0.10505171857027276	0.261381671007199	0.6060686352525497	0.7462884551585506	-0.37777401483933937	-0.3712620856725929	-1.0543208150697296	-1.7223975354025254	-0.9625032169146281	0.054432017019295384	0.37288963419724575	0.19861185360529462	-0.4477073301426377	-1.1831799726505294	-1.2882490790526182	-0.029384138215348334	-0.8549471941687123	-0.40883525688725253	0.1013298809957647	-0.37036514449389524	0.3482868999766656	-1.1058967271868982	0.2522316043044664	0.3485145619055777	-0.3518679542658566	1.227634300514143	-1.0526391225811031	-1.2549957116587767	-0.17494888818579124	-0.14483396392646256	0.2562133616493818
0.059269280460030174	1.574222303827898	2.05690510292042	-0.2799714049728599	-0.20072402155293245	-1.3291722600755602	-0.455660322940481	-0.0932122702932275	-0.4815859747170922	-1.1655074664640122	-1.710543139788945	-0.25077079589421414	-0.6476093970809551	-0.4043856418746861	-0.7478307386027159	1.0588233898972383	-1.1821343909476165	0.5215969752355505	-0.24717691043111176	0.09941346933659513	0.29703403856289007	0.6355931562252046	0.705334442732404	-0.4122193865824257	-0.4740939907058297	-1.089122512785873	-1.7425717979157398	-0.9004750602347491	0.10976421584307419	0.3540416918047102	0.21510131124557713	-0.4592897825494509	-1.148581879449829	-1.3320084992250147	-0.14094989161822088	-0.8089959265045781	-0.4670679662449199	0.1206831443001514	-0.41398218766398776	0.33899898813993473	-1.1507409498525785	0.23489122808749568	0.3189183862683877	-0.2831502371496997	1.3381731447255392	-1.1426528926084873	-1.3430459032768365	-0.17996232891386768	-0.15890275996514133	0.2871290992191848
0.004758369059990225	1.5459926783729474	1.9779236944401277	-0.34464494707695026	-0.2467381342861484	-1.2928188268450203	-0.4490476091496335	-0.09112146691194736	-0.6276176421147045	-1.3611151090467983	-1.7155174177497685	-0.23173169044252484	-0.6713573458693867	-0.6175100174731014	-0.7561415672907497	1.23980282245193	-1.2909546960068057	0.4839657708124371	-0.3932586606878001	0.05277904819447442	0.3212488947703549	0.6831149502275418	0.6265540171620477	-0.45300417162479195	-0.5299747314325746	-1.1186517940871532	-1.7135216584305268	-0.8440998355019065	0.16363818730248986	0.3168740903376145	0.29560556234770236	-0.42520236560642977	-1.0959651668477464	-1.3034163528144318	-0.2510956162632662	-0.711999162033817	-0.5386863619821881	0.1573259377430654	-0.4648219340087227	0.3132906427403515	-1.2031096433108504	0.20192101904199142	0.2667850059499818	-0.23595855237495397	1.4470831453262247	-1.202831284779766	-1.3885447658365018	-0.16176400268512067	-0.18360623919390545	0.29842011284049175
-0.04267019587647317	1.5404628597184904	1.9111468053368508	-0.40181886430313335	-0.2956971419939408	-1.2584993164914815	-0.4658550890442057	0.019571817208073206	-0.7841120898729763	-1.5522181530687669	-1.7429054916856674	-0.23165306365568417	-0.6855404791639386	-0.815903230455949	-0.7489666768513998	1.3668217350088165	-1.3580421257057098	0.4911079603405037	-0.5759418065990852	-0.023455874174572938	0.35276208003556303	0.7269527131261203	0.5215964783213444	-0.5515905477570151	-0.5617666885713498	-1.1475893766658	-1.6790753398787281	-0.793412158200615	0.23463487212433867	0.296074515650678	0.3484815609097275	-0.4123901295087924	-1.0044205092491123	-1.2263609386221273	-0.3240867234453904	-0.5824114303864618	-0.5885442361635173	0.2002636852968455	-0.49078829343353086	0.30084414118073605	-1.2772249084548994	0.133158835364307	0.21116502901790707	-0.1774032114125877	1.548901910297086	-1.2523149113858638	-1.4189992988039097	-0.10885648912195153	-0.22913015398546777	0.29619671230084005
-0.04932388463200424	1.5452190308046687	1.8321705860980384	-0.4439637904965873	-0.3257297831768919	-1.1592450553721496	-0.48318552511979496	0.09859051143144457	-0.9386997062042195	-1.722283921592195	-1.7429482618095533	-0.18959387124342825	-0.7022933111208391	-1.0047462416805621	-0.7047817248999155	1.5064320226282777	-1.399254660797758	0.474340827316022	-0.7516577333911912	-0.061624118162909046	0.37217461163613896	0.7836994708989997	0.4063022047994271	-0.6890808375284008	-0.5596989252999928	-1.1898929061324286	-1.6342611012770067	-0.7374043042550464	0.2963265884916109	0.2643950287263121	0.38851436493790537	-0.39027019430596577	-0.9049396936565008	-1.1482190663013339	-0.42795175828975396	-0.45331811969159574	-0.6526904623346216	0.24110189839234328	-0.5040473971920966	0.2859549082383666	-1.348560670019482	0.08841484620116424	0.14671622746786583	-0.12623322440123746	1.579117029647637	-1.2551011152383231	-1.4355412829787002	-0.09509227436791323	-0.2628960006711228	0.28238636927099153
-0.036008326316425185	1.5490501866180062	1.757771854426388	-0.4579020382078632	-0.32034375327282505	-1.0371469021482276	-0.5329373847355657	0.15864826301223683	-1.045151057167439	-1.8417671768438404	-1.7693267357158433	-0.1762838881992439	-0.7208248279914782	-1.1855921179377205	-0.6806406523489709	1.6416146428364762	-1.363714941685433	0.47995753709527095	-0.9176143218058268	-0.10175195776758097	0.39358183919412154	0.79404610416472	0.28571266966172987	-0.7692604554755444	-0.5511861554140178	-1.2258872282788684	-1.6237959684145615	-0.7111719084494669	0.30439033326914466	0.23347430452697232	0.3712239069531755	-0.3693076572792873	-0.7685115708586634	-1.0595656410151812	-0.5539114631880149	-0.29515860792876003	-0.7484853645249646	0.2925919629945738	-0.4775175066024476	0.323922145259615	-1.4055358303921348	0.020655143238213564	0.05856690546787815	-0.09495860164378793	1.6539563187315047	-1.2522536187022069	-1.4373470564035318	-0.0810718279766335	-0.29835204029913936	0.284162567936206
-0.03044100582778634	1.5681428488564826	1.7157193946426095	-0.43940928956209835	-0.3210583220641491	-0.8794876676137381	-0.592890740246677	0.22006360664507127	-1.1212462405244314	-1.928515505147957	-1.8353075305160274	-0.12496701883591618	-0.7251149658996152	-1.3587748470111392	-0.5931118308870419	1.7224522459732619	-1.3376503688309296	0.45084828896466406	-1.064969123808291	-0.16132286191995987	0.43679146992429035	0.8176926184250555	0.1768063269263441	-0.8378121170791291	-0.5112533003901112	-1.23764724039119	-1.5918954103907175	-0.7041823721487314	0.313922594378975	0.20606000004460698	0.35119117196502925	-0.3714522706662279	-0.620265569737976	-0.9670797358856726	-0.6666413663566557	-0.12256424082928366	-0.8729398001150337	0.33697810079643087	-0.4503308264924195	0.3534813825508013	-1.4680842915183239	-0.019826388524808666	-0.03580584092972458	-0.05697514030550484	1.6677958139774254	-1.2296886934568705	-1.3952305047144988	-0.05749093367796865	-0.32176331760895366	0.2767848829694511
0.006943819463833706	1.5622063010819103	1.6631523784569189	-0.3935914631753338	-0.2923849265644608	-0.7387758776797004	-0.6534583253797528	0.2740126125709287	-1.1875732420126517	-1.9747346975531337	-1.8973658547440948	-0.04588299027351665	-0.7066197742842564	-1.5149398838543782	-0.49567707792011395	1.7849876267028661	-1.2994738047469307	0.4538677023522789	-1.209109390124926	-0.17708866481111882	0.48698328922083906	0.8125740549366476	0.09595237592532407	-0.9036620617472512	-0.4097632334932516	-1.2478276805422261	-1.5876840124767595	-0.668030965086752	0.32359983640059287	0.18866945803941534	0.3285444765121639	-0.38482664959060325	-0.4469899562518269	-0.8459383611448341	-0.7970311658529559	0.04636158670203929	-1.0032043357806022	0.37334848587207337	-0.42778868327002506	0.396173989433796	-1.5408707757190134	-0.014561061369742754	-0.1518755276751086	-0.025521238353819965	1.6861890085571847	-1.199621543731864	-1.3169466548209943	-0.03618707095972718	-0.35427298832784493	0.25243918437741775
0.057505932477346054	1.5443715536638076	1.6545342015245121	-0.3176650636790567	-0.3023377308052707	-0.6167989924407737	-0.7076257040196811	0.25812934366770757	-1.2117380040756953	-1.9807500114275491	-1.9883101076677097	0.0012595706993437927	-0.6394531873052046	-1.6091406926933047	-0.3866126579760022	1.7919339827867564	-1.2801758614981995	0.43033066520834645	-1.3380466899218555	-0.19828987769297202	0.5049212512438446	0.7567916369204355	0.0021979393889800746	-0.9420184209389744	-0.3173879042837318	-1.2780174968036728	-1.5844751216919488	-0.6423546502904808	0.33248856933423265	0.1798657089706049	0.2918995420727119	-0.41016620007917465	-0.3262166388229992	-0.745996685181281	-0.8676113435655731	0.19300180913918055	-1.074831824803899	0.40367824515764383	-0.40448171573003355	0.46347819050067496	-1.548545475107963	-0.025297622328397294	-0.2840666024069062	0.006934881408569805	1.6324916207757625	-1.1253337373292536	-1.212483753770772	-0.07263095929362412	-0.3789290144236879	0.1940949448612372
0.11615809677871287	1.554284247660484	1.6881749008702847	-0.22962958046986923	-0.2861275208812083	-0.4884955354770576	-0.7738684299520967	0.27330284168	-1.2373917755182642	-1.9557698843904148	-2.0731386268110703	0.04351887976052452	-0.5378714271758271	-1.6634103068732955	-0.2739874758812879	1.7624009071560305	-1.2528257449197628	0.4273724662961276	-1.433928961273256	-0.1956916436741026	0.5050405566435611	0.6830201588462084	-0.12145497760833072	-0.9851608175989173	-0.22819672908143426	-1.2826917702523901	-1.5873420316898479	-0.6341100235189367	0.2820099572928022	0.13012048920739155	0.2605901110265457	-0.4327551010100607	-0.20665641486439826	-0.6603681377865008	-0.9582140220791256	0.33595136687022986	-1.1297723361784395	0.3870284651245214	-0.37392873266808796	0.4983592389241481	-1.5199735575657143	-0.0027538807266300424	-0.37715286157856337	0.015800758842045987	1.5493577920258415	-1.0240847142997296	-1.0962356042998376	-0.08899111187056384	-0.3861091829405171	0.13328572743158526
0.17013384520077163	1.5812356325368229	1.750214012502926	-0.13361499634591292	-0.23503870552260606	-0.3973636229998153	-0.8462668603149341	0.25580894956477934	-1.1974134359843835	-1.8930105085635123	-2.135165436211012	0.1294034207861462	-0.46448702119849905	-1.6877892497575917	-0.13819305466232007	1.698718246374855	-1.217464300179993	0.4427899515802599	-1.5654642254310869	-0.14989445639459043	0.5197718002825121	0.5875400856181044	-0.2323137083640879	-1.039375837932583	-0.1783844745684533	-1.2968991302991641	-1.5583873690740777	-0.6088870599069608	0.22578823042315407	0.09256547997378038	0.22924723161434857	-0.4516392496951408	-0.08671986773904762	-0.5908165818977114	-1.0175311569548282	0.45873246357279535	-1.1632719575863655	0.3405007694456075	-0.31508420769410295	0.555829370134812	-1.4924564403845217	0.07867406687457663	-0.4590869616762374	-0.007483577836201802	1.3564488365711125	-0.9099632869307224	-1.0520482188915241	-0.09917328522807536	-0.40334894499132484	0.05868268041434377
0.20513438444946747	1.60725430046091	1.8362821950968335	-0.04090591331028367	-0.15904308984329368	-0.32493612711473546	-0.9359739037344411	0.23283034370138198	-1.1464650191504204	-1.8169531838771928	-2.15566189255349	0.22343011521943623	-0.401365439284192	-1.6795714180167576	-0.04051960138025149	1.6245032350738078	-1.1792934911882114	0.4856373879159205	-1.636549096009518	-0.10720016700753125	0.5256068504945189	0.5106472505511563	-0.3376708222770272	-1.0977222286827808	-0.11803894563158131	-1.3135985086047484	-1.5690894581670498	-0.6245857404488637	0.16992474670972885	0.06575534481086792	0.19939505394208634	-0.4278120944280964	-0.015327618645638275	-0.529248077076828	-1.0859576879284571	0.5031266806450674	-1.1635680988023582	0.3046756736710683	-0.24491743154028262	0.6212500610931471	-1.465614682679032	0.12382503005408471	-0.5091013640419216	-0.011261716972286584	1.1772775930574413	-0.8152063754514514	-1.0452939530035403	-0.11695556485313452	-0.4195975281090535	0.0436177359621389
0.2656470359256604	1.6605609192903814	1.9192074271014221	0.04169276842848672	-0.10529324582341666	-0.30677185462311757	-0.9918794642548849	0.2143863464393597	-1.0526204059596644	-1.7238418356943597	-2.1406799683682824	0.29446314513580135	-0.3395950942365723	-1.6828915858275966	0.0665720016416754	1.5775622137886924	-1.1159507081583897	0.5409964628201582	-1.684470360236046	0.01179747489923988	0.5192140381298934	0.38782174594781094	-0.4278071097775721	-1.1741983594683396	-0.08930021256639775	-1.3517315872973765	-1.5623956616475856	-0.6302984120224016	0.12329327331462656	0.06837049316946639	0.15520575252212704	-0.4146725833970836	-0.03868567680249463	-0.4911861810714708	-1.1331940936494436	0.5158393695589913	-1.1536954199151996	0.23202416609194393	-0.17402234179127152	0.7183826666504286	-1.4079925501154729	0.16001241187292692	-0.5887049726043438	0.015083963154346255	1.0124270603894265	-0.736986039968122	-1.0610091734199583	-0.11657796430269599	-0.43396088763525437	0.06799491724275525
0.3267245547794444	1.6814081580347437	1.9830252953967034	0.11679762260861026	-0.03162874953812228	-0.2769850471760276	-1.0438283696572268	0.15721888461787414	-0.9478381355161526	-1.601708579141906	-2.0631287295275347	0.3897658567716896	-0.27319922896697446	-1.6699391836842665	0.18733308569695223	1.5483931590560558	-1.1046635655208712	0.6119726416101585	-1.6897337651732585	0.16044055460141302	0.5205102141444802	0.2426230798997982	-0.5146749575131282	-1.2158961133644706	-0.1111190274825522	-1.387812760271173	-1.5750359311902415	-0.6541897961090757	0.08755968768231809	0.03352908951688352	0.07846209534483174	-0.36684223745177225	-0.09985631728432512	-0.4767492191542365	-1.158383175161863	0.5273516299599985	-1.1237245844391617	0.1445353812610914	-0.13344200981353507	0.7914649185446864	-1.3327002254728404	0.15184663812060614	-0.6118914074691768	-0.0010189243459760382	0.8596838332480287	-0.6850493946373797	-1.0311916493031543	-0.14388371577804343	-0.45351203177257704	0.06886782914570891
0.35756647808280756	1.6920065789277738	2.0616169341836583	0.1846749622972218	0.06326553822407528	-0.2676109579625239	-1.1136203671389302	0.13604365771363913	-0.835347404560442	-1.490477994892965	-1.9777077428706993	0.5269164880280383	-0.19925704243183837	-1.6361003997961177	0.29820268499764413	1.489077307509139	-1.0918918169141851	0.6797926621365865	-1.681523604973285	0.30640034129509863	0.5316511556031897	0.10055295719471664	-0.5432419805347288	-1.2185107304137244	-0.14627487676229034	-1.3815808838731498	-1.5929152769506731	-0.6712139147193499	0.03322177730518279	-0.043604166497416046	-0.008303552955327203	-0.291578166473623	-0.19446052493620306	-0.4184657897942417	-1.1943347021143396	0.6030795871920185	-1.0518345129313322	0.07802067551792412	-0.10928988002059334	0.8047609343166503	-1.2488256268205513	0.12971767980579033	-0.6518464054126245	0.01975216100846392	0.7209872048338759	-0.6750858650423441	-0.9864707442076917	-0.140698799496252	-0.47773431291715146	0.09560062355139595
0.36724778534961383	1.7027843229313813	2.1101334591035323	0.2401371849929393	0.14092019037574985	-0.3196289226923529	-1.1297064185095145	0.1659895152850258	-0.7311859508653722	-1.3824122434420352	-1.8872697531503377	0.7082850947345521	-0.13657887915095623	-1.5699836717787214	0.4063446378243138	1.4269112751184534	-1.0929521926551358	0.7326601119307897	-1.6972972000274307	0.4502940507667027	0.547747222906281	-0.040232776514017764	-0.47696343841870803	-1.235630111769067	-0.1493459197025891	-1.4150982731490045	-1.5936018424391194	-0.6920111211417794	0.01650594585647467	-0.15101982869093708	-0.07952099237161123	-0.208285525440474	-0.31987605530087293	-0.3878480681560628	-1.2233712921038336	0.643638878866391	-0.958192725064109	0.017456807918715254	-0.11547186621348289	0.8171952112017895	-1.1673841394376558	0.062161036855666804	-0.6947043540078112	0.03587061806050658	0.5286987372948385	-0.639003033222566	-0.9578924540169625	-0.13572688804412555	-0.49636081181795344	0.07343998805113716
0.35670872242235674	1.723030846371741	2.1661518974553684	0.2910232405598204	0.24389125689787966	-0.37034508690667367	-1.1441636548192102	0.18627386600711413	-0.6300317237579746	-1.3173951155114385	-1.7836787122526974	0.8811111492616595	-0.108894024247116	-1.4993079591565164	0.45175315585486653	1.348429359767644	-1.039895517917185	0.772058799832444	-1.6752933637090557	0.5873444056692382	0.5452632619027173	-0.1459320108434137	-0.38485708689013254	-1.1876153069630462	-0.1599923051934033	-1.4559035159986695	-1.6270005193416708	-0.7162252108744177	-0.026466396397261872	-0.2540652355173354	-0.16229738511014852	-0.08605256544693682	-0.46214994979271573	-0.3464585172962125	-1.2313206976610576	0.6740725252827628	-0.867356950934241	-0.051946592181715864	-0.10443821292708799	0.8438717798247053	-1.0991053625069895	-0.04440894754323012	-0.7382588892409663	0.045624476961218116	0.4152067515267365	-0.5982859423647533	-0.9394709270663147	-0.09037461194282993	-0.52176500844644	0.08760509696647567
0.31750631684844094	1.7140636210661682	2.214553105897924	0.2996667176921913	0.33606739664145435	-0.45373405824519014	-1.1800997145994618	0.20576221851163773	-0.5425640012992015	-1.293426225174961	-1.7081400328466707	1.0654807690763388	-0.09963640767935918	-1.4255631733543173	0.47991503008726644	1.2238033456040347	-0.9795178862884116	0.7794718352479663	-1.6842391288274907	0.6897555785507216	0.5376422437291483	-0.23431299668612451	-0.2891384242732411	-1.0998071974007373	-0.18766268098949698	-1.498540242146978	-1.6175292138929678	-0.7461173566960785	-0.0638471522596173	-0.34435206512101557	-0.21128065892129283	0.06882817911151884	-0.5913076560024153	-0.36307864442587506	-1.2185846306069368	0.6829201842338457	-0.7653207525795704	-0.08211637893600449	-0.0890055286691214	0.8097502906066371	-1.0489522620083758	-0.2160296720021646	-0.7744267111133152	0.044040130911210326	0.3194423978730415	-0.5288136788026786	-0.9477729925603976	-0.07076214941428645	-0.5498820907529717	0.08617343824813636
0.30012931080677224	1.7158785543762556	2.2198934119625493	0.26760955923791563	0.42254560924476037	-0.5310330828701718	-1.2239116854686176	0.2389223461860966	-0.456425208760909	-1.2369581044070688	-1.6238543566177808	1.2350225298722233	-0.13034621690181464	-1.4153798911033884	0.48940565698983873	1.1079671700786367	-0.9129484948208579	0.8153666366218874	-1.6822115184137327	0.7574013898626524	0.523933789851301	-0.33241095463335474	-0.17037195040262354	-1.0016623164126535	-0.18951739259370393	-1.5374466300612648	-1.597054633226779	-0.7922893882109374	-0.14331352841200437	-0.42921693720889476	-0.21940313494160885	0.2347101357951134	-0.6673671466508336	-0.37475467348000996	-1.1788649904513637	0.6722019527001555	-0.7335338453162595	-0.08793605360628484	-0.06864353823481235	0.7739520930185126	-1.0239273179844885	-0.39237334462862955	-0.7620952691038216	0.00947714150700415	0.27776287937675487	-0.5113346969115942	-0.9472182062118701	-0.021003684226759755	-0.600082194432179	0.13922281898332284
0.2621003693150851	1.6996434797907298	2.2021052687537663	0.23985206322668975	0.5061196479349319	-0.6530107769771363	-1.2332347586172336	0.24538709349784482	-0.35761718619535354	-1.2126656350389309	-1.5622648154580885	1.4169413746263348	-0.18505380498738136	-1.4086805642058062	0.44331374714094285	1.0064782314374348	-0.8227321008617858	0.8373163298419597	-1.6695674959547357	0.822376537664035	0.5099054319048129	-0.4042385249759479	-0.04013553137806793	-0.8812827385195648	-0.1943664485380359	-1.5961719959821437	-1.56810344249717	-0.8301068050437767	-0.21815267507657557	-0.4930419289384941	-0.2324851625451918	0.35255845104537054	-0.710312383663409	-0.3784148882506932	-1.0324107906926872	0.676666198492653	-0.7032346616972711	-0.06685485943200799	-0.034853277097036485	0.6928534660495886	-1.0281964354751794	-0.5535252816598443	-0.7744687064596272	-0.0105839244532683	0.2842275677992367	-0.5214955224288145	-0.9255841449249491	0.054852263443803354	-0.649490297119027	0.1794972348117074
0.19204728392912637	1.6562286586520965	2.1686167871580544	0.18975711876502918	0.5705008821265803	-0.7356509577418665	-1.2457378381079953	0.2497378202322734	-0.2630105704834915	-1.205155114530133	-1.5323296680918594	1.5623685134128755	-0.2241622011199583	-1.3982356382958705	0.3708528008389145	0.8976038302364449	-0.7469503254599826	0.8277461413793649	-1.6433949908990222	0.829396114469677	0.4552998397195688	-0.4710912588343213	0.0477036859527398	-0.7585830627273322	-0.20784370963527063	-1.6233835465196464	-1.5910196271064676	-0.8753565013905863	-0.28576616016981493	-0.5417315549632111	-0.2286200180259522	0.46090439635948066	-0.730972515586007	-0.38963946163675556	-0.8978835154118203	0.652877921123967	-0.7088122366244287	-0.04469625726053587	-0.04287966447898783	0.5848294859624588	-1.0682842800748986	-0.7664410114752468	-0.7964009994503548	-0.02479711003633156	0.3144773704255308	-0.5468659991086139	-0.8887858838053073	0.09926828768718671	-0.704203448491962	0.21549078234318725
0.14070980868020355	1.65833554830078	2.1067569926476435	0.13464341100711835	0.5943736558989121	-0.7897524075278444	-1.2531760558795857	0.2248375170068228	-0.14813841738814015	-1.2219477565883827	-1.5523685966617216	1.6862874788155708	-0.2750634661198747	-1.3759614347343028	0.2911496314515921	0.7426661819717135	-0.7012613437575648	0.7889935403438532	-1.6531796924716182	0.7965507285592136	0.4047113393779059	-0.5666765607619203	0.10607018757589101	-0.6248899228788879	-0.21349616404809163	-1.6509780901659823	-1.6014908357696964	-0.9119210610096822	-0.3709616207396008	-0.6110067182348006	-0.2205836079767113	0.5607648342069061	-0.7218608070505527	-0.46058938028573027	-0.7242713089849653	0.6384546707017345	-0.7179416446422144	-0.03082502857161922	-0.0678444178678039	0.45759937354983815	-1.0847459367186978	-0.9585908185675519	-0.8482883049097347	-0.08896391140263363	0.31633392642054314	-0.5642716388396263	-0.8411119947594795	0.1759279840239068	-0.7387757026647891	0.22942120499038188
0.058894313212385585	1.6716463524826437	2.050268063068348	0.05226406689764185	0.638293998777347	-0.8208274583090619	-1.2654079915524146	0.14982281241525544	-0.028924740459200717	-1.2473227600920307	-1.550316756244801	1.8058739641409243	-0.36582700155894077	-1.3276073268988926	0.20016128692928437	0.5577237601976375	-0.666421797956841	0.7226000868133851	-1.6590573058378015	0.7102542111041824	0.3509832628708297	-0.6471217627305763	0.18258621926589874	-0.499730060161227	-0.20693417269987552	-1.6712042271945844	-1.6452773960675997	-0.9672014314661659	-0.43744425472090037	-0.6198153317908842	-0.21390567103911656	0.6603747873712063	-0.6705600833530473	-0.5787264930762892	-0.5658585573078774	0.5678393775646844	-0.7481216774052795	0.030337169549265925	-0.07245273095422891	0.314983318258502	-1.1290147975876672	-1.1261622986398347	-0.8760454417856804	-0.1721209788779726	0.3406397832774736	-0.5553477471923205	-0.744174677423455	0.25775279453799105	-0.7575594575347429	0.2725493369283289
-0.02136620047652507	1.6977577486553677	1.982991853618282	-0.03776432199053546	0.7185763336418378	-0.8725885141060822	-1.2440250804555002	0.05987229306531707	0.10320930359572436	-1.3153160672981428	-1.612895637901736	1.890970353030946	-0.4825126775744818	-1.2808290495466113	0.08698323374857064	0.3721048161139925	-0.581976498568232	0.6173047447132133	-1.6743539861118049	0.618584222518783	0.28020693400929647	-0.6742912996292652	0.2756301289438804	-0.3820217344992152	-0.2115391876436536	-1.690966818070431	-1.6704207956495303	-0.9995780757731909	-0.5186952991293516	-0.6228955251328945	-0.15616909676056268	0.7012961068937253	-0.6369810125041168	-0.7265069882279359	-0.41148333870304965	0.44371072417561797	-0.8279910889359353	0.05000931901707584	-0.0870337075694225	0.18407428688712488	-1.184317881938372	-1.2625735555286222	-0.9626139338579792	-0.2426235262338965	0.38967879129281313	-0.5660514263291706	-0.6821175487110663	0.33896773757092014	-0.7520438361110496	0.3594048958938608
-0.09028224595365217	1.7671203614425193	1.8996995116081492	-0.12713634456671513	0.7951017145365016	-0.9090056889033328	-1.1701410614365484	-0.033284961961094844	0.23382629268163443	-1.412371364665816	-1.7162924574157536	1.8967101618489903	-0.6004178174616919	-1.2683409434453905	-0.022800425164617076	0.22484632908818872	-0.5330496620187091	0.5351192265620298	-1.66420654026704	0.5213130515971536	0.21421411186826195	-0.7225912726971309	0.30095952358999145	-0.28447428175852985	-0.224353277006051	-1.749832053367576	-1.7289724198209568	-1.0671502931181636	-0.5636964387873886	-0.5734450932984952	-0.10537159140002757	0.6973212950734846	-0.5801521422082156	-0.9131117462638823	-0.19093361886648647	0.24736010923927357	-0.9369841312516305	0.09468575970655259	-0.12155769793999582	0.0823347108100763	-1.235570310862868	-1.387006292771884	-1.0280167713892383	-0.3406278709104649	0.4364381439058828	-0.5200266076296819	-0.6498092684568829	0.3793629303351368	-0.7367953223723223	0.41518403687432126
-0.12135203199669035	1.838895648864397	1.8349447545928936	-0.23711402940670556	0.8756394590399905	-0.9023941315374134	-1.0839337562451374	-0.1202666381781082	0.3490879944594917	-1.5097786169909997	-1.8197078031465914	1.8722157559118173	-0.6851435318053711	-1.2441713848898006	-0.13387225265645192	0.04391935615672358	-0.468292085485584	0.4199264276407429	-1.6440012507483253	0.40564427374516476	0.14236064718972882	-0.735335067068403	0.2422719348552212	-0.1722029092445823	-0.2670550289695712	-1.7943449331388854	-1.763964692471659	-1.108917225071332	-0.6091989317919924	-0.5201235024913043	-0.05729494435237871	0.6767952118979553	-0.5194333080303034	-1.087138321269982	0.046405800763482	0.054625476684209286	-1.029327300366759	0.14578041736781486	-0.18474051625451623	-0.0747883392367092	-1.3234499215300215	-1.4435066975749329	-1.108711276085955	-0.41618434324567016	0.5118817170983555	-0.44864093852768816	-0.6342728921401353	0.37342125111279506	-0.7118078152014705	0.4903311345837168
-0.15096906003341845	1.8911624446934687	1.756831217920901	-0.3756247474995672	0.9215079922618135	-0.9126044658603737	-0.9656132314205749	-0.21360674257596943	0.4513775948690263	-1.6490157514242907	-1.944148716673552	1.820495023500807	-0.7417476739950869	-1.1783318881085494	-0.19452452648093863	-0.11902518497161005	-0.39413500458932543	0.32036765551593865	-1.644671821833132	0.3024794050188961	0.06473611311291698	-0.7671560546918905	0.15770707631949005	-0.08355029539022579	-0.30334973625189227	-1.8557161004024274	-1.8094273058140502	-1.1456174550571572	-0.6013896051306271	-0.44359441579645803	0.028737187148836153	0.6060962720134024	-0.4589047708139888	-1.2665448110185644	0.2534029803354345	-0.09369969082445935	-1.1360678301003573	0.2320337906975162	-0.29286937879426234	-0.21665897090226865	-1.401206569985368	-1.4696378548771662	-1.1919934089298705	-0.4717563719978172	0.5278736683178774	-0.41441171149461076	-0.6143896538412601	0.32705241613294705	-0.6761876369569975	0.5538733267073279
-0.1762721287581266	2.0096601175351005	1.6924495673680091	-0.4770789837284409	0.980274732853921	-0.898173499598564	-0.7919039529737113	-0.3208380274368635	0.5408482232960848	-1.772468640782926	-2.0402390033712776	1.741714506078921	-0.8005216238903128	-1.1067623535541582	-0.24868934098530943	-0.2264593595511823	-0.35700458837940763	0.2349748894249078	-1.5911807710530586	0.2118674016979949	-0.01131848233809698	-0.768665188235857	0.08029848732526472	-0.016280338995879808	-0.3434119717427585	-1.8832835489339885	-1.8357372591462613	-1.1591923081297733	-0.6325165392109866	-0.38718387557016387	0.09728843970431397	0.4866312955981383	-0.44386574893240327	-1.3877161851011668	0.44596262319933133	-0.23350148840742485	-1.2405424473973858	0.2617372242684352	-0.39487963782694635	-0.31943182628608036	-1.4787045352648835	-1.4470048048248971	-1.2561569369859344	-0.5149714451691001	0.5505708892560597	-0.39133909277375784	-0.5985653154339582	0.27390836134255325	-0.6295416995301806	0.6291939521219934
-0.20011737908532062	2.1160595924039813	1.6245636797023593	-0.6100283231637491	1.0449135466433224	-0.8442189596057068	-0.6168019672695249	-0.3734845472696661	0.5989690047020388	-1.9325020217623663	-2.158984455861637	1.6872426368085969	-0.8477532239201343	-1.0135480870528368	-0.31498346556670365	-0.30151667058525594	-0.3379816905795382	0.11259222128355229	-1.558194165426517	0.1571441469983252	-0.08820535526839587	-0.7531657707664461	-0.024636105138522206	0.06448916799455763	-0.39104335191745926	-1.9226644675070201	-1.900274415060197	-1.16090186641341	-0.6903339914710152	-0.3121180266473914	0.15454353355604006	0.37247879991315336	-0.4147977887284438	-1.5222300959342085	0.6446449113769521	-0.33068515837557266	-1.3385677753093652	0.28935956222808595	-0.4855916573975267	-0.4242497170079796	-1.5130157686000483	-1.4105523063351004	-1.3116497663056657	-0.5484894922351544	0.5422439785326472	-0.38603917618572026	-0.6113420798243261	0.24229010099739107	-0.5713686923078815	0.6909499192317254
-0.2013050229061908	2.213728212705989	1.5751575458182108	-0.7714883984701582	1.090729478966217	-0.722076339379933	-0.4787302746388762	-0.4178707124530706	0.6093798639276373	-2.101941140503297	-2.276383381043832	1.5974506327218325	-0.9013500733808717	-0.9213026655063518	-0.37250922840093653	-0.3546492436023872	-0.32394091216630744	0.010897717422575198	-1.4957674659021314	0.10526081145175266	-0.1749144121791487	-0.7582321476640472	-0.08006247046005419	0.1526221479789524	-0.42580098826296026	-1.9422542354886327	-1.9501385120838897	-1.1592503728134766	-0.7207247966637833	-0.2319580866510981	0.20939494175874404	0.2819113530503818	-0.43905727445495596	-1.6824478263886604	0.7977519649291619	-0.433524157374266	-1.4621173883115839	0.3095530576247021	-0.5770507480365962	-0.5029508234157275	-1.5355387758948056	-1.4016304851200643	-1.3391406348156354	-0.5936750704138728	0.4911533290930409	-0.3825479259191106	-0.6836614330118329	0.17662303589755354	-0.5274217370934129	0.7447379403565316
-0.18469281323531533	2.3253976431932126	1.5857960674332396	-0.8993210719514124	1.0627668822978644	-0.5752403122582952	-0.3739412544833983	-0.4212386150955581	0.5863059129327008	-2.2850697491418885	-2.391705141393648	1.5025128177015878	-0.9451927776120167	-0.8573420339224699	-0.41040168637624364	-0.3844214899884688	-0.3235169537063344	-0.082183586778152	-1.3796778094973756	0.06256998499154796	-0.24998347728411252	-0.759533390362671	-0.09048239589291622	0.24220303596010187	-0.44294816116851915	-1.9792156335423847	-1.9603623488581081	-1.1679427676266525	-0.7551778734687578	-0.18072044219216574	0.23448904046185043	0.2406864163368482	-0.45182107567042423	-1.831003681576781	0.9209746397826655	-0.45792546879955165	-1.5553424067249213	0.3204586423684145	-0.6213650993799545	-0.5621075843477515	-1.479286454441159	-1.3374994835639256	-1.371401102444993	-0.6235744417449789	0.47262297335323966	-0.33747059708155003	-0.7798125082010304	0.13759080095166143	-0.4951014471215564	0.7951691526385066
-0.15863702341366165	2.414820139037181	1.6678333625624748	-1.0054723202575864	1.0486377726909182	-0.4129910627145346	-0.2714788928186678	-0.4333006042120058	0.5080938190453976	-2.4578971956196445	-2.457644854364311	1.38522951540312	-0.9573980633862915	-0.7943455973928526	-0.4296311269328198	-0.3579848483193828	-0.3066091881802714	-0.15086758014823837	-1.2160572363876576	0.06485911544337128	-0.3071288819597274	-0.7334281177092735	-0.08549419409827211	0.35880369413899194	-0.4883033748047233	-1.9920206383245038	-1.9644452869840883	-1.1496953824587524	-0.7700557211002916	-0.134076819514969	0.22769276281402542	0.20973206008542672	-0.4823770468757699	-1.8904066076846058	0.9900056447991676	-0.46501312414707696	-1.637592028348297	0.3312950311162375	-0.6913054678099344	-0.5665968465224913	-1.4054975311086282	-1.2646756062128217	-1.3624730705227512	-0.631565828701575	0.4502920434498	-0.27891251738940764	-0.8542458230250206	0.055886454737756476	-0.47566414300693305	0.8173301606366424
-0.11568078481221873	2.497677201014841	1.81416420645593	-1.090689345803644	1.0128505519634998	-0.26323668119429505	-0.1959943546870875	-0.44172100961607075	0.40991688064734433	-2.569763168331517	-2.55851819154791	1.2628789755793384	-0.9391991104907207	-0.7445147158367794	-0.43779722497006884	-0.30170864648244067	-0.31289052762804204	-0.21875480891096624	-0.9976573645129589	0.06936761534603245	-0.35978885523527143	-0.7215945943645206	-0.08187628831028435	0.4819439738207148	-0.5292162674975189	-1.997583924457968	-1.9736206141375194	-1.1477418408407103	-0.8104436616813306	-0.14311698266530484	0.18636055822707584	0.17732176161333904	-0.48309413667886714	-1.8941226900819181	1.09644593316334	-0.45816159993325645	-1.6798916902374987	0.3298109095855996	-0.7694080180449612	-0.5659845890994887	-1.2956082728305025	-1.1548798142456493	-1.3052999805915524	-0.6424369929705902	0.39195138300501015	-0.24259505337549267	-0.9714083794757764	-0.06025696136350841	-0.4770141911153045	0.8302311298309153
-0.06808287093303025	2.5956116964982945	1.9541336168781036	-1.1544088138150692	0.9455893224181333	-0.04080972368703911	-0.14136041654733375	-0.480927305346766	0.28045862645414943	-2.6445535259866846	-2.653157220410431	1.1243740739842694	-0.8765677316334501	-0.6968062619640107	-0.4274295105877418	-0.2111113785761139	-0.36088999501229285	-0.32307554145305317	-0.7796677116089985	0.11400691531632323	-0.40400787739143373	-0.7071833956410989	-0.05411165873731537	0.5816395568759093	-0.5610469613030485	-1.993512334237873	-1.9419691639457675	-1.1501900488987598	-0.8256629159761066	-0.14229196562360447	0.1460552771586498	0.1703610303714259	-0.4889619573945191	-1.84873488596688	1.176088161128554	-0.409908111823939	-1.6912173004235744	0.33164412653447445	-0.8096834155535635	-0.5610155532383944	-1.1735086899121046	-1.0843061170114663	-1.1975746798064792	-0.6173448517898107	0.32623497439886245	-0.1880025628022781	-1.0783256772129606	-0.16740912714496056	-0.49455719984292534	0.7893938703407828
-0.02748914804906502	2.691654113504341	2.1216214018904895	-1.2313863736346071	0.8871418953769595	0.1520154290114292	-0.11065796672671287	-0.5312460431527812	0.14752667895379584	-2.5874242447301694	-2.7073700407294763	0.9635045755456758	-0.7985360729107264	-0.612007829686055	-0.4138982473258916	-0.11165069693993195	-0.43383275145080075	-0.44261652098186277	-0.6490001577637297	0.13967623407758817	-0.45169315422075035	-0.6846815643069686	0.021497058614557363	0.6167293178841114	-0.5801418138130254	-1.9859652463227104	-1.8624074206677332	-1.1343143827344169	-0.8504873895169658	-0.19246623316440076	0.09097012160268195	0.1932089790378115	-0.4799599973677105	-1.74550438708368	1.2112006857347686	-0.3646824927722876	-1.641434698853643	0.3152270085205634	-0.9091312710325372	-0.5467972245924556	-1.0689488318428402	-0.988588513688821	-1.1011058295171243	-0.5798449049770958	0.2711631784208786	-0.18126188803862614	-1.1245428772516544	-0.24113538961878822	-0.49431660511867664	0.766889473084363
-0.009343625329877096	2.786590381351526	2.260970352006451	-1.2213544728430468	0.837690183426598	0.2783834362139676	-0.11628962074282408	-0.6145162189690992	0.03147295501093835	-2.4554149337854794	-2.7526855497507925	0.7821339831524883	-0.6983595991227042	-0.5308070115997373	-0.3592669001473809	0.0012879148562023658	-0.5302756995770131	-0.5320993153467544	-0.5296842104464116	0.1907066303697597	-0.48779564561890537	-0.6493452537060673	0.07064284651718064	0.6232001264256829	-0.60730551400797	-1.960465081818367	-1.8118645698994569	-1.1299835389701545	-0.8697127937806751	-0.20304454719083154	0.026996698488298842	0.21516027139261626	-0.4886818752276583	-1.612936508961234	1.1639562215152175	-0.28201059694162717	-1.5858533730493856	0.2789406615312395	-0.9095655979955429	-0.49716180450462677	-0.9513043976347122	-0.8868299224284621	-0.977036476058386	-0.5618690187528356	0.2215235054213594	-0.20979472509644922	-1.133126432774838	-0.3188865543303613	-0.5052882530488125	0.6856400912044078
0.01742965152644884	2.873449834740874	2.405304952361044	-1.1904921521794285	0.7606804073086473	0.3875836631626612	-0.14804874031757406	-0.7164901260565422	-0.05460965874240973	-2.235348900211728	-2.7443858946578823	0.6120316288462453	-0.6050625023873186	-0.4682532178438974	-0.3007881517643878	0.15633305207414067	-0.6737046673276436	-0.6093264459689325	-0.3977177719714427	0.28550887024524296	-0.5286854073148375	-0.6363687584708727	0.11861374748865358	0.5862470476797164	-0.6138357412894481	-1.9023775495452764	-1.7529648891403344	-1.126692834684146	-0.90060401695929	-0.26278045091775554	-0.08499703758357338	0.24131639209142502	-0.4596307000897274	-1.4501006720180278	1.1180045830869028	-0.24153325613918533	-1.4615921790210615	0.17966694185488188	-0.8823887808016853	-0.46391478472587605	-0.821586165779679	-0.8175503152694914	-0.8214527425058253	-0.532386729238823	0.21907189865462934	-0.2363411090392724	-1.167357066605043	-0.38531979650235726	-0.5278041817105382	0.6306257474018777
0.05498890550339845	2.9047964330512754	2.5205994042324904	-1.1233458853228444	0.6638295858489879	0.47946671677037883	-0.1832086650464191	-0.7890160142054052	-0.06811382617656628	-2.0003513369013244	-2.7375483024841065	0.44718333742440775	-0.48532440890757506	-0.4010702051641738	-0.23231364677158567	0.27789779338558535	-0.8199911182957658	-0.6540738519342388	-0.2756989809522848	0.3743181145860502	-0.5651409222616807	-0.6464715691402041	0.13997982445397483	0.526277115050592	-0.6293094901912111	-1.892440965427206	-1.6624632325672617	-1.1185822033365318	-0.8928629716305725	-0.2845577875468023	-0.22138881381747272	0.2774895129333802	-0.3976947996448956	-1.2810938229362496	1.0373708131961445	-0.14160543007350754	-1.3168798079820003	0.12413004477778167	-0.8418603546618686	-0.40010616406466887	-0.6898555914188841	-0.768668684192616	-0.6914958201978048	-0.49402023464857087	0.1883575311427178	-0.28477144225788564	-1.170404561342718	-0.43268850025058214	-0.5681038779022997	0.5798636149811863
0.0683215365919787	2.9166880713974095	2.6155950425509733	-0.9762798196414687	0.5686183879711865	0.5299744419135182	-0.24545713122361074	-0.9086462514597551	-0.03234139060256489	-1.7636272822701735	-2.690170823279685	0.2890148532702169	-0.3679107998281115	-0.3123387204194951	-0.15489068905138378	0.3818671258012163	-0.9542222497063613	-0.7001394346396603	-0.1281458113052069	0.4676012635112373	-0.587967771168973	-0.6482501908170218	0.1335061893550749	0.4171544479858148	-0.636415344340661	-1.874165676662333	-1.5410027670916657	-1.09732494595861	-0.8703516451532606	-0.3400966116535639	-0.38490408523155856	0.28662933924921424	-0.344364672076657	-1.0785000058911556	0.9030279302265214	-0.0642386151511532	-1.1434658203177817	0.05272320750386074	-0.7853547216285915	-0.33282916524447814	-0.5769002198245746	-0.7456260222415725	-0.5713126446053007	-0.4558775851284994	0.1643969168218825	-0.31684500085536105	-1.1538541240168758	-0.5052451734770436	-0.607373612263812	0.535958027660522
0.0836832103906933	2.874344881287858	2.6949505953419264	-0.7882438723430172	0.4809918139673945	0.5162659399905682	-0.28253417323127483	-1.037630032852481	0.03474766597034068	-1.5153489075449647	-2.6352821224502927	0.14286831408022205	-0.2322766431151106	-0.22258495156416255	-0.03238862684048229	0.47804203622867947	-1.0525279373399379	-0.7538143897405858	-0.023082684752686895	0.5819970151311207	-0.6044958971435929	-0.6442822988799948	0.07976545028693614	0.2782634624071568	-0.6532820637789173	-1.8244615193604012	-1.4505262816932645	-1.0697470127710687	-0.8243281562269432	-0.3802082008189928	-0.5253803764087035	0.2759663368905184	-0.29104378126072955	-0.8472364572525812	0.7583660098690472	0.02730761759474622	-0.9170969226474132	0.047924924191130924	-0.7432493945188369	-0.24318297422278984	-0.48278466387848373	-0.7118780079478649	-0.44964935643481463	-0.3978255220620661	0.12974210055689323	-0.3177569694689918	-1.1572540249732235	-0.5463366167271567	-0.6377172352911836	0.4951657284330292
0.06483930046902432	2.7485603171401345	2.6930496032133284	-0.630025218880093	0.42799228812262974	0.45155241808971097	-0.28764824976241654	-1.1965954115086934	0.0786128485407691	-1.2528259171852878	-2.5360965168658014	0.021307031330592675	-0.1050940518181656	-0.12445768340111299	0.07935659289745936	0.5597867897223302	-1.1453764387107435	-0.7911860147441071	0.026214478614552467	0.7057703726727663	-0.6204865842828963	-0.6537126724940208	0.014639091972962126	0.1063275659255496	-0.6484841402347016	-1.751749948113336	-1.3660144967204029	-1.0247044510170842	-0.7752956118604996	-0.4320081800068203	-0.6641157877163517	0.19995192074747253	-0.27548382641276725	-0.6320542278938917	0.6157880345705032	0.053246498308128665	-0.7132791527206923	0.06960176225868672	-0.7111519863800162	-0.13677267675900834	-0.4602230389974854	-0.7641734573918079	-0.299103188051831	-0.35993548458694347	0.0708318575576474	-0.39778509702151593	-1.1265011046926285	-0.6067195205765105	-0.6537693563936345	0.48378332362364523
0.0478962786083607	2.62334950992233	2.6221092126964636	-0.48561118320431096	0.36495245925714126	0.32853285355673467	-0.28201320516426953	-1.3664147595499476	0.1655919633325835	-0.998176237122604	-2.41603064935344	-0.08975509326746205	0.027855317802997825	-0.01970284949257998	0.18110658231886695	0.6286443384979337	-1.2169321220067926	-0.8076237913580246	0.03263960460030281	0.8148491056600603	-0.6122029506937406	-0.6741817933403597	-0.08471953090019009	-0.10077198062586694	-0.6020412009960299	-1.6803675020909954	-1.2877885616430238	-0.9530950632119621	-0.7195509189586685	-0.4491885761617674	-0.812552203195646	0.11101969346357594	-0.2744777156502495	-0.44665534503835513	0.48279118081274736	0.05807905176686545	-0.509517301701556	0.08619954246790931	-0.6508385504018734	-0.08106023705503979	-0.44769696833761374	-0.8287015741160244	-0.19073407180226132	-0.3241595248794331	0.043063759835634666	-0.47913616775865026	-1.1042557408550173	-0.6612433363720311	-0.6741965699944693	0.4863773627022566
0.02299634793242523	2.4583833952657144	2.4758677390729305	-0.35043203698461667	0.3189160975797308	0.22133675272229594	-0.2348603910705917	-1.511080926684854	0.21986838475445764	-0.7633457993051027	-2.2553911851996338	-0.2023657331990188	0.16079557479546588	0.06304187438637866	0.2784659043020725	0.6744558169756522	-1.2667089537040066	-0.756867602531794	-0.02341507990248362	0.921428284463731	-0.6153500540137099	-0.7098988093987809	-0.1873522693206064	-0.35354703159761824	-0.5602567333012575	-1.6218215497679438	-1.173138200873304	-0.8765311946070369	-0.6417625799401285	-0.42559192129217766	-0.9159428630405332	0.05201423304441065	-0.3283369204180878	-0.311424312235259	0.2940197254784253	0.06183412698282546	-0.3314319799847215	0.09419708387915726	-0.569027543686682	-0.02881899068282324	-0.47094739605168917	-0.912380052919221	-0.13422817176661336	-0.2722607242688281	0.037390151693804705	-0.5660657089498754	-1.0931911210839353	-0.6967356773495756	-0.6912812220458304	0.4862160099839953
-0.01103071911929547	2.276578901859836	2.3708951497697957	-0.2579813291482126	0.24930807137503894	0.0403044812053007	-0.17805221651432396	-1.6412088456382747	0.28785995797540387	-0.5647832222128479	-2.07891034247644	-0.2705798887187311	0.294013688675955	0.1671891793528641	0.34403152057407455	0.7080800537845413	-1.3161426380277919	-0.6573028216241293	-0.09070694534810027	0.9679299600764326	-0.6161983643321994	-0.7778996482548879	-0.3099162469469478	-0.5850951516035847	-0.48350157759383333	-1.5643542759330578	-1.0900004148488747	-0.791157126878731	-0.5729967304383605	-0.39484933461681804	-1.040851971699269	-0.013392162928746348	-0.37202377925334107	-0.23340347988159477	0.10432870880735205	0.04212824108554449	-0.16440050404048395	0.11329768159693761	-0.48609682699749907	0.01151057723999567	-0.45228132565217677	-0.9878604012110446	-0.10294369385589737	-0.2468211514246713	-0.004130436060669818	-0.6741450461050575	-1.1060772710326872	-0.736424819653539	-0.7031789185125964	0.48006361823100707
-0.025473733562659785	2.019546138431493	2.2506615778583154	-0.16635054063427557	0.13604858490267263	-0.14437391854191478	-0.145571837944688	-1.755345362714133	0.33471279596099646	-0.47253070998511487	-1.9307529450432228	-0.3002204792401023	0.4406343186409665	0.23826374240167567	0.4072971431304594	0.7143931589135528	-1.3684915962867465	-0.5620643643763301	-0.10458182704679335	0.9857990700483861	-0.6155013498202904	-0.8425819332464561	-0.45867606792514637	-0.7733895977554518	-0.41602540304078783	-1.4829041640211733	-1.0136822812172663	-0.7183495966579697	-0.5332158389653856	-0.3078878685137677	-1.0863583758834143	-0.07509295959156351	-0.425502191458149	-0.18587804070266195	-0.09870632364665542	0.031530284038164526	-0.07669598928878377	0.12781761290217392	-0.3467599223689025	0.03531073029051749	-0.41560228029644086	-1.079220374613537	-0.049554357821833026	-0.21810502670722126	-0.0532079932346621	-0.7842725091685636	-1.1776877804324979	-0.743730248230596	-0.7301541463149469	0.4890298291128331
-0.024187063788107914	1.7750714842641497	2.179916072188119	-0.10717562206433653	-0.0020596760945883253	-0.3138131061960822	-0.096984293925429	-1.8515157186534197	0.35753625230095026	-0.45843268323637043	-1.7952144224505477	-0.28457305473604294	0.5576271309528803	0.30037306812425935	0.4075048974009957	0.7312428953178308	-1.411495731551811	-0.4822324263839411	-0.11891666992779401	1.0014616845093363	-0.6331051061809982	-0.905941587592349	-0.5536010940146318	-0.9652422079471334	-0.3064215539255245	-1.4059606287665658	-0.9282686738139428	-0.6339313629536961	-0.45293850506771083	-0.2086698402746935	-1.1579535275500343	-0.12135323292120723	-0.4287688235390186	-0.12946029499658526	-0.23799495847193394	-0.025761921975119572	0.003298017250356988	0.12492025482467126	-0.26285896371715084	0.04337031400176524	-0.360599481546681	-1.2075523100760268	-0.020604821166040687	-0.19886621131504825	-0.09696640625884259	-0.9093053075959746	-1.250920341501026	-0.7364126827622194	-0.7468052779430567	0.5529919900074965
0.008144960886481084	1.551768425151582	2.1189707373428446	-0.03921438247367151	-0.09913964794552961	-0.49531341503045656	-0.0377635147610586	-1.905778193002672	0.3555843797272846	-0.4485616567720975	-1.7098576360007236	-0.2777336452330577	0.6585755790453656	0.3500674993890929	0.35915097905364846	0.7128226105542914	-1.4161732626828738	-0.39734860420122975	-0.16087975109421962	0.9554108004924482	-0.6124520995095517	-0.970193547089238	-0.6698062495092578	-1.1467437461270724	-0.22562229020892746	-1.3571755084657537	-0.8134082639314503	-0.560605940419447	-0.4189063405872798	-0.09567461117768856	-1.2165605417633363	-0.11966880659352505	-0.4722194002909519	-0.08885092373958987	-0.3542193905504115	-0.07685821873744628	0.01789831844320881	0.1391416203284992	-0.1962021483724171	0.022768026599660974	-0.3271991431330102	-1.3453267164219593	-0.028929817785608443	-0.18818317912931354	-0.1543924819741239	-0.9807161304551218	-1.2855540509066747	-0.7123661841433852	-0.755937825517867	0.5572284442879425
0.058419149251335525	1.3455970561774224	2.0780818208152105	0.0023797709471178987	-0.19441738664717068	-0.6855889741945616	0.03174249226319277	-1.9638340334834141	0.2952364269238856	-0.4003048788553595	-1.6640091887252038	-0.2339115153537361	0.7002237055046845	0.3702907497912563	0.2796433934048646	0.7195005889719248	-1.4291539531097643	-0.34186650765488114	-0.20029935902636548	0.888673477855695	-0.5746695472144412	-1.0293765631348784	-0.7611360729398606	-1.3415346608521042	-0.155027039248808	-1.285311208780676	-0.7424142677285765	-0.5238258714935304	-0.41810941325281104	0.008419579105022956	-1.224941215696882	-0.10093751455379874	-0.5120298027529503	-0.08441633251740947	-0.43672793113950653	-0.1704529836591918	0.021771792362640548	0.12793575454179681	-0.15663107964013656	-0.012610078964799609	-0.3032826819560393	-1.4468032819953418	-0.004812605213269147	-0.17653807839355867	-0.15862530388731688	-1.036296307487453	-1.3149927192618325	-0.6929169288801044	-0.7640423802004273	0.6134034561790602
0.13399420511910193	1.1849550290647253	2.0638644523265985	0.02008408417347522	-0.2393995329194349	-0.8523320041913465	0.12352241424533297	-1.9878569945893123	0.18943546848278134	-0.3343611250456822	-1.6386403148485236	-0.19885768674201293	0.7330380121288455	0.36922474273493355	0.18775855433826436	0.7364076925125703	-1.4550154191681146	-0.24939809930596818	-0.254086024710313	0.821853180775489	-0.4906100487074886	-1.0508474954211173	-0.8084923677734368	-1.5004753434368683	-0.09136177797107352	-1.23813568475752	-0.7033312452080305	-0.5287267541237609	-0.36852594142157574	0.11930974997899942	-1.198892567132749	-0.04259748493034484	-0.5242545947770878	-0.10050158613719673	-0.5130631419249265	-0.2660469185356775	0.027051216834325858	0.10909356321918533	-0.17625971742572102	-0.062368172338719094	-0.3547875137975122	-1.5490470348657894	0.012100028708735196	-0.17031982485441463	-0.1722148419286043	-1.0946688936625422	-1.318453764347121	-0.6380618279668021	-0.7596105425634769	0.6540717995422627
0.20827634554783886	1.0749172220756598	2.0554394304937005	0.020289906159049898	-0.28489203151654585	-0.9682194612218907	0.19259268010556335	-1.9825919651870698	0.07651432942264189	-0.24072977580590646	-1.632470161713274	-0.12541537834626765	0.7468341186173082	0.3801166143117129	0.04844602703868034	0.7686009787146628	-1.5200248609175617	-0.1877239520214364	-0.31679593935428746	0.7218418841046433	-0.3832276618079874	-1.0983355820189	-0.7976516236261042	-1.662895160080975	-0.03210474937000414	-1.2292829052304106	-0.6176060360217082	-0.5389841038255827	-0.3690235533252582	0.19962924515788558	-1.1532287013424296	0.03574138410067786	-0.5093349554361288	-0.20244039205084263	-0.5893093539589941	-0.3735087933772146	0.027187874666599544	0.052808654538623025	-0.16826152005144276	-0.1365292069686699	-0.37688707549699463	-1.6613910307294582	0.02068491218867525	-0.17751738091707372	-0.15347521671634679	-1.1378835616006076	-1.294940219743787	-0.6089739963851817	-0.7507523941330824	0.7242897502892541
0.31346813918132854	1.0612676552564904	2.0733993952536878	0.016487139153574432	-0.28778534190199057	-1.0570445097100163	0.27921532132183635	-1.9676075254718506	-0.021729393922478617	-0.16350859201964954	-1.6636709670876368	-0.02325510845822506	0.752837887917357	0.3959866555597192	-0.10849989067261834	0.7843569727139179	-1.590065372310225	-0.1367078833364703	-0.354291629707448	0.645497519666891	-0.20457304882491742	-1.085981903801851	-0.7952629301139099	-1.7516414366966864	-0.0015523655673740588	-1.2526520755727983	-0.5292743082996035	-0.5787271465631459	-0.3125081231891512	0.31727755091213394	-1.0744225905309817	0.15293068314391772	-0.5016225652158881	-0.27576613070146744	-0.6740324219439755	-0.4837852653240365	0.02983061553548174	-0.041141112787311085	-0.18557621010794287	-0.20036129593377378	-0.3421306395878281	-1.6963925041182417	-0.005397146480241563	-0.15292299358673073	-0.10592759869717745	-1.1374948044396112	-1.2448347188701958	-0.5601108719318459	-0.7245220207572711	0.7343373185159907
0.38528524984898427	1.0215240226479376	2.080634927623044	0.035196151820315366	-0.31576196089875147	-1.1105579746534076	0.3809980254058073	-1.9264821136178434	-0.12170608005674463	-0.13630042014334323	-1.7398771980851475	0.11642022732221755	0.75135074449212	0.3850940899679294	-0.2771154407567148	0.8399514501520107	-1.6928153339900422	-0.08170949381042605	-0.37105128219944694	0.5705875538526596	-0.0529924899873744	-1.0473313169258214	-0.741286240668294	-1.8277651167799136	0.0413818063966727	-1.2863869580672451	-0.41509716561370313	-0.6528528567668156	-0.2808601931870787	0.3920096960078982	-0.9757274162217409	0.2460218894787986	-0.4522952388877354	-0.41074162812783327	-0.7396401247798903	-0.566218585073438	0.05105926480821051	-0.07581092334606133	-0.246363066062277	-0.2550235908868481	-0.28308681171026656	-1.655421066352308	-0.001091345752554973	-0.15072752952603702	-0.06409313415162685	-1.1553479852914799	-1.1966902578693124	-0.4873402803420427	-0.6855460726709128	0.7734703949668295
0.4595827746410368	1.0315230191009095	2.121105245338012	0.06088877306492939	-0.35441654864397043	-1.1524546427650106	0.4673535812280993	-1.8975903781382535	-0.18440403366045585	-0.14300101935454598	-1.8390143496213949	0.2704374519973852	0.755010232127761	0.38920682292090464	-0.45770936000639767	0.9455343077054532	-1.7991591269501268	-0.08463051337869246	-0.3649982942618383	0.517829252120871	0.14596104403694593	-0.9833069251855626	-0.6877076668080442	-1.880772081947656	0.06236623351093499	-1.297322399929958	-0.3175053967158258	-0.71387939765282	-0.24963504623099314	0.38986251132507554	-0.8549925071602005	0.3210821259278554	-0.3648459784881103	-0.5047146153823505	-0.7961159890326275	-0.6310830516531583	0.05891731177125735	-0.10812394821405943	-0.31573568020603693	-0.3437890593733426	-0.1788932849149783	-1.6059567858816155	-0.0335023711660301	-0.14193211545392365	-0.025035643883933634	-1.1651565251701663	-1.128905014365118	-0.4239830691982836	-0.6455202402106024	0.8156660216443568
0.5209009281587587	1.025225386014196	2.140379241357045	0.09243538322325448	-0.37731476372493766	-1.1401467131323602	0.5393880377466674	-1.8708640926738425	-0.23782620932082277	-0.17834168767361813	-1.9229687824960888	0.41295424135359393	0.7149429118855274	0.34395648901602	-0.6374132515404121	1.0645123571289778	-1.8996547870358789	-0.07471226616887847	-0.38656822556465986	0.4947341102219157	0.33887019768104965	-0.9159964892602834	-0.6279935723073412	-1.908955984661726	0.08008825855113089	-1.3353229322503135	-0.21699134123577335	-0.7971061887126519	-0.19686667114404488	0.40098759372112447	-0.7474472081660892	0.3933314172256197	-0.23223253507495115	-0.5648686659928434	-0.830158873597639	-0.6535148503934378	0.07656648613669008	-0.10739189010756137	-0.40813354113880485	-0.416737692931019	-0.09702685050880251	-1.5138189692757766	-0.03487639635108484	-0.14718932923918265	0.0286560136171491	-1.1604163675791594	-1.0401170004080114	-0.35144833283749977	-0.614834471027393	0.8751673366300075
0.570697161123056	1.0490203803277918	2.1333507020644755	0.17019608883717005	-0.3441132136607746	-1.1060249260768569	0.6443573752194891	-1.8349695960127541	-0.25005045361113515	-0.20353089861659787	-1.9921449557623387	0.5375256542889122	0.642161004107853	0.3094654698208849	-0.8197988441454906	1.1779264085474668	-1.9672635321714236	-0.05823393027064987	-0.4392086338005157	0.5823560052150276	0.5064608787709597	-0.8187822812852295	-0.5789458943554908	-1.921234232806875	0.0697277496609648	-1.4042712117453884	-0.15349748711338324	-0.8445199111559267	-0.10645563919280292	0.4012084414433728	-0.6510777711207039	0.4270937153995341	-0.14754244157060897	-0.6015485464203134	-0.8350876939412564	-0.6670282616279617	0.08546561462672982	-0.11507712628227477	-0.4932579407438011	-0.4571175074223408	-0.006069484023734662	-1.44772910281084	-0.0684161405160739	-0.17056750916245583	0.08395404142853342	-1.1235711022883907	-0.9341880177403785	-0.2932504312709089	-0.5888207196921196	0.9167702862004836
0.5732603508626516	1.0398892652242138	2.088287329057907	0.21859835328946559	-0.2935068913780699	-1.0808470072265781	0.7283744568863644	-1.7963990524079716	-0.26140378364506245	-0.26648197304913124	-2.0788506894089154	0.6370128803177415	0.5672341526356105	0.26912883159274037	-0.9815763972732701	1.2965979922365922	-2.0472141524977916	-0.026672047195785687	-0.49565209778687824	0.663122119842712	0.6658513873614336	-0.7301822828647091	-0.5680573114718327	-1.8906868848084308	0.048258339478936166	-1.4635655750765222	-0.08600402013288969	-0.8946375495912505	-0.02138121430034101	0.3549374384913776	-0.5363860624600727	0.45489165507999185	-0.06469099810378331	-0.6859946771363582	-0.8299290417525531	-0.6546093657911695	0.03364011142868112	-0.10158152674873033	-0.5687015384420933	-0.4724996114290995	0.04811044638355001	-1.3561480881467185	-0.07450215971462967	-0.206423806708385	0.13360354912450215	-1.0852510114931828	-0.8734026274504847	-0.20010959036614268	-0.5595441142535713	0.9514911641666763
0.5530242189529647	1.0281838393509226	2.02559091350455	0.25476643542601857	-0.26878920708301024	-1.0347076534236526	0.8224184143365048	-1.7525258072679506	-0.23727381867118624	-0.38453877681091014	-2.1420744995128587	0.7266229698834246	0.5073765264307395	0.22290299018891852	-1.0387202685494095	1.4555922046519836	-2.139118978608711	0.02036395394167576	-0.5576663382862549	0.7559096152941895	0.7759420444702745	-0.6248124229199084	-0.5102624422064876	-1.8243499910090406	0.03666213091930065	-1.5276213556038882	-0.0373860698497298	-0.9403911803948887	0.08421539895971286	0.3492099911747587	-0.3968301881622453	0.4553004022203104	0.02908746375544215	-0.7836114926358604	-0.8082275051178808	-0.62697538001512	-0.0192384179295921	-0.0896973529259425	-0.6858197228021061	-0.4905414565441747	0.13960832695031877	-1.2224949365817062	-0.052008013666153555	-0.23913671267584413	0.17274986330707026	-1.0656524620820325	-0.7641681951543675	-0.09287970324959353	-0.5375870401451508	0.9675327337632021
0.5165534570591006	0.9956830232463882	1.9639581771379795	0.2690891071508519	-0.2078581180409278	-0.9454678008137725	0.871110768438626	-1.6599135912664607	-0.18413303336934256	-0.564861589197684	-2.174735679511991	0.78988000808234	0.499551815924301	0.2283517020373506	-1.0146785338542306	1.6407878992306706	-2.156062689481579	0.042030122742455225	-0.6288643677352477	0.832707079945658	0.847267102898958	-0.5049355462488959	-0.49492728932253216	-1.7036238771035666	0.03266993004357847	-1.5941654928880684	-0.010261959212635494	-0.9594961362759392	0.18936210371286513	0.3690668282279589	-0.27939903876315336	0.41846156566093706	0.12239356008786247	-0.8867823764336722	-0.7559481256553292	-0.5960427598200403	-0.07131088768474447	-0.08550971311910836	-0.7644855083144877	-0.536486611673906	0.21103897876479955	-1.0753034987866488	-0.04116305501802885	-0.317334045717533	0.1964590581507768	-1.0758459580250541	-0.6958861580800174	0.029087309921446834	-0.5098964315363994	0.8976200505938594
0.4622101336243497	0.9268279838675939	1.9049355139190385	0.2671106776181805	-0.19852912200643819	-0.8810521774063556	0.884460928341265	-1.5615683951840298	-0.09597591621298247	-0.7405090163493888	-2.2116637421334753	0.835275314242564	0.4920994580734136	0.23942471153190364	-0.9316449806190257	1.8843034019484861	-2.163302595490348	0.07263082588892973	-0.6947992812862893	0.8920243688412937	0.8502403289486777	-0.44422286423011903	-0.5305355256706414	-1.5907683519853426	0.06474001644965077	-1.6376809795155343	0.006738999348924401	-0.9629727592126498	0.27129315536563536	0.4330655697140168	-0.1874750069260932	0.36403035382998283	0.1419237293110358	-0.9895630720715596	-0.6785747549634217	-0.5183258565237349	-0.11871970577352835	-0.058135595119921724	-0.8266366745638456	-0.5527881681684906	0.2930290364630904	-0.8989884822928362	-0.03732199087595041	-0.3664850760104135	0.20493484649259722	-1.0452297398873782	-0.6167534561363351	0.12112327080952982	-0.47043554611079097	0.8617815739495522
0.3963852808466524	0.8429594836326185	1.8066075753554798	0.25928587458526453	-0.21429764918649957	-0.8143901131435582	0.8866360380895151	-1.4451500351546758	0.03253324416095473	-0.9298935004299343	-2.1888447555110657	0.8624480218383421	0.46386909804285964	0.20712594695233633	-0.8205709361167687	2.1268172204388116	-2.1762251754722164	0.13926973001230009	-0.7634160456176671	0.9826694668788385	0.8187986516517546	-0.3636596007937377	-0.5726611817237816	-1.4534333025692832	0.11162532842265967	-1.6728768013065796	0.047643373349818	-0.943130828499986	0.38183034395510873	0.5287380677584322	-0.08965741211511027	0.27037193768233625	0.14414035122592925	-1.0341317072752991	-0.5915428058289297	-0.4308515038118662	-0.19864681645704368	-0.049875656751456006	-0.9064006778592544	-0.5450014855992502	0.3061135096468913	-0.6804921129753446	-0.037941518733991354	-0.41304478507955533	0.202915119165538	-1.0306814225273504	-0.5160187514563189	0.21362605799920104	-0.4391039177675104	0.8008046379326762
0.31347512503687236	0.7483685397201346	1.7299238476857615	0.2760759402731655	-0.25570720557959176	-0.7876988505890792	0.8580493217335581	-1.3159510830956536	0.16130589407463386	-1.1328333491184988	-2.141033384655124	0.8253305203100897	0.44284178561544285	0.18984150311267223	-0.6816088477733968	2.4093955312106936	-2.1178725369854026	0.2182706533350224	-0.8467705605526845	1.051444959621259	0.7177655618836734	-0.34248724424834015	-0.6194847638494444	-1.3166321957114695	0.1855320220769566	-1.7170154755738476	0.09437457049706097	-0.9179341056585297	0.4546846551692762	0.6085170211114124	0.016564818178183654	0.17317105145231693	0.18108040807719078	-1.101560716293724	-0.4767676037342614	-0.29297754857288644	-0.2340375754301654	0.003956500222050505	-0.9933758178185232	-0.572314633031723	0.2961378847100839	-0.5307430394308581	-0.04171552166911844	-0.48402890076708227	0.15922068056301825	-0.9719912927372082	-0.45302059577072784	0.2984458160613761	-0.4127375581343551	0.7495626912698429
0.2377942170089336	0.6729427175912851	1.714773568895642	0.26137743760267335	-0.27670217455783425	-0.7420358301859679	0.8232717108154473	-1.1440705810370522	0.2893316739375039	-1.28782036167657	-2.061855755577157	0.7618110191709873	0.40841778167029863	0.17565722432547895	-0.509373386753188	2.6387570264569873	-2.0536888710372336	0.2440250477748033	-0.9888548906080128	1.1223270662001172	0.6124122700379009	-0.2925241444177364	-0.6550857027631996	-1.176462146278261	0.22669484374365373	-1.7678136896723289	0.10621031721893284	-0.8734102178580067	0.5527736891366253	0.7115750561467745	0.12524609018826066	0.0915498689589016	0.18894228470499944	-1.1301574658819942	-0.39062589339980835	-0.13348166250373533	-0.3085889289506069	0.040087731614165935	-1.0523524700040456	-0.5542181906265932	0.23921703313326032	-0.41896656783668734	-0.0862131383527302	-0.52563459603332	0.1294346102409395	-0.911885225932646	-0.38063967232826157	0.341460564586696	-0.39675802434924146	0.6836502109073975
0.1529269573199943	0.6168550072782892	1.6821384292320876	0.26668023523901574	-0.3023532844653329	-0.6774304338928483	0.7492054736983127	-0.9773309298682247	0.4122190135485601	-1.4192440252372331	-1.9387354821781144	0.6790827217754669	0.35129143262104956	0.1685623088718396	-0.2592479024666963	2.8128389900318718	-1.9732551426919982	0.28572923055040844	-1.1262658893768327	1.1955614507204966	0.4728705669260834	-0.2570903047782795	-0.7064490998836951	-1.0515665810757737	0.2744439833852889	-1.8262234341211099	0.08721909991526562	-0.813440007563982	0.619244163428549	0.8631516331894211	0.207434789267483	-0.022211205905766362	0.16506760406617713	-1.1948701771235228	-0.30297395111391723	-0.01824107639529393	-0.34206773404656804	0.04925254742981653	-1.1456264268813894	-0.46771971252391153	0.1044044989561392	-0.35772480662195416	-0.08356341070407028	-0.5595198250274332	0.0699128905802541	-0.8187073280172898	-0.34617004126019035	0.3875621090351621	-0.3930999879816963	0.6612317423772389
0.07735001469068821	0.6036497829297434	1.627508401267167	0.2973551206811039	-0.3437883722085833	-0.6235325146626107	0.6779005060419351	-0.805736456967556	0.5208253544347341	-1.5439061171081392	-1.818505975046238	0.5782089313101318	0.29116680952689133	0.22404381206338622	0.07782386241231445	2.991036871715833	-1.9159000535227673	0.30708046401948974	-1.2184386308565043	1.2951133324286568	0.3411330929297339	-0.22762883547353346	-0.7549040640007141	-0.94252967701523	0.2878158807489514	-1.8559270029174222	0.04446768247642781	-0.7353449062520998	0.673810488893803	0.9990266863112918	0.29919822982669375	-0.16016806312125942	0.07653929235675064	-1.2503985062793253	-0.2131324367825334	0.061169877624976256	-0.39346138372081196	0.04436332130827459	-1.2560631131759061	-0.381769613014869	-0.06228136987631614	-0.25964663065017995	-0.096186166389265	-0.5588161153644742	-0.008240575139363382	-0.7216752986398471	-0.3332755669891834	0.41611168833285606	-0.3783688040665839	0.6059794663436788
0.0039352040277480845	0.6931330206975417	1.601362119782331	0.2803451685052813	-0.4178943314952198	-0.5632891432066424	0.5839639170229198	-0.6285685315165421	0.625865022883245	-1.677703529195113	-1.7219909134865568	0.4825473014700913	0.23052849721926555	0.2780484513123191	0.42773586748233666	3.1794715876430657	-1.8504558625154406	0.298355711305427	-1.2815048297451717	1.3554001729430016	0.2460800948675202	-0.2445253136443594	-0.7896933660489872	-0.8439593434666994	0.2929190492271932	-1.8914018311605996	-0.0069518195476388715	-0.6577470396258501	0.6934175203317641	1.1227510090822772	0.3534643894260797	-0.26551501495765273	0.041759443707342504	-1.3596161459257068	-0.13877788363358004	0.10772308482708333	-0.3869334976149309	0.06975414747133606	-1.375262372847926	-0.3145673442354397	-0.26217926373229544	-0.15161955781624142	-0.11460184056130092	-0.5733916010085792	-0.054408630451425924	-0.6182146360263878	-0.3609032988577298	0.4033445078930725	-0.36899991916416425	0.5515986630644784
-0.05219604850604056	0.8596004814397753	1.5866745483574527	0.2521172320423601	-0.47704108954772806	-0.4312189675411105	0.4959716347816568	-0.4095384249586119	0.7247647455322199	-1.7740124271156703	-1.6122578520654176	0.3763364976609136	0.18454867801236358	0.3333362549144002	0.7959872196066069	3.334090842973518	-1.7861740402722392	0.28601367130908756	-1.3508431805908687	1.4402595350131335	0.1884145638120677	-0.26009488358009947	-0.7660188673493763	-0.7995068024718814	0.26334825256012273	-1.9288055386555274	-0.09387048960199368	-0.5693446753167322	0.6611516910372621	1.2154363227813643	0.3723656503012932	-0.3713700284006176	-0.013508872319556147	-1.4230829008990598	-0.06691929877662102	0.15983550051462636	-0.3257062088720996	0.12043043933299717	-1.4765437623755993	-0.26062331075633943	-0.4466564624291222	-0.08820220782855244	-0.12101542346108665	-0.5666388977058544	-0.07573739281426091	-0.5102454356469559	-0.33233392758370084	0.3735873380628307	-0.36747255005400353	0.5064163303416331
-0.11823293941573869	1.0613353435973463	1.5711858157064025	0.22013448509660255	-0.5128482244535914	-0.2548954141462286	0.3652200032759053	-0.15883163560775532	0.7785542822044403	-1.8244909897471857	-1.5070286591464896	0.2799062149148944	0.12557461980136714	0.3701602749692591	1.0858156107364085	3.436538156882056	-1.7073927427797595	0.23912413425386095	-1.3909748367417314	1.517935700378779	0.17541968418615303	-0.29025188892296677	-0.7729011587721549	-0.8082540617417134	0.20169264955361288	-1.9230005933902952	-0.1839453645686579	-0.497473326457827	0.6537604706182762	1.2747437624691775	0.3728440988586851	-0.44954083982820503	-0.09983635398094384	-1.4648985014270552	-0.026981033287997846	0.15718882282265617	-0.28469187668416834	0.20933893662281228	-1.5210425502513485	-0.20079022589376533	-0.6794181272278268	-0.041303789884443456	-0.17938771284416238	-0.567572349996464	-0.08776581787897059	-0.39576277105677793	-0.37388775508834227	0.30835453998054463	-0.3699294522029113	0.5142086371697018
-0.15745421260504225	1.290964349221261	1.5746336630617521	0.1750809169066734	-0.5743403439711845	-0.0729667509221226	0.23330806836238493	0.07392338475659778	0.7906919133976815	-1.8793035483865725	-1.4443535447108125	0.17362665937357066	0.05150873950902503	0.3382684113904221	1.2899206952728242	3.504701195400819	-1.6627893393262916	0.19025770763739028	-1.4250879728868224	1.57713749047874	0.19170694121497286	-0.3598191810211387	-0.6918696368684979	-0.8556274872926402	0.13241289579647733	-1.9247896032657799	-0.26877222321067984	-0.41624920867147885	0.6521273307990473	1.2599393764784308	0.3678816132082233	-0.46093231768566056	-0.19121763031557532	-1.4852824148253592	0.008988118380694599	0.12160105763048361	-0.2675550805468448	0.30020018394710174	-1.6071798803133581	-0.13664967077068005	-0.8473284835246379	-0.05985937590154992	-0.25561978310663	-0.5319124411142729	-0.08366626382530101	-0.2708962706082822	-0.3891166497698383	0.23902081447482332	-0.3623291356334094	0.5404831835526859
-0.18895660404180764	1.5055751156528476	1.579067235665221	0.15458289954131837	-0.6141715437824498	0.16881289288557658	0.14931770037215314	0.31172732902989375	0.7722082229316244	-1.9566378605520296	-1.3906185116967495	0.07985207241770656	-0.04019163052670231	0.2924319124075615	1.4805997752025057	3.4879962212328217	-1.5930606420272093	0.1441100299361306	-1.4505299312111353	1.64971568431047	0.22089423572229835	-0.3760723097446502	-0.5720457647598448	-0.8970627261828963	0.08016023127796135	-1.8986706449240294	-0.34514590702087294	-0.28978416007230323	0.6584148255670065	1.1858484778241243	0.35189593490545523	-0.47853200851457584	-0.23709717496564617	-1.4664075863479744	0.04352337720800845	0.07314643045128609	-0.28142636760633877	0.4289342279537321	-1.6990188725507458	-0.07111628759334275	-1.0054382899695813	-0.09533177772195227	-0.3491403367054096	-0.4915225600846077	-0.02179669202885458	-0.14709854351342186	-0.46822763910630716	0.16926557699509953	-0.3801992773646237	0.5059475040515288
-0.2061718033490559	1.6932510430884862	1.614815804899901	0.10116097989750199	-0.6615395459716237	0.3915741825149658	0.08641161539743333	0.5314190419590853	0.6998425422986301	-2.0335711777583505	-1.389548695834828	-0.032733645010947554	-0.12665582148431015	0.23819422291806025	1.6753330435433125	3.4388095269486465	-1.4764234989508822	0.07368484151251982	-1.4438524016909846	1.6498195721161024	0.25193381242282664	-0.3798143449608122	-0.483594373769259	-0.9873930053803536	-0.036486718586610054	-1.8746211675106945	-0.464788319307974	-0.18337139825193352	0.6048467170634253	1.127771850706424	0.3224608837861936	-0.46836646405461024	-0.2496323417314284	-1.4360802878456194	0.027510620656864715	0.02062600964784489	-0.2827366798367304	0.5598459286717482	-1.7729835708006871	-0.020541708808309102	-1.1098519690083053	-0.19545830733995279	-0.43419940880910896	-0.4635321625780032	0.020682457386499153	-0.018395786259886877	-0.5504946267570715	0.1314752174151234	-0.39659643758006047	0.4897620195956157
-0.22017936290498513	1.874528992378318	1.653747800807438	0.014724184657600758	-0.7382688755213994	0.640310091444483	0.04595529329435401	0.7582050035423882	0.6431804060448462	-2.0526993277640257	-1.411758208191872	-0.12635322029743945	-0.21847147410175266	0.16851100034210326	1.901677038580735	3.357072169196382	-1.4158792174365131	0.029728642030425682	-1.4380297057843323	1.650357344286436	0.2992833781589345	-0.35020144899093963	-0.39344673470416225	-1.1169141822141362	-0.1516100004010585	-1.8059877771873185	-0.6057473748511714	-0.0621487531197298	0.5436114567281036	1.057324443291502	0.25564219790982345	-0.4740664383060055	-0.2508895332449483	-1.403537985485168	0.017250765575677136	-0.044170739632438026	-0.33854027775845374	0.7274208307070198	-1.7671814862061157	0.036419558597393625	-1.218960999499289	-0.28785640133606605	-0.515649778808908	-0.4225732983093515	0.12385839401688581	0.03726675103434568	-0.6376539573354006	0.12459322311473145	-0.4260633650561784	0.5358929928507077
-0.21476909838196906	2.0032610767443897	1.6403520622197216	-0.06793474803708019	-0.8282789020067712	0.8621196821505281	-0.004208881645919846	0.9094711748991399	0.5897466079931664	-2.037755539089206	-1.4443197788235351	-0.2402717978786618	-0.31148322969393416	0.11605365367906288	2.1165197558855526	3.2720976076930315	-1.301879393327648	0.00333881880310192	-1.3887094915360527	1.6491297027662815	0.337483687531917	-0.3585957904497826	-0.29559949156852905	-1.2389407176764902	-0.2758955110562888	-1.7241246478502301	-0.7651519973891721	0.019750595523513752	0.4511411346130507	0.9721871793742167	0.18795082264718793	-0.45599839779596396	-0.2358806052983134	-1.3613009778101133	0.04081927436168818	-0.10559371688625878	-0.3960137605214661	0.8606532882913196	-1.7101012038115873	0.05165578546978781	-1.3244620555969775	-0.38937578031028414	-0.5673523940963178	-0.39967806281442486	0.2245944375971478	0.10525374557890524	-0.7789712194913133	0.13972008661098084	-0.45716897140711293	0.5761444033110592
-0.18788806809038167	2.0930972766528795	1.6288377119594575	-0.18922502667020397	-0.8810380156489945	1.0541853976360844	-0.07560725983737689	1.034153377738356	0.5571460923800204	-1.9756701180571992	-1.5520006002647542	-0.34354469284810757	-0.3512355849209851	0.042282078897454015	2.272967668584832	3.1848103101119443	-1.1956103606140966	-0.019100455022521206	-1.3888438947922748	1.6235834876596649	0.3625724463833632	-0.3803370663867546	-0.19192800390898476	-1.3703132734868912	-0.3891994865799442	-1.6214956760902575	-0.8571175747622615	0.07578709099094773	0.34397779214497387	0.8354784212363727	0.12849918829046028	-0.42649899038952865	-0.2374858138021445	-1.279913977348641	0.06788603802999013	-0.11954709886918238	-0.4690195508934386	1.0287494137381414	-1.6033600625433393	0.010188418553057795	-1.3941658078183674	-0.454235995043332	-0.6420766795281382	-0.3728994823109966	0.31563899603996565	0.1765597531976269	-0.8964613974822212	0.1624560271205357	-0.49524818913450624	0.580122020939293
-0.16854585960848772	2.127958348331421	1.6544656458787466	-0.3103297224796686	-0.9097082523479638	1.2222609167399845	-0.15606479546394816	1.1582300359212645	0.5565801578482453	-1.8455920271620616	-1.660858882091007	-0.4196948693500012	-0.3572334482355633	-0.0702797992671222	2.3554812440637614	3.069270653675537	-1.074043629353976	-0.03473433159943269	-1.4078568973606331	1.5322611497702376	0.40391684821449303	-0.3900009963825849	-0.058632743650635845	-1.4944342573757476	-0.502800184970939	-1.5380295411791065	-0.9640369130217536	0.10666108828145356	0.25272100702961653	0.7046711909567414	0.08724375846180096	-0.3585803550219172	-0.19279393672346407	-1.2435617585841805	0.07555980827609458	-0.11668488878655107	-0.5129952656936564	1.1727638974135728	-1.4773764614890252	-0.02430782987627432	-1.4561681009139693	-0.5990758555580534	-0.7186002421699087	-0.38184941894165614	0.45438233492113483	0.24866968325739372	-0.9534278959289665	0.21282126902807375	-0.5371865555653919	0.6220608068641189
-0.15122635625309885	2.0940393833922526	1.6151290044522981	-0.4384819002898629	-0.9137206159567896	1.3499307258407112	-0.23754837258692613	1.2385435353083518	0.5647023988527783	-1.6773228576873354	-1.7321114323189342	-0.48496940791241305	-0.3263567557799687	-0.12557842950336898	2.4274432972338675	2.968293713435935	-0.9587660948411385	-0.030386226101695658	-1.4202039319792683	1.3945387833563658	0.41442249782865465	-0.3929456889326605	0.06579499870996532	-1.65073358527177	-0.5745412665336576	-1.4382829037907696	-1.0200549282667901	0.12382914030959898	0.18818860015203573	0.5274735053756107	0.06871453730701282	-0.28723364948746805	-0.1577290399113282	-1.1928385764543663	0.10617543073165385	-0.06987752205765556	-0.5912891232218425	1.2563203158915022	-1.3266623154397985	-0.035225240488818275	-1.5123906597747672	-0.7168093867808972	-0.772753687997703	-0.3611154416740992	0.5302175503838145	0.28289871073289674	-0.9402064383158475	0.29092329543697293	-0.5842066516619207	0.6620173494337415
-0.12448809091794147	1.9632359972840265	1.616571901874747	-0.5531954804105952	-0.9309271528293452	1.4065625499034105	-0.33072336495932303	1.2731586444749692	0.5858306213723715	-1.5224336418689668	-1.7759554296003277	-0.509148345886091	-0.3044777413757235	-0.15794034944890295	2.469215852383403	2.8830941459022577	-0.8082853006926586	-0.06051576556208717	-1.4012017683831854	1.2463177733272721	0.4215725419416393	-0.39875551086977906	0.1641785221880849	-1.720145307612195	-0.643365477089761	-1.3546065986650198	-1.063476940517731	0.10307213251434866	0.15668752178319345	0.41778583575581224	0.1445300512280428	-0.2406474103241826	-0.058963327723467775	-1.1336632519099568	0.116532247747184	-0.04045024193349514	-0.6709637419396844	1.319730718785094	-1.2207175598208935	-0.0040955206800378004	-1.5502380563466591	-0.7962847036054765	-0.8861591721027204	-0.3521006974396905	0.5811708010440987	0.2923392094273894	-0.9459194999582428	0.3553719975709102	-0.5988312581721298	0.6795330483892279
-0.09154417012494648	1.8486389444259934	1.609879331373022	-0.6759543675181223	-0.9466147185735899	1.439827075107288	-0.4438187973773077	1.2320729976502363	0.6536306295505708	-1.387116591666656	-1.8189569060900106	-0.5204133812525942	-0.24350254364024532	-0.16841789406433774	2.469098752129586	2.7958870733124845	-0.6912905905396252	-0.06945983885057332	-1.3530145880368205	1.141835159082108	0.37939112052385493	-0.39096088744626545	0.272162712468814	-1.775301816948413	-0.6596038877932582	-1.3081033264084192	-1.0582031454383392	0.0929693242014589	0.08661497335389727	0.30594582509668033	0.1923487937691821	-0.19789837349738762	0.08032765196333971	-1.0801182628428858	0.15501721067745428	0.030523813909564646	-0.7432255153643883	1.3189585100235894	-1.0891253666547016	0.054876206623659995	-1.564576264812348	-0.8897623367445565	-0.9326221084474546	-0.35332378533047504	0.6354194198601627	0.3174109579206067	-0.9211740646702516	0.42200732275260056	-0.6129148644242678	0.690784144020341
-0.08498380833568064	1.7515535664077493	1.58235836216207	-0.7868082777151013	-0.9545282010702705	1.4414067874709686	-0.5643999105781344	1.169555395311221	0.741570080927109	-1.1993556326074168	-1.8007753827028268	-0.5076062359934719	-0.16492531716105732	-0.17213705110478614	2.473485406581562	2.6724339735922014	-0.5354733871330912	-0.024946024318984995	-1.3043555510973746	1.1162454876384946	0.2989717539603066	-0.3605823029719429	0.3361483034113782	-1.799829144904725	-0.6413922312852847	-1.2553418149394209	-1.0829559578270957	0.05446629744951259	0.030447497406079722	0.21717846673796348	0.26481652723960336	-0.1553440075015506	0.20890385992107574	-1.0270244442042435	0.18207123671899278	0.11437800682241236	-0.811951455745206	1.3171115623908216	-0.9284359568533513	0.13081387119529392	-1.5647306116112336	-0.941573469080333	-0.9691223190182697	-0.35726525404426035	0.6310405077855057	0.37470346247949304	-0.92621757035302	0.5020584509845929	-0.6248506011186071	0.6778182755273252
-0.08038012469476516	1.6690117319789084	1.5407170056199315	-0.8799491752764652	-0.9229420479598428	1.424948742600167	-0.6981460424907233	1.0932860691644675	0.8364876394095768	-0.987014422579168	-1.7381247541630738	-0.483006674068467	-0.06725829221541843	-0.16497530200562335	2.421383030165542	2.534426932283539	-0.4080494107692939	-0.04072133262248519	-1.2509808386197299	1.113147186611689	0.20091024254781273	-0.3094736646972514	0.41042961745408146	-1.828846775831898	-0.6644165312708399	-1.2353324388290114	-1.0562953439925677	-0.036125384592338085	-0.06344494714949689	0.1540199097649267	0.33481231887780505	-0.14847816442867362	0.3301513306352203	-1.011974443279102	0.20998743545642914	0.17070974222673257	-0.8582192178690514	1.2684130359619221	-0.7924113691600689	0.20855162548168193	-1.4604332717939044	-0.9941964714047824	-1.0210294605773969	-0.37255467178427215	0.5475419151616797	0.41543877009305313	-0.8941043170773652	0.5770529055247079	-0.6338090272158767	0.7098854475242984
-0.06551225025568255	1.5905965257015844	1.4984663744698803	-0.9194033289059069	-0.8293330350084214	1.424990914352545	-0.8477888669044573	1.0392942286281293	0.950660638502877	-0.7875737284903068	-1.655149363190003	-0.4491347026783594	0.05117099605359071	-0.16420593084514232	2.3584646690697175	2.394093992984503	-0.3170987789479245	-0.014381832951621699	-1.1901211654471897	1.1822447994520975	0.11358185136017118	-0.24196722962519127	0.43656262178788197	-1.8189003739426375	-0.6127270978869344	-1.2052202464098907	-0.9936321386343279	-0.14494280595798056	-0.09743595575819433	0.05805408313787789	0.36104464004839304	-0.12265655721470736	0.4175486864460492	-0.9709740281432524	0.29039912005878615	0.26904914313671335	-0.9264193506196478	1.21849232989551	-0.6692592320126003	0.2790339970776726	-1.3568037671530766	-1.039377884097429	-1.0565619911470319	-0.38881692439310755	0.4591843317803261	0.4104825201568719	-0.8406275132583328	0.6190442879585184	-0.6468845760730073	0.6918700383599786
-0.01736404544125225	1.508937685001683	1.414435661055477	-0.9401796862030876	-0.6571370567400969	1.4348190066773083	-0.9823523345774301	0.9829534608362792	1.062192726589181	-0.6135840516780108	-1.559470232446365	-0.3648827110327592	0.17685299731786988	-0.17389928707961982	2.215689855670058	2.241008413855194	-0.2226983929813006	-0.03248028692872675	-1.0901799157578829	1.2745290841012598	0.005960100945781188	-0.16620171047144233	0.485735166949807	-1.75390036211761	-0.5655280189132136	-1.211551715662218	-0.9236328378167364	-0.25508402953119463	-0.12782114878663614	-0.08356592945479911	0.4289755329964434	-0.10805239459950763	0.49708576467973875	-0.9552225540850241	0.3696879871944652	0.34833905587888997	-0.9651179678247835	1.090340251605661	-0.6215738255849879	0.36915868216172976	-1.2551872484871542	-1.0963049995909866	-1.1127821441241597	-0.4212177774891651	0.34956525696835444	0.4362995496723969	-0.7754328979387555	0.6407152727930777	-0.6614798039557009	0.6030185798847026
0.031413205670185504	1.4816961552753773	1.3407165816378468	-0.9463900215811568	-0.4723579422457179	1.4436902841612251	-1.109931716981754	0.9461638324372794	1.1643739876224057	-0.4980410001589501	-1.4477886542233747	-0.24135330319310758	0.2752867419319064	-0.17717745310201596	2.0896439319013655	2.1093318137947605	-0.15244893976843116	-0.05153488847857668	-0.9616053746850856	1.392980194669772	-0.08398713785507154	-0.10568323101189425	0.507151515129573	-1.6650333610084556	-0.5043318327744117	-1.2318540119323473	-0.8243559889703516	-0.3479118216244415	-0.15782939144443078	-0.204377416703955	0.4448048255176757	-0.10425692944275564	0.6014707991501002	-0.9412829910900834	0.44054688497679406	0.42963472020528737	-1.0289119861341134	0.9457654265091158	-0.6284832466768997	0.4424223932679796	-1.1434051613724447	-1.159033653516476	-1.1445788759080773	-0.4594553776844978	0.23231494757251997	0.45575698337001064	-0.6401377874384662	0.6603246445604777	-0.6539786812736054	0.48454135470223997
0.07804078711711311	1.4661563856540343	1.2823447202200486	-0.93041137476772	-0.29208051568596416	1.4597190067660117	-1.192183728425122	0.9378361981488779	1.2292199226718976	-0.43326684153604306	-1.2920601007152681	-0.11536873790375032	0.33414499147128285	-0.16738219464352852	1.930640865349136	1.9971616069935596	-0.06873670324412474	-0.08085774883988936	-0.7566527653748488	1.5147441719290096	-0.15703892553896012	-0.02587710090114312	0.5134791204587699	-1.5511553237377183	-0.4671035718233064	-1.278429781928479	-0.7617084070998382	-0.3931348863807446	-0.185212076557794	-0.2967871085540879	0.45020253113551234	-0.09923691699411427	0.7720282251388568	-0.978902987938995	0.5079323965767029	0.48996917262219036	-1.0577401405250464	0.7781017869756386	-0.6426035354440495	0.5308069262247715	-1.0376106490263355	-1.2394693303363047	-1.1714299855253008	-0.5003306211410721	0.14858175160526	0.5192067893825143	-0.5316496702720778	0.6731627089686337	-0.6421218316346315	0.38917538527450246
0.11339400563804543	1.4962272395315714	1.2350680780643046	-0.9029286511072353	-0.11095577516815236	1.483426445004672	-1.2144873880345042	0.8937053872402989	1.2665949633596145	-0.3656348369845028	-1.1671310844047622	0.02803200229433348	0.37445850112080087	-0.15383630556386033	1.778096733021486	1.8771506608068615	0.0710688744331586	-0.1132097868609655	-0.5436821347131843	1.636976187517807	-0.2415854309457021	0.032977396277784246	0.47528564636650517	-1.4389925465516642	-0.4172882183769854	-1.3538179111349773	-0.692156979597087	-0.4109111659706774	-0.22955939907170694	-0.39732341284446454	0.46178877128268675	-0.10932799678100338	0.9234792799916717	-0.9620417841317479	0.5380174578848256	0.5515313705093206	-1.0953297609540047	0.6245705216620399	-0.675601356098951	0.6130976679603841	-0.9208564329311797	-1.2535799136950276	-1.1846603066494628	-0.5221418855730807	0.0621132744046594	0.5260992229303538	-0.4801717740640843	0.6684609828095457	-0.6257124173708573	0.2789049732293448
0.1605714813165063	1.5374376601576303	1.2138205731499123	-0.8595266259724876	0.036239737471188506	1.5280413936601507	-1.2064041068934088	0.8538552468514178	1.2579114601414223	-0.2987336523849769	-1.0557332578155116	0.22722092986422945	0.3970112550658752	-0.1864656988944898	1.600390519188262	1.7291696474530316	0.23446889142638003	-0.09667136313412829	-0.3363634500149185	1.7517814472133573	-0.2837517980543739	0.04330093056068856	0.43933361977767255	-1.2606119795966633	-0.3450815220798773	-1.420892233908249	-0.6357570568742801	-0.43296067129258387	-0.2769400964044969	-0.43119678352948565	0.4490862163697577	-0.09640325511215223	1.0713079388197528	-0.9655921521323265	0.5332395480906723	0.5775911087902651	-1.106693709202215	0.48298686785608974	-0.7365378593904554	0.6661042830309004	-0.8105672800284818	-1.270851780879633	-1.2157690295682753	-0.5532444241564075	0.02620997902254617	0.5301054837835537	-0.4510594944565917	0.6618576093185808	-0.6063095696712211	0.15818561756604027
0.1993757802057538	1.6067379406195177	1.1769823093311629	-0.8005468952522022	0.15820053194040612	1.5800488431054927	-1.147035786038038	0.7978416685109594	1.2330004120673348	-0.2135208957707327	-0.9560359302093238	0.44665478713206735	0.4063132134969748	-0.20525684932222443	1.47504851267566	1.5678395715991258	0.4162417205944792	-0.04867921442392262	-0.15474302920538494	1.824002755877503	-0.3029565801891969	0.06598755375734577	0.3881134145357418	-1.1464000459249357	-0.31122335113641525	-1.5052114987845815	-0.5813309014343131	-0.46885916199189615	-0.3428053923097985	-0.5224516461007285	0.34868810946008627	-0.04157854330248073	1.1694429695325899	-0.9978538376991644	0.5254536867290491	0.5841750546210744	-1.1176466497862245	0.3433395117673928	-0.7790452348284753	0.641957607805063	-0.7300358296082213	-1.313433560457581	-1.2169448992649994	-0.5609130836625816	-0.026439324948004984	0.5713984122772711	-0.4222240421676487	0.6593978157548316	-0.6132488541680868	0.06988597278153633
0.22244414921260644	1.5997587171065475	1.157341324388887	-0.7060907952030167	0.25959730711989576	1.5943630420070278	-1.0224024084429524	0.7618640838676519	1.171089276834322	-0.13700008110515577	-0.8422767988462512	0.7045341005805837	0.38965806390930857	-0.2354690577723415	1.415342514160669	1.4487069637157723	0.6307294514009701	-0.0019782029309581865	0.0132295357927664	1.8631541994903866	-0.28864068493865974	0.09236659213300423	0.3289482492637408	-1.0700251940768286	-0.3030142767177963	-1.5859329717991644	-0.5901208492238117	-0.5076731697902128	-0.37678424122911974	-0.5887302852114232	0.3208013656000371	-0.012538860920103511	1.2614799956893787	-1.038733104673537	0.49852954982028896	0.5434489058595051	-1.0992756265899921	0.25196456709155834	-0.8749121523670841	0.5959109358391353	-0.6414244229315638	-1.3142482106604478	-1.2137496788732922	-0.5535301280516028	-0.07351609122374829	0.5584311610733558	-0.42234742051534707	0.6480630900284519	-0.6223566604825115	-0.05067980366686091
0.214664068656313	1.5771562100673333	1.1318594387881225	-0.6082338984861825	0.32962270703696855	1.6037915396945013	-0.8422515378531259	0.702637909741142	1.112090163866974	-0.058049573362678686	-0.7505734325001503	0.9555942884222439	0.3721556985138409	-0.25581084593831993	1.3469612288643038	1.3535808070224224	0.8231989187724065	0.022756951716038625	0.1789111756106682	1.8804695127677398	-0.25423481417748456	0.10131274262577976	0.26864705184439885	-0.9855593704735769	-0.31670923788219196	-1.6592230603616749	-0.5432746892460439	-0.5454766287663928	-0.3672398204299137	-0.6341383281209786	0.24900748956224614	-0.0008043989324709788	1.3723859587877478	-1.118234999612157	0.46095277101320525	0.5396078381399181	-1.0455609729054973	0.16479170175628938	-0.9864689969499645	0.5367404232146801	-0.6525772017424286	-1.313371257091028	-1.1885962534686654	-0.5594028502514429	-0.0936319341947809	0.5599725057693623	-0.4242243272558238	0.6155840150126044	-0.6216472383042664	-0.10841384312876859
0.2295963106909662	1.5752056575928042	1.1190771262015022	-0.5358748811119447	0.33460145765703897	1.6017182104259327	-0.6794522276924185	0.6467938559991651	1.0232641401279645	-0.018154027203145098	-0.6613557925948435	1.2138098875171248	0.3440385104424114	-0.26749125737017354	1.2861842235335033	1.2947136513448967	1.0652876721916211	0.08326013744054714	0.32165104670924755	1.878402620739338	-0.20331361360443428	0.06488136913583221	0.2214327326503291	-0.9166021880044355	-0.31213753647182296	-1.7428444429574772	-0.5154622771774238	-0.5815990034865207	-0.35101224727767716	-0.6955213472389392	0.19752194544430046	0.058598619674585704	1.4856953844294853	-1.1413001656546662	0.40745690486947633	0.5004457289578268	-1.0058660831685358	0.11958643983514905	-1.0708988768970864	0.49663244351204383	-0.7648544169151534	-1.2626766606734514	-1.170004824304725	-0.5608960462743369	-0.07599893852841678	0.5415447891571936	-0.44897774992921535	0.5751345680826552	-0.6114586145636378	-0.17614433583096784
0.21184836733078605	1.610437685056961	1.1082216926205484	-0.4770942488590384	0.29382066054704625	1.5900483878005809	-0.4980951318572231	0.5605511814577567	0.9081487344707094	0.006070671361303083	-0.5858453077046936	1.4534310255149567	0.287939602449848	-0.2682422163124227	1.196789560836317	1.2316731327039652	1.285626173623045	0.14537119834885368	0.45354515310922905	1.81224917473045	-0.14113480067705325	-0.02657101145528773	0.2541198871087469	-0.8682265060884866	-0.326377135170787	-1.8403824623415321	-0.4866022234595559	-0.6105509480836079	-0.35728945307770393	-0.7814369485780421	0.18377681865447118	0.11497630879752192	1.6360881855631864	-1.1943455820766462	0.35916916836262747	0.41323956167246456	-0.9801401354393195	0.11775935750030209	-1.1690718338992667	0.4397630531085115	-0.8618392017782733	-1.1887145750177304	-1.1438479781786532	-0.5507174518375053	-0.0764863322294435	0.5135029587605455	-0.5446623459551325	0.5512667305348018	-0.6089470959744828	-0.22657388836493014
0.1970928955009102	1.6616699354509303	1.145243159726814	-0.3945188867512336	0.22133064757079107	1.526619306862736	-0.3209274597341155	0.43567782742519084	0.7749801924617674	0.042244842668283024	-0.5455557947282147	1.6255098319843704	0.1985133374431109	-0.23235483891590586	1.1456526036476924	1.2039449752235336	1.5060997598578918	0.22190559141695182	0.5247771446713532	1.7312356984845176	-0.07527370374075285	-0.14464445643090312	0.30177099829026366	-0.8349616416403374	-0.3596155194461763	-1.9220390829660192	-0.5095878457920847	-0.631415152218002	-0.351536984642275	-0.8124052474629233	0.12140109293043036	0.19686188323358447	1.8449573757814004	-1.189192678746592	0.34078972609861263	0.3472447561413471	-0.9787041201639652	0.20852687037259238	-1.2367628208359305	0.36655309474048525	-0.9332814703557168	-1.104206605550916	-1.068447567671216	-0.5487879676186919	-0.04056862432405066	0.4973888936639489	-0.6306922344719779	0.5361630100549202	-0.6007922383803184	-0.22148014272137845
0.17238391476839282	1.6784045315918132	1.1552175103249018	-0.2743165145265275	0.11986284195026671	1.458932261615084	-0.13978766938392478	0.3212794192618009	0.6328453551806761	0.11060483453636498	-0.54651311953667	1.7526071771532863	0.11585414808341873	-0.20250157502928534	1.0516602363163563	1.1502685645113746	1.688463445160251	0.32624242374161694	0.5689334051660435	1.631539392356371	-0.017735381597301474	-0.2509921733149062	0.35253219491126603	-0.8537557715053815	-0.3796888601583728	-2.006879745726652	-0.5058798713715515	-0.6504620434153495	-0.3248838808914538	-0.8691455999264075	0.09481746611426714	0.2808504108827156	2.037455961986433	-1.1755317653753148	0.2800841032551645	0.23123850447418798	-0.905661247504533	0.3485475540424966	-1.2933329214758138	0.3179756336406903	-1.0109161942774916	-1.0438058354080042	-1.0116966649981496	-0.5198327952384733	0.046520121451366116	0.47083804343254887	-0.7358431308466118	0.5818361674704501	-0.622020347737281	-0.1965686906562079
0.15167645047493447	1.696755902729572	1.145784205611174	-0.1301608540499694	0.023494925583990578	1.3476805517482342	0.04336232513369674	0.18167486596359958	0.504394686389151	0.17199158602897552	-0.5525407806276067	1.8562112280785232	0.027505427933755135	-0.1688726612803511	0.979472863837642	1.1076706860880798	1.7957863231837243	0.4103122811760297	0.5688012419640915	1.515585663154633	0.028141872707603155	-0.3374080345825088	0.42201556748948105	-0.8514109615454988	-0.34711829601783195	-2.0946356963768884	-0.5171930124289557	-0.6827326080117636	-0.27688678084338764	-0.9239216724285775	0.06235494666015993	0.3802696235954929	2.2265869077546747	-1.145678308935082	0.1907341573362264	0.1607662579419541	-0.8891640617306209	0.5051881410375465	-1.3435163355808293	0.26695284522761475	-1.0455812069485126	-0.9508996169405382	-1.0004776529069093	-0.4989758932147247	0.1531618266792276	0.3526639153118875	-0.8437762931960464	0.6526380422115612	-0.6291083086423243	-0.21377208386209054
0.1486013194378341	1.6770699922288035	1.0896021475060946	0.0045331697497258405	-0.07590161457678747	1.2102660397780212	0.20219552764456586	0.05988930133573276	0.3706629548353275	0.21138009043885617	-0.5605583161046617	1.9182666055677593	-0.09020298376531821	-0.1505298098487309	0.894829116325794	1.0816319165028716	1.799583085410103	0.5354113848511949	0.5362727635657478	1.3950995059046745	0.06811181611676058	-0.42055838409426094	0.47591093108334037	-0.8596267089515843	-0.2804013601331755	-2.129333553896411	-0.5178058003364693	-0.7299654366327333	-0.21475450957642678	-0.9102291136492173	0.002021136099901627	0.46028084443430173	2.3975452882496784	-1.1641719687267702	0.15288001020757816	0.09028323638767022	-0.8865417087329315	0.7043527085594878	-1.3753305166323786	0.19691113347815065	-1.0636847394623925	-0.90008977922129	-0.971280165004277	-0.4615699796794428	0.24643736512863432	0.3069647555688249	-0.9146589872813486	0.7113142579112193	-0.6358383200733773	-0.19821959368332634
0.1335388032919227	1.644062957766461	1.0798798153033622	0.1464642375988649	-0.15088756080804777	1.0441027123681912	0.34011500369080105	-0.04229308054518137	0.26325090518273087	0.25726099535267866	-0.5734080370612273	1.8999817407800617	-0.2446597917440819	-0.11729315338380301	0.8121567515869547	1.068985512110317	1.762409985599578	0.6423693721909418	0.46422260302034457	1.3031847359210365	0.05922977374038234	-0.4747657081377989	0.5208670997575658	-0.9024952473646577	-0.22516597227456145	-2.1896333656757805	-0.5186208256128921	-0.7864265300997448	-0.15473334745723247	-0.9126652488761264	-0.047651643502251276	0.4986575651570716	2.5312746902539187	-1.1533033350717736	0.10929826356145533	0.06410504475090302	-0.845341366768001	0.8685158550671064	-1.3634214936706885	0.1748596377889851	-1.0831309003756282	-0.8899544277211776	-0.931857257033777	-0.4183106092987211	0.33278830303823687	0.25346110813961464	-0.9528474102174608	0.7505994151183968	-0.6339979675425695	-0.17675169855651882
0.12562093592695123	1.6040889451690064	1.0836406431098016	0.29536334016230237	-0.19516163443133583	0.8515829937713753	0.423048126555407	-0.11977991421979942	0.1600342584550473	0.3269820685655007	-0.6021572701897778	1.8368780061329502	-0.4063687427873872	-0.11687119225734206	0.7146338181817025	1.085700138347582	1.6370920532597946	0.7866397980230296	0.39225558461827914	1.2472380970642276	0.04511936980923089	-0.5083302412049392	0.5530090547870635	-0.9184925391161849	-0.13255202519783377	-2.2203489736239224	-0.5301214485230197	-0.8172348696325253	-0.07212228856014449	-0.8701476843048882	-0.05794826331464129	0.485567722910066	2.6403885446280304	-1.1424055086146931	0.053181877665120635	0.1013654543963991	-0.809088629284175	1.0419000878157667	-1.3295948294059554	0.16229918997886109	-1.0896502723639139	-0.8764983807963265	-0.9128297910826024	-0.3846487273588241	0.4293722238686296	0.15627400352114837	-0.9606324762365024	0.7720236667523998	-0.6451587544203369	-0.18155250918044583
0.10734939205052714	1.5619095735390103	1.075836312216071	0.41494015076551827	-0.21769606554081417	0.6666768665613176	0.4820538092503412	-0.20751531214957092	0.059849070124863624	0.3997786757430497	-0.6609996187605397	1.7271015602774913	-0.5551885337693645	-0.08953317757223506	0.571735786368897	1.0940163361581656	1.4572102514759424	0.9244623491866311	0.26597765557318515	1.1779807142848306	-0.023857216397902448	-0.5794306213477762	0.5712729113254815	-0.8604977888368188	-0.0028413668902989133	-2.243326363252686	-0.5680387852648269	-0.8223456784269129	0.025363811886314515	-0.8287440873194377	-0.10677407551961178	0.48328372890444105	2.689334393085723	-1.1692250185100748	-0.04881826464043702	0.19821157623123234	-0.7750267753935448	1.2127629154379016	-1.284501935325236	0.14892580558147647	-1.080240986070489	-0.9010811295904597	-0.9221822440579934	-0.3754515978832458	0.5400299691122847	0.10159452485084801	-0.9292745561063521	0.7980854924056581	-0.6488372142017775	-0.15036468848852746
0.11245903256837433	1.4857684059615381	1.0824748742456445	0.5446338666403374	-0.18372296466714122	0.48480897214104857	0.5121781031869577	-0.23514014774914557	-0.02985061869782078	0.4476148072920587	-0.7399720975627018	1.6080270831933976	-0.7050739467828158	-0.06055839788606622	0.45308928290824946	1.1343732673357958	1.2776202008947477	1.05437583990954	0.11825980580732762	1.1198626165887222	-0.09838357365936048	-0.64356451937694	0.5997369594400722	-0.8031107121821638	0.13348605641224345	-2.251031628054096	-0.6535270382206241	-0.8191995775358956	0.08438039659093144	-0.7836356968259721	-0.1280382385098259	0.4625995680857984	2.732065794316294	-1.1309527435142301	-0.10860935187742064	0.28557543903945404	-0.7940444486782787	1.3554528125523482	-1.2015383392600554	0.09835542396311567	-1.0084986807001706	-0.9413419521993515	-0.9720959469443299	-0.34563162733420516	0.6238228166581428	0.006722383126300524	-0.8725800053397293	0.8165792501690768	-0.65818603407156	-0.14897722318722725
0.0820795496803006	1.3820606748220725	1.111395785491244	0.6696231436945433	-0.13946727389064612	0.29971397078755174	0.5507865580806708	-0.2542629410371891	-0.09293216961883807	0.5252198131848976	-0.8410834110921872	1.4529317160602477	-0.826593324310943	-0.047237959582600283	0.3168237963143067	1.1832060315215707	1.0369030777872104	1.171262589829108	-0.07423961921578401	1.042750161394555	-0.16687014210488144	-0.7278150648850306	0.6039282003205488	-0.7225041022347234	0.26797434025061384	-2.2468421374697134	-0.7400820281995568	-0.7968262499394925	0.1803680491620156	-0.7296330778003969	-0.19474327818347956	0.4165639208692501	2.765307177446315	-1.1655979505530785	-0.1548640071818721	0.3975688696147913	-0.8173197151947814	1.468393857198866	-1.1282345460564225	0.026956798939263605	-0.9201658704244811	-1.0486063164430508	-0.9662067697626355	-0.31487429244810017	0.7667312559575752	-0.06311630615388743	-0.7824093016363654	0.8045758420385136	-0.6834654276651102	-0.1391701503466801
0.06786788122868334	1.2974555976359226	1.1427930621011106	0.8053230195377419	-0.056072140059452734	0.13491574991561148	0.5666513996596638	-0.25533868972385354	-0.14811245448444965	0.6202256987879102	-0.9346179015053689	1.3092761460723623	-0.9213972302132175	-0.006795713090287853	0.18516212593517645	1.2843947870480072	0.8038770759046081	1.2756761580663967	-0.2897545179696951	0.9833549226944331	-0.2104327963837384	-0.7430988918481594	0.6125844169524178	-0.6078779782203935	0.4211140169137556	-2.234166017557871	-0.8683933930434276	-0.7825752782902975	0.27148228530346186	-0.6313101152197723	-0.2907136820902387	0.34385328742422633	2.7650707960430774	-1.1928331332951108	-0.23559042381096704	0.536742752588096	-0.8136668882726485	1.531283714901432	-1.01243449561118	-0.03782083831214663	-0.8346492500491044	-1.1569268204843124	-0.9840092225267224	-0.30798850093181085	0.9167412216295165	-0.07405155760206358	-0.6297674927469793	0.8078482796297592	-0.6984997805357988	-0.07845058031921844
0.03369760897617414	1.1733062229088547	1.1136320907788533	0.9164103661700256	0.03219594516860193	-0.006460141417355003	0.5558714036848696	-0.20615213904078716	-0.17886159908660035	0.7184069687560705	-1.0059918400980596	1.1792348709492848	-0.97340497501493	-0.006574461104899934	0.042967221938548204	1.3745204385542213	0.5260773518116554	1.3467487928432724	-0.4923412686713478	0.9206691565768217	-0.21168155132462113	-0.777790997483864	0.5875376762636573	-0.5277778439833617	0.6192882474099075	-2.233166427512829	-0.9384846988442994	-0.7747220298194818	0.3281015404796233	-0.5358036907708973	-0.37867506057491834	0.24466141451128642	2.6684752240488026	-1.240265977784416	-0.37374038412400495	0.657580742997722	-0.7913953550669233	1.5373931253794617	-0.9013545319914386	-0.07724986658964754	-0.7784709704450625	-1.225078305917809	-1.0114241420061287	-0.2753968946158186	1.0342497135127693	-0.12064920156835238	-0.5021837767254921	0.7931952072014898	-0.7132593888343524	-0.049433983151873764
-0.011096011228021141	1.0800468087207915	1.150606214705356	0.9821022948765403	0.17451701628117738	-0.1355957161895162	0.5275261378678071	-0.1637995923360396	-0.19356929726340713	0.8459237198407026	-1.085802298180093	1.0452993925614797	-0.9586569213710143	0.003827088866871662	-0.10249003592142754	1.4997974659871933	0.2667842298012536	1.3584949831536766	-0.6727222168712166	0.8883335678197499	-0.18609374212609575	-0.8414372503202492	0.5622492283325387	-0.45112346226788774	0.828571146777923	-2.220272082081995	-1.0421890705181986	-0.7595409066025074	0.3872724597032399	-0.41555064666081665	-0.49946669493557555	0.12687039162583624	2.5287629888646466	-1.3177709985050368	-0.49988523519305234	0.7927567892686536	-0.8226809127585352	1.5284222368774436	-0.7835214655348016	-0.1227875894423468	-0.7123884051834095	-1.2789896955572977	-1.0497551709725277	-0.2547897803622746	1.1181533556177408	-0.12807720963571728	-0.3727062377515195	0.7215742807573399	-0.7147416191773102	-0.0418527164351246
-0.0703261776699982	0.968953203398536	1.197926561806004	0.9997076214493014	0.31648853862637305	-0.23154067002549267	0.5021270823498032	-0.10265144179463925	-0.14956084973875336	0.9806346568676944	-1.18912180506754	0.928312325890255	-0.9011527270370966	-0.01645029470612091	-0.2617861820414968	1.603189592125472	0.05837307705736851	1.388167930226424	-0.8716860049597175	0.8777010243661575	-0.0921932417522987	-0.8847341548137851	0.5747607200754414	-0.37147754380953957	1.0002683232340217	-2.2089734192212314	-1.1340933691005364	-0.7636450747746225	0.4317086414856671	-0.31733567569767845	-0.5860295013902663	-0.009519337678330709	2.2843268396522105	-1.3482378480437676	-0.5900730050111503	0.916771070870665	-0.8158989908228211	1.5386620541013345	-0.7112379461775855	-0.15736004374543927	-0.6579962071746108	-1.3533772204062504	-1.0210893262838403	-0.265412133234488	1.1588389857775074	-0.15947032631772734	-0.20112392005855861	0.6362976931212663	-0.7269649244478582	-0.024489231079091834
-0.10638359365138028	0.8942915085380798	1.270699086186435	1.0134208542748484	0.4655272114851984	-0.2758574436514509	0.44610542008086956	0.009658186120538948	-0.07934694681000921	1.1062344218960254	-1.2953981569380262	0.7897571415842534	-0.7701316648035774	-0.05503190777539213	-0.37660627024202553	1.6834485474420915	-0.09546261612617671	1.375098301735412	-1.0578858192960345	0.9148840996146752	0.05104489641900386	-0.9138414397153565	0.6106296451034916	-0.3412550986424404	1.186746636990313	-2.2127520892816075	-1.186646441956348	-0.7760804084295697	0.43895862243575046	-0.23448859293112742	-0.7128721603310206	-0.1600956545048231	2.059621287256114	-1.3512329626537716	-0.719090260235789	1.0254674804846853	-0.8021312682394617	1.4967699038143782	-0.6235635254618167	-0.16237083800259883	-0.6136925843865175	-1.4703827245503904	-0.9975933767815116	-0.29142527630677434	1.1794300673094509	-0.2297386440507588	-0.00705701336224891	0.5618451771631247	-0.7413804435596536	-0.021314511299955534
-0.1413214387168543	0.7977302498085835	1.3334102449514174	0.9758700051533424	0.5969923085618463	-0.3180762209904001	0.3545161412795456	0.0865758217708705	0.019837734680449658	1.1486106485709728	-1.4271808998887794	0.6595178209048037	-0.6196780314792096	-0.10931783130813193	-0.451850176441339	1.7327073815426757	-0.2279525923456726	1.3479579214409303	-1.2426039027663376	0.9399759243975714	0.28075558830490177	-0.9343576140452086	0.6644059794347609	-0.3463700900995028	1.3234483339670375	-2.1699959981682126	-1.2265583772979647	-0.7688809459646775	0.43895488099286595	-0.149443734814103	-0.8106098507120383	-0.28990074767980756	1.8616809627807605	-1.3310168193448013	-0.8327948084781438	1.1162686472136518	-0.8082675742540536	1.5137201661688393	-0.5892477502178941	-0.2012159482629651	-0.5224494232256474	-1.5297588956192274	-1.0030938736303225	-0.3168402759948083	1.1737625732944914	-0.2677553693214579	0.15590913530212497	0.5104806469472295	-0.7548826517819635	-0.02938419563620715
-0.19708017679299902	0.7003408626337001	1.3655198874278311	0.9118765194717892	0.7426327985429313	-0.3258823506236726	0.2686943195793473	0.18289174562258165	0.10036268443904453	1.129748837115638	-1.5361021111991522	0.497246651864954	-0.4329216269546857	-0.18467391176050357	-0.5219973072506008	1.785949699840894	-0.35145846196233543	1.2873610587916202	-1.390608479478802	0.9361191744891224	0.530289794430147	-1.0155522496785554	0.7233718436662671	-0.3553231481702369	1.4764349256473648	-2.132202706860859	-1.2352424325595361	-0.7600389229281136	0.3857693350242588	-0.10788058264605868	-0.9223821625128685	-0.4070081894867698	1.6357110678370972	-1.3058577976056722	-0.9190240358400196	1.17105128749087	-0.7855167857239984	1.504080683498883	-0.5801755709355068	-0.18517108433990292	-0.4023954973555375	-1.5803701804988308	-0.967831185498689	-0.3647029520942401	1.153372280054533	-0.30791737653113394	0.29523167311622905	0.49617200592541943	-0.7585625364527463	-0.05468753731774997
-0.2219067656614297	0.6375933926724797	1.4271036719497796	0.8248008527886641	0.8999574177049456	-0.33294051929140184	0.16547267302847776	0.3243141188642601	0.1881936796313204	1.0929189106966766	-1.6570323291493494	0.3117984625628999	-0.2673038905539387	-0.2981189934276043	-0.5466095438565103	1.8151108574259478	-0.45305710145780964	1.2684443813413646	-1.5215396515817854	0.9408051935284145	0.8210818401091245	-1.0348022575429476	0.8134905848913192	-0.3780339371044158	1.5928554984314218	-2.0855969125483567	-1.1654549167977994	-0.7854533883334556	0.3148109999919795	-0.10105473410292995	-1.0431268517983938	-0.5038954308218161	1.4082595183667561	-1.2652908188611363	-0.9823070784663299	1.185360740421144	-0.7177935223258491	1.5011420196036747	-0.5425308821582405	-0.15906518536045636	-0.32087457156180843	-1.6298707081306916	-0.9031940928991109	-0.39042031955374173	1.1097093717026891	-0.34754304900195254	0.36698723184934007	0.45762973878979424	-0.7734202462235442	-0.05772648613778294
-0.2613258585412922	0.6246276984699658	1.522151352594476	0.7531624524895871	0.9880874770754996	-0.3359098254629592	0.05478871502458397	0.4402438294707293	0.2461554795729867	1.0304260150518894	-1.7735452036834851	0.13414035694823864	-0.07172307944575404	-0.39665434241690284	-0.5452955869073606	1.8558751811375966	-0.6118751058644006	1.245853535968075	-1.6290832119058287	0.9141608911063145	1.1211209951604588	-1.013287693844723	0.8910951156737574	-0.43720190259522196	1.6900242577318139	-2.0189956558330313	-1.0623155945966931	-0.824060819853214	0.2201487535628474	-0.08968740024062716	-1.1565588676096374	-0.5710792762096001	1.1962615719769056	-1.2581947450527644	-1.0608631681309137	1.185474161705883	-0.6108038838312901	1.521278955784226	-0.5621455952994489	-0.0935799842915915	-0.25641573634035086	-1.6687187454447237	-0.784819397752025	-0.42707949091506164	1.062372814439783	-0.3792764094482749	0.45762175886078876	0.39779509073665326	-0.791314317460004	-0.08123187952201132
-0.27439144030439216	0.6271766198714941	1.5937853140641738	0.682410733304365	1.1095147295024188	-0.36092555590163194	-0.08890836418265635	0.5830805122535718	0.28657290020179876	0.9404657613850228	-1.8949347671365633	-0.012202188732781161	0.18012054171200945	-0.4873850068011941	-0.46874498002743425	1.8732119271121959	-0.7587337888489155	1.2140030210084853	-1.6902106799534	0.8931405176968414	1.4246655460886395	-0.9708411741259617	0.9600356807598682	-0.5002021820560525	1.772102993551313	-1.9306099268393981	-0.974000358333855	-0.8556625239585121	0.14114538096745782	-0.09073423790203043	-1.202624700605778	-0.6327793798196173	0.9769274393496629	-1.2330006388375474	-1.1162689850849925	1.1924439795272381	-0.48470416180974113	1.5440767917383824	-0.5732914975381531	-0.06031675594235578	-0.17826789296327042	-1.6695224455889552	-0.6632657442409522	-0.5002101209362844	0.9518013432733394	-0.43820405076327607	0.4970106679848617	0.3968256471194356	-0.8042686773197104	-0.062013436675825595
-0.2741829289651135	0.6222781121360728	1.6821066653084102	0.6244375407008672	1.2085355097168078	-0.39851787077581247	-0.21648533208159132	0.709033103133265	0.34683783525691686	0.8603652036405384	-2.0230671925666597	-0.15366560333575568	0.45310170365804225	-0.624618702184552	-0.3709652812903576	1.8699458925048553	-0.8936674411691456	1.1517821646153525	-1.7300496838528108	0.888638916487678	1.687364745532771	-0.9828141468854914	1.0432294324629034	-0.6030086489540146	1.8231842635913715	-1.8311349728992006	-0.8616362346015143	-0.8563107268217722	0.060663390143982074	-0.09663972545288366	-1.2018960739188267	-0.6473796921414826	0.7656372268266963	-1.186572437878439	-1.1346540804290761	1.185009294186742	-0.33612156709158314	1.5540777003132589	-0.6054305271832146	0.0019584998276675814	-0.16002468474700854	-1.6666388036310802	-0.5429337979003435	-0.5505740166870021	0.8435941839474292	-0.5166585242981769	0.5193921939507758	0.3708243551539395	-0.8180641104971311	-0.09280249765516559
-0.26663714065127697	0.6324442005854529	1.822574467779732	0.5995929746441491	1.3186059808546904	-0.4493552960617263	-0.3400337747977611	0.8274059213277365	0.42175895851777395	0.7398408132208194	-2.152103530799186	-0.27496582166645694	0.7349650168176812	-0.7274167607706222	-0.23943814462979757	1.8884615697971299	-0.9886506980795806	1.089980030255883	-1.714086768082911	0.9035349340037977	1.9391036552275427	-0.932296671467309	1.1033947435462954	-0.7146413726930215	1.7937281274578947	-1.721155902031477	-0.7666766761970142	-0.882964649898464	-0.015852858293715143	-0.10634048597505205	-1.1576395823600838	-0.6161769149641634	0.5836156206046723	-1.1379513735590412	-1.058043061031491	1.2078892427877856	-0.17307917020597127	1.5126037714305671	-0.6532981644365099	0.015087441920485589	-0.12523119273672612	-1.732997392505516	-0.39758567052092675	-0.6202635529815297	0.6934334214244299	-0.5575088150857305	0.5538410142132109	0.34529347703449004	-0.8331752778568701	-0.09851230394423646
-0.23014731762802185	0.651771429205844	1.9286159255111326	0.5558434533904231	1.4299132598131887	-0.4935283400594964	-0.4618589285081435	0.9590902574795672	0.4811059839728185	0.5755847800523592	-2.2653638837306853	-0.36540119410717936	0.9825873927928395	-0.8647866218990649	-0.05184090654860475	1.8498357435102062	-1.0652975757461447	1.0441067060690747	-1.7184845004343487	0.9074663744914601	2.1597463840195226	-0.842028413176758	1.1429693787141448	-0.8238824550914682	1.7182571697267168	-1.606638765589306	-0.6699620793378515	-0.9236735763168538	-0.09603759147998983	-0.12858481338242006	-1.083274671260648	-0.5382881760262113	0.42480843607506635	-1.0921611651586776	-0.9035738872654406	1.2608617752095423	0.02253004388519466	1.4430928186819163	-0.7343246210017623	0.026908267066901182	-0.1261638626540838	-1.7816758117489915	-0.2082642070834677	-0.7110576297379556	0.5458200289799453	-0.6047374981141841	0.5760828104841422	0.3325305181221222	-0.851338255937011	-0.07456613191038267
-0.1864984924063669	0.7038848903675043	2.0149406872670736	0.4837121780432234	1.5405056197655005	-0.5544721221018509	-0.569756598665655	1.07867346735456	0.4906264161735011	0.3833493900000887	-2.347123477655836	-0.4448700668957054	1.1865580226460777	-0.972812279151181	0.16159996283004024	1.807303962958661	-1.1243821500583686	1.0005358948977228	-1.6516607911566776	0.8935834328315735	2.3045244274699423	-0.7979700977681816	1.1196345350424564	-0.9592074822032849	1.637617810970483	-1.4887881977295312	-0.5497896836281903	-0.9458676850337507	-0.12811952885670203	-0.14050086140925008	-1.0094877713987802	-0.4367939047055106	0.33050198953533305	-1.0865240429450052	-0.758608863381308	1.3165037015298744	0.1770117509425765	1.3219571198618654	-0.8088111571800045	-0.014206904674843401	-0.15170212346381534	-1.8166328776209493	-0.026143078085811733	-0.7789799301725006	0.41571331013665336	-0.609304912966887	0.576789386885015	0.30600357060897015	-0.8419338135687493	-0.0793034519204318
-0.15588497368189094	0.7559187173479406	2.111230407094026	0.41621477887924907	1.6687639160862264	-0.625763746033527	-0.6479180167260259	1.1705913789686115	0.4927640017114744	0.17125368448827843	-2.3879745736142253	-0.5229484946181235	1.3465298123002143	-1.0427889104531813	0.3480058045086337	1.7749569957575815	-1.1332917362101778	0.9780543342627162	-1.550899537084786	0.8744477064372219	2.3895389713469917	-0.7571276740782955	1.0684358085823111	-1.064329347657694	1.4963783459034663	-1.3828697325759127	-0.44466878240037994	-0.9387117710816355	-0.16443023205399637	-0.18714545698390223	-0.8833219039578525	-0.2973860259442316	0.17703493900062367	-1.0871048498732527	-0.5946255229329735	1.3989122523071649	0.3323318722682337	1.2290110664037002	-0.9120456730980893	-0.060325747433561575	-0.20842264164686583	-1.8406850514768898	0.1293471934832558	-0.8295796626935873	0.279355303263135	-0.5932125806404496	0.5221957067671392	0.2522780381092914	-0.8590653013009837	-0.09360596275991524
-0.1305782765696085	0.817968835505463	2.1878155391756375	0.39574010858779113	1.7890139658887043	-0.6894150237125916	-0.6739959078655082	1.2915712482928279	0.4797626925145303	-0.019803683286689477	-2.3896161585007203	-0.5873865359798697	1.5083888242256782	-1.075585700204374	0.5433902094686556	1.7490996035960957	-1.1539737791370561	0.9308569822834819	-1.409333165384618	0.8513355894066276	2.4046241417931777	-0.7265865412063806	1.0050674022044497	-1.1149396480495781	1.3636294158757074	-1.2846601937257016	-0.32619995443303546	-0.9338136800227366	-0.19643640521229094	-0.22960853929766936	-0.7978388342312084	-0.1503188356598415	0.04507422608413452	-1.1430137182203672	-0.4352939291184682	1.4853584410728753	0.4432257880963098	1.1150785071076084	-1.0102668687266316	-0.10659643890524487	-0.2916503993759544	-1.8703621774638877	0.2834043515214897	-0.8594059043120709	0.13030477113204925	-0.5616701872903718	0.422318010883019	0.1826754540762911	-0.8815357630391741	-0.09169815595169087
-0.08970066864181794	0.8851085877124522	2.2670993651176974	0.37533937641428483	1.873075146585397	-0.7528299321762767	-0.6779215699814591	1.35154040059787	0.511719012267462	-0.1643835223013493	-2.391328651750498	-0.601439539490765	1.6269994256223375	-1.0648871812095555	0.7167850287883123	1.6822219888034002	-1.1490177734813514	0.8999459405241984	-1.3222897146251966	0.8843230232186489	2.379466133119814	-0.6624783087136793	0.9215943209308264	-1.1591102284825303	1.2606003412086904	-1.1569386558636339	-0.20390319837827686	-0.9214604185649463	-0.1583793835485015	-0.2127394703282696	-0.7047653326690813	0.019932510904844148	-0.05404685276792046	-1.1914696386223187	-0.2844635313865624	1.5386057405506195	0.5294655303325997	1.010431180587256	-1.0897643042968106	-0.1806648287586347	-0.37347278617426605	-1.8830486838728326	0.39995204448839833	-0.8643611631548858	-0.001082514570431059	-0.5129772838171636	0.28810843164432176	0.08065733655348993	-0.9000884267650029	-0.07370467016777474
-0.08389645798521825	0.9599653955883058	2.322579275520456	0.4155687242487295	1.9200623072791996	-0.7877800830629229	-0.6749293299626452	1.3628999439603604	0.5460033145215849	-0.2971392326931554	-2.357927436055191	-0.5783126951821447	1.7137426321183498	-0.9836058782024553	0.8559142744546755	1.6186801542198694	-1.1285780838822708	0.8085670521946066	-1.2148075751440508	0.9244726045719244	2.3422177829835613	-0.6375904380064641	0.8241392257009084	-1.2283072394755579	1.126432177184379	-1.0287689501571962	-0.10761902860599266	-0.8973853490846357	-0.1253536672040906	-0.1933865941566745	-0.5939084498333334	0.1448881596258766	-0.031648225012438524	-1.232635915692649	-0.1231077813734462	1.6069947815410177	0.5687004371930373	0.8867331935075065	-1.1752724699700063	-0.2555678746837341	-0.41900123103067094	-1.8592413206865626	0.46856447259340994	-0.8694913828692995	-0.11344855965650033	-0.4927084680263095	0.20294694831693522	-0.028089412455604888	-0.9071669315862338	-0.08331866326135881
-0.0770963758856835	1.0038165430037864	2.344275494145566	0.4420148597825314	1.9529007875355142	-0.808993373251495	-0.6862364803268581	1.3344449261706877	0.6413010828907246	-0.42839237159834864	-2.3018090941640956	-0.5553198313453301	1.765657058591841	-0.8970071709869337	0.9631577788732673	1.4866485021646718	-1.0876430721260122	0.7117901212050535	-1.0956135648196406	1.0036359272702255	2.291673467039143	-0.6649088350166317	0.7165495371538869	-1.2766926441695021	1.0276185040669232	-0.9419867393479053	-0.03131009547271168	-0.8666172081790335	-0.0820071806618701	-0.1952944460656078	-0.4969453531920015	0.25909699280292264	-0.015289757893154093	-1.312846188530887	0.0033714800559313434	1.6484382799914896	0.602573333929637	0.7822926323589596	-1.2398945657087348	-0.3008090830664777	-0.4288364424204757	-1.8332913897013854	0.500138718393677	-0.8614084527150918	-0.20437781791307846	-0.42588043735640807	0.08076304176348756	-0.10248802855477983	-0.929588644837556	-0.10607076215167119
-0.06893976061831338	1.0291047103086357	2.34082580172658	0.450257344231507	1.9215654844039165	-0.7653449873337235	-0.6515205574528116	1.245446604863829	0.7448862587097903	-0.5738067050233324	-2.2455466844872816	-0.51599629597692	1.7448339191510012	-0.8452510709709304	1.022089797339855	1.3761319956727145	-0.985075259114857	0.616626833830844	-0.9381977252593957	1.098969896169178	2.220800564784653	-0.7228753046339735	0.6030750815948915	-1.3203211797292125	0.8997847147369791	-0.856293671599486	0.03488167458866265	-0.8548926085851806	-0.0826778342989765	-0.1761740923857181	-0.3954877546179342	0.3586004314524361	0.0003602801198237304	-1.3720966294599033	0.107189983569873	1.691416959493147	0.6290310289488558	0.6661661390589112	-1.280430254541368	-0.3344075728999556	-0.4635105065574687	-1.823128900274325	0.4940891011187115	-0.8345044508228094	-0.29671310600892553	-0.33898546713931327	-0.0018486223781431054	-0.16150030799048473	-0.9348200612874551	-0.1609102336429449
-0.08371794131655534	1.0493354010531042	2.3043477404563824	0.43100592202544874	1.8845326661495345	-0.7162746276064822	-0.5950821618282378	1.1277044460809946	0.8580848458600429	-0.7478859639324607	-2.1645535762033385	-0.4677243596947466	1.68759345869637	-0.7399315170482506	1.070870144813743	1.2350473231347525	-0.8194670452107721	0.5394399470318773	-0.7925038729165386	1.2156274822292081	2.142765349155251	-0.7668985438093854	0.4460237535373648	-1.2991644148112935	0.7679610487313188	-0.8244674568657688	0.04395458110032806	-0.8529279006818106	-0.07981843657424323	-0.14015450991532935	-0.33410902492701894	0.40391799896222647	0.018125534412105616	-1.383699322418237	0.16962738988594298	1.728947423620123	0.6151155681684435	0.550960362936989	-1.3181498118186572	-0.4022517522555485	-0.45913551694347365	-1.8023046215195015	0.4993837582243355	-0.7895215585886385	-0.33994427840658786	-0.24504877530302016	-0.07981053812647804	-0.241461917225941	-0.9355890697472574	-0.19817231187441248
-0.12522330867322745	1.0713703772630823	2.253547372703213	0.37252592708613796	1.80966977580715	-0.6222605178232519	-0.5455577280711233	0.9620335672779067	0.9382986192321259	-0.9534175324469766	-2.043169150792775	-0.43013189472500857	1.5720904202592136	-0.6749147126007465	1.1097922955827262	1.0790256284073074	-0.6602707234227603	0.4692924394862268	-0.6532490204439444	1.271907512671413	2.0180190963107494	-0.8439901156803383	0.34278476859551826	-1.2636965309156938	0.656230789031232	-0.7823472954191241	0.05477558229433246	-0.8310324900974235	-0.0873443489370828	-0.12105166838962655	-0.27679495632465734	0.41379400136348865	0.032973444908771035	-1.3770204853566275	0.13807816004398327	1.712504532298738	0.5897311911508141	0.45831841481044633	-1.3560592750636689	-0.42350093223653457	-0.4661241924280928	-1.754260242932904	0.4900291608057293	-0.7421268209102131	-0.34819085553480045	-0.15585138581098615	-0.08364369032644045	-0.3145170473019948	-0.9371016113725729	-0.26047005014896263
-0.16594092889823506	1.1259299899398794	2.1941046115574	0.3113536570823209	1.7194166590055837	-0.5247172545721364	-0.4907816937206075	0.7740913420268168	0.9968194036323702	-1.1527160990509833	-1.9045193267933556	-0.3676943259297448	1.4237868656426556	-0.5821427418656985	1.1078739565932296	0.9607469278104122	-0.49318033347733425	0.4227926471093172	-0.49217018633294174	1.3473864169976673	1.8821838995912128	-0.9467660454067115	0.25457370644302274	-1.1693758615826382	0.5571664122065401	-0.7783230118048236	0.03345038951856445	-0.8149027909418807	-0.06855482276945711	-0.09420261732852041	-0.21849406312211536	0.3936997054835874	0.06527963169724452	-1.3658773528065666	0.04120062330989367	1.6452816538134023	0.5129457406145385	0.386152950687962	-1.3152456313207723	-0.4655035658664641	-0.46106528948856285	-1.7075659287680451	0.4238117297133662	-0.6743087106576315	-0.34461210810867077	-0.07654819391089165	-0.03176334286717355	-0.4133376518067344	-0.932806433577019	-0.3364545747689746
-0.20807889353388784	1.1319178156799725	2.140803029411191	0.29999365562517644	1.603431676869444	-0.4269372349551272	-0.44866979150754094	0.5824395278869655	1.0321952762062945	-1.3406947461463161	-1.7619395474501396	-0.3361331173382348	1.2627260197833066	-0.5043853694765579	1.0736085802999145	0.8565802293809931	-0.3362830910981089	0.34957945854802347	-0.34617284276635757	1.4361690714922746	1.7301775296204234	-1.0424463098192196	0.22672969700079273	-1.0676132159256284	0.4351789155698563	-0.8047107243931169	-0.040301152268119575	-0.8124942231967438	-0.08575517107175097	-0.04810965461076042	-0.1778924412669154	0.35847976325935416	0.0806059860996556	-1.28643644013645	-0.042883890981833386	1.5480308895641415	0.4436481272802248	0.34028599057014397	-1.2424498679628033	-0.4528864733679083	-0.48522601155293127	-1.6920868727434304	0.38498935519512184	-0.5837169856508302	-0.33103169099207175	-0.027783354683375866	0.035354478280466325	-0.4787294130115421	-0.9452912276309788	-0.38744676086999963
-0.23665712872160066	1.1429920661392834	2.0713617530994677	0.2881635155885829	1.4879115877956308	-0.38115841506802633	-0.43619406784911174	0.364647090424374	1.0603886277567232	-1.500923479831147	-1.611186341155954	-0.2898874355220987	1.0689382358017219	-0.4353364835604639	1.005034013798092	0.7551224594024318	-0.24060302041115472	0.27317725870286513	-0.17531812278021072	1.5056177300549833	1.607657206921297	-1.1389880807389692	0.2615070799062861	-0.9925882097558782	0.3041158827525877	-0.8145308727476991	-0.13585353523470386	-0.8256788145971645	-0.09188926668143213	-0.023036141404729517	-0.15400131011407875	0.3474946453603503	0.10660903297483504	-1.1492493518918536	-0.12382293066230506	1.409101796880512	0.3333006507215887	0.284088550459065	-1.1629879388908393	-0.4696312916111234	-0.47945786834232396	-1.6077953329884191	0.3319945341665244	-0.516549441515565	-0.2834219446702665	0.037946824243434374	0.11384292723120142	-0.534736605694917	-0.9183909144652235	-0.41136550504269503
[truncated: 198 more rows]
[truncated: 6 more columns]
