# Supplementary material for: Obesity dysregulates feeding-evoked response dynamics in hypothalamic satiety neurons
Source: Sci Rep. 2025 Oct 14;15:35837. doi: 10.1038/s41598-025-19800-2 (PMC12521569; doi:10.1038/s41598-025-19800-2)
Supplement: Supplementary file 4 — Supplementary Material 4. [file 41598_2025_19800_MOESM4_ESM.zip › Fig 3_1/Fig 3b/NCD to_NCD_1st_MPK176_matrix_4.csv]

-0.19130197243216734	-0.2973051533467073	-0.08355462374729954	-0.6675403840957402	-0.2415205136102018	0.5135374226085987	-0.005561232125992379	-0.21961519528807266	0.34353685858274935	0.22526643705389038	0.8788330218666998	-0.37272220175670684	-0.31142342618061686	-0.48488280052123667	-0.30274372996596144	-1.5355225593845356	-0.17359292861219583	0.163603680946555	-0.21419352769609562	0.34792841153282583	-0.12293150735916505	0.31286311549929263	-0.7527354107517163	0.6877985825175426	0.733443679169882	0.6596165296015772	0.38572438743183657	-0.06660251338210947	-1.1872635220437169	-0.45272777093030997	1.3033481000889158	0.322901862312832	-0.35209167145205844	0.06190707036875607	0.7219177320264917	2.06537261646713	0.4894718930623136	-0.36084937035565245	-0.2642181879391833	0.9227999523935135	-0.9034232358718312	0.48138105924685914	-0.025976484161678914	-0.6465769107179415	-0.1177517747649798	0.08112575042244041	0.8171635304956443	0.7501632378592688	-0.7773888817763698	0.6149704430999765
-0.09682603667284194	-0.4162045715421969	-0.0241449988655659	-0.6380460650599951	-0.39092756030959197	0.435193316613368	-0.09187467866994685	-0.16220341363655338	0.17470888837152795	0.19486037516129334	0.7594329700362743	-0.39375303843602555	-0.3795408582922981	-0.5779904970259366	-0.42138656026773613	-1.5400933156656218	-0.23117904573044012	0.13945475085679654	-0.09311066172720107	0.43712158351549313	-0.07645714406287332	0.32952958452156283	-0.8631893373463003	0.6996284907511934	0.7083247818694078	0.4987206569015092	0.33477413921156596	-0.1523992835451995	-1.1600321336906538	-0.48719582908669334	1.2043248371939923	0.31445781774851045	-0.3214312675995119	0.11368521151491696	0.6759926469971864	2.0371070488817438	0.4415786586428895	-0.2988511363545639	-0.2892928236363758	0.8407037693961217	-0.9204014727860832	0.6900787210138624	-0.12727480375699993	-0.6365230558609652	-0.22586286988229876	0.09730395635979362	0.9390835077205864	0.7650047273792799	-0.7890285454945349	0.665756909366773
-0.07799183722286833	-0.4365964171407611	0.06810794256500198	-0.6322117222207148	-0.44059179220750205	0.4056724984232016	-0.09372510457756657	-0.13458484720876504	0.1105061850164028	0.12318477570232526	0.678586398258513	-0.40500976194269417	-0.3957341575028159	-0.6394706382971518	-0.37583242514488985	-1.5157305674566643	-0.20683632599716742	0.07620267812994518	-0.04489474382819805	0.46415714678827724	-0.09782885933110223	0.2731867457981628	-0.8728344362760992	0.7732917696083402	0.6513146020629755	0.41859042160592425	0.2507835383776587	-0.0330346739360251	-1.1753543578103518	-0.47661517258680536	1.0659842170092213	0.36867534819293707	-0.27800374739003225	0.1146728202939614	0.5729776401144357	2.039492772357228	0.3941096312291064	-0.30497328526363393	-0.2884476141769812	0.845282770522473	-0.9089377772995544	0.5836413129805329	-0.10997177113616996	-0.7209176594956345	-0.30137426804361284	0.1821800316742097	1.0091576233612523	0.6353584949817231	-0.8690885768495087	0.6938070905954971
-0.04067468380761575	-0.4010978146013754	0.10019527607148696	-0.6668694346692244	-0.502224144981201	0.35798916079521576	-0.10099685198708308	-0.09429035723990031	0.11643188181628022	0.1123247007936663	0.5851576743821666	-0.4213332982945711	-0.42671565841610204	-0.6879156275104655	-0.18358531254335914	-1.4938535435929563	-0.10374195541478243	0.04438754044002095	-0.060197977130921856	0.4519348101848162	-0.11713396118953147	0.20628363220440676	-0.8623898199815259	0.8092457413947022	0.6156456015527236	0.3508482084481248	0.20191164373797135	0.0073220060204210735	-1.1812890481440146	-0.48389234289999783	1.0062633931889104	0.4248879935188026	-0.2800862946746933	0.1544923368432547	0.5245362773860748	2.0272026334651594	0.38484895845515504	-0.332237323079711	-0.31390341626749596	0.8199853320895238	-0.9442484788915746	0.5640774432359426	-0.056624896984091955	-0.7422518997073971	-0.3621537248057668	0.19062645730444955	1.0990583192106125	0.5378410245959513	-0.8476359714507226	0.7686759330598978
-0.0015158473892434687	-0.4450658027548606	0.13678590995833964	-0.7407153983792618	-0.49897218712435476	0.3317606926847553	-0.10317175433823804	-0.08479381026915739	0.13555258782709276	0.07766091677643426	0.5288155009995524	-0.4235358933830914	-0.44994797548116994	-0.754847120204025	-0.053710994739427295	-1.5229713747127867	-0.06774254314197661	-0.013383049211042658	-0.13039029943547273	0.4555217905930853	-0.11611130713107287	0.11607994855669088	-0.7995818571375132	0.8225834179248535	0.5428791070366343	0.3053388078402294	0.15451312314394683	0.015228245629771731	-1.1522898816600737	-0.4616171920620601	0.92608010370303	0.4477018360448463	-0.2775930353118697	0.21228318151727174	0.4381815988732849	2.0514271231155012	0.4743073489291527	-0.36011138982540986	-0.3345369151704232	0.7925672360459838	-0.9628498995019136	0.5423087832727405	-0.033313277184486186	-0.755341479258227	-0.39949701466247306	0.19157695770122776	1.1315014760788327	0.45402726693471596	-0.7830892324379676	0.7847926134825837
0.0039391547370422565	-0.46184233790210233	0.13916651350197431	-0.7799693145974524	-0.5092577686891478	0.28815576716621033	-0.10029827225895493	-0.09997810733091501	0.15155723883636127	0.06112546605864728	0.4378190994833397	-0.3835877058303336	-0.43527392855370256	-0.8289378326819232	0.02529608647115847	-1.5839023862675983	-0.017462477573276448	-0.049782375159916036	-0.13365875645753544	0.44093666000175635	-0.06256233334459264	0.024017548243200848	-0.7252743597001511	0.8344434985115536	0.5518434216460627	0.2554134398749925	0.10611394590519664	0.0036782584659785047	-1.1128525251670252	-0.46428243331664504	0.809374472778344	0.40914267972225976	-0.2856318095443628	0.22856829331039233	0.37509822794128495	2.089003701199603	0.5405415750484245	-0.3811132314793444	-0.34337040953841336	0.7747649189445681	-1.0380350502490128	0.5165952911975077	-0.009925379848195073	-0.7188607505714998	-0.41733684113545505	0.21496261208699555	1.1453169899623623	0.36815056910926564	-0.7117671587608952	0.7693573198028293
0.020412131765098644	-0.4794173502541265	0.12837319314934378	-0.7900576614733275	-0.5018396762318889	0.2948416109256691	-0.10048879919673305	-0.10972564829840144	0.201051611170273	0.0412931244242841	0.34686121892174604	-0.35742461341537884	-0.44281435290111837	-0.8791311549508206	0.086198199464389	-1.6068701610306029	0.04188497760833201	-0.07476745081511724	-0.14045011719168196	0.4282439154101266	-0.005825801284867871	-0.029851954642077183	-0.7073855231239053	0.8309015115594266	0.5471201708086116	0.24329348145277246	0.08281956641681908	-0.018168767400994452	-1.0949899683588207	-0.42885479983386665	0.6804737165022384	0.3753678464353539	-0.2849911531793849	0.22683199207533092	0.32220774213841963	2.051290341029533	0.5669459439495893	-0.36904110413584623	-0.3427989924022837	0.7492556333859627	-1.0662814969477163	0.5114482711801661	0.05690818179522859	-0.7102616475058046	-0.42263429611378395	0.2524253876086474	1.1321064956806002	0.3184509786286684	-0.6438271383824793	0.7298288762654602
0.01324089145165527	-0.5035974353711481	0.12421295799686341	-0.8138399627570552	-0.4989311093408371	0.27000011489813003	-0.09591009217821747	-0.1501702896626733	0.2514004195460928	0.04881353292795845	0.2904780106395774	-0.32519274104116136	-0.47417188365931917	-0.9127474950945444	0.11320747847122442	-1.6123316396132779	0.0744246597496746	-0.0896336938662734	-0.1339694323364376	0.42475821424139776	0.04442000168315545	-0.08521073097477708	-0.682779168050707	0.8193055517315209	0.5138201284266951	0.2328577761896768	0.05809563240008676	-0.026397400630379098	-1.0942039785869486	-0.40761753156377106	0.5322221977831736	0.33927532082828127	-0.2776658890384068	0.22910084809939457	0.31395968763071075	2.042883430087072	0.5762383640257863	-0.4131998642198085	-0.3045024865376009	0.7448442013083398	-1.0680221407811323	0.5093953987151028	0.09448897558561324	-0.7099689093766819	-0.39990374820469177	0.28560072626505056	1.1135927365148213	0.25326749496923845	-0.6168291435177636	0.7059546644779799
0.014512648155264131	-0.4882675841110305	0.09307407880191289	-0.8408539234269132	-0.5234917944553981	0.24123582990781367	-0.06491320707302421	-0.2009909204090073	0.3330587969056675	0.06842108171545741	0.22113009334239506	-0.3110182994858235	-0.5021652910081205	-0.953872114169577	0.138051656445713	-1.6094671575617459	0.058993570498861864	-0.11420712915879433	-0.13553381993138508	0.41836389573170285	0.09218427513835538	-0.09582087559086107	-0.6466154128923898	0.7796816214624471	0.5255281638272301	0.2204471278362851	0.03787514089477111	-0.04219510749923466	-1.1096898858669122	-0.3898796843205911	0.43753189975901186	0.3205077949169928	-0.2778955296530004	0.2137388108968052	0.36352927391852063	2.00683267452483	0.5736477810257608	-0.4426898178367745	-0.27079834823071286	0.7212897557457347	-1.064732758286159	0.49114564190329296	0.11633391179423352	-0.7100095144653304	-0.3757624330241134	0.32220529994245733	1.096450829499358	0.2205405746695053	-0.6415855112380937	0.664911009958555
0.0002703481291314785	-0.468705917408759	0.09542841229436146	-0.8476952814668446	-0.5533447704002679	0.20570486475993924	-0.03279487344329381	-0.25521389058031285	0.3926641096925297	0.06873222586957747	0.15008922607703218	-0.3139432479707735	-0.5233637001231751	-0.9862314111897099	0.16821666320397097	-1.6256660596767047	0.016679489193537067	-0.11188509761574114	-0.14534457278445184	0.4046069637966535	0.15044129254645902	-0.11399683057382073	-0.6155627950229454	0.7454966150985443	0.531591248173871	0.20067741316944104	0.03425910638991463	-0.07584702784104282	-1.1282271155620174	-0.3411250848005722	0.36410950157382527	0.30740014773835844	-0.2583240942495665	0.1891088260469275	0.36714400189367014	1.9649667843496677	0.5630310675420224	-0.4616195624989984	-0.25526358489478346	0.6857319318527106	-1.0112864379450013	0.49066274391766285	0.11209293491204635	-0.7163324685556395	-0.3615880012289946	0.3302517488024275	1.0980864605360465	0.1650536112649234	-0.6714727170276362	0.6250048710198687
0.006643967404454476	-0.43605673385104116	0.14667508856283512	-0.8268668148092713	-0.631213011537833	0.15779262147390438	-0.005655545743034118	-0.3057618162631267	0.4636547018743677	0.0573529794194253	0.004535798732926999	-0.32523827591164534	-0.5476881768687873	-1.072357546949118	0.24160795737320817	-1.637530778153252	-0.0005955370345455957	-0.13284917308418048	-0.14776123971963304	0.38625992660687125	0.21566707073668825	-0.18681121885618807	-0.5531384157009644	0.693023657511177	0.4993105800730594	0.1475995386096381	0.009215961012112486	-0.12162560117718069	-1.1130817895313054	-0.23914086693224154	0.17908782889283503	0.31373859588688113	-0.24556135813436822	0.1612362512396199	0.35000930017776477	1.913396934740197	0.5347124833480917	-0.44835514941393306	-0.26005573953786476	0.6537983976364603	-0.9260142492658954	0.49537821637375395	0.12879314786985108	-0.7404264435286654	-0.35621156981502283	0.3935672719710759	1.1111419864966279	0.06110347574641621	-0.6691986730609252	0.5953506553513055
0.0011123666658466925	-0.3820555319707214	0.17754847725143535	-0.7536745583266772	-0.6850851457859501	0.1076931846252207	0.07557403717400717	-0.36451864259959643	0.5776671001348752	0.045047937312782574	-0.12495551266226865	-0.3372649670324092	-0.5627878207055066	-1.1120184705062017	0.3549980328414649	-1.6590727208323244	0.003529081748793658	-0.1785624941505791	-0.16460745578312755	0.33737857394764	0.26004649711617145	-0.2729074877607661	-0.44560308907856705	0.6337972698673211	0.45412419702088613	0.11960184331293097	0.0011954677094788869	-0.17189469748914582	-1.070922737513719	-0.09164360136637706	-0.01866610738522263	0.3262502211094978	-0.24774812940624158	0.154022767585255	0.3138276720765497	1.8440727157684376	0.5327511846535351	-0.4440120815303786	-0.26960917892095965	0.613805574591412	-0.8109443194403116	0.44414440686153184	0.16113166040309362	-0.7656757523337896	-0.33763499255570356	0.4410199249030037	1.0858400966112023	-0.06422229733581322	-0.6848606450241606	0.5292977464336396
0.02783750117659528	-0.34215467938906874	0.17288544728976693	-0.6452827642719894	-0.770568445825039	0.05492276210560374	0.15427104378383968	-0.4529206970794496	0.692898382850947	0.06963081540516061	-0.24073206861648547	-0.35737378836417977	-0.5643840099852312	-1.1514910978391406	0.43023933671755693	-1.6993960131464916	0.007133006844972038	-0.18781856539748581	-0.20134915943021386	0.27705761029714215	0.3173925753956842	-0.3586951341817821	-0.35836537897988546	0.5540081728607079	0.4095499377336426	0.10346923885635433	-0.0033611201562247887	-0.2819553210193714	-0.9986399301202324	0.06547610436747422	-0.17562363355848243	0.35364060310424356	-0.28372434309854294	0.1458491162761054	0.2852014682185144	1.756605213100136	0.5418612935822769	-0.40193783539218975	-0.3026624036190477	0.5785899703495034	-0.6796902655622696	0.4389274264096138	0.1823961210962691	-0.7844765192619889	-0.3028003540251436	0.480571739409441	1.0213458023856152	-0.16726205240703076	-0.6693608595536341	0.4538153395116537
0.03563973714732509	-0.3207707341409137	0.19316076867145693	-0.5169809664012857	-0.8494497577330048	0.02295265337432386	0.23226500448205867	-0.5608570180727803	0.7868667744766391	0.07797414514215698	-0.3450835132565913	-0.38158782998548546	-0.5471529784451097	-1.218158248151883	0.41543471358432216	-1.7491720606993382	0.02497523893516047	-0.19227642849454613	-0.2164861689063906	0.2317419289803179	0.39083154399289977	-0.4382256948488107	-0.2756753798994819	0.4633165347095985	0.34258302620523856	0.11112768945725912	-0.02462195672976837	-0.3457940602520643	-0.9194686167713376	0.23480350173868975	-0.33759656744856675	0.35592883674042547	-0.29194657216143227	0.10897639610026703	0.23292614529105715	1.6740961293027126	0.5223167791805551	-0.3394972502652101	-0.33629078712192884	0.5594659881359206	-0.5266635360820879	0.4156057988144484	0.15785644691395034	-0.7875706344971999	-0.25204954310175626	0.5333044871181796	0.9105962206408329	-0.2684664962368949	-0.659418380211371	0.3620849219910331
0.03968351297065405	-0.27299102582001905	0.18605462394946215	-0.3343550532394296	-0.9372929915655153	-0.012672163093350392	0.30923971554204416	-0.6523354017411401	0.8730194538770272	0.12131915175856245	-0.44878078199180776	-0.43152770882151226	-0.5219828267657365	-1.2758115350386547	0.39610344332350367	-1.773910590777192	0.03239397128417767	-0.1617424071786329	-0.20911654565613583	0.1900193261645659	0.43678330098726104	-0.49784454841157233	-0.23265190413800863	0.3760552585157951	0.34022352238444004	0.11632047840747095	-0.06339693802706921	-0.39930278032788646	-0.8448837120495096	0.37230862722126956	-0.46902450375993815	0.3715258992611996	-0.27755515910390816	0.051742171537838576	0.20442902093122975	1.5671657097791318	0.4439156176717871	-0.2610740529129182	-0.3822408208284497	0.5567422847166134	-0.38743679692985444	0.39398580212293705	0.13131562052753915	-0.7953916458242659	-0.21030242084211165	0.5714405536753353	0.7938013382771081	-0.3617314010033696	-0.6659163471908637	0.2476729547202988
0.07358968245674571	-0.23014154429174044	0.18634110173393173	-0.16643168403255731	-1.001974284564354	-0.04631106274349741	0.3791727697757149	-0.75347346088737	0.9557382555560988	0.16092503503138555	-0.5010433862487987	-0.5054920534242263	-0.49098431523712066	-1.326238311821538	0.35826363439140263	-1.7589676823518112	0.046243541653613066	-0.1373216415986005	-0.21338332414418457	0.1716510484268181	0.45134784985363013	-0.5612694609682887	-0.21970459225103825	0.2723792515728649	0.2754836320598662	0.136205781633136	-0.09333003243527735	-0.493687818871652	-0.7653083882607113	0.49096027066169273	-0.5775624599645117	0.3918568853630885	-0.2548990028725182	0.026086622215263183	0.18008694313649676	1.4588659677961242	0.3886329804579156	-0.17691095841514756	-0.4480214017994175	0.5454157366474712	-0.24062185351232804	0.3695657413963793	0.0904103175728693	-0.8082661094145157	-0.17839898814274646	0.5998567732498243	0.6720696530176872	-0.43388259991244127	-0.6729966874777196	0.15153167259117548
0.087359621677376	-0.18865924466436376	0.20430636520579362	-0.012485341088773572	-1.0906490926217918	-0.11140826096409398	0.4652468897756649	-0.8583517895499571	1.0161928360304144	0.21687291918332616	-0.5342525608876869	-0.570736025714836	-0.45463220630698997	-1.4041158642726723	0.3005354094180405	-1.7542654680988992	0.015693293570457175	-0.08750290646622014	-0.16828052532779356	0.15532528918863092	0.4478535311700626	-0.6373752524686995	-0.1638669503587178	0.16491325734509435	0.21847732759529123	0.13232495889865784	-0.07479230467437302	-0.5943909072116884	-0.6759599576158359	0.5684602588746471	-0.6403449122038263	0.4077741288827209	-0.2184412202504268	0.022263068337000112	0.13922724543475173	1.3844925514233783	0.3417866941980663	-0.10828698831692996	-0.5261243251599965	0.5350262669651671	-0.132167559364682	0.33124338737195497	0.02024626989922415	-0.7751934554559221	-0.14415561375675884	0.6416933737898682	0.5422854287615297	-0.4975819503835338	-0.6874069417499589	0.08145617733421488
0.11841510950190362	-0.16282894291752947	0.22495347492504014	0.14134637417804946	-1.175586672075773	-0.12671380888381803	0.5306099004726814	-0.9347677473189643	1.047458585656178	0.2533142294291189	-0.5551285873021099	-0.6555587498437128	-0.38267804800432603	-1.465260400916458	0.2508370967068642	-1.7611060702330594	0.011808265067062677	-0.03030843556724668	-0.14302918129325987	0.12374470543711882	0.42654924088755203	-0.6966692402592901	-0.1203363234567659	0.041758529334910637	0.17428143557213366	0.12359107863350768	-0.07117452208259348	-0.6863926376400796	-0.5867026109828037	0.6454910656233457	-0.6596943186016443	0.3891225954386558	-0.20349789673404223	0.0161222337774535	0.07892276571027732	1.2671837569997002	0.28646457411475634	-0.01848682429258603	-0.6592014539396474	0.5035746757030453	-0.05160275457383963	0.2930696707802348	-0.019946915097578434	-0.7256081718322795	-0.12687309193264582	0.6823973437680994	0.43285299639608077	-0.535750085270682	-0.6396499273980341	-0.002175603528171588
0.131327839880228	-0.15825275025493513	0.28403060149467674	0.30129110795388775	-1.2186750735021832	-0.10515638963148613	0.5543820715612547	-0.9945689388197998	1.0163633986339062	0.25110280136959695	-0.5572551001191876	-0.7339140327177198	-0.2686450149351432	-1.4876509013227122	0.2200038180439677	-1.7637959578680413	-0.0027399343481863624	0.02729910879201964	-0.1318279704120958	0.08986671661045482	0.36521706763459616	-0.7885660730169637	-0.10340077789379917	-0.07022983953554034	0.0634629323260106	0.13630375878313955	-0.0698844001107672	-0.7413832175699777	-0.4718854075041545	0.716273291013282	-0.662705488162737	0.3782973400634595	-0.1832395363617371	0.030726074075223386	-0.03410414740608837	1.1385910001708308	0.23364833176302713	0.06863475021001811	-0.789374663667668	0.4911036241987371	-0.005500463883691298	0.24879446959251578	-0.02603482720017502	-0.6385065390159512	-0.11330175650193616	0.7084907448721884	0.3026020267361519	-0.5864404139406713	-0.5394185916786352	-0.08545991166682046
0.1650385737094117	-0.173624500677846	0.29544282946094397	0.4449622122071144	-1.2432692915206311	-0.08271722578435345	0.5512242140854877	-1.0226170975836062	0.9780018966159452	0.24321037728912892	-0.5429059767620859	-0.8119238483845221	-0.13100092722499207	-1.491880556777263	0.22320253612609045	-1.745635790092032	-0.005165038704423336	0.05385655135438681	-0.11467499249651984	0.049591211772251384	0.26559544811542224	-0.8826779773948843	-0.09155872041896021	-0.2026220801482642	-0.053526858416366854	0.14559651462582723	-0.0650752517150396	-0.7554192193565099	-0.35318442128501987	0.729518496135901	-0.6651492843119962	0.35642799636150413	-0.1860215051872837	0.03950044148078697	-0.11621190046197623	1.0084961071151675	0.18800135248325475	0.16173170235170367	-0.9004947782750483	0.5113421180072243	-0.006746951805838208	0.16884116130849586	0.02142583298234423	-0.5259096120916106	-0.07809181351675736	0.7529127902884537	0.18076585988600108	-0.593573750730906	-0.4335853927592412	-0.14841659519783973
0.19987101211721817	-0.23303270477237245	0.25863912053118376	0.5541984072689647	-1.2185175120700922	-0.06678882556908117	0.5347821569656817	-1.0592416526322441	0.9268441383217431	0.22116697579838443	-0.4826268916166268	-0.8847695591027055	-0.00633053077242266	-1.4619875967556468	0.2318285554121066	-1.7187176049770088	-0.02449792533352903	0.07358861954684051	-0.09431128945448754	0.018129163981968843	0.1920312795911969	-0.944019474460076	-0.08285072280192654	-0.2755715496200892	-0.17032932723577843	0.1273101521085116	-0.08183672872181445	-0.7765247358226577	-0.2571650082710405	0.6841707238842121	-0.6285928234712396	0.32013167812570564	-0.16626790325984628	0.09426912178264096	-0.2027707321708431	0.8640403468210044	0.16316824802479984	0.2222949839260381	-0.9691414865348712	0.5005924500260762	-0.04851554988564906	0.10819536735410347	0.0640197726917756	-0.39841007257517785	-0.03940303235913479	0.7720032334217973	0.07342778246177864	-0.5597863855627299	-0.36243435526333934	-0.23200203946069595
0.2047212330140109	-0.2504960235626211	0.2399554190974261	0.6094413148704476	-1.1607003308869275	-0.052233859302097244	0.47966754347791085	-1.0659668760570047	0.8482524875312405	0.18623325551330172	-0.37513440084971067	-0.942671802495374	0.11990741508132241	-1.4113781237985845	0.2377402747421195	-1.6670139091828577	-0.05386288141761988	0.1358745120562319	-0.10767597866086102	-0.012149579732922817	0.12322170048728529	-1.0164235059775972	-0.12884723803454617	-0.3572233566602737	-0.2706144195668671	0.1129585287454989	-0.09524574738922703	-0.8010535712907968	-0.1675103736955655	0.5709822356656615	-0.5427365698394172	0.2808403826509063	-0.13433671398101696	0.085772697645567	-0.23981936090683606	0.7249653931204978	0.08472292024316183	0.2974552405855461	-1.0142599980302547	0.5189806324252425	-0.1443846715940273	0.08860380861109733	0.11564982263410814	-0.2587864844196516	-0.007771521571615259	0.8149079624309239	0.007055090723528956	-0.5039072395818727	-0.2514238909318531	-0.27249250468317787
0.18821752410040155	-0.256626702756029	0.2388911943960827	0.634945629797402	-1.0671835177783602	-0.026607298619474695	0.4108889886446151	-1.0213547267744032	0.7948124391617453	0.1199855420772599	-0.2776863248925193	-0.9833736895209657	0.20971018642997447	-1.3302936542028105	0.2559942666232708	-1.5719103099370442	-0.08090408924148407	0.198935268251839	-0.11807359091037484	-0.01812639585894411	0.06705017047197195	-1.03110230942014	-0.16878734896388617	-0.4553014942228472	-0.3686260638411821	0.10070210905180303	-0.10970330449087096	-0.8250681116919445	-0.06958409735343991	0.44077863294199265	-0.4919758506669716	0.18952081731989007	-0.11762634941567458	0.07275174833726389	-0.28807751354560784	0.6087194719498702	0.0021591418596984824	0.32164123214366336	-1.0155407489364578	0.5199491096769474	-0.21167604760377917	0.09684466327016797	0.1449296181521075	-0.09676740833724626	0.03433613418093704	0.8401863953849021	0.009864647628035716	-0.3982022127295374	-0.14401169883242596	-0.3070898086956246
0.17119676242078805	-0.25258546346825594	0.20979661415153314	0.6393921540735357	-0.9496761780810636	-0.008618060764795136	0.3311852129411772	-0.9448708573184692	0.7531441111577217	0.06102572555559636	-0.1522977716304874	-1.0084914954915198	0.256952212091925	-1.225635558464544	0.3008191771407135	-1.4181166650866213	-0.16443194725864288	0.23725679207273806	-0.1387741448856746	-0.04055915522681426	-0.0038644968941834584	-1.0218162777956257	-0.21075547787456025	-0.5497127929999813	-0.4589452189040276	0.07346678033648851	-0.09699384574961568	-0.883123804909471	0.009892753782622965	0.298579412648263	-0.46335713153854696	0.10206461360011651	-0.08913339223910469	0.05993538483655916	-0.3345668125589435	0.4650051142445558	-0.03336674570832433	0.31558874253424907	-1.0251345976591593	0.48717654447264014	-0.29099460350942213	0.08867353823436634	0.18518272302628466	0.06653760609327682	0.05012361049046017	0.8621549712611435	0.02687815371026032	-0.24977314235780704	-0.08598888287994028	-0.3347326535354343
0.14390745122477594	-0.24377859842627383	0.19831276673914847	0.6041781198754697	-0.8063347336219084	0.034445273966807965	0.25957672325266146	-0.8607089501266418	0.7247877882547834	-0.02301410364200111	-0.02155309267019382	-1.0169763914524739	0.2718808108307541	-1.0968529767882211	0.32271864269483147	-1.2572830748973334	-0.24466941268411863	0.264624364878678	-0.16869516754412534	-0.09664584989925577	-0.07776177993892083	-1.0049728424185156	-0.23973025234047465	-0.6649379354220853	-0.5818880059595515	0.03733640184299963	-0.06379257959834746	-0.9633883900169626	0.0812570992665836	0.1427859605386873	-0.45212188677908144	-0.0015997848778763646	-0.06840892261372837	0.06421212480655372	-0.3443167566405155	0.3355037121074736	-0.09382898998345797	0.3067777446584695	-0.9903049134696683	0.43388852377446685	-0.38570860042918786	0.09571571340484962	0.2258124295858936	0.24461304877892237	0.1004956973609846	0.8943708073227284	0.021193036718797843	-0.07475552441268346	-0.0651646157652291	-0.34775090823015525
0.10102104484912507	-0.2512048013098984	0.1894607182503559	0.5692828467144102	-0.6487124379564337	0.1011633302614768	0.17725577641177365	-0.7504052431774979	0.6702936165841177	-0.1068246353568794	0.06781366538702156	-1.024509104952317	0.2397353764014826	-0.9040991599825151	0.3598058502754947	-1.0960794276545411	-0.33906787782431036	0.2814112611143448	-0.19728346407008696	-0.17161265099752754	-0.14450123652597027	-0.9386352517413137	-0.2495203143483858	-0.7780237528549213	-0.6893178896861897	-0.010359918322559317	-0.0011693046888186453	-0.9784806394227721	0.14609112411816016	0.0032895675043615458	-0.4331845118615112	-0.0670421644151021	-0.05206495238662075	0.04295883822038729	-0.3868679276163191	0.1823572740111831	-0.1864643385217084	0.28630063339307454	-0.9256459920178625	0.3741475179687625	-0.4388130296997157	0.15757414881047427	0.2606795784647936	0.3996998525810802	0.12555499572853848	0.874666660969962	0.04000320007525166	0.12726053274376323	-0.07793053411460678	-0.35340487939569026
0.07847178843588062	-0.2697720822370461	0.16148368899353477	0.5378801484555982	-0.461401711512374	0.16975454444651875	0.09734969059484493	-0.6354543542401345	0.6128905983355366	-0.16809153093157425	0.12218411855443267	-1.0378700689545608	0.19235703831931195	-0.6634314182094322	0.4177457646712627	-0.9357918247797092	-0.40061383929048144	0.2780994229921989	-0.2828406655997908	-0.22530533036052108	-0.22321702486967424	-0.8790027196197236	-0.2658773468239744	-0.8776272201559381	-0.8119604858090392	-0.02553304240483637	0.0019011723690905923	-0.9757965905547022	0.2132358839579039	-0.1017691083265911	-0.4298274321999719	-0.11594269479774215	-0.07622920008192889	-0.002676023117532422	-0.3942902216043847	0.04687519119785254	-0.2815240893807822	0.22587401811835672	-0.862023996974996	0.31346643459219387	-0.44737139328669373	0.20458267905939292	0.2923216538267911	0.509536365540834	0.1495804828575648	0.8161404469387887	0.07909149464529064	0.31552726764158423	-0.09470808698605512	-0.3985496964083384
0.04422973363033035	-0.2470762950922806	0.1328600713235739	0.5223512556365895	-0.26912068780945686	0.19232624466966178	0.05836514641234166	-0.541458540520821	0.552466765541442	-0.21716569556243956	0.1506661166740251	-1.0446849590439413	0.16095517356181507	-0.4488150285087535	0.4906013417439201	-0.7609275660362347	-0.4813393185445493	0.2620015052124466	-0.35768101706740696	-0.274673845265035	-0.28333705228275274	-0.7901912567877428	-0.2725854180446713	-0.9487684516117273	-0.9399997207781754	-0.0314597903604038	0.04075099779924916	-0.9917552863669774	0.3140642308121841	-0.19969857962326723	-0.43248576190902355	-0.10276071682871953	-0.05204949270990149	-0.03771073135657994	-0.41697208331038327	-0.07888326880833263	-0.33175284026180213	0.2083207489896366	-0.749340735497636	0.23190499499857758	-0.45463953369349674	0.24175874347663365	0.2808766944416853	0.6017148786469304	0.15963630102262932	0.7288959478477014	0.1473274095957319	0.5068277439001998	-0.18329521277193578	-0.4341517366683183
0.028475008698111787	-0.24268031218725197	0.07667993696797197	0.4889579894239396	-0.10045062766725725	0.200817500054954	0.05085081205027252	-0.4490650064893102	0.5338040839369447	-0.23754594392502132	0.16627589329324208	-1.0486621272093968	0.0803173494834599	-0.2448216211315195	0.5137475670864415	-0.5817174950807853	-0.5071669226106881	0.26626412912356534	-0.41571478199308903	-0.31264440805945337	-0.3127797137966496	-0.6811073148624	-0.26349830456042855	-1.0051616310372948	-1.0527729413069558	-0.06353426269159669	0.0525587020167	-1.0073695536077496	0.4237801078937421	-0.33029755254732723	-0.4479520050033875	-0.1105000666051931	-0.04758396508967787	-0.08173335872067672	-0.4751340196567272	-0.12867433700941297	-0.38152170859148965	0.18807000363366352	-0.6341988612765435	0.12064748652614891	-0.4077093059411361	0.2962889037624792	0.2513022928599252	0.6470794372205331	0.17390517773836955	0.6170859802318314	0.23618238510929088	0.6784319465776198	-0.27560928845044674	-0.4453077260165729
0.010399612734845697	-0.21473715745604446	0.06261405032749122	0.4713742410569357	0.041837466644977984	0.20459787699761756	0.06755841486865821	-0.3426768191325896	0.5316209986412339	-0.2381548598679836	0.20668350734426683	-1.0494568862459581	-0.012404753679578107	-0.07026952555463674	0.520750850585364	-0.37810821057220256	-0.5121586901164711	0.2922836428147656	-0.4610935197003478	-0.30231053888455334	-0.34900648186598915	-0.5479037991732557	-0.263031932823229	-1.014864509717775	-1.1543511875785948	-0.07373490147455761	0.06694943762360005	-1.0260828265955824	0.5494727135202588	-0.4465619330280961	-0.44895970638114874	-0.08832486409666163	-0.044653583367631054	-0.10343657106697937	-0.5296211568766372	-0.14407420752536243	-0.4207886869641471	0.13738856990617904	-0.4981883756511009	0.013148362935087244	-0.3630234556080886	0.38744065054764115	0.18433762498968181	0.6787482586926294	0.1504235344330342	0.5066332106063729	0.27606597381132203	0.8282403375367124	-0.3611575241539082	-0.4669770324723027
-0.004763078529972131	-0.16258700777056365	0.04586833083770952	0.4298037932944651	0.1543430993760567	0.20327113980357137	0.0966466601639368	-0.19306533618577398	0.5198672627679668	-0.24385857299988847	0.21971137523913575	-1.0321042080905873	-0.09436034721312603	0.08916950186171689	0.5483932034148152	-0.18990074231792153	-0.4685001786636088	0.308841556571522	-0.48879382139133476	-0.2803868674888987	-0.3949221451876995	-0.3996889200800576	-0.28215381687645685	-1.0174601409899655	-1.20759374973185	-0.0711590879984172	0.0677932829793559	-0.9831949764703444	0.6674452163852862	-0.5525678901888994	-0.48197121429490375	-0.0886125762563407	-0.05437617405607986	-0.15590101201393022	-0.5780860367743743	-0.10976299050307392	-0.4580127529031198	0.053487091255148944	-0.40300460981710196	-0.0832244544042827	-0.29751868709181223	0.44056373546467453	0.11092445700624057	0.7174010018185258	0.10996415341266738	0.38542819602595957	0.3244033562408999	0.942586353754093	-0.41646359671629085	-0.47486055340869715
-0.004243308009613359	-0.13933001622330018	0.027029252597556404	0.37509268947474894	0.22171298946807036	0.21465622051790706	0.12141289894342429	-0.03580237620626518	0.49275186982716673	-0.25011736116147776	0.19981897484162786	-1.0209529166431117	-0.17210992392066854	0.22230720837880233	0.5810394786033486	-0.015551180943519361	-0.3860288345889726	0.3120214605835817	-0.49165008246383	-0.25695991344043023	-0.3896885626532412	-0.22796658273062106	-0.275970695097374	-1.0257102168267498	-1.244814798906006	-0.08288561943706244	0.07081314337446991	-0.9205670262159777	0.7547116712475063	-0.6093025577452369	-0.5452391726306823	-0.12086726549015828	-0.06807885851578166	-0.15711304028444334	-0.6865480736904253	-0.034637689010160885	-0.4356188024982382	-0.03718911861427906	-0.3259034466356811	-0.20806293463247655	-0.18370828356730667	0.4703104613583731	0.039326283133007386	0.7119967574944427	0.07018229271001676	0.24553765681231754	0.33657686342507076	1.0113598724088333	-0.49225303266153364	-0.48676534910838454
-0.010475215807864636	-0.11428369787060025	0.00688319137283441	0.30913208034964434	0.2580899167161454	0.2159046719769014	0.1715537166191031	0.08330460965003056	0.4522658771493882	-0.22462191101927279	0.19251911055827242	-1.003556811336141	-0.2118769164632278	0.32708232112055385	0.6004434765184901	0.14212102836525112	-0.33366397200315134	0.28213254920262804	-0.464517803915215	-0.25219243819053316	-0.38771093017254793	-0.09809892557571194	-0.2362040673831641	-1.02260966376445	-1.2718891473578622	-0.09545916043876027	0.10179402990789259	-0.7875014980972013	0.7839692458708487	-0.666247589242436	-0.6055477420492301	-0.14445497957814948	-0.03622960552356138	-0.17519565439428422	-0.7588718127288987	0.019112183110780095	-0.4288255258203568	-0.11633428651635438	-0.27366198347326964	-0.30987397612356576	-0.06603406037526811	0.45980201289377376	-0.0013946172750623864	0.7186368526615312	0.02603380369819005	0.09293318981005252	0.3072468499628424	1.04635387231971	-0.5749148793599729	-0.501456812371975
-0.01934965440289754	-0.12416401709839724	-0.0226723419815463	0.2577911675112061	0.27632551199773325	0.2158030378647279	0.24648995110765576	0.17166213878395736	0.38450205095605505	-0.19595608149107446	0.17203810552903523	-0.986550443633638	-0.18965557222021306	0.4558333102843906	0.6130273087786312	0.2702471722520298	-0.28874858024718053	0.27329606262457107	-0.416602776828063	-0.22842769091151002	-0.3764128586811343	0.0198777894078338	-0.19064349401578218	-1.0279994328889221	-1.2609012013301508	-0.10061542536263982	0.1319717519121491	-0.6619884586549356	0.8338328573031937	-0.7304271635462218	-0.6352563571090558	-0.16636266538887137	-0.023865729067707057	-0.180655079650435	-0.7990461104771452	0.0906169979320945	-0.4564041915556448	-0.1783953887640391	-0.22874142920938195	-0.3732750972500771	0.05770417397118684	0.47399066363980047	-0.026244459168827644	0.6949756229611757	-0.012770974204857326	-0.07367825475092113	0.2687663815941381	1.0504969269578113	-0.6170952271562491	-0.540476198419254
-0.015299229787664726	-0.10640909905476459	-0.046432165138071704	0.22582129562515632	0.2552511055868266	0.18916116613583286	0.3082150424967132	0.24962305582737332	0.29662228015908665	-0.13200983405575034	0.16213183436510958	-0.9438845373255138	-0.13081042487859013	0.5600420441016386	0.6597340473516954	0.4206131153572258	-0.20807381948648715	0.25483701037484174	-0.31347575352636503	-0.1944202032601511	-0.37786036534476	0.13604209534663841	-0.1263155321487564	-0.9995710903839784	-1.2802104461915584	-0.09132730749155013	0.1779324023044365	-0.5139830724983162	0.8630648964283356	-0.7567730451215138	-0.6890002380965651	-0.17564379721329312	-0.029694027190691846	-0.19662499888659032	-0.8570362115366098	0.15968796296055626	-0.49098984142203567	-0.2645360787182701	-0.21622296746137026	-0.42834130083308947	0.20385504818462102	0.47060557822291865	-0.05435178737865968	0.6627505967996844	-0.08524303060875153	-0.24040612333333805	0.25485693443603463	1.007072010329376	-0.6209943610540628	-0.5364042726616888
-0.002552476550295586	-0.07373522534128554	-0.0811189873227118	0.19253273184270742	0.20733482766478564	0.1701528402915237	0.39132808542644715	0.32651893221456024	0.2195082584539351	-0.0628848800269987	0.1847968978339642	-0.9043721537120699	-0.004333941596179003	0.6036708881539632	0.7285311615714771	0.570592274048977	-0.1441180420137574	0.24437532016736271	-0.21410766373271387	-0.14270632075282003	-0.3786371312582798	0.21515033050984486	-0.06675434102260654	-0.9477676678265267	-1.28453331922102	-0.07176666227773247	0.18222542176593354	-0.36173343194448515	0.8842893363894184	-0.7630436834336922	-0.7570897635976104	-0.20192921524406846	-0.02375364641149628	-0.1776140053550184	-0.8719527029238512	0.2632379811355889	-0.5171334095875892	-0.33463392359552285	-0.2298467785993457	-0.4632249213221768	0.31313537087814314	0.40745527368779505	-0.0553296902896794	0.6178165394349023	-0.1223422945293325	-0.3710602388882501	0.22902552175938914	0.9730617843020394	-0.6198383531599199	-0.5279081508158682
0.009414378249897081	-0.04043473250228717	-0.09051810483365456	0.1243361279842808	0.1423875676860468	0.15717732306507032	0.46225174999351076	0.39099254609687434	0.15398785262693576	-0.058695566977437365	0.22559751262764166	-0.8679955582829744	0.14886303960576314	0.6356984905049851	0.8003276421780481	0.6862730964625227	-0.08064113771610786	0.2425501731531566	-0.1383220747878687	-0.13410732472145862	-0.37289071779156535	0.29668394513528196	-0.010465707053750928	-0.8812453140085484	-1.296859223806098	-0.06796004708881953	0.20374979880305055	-0.1793763482594526	0.8986169713581781	-0.776408891622576	-0.8232390548986264	-0.25063579114266465	-0.0038678642481136056	-0.14943169904616832	-0.8714813691311951	0.3655327711300881	-0.5091928670390734	-0.3780803413523273	-0.2687778635699958	-0.474152438694459	0.3693155442907432	0.3621768070285527	-0.08599605279465512	0.5849824743447509	-0.1821535225553877	-0.4906597697516677	0.20061675917227184	0.9337091313350984	-0.615232319186447	-0.4968607307971963
0.03560576521789072	-0.026058392669395143	-0.09780257910019916	0.040714551248711185	0.05172005886050431	0.16005398046975983	0.49437163341385143	0.4549718169748892	0.14226138356443097	-0.0643841735527321	0.28196940937730874	-0.8222064017994406	0.2749694628976586	0.6463159302823803	0.8669766931790595	0.7843762423356131	-0.0010806226183845912	0.2284692440966106	-0.06865704528408423	-0.11270301898251814	-0.356968144491686	0.33932086791279764	0.06898494497256066	-0.8034466701452379	-1.2929009676583196	-0.059816348709492685	0.21442203245317443	-0.004542341372913683	0.8880330624734679	-0.7587710520425206	-0.8458274464412204	-0.31367616927517644	0.0022410270073170034	-0.13830174206307777	-0.8457714428366991	0.4992763017573186	-0.5104725428029364	-0.4037881204633367	-0.33430281310139265	-0.4381092225799712	0.4257640721068346	0.30736941223874176	-0.11918500709625497	0.5066993841177145	-0.23928741799418013	-0.5990735354228327	0.11246864478133642	0.9018336691706633	-0.5822256513859875	-0.46784211176203544
0.05479874059691926	0.00034446527568968014	-0.09668082873932435	-0.011896367611115576	0.00043100888717076196	0.1438577606345708	0.5003378972439738	0.5242404032838585	0.13605789404356003	-0.08594007071077081	0.3578188657666296	-0.7698715824853035	0.4086717205297779	0.6453903250919982	0.9691460604224964	0.8761586608727724	0.0627495315366263	0.2126357844286292	-0.011244876742884127	-0.1030317178683616	-0.36034139898156825	0.3595172600226775	0.19897078348056832	-0.6970572545949046	-1.272948235800211	-0.055406217466413145	0.2324894825941311	0.09245072235422525	0.8769895146211427	-0.6788271276473822	-0.8635246845629488	-0.36067237492239157	0.0236248518447503	-0.10008658035291917	-0.7717241413985474	0.5948401026351363	-0.5024854132350509	-0.42068087952979916	-0.44034514690071963	-0.36772555671701396	0.4461405073911184	0.2604391750095819	-0.15959772310577963	0.41392298956841633	-0.2978940818967586	-0.668707220376518	0.047590470901439204	0.8681324109548951	-0.5718768215366576	-0.46102536806956546
0.055096237636116395	0.021162949197939963	-0.11382520104966376	-0.0863673610375588	0.0032300494320936903	0.15719037068757874	0.48533812583643154	0.5395886552169448	0.13084761260832742	-0.11771925416363674	0.39623606154408864	-0.6830826835271704	0.5297209964628585	0.6447369974763315	1.0509360999579889	0.9125395418904552	0.12483398265254597	0.16759779217451862	0.06895206505570384	-0.12297385169248712	-0.35537626313745513	0.350284232813623	0.3428706508114367	-0.599291396841802	-1.2513176482916388	-0.05423860811666155	0.23458712562805553	0.20221680570603806	0.8558522284256579	-0.5819221140319377	-0.9138818419515399	-0.4104695057619475	0.046781128617993405	-0.09256173503121286	-0.7030943163051638	0.6545627242554857	-0.5064912052589667	-0.3849036009112801	-0.5790215828147189	-0.32167080513448115	0.4359445612026235	0.17941594557915092	-0.1922389887036539	0.3194218703784467	-0.31950587185503737	-0.7207467320426744	0.0016458344752728836	0.8305452883397779	-0.5609282449711899	-0.4659056388260046
0.059625666456385194	0.028070516913137444	-0.13308364134780595	-0.08673079941284907	0.01927567074108284	0.14331113392315192	0.4720856100359464	0.5415262802865367	0.14507972753641146	-0.1504397908784484	0.41098216431744855	-0.5617051123767938	0.6269507782575969	0.6416872115122144	1.1214436127624863	0.9388981382800747	0.14267306000391222	0.14919481696178763	0.1368528469700025	-0.15316694803654834	-0.3447842741172854	0.29611286530420333	0.4880492638049171	-0.5133481590408265	-1.2524779333685245	-0.05090854450942482	0.2537341062476486	0.26906372646247956	0.8235714728631496	-0.46083578380288515	-0.9351850533129259	-0.43723483430932386	0.0687957082655544	-0.07779650831948189	-0.6618511733603746	0.6832045831816241	-0.518898914353022	-0.3266291956805697	-0.7309238627142716	-0.24996520262829297	0.4170882128846635	0.10497747889014823	-0.18727089501112273	0.195620817373079	-0.3487104469441661	-0.789539970033044	-0.07730715629025013	0.7612677447220993	-0.5407915279079895	-0.4812208772814034
0.09121451357304541	0.057607038075609206	-0.14705547353495246	-0.05782444485664708	0.0708179542139972	0.1488131103199942	0.46063040412305173	0.4930642336248156	0.19580875874224524	-0.16578862515429982	0.40368213496751953	-0.40278587542823424	0.7162493735813471	0.6165642359032163	1.1852445968718635	0.9526768000383956	0.12453605397161067	0.12393580794986003	0.17930927440216612	-0.17402242542320828	-0.3971170916558154	0.25230557083694705	0.6118724063945586	-0.33360829719816676	-1.23813504853328	-0.019919937278572074	0.24115906401025153	0.34693175950952543	0.7892367750540544	-0.37401649831941647	-0.9278925195973559	-0.40976900616666373	0.0775551610944224	-0.08044063724318326	-0.5619249428994684	0.6677898823205461	-0.5261285874008905	-0.28865852350741134	-0.8699728856284296	-0.1343507313860172	0.38058575936707684	0.04877634699449871	-0.1773568709725166	0.12596929433542253	-0.36213769100487014	-0.8491326139457518	-0.14490253487509513	0.6912749915493983	-0.5315615976000462	-0.503760138292924
0.12837334970857534	0.07500316842474934	-0.1531946119202131	-0.03395923707089314	0.15444252173388245	0.12257090787005107	0.4326727663396053	0.43629828017699446	0.2511336979237958	-0.21889561752296385	0.4012192790860033	-0.2527998249157607	0.7449047633304361	0.5937552732701729	1.2564884771763862	0.9358355366567673	0.11613838189880465	0.12285116156937118	0.192058238264289	-0.19621263143688694	-0.45021539583516174	0.22737639737250026	0.7087678844921717	-0.12866198245326127	-1.2024968383222003	0.007998332754521784	0.20789398659982225	0.31178602727432303	0.7813535226638432	-0.2835267850024056	-0.895758587725858	-0.37441914288543926	0.07451269671616409	-0.05310194173458901	-0.4152649616355574	0.675270606539578	-0.4975520701972814	-0.24686819002108326	-1.0167704133355486	-0.029526139407018925	0.29659597084078515	-0.011768229413209857	-0.15713846767076783	0.053334692341810784	-0.3652731504324447	-0.8703738050922695	-0.17449845031777048	0.6168316589085645	-0.4981718617409273	-0.5409159646753128
0.17053071847854656	0.11034698449913896	-0.11544339785230014	-0.016876905855362435	0.22704585855987847	0.10135959397268772	0.3924770633752585	0.3658072905262778	0.3048754216464056	-0.24764893406054714	0.4152801620548366	-0.06328742453356355	0.7394156600910681	0.5736358311079843	1.3216044032500958	0.9012856382324941	0.10777678709560834	0.11790792968948487	0.17270141862191346	-0.2086315002072796	-0.5058943976090859	0.2190093939192576	0.8044668426678128	0.11207780279873716	-1.167112005944155	0.04802449144089206	0.1540245929377536	0.25199924723637485	0.7778435019002836	-0.20978962661624814	-0.8956922738529565	-0.34132785420460754	0.06438970040069855	0.003258432452038146	-0.23034969156782115	0.6598676877761446	-0.42231404379622417	-0.18083458404709202	-1.1207676160567048	0.06174843535752243	0.18691721229366728	-0.05937557282569994	-0.13864573931698695	-0.016383362700845592	-0.3418727403219184	-0.8538891898857088	-0.20584066646536248	0.543785726564946	-0.4907678766953711	-0.5772103790034997
0.21481207536753355	0.14780932945577743	-0.07909235833739822	-8.456207074194477e-05	0.30040528920496057	0.0793619891399292	0.3466880267719349	0.2687989923293863	0.36038832777874275	-0.34114792340617683	0.3956769070657721	0.13322381470892336	0.7037144631320484	0.5297430233000193	1.3366531835085593	0.8452865644774435	0.08838355597518333	0.12867180867024702	0.09493288583896951	-0.21512357091621587	-0.5120761910021584	0.25028507671603184	0.837606636553868	0.3550970971896759	-1.082834521711085	0.08075175827447886	0.08040440686806993	0.2041458293055291	0.7844827314324944	-0.13315957788565597	-0.8712196636023938	-0.3107527054349698	0.07352946127684878	0.04607881254040769	-0.03413360205410798	0.6483163883331644	-0.26110704901523113	-0.1257203793287113	-1.2120172991666307	0.1429935906307513	0.08301134718851569	-0.07913660591643319	-0.09086892293937028	-0.09289471963769949	-0.2993372374911005	-0.8596573100970917	-0.21668112642692564	0.4642221521887845	-0.5138711813314119	-0.6104102505589906
0.2549148946422549	0.18434941195627513	-0.032806637421309855	0.012975099580029062	0.3847993637814715	0.05999931733696188	0.2919894830408004	0.15741876926419557	0.4106393195788719	-0.4404768980822535	0.3818585581203212	0.3416941694729248	0.6207090716239313	0.44967443311341954	1.3116400652537152	0.7974647832428587	0.06408689003600129	0.12951438295187107	-0.001273648790162296	-0.2542520861642601	-0.5060560671845037	0.2704344487799399	0.8676066574479835	0.6089056367527899	-1.0004365139041564	0.10786591998180006	0.005697822806233144	0.12151137782691548	0.7852793279524548	-0.034177376656080685	-0.8398105644984145	-0.2719315642149991	0.07528413458443188	0.06611925577316138	0.1430171890594722	0.6051158127510636	-0.1279149088469552	-0.09614869504809764	-1.2810634066877813	0.23168857091709363	0.03167150188878658	-0.07798138047495594	-0.04673972033674094	-0.13179495607739025	-0.2572582375461593	-0.8424723813998366	-0.2630205257970789	0.32382297698907464	-0.5463028621240476	-0.6467680864898859
0.28092817163735245	0.2309215020553086	0.00515857210006187	0.06138092613434436	0.49545380013475915	-0.0009604111144162819	0.23299168943069454	0.0681508583333458	0.4405521712748991	-0.5106232987610053	0.3886661881908611	0.5403306671091149	0.5036560390563352	0.34129604190261364	1.2603404454393083	0.7848123646033713	0.0406492837453588	0.09996492058582887	-0.04755799445308921	-0.27040243958698695	-0.4877490556350888	0.2765248270982088	0.9017751368922106	0.8322522333938925	-0.8924535249078446	0.14164542662164298	-0.08109361596609241	0.006135131822912687	0.770451530290675	0.08551806912167446	-0.829823060012235	-0.21198840894486706	0.07174618756733604	0.08213726490034601	0.2905743783140676	0.5423266637167433	-0.008812896589942554	-0.08539201675063725	-1.2678117370049713	0.30227270964575154	0.006192619834585034	-0.08206251472518958	0.006975821665154003	-0.1780602459750214	-0.1941904168551351	-0.7719403913445202	-0.2983295151212236	0.17515805552909597	-0.6019599815760994	-0.6300736223233421
0.304843536395842	0.2815047491833726	0.025775193219755715	0.13698927321781	0.6319885086643184	-0.07268710633170268	0.19009439697869635	-0.01508892473058172	0.4249781811703658	-0.5724603057588407	0.3995406601850464	0.7252398210434348	0.38593472197431355	0.24438871184275768	1.1679854154052094	0.7906604231127939	-0.006978803211336435	0.07167408528763684	-0.08002925021198211	-0.28660486661117834	-0.4683261480395342	0.2484239378054663	0.8565082314758865	1.0206489720477763	-0.7966604816593729	0.14024128072040182	-0.18799463281634357	-0.10585532370345203	0.7437941355276066	0.22124629967685766	-0.8479074980043304	-0.16506371669644565	0.055937122154699245	0.0968226134879959	0.41615943016570445	0.44514566721412907	0.10463290808273178	-0.11265445152843885	-1.233997195256741	0.37208780427127663	-0.0041050540538850305	-0.081778490804801	0.10509313163000625	-0.18265725565128713	-0.11633552970611516	-0.6970908040684021	-0.31239960888021223	0.024675367785634884	-0.6895836530145669	-0.5702211458092425
0.3272246317583821	0.35138510547210733	0.08351571109016512	0.18349811467742913	0.7340801787210263	-0.15618241369338354	0.1624208817402129	-0.1210644450010788	0.3674417295925222	-0.6242809633769844	0.3966258121828364	0.8784582535308545	0.25609692455767996	0.1648364098207333	1.0482166051695334	0.7923001453820747	-0.01599011243045385	0.05245974777925573	-0.09616286876741048	-0.3055432132491728	-0.42711694924126853	0.21078310863996133	0.7300704662196792	1.1548804319398518	-0.673331911403185	0.15549904778433937	-0.2689654847725776	-0.13445269909756838	0.7054892228678118	0.3162147697867093	-0.8910760005786915	-0.14777981602768547	0.03539816864994761	0.07935375680095055	0.5031535845373675	0.3295710293845665	0.23020873752446488	-0.15909301309388452	-1.1884033588595762	0.4215310932096993	0.0075361397506717	-0.09816573635270168	0.2338246107329633	-0.1723374612756789	-0.04017020787389176	-0.6189861214693139	-0.330124397735528	-0.12293935171131642	-0.7335533578824122	-0.4991525372841833
0.37104285418651184	0.36755282962341534	0.12232482203687259	0.24601797159256492	0.7671550861129657	-0.26206010714277533	0.14207278465655027	-0.22112251870619987	0.29849440778312486	-0.6686212128532513	0.4035818314106063	1.0126713939331116	0.11324318337633213	0.08847134890487038	0.9140678493535477	0.7738617973830414	-0.01774956689518023	0.022516626106875916	-0.14962896439319345	-0.3338301417080349	-0.3543814312849994	0.1741621870170863	0.5618676816048506	1.2534864400768746	-0.5442830275688759	0.1701660532160041	-0.378138744202764	-0.158194620629386	0.6577833610334356	0.37276295081278	-0.8736719294480475	-0.13113270656483372	0.03495524891195374	0.08248775054683014	0.5953254381762566	0.21976761271757014	0.4146508476562527	-0.21589661613274336	-1.1446870411055536	0.4748374570654841	0.03885339058452244	-0.08513922520451041	0.3714019632183735	-0.15726083499646776	-0.004995241277395212	-0.5635536015569134	-0.3664804439398184	-0.2621712346355408	-0.7837873729865664	-0.4174215061693635
0.38165733500721655	0.3861265668843963	0.1987993762931303	0.23876072862984352	0.7495183268523824	-0.3592243716642298	0.1247035880951616	-0.3439317098241335	0.21649498579224918	-0.7025272992436796	0.4249309158556166	1.089360370675888	-0.00592061320396034	0.0062494102959459955	0.7361500327159235	0.7666639526370934	-0.0018715237302131121	0.019316725516242972	-0.18416609243345222	-0.33282224344810396	-0.2917792119256206	0.1705801144239436	0.36798431888002947	1.3108212719469554	-0.4078908215369137	0.16962920800355624	-0.4759664742518333	-0.17902803422406402	0.6164158539481213	0.37650775995233493	-0.852021364287966	-0.11711217789644295	0.022615334955013465	0.07971972902251111	0.7084202930832838	0.11433159891227147	0.594740109760869	-0.3160085716135667	-1.0913145699352949	0.4835215388727681	0.05130008126737655	-0.043375315103950284	0.47287084421903003	-0.1335388360470769	0.03776293983162855	-0.4440771652097858	-0.3821401210422333	-0.4084411802207649	-0.8403744379538942	-0.32654770137023376
0.3670787182720451	0.3787645016467717	0.26873688717714345	0.2066068621624416	0.6885502589575803	-0.47328607645751164	0.1151157164602521	-0.4576613120648612	0.15883554349352053	-0.7209474826254173	0.4357957570690566	1.1186974142900694	-0.10541006652551883	-0.06370167776698618	0.553286735584299	0.7878250192630532	0.005839960292441776	0.04975871627542998	-0.17824001120005134	-0.30728151228754363	-0.21569750973395788	0.19895030034361622	0.23597644872673448	1.2896399565448406	-0.26972481617502847	0.17681574499438302	-0.5474238347315667	-0.22167370935370764	0.5763029169918032	0.3870951895336544	-0.8330573579500301	-0.11136076401878595	0.014726261925413963	0.056424659774855467	0.7944358281640801	-0.01603398616454117	0.7351139329127339	-0.4139384130999869	-1.0112951586570316	0.4877466115993898	0.09126460231556341	-0.004042319022889351	0.5452821676211491	-0.15781314399102095	0.0665543252905688	-0.3868438770933572	-0.43243317937561815	-0.5080614000849342	-0.8740357815712951	-0.25154636671956815
0.3588276160508209	0.3936891332144934	0.3426307368006053	0.16833776013574608	0.6035917533759001	-0.5368209351909873	0.09546863731580615	-0.547076142591419	0.09710986552175525	-0.6893129927787516	0.44141325714783275	1.1306583269789015	-0.13867166204481993	-0.13099497643520122	0.3646286028528237	0.8229304253803369	0.027010522730919896	0.05974268388994779	-0.14443529542863928	-0.23577075389701632	-0.17559217575761576	0.21486530354026073	0.10942249230374623	1.2292177568498506	-0.14441796758768438	0.16667945806734163	-0.5841774141594582	-0.2117666364426932	0.5444085246194638	0.4092505211898917	-0.8341286782972945	-0.11689744257482466	0.023929407476111185	0.03803149908057285	0.7925927832917264	-0.17540410472872772	0.8700247042897316	-0.4872450620271918	-0.9007585488668965	0.47348849073905386	0.11329316082830423	0.05272245917585533	0.5919599010199504	-0.18940166388233906	0.060643954117531026	-0.3345554250366676	-0.476642649616684	-0.5677530475861474	-0.9055394175203823	-0.177570529183934
0.35794153106849513	0.43792828738900846	0.371764664596275	0.13759482995699868	0.5381373562148244	-0.5924221286870823	0.07442592098445856	-0.6330734842678881	0.06025325939990729	-0.6702221155129744	0.4378923302249523	1.1186378600651812	-0.14880109569305255	-0.22045021476692592	0.1773711268211335	0.8368059355193471	0.06746576091803864	0.08761360597206898	-0.08646391030541394	-0.20757152834588424	-0.13698548114782164	0.2349009725839088	-0.025374367619788722	1.1287024858932573	-0.02285832995304148	0.1415585806034743	-0.6038263703120299	-0.18364824466202084	0.4954736281542919	0.46844130728075745	-0.7709928183512941	-0.11305240224756405	0.044533291623082234	0.0038071462595102843	0.7382865633735707	-0.29067019111226816	0.9614825819693908	-0.5815982336570238	-0.7752351580691056	0.45182793937860977	0.1636714823703667	0.04869922207512465	0.6357717560381074	-0.21506404200830423	0.0258758629552945	-0.3177014555067551	-0.5051106422216678	-0.6546756240887639	-0.9137784705434667	-0.07956650712492287
0.35604418425014017	0.4501843955702881	0.38899244911293557	0.09608286290157589	0.46403568129111905	-0.6204344128095792	0.04327641461565782	-0.6843528476128904	0.007822663173525776	-0.5975361666375354	0.444763772755857	1.0960304438633686	-0.13439801638948326	-0.2680606853380559	0.029440480510837995	0.8274506255884841	0.10886539848337887	0.10396547581951024	-0.008505302594983638	-0.17601492585820463	-0.10256490061408044	0.21040985496593603	-0.08837159510711616	0.9762682638145476	0.060126772832871045	0.12041058961030185	-0.6249883852777925	-0.18583449319468734	0.43363775390244924	0.5499435430224333	-0.697278192113587	-0.09554342461970688	0.0652222039920062	-0.016056423984204416	0.6570301625516961	-0.42773994263902393	0.9968491942983402	-0.6208152535171595	-0.6671864396936527	0.4352812559715016	0.19150492559396198	0.0338698892065824	0.6605544946773853	-0.18783155524087444	-0.025573298037770486	-0.24754209309454206	-0.5358296568833429	-0.7108011209705876	-0.8959939257702768	-0.019759858111772426
0.3282636632201591	0.4769716536990307	0.40674584558074073	0.0777606514655054	0.36044852483449585	-0.6684727373320671	0.014190491426177485	-0.7344001791856626	-0.022951123568696892	-0.5466262704302784	0.43823618666444036	1.062534091020712	-0.11690882885570952	-0.26352037017739194	-0.09604394412980015	0.8040821468139836	0.153466198066173	0.12697221896325125	0.04117984312188498	-0.10852890871773438	-0.07378019667455857	0.1764579621344186	-0.14746427709285995	0.812845092796373	0.17031684497853028	0.08364133052921238	-0.6206039117123081	-0.17751615189450481	0.3804741789352225	0.6088141860879135	-0.5506484019805082	-0.08626717092617132	0.0915314818320466	-0.03228390941637908	0.5966124597148539	-0.5479132010242884	1.06679918395615	-0.6365882757743442	-0.5268180466698155	0.4036146935659347	0.19971173480289756	0.00946568827166978	0.6746615435385481	-0.1789121554459469	-0.08550373595457239	-0.21717762899098733	-0.5270556954650545	-0.7377608118835649	-0.8414103165287801	0.022427838229502384
0.3175996804451347	0.5387205271289317	0.3964775153542687	0.0890520267606817	0.23030859474021081	-0.696432721089813	-0.011246433430570342	-0.7954832652278268	-0.04706310631127869	-0.4933320569927311	0.3982197365635467	1.0319269086279415	-0.07615476562890564	-0.2446575617684322	-0.1762378713945129	0.769527984624523	0.18942067553344538	0.17627513495902594	0.07011526490151786	-0.04793647716065198	-0.01160282992034839	0.17262283620295366	-0.2247138216548752	0.6356210551387328	0.276937858597874	0.041403902934289714	-0.6007723855804786	-0.1573291270989685	0.33134221503828365	0.6270270326986287	-0.36217783042934526	-0.08911024316936986	0.1569994251153362	-0.03967426605978333	0.49675377488256467	-0.656954813822248	1.1218914220473817	-0.6184220631009547	-0.42163709455229864	0.37635485076347797	0.21570689684184113	-0.022145362366981315	0.6915763817881204	-0.16185025076066786	-0.15629899732557037	-0.22600590506390145	-0.5333657926518276	-0.7618902982256823	-0.7949088794694404	0.015193012428946434
0.29215024041600646	0.5682097113031166	0.37452054636747756	0.11163546374431021	0.12290073084325766	-0.7083611322740908	-0.03351635171470756	-0.8293437373663892	-0.047217424857294854	-0.4534443032723353	0.3359859387518607	0.9963835769404543	-0.0342124824841958	-0.2327080403297	-0.19991461900116209	0.7418427481522532	0.22897082724151416	0.24037182294266163	0.08737245378119844	0.005919959975369163	0.01659459988707409	0.2376823365396432	-0.23428062948728026	0.4839450812791751	0.405995888753961	0.03398778634937157	-0.5505620384136776	-0.14760836381524586	0.2919997839841987	0.6226634520022557	-0.1487337815817866	-0.08751704562187892	0.21019617270470067	-0.05638020515355361	0.42480856867778255	-0.7489690786164726	1.1528967384379052	-0.5941841243588313	-0.35382099354514623	0.32385317168460676	0.2254679847486357	-0.047922522298677175	0.7023167394806787	-0.12104697636685217	-0.21267809803984736	-0.2444323066281246	-0.5139689164750264	-0.8018768444939418	-0.7272601547310169	-0.0677698646726291
0.26065709707769813	0.5349499643159965	0.3274878547623653	0.18090929320885113	0.011177865221618441	-0.676964569559617	-0.052496057652831066	-0.8107470313704559	-0.04225776602311088	-0.40628757592655507	0.2685492994768273	0.9635017393740778	0.012327692427853545	-0.2563449207789903	-0.21418677180809928	0.709583100743023	0.2153447822512513	0.27010657847423364	0.09717562320729992	0.07304420262145252	0.05125730880818511	0.32900030978590483	-0.2170555300726597	0.3633295954063076	0.5020811971528917	0.04130070806623868	-0.4919614132231061	-0.1425829746577431	0.22708405108957538	0.6237952614917699	0.09929646498292237	-0.06166236654837117	0.2740840597289458	-0.06210697760051072	0.3957721687346365	-0.7882956756483732	1.1658442740013668	-0.5352344319675675	-0.2567019950791252	0.2986125572979808	0.2259494599590699	-0.07162584518278119	0.6846794549785856	-0.0458445369919324	-0.25999080799643254	-0.2626166594669139	-0.4923117729723736	-0.8247564202282349	-0.6650813489150361	-0.12019947680573564
0.2271896362352	0.5419413934223126	0.28328168643836016	0.23413840530806232	-0.09654686538349196	-0.6013086034253333	-0.07590593379481334	-0.7049398506176034	-0.021634194623369706	-0.32240931528962613	0.21191983626172767	0.9170215114487131	0.07583110112483382	-0.29823222758052015	-0.18357102675411732	0.7069456574198486	0.1906940575473171	0.3101467776088629	0.10737582172903862	0.13255062551640653	0.07942165274901015	0.4152453330177394	-0.1656979656543034	0.23621727390348193	0.5968616328864946	0.037027976731744544	-0.40019274917632386	-0.13687431833404923	0.1443151746278546	0.6735305194331117	0.32357325551814126	-0.04158632132286606	0.30746382071632694	-0.035706442508433786	0.36624363649148967	-0.8128543258458631	1.1268751956571266	-0.47538281194959026	-0.12589539540699618	0.243734969065946	0.23595310895451221	-0.11829221290093613	0.638455737293924	0.016215300091530143	-0.25327895961662195	-0.26506368715168127	-0.4653560853196728	-0.8146315756003718	-0.5620144336088548	-0.20525362732668734
0.21301305301922993	0.5675963099247755	0.22532981929482973	0.28557266763192846	-0.17179667350311026	-0.5288256336715922	-0.10214846423591599	-0.5710850027057107	0.014807607887945351	-0.21754267789275733	0.14811705221335097	0.8635054525299175	0.1415445455105928	-0.35848864050158913	-0.1265486496401275	0.6784984251976275	0.14421383444473457	0.3076514614671301	0.09119523485176004	0.1510477168998831	0.08865411343264233	0.4718224170610742	-0.10817973022588057	0.12289493110789691	0.6681428273178267	0.040813141302017374	-0.341234410353418	-0.12018092756887677	0.07893564492036588	0.7242633511324741	0.5226362411217902	-0.027729210039168416	0.35297015212192834	-0.001983936228161354	0.32361896953315683	-0.8653425675109906	1.114751701963317	-0.3392513733397301	0.046722896736902365	0.18613775038056574	0.2626102636439812	-0.19477329601397572	0.5806183384641803	0.0811936050446028	-0.250992305486874	-0.3276987490715889	-0.4532549324158949	-0.7887785242047938	-0.44695690132398536	-0.2703966407477979
0.21396164635171674	0.6068080375555474	0.18330605944215234	0.31554119518971907	-0.22441026529658506	-0.4517429512189963	-0.13218122348438097	-0.42120805318538784	0.021693347822783093	-0.12185302305356219	0.10574759348175286	0.8028987516496523	0.20610029601884156	-0.4339902420246588	-0.0953348495001452	0.6393789887108932	0.1096560164776221	0.2598258132476453	0.057949735662373214	0.16654029851463265	0.10136585376957089	0.4790746179698159	-0.04431966681263065	0.019432557367093428	0.7220172118175436	0.03638967589059327	-0.2702065268164315	-0.061285619833600716	-0.004142266581537435	0.7584297466621235	0.7380160968280796	-0.026854756296475962	0.3971229888307991	0.03321541875644326	0.27570330888605965	-0.872715695282757	1.1086563610833573	-0.18807230186591944	0.18763094817700593	0.0991065396625103	0.27003921072428516	-0.29322223985528606	0.5482237780690312	0.16236724698696609	-0.2337032353449615	-0.3423364157251886	-0.3919831169533401	-0.7827719862328504	-0.33567907375564265	-0.29839796001793645
0.20165332512937245	0.5952932725856084	0.1305810772698921	0.3510937585511191	-0.25662220927204826	-0.41571563963202196	-0.14270237524065052	-0.2669782946105784	-0.009437808183898453	-0.0494323338569795	0.04534905136495572	0.752699810354276	0.291895221624867	-0.513425180634071	-0.04968850610127957	0.6009088627512964	0.05185586246389447	0.20998532679585352	0.01621838169876757	0.1375620244784283	0.14358943515964445	0.49610100407125335	-0.019473551806298246	-0.07029825716611951	0.7606323025694273	0.045394297747766335	-0.22928901365220708	-0.030834350128398517	-0.07881730050962382	0.7526907094293459	0.9534120257082078	-0.01451796328482691	0.4207871159842541	0.050644336381447705	0.21652105719364761	-0.8857906703088169	1.0802960807660464	-0.05016682451457688	0.3541262586969026	0.013064985619158786	0.29173036811379577	-0.3987946358442682	0.5182315579856037	0.21994130815103774	-0.21258781922727593	-0.3893627851105129	-0.3698970733552419	-0.7719130408752002	-0.23347244699878358	-0.31374315763042465
0.18440893109142	0.5532579276589304	0.08225083688837478	0.3570979150866854	-0.279709711903103	-0.3812913555128857	-0.1526546626787804	-0.10019365261094655	-0.037538867326509566	0.013050259355050515	-0.025340423950506064	0.6846830882180083	0.3715923845275463	-0.5901979650937516	-0.020303286984289397	0.5780240167709303	-0.004559199425354829	0.12823960480132696	-0.005785543207865981	0.15048038871550304	0.17169061517332934	0.5174455402127769	0.02688641036025018	-0.14904801772409565	0.7770998532338755	0.033102513520636485	-0.17378413708695112	0.01052791792409794	-0.15973413169640188	0.7538491821805956	1.116406568602518	-0.007755020186571433	0.4043194683433963	0.054504568990156044	0.15457263373642366	-0.8842875689629139	1.0698018976754229	0.11580840683681219	0.4753619154326527	-0.0708790650079755	0.31325304697205725	-0.4571292572060871	0.4835411026632327	0.2644122804999083	-0.16147375757835086	-0.3928054328084538	-0.3547517145959592	-0.729885100137645	-0.10146522985347657	-0.3239853150283608
0.1596144698618024	0.5362319368000347	0.03300369501957627	0.3792235277557493	-0.268815679240329	-0.37067560382468345	-0.12959526970523103	0.05218556516706195	-0.05993338907801463	0.0348825986235901	-0.10549726410407731	0.6009867400228975	0.43028862435504633	-0.6905887160643265	-0.005325286317979983	0.5710119503652988	-0.05370121318658714	0.04132184018859621	-0.015998951570125187	0.16277935116673298	0.18713720316511778	0.5325069158475467	0.06670508303899961	-0.20230325625471518	0.7926333821363652	0.030731930287699584	-0.11256823922211205	0.06266709368002218	-0.24539418167398025	0.6983850006574794	1.2768338117746996	-0.022262971693128974	0.3896482351372621	0.04398184876667001	0.09388952213774857	-0.8890262082345817	1.042675704042999	0.2552372368893284	0.5682587624683266	-0.15077614260189326	0.337116114848699	-0.504441082804243	0.4267617627208214	0.2264528992458677	-0.09696225629242444	-0.42946935654040885	-0.35727949177515406	-0.6787519543862892	0.036511677805658116	-0.3455287188167274
0.13662789765407118	0.5224271598832646	-0.017207979582596497	0.4114193946276621	-0.21799648921989054	-0.3600183057595462	-0.12666234687775585	0.2180045549482486	-0.06869067649198148	0.07350697240000603	-0.2088243283595758	0.5130288390627773	0.48916231230354246	-0.8024754003612505	0.017757951681064716	0.5676009382152347	-0.1081642116723966	-0.044414498486182584	0.02574194283385626	0.14563411788444203	0.18250518184151596	0.5667204111166538	0.10203715353926075	-0.2712080125978914	0.7542030022797774	0.05334725954513362	-0.05105070751679567	0.13075424969266375	-0.34174405734184976	0.6127159407025793	1.3780331129169778	-0.04411016868086	0.3721695246389961	0.02589434415943605	0.004991076241625247	-0.9221211936217447	0.965608917288387	0.38462113763919237	0.6175081921006373	-0.22149490988797957	0.34799900409302226	-0.5304818449470842	0.37316457123695734	0.18638752690318608	-0.02838453059902598	-0.4170680750221389	-0.3318874605154047	-0.6030580660400034	0.13653788246263227	-0.3712028449342038
0.10618002205315644	0.4891719323298286	-0.04496123402383755	0.39365311369698286	-0.11065304497095418	-0.32517961541519336	-0.12901536248396414	0.3854086189527295	-0.08484713208598985	0.10770800177910275	-0.28918808401603796	0.43029326389396083	0.5458042488841177	-0.9094860297705203	0.024541753508903766	0.5598676863835895	-0.12633324234828247	-0.15502925408555868	0.08304256161066333	0.12489512092211112	0.12389432111617593	0.5823242270999555	0.13801215653105414	-0.3102881987766636	0.6922830913628737	0.053414510133302194	0.0019130493440197432	0.20820174448386702	-0.4082492639755689	0.5237474400213824	1.4242847774717777	-0.031923622100511556	0.33057596011253765	0.005492004119615282	-0.032423952865438976	-0.9544364392134483	0.9067105740579613	0.4835860755138853	0.6629879928481504	-0.2869224426611982	0.3396110275536296	-0.5483041521590564	0.3137826587259288	0.13738124765764542	0.04746711049299903	-0.42980381019775643	-0.31885223395015655	-0.5000442931245885	0.27123797796826266	-0.3814379526111321
0.0772723366701786	0.4679699137983464	-0.05572428492228496	0.34724711454178814	0.0037985808641148645	-0.2567998413864904	-0.139079528979438	0.5378032871662328	-0.10756212588568834	0.10807315875418244	-0.36740886402613804	0.3593678712518698	0.5786743417308697	-0.9964772599738076	0.0070514019981499	0.5137173011025367	-0.15397627727055904	-0.25505422339626793	0.18419838315472462	0.09204010429264414	0.08179105196827392	0.5696399285165537	0.11089156327592684	-0.3256302740631608	0.6125464468951477	0.03570731431926453	0.06573791118227199	0.34154224786219994	-0.46237896896602726	0.43608231312762247	1.4267304023054852	-0.0162702854618319	0.2831549477453143	-0.0164296504435658	-0.0746605711777693	-0.982608361578302	0.8491789151370119	0.5664394993981381	0.7250030821378244	-0.3596578020433296	0.31915000342399585	-0.558714768875189	0.2333711644328631	0.08507184106998397	0.10111521504922498	-0.43012229536280266	-0.3353916185116906	-0.40275219664935225	0.389339497922557	-0.34965044131840556
0.05508284298965309	0.4908108762210377	-0.06628772178215656	0.2642212681392784	0.12886356254523346	-0.19155046668442374	-0.1452428105859268	0.6385326822936174	-0.1388951143065019	0.09348767095497688	-0.42676156710382973	0.3032994131195022	0.5920170754442872	-1.0540632049260692	-0.006173992069773754	0.4688892921389455	-0.13895559504861238	-0.3149132495905798	0.2646411747629953	0.06453976128748758	0.04331820472789588	0.5320709972758892	0.07650973724323686	-0.32713362570958726	0.5098424151015727	0.0047169678490626005	0.08575208082134037	0.42612238107121686	-0.48892897585677125	0.33547511481448633	1.3882048332997226	0.007859974343341203	0.2245496322558805	-0.02851162425245376	-0.1578433099418907	-1.0517529346167938	0.7886846577244964	0.6252275880434313	0.7673664547845018	-0.44218246105986453	0.32930744860223704	-0.5582435192234232	0.13432577090532932	0.01495391180192002	0.14054729767585247	-0.4235998961188702	-0.36780000512849975	-0.2692147806263837	0.4938044524732895	-0.33120919952385
0.030536668032879032	0.5035062988979272	-0.06469195998673702	0.1826937743273814	0.2741418021862371	-0.18113915063942548	-0.1385534946126829	0.665961629740331	-0.18008018160063194	0.05282208994210744	-0.49469760106577976	0.24781279449400667	0.5974236591029116	-1.0384065446334845	-0.08774571877148354	0.4601631921279067	-0.12943071052736926	-0.36308275234452775	0.3385135384724868	0.03220822138853519	0.0034910928115750818	0.5037016662661435	0.030515688863190994	-0.2909355221075766	0.41994800008121985	-0.01260411682945616	0.1112710375350141	0.5165828258919971	-0.48448132285250745	0.20017406648921215	1.3004001645111274	0.03836536584130444	0.19527828035651876	-0.08458117686078963	-0.23241021751784272	-1.116971001780873	0.7215511325144619	0.6408006298183035	0.8081560988676234	-0.49030559064929397	0.31809139098378575	-0.5509886446449813	0.06273605940074294	-0.007831504659388644	0.17036329976891235	-0.4105174013729987	-0.3602151662100703	-0.17120382470164822	0.5633894800311654	-0.28306530866535834
-0.0028355112538186204	0.4793577656917777	-0.06703095330331066	0.1260170186091257	0.3966128535669079	-0.157821675782362	-0.12805476407795163	0.6715659240699214	-0.2508322181955454	-0.0064316958754766455	-0.5636868906787222	0.21078218826993064	0.597316321603148	-0.9738509865867601	-0.17271889189174333	0.4841292071379816	-0.10175823137608404	-0.41617053232354834	0.4193482220161924	0.025933352412025112	0.016230655354505314	0.46034405442036547	0.009229025164825166	-0.24358045890316346	0.35271158105772615	-0.03641720225202747	0.17497751932227817	0.5988380447434555	-0.46064177586709354	0.06263679798489952	1.1857479056059108	0.07385006066022819	0.17488773974826696	-0.14472133497401402	-0.3199537020655172	-1.1557171895581624	0.6114652646996152	0.6125984065643103	0.8257185277412058	-0.5179394798348642	0.3246499979260448	-0.5210283399267872	-0.027795166322817567	-0.04462883784229398	0.2037241056453615	-0.40616485925214274	-0.31810809027472015	-0.062137253523821066	0.6297238595810891	-0.2382934650380099
-0.04742590107861236	0.4085510106363244	-0.09335009305241736	0.10470382102059936	0.5126454688654966	-0.141057541009556	-0.13575855131172052	0.6680980035937918	-0.3251377003776925	-0.07710539413446596	-0.6460904576501656	0.19270721750208836	0.5912700560817692	-0.8136572029620224	-0.24963202272159793	0.5208846903828592	-0.09609442361040758	-0.4274052792075299	0.47961298222974297	0.0008153766738837789	0.015536604107478539	0.42207059190905544	-0.02847332103169652	-0.21368604742610628	0.28398353909105	-0.07828880983717094	0.21913327834089574	0.6403913524036267	-0.41448991563409415	-0.055672011074979336	1.0874782531969358	0.10352265765326849	0.17137066329474132	-0.17085207762658897	-0.4231116045977822	-1.2046506395405847	0.5232706521073676	0.5665287478255338	0.8336062653443902	-0.5436571496164654	0.3174789839941877	-0.4688473711834885	-0.16344939735204972	-0.06603821230381321	0.23482948783080038	-0.3546922157925278	-0.2855924786340491	0.08365090599039572	0.6481254204468068	-0.22982283263632497
-0.08422842020569438	0.3659765263601408	-0.1173509487223823	0.08774524033504937	0.6463072115428016	-0.12369555043906025	-0.1626254547200033	0.639099643047036	-0.37484805513634645	-0.15203483563076922	-0.7002342857966675	0.1785586093485575	0.5435793224439275	-0.6211627773114656	-0.3371444948796453	0.549818600945777	-0.09925725150663352	-0.4182972782194371	0.513309817636906	-0.01213930204842262	0.030985447953807678	0.38689361315248477	-0.009397246511098162	-0.19979683160702555	0.24496126707150578	-0.1200206985279308	0.2908530601883164	0.7359505440776626	-0.36284679084408705	-0.13373073253470674	0.9784021344084314	0.126986564779362	0.18401435989920578	-0.20155217500982747	-0.4670601381456777	-1.2094246346608213	0.4442933825734944	0.5238899990447787	0.798537896337373	-0.5802492682454881	0.297661687307892	-0.3848106120504552	-0.2723184007289518	-0.059911307610259645	0.2747309848097879	-0.26991488857289664	-0.26035419318569214	0.15752858986851015	0.6675632479282153	-0.20915075538127725
-0.11934665960270667	0.30835608819913496	-0.138603803636501	0.1219178786559681	0.7719410146127446	-0.10484729832142436	-0.18589754742440706	0.6030800427772841	-0.4350490716749203	-0.23462381251686124	-0.7532348287064491	0.14939812029488592	0.4706810284569249	-0.36401967884054176	-0.4142513864664069	0.5537504015580376	-0.08873417526571141	-0.3947299887151725	0.5048474470236128	-0.05880547110849875	0.09231310949768172	0.31227707474449806	0.017119000005115553	-0.2213656150281449	0.22508338982321777	-0.13901898968551213	0.3510040228789416	0.8135162023787894	-0.2956280890834656	-0.2367292668505824	0.87355220162733	0.12498321398694498	0.230912062209498	-0.21036403622873526	-0.5285631070958138	-1.239456083547689	0.3318948620007232	0.41261888607446773	0.763366097242761	-0.6034702839466503	0.25562075717420396	-0.3305635312254947	-0.368766101128175	-0.04157804201562604	0.29087028244075774	-0.2030120104328454	-0.257284160871768	0.22357750473655874	0.6564768284488031	-0.20441972816775533
-0.15372659191043592	0.2338421913946395	-0.14862937557974804	0.126786740714338	0.8868061024349769	-0.07389703296844714	-0.22936551027683202	0.559347444649868	-0.48045022027084905	-0.3105861658952752	-0.7764955548260197	0.12880184499726302	0.3839417810321675	-0.07075109659638838	-0.4755870979004334	0.5784540479455633	-0.11605987581875783	-0.3798736807506312	0.440115559074122	-0.09192907789288965	0.16353028695774746	0.2421073503205752	0.00789749528543673	-0.2191397366400596	0.22362045728466642	-0.1647017574084555	0.4206088164414893	0.9230235902035264	-0.18371088552113987	-0.3487978061339766	0.7641881805340223	0.1678672528595615	0.2327602665612302	-0.19629978080997032	-0.5306624688110737	-1.2429047121283396	0.21084459343845796	0.3019844124691684	0.761209182108382	-0.6512471373754302	0.2167177963736377	-0.31875030304819774	-0.45368246641262655	0.027646643023036675	0.3154389606900756	-0.11016491494809791	-0.2626393825414578	0.2609673208467332	0.6643874512233439	-0.18604403928691127
-0.17468144861263035	0.1485708362943208	-0.16742070752249	0.11932548794235875	0.9578092059662942	-0.053221632997705534	-0.2370194806008829	0.5054640508606689	-0.5632395675709565	-0.3534350617374108	-0.7858502759578924	0.11099829392691989	0.2804315766500918	0.22027067604266848	-0.5430339452952115	0.5831752542268396	-0.13056843877188082	-0.3703629854076299	0.37766457025446554	-0.10386489549179978	0.24097069033928314	0.1656476261104845	-0.0089640447003487	-0.21098681092662144	0.23786670319639613	-0.19652809825916523	0.482870568969218	1.0199967880130578	-0.0345449397093854	-0.45157129332658014	0.6182934253027541	0.20394073807647145	0.24197036896645013	-0.1900480949761872	-0.5275954813016878	-1.2182960859611163	0.13826379576849376	0.17038831889760261	0.7696562378006362	-0.6952699751045105	0.1665284462931909	-0.31627840305028804	-0.5348703961693618	0.11007775063140013	0.34452446423320027	-0.023505924292516755	-0.30142700487963825	0.27862474639664	0.6794773490856165	-0.17803812760047416
-0.20833258597131882	0.03889773199385581	-0.19874975696024363	0.12857170642651922	0.9667253776312604	-0.011849682173419447	-0.23854028445052697	0.42911726188220334	-0.6330523205496009	-0.396729772827663	-0.7978369551374557	0.08347159334363315	0.17240922641089168	0.49874135315107126	-0.6280417095060592	0.5656974716136365	-0.18133061314522297	-0.36084034289296396	0.29928177988732935	-0.1031440872188917	0.3444196678673851	0.06838537865243806	-0.023992624835752548	-0.20306402018480468	0.27321793211182854	-0.21258359643792807	0.5355446844034171	1.073570265820301	0.11501114410531513	-0.5554414312801199	0.5173402775993177	0.22773489466357422	0.24099872828467447	-0.20590471768940968	-0.5385157871037499	-1.1745914793129473	0.02661349335664953	0.050327980225922817	0.7921777415663558	-0.7291163222441079	0.13000145605814997	-0.30156051640304044	-0.6132271993222889	0.23041190451493537	0.3794537589458685	0.07629458702619105	-0.3287684815357153	0.27007686329327374	0.6889505383261436	-0.15507182779738285
-0.22984992076230454	-0.034886811933562675	-0.23551325545399085	0.15624575854393968	0.9501369763368064	-0.014637753088444515	-0.25639708710783327	0.35405251492649537	-0.7178438059480421	-0.3971171965808053	-0.8080710826671835	0.07133096392305868	0.09005133441002047	0.7767962007420585	-0.7204781036034323	0.5718257204068137	-0.2206354232418018	-0.33235380545592885	0.21130570978235785	-0.10858714892989826	0.45290326155945415	-0.029789057697466204	-0.009693132218867409	-0.17738548724938347	0.3216741035697678	-0.21916371864233897	0.5600667075617325	1.0939607812518728	0.24745489136050525	-0.6806275597989322	0.3961137441066892	0.24382531182967293	0.26347014137927477	-0.19630956180475548	-0.5653070376991942	-1.125986743165865	-0.08011237831678183	-0.0401133524752181	0.8118087721918326	-0.7369660384607086	0.09549313756538033	-0.2804280301047299	-0.6827465213796813	0.31643316420798284	0.4393415661077105	0.19534036065569652	-0.3535601732523105	0.24280960510963218	0.7609779862705179	-0.13713162529301387
-0.2466587461335697	-0.08645250022499837	-0.29685804352238127	0.16622957249606768	0.9268118664159075	-0.05368173337038207	-0.2939051848216675	0.2994931716073105	-0.7754556763641642	-0.34838301538772404	-0.8163796232429034	0.042199461439023075	0.036657008667675656	1.0281538510821426	-0.8254735895713949	0.5685036382163762	-0.28457720661667896	-0.31775876720172114	0.14249785215233363	-0.1157404173416446	0.5225452509888894	-0.10934526566229677	0.004285774023119646	-0.15211784028526298	0.4031787227672302	-0.2270216020219502	0.588268953274125	1.1407781270797646	0.35649182950566144	-0.7836316933997717	0.2830107659156873	0.2223269987629357	0.3023906505026708	-0.18933245219104108	-0.5866981044231205	-1.0446585447106327	-0.1965623392760317	-0.14151937954982063	0.8305256399661834	-0.7450599104732156	0.022406145431536784	-0.27821362897118157	-0.7204399787435953	0.4010799706984461	0.49680734703586166	0.29507805962240985	-0.3797912126884578	0.17988499991417548	0.8152147515308164	-0.09529780423727255
-0.24408367388238061	-0.13450741864415963	-0.3424275699772959	0.17652300747235006	0.8991291981387295	-0.05989995557125673	-0.3243786384686965	0.2760752976736319	-0.829207262550241	-0.2776619018716452	-0.8229595183621278	0.03554361802209162	-0.005710343385058242	1.2056189633711711	-0.8770615875222758	0.5553828145155675	-0.3233406958876425	-0.3043084920024209	0.10009646572233866	-0.11976584377066808	0.556598879184007	-0.1675518080260434	0.02437307328547242	-0.12791542298750094	0.48690495571477044	-0.22594037489320776	0.5877268564624977	1.1350565708095726	0.45186632480505134	-0.8783329056847549	0.19784392632100928	0.20976503122957038	0.32101724199730763	-0.16037500204543334	-0.6235427592263593	-0.9618951854725571	-0.31041478983824333	-0.21617895489247715	0.8297244545953533	-0.740169092946714	-0.04826561927847415	-0.27291485476234867	-0.7392245098920194	0.4435666520293422	0.5217769980104372	0.3867036671842959	-0.39994589946032655	0.12774252252981216	0.8847117156723507	-0.03280974163434728
-0.22332585437091038	-0.17562312621746468	-0.38338986636028777	0.15322909169407672	0.8956811740909645	-0.03602074622934353	-0.33347612264096627	0.27056230137196746	-0.8304866561199011	-0.19257869645869494	-0.8041544513250223	0.0116913604115539	-0.07977718908914258	1.3305522468156372	-0.9077029366067046	0.5311792468736132	-0.32325163518396605	-0.273676167864657	0.06288361109669616	-0.1272260723594702	0.5752818664902076	-0.19282294546119544	0.04680528626761851	-0.09039403925411703	0.5346211001316481	-0.21511650867678803	0.5702477845861454	1.1238525372776236	0.507560190084215	-0.9736325702822691	0.1379663489530464	0.1740635522740564	0.3099890816099576	-0.12700387800283297	-0.6379412687401836	-0.8783006771240778	-0.4258822241366028	-0.27540320402129714	0.8380776275927143	-0.7601196650886908	-0.13210315166237563	-0.23658694170833847	-0.7239624615933742	0.4870669141671128	0.5488686586822782	0.5100904820814746	-0.46514172872956305	0.11122980574551548	0.9176462890280088	0.031111306626845275
-0.21531333215697654	-0.1985594295347292	-0.43365176086323265	0.12436838229067589	0.903979819830677	-0.02395444227665717	-0.3210991903731155	0.2748062550854651	-0.816272293626058	-0.08081795642858595	-0.7460222732563404	-0.019252171594699545	-0.15246765161778766	1.3606316442300175	-0.9138610858011441	0.4787008249448778	-0.2921571542085909	-0.2532385146476756	0.052430223964985326	-0.13374966130087182	0.6066104224001418	-0.20616295995842554	0.040811702333764646	-0.0617064410078567	0.5564108985285998	-0.19622952883755435	0.5486246315285956	1.1043013783648716	0.5438428578223637	-1.0885905244918432	0.04453164197977885	0.1494316254885273	0.2805298946384634	-0.11994199976764364	-0.6595727067847181	-0.7918992010682928	-0.5760738342847173	-0.3002633547839436	0.8559551204254315	-0.7355804154406257	-0.19610856329002152	-0.18920860557911762	-0.6718899857026571	0.5221397201869664	0.5663831314296288	0.6003936330763695	-0.5231419248136532	0.04254736469017527	0.9846790379977846	0.10105545445027757
-0.21348127453386329	-0.23048280765154155	-0.48627105689380085	0.1022067744718669	0.8933697259986504	-0.0020893738199084105	-0.3009412427928917	0.317165028580357	-0.8010788205678857	0.017608051390244746	-0.7120487265451672	-0.05411416078718199	-0.22652866511090258	1.369834349128101	-0.8983779526143142	0.42435243742673323	-0.22860169691426546	-0.23603040594101973	0.04582897310499242	-0.1245072822198334	0.6242790271145338	-0.24123136515429677	0.015786574987692766	0.009481335144829262	0.553366733813231	-0.15954027476652768	0.5161841594068781	1.0273187976454663	0.5460677768829909	-1.1891940451137055	-0.007217981619226333	0.15388691998967458	0.23807453043331575	-0.06495650741470937	-0.6686695777356378	-0.7353499101914979	-0.7159073468178769	-0.30259446389961825	0.8552828248560654	-0.6909785500596813	-0.2545463792552834	-0.14529613921032486	-0.6587286371985329	0.5425731961617657	0.5531783031468503	0.6638308087312548	-0.5569221355227579	0.017423528258660094	1.0247051871381896	0.16719417667936254
-0.21222916627753663	-0.23357617199400865	-0.5077752989400744	0.06274568188344273	0.8679431131228166	-0.0005456340620325767	-0.28344096077909275	0.39246876568147343	-0.7726598826248288	0.16592200473714563	-0.6874834053033425	-0.060075907618469024	-0.29761022538080467	1.3486770652180142	-0.8833920298285157	0.3925197756455737	-0.1807644507736505	-0.21239412898737625	0.059666281049980084	-0.09384346792568879	0.6188033161927056	-0.288953292176206	-0.04905581001192312	0.12711241938096837	0.5537319686896304	-0.1239965996801635	0.4825283726822014	0.9922842629490788	0.552291221890149	-1.3181796792355425	-0.06538983913071965	0.17931339673397628	0.17353888295455336	-0.04118705991995342	-0.6172145657651829	-0.6862633789404076	-0.8105636728623468	-0.24973162442918967	0.8744150042129126	-0.6360688446396929	-0.2933988588539389	-0.08508713104585286	-0.6529652910983849	0.5622774411481448	0.5579240882796216	0.6913494397957345	-0.5346157128456277	-0.001157829881612217	1.0398384665062084	0.2502885220175187
-0.20598900815356574	-0.24394603741361848	-0.5179291531040782	0.014340610361730437	0.836998430821871	-0.014949316579612806	-0.27345838276088763	0.4388356630608059	-0.7536727317737093	0.32683360918056414	-0.6422375192374012	-0.058222875275929384	-0.3376423291388214	1.2929966475978079	-0.8775154925012814	0.3231586709019601	-0.12305618863946548	-0.1789995440910062	0.11918982243433791	-0.06860901176321749	0.6086501660758556	-0.3328828387629893	-0.07692578004532857	0.23227754923868765	0.5419013714185319	-0.10344864626245984	0.42223160400330856	0.9392861227556578	0.5119272043721743	-1.3832232351618277	-0.11884669365702938	0.16739709860473326	0.11612473555630184	-0.048959690442894666	-0.5857553377972969	-0.6750651305789094	-0.8410922504014227	-0.2133555672951371	0.9098867505615493	-0.5446920014025564	-0.3329448006978902	-0.04982630575974578	-0.6142162277076159	0.5529467574095741	0.542374413811744	0.7063587609433224	-0.49658454445975664	0.015559841209776243	1.0144399993287174	0.32797050229569635
-0.19377415826849603	-0.22543693443970098	-0.5062428153701407	-0.029233371323546736	0.8033627579164113	-0.025771083360057727	-0.2848649792590795	0.46936635566241547	-0.7027053190244245	0.456468384034185	-0.5903167678532185	-0.017308595749187583	-0.3618442674092702	1.2412694509478996	-0.8658509507788711	0.26469818641505083	-0.06979934387431717	-0.1422571376848341	0.17114192356049185	-0.06882484313770956	0.5881926483927773	-0.38169135630181683	-0.07499183191112362	0.33047723365832893	0.5547697440392565	-0.06683012125829983	0.36272767284851226	0.9251116615433783	0.42235728103638326	-1.4232379505204553	-0.12427137057811835	0.17173746434219664	0.05329892832263763	-0.04015108955558147	-0.5115631995156111	-0.6770584359873995	-0.8825463979379451	-0.1851356814739509	0.9179256552158336	-0.4659323180668536	-0.3474207081481799	-0.03763841227980673	-0.5912819822444921	0.5078781729051636	0.532159392774058	0.6764294625837517	-0.45012445413022484	0.043540526441835516	0.990312807931143	0.42471864718923846
-0.18407517241474303	-0.19619612755657392	-0.48053862492143173	-0.06128278932626019	0.7617432202052316	-0.06956034660502868	-0.289445105895132	0.5144070508651744	-0.6598621105562478	0.5660271107545072	-0.515940786766245	0.03282446697883412	-0.3810541371090556	1.1789525272508474	-0.8553260449061704	0.23967780318501863	-0.005055205258962786	-0.13517470498259873	0.23772465694287798	-0.07702506501048566	0.5596296197594566	-0.3683051766685418	-0.05481444030008931	0.4301511570438038	0.5517351582419668	-0.03557193192832329	0.2984410552834233	0.945666436293694	0.3247543895741909	-1.3749205620901332	-0.19438106592630353	0.1314204930672268	-0.0006197861694944462	-0.0321966955462085	-0.42986227516745534	-0.7095217939177021	-0.8780508839568668	-0.12109138770891395	0.9033475821773882	-0.3966545735433187	-0.3422131607063462	-0.042886488615345	-0.5508273048003723	0.4041228036889513	0.5000571835111869	0.6271956371322553	-0.39514444630023215	0.07534647084866683	0.9714829457245155	0.4589852804568319
-0.1601385509346923	-0.194292573306381	-0.44325336869572923	-0.09164038518423771	0.6919580036288261	-0.10593547003865264	-0.28312385401132834	0.5702577766976672	-0.6171040383535891	0.6509547401128951	-0.41584986405949287	0.07399382831837129	-0.392454868659115	1.125350564399462	-0.8271082345118839	0.23860394346706099	0.05660270899003115	-0.11974679952374459	0.2677014544835258	-0.07177453858910543	0.49658871188706116	-0.36199252176931423	0.000508762388939954	0.48072616846626753	0.53832948402141	-0.035646139473888526	0.22722207252126964	0.9671560271669168	0.2189554358688266	-1.25168269052362	-0.20533944786024141	0.10070212237476539	-0.05285571485078555	-0.042731642013176765	-0.3187475372002395	-0.7183598004963779	-0.8805824117207445	-0.08626692589585354	0.8991888970400215	-0.35470590483819187	-0.2806345598739606	-0.04513905125879101	-0.5248979414900978	0.3365741480030585	0.42617893439023913	0.5653601853000555	-0.3463370223274412	0.15047530460110226	0.9478904808006543	0.4973872248437832
-0.1666475726144791	-0.20940394191422654	-0.3973030223747126	-0.11360370222255858	0.6093547815899678	-0.13225808704626849	-0.2578886633858333	0.6019972481660865	-0.5784906374157772	0.708678396414548	-0.3269483660602754	0.14396055604832383	-0.409011709020084	1.0744582137483634	-0.7753288719205647	0.2395943552092048	0.12087315143760295	-0.12676046131908725	0.3068128567439433	-0.04936644566403419	0.4428933582059392	-0.3423133501651273	0.041786919866841465	0.5033748066514138	0.5243087289312137	-0.026429330416115015	0.18836856333921437	0.9381027676635523	0.10881422620636698	-1.0891879470508172	-0.17555961035346862	0.09662624889396138	-0.12068272750297926	-0.037513481295069956	-0.17290929505750213	-0.7201048505141064	-0.8685586132603259	-0.05641543857059826	0.8954574577260281	-0.29528540442668955	-0.20560289352233765	-0.03791153036593985	-0.52052571768924	0.24921644954903116	0.37132364070773566	0.45882654371987674	-0.2654133119973131	0.2325385134541254	0.9406009313817691	0.5230048237613493
-0.19939699790330132	-0.19459268640657942	-0.37092520645288285	-0.11419044149010629	0.5429334742342993	-0.15294543589235984	-0.2403630910597776	0.613417156645289	-0.5293995293338816	0.7416830008291707	-0.22369649247478188	0.2019879792595365	-0.44069334617869965	1.039706450013673	-0.7567504237915632	0.22410896915722658	0.18029427497083053	-0.0979709137407168	0.3105211525299961	0.009828905980063612	0.39989301090234614	-0.3287408001678175	0.09469371752003547	0.48562886036117153	0.4803755619111517	-0.0452212318375937	0.1732556219229881	0.878675294135402	0.006421952213582893	-0.9074232046106439	-0.10183475310750398	0.07570560408678899	-0.1825229803458204	-0.038040024847693435	-0.014524997121855144	-0.7036683942963003	-0.8540419399352388	-0.005036866813543985	0.8934254543128217	-0.27770722387636443	-0.11448541060578765	-0.03325258292007383	-0.5374241743349109	0.15245762260170656	0.31037660944240447	0.3436082540294097	-0.21551858407590702	0.25908462039406066	0.9092434890264007	0.5390844003892534
-0.22395821757168233	-0.1713406612699576	-0.34265939838521103	-0.10438807971863936	0.44453578545046957	-0.18866021228364707	-0.2475106410707129	0.6074020211900331	-0.5373958696768619	0.7298461903823722	-0.10270895556758039	0.304564597829827	-0.4311351589815226	1.0445298507138507	-0.7551009151367211	0.2183961329151821	0.19829254529661577	-0.07208325948977919	0.3004728671742403	0.058652703606096826	0.32535807297409974	-0.3216065768289692	0.111560781809221	0.45269715260487586	0.4669736512784074	-0.05099724571623271	0.14490918783793263	0.8110228147199656	-0.10430313216643353	-0.7074979307181242	0.054051163978840876	0.07685313559649978	-0.24720317580190382	-0.03531764796570661	0.1187297519147497	-0.6879233933645136	-0.7984260301522618	0.04209490679500423	0.9159087685077367	-0.22771741695984157	-0.059769569972614636	-0.05956307735083123	-0.5468606789998753	0.07076346556140459	0.24165857663979579	0.2209900499972083	-0.14731749967210978	0.2552966240954634	0.9013776001786489	0.5526546387472754
-0.22429648092620164	-0.15023767296666873	-0.3044410759618979	-0.10545988281787835	0.3602622344277419	-0.18761571576597363	-0.24814793010636377	0.5839967182925075	-0.555929260186754	0.6964764511871364	0.00494091763882234	0.38197412799089736	-0.4327737434714143	1.0819378796430936	-0.769177645489721	0.18217788408394028	0.18150618002303726	-0.05796834819682915	0.2688279603278933	0.11770553802513381	0.24355928342475192	-0.2976494359512534	0.1506159756697408	0.42619134713702256	0.47326197924869484	-0.048681158649569865	0.12062176305892325	0.7216885352284829	-0.20019980825319136	-0.4813079648822963	0.1951211759086947	0.035380242426694415	-0.28305184716127585	-0.021083855303991844	0.29627680411351975	-0.6767279161370917	-0.7677121914014828	0.08890662769093773	0.9217772325546492	-0.21604762894103896	0.01311063158173933	-0.1392116612114668	-0.5658291746841	-0.0014151157292929984	0.17723213963384787	0.11113965082738289	-0.07001180483783209	0.24712493476706254	0.9046691849312328	0.5794555725971187
-0.23886315895474292	-0.09547873871989138	-0.25796609562594863	-0.1340516358803213	0.26766111037112933	-0.16944861821499088	-0.2600109029576088	0.5502754405319055	-0.5908770207330747	0.6716329670944787	0.12496879164195678	0.44938329162759727	-0.4357027542742184	1.0834613869886396	-0.8053324845419576	0.16299459539570546	0.17990299837705015	-0.03325868507198963	0.2635953957218066	0.14516751100815853	0.1521310027926061	-0.2519707436543101	0.18097451863152603	0.3555248651182967	0.4946220936454363	-0.06561439295322055	0.08995395499637346	0.6640602980781074	-0.28981841557142196	-0.2815817460299717	0.3452029159275784	-0.03924706243761262	-0.300655008057129	-0.03570725759133273	0.45735767804677974	-0.6276551450000393	-0.7462940192090869	0.11003541248868823	0.9405895742560114	-0.2088980185462468	0.09935014515232644	-0.25127472148144453	-0.5392804641032978	-0.06728117234109089	0.16081161197298985	-0.0013018905643928825	-0.039843496692803924	0.22497607639525738	0.9247817664804444	0.5859104248586244
-0.238799097602094	-0.07110785221444527	-0.21391927337884767	-0.1948787097001353	0.1569491750368946	-0.12462385444470774	-0.28650408149853934	0.4968443231271994	-0.6262211455641129	0.5936115399336294	0.2445646465797373	0.48840395761430894	-0.4174440251164153	1.0264320522234684	-0.8375085364840459	0.1442931121736669	0.1608839678153961	-0.04731848256865488	0.25244555644266553	0.15808998631903248	0.02551515108287602	-0.1676116517209169	0.25324887956934905	0.26643229696578213	0.49936041362186867	-0.0821406452491623	0.03545402947763165	0.5401020461874538	-0.3831925175076552	-0.011271437405088357	0.482842566072777	-0.09932739074826998	-0.3159098440593979	-0.02632157801167038	0.5615375003813946	-0.5824411302870335	-0.7460904788911632	0.13472549546326346	0.9539416029484304	-0.19617708687750823	0.21506405751996663	-0.3231821970836644	-0.5137339222318074	-0.1257513330814065	0.1222173309162278	-0.07949392656680528	-0.005182520343229147	0.16587503274923532	0.9736645048984002	0.5576008334553751
-0.25866976444202744	-0.057696415020487925	-0.18618212612227553	-0.2531985948035923	0.000830004491805314	-0.05870747154565501	-0.2994820211890079	0.4724382533851042	-0.6519136054816617	0.5452412048101694	0.33306383749675156	0.5020513616274088	-0.39328744779745645	0.998915389539045	-0.8549609787049836	0.13954875973851524	0.18948749937296144	-0.05942470095572361	0.22868692438692234	0.16863831651049116	-0.10245902584096984	-0.06988518817263674	0.2931477691511388	0.16114421274712573	0.4960486571950261	-0.08421787677853709	-0.012662976042191501	0.3803815306186243	-0.4563359544584382	0.2657524966401315	0.5693094174420072	-0.18173599731467327	-0.32834251607665055	0.006136653184276419	0.6353031702219845	-0.4932711001756319	-0.7693685748430728	0.2134389884743725	0.9563364072842772	-0.19625573214752762	0.3360808108728569	-0.31606993589009924	-0.48114679476875494	-0.1660752305557661	0.08637704175151976	-0.17292783096814926	0.030123534612876868	0.09977153922656105	0.9876422965342145	0.5343955161835734
-0.28153238763864796	-0.08891881974960424	-0.1482451041740746	-0.3373399359828821	-0.13646679804783496	0.04996377282021543	-0.3087249311070485	0.4745423920117817	-0.6939149366639308	0.5123747788517388	0.4217957438220269	0.4964142643760431	-0.3728220333699422	0.9616528524436193	-0.8865853394407027	0.1427721662203256	0.23987150145224684	-0.05813560113314675	0.18368540101451925	0.18700659424823923	-0.2317781432419901	0.07395973333891295	0.30906190918339554	0.05246032321786883	0.4896179355175329	-0.11819623645063666	-0.07986253696379597	0.17790328238490347	-0.5257467122037413	0.5245470344639048	0.6539134360866622	-0.23325832792350526	-0.3232408227594486	0.029875127528879164	0.7054186029829117	-0.39172928464366047	-0.8042094405547049	0.3129163156745673	0.9528221711542327	-0.19702020564231276	0.42327496998381814	-0.2876221028751996	-0.4083019195170503	-0.18288742479216652	0.04647060692942428	-0.2215495987069085	0.0835904335541383	-0.011617553176583206	1.0154231053942022	0.5724514978849476
-0.3185137447085425	-0.1310332725029302	-0.11414849525623363	-0.4268330580732476	-0.28132504483502385	0.2306679195021431	-0.3340751072514213	0.48508871882224014	-0.7370053158709426	0.5025197195279512	0.5089681410086853	0.4900472325983924	-0.3155043731037156	0.9426980377702266	-0.9090066908499974	0.14878346602550097	0.2937107271821438	-0.018660279208769275	0.12491848993996209	0.21521541230490504	-0.3218076436685905	0.21291251828554722	0.2753261896056457	-0.07470959269613218	0.4617593517726973	-0.14411090275347166	-0.15622296386592005	-0.030591672894888778	-0.59067615655066	0.7320092125510878	0.7830603291647054	-0.24918444964135053	-0.3103265818124059	0.07953242297236866	0.7773743768102369	-0.2794738156551798	-0.8368404117271695	0.4168726775503215	0.9621658861443276	-0.19581093464296728	0.5049410264932203	-0.2541959169026831	-0.31263396594314175	-0.16936053105466958	0.006544725802789903	-0.25764723812179124	0.16134123785250987	-0.10318534189236625	1.0188873839106702	0.6825010235880066
-0.3701602984023408	-0.15393693940740766	-0.08378472638542774	-0.5240072641098437	-0.4088533805151856	0.42776640386629994	-0.36410354738310213	0.4809887350758558	-0.7531678629865045	0.4985977424138416	0.5698848612500236	0.4827394548789237	-0.2772255870752229	0.9358897127658249	-0.9306157003346602	0.12326483137783484	0.3555231265645441	-0.0010179132130634274	0.05797028430318115	0.23775163369673807	-0.3670533181917084	0.37470699183385153	0.19295147356887568	-0.2173140827859267	0.45481672189820016	-0.1413542083850156	-0.21865395574977184	-0.23818113793014745	-0.6326278714252467	0.8893730250432373	0.8490853680946945	-0.26067244787877	-0.30023295888270635	0.13341510816322885	0.8203929199582504	-0.18449262182796475	-0.8616134223888476	0.5468898075655916	0.9585880007296093	-0.15598539201265166	0.5380705080695777	-0.23276632681087386	-0.1874397832152042	-0.17583357810882666	-0.025223952023020402	-0.32801630532156706	0.22630016714869056	-0.21646092045268706	1.0095952110250566	0.7653919883580219
-0.3979003200393024	-0.19156459488968697	-0.03888594912065696	-0.6124549316796254	-0.5231725425941949	0.613605133363903	-0.4065224757202589	0.4871712970684768	-0.7536973612457114	0.5107624582126409	0.6503815108660669	0.464170658370194	-0.23821864330266748	0.9169736959147835	-0.9565478493856124	0.1004274959238439	0.4207958052687465	0.027659256281839684	-0.016187558737554196	0.25368272985013884	-0.39027433288231383	0.4968796902289485	0.13935315366028214	-0.3722151414437452	0.4610654209574072	-0.15060058451172548	-0.29250854902600837	-0.43597257760212305	-0.6627645888420813	1.024788376013301	0.8774009875880813	-0.2819706600165475	-0.28011991947155757	0.17443945308409578	0.8779838877577013	-0.11846720863963964	-0.8809851251322941	0.7197547516990348	0.9780718423842776	-0.13902677623359624	0.5209965807916828	-0.18929955622730738	-0.04501654205033066	-0.19129843641019617	-0.08305939010246532	-0.3474419540911219	0.2410104857479008	-0.31723239342814613	1.0226439934370852	0.8258048184612223
-0.4160932588784142	-0.24799579054820592	0.03277813690855107	-0.7074565279698988	-0.6352661494449123	0.7725773660103689	-0.4341975080678634	0.4515274373441155	-0.7713078572330369	0.5181188501161588	0.7157491260270537	0.4433693689709647	-0.20304586947543274	0.9064865059695683	-0.9720452423875219	0.11640808784689397	0.4753428977668558	0.030845865643996634	-0.054716994135050954	0.25009444760183314	-0.39667720002037593	0.5974777962212293	0.08153060183445146	-0.4852002576371536	0.48779732308796914	-0.14172872459154012	-0.3646424404679428	-0.5801134837864393	-0.6998188949262965	1.179379209285	0.8175706672761327	-0.3161507475112175	-0.2339735574497983	0.20360393428599793	0.8906922709484185	-0.10833011351693556	-0.9223729738565224	0.8190975111224468	0.972244750372403	-0.09894212631959869	0.5149654235177458	-0.1657729809201004	0.07843752013347124	-0.20307528349054857	-0.1354805541599816	-0.36022824878669163	0.2509520502971524	-0.36908599439681955	1.0156010007774798	0.8557601788827813
-0.4422351438920882	-0.3013009854514704	0.10333709749248843	-0.8030185609374143	-0.6930807046042082	0.8943391526958621	-0.4594039458633449	0.3867934695778588	-0.7542507556737548	0.5500638477164556	0.7565530136924388	0.4001103394749519	-0.16859915627810368	0.8969089863948403	-0.9863479148351126	0.11144750160580053	0.5520163981212366	0.01919102633637034	-0.1285893578445431	0.2351787866769961	-0.3846151457911736	0.7097635126078925	0.057073002448226204	-0.6142538828953176	0.5197512033085707	-0.1447480441017228	-0.4011178341288103	-0.6766310554856526	-0.717968250272523	1.3229682291111016	0.6864859461618098	-0.38773644020524956	-0.15909384027849197	0.21298798369986244	0.9394165379449078	-0.0828084368938801	-0.9710220740196911	0.9077240762514196	0.9065825570709288	-0.06635410350030803	0.5098146024723688	-0.16292160422208418	0.20115164191341917	-0.21009525378602176	-0.1856962901879562	-0.3692488102780022	0.3157956147129277	-0.41804176605904503	1.005506738181297	0.8554108854844633
-0.4648958767652078	-0.32784786930516086	0.17636862597443295	-0.8678148411497821	-0.7368657546021103	0.9843842292135345	-0.5046517770087007	0.33454613644908754	-0.726607639717171	0.5802032180290956	0.7873180077403702	0.4056430850756282	-0.13696003221477054	0.8519443887444197	-0.9837885371205454	0.14629403626526666	0.6463447876142039	-0.0039495251300109115	-0.1674483053750176	0.18323742475273957	-0.3627010228311559	0.7939960778721245	0.04199756818464086	-0.6777300424210952	0.5210947933427766	-0.16011190476596043	-0.44236350267661206	-0.7067492399723053	-0.7063819065475733	1.484356355279616	0.5666211281068935	-0.39897175126275486	-0.10594501768695555	0.211803668247908	0.9586481253632929	-0.04357685153828115	-0.9807426062902446	0.9516281748434217	0.8555159403611847	-0.018631679707558073	0.46234997408401846	-0.15649723030616922	0.3581183308592372	-0.21301370370312162	-0.21675908347658757	-0.3846984371662657	0.34373042661584974	-0.4183717844248093	0.9814294823299059	0.8315924064319187
-0.46587572427277496	-0.35248623249801747	0.2516218644582972	-0.894546427252811	-0.7608814677687201	1.0724467538268527	-0.5231612978046267	0.2700417129938112	-0.6718576769344542	0.6002004328473096	0.8497040652358272	0.41432535322437525	-0.08874886681506786	0.82117702280156	-0.9484014293692613	0.16836633042274343	0.7180611416991087	-0.04972354529544624	-0.22530667297379187	0.14687566217199774	-0.3334651479834918	0.9066426004442796	0.04488411514408366	-0.7119914368780974	0.48955058954349606	-0.15569075834033583	-0.5022440073911195	-0.7325213069242168	-0.6559317891311178	1.6472753204408535	0.4240043378731232	-0.37712065177031506	-0.07253974823298899	0.22721281044969022	0.967436782243453	-0.013131356997771298	-0.9430548438891279	0.9970442486452946	0.8332490337341598	0.06509983615031531	0.3928636342214862	-0.11819253678344206	0.4697326808049695	-0.19195522901756673	-0.259786001021084	-0.38973191826361014	0.3732161424698027	-0.4070888316745405	0.9470030845320213	0.8351558376251834
-0.4563121408234849	-0.3323524037570706	0.3122747338938362	-0.8423594660633498	-0.7252380491667451	1.1656287534824161	-0.5087041044775914	0.23395497355890763	-0.6070671369148967	0.6601448245656363	0.9069127242879915	0.4339561122388552	-0.04424127947080037	0.8068571622626386	-0.9042739575761599	0.2156252946525674	0.8320433922736681	-0.021199037506767576	-0.27182732800602605	0.15159997114699675	-0.2612078711898543	1.0222506164937384	0.052781418223938316	-0.7094886685048252	0.47912301794829093	-0.1357961791714754	-0.52885812222072	-0.7238294949729804	-0.5846692636706353	1.7557010145752596	0.3577755469218652	-0.34351911059876883	-0.0036359690973308935	0.2505372226817031	0.9891788485389637	0.029112441543889672	-0.8950932189348233	1.0258972762934355	0.8325926504859626	0.10044110990561524	0.2869681880760437	-0.10086740730957863	0.5617981707571053	-0.2022717291074445	-0.26232501724450347	-0.39059775557202747	0.3812087841814188	-0.37542234718924933	0.8994799453912942	0.8626223962958319
-0.4277466013012476	-0.2907328892985394	0.40770131227017237	-0.7627643409194853	-0.6599566002963632	1.2511353175179702	-0.45853201577716707	0.20000706600129328	-0.5272502896922109	0.6723868630238604	0.9820935472174034	0.4680748857858748	0.010729294353336282	0.7796841374333268	-0.8579311170163356	0.26946142123889	0.9362123019515884	0.02538985443599545	-0.3044512308109305	0.16337888276254486	-0.16636272288003856	1.1111632151700555	0.07373793348043034	-0.6730379584039115	0.4964087163656896	-0.10811212670407189	-0.5529819178286304	-0.6697342117498936	-0.48455684336678145	1.795759347352395	0.3591947023005746	-0.26653479045278233	0.07333157741484841	0.2724047557404035	0.9795041752458798	0.05507319002799377	-0.8212884127898885	1.016156895117186	0.837829395382489	0.15032183538829763	0.22587500231207405	-0.10834174398241783	0.6441626851235253	-0.19480212920290013	-0.26250997352298955	-0.36091300958516176	0.3873410807733308	-0.32362219595435165	0.9256628167734153	0.9256806406790797
-0.383970518625016	-0.21222614023566383	0.4852278382622928	-0.6506431868744004	-0.5632243440560641	1.286278058669795	-0.3718518829265462	0.19712485748893235	-0.44936949045972935	0.6851236233122864	1.0512188744543498	0.479075552476952	0.05142553182882219	0.7526122640694309	-0.7821913949406674	0.29287497410251667	1.024390091300447	0.08773504971873416	-0.30602833899304505	0.17864878121313615	-0.04637081205336043	1.192889535042085	0.11254742239642698	-0.6191604899159261	0.48778004241075984	-0.0527683711201522	-0.5328881173850774	-0.5845334191150244	-0.3936626824014678	1.839219544557802	0.35236138974868286	-0.19809646780664047	0.12575302221676557	0.3075817774535814	0.9601309598965212	0.07767644202004051	-0.7006499379086961	1.0218864745253935	0.8415083240366273	0.18420509841029062	0.17295171202770065	-0.1308880416059937	0.6927480869574969	-0.1871878410376178	-0.26419713376965104	-0.329248931378398	0.35501399222990826	-0.26263218761815915	0.9400400927786962	0.9369550170190568
-0.3126901309707755	-0.08434007293296578	0.5683493099005013	-0.5719562973122935	-0.43342579706464346	1.2668027652830682	-0.29295467467528713	0.18524557947075926	-0.3549788693686598	0.6705332670493391	1.0949945296298969	0.5080542166847262	0.07262561870414175	0.7354802542282944	-0.6949463267830704	0.30863019557993765	1.0947796269492742	0.15564546157216735	-0.30783074834403396	0.19960497990789172	0.056932813247167924	1.264920569358559	0.2092565848243208	-0.5464939853454117	0.5380495864901793	0.00026741384740067706	-0.49628882907457345	-0.5271975420521045	-0.29484419020101077	1.8599074773957898	0.3740280280826026	-0.11442548877319925	0.1736231381926698	0.33284372324432737	0.9065392479380954	0.09281965774228561	-0.6292788514884585	1.003559724855141	0.8344854210889456	0.2197661197872994	0.11577993210488284	-0.14403418726116723	0.7293732535018022	-0.18691593230914388	-0.2534220648369264	-0.2734760392926664	0.31218869956959566	-0.2175070992134251	0.9710115749750221	0.9130739792427528
-0.23762929847765676	0.03164157901059906	0.6508962727769625	-0.488405034703836	-0.3241448395804579	1.2092469555291279	-0.19766045815670186	0.17529760588947493	-0.2791476640881365	0.6829120520626553	1.154951831721052	0.5139126659224024	0.0896364408487941	0.6865603571528067	-0.5993972540160563	0.32101947899642014	1.1733077254556332	0.17322641910551959	-0.28261316279082965	0.22142450410061704	0.1418033247294557	1.3195680875007896	0.33745907373531553	-0.4628587384139604	0.5532259144475613	0.046146808639512704	-0.45137176133053236	-0.47850531800015705	-0.20671946503948044	1.824119863610364	0.4155959486067046	-0.04570442966088378	0.20411966947199547	0.3754801391224377	0.8684865960201217	0.10873418519014147	-0.5196377390294706	0.9583579014908585	0.838424516194188	0.1951179220024622	0.03667334717232971	-0.15582476623039476	0.7393468382489278	-0.1849777882201633	-0.24241422200711163	-0.1936556948030978	0.26973160980284083	-0.15505706518128767	0.9538951261968099	0.9015001839076764
-0.14430306987307398	0.15346202709929355	0.7464180906352201	-0.393592639287908	-0.18677370141725708	1.1624059907227584	-0.10547182593225446	0.18265341777019264	-0.23177511927264635	0.6633895124592378	1.212128046653684	0.5147074249589634	0.12100194735492613	0.6544600088848768	-0.5090274941387729	0.3392190561449492	1.2450644440193157	0.2045719109883275	-0.23794775647166538	0.20438615873712235	0.25101172448545694	1.4135916796832748	0.4641581903703439	-0.34460368506337685	0.5570809654779805	0.09704043047532143	-0.3990842486727876	-0.3917045880009305	-0.1162213263440897	1.7535376126834425	0.46982916630336496	0.04918012347883298	0.2560804159076924	0.4026227256855813	0.786130746483755	0.10671002463705001	-0.41386277610346534	0.8802319074350471	0.8331997055385381	0.19241943764784902	-0.008128658110425166	-0.18963916069842018	0.7359278135499961	-0.1470941306566491	-0.22854711261207222	-0.10944140512121717	0.26451470539917077	-0.1332645468561166	0.9271619234827932	0.882239862900129
-0.04121000861852305	0.29022491488529634	0.8259015245133018	-0.29320151388838867	-0.04948941352261349	1.1288763477431976	-0.032536959732437316	0.22478351077390551	-0.19220770483930502	0.6451521040934662	1.2608243932916607	0.5149198174601133	0.16472510232375231	0.6475609246889025	-0.4278977827432948	0.31293172554489357	1.3038238408618763	0.21497043052563156	-0.22187284831854912	0.20118020635220263	0.38701260784092306	1.5066664928290376	0.5887379415536234	-0.23250255410138276	0.5450821345956677	0.12525495094422645	-0.35523642484270335	-0.32694496458754907	-0.017105845197167367	1.6281476481257795	0.5449845360209309	0.14452338677831966	0.27415896186264826	0.46353166998895257	0.7369295796178815	0.12104787235144096	-0.2829015761480059	0.8371578900429706	0.8425442161446913	0.17834119377515606	-0.06154287170590852	-0.20049901937791142	0.7415071670816529	-0.10426516675497	-0.1873227915860915	-0.052346746519684254	0.2564617081586601	-0.10073331748787931	0.8972469942177952	0.8905847652102402
0.05429874173949254	0.4091415736205854	0.9034023940612709	-0.18427341331204816	0.09220379064302295	1.1072248482654077	0.025554696592968905	0.2635174154597375	-0.16296550065904775	0.6431782284265075	1.2922109483664255	0.5065369015214232	0.16558690456174055	0.581599084145594	-0.34195889027026743	0.2947796589227405	1.3490479116780008	0.21471789718457748	-0.17322981224272374	0.20578392382907276	0.516970598286904	1.5575987006660386	0.7116710083794882	-0.07951550656641534	0.5403417288870735	0.17389857680864154	-0.33762360556712906	-0.27769993482832867	0.07790519319764333	1.5211378651317893	0.6336782341912238	0.28083839334912997	0.2994239385403349	0.532441060485479	0.6676414322467549	0.13265518310306199	-0.1647012277381993	0.8116273486730521	0.8563775925524544	0.20052456585719586	-0.1043688350766399	-0.20328027441286478	0.7230978184636697	-0.06480976687150976	-0.15505639903987814	0.008124651044245576	0.17323378532654707	-0.07549906733459953	0.8295198290589083	0.9254968474630683
0.1366939682036899	0.5209473965479902	0.9983831830916291	-0.10558837701178428	0.1987201057595175	1.1029617092899209	0.11623251518293838	0.3001114207836462	-0.1367493323284925	0.6409043694790069	1.3045909413459351	0.4813802482772715	0.17981749932811728	0.5271186277452539	-0.26560152209671606	0.2798059246932728	1.4066048272394533	0.21450449083072393	-0.12401288198429558	0.22978300231468746	0.6408895608541793	1.6044523555190278	0.8003835186551852	0.026784605290185358	0.5317792653408911	0.22567457274093555	-0.3027012699416491	-0.24691508110664576	0.1586583196361731	1.3744053386893997	0.7335767054632749	0.398694425814485	0.3327318120309732	0.6039095667593618	0.6153513106861187	0.14490018436179036	-0.023582871888445288	0.7979599579967862	0.8593730870124091	0.20898270913450942	-0.14114243302184798	-0.2068297492431534	0.6857958551523711	-0.029741071976627398	-0.12854607006957722	0.09581918736716218	0.11529529136490324	-0.06637730198562364	0.7744414417806443	0.9638746830122014
0.20259320223539254	0.6008012915922651	1.0653742181892778	-0.021407698633892656	0.29092996593697734	1.0875655147296097	0.20276393005779053	0.3557369705646479	-0.1249197135010193	0.6281024576905104	1.2850715344840353	0.4669602204262415	0.15955118665594564	0.48044276900183724	-0.19805188195479984	0.30506203322724657	1.464244413136198	0.21937804083187795	-0.07642296374994786	0.2321777028031024	0.767735810507668	1.594441189294632	0.8751842339354333	0.15253140536737417	0.5639779487178616	0.25968597796066883	-0.2635138701934209	-0.20411520861652663	0.19502456617017225	1.2321200604198617	0.843404221067078	0.4944701939546202	0.3694469982704335	0.6710497627682435	0.5604349318907996	0.14218915522735803	0.07801813123640818	0.8141764680797291	0.8230468490170285	0.20890436008019658	-0.1822674642760325	-0.21958556582393488	0.6325599349759564	-0.05319907925480429	-0.10283244363879065	0.17804352865697662	0.08717257941548165	-0.07887319106384857	0.7340943527236238	0.9987928054176688
0.2439038449298551	0.6548938612386449	1.1299460807060977	-0.024366918505572533	0.35851636622604033	1.0366118019650905	0.2766176586820803	0.37016711548306325	-0.12697400662674688	0.5716934297891736	1.2783510481801696	0.4519198799850039	0.14174929334251327	0.4388903012635647	-0.14531998189805856	0.28484934980086773	1.4857532606453159	0.15675324365058474	-0.036211475326201996	0.21221501360997808	0.8683143936010737	1.5932047330675532	0.8968137901414066	0.2564430478717575	0.5644798299506191	0.2728265109902005	-0.23690475526659496	-0.17499882537496386	0.21035369227597686	1.1053904968157133	0.9319035012065129	0.5807755490356795	0.4017667665235898	0.6904729437217371	0.4936884017335089	0.11854636484231676	0.14766611350122974	0.8258522119403867	0.7497523108671221	0.2227520000255457	-0.20041225818071337	-0.24775148658733376	0.6093744465182264	-0.04727340425473193	-0.0909919782986918	0.25240940774187215	0.05935547787755483	-0.0671213966357774	0.7002147491564461	1.0240967305799076
0.29790279458366015	0.7185031783459076	1.171512833709189	-0.027799365356912097	0.4332710594288435	1.0118364269719193	0.3023723920985665	0.4145939297689754	-0.14717233180757897	0.5514606672399371	1.2439073463333155	0.412834389488015	0.08582819321989024	0.39844287864404887	-0.09565433169592237	0.24761876129223181	1.4832367497539711	0.08674640184936096	0.011812899885256422	0.1883481746649262	0.9589228440565176	1.595069915702073	0.8999679062338096	0.3172252935276221	0.5381535641009301	0.2807870094914142	-0.19152512298791569	-0.14950307269705426	0.19618981756741796	1.0128138132257827	0.9838306323175539	0.6518168228102686	0.438007340687783	0.6978659086304175	0.4384816074376926	0.10210377390700139	0.18970400676507948	0.8272021741923336	0.671741360722897	0.20316925373685074	-0.29126389988855117	-0.28471682070557847	0.5728396941631586	-0.04925633985814164	-0.07978924674735775	0.3151324600354342	0.018921695168362812	-0.08775340979156615	0.6472508201618826	1.0247093746332814
0.343049110767997	0.754842830702656	1.2229588363879411	-0.03968218514553799	0.47090458012947006	0.985195928676973	0.2970067796348393	0.41583417836371933	-0.15500776895981694	0.5109607765150533	1.197079667141395	0.39344132034454893	0.0435308276987938	0.3566423819700305	-0.07463603959642146	0.20971449788395807	1.473885375867955	0.022203748348445084	0.03442154193570678	0.174918666918736	1.0454308653108804	1.578603734977445	0.8898966391033094	0.35915734139549527	0.5320099241432258	0.28809761222248204	-0.18238868300301075	-0.15453473982851954	0.20308884303784552	0.9329490695237691	1.0609963037234962	0.6824833779964553	0.4544517988135621	0.6849920002770578	0.3805014500455497	0.06592851054746346	0.18795926113595687	0.8694986888741105	0.5873985001777291	0.21683477286058203	-0.35617240821928486	-0.33643845246083715	0.5112151488381312	-0.05085851168388221	-0.03730178146781077	0.35034678084506365	-0.01845431525774907	-0.09030962612095254	0.5936765331476159	1.019872938127421
0.4001845091006425	0.7733819449865937	1.2584518231652635	-0.016190787137462796	0.49989841391771106	0.9435389903084171	0.30161177344387	0.4439406274068934	-0.18027714079752075	0.4754650937559923	1.187233730655898	0.35987803487745984	-0.006932005448845033	0.2912673584897862	-0.058678813012969976	0.16647991888189667	1.4636793913240462	-0.0479448914464696	0.06259005908513485	0.16390989646169354	1.1182664529745756	1.5331759425007188	0.8627347441471281	0.3952631402466738	0.5072644887737893	0.2860250186647052	-0.17293996967863462	-0.15804934831189346	0.16918597270810704	0.838453550511729	1.0977076252630893	0.7067807040282258	0.47266391637536875	0.6776710071883414	0.3291148265384616	0.07017943022157894	0.22185675699640345	0.9091401349775875	0.5025213834493314	0.21170757520046396	-0.4305087416016784	-0.3814628862438931	0.4324511533255343	-0.03258874411992459	-0.034717182425469666	0.3795652822439237	-0.048741817030520454	-0.1001242772517525	0.5533379747464016	1.0346454257242672
0.4604483581493127	0.8097303949850501	1.3023669691776956	-0.007540062867075155	0.5406502695757764	0.9473076930625195	0.2983421968780475	0.4731405459076085	-0.20416460745999654	0.4309565959004232	1.1369777895000426	0.3373781324975692	-0.04483120140591912	0.25014028116086584	-0.08584453996497947	0.1246858834039252	1.4466449341538508	-0.07440085771951285	0.0888071892377068	0.17039991163372953	1.1724969028722707	1.473937712790461	0.804701354369229	0.4201055107258025	0.4900108488322177	0.2924439713560919	-0.1731984940632774	-0.1579568986953223	0.14185222031443293	0.7529168874426848	1.1326210612499996	0.7270570453079257	0.4980734410303758	0.6353361719827861	0.2502469857244628	0.0347255695073619	0.20240702717088782	0.9459008251157259	0.41161031453386965	0.22032967387120697	-0.440707182088752	-0.4392689755941205	0.36118539460827664	-0.007517892248340416	-0.01814227622146447	0.41771759331385916	-0.08314017748988341	-0.12004591059660652	0.5273934415649172	1.051972897887368
0.5005398453590006	0.8342582200667696	1.328605112798181	0.006532715257905053	0.5557916223011963	0.9465523043909606	0.31165973164087435	0.46253944028039484	-0.21171635375132522	0.3929890938667252	1.0904159244102565	0.314941473542339	-0.08565295550685152	0.18737087786064147	-0.11301026691698926	0.07594373799813575	1.4009712726101755	-0.13306408030147357	0.09827791101071484	0.19622841796027912	1.201186484945325	1.4003654468580167	0.7611618082283333	0.4426909649298122	0.474496709513902	0.30035751039487685	-0.17960366362954389	-0.18038574327304757	0.11151160749566055	0.6688410952898798	1.14009604955027	0.7203666302596883	0.48591363230720946	0.595638455988003	0.18820979225707826	0.006102621182390322	0.19624243317984336	0.9959407141810708	0.3025280113369223	0.20252929821689927	-0.43471482816429025	-0.4672560727517154	0.28684103318547827	0.011015561794148757	0.00965650344833224	0.4279403478351155	-0.13065523342437632	-0.09973663299388062	0.4645286461832434	1.0846285516900935
0.5289684294742865	0.8665268346718955	1.3299097372307083	0.010959059571748326	0.5721304145560955	0.9197463073052452	0.3222748512784333	0.44766853657485567	-0.21028165538930202	0.35063567876237567	1.0303675511063788	0.291914015595076	-0.1275436173799985	0.09551592493466225	-0.12593306199460227	0.03351744705377748	1.3420673644623309	-0.16717952766813698	0.1156686660556564	0.20720292946898988	1.1961860073800739	1.3304842545343756	0.6960685595892383	0.4623211139994819	0.4558272436809081	0.3160489278032107	-0.1885652540733002	-0.19577084726425983	0.08113291347739736	0.5734537361439414	1.1698770420156421	0.7413098608128648	0.47851540401343085	0.5261532094234755	0.12057935524975372	-0.010487585198516284	0.13476821806190636	1.0529819749309728	0.21303711708574222	0.18875578625204872	-0.4514679168394401	-0.5221738980233563	0.2116729591653524	0.010384782374918557	0.033562403963236564	0.46947700612416765	-0.16406958571959177	-0.09217023197984806	0.39623673080350125	1.1040303848451807
0.5685266835732941	0.9189903648688598	1.351875622694727	0.01789949771829662	0.5666889374938054	0.8877597173665863	0.33915016173777995	0.4599179227523888	-0.21799178124101526	0.2934015894469641	0.9803182277643879	0.26521633090337476	-0.1617340235186428	0.023817687793058862	-0.14705330268096814	-0.013902931143861888	1.2806996052942519	-0.19038354848398434	0.14266664455898198	0.21216705108231287	1.1860450238387137	1.30705977383563	0.6407548948611332	0.4514151916100594	0.41451661448209726	0.29684134817727725	-0.18729998455938307	-0.22654309343823206	0.034461938770756886	0.4808142559755112	1.1696096690999378	0.7322083124988945	0.45010438312347006	0.45810454646808	0.020120385879265946	-0.06309057570351859	0.095238158888033	1.0806637645219321	0.13508170094239516	0.13368715370024442	-0.49211346643243337	-0.5727656532737856	0.1534482361458048	0.038054628210292776	0.06224041767955317	0.5153178144826092	-0.15593201034498275	-0.08951878735711032	0.3897995187385318	1.0897997852279375
0.6035306802247484	0.929590104152451	1.3579267468209042	0.021028709748513844	0.5783467054315787	0.8569178846238259	0.3287760250796948	0.47356058706531934	-0.22122028766424987	0.23447141327807955	0.9369472702903782	0.24637295252591312	-0.2042520761801494	-0.06071543986460683	-0.16241052611625023	-0.07384720591604914	1.2044071973896067	-0.22246618459196918	0.15557265874728948	0.20922078152575066	1.1939911361071087	1.2601761971352035	0.566434388191474	0.4199365131923365	0.38492432381445596	0.2879265870198124	-0.2209738150508377	-0.28276872284583776	-0.012192859752892827	0.42357466898996476	1.1559580584579432	0.7092994586175763	0.41125885343216045	0.4155357009622798	-0.05459240836963841	-0.11409454062319628	0.04174446321794785	1.141424455888107	0.08363716660490107	0.08524707330508788	-0.5559660928240528	-0.6010095364961168	0.10330913992418993	0.05237024755697865	0.088512786598581	0.5084746122093745	-0.16046128780556718	-0.09663430756941985	0.3625176596140643	1.0754984295369243
0.6403427939953298	0.955788970327869	1.3760168409739506	0.010206449937278731	0.5779288667379681	0.8081911950064559	0.3162500703822033	0.4567922294224756	-0.22125451621393027	0.20682806136867357	0.8898190560964718	0.21018928116374314	-0.24825160349518832	-0.10913720061383347	-0.1960165466002315	-0.1756378995670839	1.1326418235168476	-0.2431618220470765	0.168967437034848	0.22818310942757702	1.1802404243638787	1.2097590810781775	0.4591955659988266	0.35686325569350097	0.35817766706007964	0.263267071780639	-0.23431782027658304	-0.35045164613500956	-0.05852152555495662	0.3405583277508625	1.1493054969268193	0.7026626269102475	0.3791807972245023	0.34870849678653704	-0.1471406159509706	-0.18469386349576417	-0.033485411689794034	1.1386183111533907	0.03802847605592436	0.02154138318937321	-0.5864322493009345	-0.6505517833993821	0.07402128500747776	0.0656295232160815	0.10830145535427546	0.4979071328841972	-0.15911642271716175	-0.10091025231900183	0.320629122665797	1.0475377000925183
0.692385800105637	0.9614048597736605	1.4100122047310149	0.037874523569272504	0.562368307598173	0.7648627875228329	0.2903394462631497	0.46580917380667486	-0.21710125880441752	0.1570857430463208	0.8577403598050136	0.17651742781765484	-0.2974929420999942	-0.15489459019490776	-0.21466209897742788	-0.2632454828762901	1.066593321734571	-0.24045952115626118	0.18925921983404775	0.24426151905880583	1.1649510393555182	1.1445556139098214	0.3812607024719195	0.2855826085527945	0.334930019131105	0.2530409241538896	-0.26654888470562105	-0.3905434758565724	-0.10295989834672854	0.25879175794888176	1.0948732606142155	0.6841219050873977	0.33929119826598886	0.30235742210544375	-0.233505070752617	-0.20111112244336177	-0.0867363311874666	1.1102977167841694	0.01480921700696929	-0.03487219456064815	-0.6359451153730016	-0.6888476560267559	0.027770761061885176	0.08958421363411802	0.10958501077827576	0.5029393400408809	-0.19400793789264095	-0.11396501663484518	0.26811218963224526	1.0231898448051222
0.7177451320185051	0.9646058270785753	1.4378753331819623	0.06221341821818168	0.5437221704132538	0.667302967157101	0.27887185578599955	0.45729457926382366	-0.21413961903970719	0.09564768517358493	0.8244122803140141	0.16206208905452268	-0.3195962771380662	-0.20257979507134222	-0.24588499007420017	-0.35337112408341825	1.0376231933477038	-0.24803104119850344	0.18369200593478097	0.2708731849442272	1.1267396230978637	1.0635152566648298	0.2982893616679706	0.21679384994223846	0.3257624537849395	0.23729327133993153	-0.3130329072736437	-0.4363967656828285	-0.14260496002702275	0.1808047514689926	1.0499290091936562	0.6788620604591613	0.3155644594218222	0.2857037298254856	-0.2818393865348832	-0.2235142889994138	-0.1346974453148575	1.0998211650536212	-0.03868203964081202	-0.07072607700107038	-0.6395984124612786	-0.7063290668182973	-0.030300526774588065	0.07466801099135517	0.10718050821193645	0.48256678179478507	-0.17934740205310273	-0.12684846508967523	0.20672770376391228	1.0075855419020041
0.7422991205190493	0.9645055765323388	1.4335401994796264	0.07208871613907167	0.5489290833644006	0.5753041808479876	0.2658691469670197	0.4419148646257292	-0.2156323318927138	0.05507118773982798	0.8154759175655864	0.12002260359737107	-0.3210932319685874	-0.25026446647771916	-0.26449742539451654	-0.4299587017106673	0.9940945924217303	-0.2938208166965711	0.20083470952995244	0.28240748766868423	1.1077524037287871	0.9743711569294435	0.23054926860720742	0.16907008543706925	0.3078381350792182	0.21535044796418257	-0.3509431259748738	-0.4400272406256537	-0.17809597180899356	0.076056564723831	0.9764901004475325	0.6786637254135826	0.31642865535040227	0.2393841988525748	-0.3542826080460312	-0.2203171265027985	-0.17125294059303847	1.0189288807092645	-0.05078503068311644	-0.10845751529039908	-0.6433466629613462	-0.6994906454204847	-0.03883490439685104	0.049443835701340956	0.058235606986277035	0.49104604236085986	-0.15767749605932485	-0.14527572977799022	0.15828637476773905	0.9772374852710225
0.7494894249779954	0.9782996401918673	1.4487833487424309	0.07950496896792822	0.5663333300949874	0.492924925912686	0.24584795077735327	0.4247964843896688	-0.23909739504633848	0.025442218574440838	0.7696374994218677	0.07308280678614307	-0.31150427055182395	-0.2662235350109844	-0.2756864451413815	-0.4784559851728267	0.9408817522186161	-0.34412736978196834	0.22784443011374092	0.27508566523114436	1.066737599435811	0.9311708647534791	0.16667573794668772	0.13305141431099904	0.2879091960176264	0.18776727137903115	-0.40161750823595294	-0.43285885215611053	-0.1810604211022973	-0.032738277672183395	0.9162020315441197	0.6695036297727123	0.29216639330469674	0.17576355525319118	-0.38855562744690314	-0.2540960086688955	-0.21386186325464349	0.9361307441578642	-0.07153501573315596	-0.14051671902004112	-0.6539417630590876	-0.7159741367376866	-0.04266539644085644	0.020488949143388384	0.046261160084260115	0.5059869776660644	-0.16060372424096642	-0.15630042278554432	0.08528331108980813	0.9375139900018385
0.7582000460761589	0.9437923805156899	1.4532444636391417	0.08660589272615331	0.583797756539221	0.38479309773000614	0.21711036925873622	0.38351383372701175	-0.25612308175875315	-0.00628655480018388	0.7503674000047957	0.03696132479155527	-0.30505651314549015	-0.2982556406806721	-0.2793539968522685	-0.5217642664017024	0.885948365996251	-0.40313519733011205	0.2463073838809114	0.24526462106597013	1.052165673925094	0.8674130323181728	0.123191479837753	0.08542512349328348	0.27983524956849604	0.17918238595146124	-0.4581677321210222	-0.4447039786291652	-0.20259859796594926	-0.13269144456341206	0.8844204582919142	0.6874685175132111	0.26902171128899266	0.13603315443416614	-0.40156420242697444	-0.24970570095070665	-0.24148356887463454	0.8593609204840529	-0.10811227059496815	-0.1559678412320546	-0.6991157117211426	-0.7241633134239789	-0.040279639218004426	0.0204338528877636	0.05283253534116985	0.510861570053291	-0.14176354390735432	-0.1452552479282838	0.015022853253609015	0.8783320567185507
0.7748791472083097	0.9247649971169627	1.4540308394049448	0.061184295052794636	0.610497033586592	0.273386316297633	0.18633687374144045	0.3726150965287608	-0.28981354703517404	-0.04995001622132776	0.7215479147386561	0.002564332878885506	-0.2938015868696764	-0.29374109835914153	-0.27725314167340304	-0.5674474648400595	0.8621883292198194	-0.42904323644270265	0.2563035637546149	0.22532728349461148	1.0217272030217748	0.8018369099127399	0.06732062784223038	0.03557391689070336	0.27485058144890906	0.16797936555692056	-0.50957202665922	-0.43712235327349774	-0.21774619998671793	-0.22392772920900655	0.8478207827502399	0.7151785936693522	0.2640406034501977	0.09606067399419778	-0.40472176248382513	-0.24823045428009474	-0.2824079454262917	0.7677064492197948	-0.13160561937604864	-0.1801724189697641	-0.7310448121066511	-0.7733276874262919	-0.013924617012752225	-0.012731974601846913	0.03868149996741856	0.531038136067542	-0.14419846642671227	-0.16083690209579452	-0.009995479578562155	0.8111266435334359
0.772942456042536	0.888539795693449	1.4570954038651966	0.033562456871819	0.6217301242269314	0.19568085708835625	0.1732364816718945	0.35149758175254747	-0.33100609819864135	-0.12151822309776236	0.6945925433579367	-0.04305267500272378	-0.29210106305838923	-0.29402383748952715	-0.2678004946735127	-0.612815144654536	0.8485799264997397	-0.4621481024262136	0.2547580124137431	0.1992137427179384	0.9955422210501244	0.7877091814089902	0.028550206799877402	-0.018995655223711945	0.2683801767857973	0.16482380563105187	-0.5665931237408909	-0.46568246502216243	-0.22487876424177813	-0.27841275301315527	0.8043270630836681	0.7153013762237618	0.2653600868581474	0.0789398577049398	-0.37094072781259285	-0.25329608737284826	-0.2786787607421955	0.6838509159774635	-0.17803200432906705	-0.16855720869484564	-0.7376662300222019	-0.764322355169915	0.03279877112770468	0.0077967214901992765	0.02973371676874968	0.5259575368593915	-0.16845845467447	-0.14692274041682024	-0.023139722109711783	0.742714839290544
0.7774691671084502	0.8449692764784814	1.4200227049514644	0.007947563988227982	0.6455277816720277	0.1450711895278832	0.16647275510841514	0.3180947163987238	-0.3509345979819093	-0.15873877392241495	0.6705286829811677	-0.07871242729443925	-0.2801022817047322	-0.2555961186507001	-0.2513835254180877	-0.6643939121286915	0.8292278687654828	-0.47145420245446407	0.26064739964569894	0.20186744085574482	0.9724643027325521	0.7538679737656909	-0.010052259348421097	-0.0893633257889515	0.2782170304080036	0.20048169076801298	-0.6287549296827133	-0.4800382736823149	-0.1989555372567641	-0.3556295589980265	0.785379004799056	0.7344293079301901	0.2683909564788667	0.050873293167718645	-0.30756366478985114	-0.19548679049814568	-0.24258392858258565	0.6010401445698279	-0.20112547647918566	-0.152323121722582	-0.691824990353723	-0.7548911251378833	0.07950614033720098	-0.004549489469959878	0.009192431331404332	0.5011908918720219	-0.1814966256569614	-0.11659627649231004	-0.08670756836869173	0.6890983026487373
0.7694093753812739	0.8489946942009258	1.3769980561485886	0.0017810617152090515	0.6713072665051496	0.08718300875845734	0.1601008967989224	0.2606615429169714	-0.38482614148407907	-0.19157799375993717	0.6613265061306051	-0.1265180792921178	-0.27203143859893536	-0.24129778813191088	-0.24524063604397445	-0.7045323884952572	0.8156621682665397	-0.47591572437284624	0.2669095979323386	0.22102710029996434	0.9368985000436416	0.7363011990995459	-0.025063041182689965	-0.13099193523659725	0.3134180866077597	0.23566273445007244	-0.647786177258669	-0.46531916812891405	-0.20714216246799175	-0.44207378433116384	0.780948679859253	0.7426224409542381	0.28330181467414206	0.012865081005564693	-0.2753682687024428	-0.13026929667215142	-0.18893214334518044	0.4923927972121967	-0.24446324011261122	-0.1432368086077312	-0.622258171569635	-0.7654093745973196	0.09442802944893583	-0.024595254045413777	-0.008050509707220153	0.48654657241719645	-0.18058859953643253	-0.07359745533565917	-0.12031694780834598	0.6532128066542036
0.7868361647083641	0.8620949928630612	1.3250384586289679	0.001732808267961857	0.6800682018633247	0.0411146005479998	0.1415035642821893	0.21943491412883437	-0.4258869417385224	-0.21900225048196426	0.6404022119734395	-0.1640722356666715	-0.2573902685892421	-0.2698854369896123	-0.23297498727149923	-0.7283278528978284	0.7864584516925646	-0.47819912755718325	0.26810362073936567	0.23414964786909875	0.9147725523422509	0.7316834886211211	-0.007232012065126722	-0.15655955039588818	0.3074156584423687	0.27349003080191475	-0.6831654157641746	-0.4425992663583319	-0.19886211064052078	-0.5226715838463286	0.7434702733167217	0.7414787026791025	0.3169289304890234	-0.024507284987237008	-0.24206584730143793	-0.05603510589768833	-0.09615679661447067	0.42436321621925155	-0.2776723339527042	-0.1403419443479392	-0.5849365582753635	-0.7567435131621247	0.13128409776631803	-0.01973838177541654	-0.03147795025200142	0.4725277312860909	-0.19850251444133243	-0.027367323181344327	-0.18209554102814396	0.6276324150768935
0.7844861807553474	0.8902705472328053	1.2776125216152943	-0.001359414028654786	0.6899547714108334	0.008972125856210367	0.14225030190444934	0.15735470614029212	-0.4578528102414757	-0.22457613314109165	0.5931674444606478	-0.1884784002715239	-0.24831654578478463	-0.30148915234689866	-0.23671526663670955	-0.7599278349216088	0.7448250075351205	-0.459903079530848	0.24130378984384354	0.23341033976409178	0.9081153752022976	0.7249541506235888	-0.004464235619942291	-0.18714420500575463	0.31312330312883796	0.29760632361769396	-0.6919961264000063	-0.4284734551442789	-0.19147369179587911	-0.5727969712779963	0.7217705261696261	0.7229524591487231	0.3266507481936362	-0.044433616614159635	-0.18636584017364383	-0.039353452092241066	-0.0030709224511541343	0.37452222908292065	-0.34114608981156547	-0.13531395673324842	-0.5400518443192931	-0.7513404920082047	0.13643133787585543	-0.018218710713025082	-0.04020317578070081	0.43287155096043034	-0.18735613656258288	0.025579531528935513	-0.2086040545908124	0.5978307333960478
0.7962837097529689	0.8991147313033228	1.2480779276009837	-0.016646736225600457	0.6886527012428557	0.022865096960120145	0.15592802107770926	0.09511653149466293	-0.4791632151999717	-0.2104124619275593	0.5656761189930544	-0.19792175033320086	-0.24469568585344503	-0.3342422185504296	-0.2438140051819317	-0.7723822930345301	0.6575305046111426	-0.45161248909406126	0.24797549318661094	0.2200829236839316	0.909404144901408	0.7447696803610943	0.03793348722915194	-0.18684854830231853	0.32770488842264234	0.3124942124467055	-0.686616819238329	-0.41609208649525586	-0.1796698727800236	-0.628449634478895	0.7162500165587726	0.6931368060893087	0.3253188970443128	-0.09658742946837828	-0.15115218450834395	0.004859304100570405	0.05686844058007101	0.3320367861390946	-0.35693867076319086	-0.12849984987440766	-0.5078930606063572	-0.7873653850318334	0.16522695625606065	0.02322210222033482	-0.04228615097684484	0.4262083989671681	-0.18072662638040932	0.05205714777459784	-0.2381824717471807	0.5605008643297642
0.8048567202712554	0.9173097442785227	1.2697012477624885	-0.01619497276365597	0.6570015911669508	0.06966417203106762	0.17671030034323193	0.06268219073570065	-0.49871873982070636	-0.2093177019412172	0.5525322662168317	-0.17654968902641457	-0.26333040648440864	-0.35626080026035106	-0.25782316959600243	-0.7887405327313376	0.5989736986244922	-0.44395808554839833	0.2292329311284277	0.22850719907879938	0.8828032660671165	0.7540039044440465	0.07838938730064955	-0.19985016306108125	0.34539830885307676	0.3302808335243556	-0.682850716001299	-0.4203061550176613	-0.1671323872590462	-0.6596321351935404	0.716929420954725	0.6587801302565509	0.3234011241473467	-0.12817270687971205	-0.14380367570109948	0.00828910808076767	0.11973043508412426	0.3119787201547384	-0.39792665397351573	-0.10890577333494703	-0.48472631774951525	-0.8130840864843227	0.15697316835197356	0.06919121159490005	-0.04304243556781502	0.40597480641475336	-0.1692812544871386	0.0809498482671471	-0.287040658521597	0.5514809318183087
0.8274603317715965	0.9029661047122695	1.293342568060378	-0.028393403044156006	0.6204711372630408	0.10500537438842006	0.20057019542861582	0.015747560081175456	-0.4977393971984131	-0.1945874489407571	0.5546348728405699	-0.13786895644724997	-0.30766817721777884	-0.40085804488674814	-0.2839804496983291	-0.8134819438962395	0.5455848725295354	-0.4392255121728823	0.1902639015936172	0.22635231122870927	0.877051964915563	0.7489771195656655	0.10285215984546163	-0.19781045051801815	0.3509185466423078	0.3616109114140979	-0.6553913970188356	-0.389848349339567	-0.17869435013440935	-0.6711242768282168	0.7512299589116849	0.6051085829855366	0.33904608509161394	-0.13883154594729688	-0.144679589981883	0.01817125886838799	0.18941753167207992	0.3410903645107347	-0.42834733630133986	-0.08002466791805636	-0.46667581588957774	-0.8093935664283312	0.1492167855118271	0.1269352830361839	-0.0287574541051566	0.3745112677002461	-0.14307221276207188	0.13406775570651291	-0.27893120904733465	0.5461146876381224
0.8367724744117382	0.9126086463882925	1.305697353958078	-0.015950980546116895	0.5988337947657606	0.13260864988111645	0.24608530095131145	0.013280055303354039	-0.5088814862932404	-0.21672672336968116	0.5863475766958984	-0.12326763077886083	-0.3498357077955193	-0.43468696777589866	-0.30163995794079057	-0.8285994279234602	0.4977403138661115	-0.43898806213605546	0.16786074595126033	0.254075337398025	0.8780828378040638	0.7882517670922101	0.1555003333177596	-0.1350095450177605	0.3580973277471662	0.3620810857848273	-0.6357719255870375	-0.33331221821974916	-0.17308597756217417	-0.6877295586120102	0.8133590318221475	0.5461403709543553	0.33242238660144696	-0.1454443135052478	-0.1312461312088949	0.02235194462710448	0.2371582096590399	0.3812739202693608	-0.4422096731336299	-0.04742435955234745	-0.4355209873544436	-0.8060188166060043	0.1521779137209352	0.1808685750113907	-0.012148068134620604	0.3597695625593977	-0.15328381353495873	0.15071908359968114	-0.2797987143234045	0.5586580137596364
0.8257572801239472	0.9302287618573682	1.3304454679453648	0.015483559496731377	0.5724757640491775	0.15553812964778793	0.2852983609852699	0.01984410259419979	-0.5139020603429564	-0.21098479995691086	0.6160026403387704	-0.10465672468987837	-0.4194865646697249	-0.45868570720044116	-0.33107485264309994	-0.831479296753014	0.4448021786127573	-0.4463557335617752	0.16147819133988114	0.2805321528369852	0.9063498306460065	0.8134948634817647	0.20357777931409543	-0.0508046553855514	0.3343176636181575	0.34583717000990255	-0.595743512780919	-0.27356191923049705	-0.1571689243662722	-0.6851120629843872	0.8941243241954524	0.48170424250011024	0.33408275588104536	-0.14572225677373812	-0.13473458561356327	0.020584964427627923	0.2832349129409991	0.4739107625356672	-0.4446893697029107	0.03192545952420489	-0.40938908281545877	-0.7602789992997808	0.12381180873074452	0.2701347420540573	0.03885992211730975	0.37187872240683967	-0.1369082611724886	0.16489851621401652	-0.31228875728564254	0.5789176348773422
0.8332099934721164	0.9630896457635554	1.3712385238380136	0.04769370334876801	0.5482910416276758	0.1749742801669883	0.30269361673394635	0.05620557886390716	-0.5135315043846973	-0.17696374622712854	0.670184889153139	-0.059613123858520065	-0.48145363870317803	-0.4706961412202652	-0.3712630505203895	-0.8142792679863161	0.4275493083580956	-0.4574292682981113	0.1963756544743307	0.3136447967579095	0.9680465499927419	0.7979555931979334	0.2705945462025768	0.050003602870589726	0.30646788629800664	0.32643769430910935	-0.5307615410902432	-0.18805427986825604	-0.1371128444717814	-0.6785542521490944	0.9698827747948758	0.43395134118979983	0.3265940884784619	-0.17012176334926604	-0.17201219601137974	0.03418588159023262	0.34005353851034886	0.5646197216027009	-0.4627691479184812	0.08492318883021632	-0.3729372711174941	-0.7529229962746087	0.07621239899123754	0.32155952969612783	0.07215357758425114	0.40113889228146	-0.08202015332780031	0.1537309522463298	-0.314019450493685	0.6246150136821852
0.8391833263560378	0.9932607464983189	1.4140827721725961	0.11855783739264172	0.5289193285770926	0.18677757151857727	0.3030565876713367	0.08619663691414889	-0.5273646536582867	-0.18156516041339682	0.7121875016559875	-0.02052610497876851	-0.5277967655426845	-0.4976311136967214	-0.40135022137241316	-0.7868723944698643	0.4062026467807412	-0.470294878784091	0.20692371212977007	0.3393972482191615	1.000032085940084	0.7950430860594332	0.302808024894552	0.1432752441474861	0.2741150132397143	0.2812076155406921	-0.4565796747662126	-0.13468496521425857	-0.13864565160965192	-0.6276513272283187	1.0571033232719487	0.38513227559296326	0.3550453045278914	-0.1603970092837029	-0.21048522537901265	-0.022619309185120985	0.3412989878828872	0.6870463196475389	-0.4725277766830424	0.12939323822186372	-0.37244048998396473	-0.7759188031614015	0.029641075936073145	0.40869473370763904	0.10522641355875373	0.4481054572302362	-0.025251989851523854	0.1410383678082842	-0.3099013284193793	0.6802955567685989
0.8611305031170344	0.9798240231793232	1.4620425473067276	0.1924908357699763	0.5028020167150938	0.1863806491075217	0.30046196985744295	0.14737232724833071	-0.5386693573713407	-0.17388283918139685	0.7519417935947421	0.022290167841770486	-0.5645807310816922	-0.5102661788000367	-0.43841580546299735	-0.7668351345254885	0.3912709767280271	-0.46721400189116336	0.21132258902302176	0.3486732010695661	1.0642061245873116	0.8054119465971865	0.3325276200950674	0.2325175415908512	0.2183231456389021	0.2527603268722218	-0.42565858486413594	-0.08526776416910889	-0.12780240198473583	-0.5529757139713671	1.116901400989671	0.3585296424669089	0.3883561926554897	-0.1544689113607427	-0.25652291946951766	-0.08555921746886508	0.3497738731689431	0.8391252202252281	-0.49577162026820265	0.16708686457628483	-0.3699285045611128	-0.7660179272767593	0.012103999544695602	0.510661386558458	0.1356990210823418	0.4922885856918559	-0.004346667617394266	0.13899281415690917	-0.2979968606610951	0.7224438281707207
0.8453881876453252	0.9670979293692857	1.5251022960896539	0.2804322972224041	0.5004762075547508	0.19005389820221877	0.2947697145114749	0.2231133327427345	-0.5472362412258991	-0.19172212176520115	0.7890460270822779	0.06836268648949398	-0.5747506179379285	-0.49044247303872046	-0.4763904592584633	-0.7530522090019798	0.3983551126241047	-0.46799579493694504	0.23681978286723848	0.3566521101361159	1.156428841993546	0.7975565212441204	0.3720411905191384	0.31035363799963106	0.20195385613409336	0.23868408307282968	-0.37266167423624563	-0.03522233572949435	-0.13957881863542396	-0.42299589876171073	1.2028842188346511	0.3364699931228148	0.3950123564667655	-0.13204353556610443	-0.2678155680733212	-0.13509906803241287	0.31910429949701413	0.9980928717620057	-0.5369707679365933	0.20032326654967436	-0.3553116408968424	-0.7303212784802253	-0.024874536592233275	0.6212964271982941	0.15991916990561755	0.5319073873599929	0.0322410831206514	0.13376115727062826	-0.2667868405219477	0.7680274795301629
0.8335391669089448	0.9572828687773187	1.5777371815739554	0.38048937560667856	0.5104571498350227	0.18486025772676729	0.2919048551850543	0.32069000330101466	-0.5700598079851831	-0.1614023319139057	0.8461813738082002	0.12306666773482103	-0.5879738719847009	-0.4478511451097128	-0.4767268246597096	-0.7247529903426988	0.405722026365697	-0.4674280056035989	0.2736884477593257	0.3635073256973729	1.2194311747532962	0.7661426850031805	0.40469339934293797	0.4075590503617387	0.16837557680585186	0.22821560143009365	-0.3188585292859412	0.013262603382155342	-0.14558986936069987	-0.3238859621199676	1.2899122742118652	0.3328821278558842	0.38841725837852853	-0.10350503803047895	-0.2979808515708798	-0.1559614075965766	0.29195488645939094	1.1712882458034812	-0.5622627818532672	0.23539973827433874	-0.33604639673302916	-0.7107041418136937	-0.020453343183989364	0.7133374958817573	0.1784078223413646	0.5658754049443177	0.07208316860351283	0.09617359327292299	-0.27056503676885	0.7866005174552989
0.8152465447226049	0.9569119488511169	1.6005090590536775	0.49524139133566136	0.5440312753060711	0.14223161483979688	0.2687819448775793	0.4197395428062684	-0.6114886231631811	-0.16408074587931454	0.88814562256269	0.1821039303292927	-0.6050506353401912	-0.42583705979027464	-0.4632222083475089	-0.7038964783729946	0.43281211646315976	-0.4384900144172999	0.3048768812276944	0.37396726780213485	1.2813258077384035	0.7297316437673258	0.4048622220548368	0.4904124127159692	0.15216171297179487	0.24171702662458058	-0.2831404738394704	0.0733653461096678	-0.17113491561736016	-0.23278522798049767	1.3753655435391334	0.3237932919510033	0.41610213825300735	-0.03165303525271111	-0.3114339797893867	-0.21017853114543908	0.2959212548974552	1.3180553478939934	-0.6092027528843177	0.2715121081670775	-0.3295191763812149	-0.6762411709673111	-0.032689087266557115	0.8045953593531007	0.20100734409709808	0.5813456183597767	0.09337349600298177	0.10827375739666516	-0.2596766949559652	0.8007396519040096
0.8041197672060179	0.9369908953317989	1.5857226635275572	0.5559136834719156	0.5787023128303954	0.06855931309136568	0.22368319292445032	0.5440789029180868	-0.6599962795092544	-0.15537242455181527	0.9065163937541236	0.2502645312566616	-0.6178279672224825	-0.4018413826224248	-0.458501404357044	-0.6759146056655315	0.4183969014228822	-0.38837976829631116	0.33571158452213146	0.3549528662988431	1.3336729875508435	0.7085842498549135	0.4088705762482345	0.5801148183205228	0.12623243147697344	0.23227237721206437	-0.24096497043154538	0.10928490313547867	-0.19430661495450358	-0.15457774390874315	1.4508026269083423	0.32691090540048673	0.4426861345483415	0.04626742272319011	-0.28727037299578073	-0.22148504484863704	0.32339830856334795	1.4544978400510444	-0.6626814467545371	0.28562471306170006	-0.30138736213828105	-0.6608108410953484	-0.022313137038772114	0.8916843356493193	0.23837053431288163	0.5741937066467011	0.11278029074572071	0.11975547660966727	-0.22085035134500247	0.8143187779151992
0.785671068269587	0.9144565945764802	1.5733724796826194	0.6186943080562359	0.5816593251236397	-0.02221869645281079	0.20770452491720706	0.6880949404210963	-0.6852068826675918	-0.15599236613325132	0.9186601707756334	0.3242930679354056	-0.6342998434376848	-0.3528753646356171	-0.4535955344604877	-0.6533659880256711	0.42142158411498637	-0.3162750031508389	0.3616402998233438	0.33208844418198813	1.396864135335651	0.656284023702203	0.4191583317892046	0.6634974053649932	0.11673346646503965	0.22539832355764128	-0.1663932881582479	0.10068390680759032	-0.21767514857321305	-0.0927504209436844	1.5279769605037778	0.32714515324565113	0.4685459995861668	0.1129191966066239	-0.2751744563261361	-0.22721030340806375	0.3536210815956401	1.5505240415232424	-0.727618372369477	0.2956209415831229	-0.24301326416397573	-0.654660271335205	-0.01452346537786219	0.9672402599617577	0.25594044428156265	0.5618778322335245	0.1268538916774679	0.11811540077034385	-0.2281814200898932	0.8144532144553619
0.7772045354844155	0.9061500173630412	1.563900304584071	0.6549641935738262	0.5843044970825362	-0.09891646717422867	0.2031459732241348	0.816248718093798	-0.6938922321127385	-0.12697238450588133	0.9060382698873284	0.40501539408587706	-0.6319184896539067	-0.3136535444396315	-0.4352619967074204	-0.6408530554187485	0.40520423665606736	-0.23936590693004095	0.36064589238417855	0.3026709704281655	1.4402164485842015	0.5778998117559724	0.42950874699259095	0.7237598210144853	0.1127696483648301	0.2242834711348148	-0.08908146063888597	0.09317613794560772	-0.22409911940678667	-0.008517775258051658	1.5455583177793912	0.31849320274295406	0.5083525800807003	0.17482001528954305	-0.28547447140674315	-0.22503770562479306	0.41456915487234236	1.6409870851918797	-0.7947171300260364	0.30666966894133835	-0.20173470127381088	-0.6281034066242245	0.0024397292639771473	0.9968695325876578	0.2412182650549831	0.5498525401462123	0.17115058902323016	0.15564879354350397	-0.1591226611725952	0.8351433258804318
0.766377812607998	0.8946495627506209	1.5429339274544218	0.686717981992907	0.5708358668523237	-0.14578675479539452	0.18671165645698884	0.9455837517893533	-0.7142692999402909	-0.10499800064817835	0.9034336332034554	0.49038980114863406	-0.6064580471188863	-0.2722699857922381	-0.40231169394965277	-0.6267667934576092	0.39519619175057447	-0.16059970949102503	0.3403247543838225	0.28243420964838395	1.446397730650244	0.5273411226150739	0.45054682105563976	0.7611998283747756	0.10128421659177003	0.23447657321392978	-0.03175235484069894	0.08560490134685296	-0.2423492067422203	0.04421051656110914	1.552652650974691	0.34199340316284305	0.5274398699415573	0.218375600152629	-0.2907004430191137	-0.1958199190367416	0.4233460900379577	1.7181886799389545	-0.8663271102954481	0.2791775930251533	-0.16688743027968092	-0.6239578531079252	0.047454624744109636	1.0213118760326263	0.17342026026135254	0.510617866089679	0.1801723939994831	0.2071638116265811	-0.06013678039444107	0.8283664471953787
0.7450397525417743	0.864159746160371	1.5424823510270949	0.7133011286862392	0.5705096654499467	-0.20792469042648148	0.1618449478999784	1.0498980693271167	-0.722835940133987	-0.07653769188492687	0.8824485490117973	0.5433192773037079	-0.5548706954469883	-0.24188483382499903	-0.3575293161229078	-0.6322097942742115	0.37750482088868487	-0.08741335196081998	0.28274672895609	0.2661105059470967	1.410514183329759	0.4715514106142903	0.4502390671353302	0.7724994959268913	0.12071860538290816	0.25210550325725406	-0.004472811774177554	0.06997119818669033	-0.2721617510093955	0.06887109151306461	1.5918086348824925	0.3239049035856834	0.5593348835768648	0.2608300080194384	-0.3078173174430083	-0.14203211104584929	0.42813156004669617	1.775413648875355	-0.9293605881399003	0.2555508358603041	-0.18723948946422234	-0.6038262533123901	0.09109442912021397	1.0309176362202006	0.13682391140456238	0.48721557616212313	0.18125876337197588	0.2719132695029693	0.03887253888070365	0.8181887899988365
0.710351840428051	0.83497852911007	1.5424927056458109	0.705940933596169	0.5679150991593438	-0.2421218223049097	0.13589962636006858	1.1424010907628863	-0.7432053848574246	-0.0014824478536424267	0.8523688658396052	0.6073131906030576	-0.5032865825135218	-0.22858085269525158	-0.34012273128543774	-0.6226784517520327	0.3745158029234209	-0.03440248189938804	0.23715223052033357	0.22939587619853402	1.4164969125986435	0.40267131781489124	0.45413621207919536	0.8082487190422519	0.12151041111114155	0.27566639897419354	0.01927732198210642	0.07741584331047577	-0.30080514138905595	0.06857384211585886	1.6369511541959052	0.3124120272173769	0.5508482940420839	0.2812519100488301	-0.3249648944253649	-0.0736640862208113	0.43533767774903415	1.8340157734221023	-1.0158212990709787	0.23837159121781334	-0.15609001705736142	-0.6006320199949757	0.13826635258368664	0.9992127840589425	0.12560372713189843	0.4642505840597961	0.13789656597498637	0.3227196648173378	0.16681791547354843	0.7620901820619154
0.677030648154303	0.8123030616797002	1.5443852998444154	0.677490824649998	0.5587725697078224	-0.2711523016849701	0.12104671524365707	1.2070843389631682	-0.7549863875414539	0.05770243488298843	0.8189736213292227	0.6558899380559036	-0.46364930082472283	-0.20452828129219677	-0.3340202966690423	-0.6116535731955752	0.373531370718452	0.0005497155027136491	0.18196151682662562	0.200471731300694	1.378207150512789	0.37636702173324404	0.4628260417689754	0.82725722056995	0.14752953358761406	0.2814853140901117	0.047594271346388065	0.09409495813485688	-0.31131504173854607	0.0453351545526397	1.6827837612723122	0.30861152422510907	0.5121450706749702	0.30170886064287045	-0.3221950284494864	-0.02596676270505909	0.4010027579364115	1.8781101101041564	-1.0779409323107285	0.20720296000912267	-0.11714674121121153	-0.5896184638964455	0.17578889813362603	0.956412741652151	0.08109439246466903	0.46770641350484593	0.11852627999622971	0.3810446390399596	0.2608377061837717	0.7357972250490049
0.6503978833196891	0.7838793570548139	1.5326673229977357	0.643657470525015	0.563862542533589	-0.2835482297852457	0.12206116586324176	1.2319953570289446	-0.7709928350661259	0.15320186166098937	0.7927064067996403	0.6948215362195527	-0.44915178933928007	-0.2017145385079926	-0.34624714004310375	-0.6245222256410047	0.35165682426723566	0.015517356173200663	0.12181197577761267	0.1563626501441267	1.292480993403208	0.3610920041077761	0.44732777933200757	0.8426396200333723	0.15254394270284763	0.28493364597309295	0.05194720140760262	0.09281149945792438	-0.31954632631564855	-0.020034106907081593	1.7461650017973576	0.32588836136034577	0.47126118260828764	0.3205437962683012	-0.32541632107527485	0.00010358890960694769	0.35025057249799607	1.8751678062128416	-1.091825944200684	0.1976324008630268	-0.0846302996471973	-0.6144805584001587	0.18491818202380345	0.8804649230053521	0.06158299495085449	0.5092494954627409	0.09510426485669203	0.45861788351700217	0.3471466246267793	0.6855167509975557
0.6133899310821798	0.7669944051632661	1.5055727373581358	0.5830192921345383	0.5673256115097659	-0.2895755446673087	0.11128654335854174	1.242733409698047	-0.784844921429863	0.2102084218915409	0.7415250113639968	0.701068932518888	-0.449953650098354	-0.23848471045323238	-0.37483696537633565	-0.624180515316686	0.33763009509024217	-0.009655334523453157	0.06587123669436445	0.11667776957516876	1.234933316922907	0.38944492084692856	0.4196815938072345	0.8479207525086745	0.1571286909926721	0.29792866264374285	0.06053760053992775	0.12813241296657352	-0.3425028557732782	-0.08721096282210836	1.7536375839338807	0.3576018707536287	0.44705364781816703	0.3136506401931639	-0.3188643950993658	0.01427851305153999	0.2964287915727343	1.8627620387210215	-1.0961669845386397	0.1932251184500758	-0.0636813094619651	-0.6298360443115458	0.21460164829464565	0.8095659697552285	0.03748130611887577	0.5518227521895356	0.0786785167121991	0.5753258228438014	0.4286936602566763	0.6725177385033834
0.5702082115770811	0.7365995463444834	1.4681391224565	0.5183173909975121	0.5695837184922568	-0.29252636750520555	0.11547582862739372	1.2341675478010523	-0.7936545089074507	0.2609806995159358	0.6923755854427235	0.676022955267892	-0.46132079059501907	-0.2687061702510612	-0.4124811239312248	-0.646564064332856	0.3042346204195298	-0.07397114110239389	-0.0141334285366508	0.05679723896442805	1.187033230998336	0.40993651335451997	0.41080309409006877	0.8538783766422082	0.17837612177811848	0.2881706602751485	0.09818716254503798	0.13750809408150336	-0.36147051281293563	-0.13467414309449197	1.726684700091635	0.34523512601833733	0.3748340772198628	0.27290627624803393	-0.31939489569339496	0.0672826538810916	0.24643351922144935	1.8438945696669982	-1.1068437781031004	0.19707644100929048	-0.02770465219508279	-0.64378196896543	0.22562655532300666	0.7287403551871021	-0.007579442312556517	0.6105564858461657	0.05675199420395791	0.6534712519411146	0.5106993746847445	0.6590129063696522
0.5367842493636585	0.7156444151808669	1.4183929454912607	0.46956164115149523	0.5644568172058438	-0.28877558806412795	0.149551286346041	1.1682988298227825	-0.7854991798519295	0.3043398103581807	0.6345474201579628	0.6140275341878004	-0.4793748836015377	-0.28827994875460883	-0.4345964997091157	-0.6586250378298948	0.30300265446404356	-0.1504779163173958	-0.054570218129269134	0.01961531716061542	1.1446445210558813	0.45927806723268433	0.37786927837616013	0.8299455529590046	0.20236003316034243	0.3209573511198322	0.13103571496674574	0.14597991894512274	-0.4000423158384912	-0.22013158869349744	1.706967631873087	0.35034409005825873	0.28479042694539425	0.2405897064598988	-0.2976780253039271	0.11317681956421036	0.19180280386081114	1.8122042517077355	-1.0839074401245201	0.20017456108134474	-0.0070563950543588525	-0.6457207839441452	0.2251243321402713	0.6341487822715013	-0.05159687273855741	0.6702335548680411	0.03429473295061861	0.7171001170081611	0.578472730223851	0.6318047799440536
0.4919843983282329	0.6876318725981246	1.3554715516720752	0.42178407036197874	0.5923220762051066	-0.25825012583135604	0.1690187893087812	1.0893098829390733	-0.7827404167621893	0.36486412202218615	0.5855571411809226	0.536170135174429	-0.48062455703007423	-0.32940771890178555	-0.4580879216680514	-0.6842788947449385	0.2945170056234644	-0.23244880516288252	-0.07137313527105844	0.021701001935074727	1.1000706851320792	0.5211742127601615	0.35722212411005677	0.7750732057307838	0.2080977278398152	0.35713474705039433	0.1237138544024154	0.16341247664464525	-0.433154873601305	-0.2570847547858744	1.6628693876264087	0.3630084007776187	0.20329837414630916	0.19327495926755583	-0.27234306638471995	0.18738869793153648	0.13895306628200657	1.7483714715567564	-1.0318594946559982	0.1954022742697136	0.001391945400250351	-0.6453795311239027	0.24627315798237165	0.5251558129126436	-0.08418449468167433	0.7233705044852734	-0.016643725563876794	0.7538182252126069	0.6087069244840195	0.5910189857726872
0.4435457168683463	0.6411071052976325	1.2984651532583498	0.3554539070975008	0.5942095308603685	-0.23825079872165927	0.19535920940985418	1.0209676906965401	-0.7833092488462831	0.41434661473035855	0.550750862068416	0.4721098162791867	-0.5001287610449634	-0.35697232460954303	-0.4776415956932071	-0.7192710065300955	0.3253753665315998	-0.3369088259397553	-0.0826895653167606	0.014461400973532485	1.039997880274054	0.58939850415474	0.31259740389767865	0.7131089803893914	0.21698433733880154	0.3970033886263734	0.1337330492805819	0.1511783393849889	-0.47942303137502307	-0.31561133144423426	1.6319213094965925	0.351352887525561	0.12204362738485815	0.16205630614410244	-0.26013761090972254	0.27007548786837404	0.05905486573490961	1.70356451149538	-0.9833034682870834	0.1974560562476829	-0.015612557233879377	-0.6875998111840669	0.21715463804075683	0.4025893540745257	-0.10795237680602736	0.7520638061533522	-0.0578805402933811	0.7467561038053133	0.5917621291458126	0.5508752684556253
0.41324222682066425	0.5612314219003857	1.2297524344223354	0.32285050108236535	0.5695934293096856	-0.23918528318007465	0.24650487966781948	0.9456306649298571	-0.7723199119062156	0.4616380123746355	0.5102805227196281	0.41695048237630755	-0.5356167720795967	-0.412348601943428	-0.5080170797462986	-0.748742151506649	0.3715475253436452	-0.44420860280423435	-0.09402434236318533	-0.016561447099132383	0.9886595712488278	0.6464080016390306	0.28166644748300346	0.6540165482861342	0.240955039083998	0.43898427841729093	0.14491922881915134	0.10787941096467386	-0.512336367842308	-0.35708359860272504	1.5965959382759836	0.3042865343561997	0.0403825230208534	0.1217398607208416	-0.24504819578038517	0.33327511830457673	0.04799985002362276	1.5908700754123553	-0.9436526690299857	0.2066552571681992	-0.051704963182139976	-0.694370873017361	0.17372840773050066	0.31004969928505677	-0.10165137683769059	0.7694211680270497	-0.06654237267546978	0.7293418630851172	0.550386575902192	0.5080707344692869
0.4012942021756447	0.49043292527634225	1.1147395424987885	0.28385467331160863	0.545671582819156	-0.24536490501983305	0.32786635819418225	0.8843050772796719	-0.7652290037240151	0.516224874530606	0.4944574687041158	0.35379665256785886	-0.5941242716329448	-0.4510799137421543	-0.5495459340085559	-0.7793870501284115	0.4523403865833281	-0.5296856131840751	-0.07901943129221092	-0.05391260810770591	0.931390613116547	0.7231677137424224	0.2540742595129172	0.6108774445143845	0.2436440885864203	0.4826815655472728	0.14710703186457996	0.0942647214307745	-0.5343188068627012	-0.38297486696831884	1.5329663816521202	0.3102436102320277	-0.046659476421894275	0.09818478002846916	-0.21315804254840137	0.36794257894591464	0.040106339121383464	1.5227830648444967	-0.8770888358741441	0.17705671731068168	-0.04471428514787888	-0.7335813566629575	0.14595536936286552	0.21893145249015272	-0.11077785887573408	0.7560035915003095	-0.09256974486151484	0.7093056400299287	0.5109309923931258	0.46006921000849327
0.39255545717304174	0.39833372754136814	1.01745991306221	0.24487807828042318	0.5081967177272323	-0.28196873954169577	0.4089059618955432	0.8524427678261407	-0.7547896093497768	0.5256224414528027	0.4968469496479312	0.27968695349413386	-0.6833217339366863	-0.4932712984763625	-0.5752815885220233	-0.8205135017998705	0.5094558247583547	-0.6200067536548473	-0.08262131447407309	-0.0642451069246728	0.8891717915795544	0.7978711109989692	0.23163739165228409	0.5565015255184448	0.2765185012893461	0.524764548687987	0.15344278366305855	0.04391723300393542	-0.54300243058565	-0.3747828096559119	1.421649546934709	0.29795003746003224	-0.11015236870597427	0.09610957896812852	-0.1916040541836022	0.4228434846060936	0.07189844752726049	1.4140116423242577	-0.827567703357883	0.16282291575983177	-0.06119629931135133	-0.7246571053638711	0.11729203024411661	0.14049621473414362	-0.12962346344921521	0.7287009464585918	-0.08952435742041427	0.6758662405225927	0.43881438869233697	0.4749942546034204
0.36405899714274453	0.329509563614032	0.9081456855488874	0.20778463065550629	0.4753368844255396	-0.29992590771368277	0.47688354503560976	0.8328790050267179	-0.7537889173948016	0.5480911175703783	0.5030602831359465	0.2244735464631702	-0.7677385204995014	-0.54124148028615	-0.5711406577039772	-0.856325474719668	0.5441894425686102	-0.6852412977347719	-0.05063075013411213	-0.06597518381544465	0.8778665314316714	0.8367643319125883	0.20097042060429066	0.49453846500783954	0.27484450810585026	0.5400750726788497	0.1761382585158915	-0.03305568995552537	-0.5394613786405813	-0.39450574388633775	1.331148916036041	0.28696736480113255	-0.17353627026918667	0.06753195745336105	-0.1611419660821718	0.4771091794463812	0.10027694766720516	1.2798712821800708	-0.7847159815745463	0.18137468328279502	-0.1066875151940981	-0.73361485824531	0.08226544543418948	0.05753981665997001	-0.1379059148566906	0.671216762806588	-0.06985424334307103	0.653463527745826	0.3716184129059743	0.47558153001571074
0.3592539103807725	0.24895498607182662	0.7945994678407696	0.12701313039692458	0.42306328065974946	-0.32306023515374166	0.5414859731995756	0.8282916302697154	-0.7612133624885651	0.5208549267388839	0.5410506395232751	0.17147750660364172	-0.851880572698759	-0.5781039633358557	-0.5366392429115429	-0.8607360352515631	0.5994026298572939	-0.7361721652094506	-0.020161519094069654	-0.0619264613015551	0.8954411046092915	0.9000437387997685	0.19410276732465592	0.43639261970173876	0.2776577745459316	0.5564987098531896	0.20869697098543138	-0.10224859498214026	-0.5268221952224216	-0.4420670137015309	1.19785129424574	0.2631963695794792	-0.2202832407314709	0.03149551233169047	-0.15081996400808498	0.5572959573309321	0.1627807210923108	1.1403869811739553	-0.7720930633942243	0.19073722494915105	-0.13753976830509237	-0.7299136461949504	0.06892214724394281	0.04790288193740312	-0.15936899485895362	0.5787673314376408	-0.0654874213403818	0.6027133577826616	0.3076330846744247	0.5140379738370441
0.3719886763801842	0.15797606868014563	0.6856528292918567	0.06041431280452991	0.3573594112311957	-0.33017187613797827	0.5959552992872796	0.815384898291118	-0.7755804365270238	0.4668766225506003	0.5945127996425458	0.12582102428447378	-0.8984627395297913	-0.6106578027216123	-0.5191299951977464	-0.8583282261392051	0.648290517272777	-0.7381337414570808	0.015069859453532005	-0.05356179647678529	0.9235425553255212	0.9426480382144791	0.1950528671559193	0.37592077718352007	0.2819937799630814	0.5526126694006639	0.22902049490308546	-0.2211592698073141	-0.5049111279194995	-0.45845406128513577	1.1426558227921946	0.23761857321508226	-0.26921079859494074	0.0025975632376950067	-0.11462299710674326	0.6275515640216057	0.19371221953549425	0.9973938100865043	-0.7814911110049487	0.2017650024515394	-0.18015750498503225	-0.7228025789407557	0.03240247122059568	0.049123562908787874	-0.18201964741250248	0.5254763588558686	-0.05313852235593393	0.5278506268020037	0.24143735428945062	0.5346018460719612
0.39047901519583694	0.09201106735916416	0.6080189604190498	0.009424407759168705	0.2844862914843663	-0.30623978958905596	0.6222133620360528	0.8077825817350007	-0.7854891375435413	0.4216744402069219	0.6268146204051748	0.08216988555556795	-0.938233107309338	-0.6372850599695437	-0.47557606537501307	-0.8481981291628278	0.70072389431456	-0.731470953159554	0.05049278068867803	-0.022139489066567774	0.9269348567472427	0.9957948474712671	0.18313457027648794	0.31472879420893735	0.24038883078138512	0.5703262424256488	0.22757143484541098	-0.33505117744752083	-0.4788309797468459	-0.48907617379193385	1.116893508772577	0.2573484662728899	-0.26773130753295216	-0.027118729086693973	-0.06256261981986634	0.6764856924540957	0.22096005320937168	0.8804663911303017	-0.8072335868215796	0.19566688376013924	-0.20600971928933354	-0.7098212503787636	0.02531379204324465	0.020036483037609985	-0.19664602113142254	0.44359810477873757	-0.04359523395294986	0.48568840390018986	0.1690542612238634	0.5436783834424321
0.39475381469872356	0.02089440827967639	0.5563906589252406	-0.008517294700856565	0.20492385463558854	-0.2874148171768436	0.6143775450268487	0.7742407397138985	-0.8068200216173544	0.3660888986284486	0.6846063572048463	0.06563647326381408	-0.9702100652953385	-0.6686934490758383	-0.439626201424239	-0.8336385892658672	0.738166971695978	-0.7122121124367231	0.06308983138481769	-0.005804137322848084	0.9201557882669402	1.0264610649812504	0.16896781361285557	0.29501419490715136	0.20931791050943827	0.5468560770280912	0.21681868805501886	-0.4296229212169377	-0.4495055251078514	-0.4656052032478611	1.0684966048663989	0.25451973573449715	-0.2545627549038848	-0.07192872653103032	-0.05767522809897844	0.712393206927987	0.20399385120285687	0.789049140384829	-0.8299664857740219	0.17310265233374067	-0.23687874277902768	-0.7077158184878153	0.011568049530394494	0.010404575018065751	-0.2223071262223691	0.3763474496852662	-0.07073944470289795	0.44407756970825324	0.0821001422338041	0.556624587744961
0.41510085388978873	-0.06184521257301384	0.5093580823714474	-0.0343272674171944	0.13109873285050183	-0.2706781510830035	0.5976960529981017	0.7119782938386915	-0.8516425394816618	0.28874812565569474	0.7177411380468411	0.043440139322291516	-1.0069936914493032	-0.69115433981693	-0.39976391434788716	-0.80526018639596	0.7435616559728894	-0.6845499298445239	0.05633006243858152	-0.011356827668518126	0.9007127584488824	1.059724960500105	0.14592460624641043	0.2881411270218296	0.1725464524902415	0.526524311061491	0.17975158825308252	-0.5258227242340778	-0.411329233642255	-0.44072681703021444	1.0077053589999552	0.24619940056945624	-0.25403403396010205	-0.0779660455624292	-0.04207157383714092	0.711093210598658	0.20064944664501833	0.7105905304596993	-0.8685380477601932	0.16925922392309894	-0.2894044097464644	-0.7071749817727048	-0.029026878971731906	0.004241253656368611	-0.2307519730734398	0.3162348168129502	-0.049611894335903094	0.4188754727486434	0.023773156385629872	0.608821265705943
0.4371485293243206	-0.13665808729813242	0.4807691756844485	-0.022290558256266017	0.0605946422401792	-0.2428534093661455	0.5716915642024614	0.6150279066832062	-0.9068571351013617	0.21450684580495566	0.7293857309836139	0.026244252157223917	-1.0507141164470366	-0.7262707545844447	-0.37041603308914317	-0.7831763191615456	0.7357054665071772	-0.6655292858567498	0.051907701384405515	-0.03918948247249734	0.9036284504427554	1.074227823479719	0.12099348526820033	0.262735754995255	0.15988327728960477	0.49648295155484856	0.13751298313102192	-0.5866986897546951	-0.36951772530637667	-0.4148062834363079	0.938918334751572	0.25271385168035987	-0.23942618542851574	-0.10733918798642464	-0.02677288511729615	0.6595499829875956	0.21509303318701328	0.6209529145166021	-0.9020423708510845	0.16812064480205902	-0.30141417395837994	-0.668801057586445	-0.048554013629670545	0.034771306078075735	-0.24980665557277343	0.2883302967369679	-0.05864361787809329	0.40539462993726955	-0.037592012124727	0.6264638612610036
0.4679151878047893	-0.17429212816552256	0.46647648090036037	-0.029973742565918136	0.010793029630061252	-0.2104764208276857	0.5386258096871013	0.5108643432583229	-0.9362874802758789	0.15657341599208846	0.7267389738638568	0.0063188841895362915	-1.0845243120662869	-0.7599205146725225	-0.37391735016157657	-0.7711177821017567	0.706506773248096	-0.6482596492160226	0.0551653948327111	-0.05718913392619174	0.9162399556429248	1.0909840580442998	0.05671518186664568	0.21573402379648035	0.1613291531740299	0.46621120080908457	0.09916071420212615	-0.5976434369420186	-0.36541583610408457	-0.3719677539695972	0.8629151291756776	0.2694293525382389	-0.2222605333838048	-0.10780052490714523	-0.016275818045260904	0.619995292954253	0.18097021029014665	0.5770610852881073	-0.898495673585856	0.16435322534164992	-0.2977385793525082	-0.6632385475165373	-0.034634818840208415	0.03375921532959773	-0.24524979260109953	0.27273033600399255	-0.0688801205824822	0.40440355626477514	-0.10919539284637798	0.6653533408825977
0.4661371115775488	-0.20821484130918694	0.4938856168462806	-0.014053701675098127	-0.02701145616615111	-0.18487952631834578	0.48634695179975074	0.39432429275518466	-0.9721239015737815	0.0886466768041866	0.7230693731862061	-0.010066433082805214	-1.1219669824029779	-0.7927165910334029	-0.383132138770585	-0.7411520403634445	0.6354904476187906	-0.6264515807393245	0.021739361156213728	-0.10060001771575063	0.9793459825163963	1.1006447111987219	-0.008854563051152753	0.1740396014093233	0.14462861850213268	0.41805682297359503	0.060585751074206676	-0.6223627874200082	-0.37296046558337204	-0.3390516355596206	0.8109064772368464	0.24508250372170942	-0.20144407868195083	-0.11233238582446423	0.008498868702260647	0.5553712804912047	0.15029065721427987	0.510534501324838	-0.9128889250139307	0.17550992332480714	-0.3149230021678068	-0.6335799352394239	-0.035713902245917736	0.054038371521618764	-0.24319760797835865	0.2802453384988406	-0.09269402459320193	0.3896588313890424	-0.18696787336294907	0.6877337458797157
0.4679076654489858	-0.22307292297431136	0.5194600731265868	0.0069302742429067695	-0.06470481465023295	-0.15632264129950357	0.45695941286829606	0.29149539413177145	-0.9945787409915623	0.008045343314133934	0.7165219221865142	-0.025624842577716123	-1.138084979910866	-0.7992843556828616	-0.3918967951476554	-0.7317662749669561	0.580522333384343	-0.5828630716204014	0.013364322266359257	-0.1523228075496475	1.0163441250069039	1.1312306526665825	-0.07471928568212469	0.1261534886131017	0.11061477804394362	0.3846677175929992	0.013729529861399681	-0.622187766105899	-0.38703452195260707	-0.3429443798306645	0.7408119724816363	0.2615668787381919	-0.19685332768030533	-0.14342046266753067	0.06225403712032177	0.458819809205806	0.07142189640717511	0.4707953602395544	-0.9016435523894802	0.19514054547703047	-0.32953679519935725	-0.5915873055593435	-0.034075303844894815	0.08577776431364262	-0.23789318677637922	0.28452026755433674	-0.10676793705032206	0.38614279466963886	-0.2462520820185033	0.6511378416469521
0.47091408414134656	-0.2544088456609489	0.5571341303283952	0.01630881562266261	-0.10753684365790835	-0.14647312841105203	0.43148230010053884	0.16885784330633793	-1.019796131845345	-0.0643936527380176	0.6962426398934578	-0.03888719954034416	-1.1583259162608388	-0.7841816382270806	-0.40807304885435	-0.7014904965885755	0.5607976201044312	-0.5256114783069076	-0.024536177946367053	-0.19414955756832905	1.0472541898214747	1.1807850449201145	-0.11484937640096511	0.12162842838832622	0.0949099873561372	0.35820171241647364	-0.023091037969754816	-0.61016684776193	-0.4001634318166965	-0.34252187746290114	0.6567340663528605	0.3167926472909149	-0.15065440275770237	-0.16572194586155203	0.1296337332655196	0.375684831332371	0.010925099680984046	0.4484485228377152	-0.9137221975803971	0.21215747131786894	-0.31627662210351437	-0.5994881547975149	-0.030709891667825517	0.14921610289087386	-0.22540661601695833	0.30662926000112223	-0.13768264994204985	0.3472891586708885	-0.26177768832770265	0.631730054627121
0.46169645092358014	-0.26531011701920687	0.5972189187957531	0.042204189390302384	-0.15205733762679152	-0.13901771690955914	0.4004022040541555	0.0655320727232519	-1.014146738727858	-0.14685411650034516	0.6439484111578494	-0.03897874439753956	-1.1618153156751272	-0.7509518784223206	-0.44932878480045985	-0.6768063416990497	0.5358523722196749	-0.4666969880373909	-0.04565724517822837	-0.20947769623108461	1.1036538995235818	1.2135149295023147	-0.176944394745412	0.11456041312809868	0.10197443943877335	0.3427010315901001	-0.06381062115928582	-0.59735488749876	-0.4097959157944208	-0.310904677317383	0.5996233944269245	0.31594434032977436	-0.12524874302187533	-0.17262162259987987	0.2207870542875409	0.2845512138365479	-0.04546653584763353	0.45137188756044566	-0.9298642767541653	0.2442765846741078	-0.3091723117624277	-0.5958271268259874	-0.006854159084661948	0.17626364289211138	-0.19055161597817985	0.3487546487339333	-0.13476748593578486	0.3208922729981888	-0.2513258664143706	0.5886303728964772
0.43960523318177785	-0.280066032522562	0.6301704564503445	0.055998689953647006	-0.15565840962812497	-0.15781226775981727	0.39744435729111627	-0.02246763837045882	-1.0082999687091472	-0.19182261258443084	0.6070013893512765	-0.04304371551756468	-1.1750591499812473	-0.6794815161333883	-0.4607813773588417	-0.6357170456956541	0.5146967826569921	-0.4445924803637723	-0.07119113302389055	-0.24490624505925998	1.1072561533274075	1.2292234548534466	-0.22021989927217306	0.12313417440915012	0.12271148383920046	0.33800740433310317	-0.10456674040306313	-0.557515638729633	-0.4170285125880852	-0.28366029438987284	0.5410511127691044	0.31963854885002807	-0.07413132195118866	-0.20822607378518782	0.2792005164911042	0.2240500946532574	-0.058144296504763535	0.4492363520291306	-0.9064464239808678	0.2911303559081716	-0.2993956061452159	-0.5773131366783654	0.020588881946610828	0.17644959499890794	-0.14905486222899772	0.34626781040353516	-0.16050110275819346	0.27397019724411226	-0.2323917065372722	0.5439854475450137
0.4141577344057601	-0.3132061812465603	0.6561787275353399	0.05962235567556062	-0.1518232522179162	-0.21263020560954266	0.410111186407015	-0.08281219359595651	-1.0254865876195498	-0.240612065159989	0.575384082591275	-0.03534435559374212	-1.1488081822716656	-0.5960567757497477	-0.48371916004923954	-0.577202959589244	0.49082938769171436	-0.3855657613504342	-0.03688737883282398	-0.25853719542164233	1.1322082355974055	1.2697433128847204	-0.24207193022466264	0.11054553261018289	0.14665545731298518	0.33049157135883106	-0.12495851299359151	-0.5189676746049806	-0.4012625851319701	-0.25279692533551296	0.4786347920303765	0.29169963957400646	-0.06724712790831071	-0.23583456173328435	0.29608600256875317	0.14390966159723534	-0.08636072519641139	0.4325655991909014	-0.8626555649583312	0.33404305122401573	-0.28413217777297384	-0.5550992709796786	0.03696260165445027	0.20517852227976166	-0.09954332222288624	0.36302593359238866	-0.1595820677329181	0.22646673574043144	-0.200557733425972	0.49860924695371195
0.3723401189020707	-0.3346710080394498	0.6688668861351601	0.03396291586840855	-0.12794961788434162	-0.24546736319237566	0.43196065389491106	-0.07066948565259222	-1.0407431804439122	-0.2813709151988876	0.5562130231180399	-0.02323376679988117	-1.1110579186466338	-0.5460223142326621	-0.5119837239355907	-0.5301961666147995	0.497312731890839	-0.3319647756786098	-0.007192391223275707	-0.2559342005273681	1.1584731500149488	1.3077149067008906	-0.23412287145288252	0.1045525914542905	0.1439212941963881	0.35050383905698673	-0.14889170936661272	-0.520688785466777	-0.3698102788478297	-0.2198332267946808	0.41692573906380537	0.2690868687249678	-0.044832915617569705	-0.22145323906688677	0.34178606755668095	0.05891123939153897	-0.11089925938796089	0.4252038936479159	-0.832278482390508	0.37271756626823505	-0.26549684792931	-0.5258851783684118	0.0780943737129069	0.2343814497030881	-0.042361325381403844	0.3786553453563207	-0.1495319576941884	0.19261073897507885	-0.13754500398873068	0.46909222903794695
0.33498804218158773	-0.3081070964921316	0.6755775994735316	0.03695058674134516	-0.10191300154745957	-0.276228850049161	0.44946778354069616	-0.06778910942142255	-1.0375300478607883	-0.28851287991261426	0.5553228020136747	0.036463809850895965	-1.0688616365097086	-0.47706209483985224	-0.5418397247435146	-0.5074544613228729	0.5641712735338007	-0.3006058394941886	0.04675806522158459	-0.22420767365596056	1.1939389807501297	1.3063021423996148	-0.23627304283099373	0.0824545865785721	0.17713233016540758	0.36168848148907073	-0.15600340931172765	-0.535683425277416	-0.35337191290496234	-0.22554560076572278	0.3694521283111009	0.2982582865507412	-0.028349808299993062	-0.20475789605080083	0.38452202831822546	-0.024151880108589478	-0.1801054178703366	0.4354353728867376	-0.8155514503782673	0.4076348812939119	-0.23882769415198238	-0.508953692487194	0.14860643848720625	0.27403584419243665	-0.006674476143977136	0.41257673140439693	-0.17690725997635007	0.16193473399341385	-0.10502438590769418	0.41341807125575175
0.29221865454344265	-0.25550855087443963	0.6726397697937954	0.02670055996217959	-0.06095099559390117	-0.2921770963849865	0.45056484952433556	-0.022490089960111197	-1.0352304752686317	-0.2853047842516359	0.5702505121691058	0.11526090074900774	-1.0144193741367218	-0.390585884943731	-0.5626867172429223	-0.455821483119904	0.6128491362344561	-0.23249008562777526	0.10356111333879452	-0.17407998045640669	1.1972286182317031	1.340433224351782	-0.24172093004850198	0.09159350110838574	0.1499606475459829	0.3915615174114991	-0.1706060518274143	-0.5727995813404061	-0.36391231707241156	-0.21231749690752716	0.3348846986711865	0.33777046379207654	-0.016062457243896468	-0.15147755712215286	0.4373662122104977	-0.06814474203457427	-0.25553913939453876	0.4257613574951392	-0.8025436051927212	0.4071630837277239	-0.24197164413283212	-0.4988946641858596	0.22847877652692034	0.29197975214248445	0.04385172676941405	0.41184253463086423	-0.19092901705635457	0.15668924146062552	-0.07168829955100571	0.3671915750797409
0.2431006509700387	-0.20825812003049027	0.6830122847422462	0.030114240821374677	0.008118861990952398	-0.30203217168092866	0.43962050688698306	0.030026108837976136	-1.0622726539218106	-0.29305265075650866	0.588427187838424	0.2069554340494592	-0.9557657528806602	-0.32306437194189963	-0.5457197451016754	-0.38810558262938344	0.6903847700854605	-0.17812515299784243	0.1774503562889509	-0.14483243108631166	1.235225607995748	1.39366034384709	-0.2266646922370227	0.11464704741794249	0.1354408617236512	0.41105607153004753	-0.16859395860052415	-0.6056240946227237	-0.347893565979327	-0.23737912409289202	0.3252458954354018	0.36276021123438223	0.0041224696639951056	-0.09623286840740033	0.48317070551340346	-0.14369178146710185	-0.29242638562973966	0.4115861854997645	-0.8347141813917576	0.4297235384038666	-0.2238110530038205	-0.4630983125418454	0.2748646458095655	0.31902579310907114	0.08942547878891831	0.4122624166256501	-0.20367321862713023	0.1601690338790555	-0.0018004129055276042	0.3439740049268726
0.22127663215950996	-0.15434496551597346	0.7018431368130869	0.008525518108246678	0.054679906438892464	-0.28189625656507433	0.40539896291247135	0.11015229204922809	-1.0702835849092738	-0.27120262750937896	0.6066715977222045	0.322765212201327	-0.9013707314165291	-0.2660554753152886	-0.536172617086571	-0.33221493033195987	0.7638255529450902	-0.14074543965320363	0.3084846354497867	-0.08636748022065413	1.2687331713327594	1.4189587272616084	-0.2272063552074682	0.10841046248893124	0.13581320353926957	0.43873142780070573	-0.14690915968288193	-0.6435480883352555	-0.3461337371600607	-0.22850706166395818	0.3143596406659809	0.4218306884014658	0.02046798585877449	-0.0787900943731162	0.534172508104747	-0.17414633474935318	-0.33497204282262266	0.39523777713596225	-0.8542025898826019	0.4629466921297924	-0.182450216052971	-0.43967972637775404	0.2945095177704171	0.3540053717403754	0.1084431487487485	0.37886844201088976	-0.20636848591623208	0.13746733532770872	0.04861108145235291	0.29705366778844183
0.18207056505295682	-0.08920445931021741	0.7060185355650608	-0.020254313575536434	0.10292345258550731	-0.24424150472183057	0.361746418450287	0.19759255691951058	-1.05979288251921	-0.2171995729105749	0.6154662308958322	0.44562083488886284	-0.8510615646189864	-0.19810477526005982	-0.5168840743226684	-0.24922805026746558	0.8138759955907101	-0.12294415387341577	0.42275856251051075	-0.036940725103975676	1.3105433824172767	1.4252070330906483	-0.22631780616026664	0.1194811194547005	0.12540076508964143	0.4473673309158519	-0.12144612541118356	-0.6636350078259727	-0.34249215306881464	-0.2162124477933362	0.3533623711923293	0.4316758297189712	0.0446569690368331	-0.019172567414600595	0.5734221240245104	-0.1713924008149009	-0.341871318555392	0.41664561300767183	-0.8718507066056761	0.48520337759913756	-0.170347321912695	-0.42889155752049923	0.29057276430644735	0.3578473795989773	0.11725961086131173	0.3691864929935022	-0.22379692369810308	0.13582827806358813	0.07286891672262977	0.3077851206940768
0.16827005109583512	-0.026417322261333653	0.7059119554746192	0.0039154400424960545	0.16991455925034624	-0.18241246125288316	0.33000792800666673	0.2777442193034792	-1.0422979165892292	-0.1608465538207819	0.6445629141656974	0.530663213972155	-0.7916843583204418	-0.14749513602661615	-0.483964226270149	-0.20046519514505082	0.8316475210859094	-0.12686730636867632	0.5424654034252117	0.010156421526118791	1.3123313727262478	1.385819537453771	-0.2354054017655333	0.0771586753126493	0.13200403861641824	0.4663656220734332	-0.11751186367936492	-0.7141925641415681	-0.3537993271840866	-0.20896610879198868	0.40386591958336276	0.40227083723009593	0.05858845671197238	0.055308892794690735	0.6077722850891277	-0.1541275666207671	-0.3474116464868856	0.4234435154157035	-0.8740196355425368	0.5037592180880628	-0.164173479422353	-0.34245331408246554	0.2721726314356866	0.3537412544015859	0.1295447587706178	0.3490226840794731	-0.2477182135199744	0.1299215604615362	0.0720969339851138	0.2641072237801011
0.15057381146917623	0.017446016525061038	0.7219662855676174	0.05918589947004567	0.23107953106503545	-0.12669382541987023	0.3057075552525928	0.3586296369149613	-1.0115456532231613	-0.09532340382008024	0.6852301950119978	0.6188129533204106	-0.7515746923610058	-0.12228084697144204	-0.4408954937984023	-0.1298925719788519	0.8384873184156614	-0.11986715981127898	0.6264462306528291	0.03147507989422857	1.3032377222920204	1.3409589084657492	-0.23284196428101334	0.054889780053434645	0.10982343581174552	0.4769593289493105	-0.13572621537552026	-0.7618215660031655	-0.36571472355933	-0.2180419704828616	0.4536341347082809	0.40256976909081266	0.10270109826137448	0.12483212222230196	0.6396553074043079	-0.14944158845219663	-0.3433625774439167	0.42626792604292707	-0.8426087851615259	0.49633479357176363	-0.13924258720734292	-0.29191181120556553	0.22760056487387423	0.3285957918951453	0.14330211467013837	0.33048121913320444	-0.31961183832842577	0.1355830560834725	0.05929085913401333	0.2333678515460132
0.13560961333491486	0.09615461470615419	0.7482393909829407	0.12137815460278908	0.2719057907326995	-0.03314189133033546	0.2823647157248789	0.41222888314955497	-0.959685687530094	-0.022964859131256742	0.715297355892441	0.7222596960083163	-0.7148686674966821	-0.13095493153998922	-0.4212798713962599	-0.0963684136368479	0.8419752381029912	-0.09208095064324068	0.7062916439175719	0.0866785788786685	1.3285878124981523	1.3309765313331376	-0.1906944702787159	0.012757057725949594	0.07601503070161034	0.46555513653671393	-0.1442459026475753	-0.8423405380556022	-0.37707346827857674	-0.224053708523592	0.4878602740821453	0.40690642744880234	0.13731067653173512	0.22111713148273737	0.6410176096354442	-0.18458950640867808	-0.3407842107054214	0.47389488983357453	-0.8544832911841734	0.4582783325987118	-0.12453948128010432	-0.2679609953818295	0.21425017090867518	0.29274942116146746	0.13388495259212005	0.31214456845785266	-0.38627565555320387	0.1752787651787755	0.060894768070944474	0.20697215153671475
0.1395676828334115	0.1583257749380355	0.7648205250737997	0.2163633392298519	0.31085731554821294	0.07664087312988464	0.2563241052834927	0.4611190473329959	-0.8576523534258333	0.03157245924663834	0.7591238971080968	0.830751682898477	-0.7139947044783737	-0.13732885949770737	-0.3972622129099691	-0.08640399439347346	0.8590865819206396	-0.09626821030210472	0.7305801373541841	0.13628711197519697	1.3204634275649185	1.2928030932832582	-0.17660846085125062	0.014628390742991779	0.05740048914888711	0.46344427971325486	-0.13537584718858608	-0.8923599086032901	-0.41405658583476396	-0.24320565360107418	0.516032457342172	0.43490151328011145	0.17659448805802241	0.30294248861020145	0.6615000787099012	-0.18534182153240933	-0.27466370368157444	0.5438677729223211	-0.8640115095382168	0.4459801970129493	-0.10676228746284351	-0.2521330124193336	0.18711671591050685	0.23754913073702905	0.12432779982414913	0.31611015110317847	-0.48260775757485996	0.2105165440882309	0.001034740148464186	0.19268243867135276
0.14727882550192647	0.20620410198452746	0.7674246426500243	0.3280184528328676	0.3550770955911692	0.16382412532950927	0.2364737128758509	0.46761441041514057	-0.7441448552803556	0.10389885775575709	0.7920552476286729	0.9153856148641729	-0.7269883518246396	-0.12286967320744965	-0.3808821269649513	-0.08263482596765284	0.8441425032285576	-0.07128831708818414	0.7404728401438126	0.1502243373356689	1.3211632462800542	1.240657178372329	-0.18218079957574956	0.007857213195193162	0.05251137846206333	0.4358721183106479	-0.11515304925344658	-0.9254965171712122	-0.45214822157262996	-0.2681734996589568	0.5436163913136844	0.4895542380413495	0.19077178459299085	0.3544736596380285	0.6858436421123015	-0.18916589100232	-0.17497518909736778	0.6019888985476385	-0.8628582481492149	0.4308501800319434	-0.0956270300013707	-0.2270909360104271	0.13993899318404868	0.16580548492531874	0.11693887808655963	0.31524284522427826	-0.5660775647860111	0.2358019944519512	-0.050471591059485954	0.18042679639123999
0.15334504734718926	0.2238277648897749	0.7802624139851557	0.4310387390337499	0.37200434970507334	0.22635176597625323	0.2320668720949095	0.5196041489672898	-0.6417686555343827	0.18354892922824775	0.8228134113356494	0.9446926178516402	-0.7466302952900925	-0.13959929420534262	-0.337030598178142	-0.04281613199015581	0.8172785998155818	-0.04747491584763573	0.7136575977676833	0.13638372220949363	1.326555189803271	1.2399855525847638	-0.17587505834956743	0.017431704873368266	-0.002005797790300834	0.3958932089599309	-0.09514586477266601	-0.9410010488671047	-0.5010090095810671	-0.3235694232320316	0.5708080628463041	0.532420813205394	0.23396689432913212	0.3878447836806285	0.7341907628422576	-0.19780743373057164	-0.05208950065852327	0.6471676119292032	-0.8708439260891913	0.39594426931095833	-0.06918692652872441	-0.18767897064096295	0.07584466264438758	0.07389797394590084	0.1087585109096609	0.32951053827781684	-0.6077680006567616	0.24440768169808663	-0.09012781143182114	0.16565815723450297
0.16336521352808836	0.23374001104312497	0.8053430435422351	0.5367061002140836	0.422605230975657	0.26850513204541804	0.21514800925126415	0.5963013748915605	-0.5399807749400244	0.2640383882853231	0.8272474410050921	0.9664362342783045	-0.7825560323714503	-0.15271711506962937	-0.2715684365215282	-0.03533383319526588	0.7823344120869176	-0.047480516084353816	0.7102377168329898	0.12987931827915764	1.3647450701695774	1.2393692480185594	-0.17511182059184907	-0.011064311064706654	-0.02087858388443778	0.33832974335915156	-0.08809019314982072	-0.9278217755273431	-0.5343224539979874	-0.36412353637556	0.5647659931813822	0.5721152374166447	0.26873879920503935	0.3792138708652532	0.7760812048558965	-0.21966317708316518	0.0957261220987597	0.6971023999759044	-0.8586252524719924	0.38769406945945784	-0.041230506826733744	-0.12937839437121096	0.016542976191400317	0.002684555540467942	0.09246603372331035	0.3495541367356621	-0.6657182521889685	0.2708412360780938	-0.12468802609023806	0.16198652102110683
0.19066262945583706	0.20262615786088883	0.8161012852955458	0.6266936313805829	0.4613090615606857	0.29949254878669695	0.193935263173158	0.7112505783268708	-0.4395691199022268	0.35261220344636895	0.8164401340302895	0.9627380750213079	-0.8214938644440138	-0.16249769967527108	-0.19250568402316878	-0.06158461723657081	0.745936024848697	-0.052582779753056155	0.6817617039514512	0.1403324085942531	1.387844140883227	1.2005277833519066	-0.17316884875914473	-0.03501038469812182	-0.04166715359420469	0.28921304439175893	-0.09231408160265983	-0.9463442927063245	-0.5794754321557143	-0.39515449782126666	0.5590929327888896	0.6162918248739635	0.2905763655541692	0.3449722382867362	0.8767175557818879	-0.1779012309793206	0.20539492987382166	0.7550509220980584	-0.8483229792547125	0.3623305255547231	0.0011210579609693295	-0.12343614030133587	-0.03837402943359127	-0.08942735375058611	0.0779848794161401	0.3824485726771343	-0.7067867427245021	0.3114314579166494	-0.1918808809049638	0.12809315365477597
0.2037167801232675	0.14645896240233125	0.7974294916733119	0.7399247108074128	0.4928076707713284	0.31899393741844095	0.20065048352663645	0.7820297256224962	-0.34902306111414527	0.458338339478777	0.8327703408616521	0.9593382139172913	-0.8444875795538257	-0.14990870698599806	-0.10238488649113231	-0.07197358567076557	0.6960437413938514	-0.0716780935637326	0.5968840753285127	0.11584753822128924	1.3753180550439497	1.2045472535108788	-0.1508794215429968	0.008391210456022258	-0.0680423955250346	0.2553222264335686	-0.07813163679839379	-0.9628195023763897	-0.6255459007637962	-0.38541450025171337	0.5340437094576995	0.6116102826623062	0.3047382024124191	0.35328363860578244	0.9655526355589649	-0.12949047421762833	0.3260355488447705	0.802150900462504	-0.835173132515059	0.33764869988182944	0.046054259569706976	-0.09725964328999392	-0.0577173747600497	-0.1876186115341017	0.0966970132390586	0.4521820408023897	-0.7586891813363638	0.40198469480150933	-0.2426452531225402	0.1387317607855611
0.22646584001291892	0.10425405002660511	0.803867175575899	0.8488329128427047	0.5078803639143614	0.3076370121000461	0.2042635769434981	0.8309156058215494	-0.2896885258071048	0.6007867247528849	0.8534406601743374	0.9634474554345784	-0.8743548469021267	-0.18272944767680188	-0.01430325550259709	-0.08511877374407457	0.6513570819539239	-0.08592061558402089	0.5307578153241039	0.11735287641100263	1.3347318931917693	1.2199637245328292	-0.12047922412827508	0.04893299233311926	-0.11675582891279043	0.20053328820203853	-0.05764501311111064	-0.9884682939995789	-0.6682489699169654	-0.36043065623679	0.5023653221316724	0.6746417923528668	0.33218299350745495	0.3343297823854158	1.024627725418292	-0.07846558245785133	0.43233052764127733	0.8229503133574851	-0.8608834415744477	0.2838919178284582	0.09464152356287547	-0.06849562349914835	-0.08266331622323062	-0.2879873921855145	0.1222179289911914	0.49988466035482737	-0.7965534826630767	0.4812381639571255	-0.23820317419236953	0.1534196862454631
0.23111824721774324	0.09330985469065887	0.8204536640400963	0.9320792383747175	0.5278812285166994	0.2632956970795609	0.19827744620821547	0.8933613500451297	-0.23061793902969235	0.7442560555116073	0.8702814349920273	0.9929136210407734	-0.9116325028952504	-0.20407739517101517	0.054951003972932545	-0.08838664520569803	0.6316105200853988	-0.08677573439589248	0.4479401879422996	0.09714489314782043	1.3064264079518468	1.2265957395842981	-0.11016053248826743	0.10071538322356896	-0.12607287173057902	0.15340453981076263	-0.030911893242675313	-0.9555039513171952	-0.7234976848481456	-0.33194500653322906	0.44298723548387836	0.7001354409594738	0.3565424196213387	0.3139763473195232	1.0585871320501403	-0.06791243499820816	0.49983037602058483	0.8523594495568521	-0.8666697980441309	0.2232333098186033	0.13163565623962578	-0.08709316267276024	-0.0978014950677705	-0.4007157584176274	0.1517792277718641	0.5555855570996391	-0.8186775122583809	0.5637256942634545	-0.2721076623067284	0.21649553335925797
0.24667127595177255	0.08037944984169935	0.8509014778994782	0.9918627198589034	0.5806978174260689	0.22998717696567494	0.20634062317621088	0.9354672982319194	-0.21523777533953484	0.9429667704193114	0.8668907399033406	1.0208782823398308	-0.9350056467600085	-0.22118875902811444	0.11833834954834437	-0.11372071973167305	0.5967946606607673	-0.12749079938990823	0.37058116021548426	0.10396242386591163	1.252483459195851	1.227932220272809	-0.07453808049526131	0.16192813092476463	-0.12544792457531845	0.095602659279997	0.009932856630581167	-0.9400912672403688	-0.7681549967810133	-0.2967633843274455	0.3794241852260156	0.7238857431499068	0.343448846424358	0.3024405605611198	1.0645733386262486	-0.059171217443897514	0.5453002949849595	0.8818784346827767	-0.8954427117780019	0.1474069765683328	0.16183821070765556	-0.07104064782853806	-0.08834151302395184	-0.5057471831247661	0.1588804279185836	0.6208999550917851	-0.7807413591115551	0.6180338322918765	-0.32798491429153753	0.26623955556847834
0.27399790773883537	0.06040149544617435	0.8693407551069106	1.0752162600205042	0.6226232458862695	0.16206056746821013	0.18410713099169032	0.9804555251603219	-0.21733151831913103	1.0884063970922413	0.876658696662943	1.0311247711918365	-0.9856026331689127	-0.2507351782861249	0.15940999361944713	-0.14385153009367607	0.6123866741725101	-0.18284062698391546	0.32356733780382635	0.1015334644291643	1.2128367404476357	1.198289847165667	-0.08222822420646117	0.24548039175168695	-0.13242276742432046	0.0484553590023301	0.029211305281954352	-0.8974449815132575	-0.8186665992361805	-0.3003844391556373	0.3140039615407154	0.7247407819316708	0.3109788874118783	0.28875197685041115	1.0859018117471153	-0.015375669819829846	0.5680863766809786	0.8730770550366564	-0.8700799039444496	0.09173791477988516	0.26634887708136085	-0.04269036144225535	-0.11866158419082347	-0.5742597091151468	0.1549593831930898	0.6859593526284506	-0.7485205911634879	0.6630315139149718	-0.35494599995120985	0.3246667027492196
0.25035892889196476	0.06781372143127862	0.9034757381266607	1.1128312978952533	0.6776999933592766	0.08972042797792076	0.17354676144861195	0.9836565744778994	-0.2543229501180247	1.2256627089761485	0.8951780277701307	1.0372261805859146	-1.0181670312981297	-0.27772491804573907	0.1768198252271999	-0.14003485114147937	0.637043522305389	-0.21999976567170224	0.3040784197562472	0.07593428750274979	1.2077647522934445	1.1710502881732394	-0.061376395905581735	0.28406695661681275	-0.14205576004000892	-0.01688438486779706	-0.01843063594629422	-0.8723091261626962	-0.8556763070176684	-0.3243856040621994	0.2704117816535657	0.726092726638045	0.2984086242718281	0.2589419499926603	1.114145392398349	-0.009217445449958875	0.5043957952322129	0.8444137688281638	-0.8561681044574232	0.0020446135094296823	0.3438389864693076	-0.024737344599135708	-0.14086111033882368	-0.6018177108082788	0.14573292402131294	0.7165143770224237	-0.6981900492931775	0.7042866955985355	-0.33225840873714496	0.37778250210847303
0.22846644693735868	0.07119371861648785	0.977219836953229	1.1300137807535697	0.7301390913375941	0.006966568933222716	0.16725746690082333	1.0254455078200304	-0.2950787101788767	1.3284710601361878	0.8950380057805691	1.0308602028653417	-1.04637662669502	-0.30112173696923017	0.20749725891654616	-0.1220015608352659	0.6926961080885052	-0.30009569526412483	0.3417587559603015	0.08600299241755874	1.2087745915942079	1.1570643892263388	-0.045927414272614826	0.3166453323674698	-0.13297973516096165	-0.06360789049071316	-0.07454457419748566	-0.8092472819078781	-0.8910927662472835	-0.36806151624927164	0.24524334734563297	0.704490997196517	0.2970172533671366	0.24651511460929126	1.1566768543124304	0.005912937054819187	0.40533231739419745	0.780039657224255	-0.8443786657037426	-0.041415540269381726	0.4380581863566859	-0.008176870922484867	-0.1521451445561836	-0.6111496952062561	0.12644983080522204	0.7864430854006621	-0.6153835901443572	0.7125749269064101	-0.3324927937070428	0.4161642206128734
0.2066850531920054	0.06930364462375158	1.0197180914559905	1.1245590133954808	0.7669287283264116	-0.07411815583411985	0.14335427744289578	1.038667569141233	-0.3481794898050994	1.392950282639613	0.87021939272836	1.0415725849456763	-1.0558643310021794	-0.3276375544006408	0.20782518271505848	-0.13451632077012537	0.7381174795062065	-0.35676441594004665	0.4010283748546589	0.09620462205189662	1.1785355758298628	1.1383653034603927	-0.03586847336962828	0.3342918360826634	-0.10202283491388058	-0.0913504973495399	-0.12581041554561462	-0.7614811880148622	-0.9138554979271547	-0.406057988190659	0.21607532028279616	0.6663079154964839	0.29952002043114184	0.2506949412226191	1.140396575086385	0.026893575377166447	0.2825703340417798	0.7212000410995221	-0.8257130594720357	-0.10536251288865235	0.5603483830629494	0.005147412268853395	-0.1739326777461508	-0.5667877843604541	0.10425479360281871	0.8140564569549322	-0.5090900171020554	0.7431596845261417	-0.30396637431986717	0.48101038469239255
0.18435054790411953	0.0610970057821657	1.0515891821732513	1.1182023252737667	0.7518455037334907	-0.13525594999689372	0.13287538801214843	0.999596226944188	-0.3672529140057604	1.4462979059882062	0.8659043248305366	1.0335364537855392	-1.0383809322480178	-0.37609679661753176	0.17403604438715523	-0.1546199736295649	0.8051484349059752	-0.39966230386695056	0.42638759925344233	0.10123657638291841	1.1481572685671444	1.091040567590458	-0.010970618742072853	0.36291347254992207	-0.06286282732229295	-0.08656295116768756	-0.18020259315956266	-0.725000488476355	-0.9096038374767197	-0.47039631923250685	0.23096947388438047	0.645500999432796	0.30200361749601556	0.25879523507087676	1.146802515348829	0.044272188514248544	0.13617208306149492	0.6803708835346094	-0.8219236674843465	-0.15061509752777577	0.67796489725606	-0.005724457084310961	-0.1989465108832578	-0.5464209301532081	0.060627105146845085	0.8568118518088923	-0.3537235703207699	0.7181621514197956	-0.29787542365472397	0.5124761111676764
0.12413729276464358	0.09033071779294821	1.0837558052137914	1.1091185966696457	0.7259285629635184	-0.19321651073539486	0.13023025149656206	0.925177097504419	-0.3836460687229815	1.5031121619009686	0.8785529778875787	1.0472565877369981	-1.0232117361932436	-0.3779017960206016	0.12190914750481859	-0.1633826201993543	0.8571241135414354	-0.4156468728555378	0.4814190609808776	0.10904487588677447	1.0936078483569072	1.0681373596704575	0.0027142258166860554	0.3902984340548814	-0.02210221341958236	-0.07124083224783022	-0.25770777721313787	-0.7050179897525591	-0.8917035087499035	-0.5349004681796629	0.27902816741410635	0.6218954313857612	0.3281018707488452	0.2836585238158202	1.1311075655437959	-0.0010133979030218232	0.05869910492485121	0.6081615609415739	-0.8035567912140946	-0.23038191426485333	0.7152981222660617	0.039555960863903526	-0.23367743840350513	-0.5212078854198866	0.005077782007383558	0.881630162167481	-0.1780162249876585	0.6598601800205077	-0.3037321558017899	0.5597465182954787
0.08393374671914643	0.1138856939787066	1.1166663500834004	1.0723649823552848	0.6819616744899519	-0.2671364474317214	0.11719002776835788	0.8691847192701369	-0.39569277777571543	1.4962712543936103	0.8742453095257888	1.05988629964161	-1.0161986886364198	-0.4066432921002915	0.05847569779139798	-0.18470083702794174	0.9383408503427301	-0.43160530740610914	0.5441746100125298	0.16238742879781384	1.0261091463266048	1.0252131016665564	0.052103981134253595	0.39752135563168356	0.027287924180790745	-0.0704715087090417	-0.3509206705291781	-0.6783149973016039	-0.8636305036833152	-0.6751820483009474	0.3219739554719289	0.640852726073785	0.3573303220453118	0.32175386833985564	1.0889093749497998	-0.08931434303406803	-0.0325266775087871	0.5529102614751633	-0.8194071338915613	-0.2955514209417184	0.7349332595713295	0.08306712104408717	-0.2669936786434467	-0.5132353549017254	-0.053175428815249684	0.9086456662924796	1.359225403255726e-05	0.5793065844995609	-0.3178573613312327	0.5765854283979868
0.04004104326229666	0.12317075341674966	1.12965979850887	1.0481586371117506	0.6615115136164157	-0.3278784866022965	0.11169912479624507	0.8114021973959898	-0.4050158805202445	1.4598028812170194	0.8874005462036021	1.0407699204810317	-1.0196506750377843	-0.4151204074686343	-0.0347325834728897	-0.22470287290850433	1.0050877085690308	-0.41966410932765424	0.6156706701884302	0.18844752561508804	0.9971638556218447	0.982463339327808	0.17177407697585023	0.37444433474611094	0.08525891839504264	-0.023744524607427007	-0.4425423815511743	-0.6411487034465579	-0.8315648569371724	-0.8250939388495434	0.3678827801912255	0.6177169561780246	0.37989913110324103	0.35877957957579787	1.0370616673525572	-0.18738754915312933	-0.14336059551439512	0.4647983765591195	-0.7977110022248476	-0.34223479409074065	0.7487424145569346	0.14766832253243972	-0.2883160443643188	-0.44958113738220584	-0.09897888986370751	0.9280744999136843	0.11668868808688446	0.4816649469671705	-0.3878342060715899	0.5729003312729956
0.024905869260320936	0.12077623400027533	1.1405079873834254	1.0069290522497496	0.6141692270676886	-0.3905880591770009	0.09799993904494245	0.7616897188979481	-0.4201518612178523	1.3623254978539232	0.9003981158443878	1.014843805570183	-1.025464893016321	-0.4364632973895768	-0.13525311089616307	-0.2500765395397933	1.069566444669615	-0.450967789843128	0.7074291579623737	0.22423099714798383	0.9553308378479205	0.9592897575943697	0.30782557651079817	0.3372996605251487	0.07961353667608131	0.01838970811944358	-0.5260284419509987	-0.6189123002706947	-0.7875433233975524	-0.9702964537797462	0.4422942891983513	0.6127431456324411	0.4102057402540762	0.3820444907561981	0.9994284222872329	-0.24056379652013216	-0.21376890658905986	0.3938533527671454	-0.7967044683493398	-0.3924829011031449	0.7698797053886332	0.2453183070946078	-0.276056297289937	-0.37345127129970856	-0.137493356646094	0.9632403048165058	0.214622357129656	0.3872106858886893	-0.436157250242741	0.541998133781342
0.010082266382593663	0.1335342334512489	1.128432315985775	0.9536319872162924	0.5864592043752171	-0.4495076957087612	0.0461233730864935	0.7039310749695661	-0.4229038366121478	1.2198076653764447	0.9272049273093529	0.9831377686739448	-1.0434435519579768	-0.45446375491495267	-0.23423187698318343	-0.2757730341067133	1.1749951467172506	-0.43092939616920267	0.8059378742421777	0.22781105724868994	0.9225966364151212	0.9406059576179141	0.4394122577021907	0.3073287261366142	0.07659386000128322	0.06783923952362512	-0.5859877466037943	-0.5522906469799691	-0.7569389177799752	-1.119625522203726	0.5398716401736834	0.6112481848603665	0.47143317151178454	0.373875729944442	0.9654132558475949	-0.2956641665000466	-0.2818893256842817	0.32970806759068283	-0.7856595034538447	-0.41366802625499866	0.7838384238079342	0.3101928739214639	-0.26681400661348237	-0.27425162098493827	-0.17313479333505197	0.9650645170674064	0.2677135112485483	0.3242255603499235	-0.4588364148333869	0.5018206520110293
-0.00036235479093449927	0.1306906086153295	1.1086549712283895	0.8944312536227595	0.5391729943778426	-0.4896509725229091	-0.0043211244252022276	0.6538350745249848	-0.4211993708670512	1.0760254642272762	0.9460612219036154	0.9591131727312083	-1.060221085663836	-0.4603888267089792	-0.28579416051342843	-0.3210030552165616	1.2566223150393299	-0.4231488006228351	0.8981775671510738	0.24844933290292404	0.8767089456897159	0.9258685073543956	0.559058062679529	0.24657705486219875	0.08119405815897576	0.12346185314986373	-0.6398052295105842	-0.4981420981577977	-0.7309347876752262	-1.2497998872817675	0.644827636652806	0.611230135776087	0.5546396251605996	0.3719708812099505	0.9561522747696671	-0.3684780746149698	-0.3566321562769058	0.2514831806462803	-0.8063287334739548	-0.44426549433882717	0.7389895181534248	0.37129391517605065	-0.24479467810840666	-0.15316452982248002	-0.1670889862066523	1.0072535391361939	0.31585252235937916	0.25935191150357484	-0.5214218000276876	0.4702056302200911
0.029488439884492273	0.1015593465612106	1.0847313437563462	0.8526003882516748	0.4771605349071291	-0.5190509056350592	-0.056917925038404246	0.6239485246250172	-0.3921327185365106	0.9602039958664259	0.9663239975393658	0.9252647648246108	-1.0980183420185332	-0.505003362693416	-0.3412571787962354	-0.37255502188096623	1.3588445890823997	-0.42808148912372745	0.9896896913993146	0.2786931324905166	0.8371498292928319	0.931937675357382	0.6602008124545786	0.22075946216237946	0.08556946073918895	0.1670321178327106	-0.683105858098771	-0.4865068624142334	-0.6953746635122557	-1.361214257229833	0.7425561909580767	0.6174346304504701	0.6067104444945342	0.4039286515060351	0.9053825240959933	-0.4474799537907358	-0.38905736399690743	0.19262932079780565	-0.7979332806436333	-0.45554990572374987	0.6985311448829173	0.450488448259761	-0.22033387740677918	-0.03548555228526238	-0.1473794719273324	1.099902819946207	0.36053932986693055	0.17210050497293267	-0.5994600312791036	0.40533335542359306
0.07038068429603103	0.08409106136032037	1.0285029453723964	0.8619092538500646	0.4020863421336953	-0.5631566355303945	-0.11605685107867258	0.552464416095301	-0.35275828350597693	0.837380173149142	0.9860790511641861	0.9050347743614774	-1.1293997940376357	-0.5253517120074779	-0.3823833686080818	-0.40737901949586985	1.454124172775666	-0.422751557164998	1.0663192152238383	0.29986790327563145	0.8162715736832681	0.9420549359036887	0.7596120784088405	0.16834086334511095	0.0729407387438984	0.21386577528107523	-0.7150986183382108	-0.4996670868329997	-0.6754912813023364	-1.4417548502572342	0.8927144758581205	0.63775946035118	0.6616062105552938	0.4568854025238598	0.8333254021135886	-0.45026732289117144	-0.396114373595469	0.14703191713531485	-0.7933849823224588	-0.5026154341608448	0.622999324425825	0.4937302592818266	-0.18286862366941806	0.1589553992394818	-0.13174637416095647	1.114096642135076	0.3419117203795916	0.1290359093225502	-0.6468447033115597	0.33562931229634596
0.10035096310041461	0.06519812579253244	0.9961751641966765	0.8589234431029038	0.3427767040521095	-0.6197645698449241	-0.14399845446357284	0.4781866581403119	-0.2885262634947407	0.7569918134692635	1.0342147406488376	0.8620181779933281	-1.1573664865339053	-0.5393785173521779	-0.4179406980317258	-0.4366284486826687	1.5370528730888013	-0.44570132723386474	1.1483625257871464	0.33255779177413747	0.7974224050925682	0.9179462194959577	0.8404977797337386	0.13750722615434827	0.06525133950600241	0.2428003408405422	-0.7357746868710654	-0.47534698969913025	-0.6325324130715384	-1.517580385633223	1.0128652327882222	0.6541690243523897	0.6962722166456781	0.4985873992159592	0.7409750972816742	-0.46818069801567075	-0.40745028482608747	0.1147857529401802	-0.7958584492180015	-0.5085425623357914	0.5240973624005438	0.5214361213475645	-0.15538695008562736	0.36657537870008294	-0.11216427893654998	1.1299695888885462	0.26564537468475663	0.06929494580525959	-0.6822818901933434	0.2559328634539912
0.12778907134735257	0.03675194461205701	0.9885098758165958	0.8507560495211877	0.3345532829544548	-0.6719446286490396	-0.17463064210271284	0.39808893182207145	-0.2387654941434222	0.6577084448432362	1.0873804070511879	0.8392189234033804	-1.1798009360430697	-0.5359240562445713	-0.4355940374106505	-0.4415183782435107	1.603795821865684	-0.45675320772155964	1.214595932275775	0.3754369766855811	0.7843531118109369	0.9525399787004897	0.9098074579648315	0.16096004571937916	0.06871906234897189	0.23319858014014966	-0.718767664639027	-0.4741030856981473	-0.6170060529981086	-1.6047765149472906	1.1190942823832626	0.6503091837760195	0.7214335361909653	0.5697727701432866	0.6536021525709931	-0.45125936022383295	-0.4262574102022437	0.08546564657208021	-0.7772700018316396	-0.5274803655725803	0.43743229692742214	0.571591019528111	-0.12363125472223313	0.6029313138495136	-0.05186817742001455	1.1748149541700177	0.14521197644573758	0.02270607995258355	-0.727086330135075	0.21185317558647537
0.1729992062277001	0.012588937866322644	0.967856645367176	0.8448825822652208	0.3243548730725983	-0.7247131819250532	-0.19523339678888074	0.2817710094208762	-0.17534057173074885	0.5476145092890964	1.1397548922930085	0.8217800760819104	-1.1970821370064915	-0.5553610377834177	-0.4469759153122837	-0.4381018841096342	1.6667700711109759	-0.4851105663649745	1.2344717518745925	0.4289387651884681	0.7789653792161966	0.9465586013978831	0.9364688871920679	0.1981643608944986	0.06044256813209241	0.2097368210661136	-0.7018106414347345	-0.43186968425862365	-0.5883692629896136	-1.6668295562142792	1.1828213367622047	0.6556399466710827	0.7355563373654996	0.6421975316740403	0.5559007681529987	-0.375559803305087	-0.4756663283483406	0.092283073986321	-0.775730309723062	-0.510965673461751	0.3903114065034255	0.5170552548552164	-0.10744500363659007	0.8718432296969084	0.009423410294144934	1.2055903526045828	-0.020297435034117274	-0.034613990043912836	-0.7635860726169679	0.15126845999675148
0.21934123726550112	-0.004113101121296302	0.9329264378696219	0.8604136029033832	0.35063439661728835	-0.7644741585926755	-0.20192797620193312	0.17012461748965563	-0.10740560278901427	0.4533610512536444	1.202921885437564	0.7951487969861021	-1.2000105273613197	-0.5652900933413789	-0.4703454535148217	-0.4169566543257998	1.6699175297667856	-0.5039990447662126	1.245576677695964	0.4715226722242378	0.8010951618703063	0.9512481243101562	0.9090862611604056	0.23409380921786277	0.05958054275439798	0.18556719157695978	-0.6751810122009366	-0.37833758947974694	-0.5662534676054647	-1.7242284791742641	1.2969506881616553	0.652097574852798	0.7465407468677359	0.687386990961912	0.49440938694266895	-0.29864773571538683	-0.5218730435024022	0.09551243831374837	-0.7634055017192861	-0.48907125980119465	0.3719711313957635	0.49815501641105253	-0.10878619270473525	1.135256111963232	0.05173083585450714	1.2289415079695278	-0.18287157404728097	-0.09830440251759888	-0.7817173573389685	0.08789526479733312
0.2700237015738574	-0.004574977310963112	0.8884259107457915	0.8524081981346162	0.35623794859019364	-0.8207823409479902	-0.18340304178374386	0.055434887965758614	-0.03711217074532594	0.3852211735869416	1.242632918550275	0.8242444615294975	-1.162200818615754	-0.5637642313837079	-0.46325515657233385	-0.3621983362403353	1.701797378927441	-0.5517145549969178	1.2289146655197236	0.5281727210430532	0.7959678300847153	0.9558975519468632	0.8243502770551736	0.2970441204448641	0.1125470157688528	0.1575277545358726	-0.6470756763687946	-0.364416792815408	-0.5387846385326229	-1.7928477623837922	1.410261655147056	0.6506146279414695	0.7557581926193973	0.722499295092926	0.4876641338889577	-0.22014433578189876	-0.5515766997986085	0.13775482859407742	-0.7504150009638135	-0.47213297923037556	0.3578485734626446	0.4488513970020883	-0.10050516052891792	1.3576634848016542	0.11601496933019499	1.2680638717713308	-0.31540130157138574	-0.1367149583030546	-0.7791972767749169	0.05146115036739749
0.3254085749140345	0.010884040041792484	0.8491949871479996	0.8417766526948979	0.36456982994448756	-0.8506512742848014	-0.15899770984760414	-0.05023218542885381	0.03415921157287251	0.36506430179602833	1.2652089029891858	0.8544637509176859	-1.1155117548030202	-0.5436924135484551	-0.4713364976757922	-0.313609077271986	1.714333016755527	-0.5712646080290654	1.1997781606121707	0.6017239698034004	0.8308683812695683	0.9866145511064968	0.7204553984745402	0.3800837748341185	0.19254164213023833	0.12559126185971464	-0.6137770591693853	-0.36058912069044624	-0.4904836885662622	-1.8286624072000799	1.5008700821816459	0.6622634776667367	0.7419530878014339	0.7495229366086477	0.45566397636121836	-0.17846899239577718	-0.600391833529854	0.18831095427678615	-0.743779324351766	-0.42257775037654677	0.33990974815269404	0.34418104893794715	-0.10452329639943965	1.544696781560347	0.17217129953643787	1.2738948043347083	-0.44433777484226356	-0.19723029361840774	-0.765015581658854	0.05130125889825672
0.37764881234037684	0.02602563280582757	0.7979621803160389	0.8593922497098708	0.36172291917280075	-0.8960278082766395	-0.1222129738909971	-0.15083306102461957	0.10863096328617819	0.32324298114060224	1.2916161395083299	0.881504004159629	-1.0510041510576709	-0.5278902683502361	-0.46170774585579	-0.25480018225832046	1.725511307982623	-0.6242316469044535	1.1792522700837507	0.7022092817083436	0.8682581175497981	1.0430067181326712	0.5978626287381037	0.4118038158980014	0.2509585658807646	0.08179715707262782	-0.5934083376012086	-0.38638820529030526	-0.42524687453773913	-1.8744744879750872	1.5292041040153785	0.6842848814890559	0.7231902965549041	0.7666387808922239	0.4244803781359178	-0.09585625232152029	-0.6282689328458492	0.22640237895139753	-0.7390967101276089	-0.3872432969878837	0.3146767056780745	0.2687633203047773	-0.11997745623475631	1.718753195654715	0.24893595917050043	1.3181898980254618	-0.560757113367732	-0.2647474846415445	-0.7294336961287654	0.07314256301477343
0.4000333388677898	0.08077349905174643	0.7740336344001061	0.8601109034690152	0.3915084581256779	-0.9631840586725096	-0.07319213364283057	-0.23099001167128294	0.15809411829875125	0.31229681317827845	1.3159384144512	0.9113601708845612	-0.9648313105897606	-0.5081491395968853	-0.445470322996976	-0.1572702082483031	1.716174089975938	-0.6782716911349411	1.1222601010830924	0.7685512007138942	0.9144756894042072	1.0553386228442605	0.4710193997007265	0.4914402254289092	0.3307145381331933	0.05729591261422937	-0.5641919939613445	-0.39810244030622444	-0.35310009918412455	-1.9366219539655305	1.5861637747291317	0.7252424489120242	0.6704587306380076	0.7801597020506504	0.4080864004030496	0.007258028908991354	-0.6618308934802593	0.2831564043882842	-0.7286644332463827	-0.36089957531104583	0.28896498463082054	0.23714156876176234	-0.11655519025590837	1.8106169922703503	0.3072750146793514	1.3454531128343845	-0.6295452321664551	-0.3382378552987283	-0.7062388429913888	0.0843640448752124
0.4184387963911823	0.15704884690823398	0.7558159253239546	0.8140049748619436	0.4202299103236326	-1.0104401507569192	-0.01603167270380096	-0.28429584008997366	0.19385192996137074	0.28982570282883197	1.3498669947510913	0.9249759531853309	-0.8548193077826838	-0.446905683748105	-0.4182775829162176	-0.056957213789421465	1.7146897449146645	-0.7474271476154386	1.0541448060363445	0.8162008277001614	0.9381132100381796	1.0544891843410273	0.31848124945289286	0.5618324868663365	0.39020595384433354	0.052065440144784605	-0.5030022279413011	-0.3615791313844378	-0.31125074835015143	-1.9844144714914829	1.6719512120777544	0.7412657722659121	0.6364811439519117	0.7841962370903695	0.38497767409391137	0.13786328841655907	-0.7058523167840691	0.3297476334899638	-0.7317282313449528	-0.33460495138752455	0.2793791306472587	0.1805138262908328	-0.07901310942431028	1.863781019158068	0.35113455473413324	1.3319449184313794	-0.7105559987647839	-0.4076591877825607	-0.6753657754339989	0.12692063059572417
0.41740465203411203	0.22587971548993643	0.7449111714683816	0.7322343948716304	0.501911562111248	-0.9975105103446407	0.05188945746420095	-0.3117149905559982	0.1852762279041828	0.28299610734016667	1.36624899833469	0.9412711485775318	-0.7613756918734009	-0.3990833493542065	-0.3920241984135343	0.019051709990942238	1.721957777816862	-0.7886837181651384	0.9455995736348084	0.8609824805303845	0.940213440693646	1.0629850227202329	0.13376292704049092	0.6563259871050391	0.4458870458925328	0.028680207602112505	-0.45334657587055843	-0.3223628468316042	-0.26578904046798124	-2.013254007037866	1.7043352887325192	0.7291862226084251	0.5731297077098084	0.7556841482406653	0.36997991996725554	0.19698573017400328	-0.771227391975614	0.4136958042740694	-0.7426759075132079	-0.2963234775585854	0.2929741160867453	0.1528566662594404	-0.0744037465765903	1.842493829485008	0.41118539585376607	1.3802812349941562	-0.7324654778203101	-0.4457892194689908	-0.6414825203300075	0.14981490589299037
0.4150268596302859	0.3135769919117284	0.7400567191220546	0.6669699944455701	0.5805908616622701	-0.9414075876928969	0.11476270477661699	-0.3271281343181641	0.16527225126814596	0.2495495466508923	1.389423206802174	0.9674555074724086	-0.6752173698881169	-0.34741877654648257	-0.3569499884078965	0.132975252037892	1.6829732950468574	-0.8023729367977243	0.838585995088037	0.9012840221693201	0.9359516802953269	1.1155733535182626	-0.042199997222869476	0.7404355871075218	0.5129226320836102	0.0270058998552985	-0.43102421582116496	-0.30216866858573654	-0.24904467598873964	-2.008781015026097	1.782296919106378	0.735662381367497	0.5082548749238354	0.7387186949027467	0.4165304260164941	0.24745348064978195	-0.8228511449598569	0.4882465274885145	-0.7347667201010886	-0.2609268114662097	0.2941784654798779	0.12727113359680417	-0.055175160079607086	1.730801385959451	0.4658500150084367	1.4058467469371823	-0.7474411054968367	-0.5026460024177907	-0.6172412054029262	0.16158504070398863
0.41949455660163837	0.4112387192670729	0.7254397309106904	0.6268400665219158	0.6390239958918089	-0.9160846863890704	0.19537899375125226	-0.33797658737180375	0.14227646733208726	0.2503861348688251	1.4004729908808509	0.9556932845427164	-0.6080635555272027	-0.29129287678749277	-0.33013556200043204	0.24169639144668215	1.6505336819720866	-0.8390044585168871	0.7610053355924924	0.9244178566558586	0.9105133109815015	1.102698581003178	-0.23057191310852101	0.768993193473503	0.5356808281985274	0.028640205097081373	-0.4053067747318142	-0.2759532253127005	-0.22391236109973814	-2.0057248535775627	1.847787884005878	0.7140503102884893	0.4564735380364599	0.7117762682470611	0.4222766574340386	0.27065808784780676	-0.8376060395016982	0.5751632511870601	-0.7553570488766856	-0.24449659266942075	0.29198981295834947	0.08727520713494627	-0.03535201772334886	1.5886025101306374	0.4969700617365541	1.4155198491444305	-0.7371189634622382	-0.5670794570139208	-0.5729579469180055	0.1618368028947678
0.44082435178274365	0.49991656380593785	0.7270912580804596	0.58016196048063	0.7060163266667321	-0.9234099114600391	0.26284653925339385	-0.31021578563943086	0.11325471821756761	0.2274360536012811	1.4080290555614483	0.8949701103553694	-0.5433622479238986	-0.2553615553305838	-0.29395874880692535	0.33396548832453793	1.6019806336817606	-0.868991112696019	0.7260115873982494	0.9110049987585583	0.9015962187626613	1.1260708096072005	-0.375210229141124	0.7504060452159906	0.5633645194390973	0.023148846725259145	-0.3599261865893695	-0.263084900883297	-0.20798365594498325	-1.9903052134893044	1.9269400842023638	0.6968707625956502	0.41686159487181645	0.6894451160355242	0.4099741422580946	0.26358557078958644	-0.8696608730072644	0.6842182366053537	-0.733263880928338	-0.20355595341818145	0.3172370275839829	0.11724647114736801	-0.0011626467556343973	1.4036863529697894	0.5532536265380543	1.4542272975506605	-0.7177540437592769	-0.6203713065406984	-0.5025844058761786	0.1911104889470797
0.46947025918375906	0.5883485923026617	0.749428523449851	0.5318388443159774	0.7684630374802321	-0.9164580283126682	0.3307456352174912	-0.26647974627865467	0.06541886967708305	0.20940204678682753	1.3544820284558212	0.8476418935110205	-0.49631591155342497	-0.24303404610759355	-0.22386429011774228	0.442310198178195	1.6083103340111644	-0.8799302417511321	0.7142637826715575	0.8984820170441846	0.8819174972621898	1.1384376801347948	-0.5140288622932238	0.7286952171515793	0.5757911571626753	0.028002484002380944	-0.31856912314886665	-0.2733817241778453	-0.1857913317829653	-1.9055491403931266	1.9664367808969156	0.6942186691766539	0.3894686709921721	0.6533629040090859	0.3721951392724826	0.2769417624129065	-0.9211048979146618	0.8026453124423878	-0.7057538636807033	-0.1795183302579274	0.3099292051543418	0.09624961279761444	0.05007217728207094	1.1913356239108912	0.6010740404148933	1.4948757361016412	-0.649514611586872	-0.6637612435990377	-0.43705317716718073	0.23363161897160087
0.49472151182969515	0.6630082390697425	0.7894977914942677	0.49119159550866354	0.8634615024931808	-0.8690144693614869	0.365971309341374	-0.22605035083226294	0.04310475601008149	0.1582415091790478	1.3131726955598242	0.7643529383764284	-0.48539065410492005	-0.24086178374687256	-0.16150227459748046	0.4931842261777747	1.6131354665945377	-0.8757696392190442	0.695144740158547	0.8536828236324157	0.8791121917505084	1.1347856759096435	-0.6545293746374894	0.6880879216317698	0.5787815563378631	0.002695971725310767	-0.30890159055011746	-0.2530640848440249	-0.17402182581525777	-1.79971998824031	2.0156794032373235	0.6713878946583024	0.35900112660669403	0.6368480611009387	0.32471739614957296	0.2966460068237531	-0.9677068369870228	0.9055631678302621	-0.6750301868893507	-0.18841909385436015	0.28293254241519167	0.07206180891871364	0.10260316287773044	0.9671602878095522	0.6201289925091096	1.512104014168584	-0.5458596182648252	-0.7061440729135625	-0.382497053282561	0.25120242299815376
0.47657676459905335	0.6919636547127881	0.835285432239864	0.48415263247139145	0.9507114190579726	-0.842716011057022	0.4067278782594454	-0.17764588513446172	0.01880190559216316	0.09313046031505341	1.274847083270659	0.6899665493198162	-0.4606081440503445	-0.28875628901852746	-0.09152918018144904	0.5408927130802323	1.6108365517911936	-0.8796741242585796	0.6699484371261806	0.7964230751619233	0.8492045986157704	1.0926559711916772	-0.760857743819513	0.6765330428896843	0.5527947318101681	-0.00866705868935502	-0.30560790459731046	-0.24656524659756313	-0.1997761521332594	-1.7148778295856406	2.0869932844075545	0.6560602903314297	0.33301008621190953	0.6244514082373126	0.28939975785159655	0.3360403819729238	-1.0130595720596212	0.9659444899871283	-0.6217987307092863	-0.2145698013769818	0.2765049995255059	0.07970293179369671	0.14941881799310747	0.7595142772083	0.6433694902867984	1.5583330205559758	-0.4354043576539559	-0.717101480540833	-0.36089025454620166	0.2271060192651147
0.4516783347059656	0.7262758053994759	0.9158399881458668	0.4497978253752321	1.0279602878472514	-0.8092047384432368	0.4466228943241375	-0.12032521189188934	0.0018639948046066724	0.04927698561788131	1.2364047859901928	0.6273481805068226	-0.42777993144194004	-0.3386366400426871	-0.03705662164096092	0.5533258523672162	1.580864915164348	-0.8750423551439814	0.6518832463346758	0.7293854596925928	0.8327662617727329	1.0483689012735218	-0.8375697073690865	0.6624195809657426	0.5330274292662107	-0.04162622410283243	-0.28341914489117503	-0.24468350560196944	-0.22867055090903884	-1.5770677867195495	2.187606540307312	0.6186047330717919	0.32235790516236074	0.6122211708491332	0.26553753133348007	0.36567816106834783	-1.0835552671426207	1.0261564438635349	-0.6165535522825405	-0.23913437006254218	0.2583547635148352	0.06989181520177298	0.18691210442163825	0.571078413615121	0.6432616523338646	1.5425149240253748	-0.31326384056269374	-0.7236480331328878	-0.3502711173434377	0.20231559336507693
0.4409874801347581	0.7150737696317384	1.007745743045939	0.42480006868538167	1.0701715699472714	-0.7832581676506629	0.4636589461070516	-0.03980370119679392	0.020030072366284953	0.01572288915596335	1.1999216581734269	0.5847642745690556	-0.3659715866140625	-0.36941447446939935	-0.023674083891373883	0.5568416313190321	1.530919899036726	-0.8544879929938045	0.6387856894588232	0.6859250922780632	0.7797578157992585	1.04682442099983	-0.8778295448908313	0.6261746576373435	0.48672737338850924	-0.07615476315572312	-0.2600645255027607	-0.26003146634723184	-0.2789145302406706	-1.4170862671325288	2.261487316964161	0.534018138627239	0.32590821992083197	0.6088561826097341	0.2566510224282845	0.39165018520145467	-1.131805388760267	1.1141512661807762	-0.6342940320738366	-0.24584714374987976	0.24693970999995307	0.02584926290150429	0.2167035841556435	0.4431634978802104	0.6606058262508059	1.5327701626559913	-0.2272756521795925	-0.7091482755934708	-0.310529808881054	0.17057459124766997
0.4361414814634805	0.6974719802179307	1.094303159049771	0.43157751588479965	1.1213168040821984	-0.7596953837560961	0.4671039190641434	0.026193676771599405	0.027392111272097487	0.004705340923782735	1.1583015447640133	0.5711516544395184	-0.31693547358611707	-0.4218185753402347	-0.011046744909449988	0.5523116853618846	1.4220751001889504	-0.7963806835098566	0.6204372209761618	0.6783886512328021	0.7545798472945828	1.0414714024933953	-0.8462710677866901	0.5661818922261289	0.4414003965387378	-0.1221228591546438	-0.22846793403023122	-0.29604175299674756	-0.3127648418536775	-1.2176946262438384	2.298002295541898	0.5096521382688517	0.321240170535593	0.5973013229114992	0.2713574290832325	0.4174905422433654	-1.1772383542882807	1.1696705732447272	-0.6522649700126152	-0.25546519367908616	0.20857014172303406	-0.0030007583915399954	0.2254910444178721	0.31181556838758906	0.6868228643675357	1.519318587837882	-0.11051473613083	-0.716281951908773	-0.26624197297106666	0.15647155102537127
0.45271065913824443	0.6454297080664567	1.202384226257403	0.4491491837301598	1.1274325674814771	-0.7598630141163529	0.469289794655252	0.1374980171297337	0.03293945689994423	-0.01418761324428692	1.1435030418916328	0.5534888199890441	-0.26841935180196935	-0.48107981718980913	-0.014215592704975143	0.564263019182671	1.3207747378986503	-0.7759547534550701	0.603887492444344	0.6661122311695753	0.7191307925976691	0.996423291758434	-0.7258762877985941	0.5078567115133205	0.42454088272647744	-0.15862369562950857	-0.18781526865710033	-0.32789885887132886	-0.336447384938643	-1.0394082442104313	2.3481111368316716	0.5035426012903023	0.3526573255635227	0.5883172346760749	0.26470750252152225	0.4377649140458331	-1.1939810275272043	1.1985335688763334	-0.6756697675220101	-0.27273223665692015	0.15016875763397833	-0.031020706701830582	0.22530366339783545	0.16792823198990742	0.7142635794659785	1.4709539614826563	-0.01141462564526271	-0.7481370340810215	-0.2634463210147543	0.1741125588831673
0.4549145637946899	0.5935977208364198	1.2866527998146415	0.4607295992335271	1.1332529031955845	-0.7859936250579976	0.46048849765762434	0.284898402298695	0.0667375390571392	-0.06229823730565387	1.1243450739052263	0.5355197819575077	-0.24604084808675714	-0.5390879378747137	-0.02498707779353611	0.5398803734028389	1.2684256490069405	-0.7673990851469827	0.5899562478556561	0.6256948942852769	0.6982756429542146	0.9487075200879973	-0.6299783180996029	0.4582350817342761	0.4331327087465424	-0.2133958212139965	-0.12328394996798178	-0.327824813178429	-0.3461474602698657	-0.8376657311172417	2.3724605514983255	0.4629184043564827	0.3906808642436938	0.5662149577425204	0.2316766303940414	0.4932172658317002	-1.1949592067249937	1.2323473296290763	-0.6784235060864527	-0.3275262180058552	0.09062244325693844	-0.06667571018030169	0.2385841508394296	0.07701492208196312	0.7358193930131622	1.4380694835106778	0.10350396953897714	-0.7657189153033751	-0.2568172212103368	0.18971743128639093
0.42834089555789434	0.5492795716437266	1.356897497720556	0.446165926365983	1.1068606794598854	-0.804211745680159	0.439573548747514	0.465688864074645	0.08210557771868121	-0.1223594721537774	1.1030725461984114	0.5221306219284362	-0.22220776613775114	-0.619690205964121	-0.03874689024992589	0.5176704205407346	1.2303625117545327	-0.7358062830772332	0.5780314312659922	0.601498073149889	0.6855060023507411	0.9347593996107602	-0.5048797484470644	0.4068622502022852	0.41562206025298626	-0.24633469550173367	-0.08784523806013964	-0.3564038792484824	-0.34307788244070825	-0.6331465611123267	2.4022440463739954	0.47028536737735227	0.4419393548644397	0.5335849885797972	0.22162141374489136	0.5246095422187034	-1.232395804326031	1.2065536072641367	-0.6889247628799439	-0.35843109134427587	0.05859751078627586	-0.09323424106040464	0.23807299223638378	-0.02218849826007402	0.7527075968488497	1.3992249095472746	0.23213410282603325	-0.7764858493676892	-0.26819077008030395	0.2126494661664405
0.38612826416499724	0.5219385374438317	1.459828045269947	0.4409823529909299	1.1092295718243155	-0.7760375199608192	0.4181482525853714	0.6650726608424201	0.09023572848511557	-0.17241357978124583	1.0954698075212936	0.5444861184886862	-0.21138783593756943	-0.6873584509444497	-0.05248007919000112	0.5040026166772913	1.203772188910043	-0.689547581091342	0.55084998275544	0.5873623514427806	0.6836832718818432	0.896537984015791	-0.39316172463364757	0.36040395301154143	0.3869997895394362	-0.2775227355112929	-0.051485871554837234	-0.3780900739063028	-0.35523948542816963	-0.47066193129052686	2.396362419707807	0.45764417899839316	0.4800684831366004	0.4978006485987242	0.21206160763666246	0.5738265078841067	-1.2258918019145502	1.1432686377553425	-0.7043238957783593	-0.41701685589546134	0.012047909217736347	-0.11518552919740603	0.26202114509824714	-0.10311891958621086	0.7303161810584716	1.3712468724790272	0.31367833150418095	-0.7906718857445912	-0.2931909076478343	0.2278067977742802
0.3363064883951475	0.48756638542172154	1.5396798159460126	0.44082228607915114	1.1394110659385688	-0.7354634381201117	0.40564655099288044	0.8586385961245113	0.09374560518962027	-0.23330515975850372	1.1108591348862138	0.5533939548520548	-0.18707092865725852	-0.7263397869955	-0.09856603528508942	0.4383381963513095	1.171412657666916	-0.6709674890586882	0.5004801269716035	0.5688569693938075	0.679536334479647	0.87028019503416	-0.25268322914947683	0.27341422799514825	0.3671022909589553	-0.2755446406248213	-0.03278666899270647	-0.40814046487412536	-0.37328997748405	-0.3279525232748378	2.3686607377071107	0.4557804403119432	0.5003477140724757	0.49779461698527294	0.22458468603098103	0.5864830416645398	-1.2042523043279068	1.0944238574444252	-0.7198587766886619	-0.46271740014180923	-0.0074804645498961235	-0.13730502913580003	0.28258581345745304	-0.13564860613924204	0.7081025914714024	1.333648814064373	0.340941059570335	-0.8183791684159182	-0.33057211655225144	0.267859472733495
0.26488278773001817	0.47564965336419773	1.6045967173687052	0.4060799413398092	1.1373588009311622	-0.7583174545584949	0.39463254518159074	1.1015699299170971	0.07065177676379908	-0.2926268105287434	1.1173542199385902	0.5693112707819117	-0.14990195653600616	-0.8039758230024974	-0.1395136527314088	0.39085142523860605	1.1206195911203363	-0.6891032956450758	0.4967578874650015	0.5611055397441825	0.6651875205025217	0.8419059910378313	-0.11240232293163548	0.21056804778711674	0.3228000265955268	-0.24331073801995307	0.016091939364468365	-0.4400576672994605	-0.40631991125659833	-0.19196244110095967	2.316631777746245	0.5195174838288615	0.5069984669969005	0.49682153841737187	0.21329535528430127	0.5820464942298037	-1.1844071233303393	1.0265898063166148	-0.7186184430782264	-0.4446255815567822	0.0011494778478011503	-0.1612414374971242	0.28636698548543216	-0.1558041189013025	0.6865935313524971	1.2963515471944838	0.3452997266426724	-0.8678342200084991	-0.3701179273513273	0.29644967237076864
0.21918219525128174	0.495605436283644	1.6485895805471658	0.3342556941104386	1.130812205491008	-0.7251012498074428	0.3803428221247017	1.3594838319263012	0.04633152199858608	-0.3553964863083511	1.1100662461404458	0.5915081317519726	-0.13112453287067377	-0.8631287773586166	-0.15921570415846592	0.3336128140325943	1.0799220851698101	-0.6849882417049573	0.5003150039651005	0.5502159904273357	0.6821047000694017	0.8468878076540648	-0.008631075850484681	0.14799891934632659	0.29742778236175227	-0.22289960476438503	0.07827205377380357	-0.4496676458426557	-0.4162799768178723	-0.04084208878247481	2.21145836031083	0.5615282689789847	0.5203107946194528	0.5058180566670034	0.20213060759662188	0.5604121549343264	-1.1350841663864724	0.9754637130881237	-0.7535291607632668	-0.42912194770543666	-0.008392820391646022	-0.15877877716434788	0.27591095724725634	-0.14838393328271593	0.6459004399475555	1.2508267468942482	0.3206814138704713	-0.9261923828064844	-0.36443415945235325	0.357728738021492
0.17506213708325327	0.48302913651342944	1.6466272652492084	0.2913822659936385	1.138194478318383	-0.6997225589299201	0.3543269808118267	1.6167553750568708	0.02943712207926638	-0.4039507491281619	1.0919578738806701	0.6086344511499142	-0.10503339255958413	-0.9433858833927488	-0.1713969369036016	0.3144130793929218	1.0145723984820476	-0.6557318583938049	0.5094730928457956	0.5357498069046163	0.6964699013258621	0.8202142759750479	0.08288586010356946	0.10010507336793129	0.26605041396064427	-0.15855760453423967	0.09817946078303628	-0.483975208354117	-0.44329610647229545	0.0865130868842606	2.127616065736281	0.6061524347013899	0.479435873165267	0.5405100225471065	0.18024350637655467	0.5324015316840234	-1.0799094253022967	0.9429694860062228	-0.7635816741874881	-0.4112861335445686	0.0011314886641148381	-0.14854783941356764	0.2933074321719858	-0.16555449553957072	0.6050175019548542	1.2385084484550926	0.2863499811204727	-0.980393740201128	-0.3847842781528156	0.3784577652871346
0.13120685128010995	0.46278215732934774	1.616029366944107	0.2305968837013607	1.1346979001834714	-0.6731571188002469	0.34722546525827636	1.8286889987433068	-0.03103718332198377	-0.4760240591177773	1.0649393218461243	0.6540263651425875	-0.1509941311073019	-1.056161453512472	-0.17584890831469255	0.29429298058204434	0.9570510910239183	-0.634038781444375	0.5557258816674795	0.5210725882601706	0.733328158276299	0.7805762917296286	0.16887648382021395	0.07835687364907713	0.2692431291555633	-0.107739349736896	0.09085436057582055	-0.5263950484203974	-0.46338133014190663	0.25458162892090874	1.9959844717252586	0.6533069454521303	0.4549662968547622	0.5795376588907875	0.13339278872985882	0.4834481180694848	-0.990282718842094	0.864821920884439	-0.7802637618485886	-0.3921704675869394	0.04831003139843422	-0.1249694079336761	0.33533281634320067	-0.19026021129413154	0.579319575878662	1.2315035441861162	0.2574054049394246	-1.0214035301420419	-0.41334907508788143	0.41694932828166803
0.08831200045342807	0.44455809794676754	1.599054695329388	0.2055192994736033	1.0887807786715435	-0.6509294843826593	0.331854879355982	1.9865103515074587	-0.09236140101614343	-0.5546081518160451	1.0195852887150754	0.7403615452316387	-0.19942375623918274	-1.1794604964694921	-0.1978691537233122	0.2569527523971568	0.8941704323636875	-0.6677044177978784	0.6002503830210943	0.462399959649724	0.7321009734061505	0.77020153231338	0.22624334128245643	0.05911396610353599	0.2692003330215687	-0.036620113509432284	0.05774331325844306	-0.5467573301690667	-0.48701375648093526	0.3883695095600306	1.8814501148437048	0.6676763580415145	0.4451463102029852	0.6018133039569161	0.1209921838316532	0.4153195001174293	-0.8957136384775886	0.865042528097449	-0.7836693963866593	-0.3609351137904073	0.10229107434585642	-0.11182578380717405	0.3284784554231629	-0.17922665201815113	0.5583440298426932	1.2235644167663386	0.1726093035718358	-1.0266147306429956	-0.4388283754307574	0.4242445987525597
0.04330414414720378	0.48555830099829456	1.582640898895106	0.18716466281921207	1.055812553499249	-0.6153939067857748	0.31432380621930284	2.0906483936220743	-0.1148988704734322	-0.5914445020969328	0.9436261484339313	0.8577724360844832	-0.2368167286930356	-1.306601798624885	-0.2220050595832844	0.224166834541917	0.8106551933018178	-0.6884043861027138	0.6385677270902381	0.4001565893725168	0.7395127338899722	0.8214918191732064	0.2391733450246658	0.05805283761224318	0.24183096934277346	0.0179444628460524	0.007806269600662391	-0.590531664617664	-0.5260949976916727	0.5077591369199118	1.761639522095019	0.6740646606876967	0.4233041059508397	0.606642670132296	0.1355770875874988	0.37195010513622934	-0.7786907016427854	0.8748930817225254	-0.7758638459223092	-0.29529267652227736	0.17952743609395497	-0.12431111966043373	0.34848683254653995	-0.1675640457402319	0.5204517596703273	1.2411757617123496	0.07428680061638793	-1.0479057534669818	-0.44671436333584785	0.4193203211697507
0.016069721882893653	0.49535752583518733	1.5936507348729467	0.17768085616677004	0.9949989012787798	-0.5815958948127187	0.27618373451197675	2.1335114131481236	-0.15997961083710788	-0.5833592868523017	0.8455869633866605	0.9673627504495732	-0.24022354648178262	-1.4472309073779628	-0.27348948556215946	0.19925243633226178	0.7493083039444096	-0.6695293482695982	0.6381736335147169	0.36528440586525524	0.7558418121780887	0.8551672341344074	0.31354927150603173	0.07233552356452574	0.1843220806764528	0.07078139478134862	-0.030312033289572327	-0.6603070538284601	-0.5585479402287881	0.5829486155900973	1.636067610867555	0.7174588837571962	0.39919659526908935	0.6178208800229962	0.15550232503396183	0.3283444853084182	-0.6815340902851783	0.8528110254393699	-0.8042636157247809	-0.20511721013591339	0.24994350685537897	-0.10483166915137446	0.35680097833880203	-0.10423934655632232	0.5021227130806045	1.271847652468275	-0.0675365327481089	-1.0711757830290813	-0.4512334782492444	0.4002899574019551
0.03518747370388756	0.4894750962251349	1.5767450940496657	0.20042765474989865	0.9492390676547908	-0.5675499918386679	0.2534590911500201	2.113726428204111	-0.17947886140158817	-0.5564676830206272	0.7409968552497127	1.0881766645776674	-0.2556655038755521	-1.5959722666628449	-0.3147397669341953	0.1675616970209175	0.6806822187628175	-0.6331083954510185	0.6323510293653916	0.32630210780869295	0.7818153453841231	0.8717087238744838	0.4332114927042367	0.07581261626809002	0.14739612397857585	0.12415633142199234	-0.06239110464477139	-0.6969994810488391	-0.6154269745937948	0.6441067826278862	1.531708439244544	0.7468783935635899	0.3780740389682031	0.622048552002483	0.1837415776148577	0.29360942810687063	-0.5559448923944086	0.8583323614316024	-0.7928433189537257	-0.10890990332243163	0.3206962039957779	-0.11423376349875373	0.38107290878367417	0.010547750779769837	0.4945017623791528	1.2632882751895713	-0.24561940979542168	-1.1003122115914497	-0.4686623362882655	0.4085276901466736
0.06015237695661437	0.45764018407159324	1.5064250375297643	0.21881317910167436	0.8993473496006951	-0.565238042403326	0.25325680993384586	2.0761418392772093	-0.2062879378299952	-0.5121258584531495	0.6088509887621704	1.200666162934882	-0.24690552299887245	-1.746475954674392	-0.37766678541898296	0.15248989619213443	0.5962678791365862	-0.615783503141344	0.6198589235133853	0.3034541299870382	0.7653294100102762	0.939933938571782	0.5891357235398123	0.10891217290526947	0.12329124013094664	0.19167012447859874	-0.10964165642493881	-0.7183556778753053	-0.6507462990087319	0.7008631209800548	1.4379623746822536	0.7968953427371479	0.35223999159049807	0.6190192149008091	0.21561015982350923	0.24980552885803237	-0.46321336611564	0.8790926019003328	-0.8309561685014138	-0.022834210418931192	0.3747413617543848	-0.11776532923847575	0.38601698371600246	0.13670943328687027	0.46985702999460777	1.249918975705766	-0.3646884776347688	-1.0986884329553732	-0.48610371982678907	0.4010711217139546
0.05459966509042884	0.42894589520520954	1.442308433082481	0.2381135970499769	0.8368938001833713	-0.5925665624346678	0.21097503032534948	2.006676681291191	-0.21711344184752526	-0.46432926462212076	0.4805860650853034	1.315317005329854	-0.25151867778640996	-1.8869837232380662	-0.4433761951261343	0.1509281399148551	0.49305048722192113	-0.6000684922134325	0.6131358485685942	0.259329289714238	0.7835722800955833	0.9967208175111436	0.7271351527186596	0.1539688793614675	0.11097537795998227	0.21137976452999613	-0.13797684808154959	-0.7271453918204983	-0.6711408650882073	0.7043787180109694	1.3980296811165214	0.7889777460580867	0.33575997620826564	0.5972842143214532	0.23783801982630606	0.24719106896836607	-0.37574026442804065	0.8966143057480795	-0.8482498144019799	0.09760872494367231	0.37611400071675327	-0.10634439300753669	0.3734012477444142	0.29249602595974783	0.46686579673447987	1.24305738976106	-0.4593113323824337	-1.1025369495972808	-0.49484556138050656	0.36194605025307436
0.07903504302591642	0.41744420608500166	1.4098421013557785	0.3229994415591547	0.7792559955784955	-0.5873602039608548	0.18474555527906594	1.8763634945702912	-0.2113444808641213	-0.4375735482048781	0.36707257919035746	1.4287957362544597	-0.2566339611205307	-1.9936867413415502	-0.5199822712280137	0.1517711472033711	0.4248111325745767	-0.5727266431614824	0.5724612818466103	0.24337832337080428	0.8184237288466008	1.0370241183088686	0.8654406483942324	0.19024566566537476	0.11218494811536703	0.23303445392023053	-0.192193661458475	-0.7198856631297839	-0.6635134117756245	0.6896936967546543	1.3768669897180326	0.7588277751765065	0.3329014819829606	0.5485622183535052	0.3137992197185021	0.25605360486144096	-0.28949539023073956	0.9162507959826115	-0.8849729613804243	0.14613174573658858	0.38887885713467185	-0.09400347926820149	0.3859921923047487	0.44201517719645533	0.4381017964399036	1.254966080890726	-0.5570758079749483	-1.0956165799057347	-0.48854806481246305	0.3358578544146219
0.10083944062062997	0.41703217137355975	1.3604189884944713	0.41999441658372855	0.7134611043330519	-0.6100917718955783	0.15686578544337637	1.704407872727455	-0.21629659781447685	-0.4053686104383131	0.2810699348116158	1.528484238431942	-0.27180937406401906	-2.0816691173422623	-0.6090136929143102	0.17693284379390567	0.3622471611576642	-0.5214015936917049	0.5457164919532564	0.21423903227743893	0.8207903458452648	1.0779687468863537	1.0196395046859286	0.21662681806072603	0.1293614159669384	0.25060540931858216	-0.26529746051071057	-0.733399707281104	-0.6928284412699189	0.6298470863673871	1.407620649816993	0.7400012143962382	0.3163650387807042	0.49105979076322637	0.37400763014714056	0.2755832200472641	-0.25096780664503215	0.9464173677676697	-0.880957733774552	0.21053851918594318	0.41173324578317494	-0.09774629716534551	0.40181235396414844	0.5823927169477637	0.4382833473093492	1.2709151102114016	-0.6130220971703931	-1.0691327758157145	-0.5203133765477619	0.29788514053176973
0.11674995111497288	0.40642590480741125	1.3390159916089739	0.5252604443024407	0.6367141890644119	-0.6109338791866319	0.1574994623144531	1.5281731825449947	-0.24522784432306163	-0.3887059353077523	0.1941524004137621	1.6248308526446795	-0.3096110355993422	-2.142440363509568	-0.7102955230333776	0.17699436383446926	0.35139704365882796	-0.4776668063897175	0.525848891810763	0.21012110668791797	0.8183707290480701	1.1395261343553509	1.1505281308820465	0.25019866504774957	0.14603607211015726	0.26344041596910694	-0.2998148040114431	-0.7104811463344485	-0.7206369873942705	0.5335513926421873	1.4325109700942507	0.7389735483186665	0.3279412447077355	0.42935434745114937	0.47916858740160545	0.2676671411091013	-0.21321710483492665	0.9893136227879469	-0.8659256185638862	0.2688207366921121	0.4291293721903126	-0.10716453642422072	0.4070306919866645	0.7266383585321123	0.44054395218832204	1.2997389023290482	-0.6800655030386865	-1.0430365395904262	-0.5270281470236006	0.28985346327993333
0.1342037578322297	0.38518385700615837	1.309405918176791	0.6516437455132028	0.5767916069221336	-0.6289920634255157	0.16194448883518278	1.34499281931496	-0.236710736901767	-0.347278602240113	0.11962985842415334	1.6990206600563067	-0.30143353128207473	-2.1848165921545504	-0.8144856801005185	0.15859438972212409	0.34491387741932883	-0.3984955878841105	0.4813823669794318	0.21502630291011088	0.8045734715061499	1.2095166764979033	1.2221540390426124	0.24370525272605023	0.15510923876364885	0.25647418262917715	-0.3118713122143195	-0.6582327166316483	-0.7391909693630749	0.3831403474454532	1.5080443000133896	0.7400397516302404	0.3251059399975095	0.3550246556776142	0.5765517546572122	0.2720120805846319	-0.2025793665365796	1.0678064823545104	-0.8110684880478101	0.2920147523316466	0.41090433556659267	-0.10846730247797945	0.3623630427081795	0.8599142620163496	0.43765460450991006	1.3021151555326946	-0.7606132022424958	-1.0415696215356083	-0.5673741957567422	0.2634057057836773
0.1634205877730679	0.36645850232316174	1.261440217899728	0.7384523148648975	0.5592020340279321	-0.6670820221511232	0.16799207797058371	1.1710940945208568	-0.2195825385837839	-0.29578032927927755	0.06362267342168701	1.7072971162301518	-0.2893630261424481	-2.184078740711619	-0.879868490691433	0.13752590771166603	0.3646891393220631	-0.2581085551671538	0.4350767387956666	0.24008877915195406	0.8066623928108513	1.247718155593381	1.2777628421908986	0.27699409436625017	0.16455806895435074	0.24218285289693608	-0.30165129035897054	-0.6323822214450123	-0.7661405235327328	0.1955332246477075	1.571132951026649	0.7303251490952548	0.32299182920621505	0.30820849469446615	0.6409523122264298	0.2797451691173661	-0.19503869178740177	1.139824813138042	-0.7857193648104625	0.3214307788817355	0.433880321270792	-0.08133232163152564	0.3791931784293405	0.9669859626463726	0.40833606244103515	1.3212693841671492	-0.8097500994704229	-1.0328764217032842	-0.5810877451273369	0.26375236740120295
0.17342750490148715	0.3131707608058663	1.1836169745557414	0.7939729509133957	0.5760366250600292	-0.7383750555992377	0.14575559284970152	0.997556348083321	-0.22499703102727855	-0.2384972689462312	0.04117583934631926	1.6880769124474237	-0.2867300310687614	-2.1859334151836634	-0.9259842521377131	0.0991063378250078	0.4096903157067796	-0.11903237359218473	0.42396506127802863	0.277214516280503	0.7873750620731932	1.242816187564307	1.2999213655136852	0.2716546799060438	0.17596547889467687	0.24596685797431012	-0.27982274423655734	-0.5892325368057181	-0.777219043915202	-0.008117513728266312	1.6616114452188335	0.733977893502975	0.32449064486410173	0.2879602053225184	0.668419811432139	0.27489011354756027	-0.21357589800049678	1.2112563444738886	-0.7796677499469016	0.32895680538529126	0.4588437149521267	-0.07118909387454347	0.396414054824541	1.0469131438118526	0.3883760377592081	1.3267482136869488	-0.8575272386872308	-1.014333260133124	-0.587626159899238	0.2566050547835955
0.18727179411625267	0.3249874125940899	1.0973470660456843	0.8592905262264864	0.6413835877550396	-0.797547328438616	0.14485244850136356	0.8406354115851977	-0.22793836572014436	-0.19383729743275205	0.017488461670994725	1.6865379891140293	-0.30795431541512547	-2.1713218781588504	-0.9488873723085771	0.055428936352750924	0.46053459418024156	-0.04484887524694882	0.4532644875519978	0.31553794624274223	0.7906634964323445	1.2505737257307594	1.288740175432472	0.24627801610492733	0.20701538734632333	0.2610014226551026	-0.2738298460652542	-0.5326825167435033	-0.7627760106993553	-0.19218820537403122	1.76083393847211	0.6846770636998001	0.3344420387679888	0.2628065840490222	0.7085207201616097	0.23561235536485828	-0.22657896252447954	1.3205894716062472	-0.7577477398775094	0.3383072244238671	0.504956870958052	-0.09341656513606264	0.39564128989137093	1.046006901067011	0.35229044208268323	1.3390019304120808	-0.8588647879539518	-0.9671789831852765	-0.5758136671750813	0.2768004777075397
0.17153929653215033	0.33868981050292	1.017036125555234	0.872881799468907	0.7127451025127416	-0.8416030378695545	0.10252371075339824	0.70988258974521	-0.2431300403290965	-0.145137267080916	0.019312731900848874	1.6862844883868504	-0.3092847978493369	-2.1160661581297395	-0.9929843199155466	0.025647754736129413	0.5188128124616589	-0.014915460651546253	0.45907681738091827	0.33809540818254136	0.7926747411456945	1.2826553321154939	1.2179487384109176	0.24615291813177764	0.24216545898211478	0.2506048295721331	-0.2660258801697954	-0.4981425659958586	-0.7288310623095382	-0.3441588215265642	1.8467262845601564	0.6525715477084874	0.319744910603351	0.2499458800386234	0.7351180494361836	0.20552549335208567	-0.2662679609970965	1.4425152659204012	-0.7755897402778602	0.31429972862256017	0.5489330555531464	-0.09800708381797403	0.3938809244880802	0.9980276490589292	0.312524535721385	1.3778563243347393	-0.8757434336968866	-0.9175532353649303	-0.5661327252559535	0.284011384503645
0.16086517070962333	0.3578102076780917	0.9644954153281529	0.892997995824795	0.7270986480777046	-0.8898743585942	0.03926490460646028	0.5576657139067034	-0.25793939944246713	-0.08945056168969676	0.034222427032013114	1.6752131998715698	-0.31168344972267215	-2.0251781023622155	-1.0143600814231293	-0.02218620868470567	0.5734134950743776	0.012423700286779448	0.4593718371525375	0.3336808001004642	0.796739039076549	1.2682601193938585	1.1153807046986217	0.24497018615969898	0.25053156243262803	0.2182920814501017	-0.23870949958430146	-0.46851654886797195	-0.6831213547790814	-0.4569773891683389	1.9312201682777275	0.6182686679031444	0.3198353497121555	0.2313725860237068	0.7459234682452893	0.1514522681068979	-0.3255314318444428	1.5211730606379361	-0.7704861815095139	0.2980628868442284	0.5876475928819376	-0.13439933594809422	0.39309040084505453	0.9093579541873675	0.30143382935718355	1.3897234354567465	-0.8859604610408034	-0.8717930907855207	-0.5639050277180435	0.29697924706777834
0.1886567811479985	0.3685263028681426	0.9572575368458294	0.8860484011919552	0.722934622209628	-0.9210780911823347	-0.0011863486810656577	0.40191085689002193	-0.27351083690939726	-0.016197186205680104	0.0655442646262366	1.6872094234725032	-0.33675460458441614	-1.9464600920843953	-1.0142945291311303	-0.04486456660813107	0.6479276980409876	0.06359426311986134	0.5004544411705922	0.35827529910809097	0.7713024744463561	1.2716608655915338	1.0184697183747387	0.21550425445229998	0.2596535506685828	0.22819936852950057	-0.2273339119641503	-0.42535408468167957	-0.6546420577313372	-0.5310580439194704	1.9694974211846727	0.5999879699690609	0.3258901320990704	0.23575610185344442	0.7834488284817966	0.05864119715355472	-0.385843362582849	1.5697932115670763	-0.7865689475061268	0.2510569347910597	0.6584805516375762	-0.16734735543948792	0.4069631077963198	0.7849443076562029	0.2563545569194944	1.3683831600366594	-0.8772927197258152	-0.8432067777140262	-0.5948288630807198	0.3067884376957692
0.2179027007666985	0.3318751856154439	0.9393547462402194	0.8277287906458082	0.7150599699069675	-0.949624853992978	-0.039410687027680955	0.24731323749192455	-0.27440019905617485	0.08080300895618829	0.08238321067705584	1.7031119826032728	-0.35488701053440397	-1.8816088392058934	-0.9723418816063024	-0.061381174726191146	0.6848808040379286	0.13503782698353897	0.569197717358073	0.3598142110671696	0.726457890860577	1.30787658555642	0.9015353620362834	0.1867175161634324	0.2515533394440771	0.22486640619001533	-0.18474993929321	-0.39215744836271893	-0.6583860558239548	-0.579872775734978	1.9720729788607858	0.5491505094241529	0.30287067346478846	0.2277071582278114	0.743490963962608	-0.0001724829339033243	-0.4746245862758308	1.6196827064959254	-0.8018041039349011	0.23916594769358782	0.727501667022836	-0.1969429473197973	0.409710250209428	0.6659088384034497	0.22813152004012868	1.3435952827049524	-0.8661923672087605	-0.8245167715521031	-0.6284754340990417	0.3348131927581468
0.26714137263345666	0.2880458667419439	0.9521739943129809	0.7644024216323011	0.7367568082575116	-0.9909251802368615	-0.07101893829744899	0.09527779190368199	-0.2471571742352106	0.18048310726060945	0.1060838676735852	1.7140467707269955	-0.3782992922574574	-1.7729202732617542	-0.9363380108786531	-0.11025488774348305	0.7391258909618548	0.17410430847988465	0.6044364347059634	0.36150454757787637	0.6994227525076824	1.3536717165853882	0.7808844954309482	0.17029684801292838	0.2455724638443623	0.2375367648488173	-0.11676289368459669	-0.3294769437263184	-0.6423173994854733	-0.6226249254278955	1.969128796898443	0.4939966054956485	0.3055328297957645	0.2394044129084656	0.7040405632145508	-0.03469135345490693	-0.4961959769007532	1.6476102855739128	-0.8221360166147228	0.20523506799680882	0.7723035211359798	-0.20998337971195585	0.40020515305325777	0.5251478599503644	0.1837122300635991	1.2967506267999072	-0.873813885727668	-0.8411696273080759	-0.617860801498674	0.3643205464296889
0.3451659162505033	0.2637846669629529	0.9392596850878421	0.6602900837305605	0.7507533787028919	-1.0525087361218914	-0.10714674536358892	-0.06593977727005247	-0.18024151990005693	0.3094918119960848	0.15410858688553494	1.7322814311421044	-0.3800472803388711	-1.6529831101087544	-0.8827166905707786	-0.16778708963812494	0.7586435077716922	0.1822475006862629	0.6145918665459396	0.330321367627017	0.6428468154488545	1.344009105687234	0.6797338975291628	0.1455143935174486	0.2775852080615414	0.2511526899671253	-0.07613329403941321	-0.27824171022134825	-0.6205048103864825	-0.6247925198877652	1.9664637299308954	0.4368309018520316	0.3277677098365679	0.24481411810779075	0.6383061379449522	-0.07302445114202967	-0.519915142745483	1.6742649356756807	-0.8412167991741958	0.15406834424146038	0.7908558116228047	-0.19807508188473724	0.39854524104673117	0.39126825840942725	0.13367693814713255	1.2231042941709513	-0.8486307774525546	-0.8617324537432024	-0.6195411326277421	0.3931293133045953
0.4076923200652227	0.25772138905682374	0.9433265823923458	0.5281385118971902	0.7713197958414257	-1.0761545303642928	-0.15736496140563025	-0.2048764138747921	-0.10814575166498246	0.41138095424469556	0.21700418098583568	1.7202620182854615	-0.37894201431529106	-1.4907655212192499	-0.8074681788646604	-0.22447141136975118	0.7789927865367587	0.18375978860949302	0.6385868079709898	0.28598823294835735	0.6394939388449898	1.353489887502884	0.5879674382320761	0.1366500619607348	0.2996422891726097	0.28852616079812093	-0.010404020703880528	-0.22744786128576266	-0.6189854482435342	-0.6593019520709781	1.9354145929236524	0.453009164399132	0.3639346959395793	0.2429451330208466	0.5566256456542495	-0.11104230843880725	-0.5409455903934302	1.6687501925426873	-0.8798652415400925	0.1362339296998043	0.8031447672096874	-0.18582558469724772	0.404623954922538	0.24972518779989095	0.07646521492257177	1.144642642782708	-0.8206141951635834	-0.9088707560366164	-0.5749470253678294	0.42953823166923666
0.44097971512231576	0.22838160870448215	0.946484387893106	0.39613430870000654	0.7676761877243108	-1.0976054466811052	-0.16421651517062202	-0.30829755578243356	-0.06256086537465988	0.5069138660299306	0.3020505605551354	1.7197276113470845	-0.3813345237536689	-1.3212872108603624	-0.7684447922938489	-0.23712504822786346	0.788892203268803	0.15314583324816372	0.6678223866824446	0.24477060703102077	0.6487682080327775	1.3895743531467144	0.4959246368064626	0.12350324780862916	0.3655789494370393	0.28914243127418177	0.04340003599340014	-0.17053714151952776	-0.5974951615413996	-0.6575044069070793	1.9227985951588995	0.43868691357915673	0.3689706856307261	0.21387031093781222	0.4971324067567644	-0.14852734354202118	-0.5832401815922144	1.5870085310809396	-0.9198029399478568	0.10654531064600478	0.7667411408251684	-0.22154014258434782	0.3960066618559247	0.10162846336273432	0.06122235503891558	1.041530947364742	-0.7857187306502997	-0.9369267309524293	-0.5607134180902127	0.4834481040095572
0.47585631703838815	0.22394156664218978	0.9688195305656608	0.2754612229686346	0.7111216179650638	-1.0818158250991372	-0.14030496613182236	-0.4151571218802599	-0.0066789870796670064	0.583203050834521	0.4417174862258846	1.7073566704550398	-0.3806602208938809	-1.1268245578255578	-0.747564487931345	-0.23353008506542086	0.8176084560712125	0.12922802119425061	0.6785451077847632	0.20635125201345125	0.6762695563240865	1.443834665484914	0.4142193538468438	0.11280469765584986	0.42523138367110047	0.2915188119716162	0.12206755038612002	-0.10284188588150218	-0.5884944535451399	-0.6231455026277031	1.8629313161717787	0.39924059110478816	0.3782890057729783	0.18188971832056172	0.44392265443371404	-0.1852592704038191	-0.6282019226304996	1.515523399974354	-0.9019675590731119	0.07367069913088134	0.7522503998568182	-0.21828082175121866	0.37279123097993866	-0.016867084127913146	0.06023921344906223	0.9395987086746616	-0.7276247754778662	-0.992426347324532	-0.5823066926161479	0.5334303670964349
0.5022518025052957	0.18727746577309962	1.0092344127725457	0.14992364064012315	0.6378535004613937	-1.074978774764182	-0.13964992588740419	-0.49291313103438456	0.0343163728289471	0.6356149268139764	0.5906914174049915	1.6837995488262485	-0.3888598131590767	-0.9360965416011966	-0.7354921388743969	-0.24171225046038686	0.8478878819600821	0.11726412348963389	0.6649455769691404	0.15612078196890128	0.6876761697606296	1.483150895830296	0.34628424283187875	0.08164255229779331	0.4701795297607492	0.2933322588663648	0.23278605918000736	-0.07611938871144176	-0.6056498562774857	-0.5978464436937021	1.808321023741804	0.3529619585109584	0.38724170456083074	0.14551827412748455	0.3938284145184978	-0.17950171379894347	-0.678690987745307	1.4127088968360932	-0.8796295959759091	0.030850793385031616	0.7407633990552902	-0.21504569155534706	0.36473615105516394	-0.1523639286274018	0.09237105828410441	0.8420414830031927	-0.6553640129916507	-1.0324132500941121	-0.6109917822013218	0.5556344859243915
0.5437489122672954	0.15679285681915095	1.0503773972521278	0.03980611661290355	0.5674904218619096	-1.080848762787468	-0.11494788043264156	-0.508412572501716	0.07114861286458216	0.6520860851723533	0.7297337653149858	1.6750266317688218	-0.40054452995200834	-0.7536677952687385	-0.6996324422798411	-0.2474226502651812	0.8790004015702625	0.09576421737205143	0.6818813263961621	0.13870284745788658	0.682270390329563	1.4947436197719066	0.2766564049017084	0.05053931340336868	0.519978524939447	0.3098028555031329	0.34395433863966873	-0.03249581163758704	-0.6575196141652201	-0.5712297507243491	1.7883460147694439	0.2946632211626241	0.377207601386499	0.09053278177454994	0.33323341926260996	-0.17808773785833726	-0.7137209285794535	1.2975177257226558	-0.8288514219119852	-0.00886311517259547	0.720029542122443	-0.24213091898800884	0.3685634938015204	-0.255333247158533	0.12808672721445316	0.7419823882708978	-0.5655312497722176	-1.076997899472401	-0.6292618461287566	0.549704609215101
0.6025308203388648	0.15727878462606742	1.08386209997696	-0.09417654656074256	0.5295997696575225	-1.0562546810754707	-0.11330424234652274	-0.4906412428157817	0.14213572417696116	0.6576311221838128	0.8662218218458909	1.654861465815965	-0.4386608516781131	-0.6128039874031652	-0.6723267795286645	-0.2339576798028033	0.9771205444554443	0.10882800156801213	0.700869004384	0.15987076645333528	0.7153194864977007	1.5261005104626237	0.21568004393386028	0.06822106457463777	0.6005715478581614	0.3522820373675916	0.4538437459087469	-0.023705530094747313	-0.7293526914746329	-0.5765702733306968	1.7769003750518326	0.23624901845620858	0.3773019054144838	0.05636450665692451	0.2850825968257916	-0.12055431215881814	-0.7096298669951655	1.2002463832141106	-0.7543879646490468	-0.03159248685524837	0.7478948254453149	-0.23650220765297214	0.34531170802917377	-0.3151061318445577	0.17009400711663109	0.6701350544839428	-0.5216168242078684	-1.14697636712788	-0.676967458077829	0.5521181679217096
0.6303102494139715	0.17598611833330732	1.083886490856602	-0.22619818414711604	0.5062678211328004	-1.0329590664798451	-0.08358767134397242	-0.43481966212297285	0.1721753955502781	0.6518684362050864	0.9777915138869007	1.6032242636381118	-0.448885660589142	-0.4865011408296973	-0.6337996877696647	-0.240013444587792	1.075223942957646	0.08951755877066847	0.7006862682568028	0.1900700294080969	0.7548760462594387	1.5283274653308525	0.17940606162439326	0.11641699000400803	0.6827579851745063	0.370940017359183	0.5953861406125339	-1.0581568112594947e-05	-0.7932863069036723	-0.6148143734197775	1.7504633727172094	0.1688251519091983	0.35433964758406156	-0.0065387009749367595	0.25200227377108314	-0.06834815283146019	-0.6885988660337329	1.10350876501322	-0.6732283639536208	-0.056061474137782376	0.769666083832355	-0.2483989224862922	0.3377719364217594	-0.37610134913296084	0.24779423193841668	0.6096587911744357	-0.4865422828506099	-1.195410466842013	-0.6968387885195422	0.5648050771002405
0.6613848391691068	0.19679878446023408	1.0684004164861596	-0.33725503737145957	0.4885606242528359	-0.9634175802131526	-0.06888698716320227	-0.3439586006048202	0.17129299514241816	0.6432791774540888	1.1038763634897066	1.5362521120658126	-0.44329089505954417	-0.3240692078280677	-0.6448562392890109	-0.2417841253592627	1.2268490710390378	0.057855089756151154	0.702004316788715	0.22157524347327845	0.795616328093841	1.525721734070472	0.16916299870234744	0.17757511199471737	0.7451732111303238	0.3955152374645664	0.7179967497768691	-0.03578045535472633	-0.8356586413943836	-0.6780509141271341	1.7197116375492485	0.12425635297235282	0.4017286584204772	-0.07334778585783891	0.3081749517384336	-0.04909844129868483	-0.6517068277085233	1.0379361345552776	-0.5805714110718818	-0.06749495607689399	0.7764139173349471	-0.24540917356116387	0.3307070324706064	-0.41121176566292617	0.3143169110465604	0.5462732543503385	-0.40566486921072914	-1.23647602377529	-0.7039819643686783	0.5671321753362177
0.6567005468819412	0.1842820106689945	1.0605733601989091	-0.4465160798698724	0.46927097444813376	-0.8851001188365183	-0.06977521327184662	-0.2638636132274176	0.18837014070833505	0.6363280135619962	1.2014792605085263	1.5143999277601483	-0.43125812556578813	-0.21333114691821958	-0.620415331828719	-0.2409167536982461	1.344288510909167	0.028730148480951023	0.7074372306426921	0.27088620334459435	0.8126715659586132	1.4746360784507164	0.151556903148524	0.24694979666975234	0.7991346788102787	0.41995178221917506	0.8346127321270453	-0.11326955677336743	-0.8699513721673053	-0.7249154582024226	1.717915676927565	0.07463346896805778	0.4271734311384029	-0.11730113117553723	0.41031799605679586	-0.028310444572862758	-0.641576547040674	0.9881226236407384	-0.5225736020775114	-0.09217605602130738	0.7988408739088804	-0.28351651068784967	0.3116847490602003	-0.4549254921302833	0.37119447850906995	0.4987918669790757	-0.2613265211581613	-1.2701670962390277	-0.7574902948490282	0.5849000609145885
0.6185519774073789	0.1879330319777872	1.1085732594805637	-0.5528642752262789	0.44613802929467256	-0.7619606405574976	-0.08339264025812254	-0.16345495509506097	0.15612394618494946	0.6345467285930468	1.2929326877272533	1.4594224187031668	-0.4508909980818395	-0.10247807817783028	-0.5924218083255339	-0.21796734213075308	1.4583594420009294	0.008554362332886103	0.712706489250224	0.2965338224239506	0.8390512281771276	1.474625674196908	0.1018203742491064	0.34540642334733973	0.8165484798071043	0.4304729628141911	0.9518635918376308	-0.19201040020048543	-0.897292951746298	-0.8221200565490306	1.6608125988544173	0.01369517499710382	0.440272956310921	-0.13917795617928427	0.5142475925399402	0.042255882692920396	-0.6445838058350081	0.9247098103720784	-0.44749592921747167	-0.08480371363156619	0.842933553585306	-0.32184962709560466	0.3126851219252344	-0.49521486692638766	0.42950190628146157	0.4780043402565449	-0.11795148995538925	-1.3050184956214883	-0.8172737549340283	0.6154287181094741
0.6135093297959994	0.17460176684132947	1.156531308844909	-0.6431768822479172	0.43714526526688385	-0.6507943474094688	-0.09165780430889149	-0.061517757287472385	0.08720447133122429	0.6619261095345861	1.3374016225096526	1.4029513107671303	-0.47786826219155776	-0.06992949035445654	-0.5875854842484239	-0.1952037089035758	1.5869699738223817	-0.03327246165431517	0.7017716768195521	0.30426195598870953	0.8497736807849021	1.4313616664390119	0.10216183807141224	0.4313811439359969	0.8514437831217521	0.4472980164303225	1.0249261784559671	-0.2982489415825656	-0.9098236648090567	-0.9161230407572262	1.6004746742381422	-0.07677194769340656	0.45097221207607896	-0.1371712220824432	0.615975865101577	0.10829535221996137	-0.6655120979806727	0.9021410716681482	-0.3512743617968685	-0.09253483989015515	0.892643412556461	-0.39526299882458293	0.3063443111472073	-0.4893408951574001	0.46156936618292066	0.48316176516395204	0.033312770603746766	-1.3044820460145887	-0.898850335762084	0.637371557191851
0.6447436555633391	0.1717900689309631	1.1873713982302325	-0.7330239087109804	0.4455040907202422	-0.4986808516200016	-0.12291014900312938	0.07329361304007237	0.031339417238616926	0.6687126048001277	1.3414912891559871	1.3628792228454447	-0.5045412337961647	-0.06456132665937131	-0.5734909297759284	-0.20003394575179145	1.701548639904912	-0.07233866761901442	0.6731554928524925	0.3113652063358907	0.8207112059562667	1.360367124917747	0.11244904720855456	0.47806529696303723	0.8473547206676699	0.5030401157998499	1.0888966698153297	-0.35686818186281466	-0.9462205761456778	-1.0038509458410294	1.5298489558999064	-0.13018956873926127	0.4834792743126831	-0.12903343442084142	0.7031941085338124	0.18912526254560955	-0.6450819855840234	0.90560520823772	-0.24530848670075572	-0.08972828493779894	0.9469181213690858	-0.44481985812015096	0.3607639905502024	-0.49044973198654357	0.4745103391165163	0.5098193273506795	0.1763528617835301	-1.3182862864529077	-0.9747666183978719	0.6476096159147825
0.70600106221967	0.17410512577717213	1.2104350458551014	-0.8331964864916739	0.4511466227349407	-0.35016210630791733	-0.17076560639905836	0.2289300635374592	-0.04859341255444324	0.6803138675159037	1.2647882678254216	1.349917482961367	-0.5224306412965433	-0.05937107869249675	-0.5736228525460387	-0.2389694312261473	1.7524260835813776	-0.0895853358222165	0.6358501693432079	0.307703609938154	0.8135920298063759	1.2724040746970864	0.12142058824799817	0.5222242181786256	0.8497601955703098	0.5343959344319602	1.149431301515928	-0.4169914785050822	-0.9570681668052877	-1.1088119054148375	1.4682665633930427	-0.13565873396383255	0.5093324143911362	-0.12757117570039736	0.7967096844039432	0.2526910744610002	-0.6282313174094252	0.8791136570794429	-0.1681278971682224	-0.07674766836475137	0.9929872492258625	-0.5041246532309238	0.42562960554653084	-0.46499381671095585	0.4671569258627712	0.5217678291259762	0.3180340993806988	-1.2953802277633373	-1.0419434522248627	0.6731767191562881
0.7648981720158339	0.18549984550703263	1.182279687053731	-0.919517620522911	0.4492249750605617	-0.1756331521412653	-0.1911874535628634	0.413064420930064	-0.11893899962552594	0.7057723531312007	1.1826813084099148	1.3394001014404007	-0.5237672227343537	-0.06988854479551163	-0.5706604844053239	-0.26883588814651993	1.7553527105196252	-0.08674778548117876	0.6011405794961571	0.3193475412972742	0.7954328165828074	1.188565588712696	0.13954456213508398	0.5616642011739091	0.8226775041898053	0.5663801982155754	1.1538613624302407	-0.4733783228440581	-0.9539011543969085	-1.1901668496209976	1.4117534766709634	-0.09905606910836874	0.5063208693663154	-0.1385055127877765	0.8918046642577202	0.30846052998598844	-0.6291711598871395	0.8901564339900494	-0.12142881481117973	-0.04547481810303933	0.9832015679130096	-0.5315301058949046	0.49127961904286455	-0.4197088775227207	0.4265210311404967	0.5359346685439167	0.4047542819496548	-1.3007652650989323	-1.1182608837483239	0.6972675228049517
0.8058936910928554	0.2057073899716458	1.1618250121707523	-0.9791204432970616	0.4554850330005145	0.018961287448372798	-0.20283965661118333	0.5871127199856108	-0.1816632810305912	0.7551378595194667	1.0941168308172806	1.309775300244017	-0.5635512155514424	-0.10668675509558256	-0.6139382764155474	-0.3315388189950713	1.7125114382032227	-0.06136079239279735	0.5775573447673221	0.3025675084042032	0.8200164350916406	1.1353867887264495	0.15357002519728707	0.5940126360914098	0.8002441647216145	0.6091468763444541	1.1321875191819133	-0.5356687244983874	-0.9350431889756095	-1.277203183249218	1.3141690996974869	-0.0504242261749517	0.5628342587005455	-0.13523132478330394	0.9799748157549587	0.32965760343538414	-0.6275381934627091	0.8862795879296298	-0.08690830702199182	-0.013647923022130384	0.9736414127632861	-0.5416260215768081	0.5473981715130054	-0.3384622765764934	0.40171246310811587	0.5441168974595352	0.5283210224979429	-1.2936029837966803	-1.1713532927419226	0.74440953354523
0.8277312967339048	0.23088219646251554	1.1294395039956924	-1.0314860040167324	0.4582371607232091	0.18032329516485995	-0.1694114987842948	0.814779873282979	-0.267909943906373	0.7734848083194218	0.9970656545890367	1.337839569936914	-0.6009367736519878	-0.13280399418415856	-0.6593510471603033	-0.39718922980686583	1.6151220137200295	-0.04036587828749931	0.5736413609330888	0.2599486915000829	0.8534188657564904	1.0654062644184188	0.14525335718007032	0.5563542229584025	0.7552457833865931	0.6251791846652281	1.1058762661100894	-0.5905434560287597	-0.9023535878821253	-1.342125081148166	1.188445311414235	0.011839065707360203	0.5933908508239233	-0.14079426556760283	1.0468133941633309	0.3473447966853921	-0.6424775587684153	0.9016051876307415	-0.0734734546978916	0.022718331130848566	0.9391624589674171	-0.572648219535643	0.6134475720165614	-0.2696271439671596	0.3644152881654924	0.5205397945636099	0.6449865715854646	-1.2826566956153755	-1.155635039256843	0.80925902833749
0.8371732121444889	0.2502829900876383	1.0986650766991848	-1.0576218007568794	0.45101354350453715	0.323126661973368	-0.16696482491090414	1.0445403499021777	-0.3312274814962358	0.7970624918392898	0.9073274967424363	1.4028917565422416	-0.6426902730911881	-0.15328945223113727	-0.727441807024549	-0.4664650592467279	1.5275451697605285	-0.0042319039992785214	0.581427094159733	0.18686887327594434	0.8742152428696446	1.028659329072338	0.11084984373665088	0.5303261922520194	0.6938063556354502	0.6272314870972646	1.0588360043583849	-0.6717055334139559	-0.8753034460543377	-1.4032889761901137	1.0839204994787948	0.10191806479202736	0.6212391394813204	-0.13252035906190113	1.1294106054254187	0.35050761623072246	-0.6842177002128159	0.941248207626345	-0.03861671956241445	0.06107983503823411	0.901749869911739	-0.599969116344164	0.6949746097342888	-0.16271428715263586	0.30105112594196537	0.5253454702998452	0.7301876358407338	-1.2353921748780587	-1.11424877067727	0.852834242656604
0.8301169026815011	0.252955344705147	1.0715561038921368	-1.069042698463088	0.4259810393670465	0.42174362131626675	-0.16431535895806362	1.2624561012953115	-0.3877786729737055	0.7882799264397323	0.7945772371869994	1.4898593708778936	-0.7129004762242795	-0.17311167536138447	-0.797801786587419	-0.5464599943681658	1.39200897508984	0.03546234984584684	0.5647848967442735	0.1113635215098919	0.909901357800727	0.9878909829217519	0.04600609272746677	0.5062566627333005	0.6632469804886125	0.64931089873657	0.9993420877147351	-0.6706847013077952	-0.8681318568965926	-1.4496174783737887	1.0080173903148273	0.16375671538067987	0.59767039853322	-0.08212133818050539	1.0965238075295358	0.3395770307541571	-0.7175117187918152	0.9553321813168569	-0.03618141836919406	0.07855944981229272	0.8929584122329901	-0.6394324656565613	0.7754891066469715	-0.08509376126518967	0.24286976215547437	0.5380516128955447	0.7600999002760199	-1.207742102180632	-1.0700017050600936	0.8707338035625032
0.8489810297835965	0.2891022293802793	1.0209593525250562	-1.0419150634402634	0.427216775077937	0.4921279908641938	-0.1646703831333904	1.4987547808405282	-0.4839296277646891	0.7496633436372047	0.6844043572706624	1.5609059800839165	-0.7755226626616384	-0.18235525653658857	-0.8769870721962327	-0.5992167792527181	1.2614478439873238	0.03905142955344435	0.5907965404887519	0.03575059664607677	0.9465706342967733	0.9768401607354177	0.018341104482758545	0.45865844110193005	0.6138593689416353	0.6558034792270723	0.9121230484337632	-0.642741800399286	-0.8778619919501539	-1.5047735613104414	0.8978277951901894	0.2480964568898582	0.5545289338752927	-0.08012275491265236	1.0553416735396275	0.2883408639100954	-0.7724515980625425	0.9816793103848737	0.015750510365688426	0.10507028157983256	0.8643811200431962	-0.6414220676085239	0.874337018625431	0.04055631058932563	0.1933068714188801	0.5423238525207589	0.7434474621513715	-1.1492105269543404	-1.0290044135788114	0.890210707186103
0.8545552264685835	0.2918983185714864	0.9398520613194398	-0.9756211417407167	0.4266799446777993	0.5123751541298586	-0.15589860268057162	1.7372163106673035	-0.5651338915392466	0.6807974921125777	0.5541858593177273	1.627206697297741	-0.8129865150922135	-0.20287625616011346	-0.9709174351713037	-0.6489919740525272	1.1374750031109397	0.043529976191447765	0.6028321729627799	0.008627787251539353	0.9756703908814508	0.941292689663886	0.0022905322360648158	0.40022252057325236	0.571332348470776	0.6652847686152115	0.8100557831772898	-0.6206396598665755	-0.8791815110637046	-1.5262154208595604	0.8350210503216736	0.32745566744765703	0.5022414471721437	-0.12238643338114268	1.0003820140409283	0.2066248309073339	-0.8113030972910895	1.0284845013772523	0.044718334121551476	0.10725958964882054	0.8133083725495691	-0.6802553911527925	0.9377095774492032	0.1593861338309431	0.15062737654248667	0.5493141595530046	0.6808060404561984	-1.1031913841651946	-0.9291689002888248	0.8890656668215577
0.8453179191358547	0.3267053366042453	0.8363680018740315	-0.8899049672865182	0.4082430687698763	0.5437680772443696	-0.14250586781153782	1.955275891569046	-0.6244171014261137	0.5775353714938085	0.4529614586054758	1.700123730788085	-0.823834979694789	-0.16635960719939163	-1.0478216049151787	-0.6529213382275385	1.0019027716160118	0.04576297724532636	0.6107015685127187	0.025481819473007684	0.9650368941377317	0.9437294394281424	-0.04094264206479013	0.32529655974937344	0.524696937761132	0.6571797393240815	0.7035219283050563	-0.5908060653996026	-0.8883148926267035	-1.527261724026959	0.833222202303492	0.37837140248076784	0.4193441097593203	-0.15763632350547335	0.9676994376790764	0.12087552692311829	-0.8569705294086338	1.0327523721925598	0.04743854542529213	0.12003009301600684	0.7654979597382585	-0.694682277353327	0.9839575609321589	0.23958502624727815	0.10332894092546052	0.5470396092787293	0.6154880932403869	-1.0827273595247566	-0.8241462905260903	0.913152932666533
0.8204398384284989	0.3823718469214088	0.760015143150514	-0.7367380513624655	0.3906801664305856	0.49943019580875464	-0.13358043103795356	2.1356470847090603	-0.6781672946842618	0.48702912704315604	0.35163099977405754	1.7665609483934677	-0.8375652700316308	-0.12565854381625335	-1.1095931627919016	-0.6462552459114138	0.8792219710113658	0.0349271165552863	0.6322805768826165	0.04567815469375747	0.9786636090763745	0.9637880551091342	-0.0647932784020118	0.2722625824447202	0.48487899754638686	0.6233578532187639	0.602714770898164	-0.5973709427721714	-0.8711356086523449	-1.5442462217522226	0.8068313983128347	0.41736864422573666	0.31881215100852167	-0.17017229848899101	0.9025229571291513	0.03412800311056061	-0.9231942491587442	1.0723532468545645	0.023173369505937208	0.1072058190927367	0.7025482410877136	-0.681719036081808	0.9547928658920579	0.36930197013433563	0.04586550121602463	0.5321042474639126	0.5224083713930556	-1.0988369751724762	-0.7390880577727911	0.9418704069486971
0.7748847719891975	0.43339717554529605	0.7003894518915791	-0.5378705632439493	0.3705726196086027	0.45902720263498614	-0.11160919541815587	2.284508519241841	-0.6945074821712148	0.38417409590724183	0.2790692141640305	1.8222172702084678	-0.8749340760368371	-0.09216701648972536	-1.1675814800390383	-0.6266668995303588	0.789752138155141	-0.012772862352255915	0.6471519217883301	0.0781049344690731	0.9539171103501867	0.9903935359579805	-0.05206102463313965	0.2352609235593734	0.45314979702925484	0.6060251156366055	0.4712921794102874	-0.606569292622572	-0.8699998341019347	-1.5658342695294751	0.7956764231760105	0.431706995804515	0.22632780427207383	-0.17050892772619505	0.8482168659636594	-0.020973809770201385	-0.9868095898540641	1.127347809539826	-0.007967838636714856	0.08384728524993093	0.5922035133234573	-0.6667242267804322	0.940216295734453	0.4710332206873781	-0.012314025068505647	0.5329133944129514	0.40035901064588364	-1.13089238562277	-0.660713489811354	0.9482384535879922
0.724384212803568	0.44877857499459595	0.6689825127108193	-0.34400358741398873	0.3294808853405137	0.38750082275905817	-0.10375910003841246	2.3792913226641663	-0.7064592795166994	0.29004127553950204	0.22823164670812063	1.8748658401523433	-0.9277049011996287	-0.056868134178055994	-1.2218960656727327	-0.5937670782336795	0.7468832820967276	-0.07401587878008889	0.6747670933959642	0.09232787945863496	0.9334868133119002	0.979325786555097	-0.06917057522689182	0.21090451401364083	0.4196830657470194	0.5726535185987918	0.35327028322226195	-0.6026894445140074	-0.887112614757066	-1.5999025626443948	0.7842420443047415	0.4433331427086363	0.14500990473122619	-0.17046654341545742	0.7636200069729571	-0.08192337489222765	-1.0236317130681274	1.1510868244779724	-0.03172476706179004	0.043342872501789746	0.5505422362192217	-0.658944731678337	0.9301109573388302	0.5528547507917584	-0.06484288518691231	0.5152399448597564	0.301029516993058	-1.1620546753825887	-0.5899758354119393	0.9968858429416729
0.6615206618548682	0.4584686097460972	0.6556039311452955	-0.17813404416519826	0.28182944602874194	0.2975106835993166	-0.08783133259025969	2.4414968828450503	-0.7096942835629241	0.21962417395771214	0.1835133191016301	1.914902617161927	-0.9541493866327733	0.006170567578381842	-1.2529600273641872	-0.550011710769421	0.730278273860063	-0.12629849405875934	0.6473273191152378	0.09375647760408433	0.8867618320956483	0.9968316146925627	-0.06690970886167305	0.16989106464760698	0.3932211500574496	0.5569523614501024	0.26893008501976373	-0.5819965715364458	-0.9005154205953353	-1.6314820701320474	0.7928435984719366	0.43815450920339627	0.05555039834157793	-0.16994244511152962	0.6695532310419632	-0.07568679431742134	-1.10294001227537	1.18604132475603	-0.05493694512782473	0.011488044279778686	0.5246304421920589	-0.6580038361739609	0.8954897515238635	0.5761997918957686	-0.12577584785614668	0.4855615420357604	0.15365751475087522	-1.1938265824013867	-0.5463606729219956	1.0244703571645704
0.5869037939481401	0.4283410857172779	0.6496953556034388	-0.0076699902501390915	0.2204964114219298	0.22684682024291347	-0.10062334900984145	2.4286027921318576	-0.7150673536598561	0.20305135062120386	0.1572356883020925	1.9161717018834383	-0.9765092148639223	0.0707239778885109	-1.259965648537713	-0.5061893412807862	0.7142194398933552	-0.18383218996317593	0.6330401427125325	0.10281591390102954	0.793719795839741	1.021510128566482	-0.04658778540299877	0.17244097631137528	0.38089524547237136	0.5534234448106089	0.19656915387507115	-0.5504803923278916	-0.9469353480474905	-1.637621056290851	0.8355633996305254	0.42961319470920223	-0.016302082233037613	-0.165536922043525	0.5821099774724027	-0.10173784354989564	-1.1613710032224083	1.2067187697550827	-0.08095725007205552	-0.06679450960702231	0.48370429345709776	-0.6143590260641776	0.8655613846547909	0.6091336729459309	-0.18832093825952723	0.476054317518641	0.02980567823942485	-1.2338642271923277	-0.545691640635527	1.0102345802736372
0.5412593522156276	0.4001435727176263	0.6571271358263467	0.1501688889573567	0.1946546269079771	0.13538490926418664	-0.09479681402593264	2.3860368423428278	-0.7162869748994555	0.20346445408868136	0.1285760728579367	1.873033888951357	-1.0219279921050288	0.17041311181095745	-1.2421582693895146	-0.47073613374605855	0.6671363542909009	-0.2211684230699383	0.6015280681514171	0.13648012689010072	0.686130768785307	1.046450415859977	-0.03457698556976595	0.12091085217751578	0.3764481555052507	0.561077025541336	0.11731655527134015	-0.5079803661941776	-0.9751612330315677	-1.62429898742061	0.8693166797045864	0.3850483275458515	-0.06520799654910157	-0.15735185957379244	0.4098982376103347	-0.11373915701127402	-1.2162606890555119	1.1921636776881537	-0.13577087073274396	-0.1551502488557391	0.45722750300952786	-0.5790202026791567	0.8041877056350829	0.6013221495208189	-0.25385221766089566	0.44946349566761057	-0.06566607611771949	-1.2881620097061872	-0.5746293936811494	1.0317961994366045
0.497930825444041	0.3870466512147277	0.6550416695964631	0.2909337354440189	0.18697282323313685	0.021521390989642907	-0.10250289756432396	2.327195965637265	-0.7115524703047794	0.2504479929963634	0.12454583017790341	1.7867919929136797	-1.0406770612978793	0.2757873044989089	-1.2096916574813228	-0.4244212889506275	0.6473967166696373	-0.23972185797581594	0.563811771825946	0.18945473869605317	0.5927162834252128	1.0436133972680088	-0.018028824249569607	0.055180259731146555	0.34763847789446234	0.5379601576302429	0.06757583132544649	-0.4836803929768457	-0.9917515351887298	-1.6094489297683825	0.9039511931898009	0.3650950648747564	-0.11423295037589969	-0.14790912419121383	0.2910480395587358	-0.11087611683926582	-1.2745329975993533	1.192478193798022	-0.16493560946306685	-0.22819511662397698	0.42477252134040944	-0.5264069476935672	0.7287839888129847	0.6228369770307373	-0.3068589488974453	0.4553232688320456	-0.1166200707040885	-1.3133581649771133	-0.645469218288702	1.0786263657249258
0.4499633346454207	0.35696588239466276	0.6764556538829312	0.375742388165467	0.15752791513670342	-0.086153289703349	-0.08215887706639524	2.2563831083005597	-0.6975077421825724	0.3153678830634489	0.1145066770074938	1.635374058564048	-1.0426695058816455	0.3698463894253979	-1.1952141139863275	-0.40650007475791633	0.6272178175019627	-0.25461594887074535	0.5133061482367627	0.24918247439723254	0.5244289496865067	1.0333178452564762	-0.029246334114590093	0.00023955958516838627	0.3396256356727497	0.5260129167181863	0.04155719903406995	-0.4556601035692999	-0.9761321370827248	-1.5613005956116892	0.9399356607843258	0.33485045825397936	-0.11843875542724733	-0.11815859838507559	0.12216425895298637	-0.08636104033622796	-1.3409908875210559	1.1865902633542367	-0.22035951299067977	-0.2979005670058198	0.39263027180365667	-0.47261683379789715	0.6717448208642951	0.6138165584575763	-0.3557096834685459	0.4495234770403608	-0.20252768455660758	-1.3565118010764887	-0.6852389275929776	1.0862007171341037
0.42269261094794236	0.3498514282018824	0.6879565519008011	0.45718363666233436	0.12153053040082855	-0.1502217172249802	-0.0643549822996358	2.149749118560962	-0.692920722026874	0.3691622595553807	0.10378791971121212	1.5121885160112023	-1.0572396718250208	0.4320868259869578	-1.1951393733344289	-0.377418150632058	0.6340729209773545	-0.2674377281706811	0.4748405604017799	0.28526948021235105	0.456670914618204	1.0812698456378764	-0.03794757400193695	-0.05245615571216401	0.34147575734994084	0.5117673869554734	0.03729460545151625	-0.43218664712404	-0.9856357833696354	-1.5296340187831297	0.9729733477596607	0.31041734291229134	-0.14082204836455053	-0.07387595957626199	-0.03138606971349924	-0.07603273696221113	-1.4026537232540004	1.1432484219853674	-0.2773190271164907	-0.3781637449965299	0.3995284245879998	-0.4168238687872418	0.6408737583922689	0.5756803719009885	-0.39134517488088777	0.43211198153541625	-0.2674489695285726	-1.4021430364758345	-0.7602294260090046	1.1190065118738535
0.3994822607878887	0.34699034997999395	0.7331905887093246	0.54556013417259	0.08195628232115534	-0.21340805679332325	-0.05063593480340802	2.0851796417493262	-0.7081918086115191	0.44045718810679657	0.08013450590628253	1.3445122782670889	-1.0960568888111437	0.46799836748264945	-1.193789431186454	-0.376627526744418	0.5930669786388925	-0.26192948467486193	0.4369004306674932	0.2919129754729154	0.41241360516452463	1.1066090766486956	-0.044070591360029394	-0.09388004614885	0.3227265547488808	0.4946757079471119	0.038367937521271864	-0.3996820241349963	-0.9912663607229142	-1.4618239195961218	0.9912794415562429	0.2792473060810601	-0.13426791841961827	-0.03738877361155555	-0.217022453743062	-0.05207934066967701	-1.4781395155294388	1.1182248924761855	-0.34041066449481355	-0.46800293250233194	0.38915252042593573	-0.3538985861835871	0.6299876131851975	0.5524897672710758	-0.39313301462689726	0.40300727665538966	-0.3274495403830227	-1.441774099998255	-0.8324402206337819	1.1162780886389683
0.3709987392095734	0.3199140467519115	0.7848409512935649	0.5891155901033687	0.029297172780631875	-0.25910151753589816	-0.03629278783246139	2.030717558921583	-0.7183082542989438	0.5018364163228207	0.043789368052643926	1.1668240793707505	-1.1398139822842301	0.48558625173641384	-1.191354872957974	-0.402697405319907	0.5753868159978025	-0.2211077911737415	0.4301171775603317	0.2689951093966625	0.39483899438932857	1.1149500557888572	-0.10390740625438015	-0.10484247900968635	0.31842407554500457	0.5155533631707758	0.04502077874204083	-0.3757365672473285	-0.9891907688148093	-1.3781810836485255	1.058388310960056	0.2711955608026224	-0.12463112893695909	-0.0013360268319088959	-0.374939676628034	-0.04082901409879985	-1.5252976334608261	1.0657693413126135	-0.3450318412469395	-0.5527769054845553	0.40133859564456076	-0.3580796905811601	0.6163689989268014	0.5083992086259138	-0.4000601841824668	0.40207031099344565	-0.34909376060726166	-1.429302495450495	-0.8917910100175798	1.1037439090343075
0.3502668548396609	0.26295598587304503	0.8450897604965506	0.5871839421482745	-0.010106178589494216	-0.29324645892429174	-0.01953846682553888	1.9584151391446443	-0.7478517277308788	0.5372603608367501	-0.012464409334121357	1.0177714491034053	-1.1777984277931393	0.4895089887034354	-1.178044543379466	-0.43605405860097013	0.5421464493191869	-0.1340329794960869	0.43705381159353374	0.24910093810020223	0.43074287447874104	1.1396476341541437	-0.19999661729288404	-0.13946998625458223	0.3002698628054083	0.5559992003121039	0.07633963296823666	-0.36535451830624777	-0.9783961920699425	-1.2220796386861108	1.1121554836126482	0.265486232511375	-0.1032797694206353	-0.002322277139454805	-0.5090813334421627	-0.025146640797152897	-1.5753645994308907	1.0249456399070713	-0.3587150849044789	-0.639858176656974	0.3995544928425757	-0.35055983274229885	0.6055669517932385	0.4494263057733451	-0.4043119083149511	0.4355913877294896	-0.402012123660289	-1.4077706644722716	-0.9152359570154246	1.0944377595756636
0.34804660483202454	0.21295054514876685	0.8944390679366782	0.5444053049427808	-0.01901393877175795	-0.32055286666906596	-0.011832507132790285	1.8484403438754895	-0.7847166299249375	0.552712578372053	-0.09385313563048947	0.9030136199150494	-1.2134242403231343	0.504664388059423	-1.1547307067678916	-0.4908263862006225	0.47142537488735564	-0.06613783911483369	0.4619661030547146	0.24866242356155074	0.45406427469640764	1.213315221688512	-0.27326073299831366	-0.19036803599309884	0.3005797099055011	0.6012201770612602	0.12849626581805648	-0.35256852133539607	-0.9618336458890863	-1.0828310301013575	1.164200131761153	0.22848990249338047	-0.0829866247757125	0.014537712622188542	-0.6117572058065659	-0.036249619480211395	-1.5945122102126612	0.9929898588092039	-0.38403923375375254	-0.6951460236422151	0.379936097571705	-0.3702681186608175	0.582638400470509	0.38214599524253423	-0.3940725527918334	0.49211772724761893	-0.46720370211555273	-1.3639956974990808	-0.9468815690852258	1.0859116526863855
0.3591100974972069	0.15259751690404294	0.941559371121258	0.4953050131283397	-0.064902153505324	-0.3103537461690777	-0.03679225472877109	1.715048306735928	-0.8392044780160864	0.5285899132933575	-0.19890483251717211	0.8088452146533125	-1.2414452840620591	0.5000675389290474	-1.1185100621755732	-0.5393212332255327	0.3883123245799628	0.005386181483020419	0.5107830686973898	0.28090900126863916	0.4753545786807661	1.2288190388576803	-0.3840123291484554	-0.22897926453233713	0.2933507167300712	0.615749260812535	0.1886185525957096	-0.3567443888162384	-0.9299916568000111	-0.9600714422850032	1.2162839522554787	0.19091035290287287	-0.0736945860838825	0.03569074401180216	-0.7168757539141476	-0.04335168256107322	-1.5603856129273745	0.980599655361743	-0.3985964616514675	-0.756815230777208	0.34958813683427653	-0.38161891808170234	0.5588619741227066	0.3339909432725104	-0.3863209904644923	0.5683941369099523	-0.4849548198895679	-1.323469136610712	-0.9484846041500988	1.0694729458401515
0.3935628219434501	0.12985717396095034	0.9828566969453648	0.44546771339857516	-0.0764518126906941	-0.2732854506217523	-0.04693139428010705	1.5699623968041339	-0.8645349971272871	0.44735995374169457	-0.29409570846702787	0.7089364145465984	-1.234874553866979	0.4962327898805727	-1.0956585266909544	-0.5929807181112265	0.3451107325556078	0.05948249689204669	0.5660867999155482	0.30849225092875976	0.528834197472645	1.2394754739965985	-0.49597804263794415	-0.284468389662708	0.2828149883348563	0.6249736065741548	0.2178087790963747	-0.3750407097333552	-0.8880127410686454	-0.8443008470231117	1.2647065539904885	0.13773336029738165	-0.09474138996884642	0.03894129461221028	-0.7987523563210169	-0.06054293836764567	-1.553160919700877	0.9529242487777397	-0.39749445384894855	-0.7876262555744842	0.3164173481617646	-0.43905640092609566	0.5383917671725269	0.2934031259369792	-0.3509389324307496	0.6407934231815512	-0.5097475165267235	-1.2824341369335248	-0.9511240098630516	1.0801062031214566
0.41365595638985636	0.1326126804823431	1.0108708072423203	0.4008723304722577	-0.12701669555075137	-0.19546173874952785	-0.060898860654595786	1.4143399921571973	-0.8806789970100812	0.3297222691845495	-0.364863089513023	0.6084441938473955	-1.2003677192608224	0.45577081807767483	-1.0920549116791747	-0.6524383145427172	0.3350792940483861	0.10708973587954376	0.6272013932025703	0.32257199351429344	0.5899939482435385	1.1978526453742107	-0.5979381619157494	-0.2978868358832504	0.26406896840657623	0.6261057934158283	0.2623621259719542	-0.4157671652228464	-0.8312941251442922	-0.723403734010096	1.346784168072081	0.09583977711993513	-0.09729610154662657	0.02613145177469576	-0.8390764033221529	-0.04547684617345408	-1.5272520157368132	0.937405934729631	-0.40499459674626526	-0.830191193651148	0.31075367476360916	-0.4495746503855324	0.5261209384249173	0.27042286189977616	-0.2868980870525627	0.7038599086447542	-0.5512926408843496	-1.2522392389727317	-0.939306554793994	1.0535614580313983
0.4381553665591965	0.12969810692297246	1.0372115076086197	0.3377151574010905	-0.18021556241384964	-0.09702394386518343	-0.0665425065858605	1.2553727789133258	-0.8871802749131701	0.1792537342518149	-0.4630072341329563	0.5429545735548357	-1.2005910805320072	0.39683415465298166	-1.089167571854206	-0.6952684449612704	0.31347846567991283	0.11995452499747124	0.6933879781453547	0.3103360675279946	0.6199862863138563	1.1471893152582764	-0.7082046237855074	-0.31211160386025	0.2661734721582138	0.6296198685462084	0.27975737594884864	-0.5053046360716051	-0.7747696123134368	-0.6034684292074627	1.4125619476903704	0.08264248181992964	-0.08466786461888104	0.022613553983482065	-0.8556122070670165	-0.059123697272293774	-1.5161304146758916	0.9119750731943667	-0.41773385786280953	-0.8653024559105166	0.26850599184283397	-0.4617218251869205	0.534763101744727	0.22290543823185036	-0.21109474601208772	0.7518219166705007	-0.6057319009604561	-1.2109501896636687	-0.8988594906122186	1.0403861593680659
0.4464463615318436	0.14540175547418716	1.05066674211547	0.3062560925265187	-0.23786236320205503	-0.000266002910160662	-0.0750100240960954	1.1181750185943091	-0.8494754389186518	0.037962754637194465	-0.5364182912457433	0.5200889133689943	-1.1883225904433945	0.3486521090204263	-1.0751635243501003	-0.7229908371016031	0.28752481014137266	0.14771310633103665	0.727781265699948	0.2876881619645982	0.6406183319432348	1.0848594995722491	-0.7973936383752582	-0.33373773901946396	0.26482485319201804	0.6480737082179217	0.30617982391726095	-0.5913658267580258	-0.7400598202405531	-0.4816954740175893	1.4764147963100709	0.04615125298643505	-0.07092189306436676	0.03894781527540048	-0.8565511111129037	-0.062050416194263214	-1.501756120767372	0.877270585680541	-0.43463503431791717	-0.9064090500112034	0.2494474220468712	-0.4757771022132018	0.5335958029639929	0.17531297306880855	-0.12657169407717825	0.8006754177540714	-0.6193275013781471	-1.190305367924703	-0.83075838103509	1.0426037582654895
0.4523033162917852	0.18751422166325657	1.055598911627825	0.2552178104831206	-0.2900245455957505	0.054763855797785824	-0.08522034909072519	0.9992256271800631	-0.7782564436858117	-0.07720876665465991	-0.6046795803519827	0.4969402388577989	-1.1979513225753875	0.32798880452706214	-1.0364281912387348	-0.764369460028442	0.2546768606159591	0.1717134061383088	0.7630926371707001	0.27398184191588504	0.6698248806818705	0.9862596429445885	-0.855680623811773	-0.3958876254458711	0.2618984937191432	0.6732994038399	0.3708737276801349	-0.7021883211284388	-0.6864885099814029	-0.3240777169429835	1.5375948782382296	0.018538300416241583	-0.030095978785379663	0.0614652954376028	-0.859075653742614	-0.05625504794268847	-1.4939662573377073	0.8732311915388747	-0.42143965447123993	-0.9373221211192954	0.2125881137667633	-0.4936665907897849	0.5338139235819401	0.14301150511635957	-0.060996286250333	0.8622527550536215	-0.614879220514781	-1.150652235272885	-0.8023729359367324	1.0241476404378638
0.45300917048219197	0.2122773836606632	1.0358637561891406	0.2049043597383431	-0.32971573380080377	0.09028854893062936	-0.08548414030936917	0.8494020518914505	-0.6712308564658983	-0.17065642234583914	-0.6521437904013277	0.5173842029076992	-1.184193447121555	0.303253807141578	-0.9831760936473632	-0.8018838934767085	0.28958016292948574	0.16126351376284848	0.7759817721183437	0.28353940332157884	0.6803085886840858	0.8670320665016986	-0.8783092151329432	-0.42975079337728805	0.27897005696789007	0.6991551679034422	0.46623224103834165	-0.7883271118730177	-0.6423627249947803	-0.22142232041718213	1.5808124665530543	0.011274568401189568	0.009393446441267089	0.1055621768537806	-0.8299191176594197	-0.06804173229198587	-1.4294331078981188	0.8591696458111591	-0.3799339559355397	-0.9461545329415024	0.19446023196229112	-0.5376984956456621	0.5227289214718834	0.11376632645888096	0.02259487053455387	0.9334324820069699	-0.6176512938823624	-1.085270741806586	-0.7502469878265571	0.9999473374506465
0.4628053694385906	0.21697986505100078	0.9817470672409531	0.1492686567211891	-0.35759590779500616	0.11653288020319219	-0.10723907229011406	0.7030133893304095	-0.5675593149666935	-0.20611988733013992	-0.688878104006685	0.5442842665583127	-1.1152625456691756	0.26448646879352594	-0.9629792993646887	-0.8088770774936519	0.3447884967738274	0.12974269340237612	0.7705936249461295	0.31709193213908726	0.6815222384269907	0.756314391706309	-0.887812945464711	-0.4771873542913355	0.2885308987006351	0.7027531903197433	0.5909116989435782	-0.8434445154769236	-0.605037098690986	-0.1310058207392051	1.5959212499609803	-0.00881972103383019	0.045378935939599976	0.15195294607204635	-0.7707151760950606	-0.06943341493672445	-1.3999454513538616	0.8544094090757335	-0.36454109249166516	-0.9291754486571422	0.17504801314436563	-0.4974247644401394	0.5296226893475318	0.08087295524932459	0.12192050695077838	0.9729072142566555	-0.6387174436030775	-1.0483170880864516	-0.7002679561051017	0.957067430988164
0.4702615983961428	0.2441610304923437	0.8918321603659664	0.13935404905742751	-0.36316260653190663	0.10049391855508187	-0.13184549858835365	0.5907281218914662	-0.45909669894265404	-0.18474876340605315	-0.7012138136090085	0.5326058411662955	-1.0429099542900766	0.22226127452841177	-0.9460370676129924	-0.7869235596521152	0.41731788367676204	0.04702710598572848	0.7842408579636309	0.3398809845696114	0.6706613515455674	0.6167103363774659	-0.8610897002868505	-0.5058632233386908	0.2980423008562022	0.6842738302093136	0.6961182781546906	-0.8857897938524447	-0.5572905576977363	-0.11923362291402798	1.6107307065986258	-0.051406974423319506	0.059900210281561936	0.22682711322197885	-0.7139702123420187	-0.09733152058786632	-1.328897035621121	0.8688196156286082	-0.35733281100237213	-0.9164737191715636	0.18962129272021863	-0.47243908830152426	0.5024868778512619	0.08117821974285247	0.21841114034118866	0.9898550484421549	-0.6040882830384636	-1.0332022808869703	-0.6689836485184145	0.9144789187465607
0.4676266530458908	0.28022767216125277	0.8030597706149459	0.15920248339665682	-0.329281906451454	0.1117187881993493	-0.14563705254806247	0.5448101298925196	-0.33309218326542855	-0.1325175217504188	-0.6805725232453789	0.5027512555269797	-0.977387006046239	0.19464761728811014	-0.9524379791201476	-0.749624750900478	0.5017070177487108	0.009733376435558059	0.7612065654964162	0.36468309280413086	0.6954025866111608	0.43137544010105777	-0.8351704722699862	-0.5380424018714394	0.3429410073686734	0.6793281871706206	0.7903910773309771	-0.9029840465403224	-0.5127908997102824	-0.10900725067351291	1.597681599359189	-0.06959401224438348	0.09842495168095647	0.29365372238720544	-0.6773134373884686	-0.06847445921156245	-1.333842274898832	0.8865328971234829	-0.3439927165508295	-0.9132738490044001	0.1872510288075012	-0.43429368767488813	0.48126618319717596	0.10155265888590863	0.30496301650228475	0.9874619862992426	-0.4884524660006161	-1.0376381758959263	-0.614914188144307	0.8586204500209844
0.47476599961068394	0.31163170562240333	0.704637509003082	0.19183427863765434	-0.24188742180183578	0.1001311259776418	-0.16713407597818525	0.5337560455882897	-0.19654660861996492	-0.057547547429665634	-0.6203355186921483	0.5027296473568874	-0.9295459937042476	0.18699821092059163	-0.9747798495929318	-0.7096629162345407	0.5814429848593985	-0.05788317232984509	0.762677994954369	0.3557236926363154	0.7359204186293031	0.26258781190092095	-0.7377721740857609	-0.5713039832355626	0.4049034440468837	0.6757199612168038	0.8909611805239649	-0.9187511351472768	-0.48447705048609857	-0.11001070873757138	1.5834852332445948	-0.066357762651743	0.11863925197461304	0.36140993359851187	-0.5867089988793481	-0.053163245874808016	-1.3515571989767696	0.8773947920008254	-0.33210955422546673	-0.8978254593822778	0.15688388842570056	-0.3694557409287427	0.48796812511919463	0.13541120195698586	0.3806214857665145	0.9739284900192358	-0.36466343702422993	-1.0495088210739314	-0.5679282618513628	0.8040936623764947
0.46703655577846853	0.3215328128261715	0.6110096659592581	0.20612979138044002	-0.1469224659476222	0.06972055149464376	-0.2074812318429077	0.5246789147349123	-0.10484194243245137	0.051372515602332136	-0.561645239156049	0.4937965136236553	-0.9064545332203726	0.17962108212778888	-1.015591024764908	-0.6925633905044075	0.6250957368916413	-0.10865668061974158	0.720515853413797	0.3426532186686458	0.7647088296897868	0.08490010116270812	-0.6341192877159989	-0.6166065984136324	0.412461519407902	0.6951032040170043	1.012209778673213	-0.9038093163175656	-0.4520495768328411	-0.1265310818240802	1.5495612117909583	-0.08017136100793432	0.1629891995616485	0.4586470656455209	-0.49934556205773867	-0.05467399172851041	-1.3381087170968642	0.8699695187036353	-0.3284157475510363	-0.8772081056854498	0.11370363072773022	-0.27541653196457244	0.49622506670103855	0.14673463144848925	0.4324098396891697	0.9399082585614641	-0.21504965799451795	-1.0662440116588108	-0.507600088183413	0.7391671987820363
0.46975283963405456	0.2903618459215569	0.5156616561287105	0.2281667220383466	-0.03332473554035986	0.01835961556445726	-0.24836227595221816	0.521781255787056	-0.010198436175184348	0.20501821713227592	-0.5070282789836004	0.5007127091387708	-0.8909118827042098	0.1537276233359889	-1.0609931707785927	-0.654734656650885	0.6324663392509331	-0.1968678012349546	0.6931428622157008	0.35659592546085045	0.8195990192869441	-0.04406776329428181	-0.5163571938621665	-0.6510322016553063	0.43837048432647663	0.6972645567562344	1.1175311865337842	-0.8908697239837415	-0.45047950452118285	-0.1713863192719241	1.4883224194673421	-0.05964282036140891	0.19097353337417008	0.527865861610431	-0.4028361797119252	-0.04449580737638895	-1.3422190458471701	0.8549732122106866	-0.34192368516626337	-0.8384502799738375	0.05091889481118471	-0.21690976058343522	0.48935165231122213	0.13243087871143733	0.4621438565595911	0.9187601358576206	-0.03945084408199699	-1.062296438578414	-0.43588057610716835	0.710562416490535
0.48781880110720277	0.2844858016966149	0.44988020156890995	0.2661842609296784	0.06287917016854142	-0.057159817501026874	-0.2792621249863319	0.5263269845974742	0.07187994353792007	0.370035583196045	-0.38308024462881185	0.5013409271570606	-0.8555698934801654	0.12271001143896329	-1.1345935569540095	-0.6462308815389136	0.6097737366667926	-0.2607301379794127	0.6506106983645553	0.3876900321460463	0.8955125099250207	-0.10880239785880108	-0.38083371327268545	-0.6747282573026803	0.4474171544565747	0.7185336567827549	1.224771012972203	-0.849370338099933	-0.4437882824941573	-0.21477259488272712	1.4503050322452058	-0.0788205090028793	0.22357489963875898	0.5513956747329413	-0.31041205008298495	-0.029531310690841417	-1.2949688407428188	0.884377451856772	-0.3558717416726879	-0.805069732032376	-0.015490548240992724	-0.19075488813070274	0.5009891875244472	0.10394859200011652	0.4853449083492326	0.8559020193136491	0.10061166747547623	-1.0930389904733397	-0.3890937782078691	0.6644216041941009
0.510825693381869	0.2907185761030689	0.37556322195675984	0.2796218369899145	0.14020124963105154	-0.10967375123080085	-0.31554390830781404	0.5586759827691015	0.09409833329479955	0.5545771355494968	-0.23706406168505842	0.4978809847996174	-0.8308058913886998	0.07768236732722189	-1.2222242245374133	-0.6559985584743466	0.5832524945134385	-0.3079424482735829	0.6265577804172214	0.41022762389581285	0.9692799760604551	-0.15318419179684203	-0.2531566559243287	-0.6937920882927999	0.45247984440889494	0.7122463181303854	1.30375550649524	-0.803089002248972	-0.45231064399477255	-0.24667509560650144	1.4430249432085407	-0.08523398280443513	0.2477924832187469	0.5719847502648767	-0.17327342740086737	-0.013719028534791932	-1.224074167114296	0.9145683665067142	-0.3843554330570021	-0.7668978950417256	-0.08510986728610503	-0.17419423625414526	0.5070117922168348	0.08091613103778256	0.5252306716289954	0.8118958624420731	0.23145252550472578	-1.1030447942172308	-0.34630857570520907	0.6079143367872121
0.540255139069644	0.263611055436668	0.3304606542905311	0.29332801246660484	0.22311150446576972	-0.17519300570370638	-0.35453405134540794	0.6066425620561955	0.09516579992889687	0.6975189467833107	-0.05353052346505509	0.4725003444264619	-0.7899296371375979	0.003074743841135169	-1.2890169126557138	-0.6929032735007891	0.5322783055130881	-0.36007161706619034	0.6024762411487612	0.45745447490429314	1.0611957468588495	-0.16659088926835958	-0.15093197273461284	-0.6961468260867869	0.41981511576768665	0.7073074952289269	1.3483494922864598	-0.7083068115903703	-0.4783343143068402	-0.29477975717931815	1.450621683394473	-0.10874413461133206	0.2643439223074203	0.5774308081614874	-0.01118848076537129	-0.014766020322890672	-1.183973760303926	0.9179167345665663	-0.45611920591050703	-0.7116744009186745	-0.13641579390440803	-0.13484963044919956	0.4805515422971043	0.05339447420275205	0.5719555796068653	0.7321854838025463	0.3379492834352602	-1.1272766982960074	-0.29703925293388317	0.5412213011216653
0.5693372800165367	0.2521172912888702	0.31605674687464014	0.30103984683156476	0.34051788585482046	-0.19748589883534604	-0.40264849629711996	0.6599760608002725	0.06632679646097492	0.8086863785924516	0.1354211827168769	0.4410952408258975	-0.7791782664387104	-0.07573744815044267	-1.3711189018799297	-0.7563917117187547	0.49447361417189273	-0.3941669782504935	0.6122713378945448	0.4739049367144091	1.1599041062257611	-0.0816661889274196	-0.09476911610556399	-0.7080062595452709	0.3487596284560385	0.7075611922753279	1.3502641609372268	-0.6493553202881122	-0.48146063645395554	-0.3215179518741301	1.4227958433443677	-0.14610944644957186	0.2834312121682777	0.5357229347216872	0.15494197362986642	0.008309557139128594	-1.1586567041575146	0.8886831747777121	-0.5484795690379878	-0.6846876689974138	-0.18430835795109352	-0.09406193507441128	0.49304965484858754	0.021854874903346318	0.5884956513142329	0.6583163884942612	0.4620985764327729	-1.1558086873566769	-0.2968939821074449	0.49998605056364953
0.5828767876398075	0.2780896252851811	0.32751286691913	0.2859643442265626	0.47131133344628323	-0.19174020658437968	-0.44635047581162385	0.7418282542982354	0.03056144291452778	0.9174424173533936	0.32691832929441167	0.370341185161781	-0.8188033625292702	-0.12085799919035063	-1.411881193678536	-0.8408326575340768	0.42021971760349414	-0.4390510087967631	0.60597978440675	0.461724510224408	1.2285186065485063	0.01545132228002526	-0.008187251306507447	-0.7260907428723254	0.26486468295137944	0.6926519108023216	1.3164067310747676	-0.6125426569664045	-0.4907896976499065	-0.3892993742634297	1.4213011344239639	-0.16820542811250777	0.3098788541149518	0.48949681224897856	0.31639038690007537	0.029100993893459944	-1.1210491722118123	0.8642582051879357	-0.5979703090208173	-0.6553157341552057	-0.2005899108177191	-0.09871167849512573	0.4580491369373629	-0.002840536110019229	0.5947864350554493	0.5697938084358463	0.5949349052200441	-1.172631899815347	-0.29503699878213335	0.4665381875983857
0.6150245487045483	0.33074322711227067	0.3661459781104991	0.2402854895153265	0.5615652503511891	-0.1657198137170853	-0.4977269117835517	0.8403626341465303	0.005777072221446461	0.9800415537119394	0.49717368469942613	0.2972088078104699	-0.8453067719066487	-0.19368733141714664	-1.4604425523722566	-0.9378059056324586	0.34964238601492614	-0.4753905715083798	0.5512220599300961	0.4654326987918765	1.2784861606010973	0.15008136632026586	0.03342517674802285	-0.7224910921738562	0.19578940520437055	0.6889897684286804	1.3014680509758343	-0.5928844198977528	-0.5228544451024172	-0.46923390215736305	1.4008246809264713	-0.18160858053591947	0.32842582827448696	0.410655636630595	0.4495744210117061	0.05135935436053751	-1.1360825020040948	0.7901155659702555	-0.6290345810906198	-0.6152327134275928	-0.23120568741690156	-0.09288531673420354	0.44840194907782716	-0.061130722929631995	0.6047194456570085	0.464159798978819	0.7279933214513017	-1.1905452423850025	-0.294491224068827	0.462636680433132
0.6439274780174045	0.38143547985904475	0.40863618178215777	0.20161762731539734	0.6154796403323312	-0.16128842908293362	-0.5492179565771946	0.9030394326100148	-0.018347673709152214	0.9934112142867608	0.6785596498844088	0.22710505266042125	-0.8436152880223651	-0.2886220000559148	-1.4996303346108335	-1.0253830334760392	0.27790529154453303	-0.5051609072105655	0.5216848565267618	0.44680199750990485	1.2942263856589353	0.309073906779998	0.05193283861669519	-0.6997930700167678	0.06608243424822514	0.6591632049816624	1.2641761290750757	-0.6028444685890542	-0.569337933740311	-0.5543944293513784	1.405893986711256	-0.16748326961608834	0.34171883130114045	0.32890078417387747	0.5631909222910644	0.06942696698550957	-1.09535606050714	0.7463740434398051	-0.6299200222020362	-0.5923383495965377	-0.24016082399175512	-0.08230507152742357	0.4543178455792344	-0.09567441459887713	0.6097921571522232	0.3645437259579128	0.7993923143104126	-1.2177963731279307	-0.3227065866162365	0.47169095552673446
0.6822038450373694	0.43748090602354317	0.46816557221075283	0.16413941507612884	0.6393805606951618	-0.1668048265362334	-0.57942107066723	0.9485044459319469	-0.04487189898683012	0.9857655783609545	0.8189047145728956	0.1303008195674153	-0.8101160485194827	-0.4222421159248434	-1.5249487142076197	-1.0917930036005348	0.24552854675213953	-0.5179779823116586	0.4792871394969109	0.4454843983570519	1.3058162068181	0.49451762539589383	0.03131719095950965	-0.678410335957592	-0.07514554952668054	0.6265725264116317	1.1985119647675868	-0.6158945704645464	-0.6180016876241524	-0.6369097770967066	1.3713405128210812	-0.201132128657233	0.3465376125343881	0.2212633818072686	0.6722953359625607	0.06815833224942439	-1.0421264139368707	0.7105148874553477	-0.6319834524495506	-0.559613771336648	-0.2156239648154253	-0.1031467979488947	0.4710908471717049	-0.15265327822011052	0.6303989257675666	0.2694280429489244	0.8430039573097259	-1.2179483105957074	-0.34845003559518356	0.5248017588168763
0.7138488526065186	0.45165873132821915	0.5432843617231584	0.19585099030878453	0.6516955184603648	-0.23052625597082965	-0.5886076824202587	0.9854366051054416	-0.00656202986584416	0.9890446318809649	0.9373957561693815	0.06350838472685837	-0.801825188357089	-0.5489966107195761	-1.5369041665473242	-1.156260524127432	0.20318476865894333	-0.5898222991148494	0.4488868931795856	0.440418185077699	1.3110558951988482	0.6795707442153502	0.01890402095501106	-0.6243933304481497	-0.17726145120012504	0.5844087266158251	1.0819347463695101	-0.6451419139629595	-0.6667671060980049	-0.7529716455074841	1.387937267890917	-0.23680424126481095	0.33915484391732875	0.0941746536746703	0.7804873884451633	0.08037684528863154	-0.9833267778800403	0.674028125372298	-0.6339399518988136	-0.5560436315366264	-0.13352384366477987	-0.1168093223820619	0.5015304076846869	-0.2160784217019084	0.6355446123406682	0.18843319594514799	0.883600537149803	-1.1883360376510164	-0.3925957632633249	0.5619875270987749
0.7453786031253596	0.46828159154046683	0.6147950268183948	0.23963821379287112	0.6360412704481887	-0.28772559094349176	-0.5992513897603071	1.0207584075248328	0.04201988502868877	0.9546367643879095	1.0401333449246788	-0.007991363616854343	-0.7869977915079932	-0.6211833955827731	-1.5408840575593685	-1.2220936677329797	0.19340443927290524	-0.6378282749566422	0.4189996290024639	0.424176702852409	1.2991032950319614	0.8258409596981373	-0.011396176523986898	-0.5658224836865491	-0.2870052616373514	0.5590694006897007	0.9747003977657485	-0.635128631492442	-0.7111372824559956	-0.8780285031780226	1.4011345948172447	-0.27087252199956624	0.31529515185338075	-0.005873837854386993	0.8677950159387283	0.07478247981398639	-0.8910760810202735	0.667297856606463	-0.6229114085187645	-0.5477093804784672	-0.042555508465496536	-0.14227925676559094	0.5629142660753759	-0.2502561424623778	0.6522638511311528	0.11110597102117734	0.8924679561802664	-1.1760560950039491	-0.4702079818863645	0.5765998643627958
0.7757570789275708	0.4671024947054332	0.6747912983760345	0.37089287553352535	0.6519492306622134	-0.33707046318098605	-0.617565528574396	1.0508965888356152	0.08659531917589772	0.9194306120313573	1.1137899203506503	-0.06631655795250802	-0.787746145454107	-0.6496123613470575	-1.5215151247632757	-1.2882062706911073	0.1982175676706058	-0.6784464185205316	0.38525802691353767	0.3683955979990897	1.2521797159014603	0.9709264119374776	-0.0361161124229921	-0.5036560307778262	-0.3798316212578129	0.5193721901389062	0.8874698145916055	-0.6308896230734727	-0.7394577598073212	-0.9859303101904743	1.405615834181961	-0.3057989635198523	0.2883311567042993	-0.0981787158117009	0.9783950205612942	0.10124728803106138	-0.8506070192195123	0.6356591185897107	-0.6265480024424339	-0.5250056314544078	0.05635977538173764	-0.17166640821569726	0.5802715477937643	-0.26237283057204575	0.6565208252692404	0.07858972382766263	0.9013676331607382	-1.1026863406270515	-0.5239687989721045	0.5882471769842771
0.8219832802453959	0.4594162647503609	0.7371526511368458	0.5308111145289404	0.6455004272567344	-0.38842037730373774	-0.6438353566592125	1.0625855455801887	0.13296514152922767	0.854924183407024	1.1932973658379997	-0.11411910048180714	-0.8078769522884262	-0.678384064302721	-1.4781945078530287	-1.3263057536340415	0.22888558935327427	-0.7478579924935825	0.3673095230466295	0.32838731295787704	1.2032785343683252	1.1300429314347884	-0.0984983945442289	-0.4667321081693604	-0.4885530366888752	0.47829796582071793	0.7882720155959031	-0.6430610923930408	-0.7129549103203199	-1.116181814842984	1.3503703145224533	-0.32651638539429806	0.24718600010106986	-0.21528012722454698	1.043287155803652	0.12837804754501267	-0.8181782218782738	0.6155782574010611	-0.6305659430990649	-0.4808480155789672	0.17378180987053965	-0.1629323051264488	0.6110064589888661	-0.27983629701874746	0.643143385315746	0.03580299534154827	0.914146203014701	-0.9880366192366505	-0.5688921271267074	0.5936755484487488
0.84652033131255	0.44082103002617357	0.7887229437555827	0.7251941208232031	0.6429120157095723	-0.43651686675393525	-0.6679545019563463	1.0716858520868084	0.18967662704528482	0.8439457976699396	1.2405576332903538	-0.1556213330464716	-0.8318516452833633	-0.6356924994283959	-1.4630673505599503	-1.3453794026460242	0.2607901910800742	-0.7931885485808048	0.37491031850598977	0.26582821221284136	1.1659081232419939	1.2728836757463609	-0.18340046934222348	-0.44087990219911727	-0.583129402842743	0.4386836219084616	0.7073516773632893	-0.6928673615865538	-0.6603359631201549	-1.2591902191592341	1.3050786130566485	-0.30810436817675474	0.2063497278386813	-0.31166335397428757	1.117258334704919	0.15304903378460338	-0.7568664437907572	0.6285894487307251	-0.5966460458723778	-0.4544616388404238	0.2708757833505172	-0.17620724476377908	0.6653508968967187	-0.2512156323542325	0.6019197028039602	0.027338217003673358	0.8972843394451351	-0.8381710183036578	-0.5632578058216943	0.6315976113373296
0.874340235515012	0.4019414133698759	0.8256986659124752	0.8888645286575503	0.629705304005796	-0.5594156507335186	-0.6794608457991463	1.0814603594150338	0.23902085235134143	0.8684585126083955	1.2492441193988733	-0.1936957719945615	-0.8651224234327021	-0.5984302117475425	-1.4544000323559432	-1.3343340580166667	0.27066748419499276	-0.852269552555392	0.357370585815181	0.19749531386960117	1.1143739684450578	1.3294126112626194	-0.2559171925188027	-0.41799744850062426	-0.6470246488909738	0.38916515865140766	0.7015488490254056	-0.7412367687773649	-0.6161976324322421	-1.3801498529239045	1.2681459244522177	-0.30225353799163407	0.20625542381069653	-0.4032476986490634	1.15559107318848	0.1624441720916428	-0.7249151589517852	0.6645911818541176	-0.5597191177528892	-0.4417939741610681	0.3627709866741882	-0.20389430673941994	0.6980109969589725	-0.24355377003534784	0.5581650209692025	0.018497865034918636	0.8803039957414247	-0.7063339438195229	-0.5323715677639987	0.6870082372598898
0.9090966738635391	0.3585490393046217	0.8578209481746486	1.0807172834214085	0.6086499266938883	-0.7026778591624894	-0.6843011463290327	1.0550583743239794	0.2935672370638926	0.8241562085112903	1.2531089539887987	-0.17170819405727103	-0.9106585273859784	-0.6074525067716926	-1.451989889839986	-1.322163932130826	0.27262681967587205	-0.8932946466540959	0.3621400721230287	0.1524879630877661	1.1004181468874707	1.3818910006440674	-0.34686434177601255	-0.4181483102658522	-0.7206479042422809	0.34199640775510043	0.6989312528669074	-0.8001724963450025	-0.5758865139192687	-1.4685716556030222	1.1854845750453031	-0.2957822095577651	0.23313802376185394	-0.47419903482365877	1.1648374953112666	0.18143311990777322	-0.6868749556215258	0.6782198285525461	-0.5690594911555386	-0.444916383921037	0.42241941612333117	-0.21645171554471432	0.7537720493946483	-0.22514328171553816	0.49926555574060166	0.003219671633551155	0.8456930443373775	-0.5730038927316274	-0.5046631394378802	0.7052374179240826
0.9150048777056001	0.28346854599464594	0.8802504616916655	1.262929026881004	0.6086205206974478	-0.8327443889030958	-0.6696706929480621	0.9887563418593235	0.3540252984076674	0.8447677089015937	1.2722680603653642	-0.12958722998801542	-0.9553344422660028	-0.5754638408066735	-1.411763639814988	-1.3115142649108762	0.24310428843214277	-0.8998730580517437	0.41670698779216764	0.11241184532885577	1.0837935170647524	1.420186921639154	-0.41990149852728037	-0.43004875547499133	-0.7743192002288726	0.2875742751023135	0.6941217875655766	-0.8605175086677164	-0.5317719034887063	-1.5362292225444487	1.1065050411593909	-0.30401356761543813	0.26403805260353985	-0.48177441528509035	1.144949170263315	0.18947443499494662	-0.6724372282741197	0.7110635995879662	-0.6052938354961711	-0.46141981983502667	0.5155401798261521	-0.19646519720275635	0.7869949057321312	-0.15281685252220303	0.43630961692574666	0.0032142750793658567	0.8169052860098762	-0.42852451747196685	-0.48133109879060354	0.7063938482907474
0.9225224774389906	0.2034476518451116	0.8910947418127071	1.4336471492668827	0.5831836499158787	-0.9265780486312727	-0.6589569096152672	0.9222429193453937	0.3918420443552931	0.9082417368325082	1.253781173377709	-0.10940783426461001	-1.0143912244120732	-0.5399368827250385	-1.367577200180019	-1.3212989969070599	0.2265838919085071	-0.9257551120659638	0.45302597654260507	0.0813444606233587	1.0549233914332885	1.4590818352744273	-0.496499440454682	-0.4483608661518323	-0.8078662708240218	0.254084061940885	0.739941484816408	-0.9144121091431228	-0.5051554210347111	-1.6047914095969502	1.027736864697123	-0.32706458974330976	0.2805155171391141	-0.4745348489779639	1.145924026014756	0.16440580057094137	-0.6696258029313026	0.7132986225893412	-0.682681977389864	-0.464007115921589	0.5600231699895907	-0.1752871184584625	0.8063216504492873	-0.11260393746956712	0.3878651334639154	-0.026690048735179016	0.7826304604350801	-0.2950997388901945	-0.4413289291156053	0.6845915721890672
0.8973488700643448	0.13244481580265716	0.8900743545402104	1.614463496381574	0.5581603778935496	-1.0089357131849073	-0.6391982713480537	0.8223678630716368	0.4008186265451772	0.9847059715466271	1.2556173967042326	-0.086749665214508	-1.1005784158416574	-0.47830640335630176	-1.3323181840099128	-1.343262260497597	0.19759997165063464	-0.946862030905614	0.46841470686869624	0.05050181461892008	1.0063075003044026	1.4652979024501291	-0.5796018940711034	-0.4410005916112997	-0.8128017311144495	0.2168765145438018	0.8021902743609131	-0.9326386155497909	-0.48103575518523006	-1.6671005101188776	1.0032247933610894	-0.33789560131295127	0.31421761238608176	-0.45181033775946755	1.1510864136189567	0.15851005037633628	-0.7076897196966596	0.7243739353477338	-0.7594959231741953	-0.4932037651196026	0.5642834603057787	-0.14355240599495014	0.7964985662128786	-0.06894729998653228	0.3056118058096041	-0.05309994447203229	0.7454347327576156	-0.19761381604195874	-0.38142864065901455	0.6355184383622385
0.891871527350178	0.0961634123478622	0.8898819312090762	1.7448361427635846	0.5165187514920202	-1.0410345882160086	-0.6220237704572331	0.7107490010072988	0.38780829679720713	1.073830359840299	1.2548763047107006	-0.07206823120821614	-1.1678510459898823	-0.439432149294941	-1.2812141301566897	-1.3574431171349688	0.1978734794174564	-0.910709142751252	0.4930283091581124	0.06553601150498575	0.9518485774588248	1.476319811582739	-0.6739978960733778	-0.4876047434127038	-0.7968845047434584	0.1998661739623371	0.9132683349866844	-0.9740436598248758	-0.4723009494419738	-1.7050965775142237	0.9305486385231563	-0.32954326560929564	0.3421717998290023	-0.4352282912663149	1.1634268613106795	0.15220465776458036	-0.777431129931587	0.7769903811314363	-0.8234857315208695	-0.4919274456951396	0.5262472777093024	-0.13491208951629868	0.7592532289377419	-0.02448306880546431	0.2629871096403463	-0.09160975513973066	0.6693334452649291	-0.12499907204613932	-0.32377787573531036	0.5864764544654479
0.8633358229469975	0.08678363636401228	0.8975703506568546	1.850654648429512	0.4964228302965371	-1.0746844753377416	-0.5844128498986667	0.6232491115018557	0.3522808026637923	1.1677258426006405	1.2594150662747743	-0.07356652064126643	-1.2533652685228263	-0.4174510629090495	-1.217021715422078	-1.3803134054027664	0.18047898565689463	-0.8549658798603751	0.470633226196074	0.07905322215890595	0.9057411364230928	1.4905644917644714	-0.771172924011396	-0.5205590197655136	-0.7825269425337407	0.18833443733080038	1.0282525328911671	-1.0364570409691558	-0.469866195200479	-1.7095384010924473	0.9028305946089716	-0.33111499938088657	0.39639058664624593	-0.37983933287847516	1.1964994592055167	0.1575434864547871	-0.8445742393216398	0.8210096519029202	-0.8631472556824349	-0.504200847269427	0.45892974935688	-0.11792605664381314	0.7038269919572228	-0.006840059298319726	0.21587348840976336	-0.12858694441874868	0.600814836111466	-0.06443464989413036	-0.2534892875414271	0.5636343229430341
0.8181360737707918	0.0728351173335305	0.8930999568712614	1.8498179350270323	0.4743902164982637	-1.0628148196577716	-0.5528408441202874	0.530809913005946	0.32456844061077117	1.236733452334211	1.2636373553746367	-0.10096768302660342	-1.3500123876237597	-0.44549191881435196	-1.1361298039756162	-1.3868969024961146	0.18178464307564052	-0.8249837058706169	0.4707440420804387	0.1343526461986755	0.871711645871561	1.493549327702416	-0.866511633322566	-0.6073349497977258	-0.7788243816991779	0.15936160850565143	1.1167058864056425	-1.099041131405429	-0.48408935667442543	-1.7265808224552734	0.8611106988575996	-0.347190391903856	0.4285930932514902	-0.33234037695100344	1.2166155774291567	0.1284321400821965	-0.9211244782956343	0.8522672457097993	-0.8881188193192585	-0.5019991499785232	0.4075571002516053	-0.07783929277980378	0.6642102729736755	0.017949844755606063	0.17886924959060385	-0.19302958658649302	0.5227181884020183	-0.05527805945896471	-0.19228488028006466	0.5470873247887746
0.7654989131740606	0.03015789930579062	0.8826205937627961	1.8327281152608699	0.48951584043489016	-1.086062077704229	-0.5174317752407199	0.44393288673871273	0.3029795080810632	1.3307205767649815	1.2364047859901919	-0.11297866342662469	-1.4365202699984478	-0.4512274424616442	-1.0548500917930954	-1.3939129281122775	0.1796402329003719	-0.7788959977791708	0.4510173469034949	0.16859926130939257	0.8464776569791248	1.4737046455364076	-0.901936600508798	-0.6880403318228071	-0.7633992336197817	0.137155000495276	1.2399017481600692	-1.162333858902673	-0.5351098371991726	-1.7360582328678766	0.8236330622874679	-0.358376921652498	0.4584735564135717	-0.2460214678024645	1.2447708139444271	0.12790650372596316	-0.9974067287754064	0.8451212245950073	-0.8767570241969793	-0.5168979854115572	0.3422447234093878	-0.09148984217927887	0.6194954236514334	0.06455797375185494	0.13524393782635646	-0.2271344660930482	0.4317985583744132	-0.10878695547812	-0.1421271729324218	0.5229970388674802
0.726225761213139	-0.0013078595447622466	0.8530277952861708	1.793757450667583	0.5051017024088323	-1.0962516528382766	-0.4575438668759203	0.3778354320858634	0.29105811032885404	1.3752061642029436	1.2165341857642296	-0.10960109562980118	-1.539160916542842	-0.521906301461879	-0.98289633763405	-1.3950837580327868	0.20450620786087542	-0.7671437143526569	0.42256261654279437	0.1955774979419674	0.7940400173996028	1.4368108366649088	-0.9110623479577619	-0.7006741350821107	-0.7439339450929083	0.10148940473053378	1.3408944901934794	-1.2167379212651177	-0.5969813501245916	-1.7372700321425962	0.7358363819625177	-0.38920670885440434	0.5010394573072587	-0.1740659494965497	1.243776447212285	0.13665086508410595	-1.0746282456940328	0.829735379800846	-0.9020546869876688	-0.5046923431800825	0.2871865780887334	-0.06469130275560195	0.5758798850736235	0.07889353833803206	0.10614081554821161	-0.28804177253301316	0.3492507657780007	-0.20992994527073755	-0.1355691792651214	0.49969766779030156
0.679556629026205	-0.00805366417049102	0.8008008702741393	1.7779141210892	0.4979649354587184	-1.067051279678813	-0.43039070974557514	0.30531010466228187	0.29370183068297495	1.4211351079501502	1.2513666478503946	-0.1212050518892814	-1.6403745947883526	-0.5626343362597337	-0.893579505359317	-1.4023169311188601	0.24095876196467508	-0.7460763705191444	0.413174089333023	0.23493897403866973	0.7581172633272	1.4215038223256111	-0.9098449923722038	-0.7425020761983215	-0.7255269725149911	0.07136635894912416	1.3773151055077715	-1.2749469518466867	-0.6588701827792248	-1.7547032082032643	0.7176294221123622	-0.3910408860676823	0.49206897989118004	-0.09878978346093041	1.2653167679865427	0.1442421279303415	-1.1496638779265287	0.8149010093199838	-0.9075387093551518	-0.45895826731578293	0.21941170497500292	-0.02826430164378747	0.514727681834587	0.10452704254326209	0.0739997846222845	-0.3513617544939718	0.24682333316727095	-0.3055310371465013	-0.13137344902945572	0.46886355144767766
0.6358297085849989	-0.019860241239984977	0.7428472083300315	1.722093874376074	0.45023189108752104	-1.0255042160261199	-0.4168370942266269	0.2746782117081791	0.3075922402591658	1.4866023422128796	1.3224084549200774	-0.14446566726212437	-1.7424134688412956	-0.5438071664218772	-0.826285515909429	-1.4084729552966881	0.31939074609491475	-0.7338476936225179	0.3846327611289123	0.2733823103200713	0.712198065833376	1.4059966966550266	-0.8808331186934941	-0.7463597692727031	-0.6893248421267291	0.05558450109463301	1.4450542294667441	-1.315677328919913	-0.7132509167052247	-1.7591431009935694	0.702690802604711	-0.40159618567962674	0.49388410053473314	-0.032043459961235074	1.2610669396522585	0.1382115477294375	-1.2394359279826852	0.8160628127682532	-0.9173613056508101	-0.40393519718284143	0.17314630227478855	-0.020180467832005076	0.4791654229571651	0.10169094976942628	0.05407680085837059	-0.3796266051469631	0.13655358089196676	-0.4265575485951277	-0.12750576412249792	0.4687667364296651
0.6062022162548826	0.004016132663006361	0.675842182991984	1.6947596349774106	0.424972824005361	-1.0013488777889035	-0.406120472764524	0.2928703972111494	0.31177276447944	1.5204925774581262	1.372665534466092	-0.17599936582616438	-1.833363076227887	-0.5395465419912714	-0.7833565893660384	-1.4197638928008496	0.3731857569468554	-0.7544013090744663	0.3415980362339735	0.31089859945960596	0.6555867539675437	1.406587952360377	-0.8323236279768667	-0.7542886268415399	-0.6704381511515114	0.016473066356643168	1.524846795511744	-1.378922326615113	-0.7917251498116041	-1.7603935160266637	0.7321827666806444	-0.38150023768010616	0.4825243300817643	-0.010724966743165091	1.2859528488938232	0.13531085835652243	-1.2878629123037695	0.8192713405126992	-0.879945726060561	-0.3325334009104142	0.1137039547975838	-0.03826802560425373	0.4762428396984159	0.06302682475168767	0.03930222090018767	-0.3977865407897655	0.015540242997181453	-0.5324544835038301	-0.10775277052200016	0.4864881991206108
0.5572632738683987	0.05152013424457018	0.6386538287397631	1.6721093432887764	0.3978073593353479	-1.0132999162974798	-0.37697211073025516	0.3099958003724352	0.36934286446205444	1.5602013428250159	1.4201950311910583	-0.18840719871592745	-1.9411721164531055	-0.517220314334652	-0.7472066983917125	-1.4266742379512916	0.41694780854568086	-0.7916742445723555	0.29353843478112723	0.3280205366570311	0.6114704354226592	1.4546022585772396	-0.7505072506732262	-0.7426039180012285	-0.623417250788693	-0.015197322699089567	1.5752891969896752	-1.4559788670277753	-0.815163184394982	-1.7246568382653806	0.7931944171464274	-0.3579642317795108	0.47892632222061604	0.0023318462126847143	1.3210157649011225	0.11907343645488706	-1.3365821647124356	0.8097021550805452	-0.8173692500800664	-0.2578919304852905	0.08564479644884634	-0.020147979316117604	0.46188418867379044	0.05121164906079186	0.024014474178083275	-0.4065424941897837	-0.13300610941261254	-0.6165682540029755	-0.1344619833673717	0.5136669876619637
0.5305882916317622	0.07280475127989368	0.6107640659084526	1.6287148740367647	0.37322798108719707	-1.0182852343116553	-0.3579236136979264	0.3652429760110866	0.4415604631281944	1.5957855170720836	1.491527127751295	-0.22419528245684886	-2.039472171005605	-0.5046099135612604	-0.7152113162287533	-1.4328115624732258	0.45523524772835666	-0.8230841055759957	0.2797451596378745	0.32958754095374243	0.5726238682800362	1.4922437631215868	-0.6693385684133009	-0.7296566620125639	-0.6001536122464748	-0.037013181602348365	1.6013592782806036	-1.5365742067634813	-0.8350722686389597	-1.6327202568416563	0.8215188143251677	-0.30451767366123855	0.4627763709363296	0.013587325962191124	1.357830113307944	0.09101068721703247	-1.3783583209363923	0.8225792420572191	-0.7425908879812055	-0.15347393899552686	0.10280613755419257	0.02013644388377329	0.4529547165501401	0.07199707503343647	0.021309373317940524	-0.41549259083832757	-0.277873849616727	-0.6670960774874565	-0.16236592496165655	0.5248959765692536
0.4966097328171769	0.09612389390890005	0.5855061652789588	1.581527395545946	0.3289298648374436	-1.038062676299836	-0.3335115373345027	0.450947243994989	0.48177784871271906	1.5706033883691717	1.5587604505439248	-0.2591620449228518	-2.1286528812140078	-0.4952584675117375	-0.7248628798567591	-1.4392405285339909	0.4686580790040181	-0.8591451498481885	0.256807005454446	0.3323926636431764	0.5269107055009304	1.5404473634944338	-0.6015101668516447	-0.6655367716944627	-0.5837080003943989	-0.06961928142794134	1.6429518518473887	-1.6082125116479478	-0.8396621079046979	-1.5404291459791375	0.8655183096116185	-0.23462049719221678	0.47144615764022807	0.03703400062902344	1.3781878903788378	0.06338907576845862	-1.4154836797017698	0.8321350406624559	-0.6976023801497685	-0.05139571093736679	0.14543116816785379	0.05124798236554688	0.49015616514316396	0.12009473282645403	-0.006661904508936965	-0.4159773960340084	-0.36801134494708515	-0.7121948357231938	-0.1877615520549599	0.5455244784374063
0.4783453675111143	0.11039161124618824	0.5821595996810626	1.5095583742469683	0.2551922771812966	-1.0502550202859569	-0.32666445233311325	0.5435127694652608	0.525232442894126	1.5519242385139143	1.607537622883194	-0.2794233461514772	-2.1920310214647314	-0.5073187013078224	-0.7251751542225113	-1.4428144774251517	0.4584109857865323	-0.9238831396058155	0.24945719696497054	0.32433016274269544	0.48050311549904173	1.6104728646137112	-0.544423823471857	-0.6212063048780594	-0.569900453480781	-0.0993336059622921	1.6677447520913191	-1.6684664417484192	-0.8288511551338112	-1.4390612448086988	0.8875135336669974	-0.18433526057617064	0.4520093244887594	0.020033001525887835	1.382238647285671	0.010089770937167331	-1.484799038552771	0.8267710414197633	-0.6160335941154967	0.05976811931794873	0.17485198678597533	0.045292790982486904	0.5332182332746946	0.1865712645677752	-0.03730434261919159	-0.4286036519341425	-0.42738234311926054	-0.7354210920159463	-0.2127366594299664	0.5636505450672636
0.46918537446602093	0.15459873916693767	0.6043393252792593	1.4446180200861343	0.1447835655405915	-1.091817081837365	-0.2982081655506209	0.641839988469852	0.5305825392526285	1.5248076114243059	1.6335014564353934	-0.28012592789659607	-2.219363616130026	-0.5486665036050092	-0.7554313779095941	-1.4365522245832218	0.46421751717216103	-0.9773930280937002	0.2731446426579096	0.31251767735778174	0.45529845271563396	1.6724736083707286	-0.5026231271574614	-0.5315127972864679	-0.5418404034589475	-0.11662570331832475	1.7039741946524625	-1.7131862562756957	-0.8034914632869171	-1.2932399307389928	0.971782104211184	-0.10383927156769808	0.4501278818320823	0.05538151668097313	1.3814790065650009	-0.009307298039061796	-1.4986615174870934	0.8041326142700269	-0.5383735902146413	0.12399333475552718	0.23064757526056998	0.0423863148734944	0.5572804967100501	0.236497915184151	-0.07507501131042071	-0.4335832559577327	-0.4710531256935898	-0.771641650000494	-0.2393189839718385	0.5868821801469911
0.45699429522529095	0.21008241462376737	0.6305720039620893	1.3608972595222961	0.008343571673986593	-1.0872142239747686	-0.26149722095603684	0.7302803178921814	0.5270848455912305	1.469183981276561	1.6674357286860793	-0.29974994094577856	-2.2418964252567477	-0.6007428529433492	-0.8079811146728764	-1.4467900729969823	0.4683979990998771	-1.0260262304478682	0.29029835445351493	0.28169558672234285	0.4389480190045326	1.717212754658157	-0.48160514147041145	-0.42821002154180177	-0.5371822682967504	-0.1242812551869813	1.7360904819016283	-1.7511774587094826	-0.7766767476501504	-1.1357359062670294	1.0776284775237053	-0.028708348470681544	0.4493912282364322	0.05870460965937359	1.3854673679497966	-0.07371861449493922	-1.5085381632053754	0.7964042530685729	-0.4362833996239144	0.19048124570332617	0.2579542112866885	0.051253007602900115	0.5682915429742624	0.26819916786699527	-0.11626155357986331	-0.4571772562610253	-0.5044128253840932	-0.7639657521521407	-0.26331301391292405	0.6245126762389028
0.4571258005641347	0.26969488009310916	0.6834322864855692	1.3128044283014764	-0.15472703965760232	-1.0885575797195894	-0.23107275858110882	0.7940623140983324	0.49826440676042416	1.4407106278942845	1.662534389856352	-0.3154197642737989	-2.2516684808710847	-0.6530025150641169	-0.855943145546646	-1.449758810875232	0.44743896594397237	-1.06182219684876	0.27770570703754865	0.2503835931257549	0.4087947633103104	1.745528935917756	-0.47170880391811354	-0.3989852259856866	-0.5260236012290983	-0.10250076081715591	1.7555026044242426	-1.7518198760450947	-0.7473520590761017	-0.9637216428165385	1.2296447058235869	0.05372055112020879	0.4417209096324036	0.09094113830684666	1.35040306537534	-0.1242545922028205	-1.5338058163619992	0.7807750495763341	-0.33132857750252204	0.2490042125247796	0.2679575957353114	0.0376832273108799	0.5338879321642834	0.27413399864757193	-0.13174779308138812	-0.47464307118023025	-0.5129203823616546	-0.7169184680412386	-0.2658479201325723	0.6233626829491932
0.47397383924823383	0.3388951432034596	0.7440169304889028	1.2247895914079294	-0.3285103238785684	-1.0950437588837754	-0.1827534006933182	0.8551564261330993	0.47002527312927195	1.3819303717706164	1.6341178947065107	-0.3317044243655083	-2.2315026807709457	-0.6971220615028129	-0.9023867658560327	-1.4363967798866688	0.41294521344217483	-1.0902519852203898	0.2717077055613152	0.2197828152965414	0.3886432146981049	1.7613234027990956	-0.46500691991722504	-0.3267260239139794	-0.5219857782618008	-0.07043962265430659	1.7778345231112929	-1.742901713032636	-0.6857387711006407	-0.8275175282047534	1.3306005994410925	0.15032872351479493	0.4410661923233626	0.1225117442260022	1.299367489969688	-0.14862612300510575	-1.547943963979335	0.757041368383727	-0.2260164601216143	0.30910282474189854	0.3068456568811115	0.053481364462098425	0.5322340296659255	0.28148032494387837	-0.16905369438467618	-0.4727035849932041	-0.5020649289853212	-0.674087533542419	-0.2878485854894525	0.6022803930420692
0.4878726291440789	0.40462666646530776	0.8121082703815536	1.1415932353063518	-0.4867799617819678	-1.078962426798361	-0.1323773278991341	0.8650025672986199	0.43938201899176194	1.334472157648138	1.5854568381634633	-0.3551069685238598	-2.1941597784687175	-0.760496198146208	-0.9436302030363135	-1.408568037260372	0.336938738121867	-1.1060857211667154	0.2518246939382148	0.20419979005819452	0.3829398880531184	1.7370582720711638	-0.45721222826197394	-0.2836158791298714	-0.5343217252609935	-0.04853680178358856	1.788598284393386	-1.7315248202176103	-0.6095553330890515	-0.6695959018886479	1.4714508804974584	0.22602707079651477	0.42014546210204007	0.13518139280492297	1.3033053406937882	-0.2024323447041577	-1.5503281522664711	0.7274874253649132	-0.13451591926846912	0.3482593908589792	0.3945957800282347	0.0801271063762625	0.5084547606280353	0.2984805807070935	-0.19950202417965018	-0.4541727910693266	-0.4684375737279917	-0.6256611749998292	-0.29078343278075086	0.6087372299251561
0.49254114389658826	0.4422739534593667	0.8719607277903638	1.0544370764000912	-0.6262081519752514	-1.0747158377019512	-0.08855436667255823	0.8424041985094528	0.39135008147175315	1.2446217954965426	1.5057444824474877	-0.3896443081364209	-2.158797966552304	-0.8010418623944633	-0.9794653326188515	-1.3892782762643103	0.28099761507261695	-1.0849504277943622	0.24325444296067128	0.17226702431782806	0.3900450779048564	1.7159655410994692	-0.4683808831965641	-0.25900316636530524	-0.5491597783614061	-0.010568627044461943	1.8037376958831257	-1.6876013623874937	-0.4840661232569	-0.4910311186258139	1.5916007423346463	0.26812846234972143	0.41824314888179276	0.12710799669232584	1.2823636207690385	-0.2574730110781654	-1.581343349254952	0.7022731925931176	-0.07354951559307903	0.3988968363903348	0.43410017857351474	0.09104559282487099	0.46029669965051195	0.3058265147410385	-0.23178863634203864	-0.45791906129127735	-0.4201194857731851	-0.582449989401485	-0.3102873624414207	0.5779057022193781
0.49950205047545654	0.4936618655344508	0.915828961627447	0.960609174858796	-0.7243142837236733	-1.0858891349014603	-0.05626732259617776	0.8485562810065966	0.2892718441514711	1.133522736964948	1.4458349927430119	-0.39909103118074646	-2.0984190718152114	-0.8414695604782235	-1.0311243699035093	-1.3693914663201245	0.23206591723287312	-1.0435848393032252	0.24531224256171874	0.14000194677864072	0.414351910581059	1.6607639216373067	-0.494901032482467	-0.24180039523180744	-0.574377052695531	0.010457617194267622	1.8062905874174813	-1.6199953227794506	-0.38172761814141404	-0.365187418907245	1.6407105444361516	0.28504299094776475	0.431266689743238	0.11964509767092854	1.2452894891014197	-0.30913774814068595	-1.6143899971834883	0.6764704028607628	-0.003593461985912409	0.4475366402254549	0.5276120936443098	0.04909802722805241	0.4142339071335967	0.28380228473736235	-0.2872517529705728	-0.43198322187578403	-0.35434561685148763	-0.5508831555235517	-0.2879073741918453	0.5298218591069056
0.5023673158010143	0.5607221448685801	0.94586851588113	0.8766216818682123	-0.7822412928842414	-1.1052083375199644	-0.015274776126686781	0.8656585085146393	0.20582786133510464	1.0217156033391857	1.3701092793639784	-0.3708842529709485	-2.0425055411578894	-0.8990995686715841	-1.0770204094177047	-1.3370971605910122	0.18931379459995962	-1.0285986058468353	0.2435230430512496	0.12708495289949914	0.43129262623031384	1.6022991964756765	-0.5400038480082779	-0.2200163607880225	-0.5887709220947388	0.04604883148951019	1.8621211194149274	-1.5413946587709475	-0.2742181746402643	-0.28740305321654297	1.7055412580031344	0.2942836342858296	0.44886907765525513	0.10040262059609775	1.2206452387071078	-0.36118652616374025	-1.6131954328904303	0.6143591109419452	0.029689624147614484	0.4803361314374642	0.6078062494456444	-0.043090664810891265	0.3650446811318323	0.22661204825405062	-0.3232924738694726	-0.42059702335299587	-0.2400967409259359	-0.5593773936662283	-0.2785969748318752	0.49849012047473185
0.49510744653685057	0.6289228114142287	0.9495342752565851	0.8197292888592085	-0.7850130815929278	-1.1148457922068	0.01811309574472596	0.8917908132770519	0.12391372064597435	0.9483908117877842	1.3125642260198194	-0.33068989442825336	-1.9809527588511255	-0.925782570076416	-1.1005721563684858	-1.310837849019332	0.14128750680222205	-1.0092001325551776	0.25692295849901053	0.05930293844543939	0.4709670919893796	1.542638452326504	-0.5864911624433116	-0.2296897142436726	-0.5903329037361915	0.08489822083222247	1.8840817217929775	-1.444926966864861	-0.15479131412879538	-0.2133288803962808	1.786551016613259	0.2632202821770827	0.4388025091598139	0.06056707408312782	1.2048740277084742	-0.4034532964513361	-1.5400443271063609	0.5271993258360563	0.06782835508568359	0.4902792040503936	0.6245605663738825	-0.10116188889145605	0.28428074582903673	0.14773401181932716	-0.35534162969734157	-0.36734350728067583	-0.14446809837080496	-0.5608593611696703	-0.26676870039447603	0.46923058563717335
0.48853557678760895	0.7002750344453188	0.9114976292206934	0.757935430111262	-0.7555539492005419	-1.1289838938018	0.020492170538221766	0.9171695581628162	0.05875416495289287	0.8486753670046984	1.287607867758366	-0.2655891632242139	-1.8861342240236247	-0.9567139815259958	-1.1410442518392592	-1.2843150367590594	0.12689922837804213	-0.9573867424436221	0.2738220139245867	0.016680695646486856	0.5185603591378685	1.4864483603597185	-0.6300258873739677	-0.22612897212915808	-0.6077101426207071	0.1371989452761653	1.9510363021842203	-1.342420552004012	-0.03169466945415379	-0.1877691191221079	1.821133364468412	0.23634031755387608	0.433233933605705	0.03407769495508177	1.1730134875893299	-0.40790440667342825	-1.433198900197644	0.43664413078343606	0.060444481132296855	0.4893727839891563	0.6460597194614609	-0.13874344719510026	0.18506779565025305	0.0445479167203678	-0.40417661425163204	-0.3134913638380931	-0.06539893878842817	-0.5714922677135262	-0.26460252761075975	0.42397515617212855
0.47568811716262205	0.7075879889765706	0.8501666473105909	0.7095382521122141	-0.6822926703006955	-1.1263271918439286	0.02367144298968065	0.9747413922802121	0.019579299771342654	0.8135937900438851	1.250789484039764	-0.22991887036172193	-1.760038844705693	-0.9337760854154598	-1.162449461553302	-1.2519974021432785	0.12011758340058165	-0.9088707717114097	0.24614666415458203	-0.04178768111400405	0.5658857811572229	1.4327482192019312	-0.6807088600202175	-0.2217676078399439	-0.6365743582650694	0.19279952853731402	2.0177467696752887	-1.2197626921200615	0.06910210220148191	-0.25103098808926705	1.8312257776940144	0.20794081515956267	0.43504348876564025	-0.010291342641004958	1.115064092179956	-0.41815091381399927	-1.3272419366572628	0.4061955262732237	0.02543329066455104	0.5204459374703181	0.6493896080636086	-0.1763951628017888	0.1042654380401233	-0.04699265391469187	-0.45094160673174366	-0.25923416034643393	0.008563214502831701	-0.577410698930412	-0.2567515153944747	0.3736907128775162
0.4591655441219104	0.7074362296571091	0.764575944262629	0.669836304123519	-0.5947841861253407	-1.1444696362555395	0.026277052104351363	1.0624647512663166	0.006906034215986701	0.7969472238007039	1.228007450982068	-0.17230769429048026	-1.6251114505011253	-0.8705173445808292	-1.1726932360807993	-1.215816369891031	0.12182113427556232	-0.8513735146805693	0.22327529305378407	-0.06496248930274783	0.5977046094540062	1.3693020646982652	-0.7601277724124488	-0.22296568483983203	-0.6333267960392193	0.2604001096374448	2.0788308759852265	-1.0867166859203197	0.16087479532880916	-0.37890813847849464	1.8191429858158705	0.17595774025349903	0.4194570426977539	-0.07726099885497037	1.0870257234678662	-0.4243949353615835	-1.2234477372037902	0.35384880975017247	-0.04134913004718023	0.5393089536466625	0.6201363987514746	-0.2092035475197366	0.07320803035599936	-0.12986825671404012	-0.4938114497842695	-0.19763099036127438	0.07863813407994467	-0.6174662536686728	-0.3078255400145819	0.3105449984552675
0.452612460558458	0.7358067794983857	0.6925782094081345	0.6045782185155907	-0.5142785006511994	-1.1476089629028394	0.011814873990203529	1.1741896595015535	0.003912486481235336	0.7601953342062263	1.216797153890967	-0.12243535258061986	-1.4596863083289784	-0.8121936867492876	-1.1920615584840788	-1.1765878419264264	0.14407255876901187	-0.7805215598237426	0.22354389314436274	-0.07439260742064599	0.6505516114375168	1.3500935808524575	-0.8168991300565681	-0.2206035050713669	-0.6114984502219372	0.302518515286238	2.1391260270485155	-0.9539419569954717	0.24678681405928699	-0.5473375723598413	1.7877348491773908	0.1268519381231608	0.42165463574332984	-0.1299389915214066	1.0817112096385109	-0.4349153069940407	-1.0610692295647746	0.29595145660980704	-0.13076833929149595	0.5464641180859472	0.6274269878454835	-0.24096518598906527	0.05647966206400035	-0.15954321847990863	-0.5466863845963681	-0.1360184427573667	0.1717070429820399	-0.6878260928563993	-0.3795297374830061	0.27516763461587546
0.45186524311739806	0.7326631125109915	0.6354537338256543	0.5591514760543389	-0.4116484957015129	-1.1464373550732523	0.01434545328642563	1.2980256022873902	0.003652581561629038	0.7402675665913837	1.217928144513969	-0.06725050522617589	-1.288655195336796	-0.7598890953646004	-1.216005320478745	-1.1693662419172903	0.1525655201323998	-0.6879182855556232	0.20703526189416407	-0.0726330678343087	0.6867257429009064	1.33574753400071	-0.8874643719643703	-0.2565903617565452	-0.5608120687074394	0.32129882177872204	2.2071401456600945	-0.8377728389998577	0.2755800145454568	-0.6728074255661992	1.7226904682695647	0.07280214058321757	0.4373353085408175	-0.15721166531519834	1.0834289682642346	-0.43945977576762346	-0.8840206720785784	0.2974211221017897	-0.22655126766677047	0.5463853247080749	0.6208858787856759	-0.30332464201377374	0.04251412573194885	-0.15779391685196148	-0.5880571382110701	-0.10086705815507369	0.2486581314979505	-0.754583189110569	-0.40758486934659943	0.2398354252318542
0.4443598732786042	0.7400306975593008	0.574577262151514	0.5554250469632269	-0.29585949882552953	-1.1660217677871705	0.034143675717140984	1.4636282859716463	-0.01878162210170876	0.6794690458666438	1.212724563097018	-0.001814062113184156	-1.1113714930534582	-0.7083381786990002	-1.2331396571345035	-1.1833002265503016	0.16235896190723603	-0.5923633131881956	0.20117376210330665	-0.08489914169513943	0.6790778696418233	1.3576510358996494	-0.9474890822783284	-0.2941352038877397	-0.47417253142537297	0.35624512612328674	2.2491040355358805	-0.7144979488750027	0.26789860361493745	-0.8293986470640045	1.6144929842353668	0.027152103935407207	0.4398807443125672	-0.17226543137310446	1.0646449449158237	-0.41837220989244284	-0.6984699588559634	0.29001224438863094	-0.3123466844497971	0.5842316206375162	0.5264844722767658	-0.350634445042995	0.030361778905609916	-0.14981043530221644	-0.6366779367259479	-0.12163812981074348	0.36002242314990934	-0.8275461754801586	-0.4902049054283489	0.19974631089464792
0.45714384519123674	0.7472907172479856	0.5460424640998701	0.5511954916013869	-0.23113108784634706	-1.1898856633405603	0.05409735023043917	1.6374906320130844	-0.06548230109711797	0.6359614468802832	1.243835058558217	0.07208598500779251	-0.9355843112870582	-0.6598876659921382	-1.2370413334504473	-1.2001347897294918	0.1817077031211923	-0.5318695561643064	0.17573527866140262	-0.08975226431586693	0.6592331172471544	1.339961205498646	-0.9995289845465786	-0.33002008125526483	-0.37760081483635444	0.38970113424418085	2.2365616323696846	-0.5938178313884858	0.23199869079003826	-1.0357502267460943	1.4779566660399401	-0.01593271880449374	0.4430685296519822	-0.1324657485076816	1.081038724567669	-0.37671747801047356	-0.4951035394562444	0.29618067738466936	-0.386846946911598	0.5935158354657372	0.47586437383841274	-0.39700696111593897	-0.0017934699091114003	-0.1403164056174904	-0.6728008131179382	-0.11368935936791383	0.4439251501387488	-0.9077822301815779	-0.569570069787198	0.18328534177154396
0.4919820005894537	0.7236436098879029	0.524431943397611	0.563480558441084	-0.1899779429159246	-1.2021101182123917	0.059658360156708445	1.8169362036084373	-0.10861259427392725	0.6141292508018538	1.267785649114162	0.08042125756657151	-0.7580369186141271	-0.5871783298873283	-1.2176262965163456	-1.2219036256274756	0.17843858479387592	-0.4980493532773963	0.1573890118188276	-0.05672321222887311	0.634772886462183	1.3490972859220054	-1.037855356055142	-0.34852471257620443	-0.25855425270911797	0.43855735313171074	2.196227857854402	-0.4510360635672262	0.16992489230930724	-1.233844562037948	1.380328102275391	-0.033421891220952536	0.4379865474225967	-0.0742057421171147	1.1022307198641443	-0.3098301523012345	-0.298437054725502	0.3404795500923569	-0.48063321313898005	0.5986456250132857	0.36042353047650183	-0.42481553760757096	-0.00787533746267432	-0.07897886985328215	-0.7027698315905289	-0.11508113953916352	0.5363166327448967	-0.9753965253740648	-0.6900749459663393	0.18924930219929686
0.5334741261840918	0.6944989314301793	0.5043843661020081	0.5708153569799717	-0.16831540700215897	-1.2032232177557822	0.05856181019657934	1.980795797251836	-0.18899258816059006	0.600012137852602	1.283218804500205	0.079103159190948	-0.5720334404829232	-0.5058658538034143	-1.1810114940117562	-1.2306114523591387	0.1615583862630175	-0.4646906098960195	0.12728305139309257	-0.014753944985129785	0.6343401383661222	1.3947575121645301	-1.0543286279096136	-0.4036494398084529	-0.15487992286383007	0.49596796278355465	2.1127860980637205	-0.27657159714804064	0.0954184481812993	-1.4277546040830273	1.24217310960325	-0.04963552997324093	0.39509831226932274	0.0312508896521018	1.0806894086847743	-0.23939337077573394	-0.09620423632944235	0.3997395178285942	-0.562930783482765	0.6187386769099856	0.21545073993632227	-0.43173254516398823	-0.02852833507971201	-0.020927451427219114	-0.7072812891083362	-0.10085193010973519	0.587757752524015	-1.034296400417499	-0.7976657200628046	0.20075924449219024
0.5782076834257909	0.6757693907724992	0.5091651683464365	0.5488997806531216	-0.1534049939278563	-1.2200409164525712	0.05458383655533785	2.1415056089317988	-0.26807388125499354	0.5622937150153255	1.2948599822665008	0.058939047295168336	-0.36805868674097203	-0.44323695404556174	-1.128402315378145	-1.226877003164131	0.16552672413854325	-0.4571220766466941	0.10337324005139545	0.04428792657044059	0.6261995112801954	1.4765731615748068	-1.0581438122794018	-0.44607557006882503	-0.0347294522275584	0.5384954955019209	2.025826024335283	-0.11951406053466737	-0.009822110792756078	-1.629123233887094	1.1328476160038794	-0.05215166988443485	0.3950565711421813	0.15112024108097682	1.0505642564023419	-0.1830460411060339	0.015579019408516425	0.4481242319833587	-0.6366223817827865	0.6471610182517653	0.11139257144827826	-0.4365289738374355	-0.029179657138605125	0.020860526262234107	-0.7071464916671686	-0.09686245311490213	0.6050582639184674	-1.107429081415904	-0.8695031008345181	0.1838575254310268
0.6242180999009762	0.6612057321199514	0.5237494762306202	0.5487005206853283	-0.17162392353192726	-1.220158688413637	0.09134922163029537	2.24467518965788	-0.3670271506140994	0.5621340580426262	1.2448738395783363	0.02371193273098144	-0.21469244733131024	-0.37595943777722496	-1.067477450255641	-1.2169028381717564	0.15468202631922237	-0.47329780038191044	0.08313209497419034	0.08579195729583354	0.6134697241069411	1.534189243299435	-1.047634377491605	-0.4965874864902825	0.07869049977017613	0.5485088182069752	1.9161605097713352	0.04830220345753482	-0.12930914626085516	-1.7822800985542222	1.045611668078818	-0.04559058384225661	0.4216000630845116	0.2770295198065273	1.035704119065956	-0.1739522875189548	0.10889464711613821	0.5121385343595486	-0.7383791296834289	0.6781925756423721	0.01559223191281906	-0.43561400641940135	-0.02181030064091883	0.07699144791742706	-0.6991288817585763	-0.08670014000052347	0.6429652743690244	-1.1734301232494126	-0.931396545810539	0.17225637683328587
0.6804504272865781	0.6741400817179345	0.5581071135811536	0.5631473145059703	-0.21711835094152948	-1.2188671111286662	0.09974126038162741	2.295262022346441	-0.46092586683612013	0.5286189808856959	1.1877926802239842	0.010771906422704133	-0.10851009760829311	-0.32813703410150097	-1.0039517273307976	-1.2194330782559288	0.12666172507916504	-0.4837291746412912	0.06974392160689223	0.14141821170269156	0.6048261918487379	1.6079233436810167	-1.018610691847807	-0.5545706227313499	0.2039496623403453	0.5412654660640757	1.7883813768465449	0.20587418133729432	-0.2584127393274742	-1.9293958974315562	0.9683189512269683	-0.061418167316197605	0.44734761357097474	0.39938053783571587	1.0139745813951087	-0.16442627523840234	0.18844344007766553	0.5519186578470269	-0.7998399665714772	0.7172498754330408	-0.07718471540641275	-0.44350995516015396	-0.012536473186898198	0.10468882392810279	-0.6944847551802514	-0.06844269481635562	0.6426801784058627	-1.217650716873905	-0.9759639167467654	0.15374120357043117
0.7271553076495436	0.6944814354749754	0.6166990112126374	0.57574379797463	-0.2627942065105673	-1.203830000874135	0.10357108367296135	2.3094637817365378	-0.5614293588131448	0.5205201482615998	1.1100730764813997	-0.02914707970844979	-0.014258900409602268	-0.3090047193908515	-0.9273441825199138	-1.2355421922439187	0.09002101102729841	-0.5039430423990364	0.067028565499947	0.20329535382222805	0.5863244248573081	1.7065881965456788	-0.9839220841722055	-0.6204264344874095	0.32585801894263655	0.5052964310075461	1.672324810088871	0.35480724564642474	-0.38340900302044545	-2.035538057888685	0.899835199857413	-0.09969178712548091	0.48281056599621214	0.5367329283940754	0.9761225855527634	-0.17359041563103716	0.24427929197117484	0.626706601580258	-0.8705687861438662	0.7607260470761691	-0.08432266098590484	-0.4734643792814449	-0.028609892690583106	0.12296942583232366	-0.6814448763978497	-0.050076964676073074	0.6615339955114874	-1.232798627767482	-0.9855467561241202	0.17329953708039292
0.7668979131413864	0.693545692761379	0.6785681456676628	0.5419516274461599	-0.3152921848678046	-1.1905295978472146	0.10854157693458463	2.3202214985962692	-0.6398514912609932	0.5577932498566381	1.085975633594939	-0.04975705774808243	0.05522438587537659	-0.28448969180173367	-0.8432140657711562	-1.2958153860448618	0.03242720928884661	-0.5427086276567327	0.0700338042183098	0.21952244728921838	0.5393952812856054	1.7483820926444118	-0.9625456415038236	-0.6472064605365626	0.4511271257430101	0.46202954764184206	1.5920704883170347	0.4972692151940283	-0.5108516784649595	-2.1131005668532943	0.8707129187797575	-0.10372697699469284	0.5031473842278659	0.6321048002829875	0.8896318937155797	-0.18074309490916063	0.28677073432306566	0.707159770021429	-0.9167752230375351	0.8095794224355222	-0.12614471736414887	-0.5179575100443687	0.0122104992425344	0.0941903841175907	-0.6709782098213111	-0.06469410673014768	0.6464636038260558	-1.2190863137412309	-0.9943957510373554	0.19881837087352364
0.7960372676705807	0.6828286042892	0.7362916934685102	0.5143554603736769	-0.39377507971701875	-1.194360173800688	0.0991228062041144	2.3350834129575206	-0.686134291877848	0.5609062028489981	1.0386499087084402	-0.051845724550333996	0.10979063857179017	-0.2874720249804197	-0.76914237842156	-1.3469826758140433	-0.020504050251690657	-0.5937671058587513	0.1097191006613302	0.22234332909488513	0.5172149674897832	1.8041898517937494	-0.9438771119201489	-0.6262360280416589	0.5337699367063078	0.44375651929286997	1.5151837481198955	0.6746435397447533	-0.6129101257795254	-2.198785256996109	0.8661229208136216	-0.11266439571686146	0.5111450614864148	0.7121645329859032	0.8198804249291506	-0.24469312934214466	0.3342192430284232	0.7672998145153614	-0.981429068458888	0.8629296484320153	-0.13924063522974423	-0.5291439200518468	0.03771166319519319	0.051814478754544126	-0.6233918752483605	-0.07790876397270405	0.6456941361524802	-1.1784748970503274	-1.0087681479236452	0.23785811223519526
0.8223761898749785	0.6695368575917044	0.8054536434107122	0.46257346023429663	-0.4689037898401325	-1.2028334372012577	0.09914076382228494	2.3285471764505656	-0.6985708583099915	0.5796576637098282	0.9975625618934556	-0.07457541137315643	0.11918856405689268	-0.2973932731694509	-0.7122418201285619	-1.3993672339977197	-0.0651320372118741	-0.6648975791550014	0.15294756988390004	0.24537836077443376	0.5316945458351187	1.8208302460632537	-0.9672993548003003	-0.5982008968186314	0.5740516819544503	0.4136331256635916	1.4108247480154639	0.8466458449756029	-0.6935654956695083	-2.28804742132552	0.8832836806660438	-0.12868388485987303	0.5242625198839261	0.7592584742209623	0.7285408087056187	-0.28636897917690823	0.3627392926147059	0.8225785687811434	-1.012782037771649	0.8908613084563303	-0.15357732491657755	-0.559391750318585	0.08155078876572938	-0.02942476166225797	-0.5908468067290389	-0.06383322363540941	0.6329205909013221	-1.1443865802574291	-0.9823902158142447	0.2481729844421146
0.8396547014363496	0.6558058957268127	0.8537300397749078	0.3962812545179379	-0.5158984017704771	-1.2176321193223656	0.09279480989302745	2.336948701897293	-0.6435276955111477	0.5992739928353252	0.9343033591460177	-0.10776872280598396	0.09014297457600315	-0.3101423623013832	-0.6808833049435569	-1.4462908226400755	-0.13071921910944004	-0.7368934756986834	0.17666143525788008	0.2848515210426989	0.5617397460968407	1.8452402327291768	-1.0068726519838924	-0.5623806513816243	0.5983792756473962	0.39459889022612704	1.3488105127334757	1.0061284855310044	-0.743230651871271	-2.3573093810851447	0.90492664234868	-0.10864940130951899	0.554600713154298	0.7833021971111639	0.6686475451835209	-0.35290352614025744	0.3844697905085378	0.8559756940565691	-1.0554843746838565	0.9555614835627623	-0.15951008022197705	-0.5603654346056898	0.14769225913934578	-0.10794165336168335	-0.5426808431590686	-0.07842347138665758	0.6156421877592122	-1.0802243213090914	-0.9484020024341188	0.2490944960150736
0.8559264791345724	0.6424466313861319	0.8953117724597413	0.32841878690588233	-0.5559402051935569	-1.2412249676860605	0.07213833715940116	2.3085023432732266	-0.5404475479315798	0.5823317390149032	0.8846393808728609	-0.11619522400483509	0.05174853704487492	-0.3414348844824985	-0.6507122375474386	-1.4839230700115675	-0.158986164301885	-0.7968204887667484	0.20805535513434198	0.27176186206396363	0.5593906495684433	1.8555208665624883	-1.0715049929240599	-0.518942574374334	0.6034897829407683	0.36230834639312015	1.3136619315074427	1.1468273419910133	-0.7812158711959829	-2.390046349958946	0.9525185497359031	-0.11245824590560301	0.5772953639807179	0.7778232098654416	0.580181074380915	-0.4075755017253913	0.411657441460257	0.8494520773268925	-1.0744246514474125	1.0155695278276844	-0.15586256537131365	-0.5610475838463629	0.22200657302129687	-0.21590895089764678	-0.4954456913933698	-0.11680854203138036	0.594867866969417	-1.031744131067024	-0.8424489686071241	0.2346483742600066
0.8779002025318562	0.6762497604564193	0.9593840246235249	0.23328759613328245	-0.6197537067216202	-1.268418410488588	0.051189846721098754	2.23933495731675	-0.39512729312775285	0.5467953902645897	0.8516938004752976	-0.1363491115469608	0.000282191341641036	-0.3701218557654199	-0.6237265764752858	-1.5342271300630577	-0.17346965112590756	-0.840319394098189	0.2184382897832783	0.26868951957753895	0.5546176373360479	1.8314961023095655	-1.1202249294676558	-0.4485680280718046	0.6042634350742581	0.30789270690057013	1.2773501376064815	1.2137488244382153	-0.8097201819295735	-2.41974738468622	1.051360676623858	-0.11886118294444462	0.6708842273203397	0.7416545745992433	0.5176552150314206	-0.4879648590666067	0.4193307138340242	0.8467235167301492	-1.0981432391346329	1.0592954093112124	-0.08050366405278826	-0.5899319175313317	0.29927085459718394	-0.3386548450811434	-0.4780071592676111	-0.12621190499745416	0.5511608871564792	-0.93194336026	-0.7354174414181964	0.23579902333771688
0.896336768636346	0.6761991953012159	1.018285393045593	0.14302015378915303	-0.6899726275525064	-1.2982693106376588	0.01940625582264804	2.157741909759592	-0.22078156467908525	0.5160682245502186	0.818000297743248	-0.1489751342518009	-0.06835639225155496	-0.4136896625293673	-0.609494884919607	-1.5640496702019986	-0.20254582727164833	-0.8619460149052356	0.23119092304554584	0.26103881123601047	0.5488456575178724	1.7726325616671008	-1.1278046754997142	-0.38692259426754994	0.5607270824605175	0.2502100222398683	1.262465868214213	1.2468492271562988	-0.8169462838247824	-2.434885681392031	1.0860883567694046	-0.14110253290779412	0.7413625745298061	0.7028753755231161	0.4480385700928462	-0.5479509744484491	0.3960494857325632	0.872209410277988	-1.1284961827112432	1.1095758038356016	-0.04985308065071652	-0.6182886012942441	0.36924314114279694	-0.4480780095585127	-0.45488521229212786	-0.17046866545987072	0.5199261472628887	-0.8087818557690515	-0.6825979926039236	0.2758624842837871
0.9082099094426249	0.6647312493938814	1.1097994557299113	0.05871815539986815	-0.7236608893213673	-1.3305855247239067	-0.04859227787195125	2.094533475856571	-0.020600550437516317	0.46508989635747044	0.8098369019128053	-0.1396799319123897	-0.11529303341995745	-0.47457490501255994	-0.6063676607191009	-1.5936811936605353	-0.19315926591415278	-0.8706734238059971	0.25093523134318285	0.2387519949880348	0.5566713673099148	1.7208310728674665	-1.1535507417154642	-0.3601194333846949	0.5335938700120846	0.19434971256924127	1.2115242117386353	1.2650252517723368	-0.8273261307716965	-2.4602065858121986	1.1318632159158546	-0.15980411597475336	0.7733740768291896	0.6561253177630602	0.37752598488213085	-0.5790295680135713	0.3489558979864366	0.8810596680184695	-1.124703640083963	1.1531869017329437	0.02175794809176924	-0.6254558015188694	0.3955852069885998	-0.5573950396896985	-0.41516395368118547	-0.22108462805956397	0.4513768980815197	-0.6543649213040988	-0.6575898549457648	0.3334296431605918
0.9030841761981124	0.649988672250535	1.1695912465781788	-0.03706143678015801	-0.7155808737458897	-1.3880434086373348	-0.11578142869009782	2.0122837847908697	0.1827662889662703	0.3880890781844776	0.8181750406326598	-0.1131715558718374	-0.12842667616562625	-0.5457500643706767	-0.6253911371571566	-1.6116474819423718	-0.1967930396930336	-0.9012051676923125	0.2524374837623494	0.21600473847447602	0.5317802683076674	1.6195943055594864	-1.1710067369238213	-0.3137103664729419	0.5059370847164073	0.12192720632278949	1.2042000894535794	1.257115004579608	-0.8222162555339037	-2.454733261773954	1.1264945833607893	-0.1647915169929859	0.7883417493364062	0.5975398650726619	0.3214972325856112	-0.6477881889645801	0.27225688684899707	0.8804954276912582	-1.150641757889359	1.1436339452051938	0.056925299950971765	-0.6264605816895938	0.4335685398996392	-0.6191955437784987	-0.3651161468864969	-0.2965204934436715	0.4312722563535905	-0.4934792703688526	-0.6190504326605797	0.3927537271218412
0.9336859931706962	0.6102707964266634	1.2314523274408695	-0.11703716699512601	-0.7101683239777722	-1.4369651945470594	-0.19457269731462082	1.9603415275338747	0.39611724822485284	0.30892950443394285	0.8297866202548209	-0.053945406249047645	-0.12871518447423952	-0.6327103948797336	-0.6625696439181591	-1.6279229436836087	-0.20167795053255305	-0.9130239072612085	0.2754424210284077	0.18771369894181408	0.5254947056057223	1.5337904158498614	-1.146340621801794	-0.28577278982839405	0.4752448252560372	0.05434268419931643	1.2106095236427998	1.2143465219593013	-0.8020576450629416	-2.4486595546352605	1.1331293392801762	-0.13650908973994674	0.8248325383682928	0.544680597969533	0.2813715637283489	-0.7047584055520371	0.197657680628283	0.8311884477259731	-1.1752404719727252	1.1459236926147902	0.06911199874424137	-0.5930074697112614	0.46081395045816603	-0.6906795783316283	-0.31417647765343165	-0.37244374729201984	0.37812385693493944	-0.3680858723812716	-0.5755537630604345	0.4244795425697556
0.9451595270241615	0.5672114485744163	1.2622368965111521	-0.18662138349871643	-0.6339094798640085	-1.485054336125633	-0.285143131412024	1.8856653590308692	0.5967614095522907	0.21837221270906024	0.8264016171169288	-0.012292232710860634	-0.13053185614654284	-0.6892894254910571	-0.6861116505580929	-1.6096842617172165	-0.16714860610558066	-0.9334826920380713	0.2906381409068965	0.18581232730938146	0.563292149996611	1.4541492298383094	-1.1029159008181106	-0.2676313592183788	0.4358956781417788	-0.005192638216135237	1.1913775446760377	1.1991340450521286	-0.7707139312604981	-2.4549916195859396	1.101071538429673	-0.1323457025910409	0.8551191272377769	0.4815534055570823	0.29878381657275527	-0.7701287895340033	0.08087741127931553	0.7892328555664022	-1.194548323355271	1.142811946620247	0.062083746558404075	-0.5811278620689297	0.41402513576856326	-0.7154299868618086	-0.2738325967563394	-0.3933843238299747	0.335345705098144	-0.2602910772256259	-0.5138533605833678	0.4321559725585309
0.9735219144083759	0.607705787227737	1.309495376329928	-0.23648668807410914	-0.5417073199544532	-1.5061336630205657	-0.37741087004065343	1.8067143359433753	0.7728568550490221	0.16169112359863896	0.8471914673963123	0.025585835403659617	-0.14667281022952555	-0.7271276391319862	-0.7464666425606478	-1.5689737951596443	-0.13832400015823537	-0.959226606879923	0.2689285018918545	0.1798060484877944	0.5712244865132781	1.3911434796186861	-1.006802310526494	-0.27001812985903123	0.4014844191874346	-0.07073413385076703	1.1861055883680518	1.178072732402648	-0.7166743110667355	-2.426510658938752	1.0558631864761074	-0.11513126650610297	0.8736821794610995	0.4127589335984581	0.3016007069833363	-0.7881793835734878	-0.0638979514864558	0.7278895268228316	-1.2097715614554903	1.1041572780283486	0.04670034903821224	-0.5655040961988604	0.38783743368872925	-0.7926363842302773	-0.26056370421599573	-0.42595474004197714	0.2641260503623535	-0.19374651517568306	-0.5045244642648329	0.4410848713409286
0.9984716758868404	0.6438000988987918	1.3535145862604532	-0.27788964489513607	-0.41794637112060984	-1.532309940640991	-0.4793006410605979	1.713069246407509	0.9207172279289708	0.12827921491599484	0.8416651523692755	0.060594233124230824	-0.10068520628446845	-0.7653288271855595	-0.8033816814491047	-1.49046392945304	-0.12309308290553986	-0.9744667177341793	0.2872079856517991	0.13980667077314773	0.570994389350125	1.339822065488426	-0.8892689188157388	-0.26503952982445445	0.3995605243911741	-0.1340273727533549	1.220534330650498	1.123859417249091	-0.6602838818062159	-2.3702769205165923	1.019256773675938	-0.10382405179933277	0.8846777199305738	0.3724358860037166	0.33328234032310433	-0.8230574504046784	-0.20382767140192698	0.6779656161194909	-1.2662099709315164	1.0613385571453235	0.06653130673327493	-0.5420802531375385	0.34191442793837395	-0.8329307947056591	-0.24563027611530064	-0.4453889702173677	0.16493667278335128	-0.1244640060038901	-0.4953374681233685	0.4503400246537216
0.9982278544961511	0.7041490972560241	1.4043375285208137	-0.27337983515902803	-0.3157754416455891	-1.5313718852543103	-0.5701887392311571	1.6086594170866846	1.021506383259598	0.11633715973831323	0.82226567491063	0.08376188066282353	-0.030833994350010198	-0.7992268448394083	-0.8389510174292528	-1.3786610623885298	-0.06999551200554911	-0.9883493312080809	0.343851781802737	0.0775800873806238	0.5744899863512656	1.2726567510201308	-0.7174715603763471	-0.2526094829728898	0.3983167868530001	-0.19443521357564714	1.2200225758959156	1.0941224605813187	-0.6330819147880391	-2.2899046554187934	1.0448814551291572	-0.1106885575826432	0.8769219402336438	0.31616052496343394	0.3067209429459827	-0.8239394354919432	-0.3639863347396339	0.6444906793661197	-1.3141645354287466	0.983297567166999	0.0829956803479759	-0.547099164393791	0.3016733245601036	-0.8945682271626685	-0.2702293902079137	-0.48570167232352945	0.07365109590884722	-0.07608762555125931	-0.5043648785818217	0.49396248159526135
0.997116244433703	0.7341332906737279	1.467109930881811	-0.278197286361085	-0.2152527866571062	-1.5178854505990946	-0.5959267534858985	1.5390692510316604	1.0853931010205007	0.10925784069773073	0.7777961140136429	0.10632534268449764	0.05220415681121358	-0.8305373456542737	-0.856732363973328	-1.275024024407224	-0.02948729038436293	-1.010677101652176	0.413052265248225	0.039987743375791626	0.6049335705248775	1.1865270551374159	-0.48706190533950744	-0.25569806416320323	0.4051703482392379	-0.2444655929478107	1.2299812057753243	1.0267855998568725	-0.6105814770842519	-2.235285423465835	1.1183801329827872	-0.11613352727801776	0.8927947768127462	0.2894548228340461	0.2681624119050573	-0.8620562891647126	-0.527516455712387	0.6380578324928947	-1.3769540773896867	0.8958715009124628	0.08943030931316866	-0.5222280707948184	0.23402614826204088	-0.9263393240887534	-0.2697256734540775	-0.4922571586373861	0.018299880472818036	-0.02627494371678716	-0.5645275367206508	0.51248794986685
0.9813947149296756	0.656089340133924	1.5270286578504024	-0.2529198450033848	-0.11182697338048889	-1.5060313421914189	-0.6116900332797969	1.533007061977396	1.0997661911616743	0.10857253283105998	0.7194502601121098	0.13043510643910963	0.144738574461659	-0.8438675845959338	-0.8875173956298292	-1.1847173193658584	0.0054972262311537845	-1.019756952117034	0.5267367398697325	-0.01622570940547848	0.6365604256002456	1.1168834422824243	-0.2451167012688272	-0.26735761589413903	0.42139549047683766	-0.29662712026917404	1.2523932699627334	0.9573150879816156	-0.5645297881697384	-2.1822954087471733	1.1806487633906486	-0.1359569828862263	0.876227901236869	0.26949238303470713	0.23834487945031751	-0.8620276222604675	-0.6907495659105392	0.658131864738486	-1.4058338264478825	0.8049845984535253	0.03350473386947794	-0.45167240186052504	0.15622136135953965	-0.8793769920545534	-0.285807008185346	-0.5179804976733131	-0.00945500040365259	-0.05048894633637123	-0.6669056951996201	0.5211822318631739
0.9424601417769031	0.6164385605178198	1.5694267946953144	-0.24084371627666146	-0.030409907174801454	-1.4832694213664381	-0.6125411624582613	1.5044715122029715	1.0624019582437207	0.09171834092831475	0.6381878495877882	0.1520511819593761	0.20921022945130666	-0.8444987350992162	-0.9082098418637988	-1.111540814799604	0.03813356558325533	-1.0370370425329678	0.619712587835622	-0.05177005347901646	0.6457582965142541	1.0594344356047827	-0.0499010774477322	-0.27432144351167853	0.4727410406039224	-0.32862274708320405	1.2822853357569968	0.9408968960750723	-0.5270320276276924	-2.1193949354684176	1.2800175513998173	-0.1257294936698471	0.8465009526646053	0.2615714074241852	0.2155151304530408	-0.8938020189254191	-0.8049293903248756	0.68506117825272	-1.4075179069587422	0.6971861562966535	0.03062986579587302	-0.42420359912991445	0.09027115278164383	-0.7824095569318116	-0.30861892104614447	-0.544739444304246	-0.04530359187224463	-0.08470922803494138	-0.7176112058921325	0.49132567108120817
0.9144750854660583	0.5658806491789006	1.571783620966343	-0.2630794264270692	0.02662767317249341	-1.4723616089491331	-0.5886148577271746	1.4795471505792672	1.001377675467946	0.0723809676157011	0.567403017020655	0.1400491610445151	0.24021810974435223	-0.8079617865635859	-0.8892075993033887	-1.0259041264928914	0.020327896107110017	-1.046452907200884	0.7077845026723687	-0.07182661219057113	0.6208850939580297	0.9688427254395064	0.18495614403535315	-0.2680600735720158	0.4896842154506869	-0.33610727374919064	1.3294741240323007	0.9468807512573951	-0.48400114374077247	-2.0414692544905204	1.4009879150751536	-0.11461145287885036	0.8676506484279713	0.255994610230607	0.16931847634210806	-0.8819805520656366	-0.9297156216614362	0.7478543152159494	-1.4163027016677963	0.5964106849147429	0.0026477000195410175	-0.3976764047033047	0.06362072733297598	-0.663180828900369	-0.33932081192255586	-0.5395530018595791	-0.06284636951554781	-0.18384757694683654	-0.7491182468212749	0.4348270324638034
0.8971972096650809	0.5199390094364531	1.6304730245907337	-0.3031720694680139	0.06530216614712034	-1.4630284385535404	-0.5468749234457996	1.4906005325909741	0.9129804154114044	0.06120954013176105	0.49778332678129483	0.10576358296495454	0.24075355634721993	-0.7484385139213059	-0.8424611202620692	-0.9452318618159407	0.012249904234966238	-1.0293453040758531	0.8022077088312635	-0.10022590999996273	0.6050204209246959	0.9227839837895306	0.39154741341733545	-0.26619984689297177	0.479394062705234	-0.3201398970307864	1.3398290697345838	0.9894884145446905	-0.449971761671035	-1.9492125300414114	1.5206868618259222	-0.10649912121480383	0.8578441889933236	0.25155167485754687	0.16929193348511457	-0.8600226589775846	-1.0169619142229216	0.8413885383094935	-1.418924495265111	0.5014764317475626	-0.002133823114725016	-0.3670468702376323	0.028370844617451207	-0.5868914637357284	-0.3700613683807764	-0.5161555776776006	-0.06842297518483051	-0.29072090106885823	-0.8263519956171999	0.3843401638080458
0.8551746463642409	0.5130215088999728	1.6966091248415496	-0.3360691145262832	0.129364428727864	-1.4827522548132095	-0.4953774283582736	1.481044438237248	0.7968290228683333	0.006483812207069717	0.4483194205785882	0.056835834505245354	0.21646425900181882	-0.6775724900691388	-0.7755318080502895	-0.8625062287355817	0.035879949593771235	-1.009457743444189	0.8592500018378963	-0.12494716711641837	0.5924786216298348	0.8830145229464753	0.5269172741778743	-0.2318553773513107	0.48168574160609257	-0.29451278496701694	1.3276675415150456	1.0581556897513227	-0.43205971992221803	-1.8821544267776162	1.6232702846027351	-0.1264399446521376	0.8416853483949239	0.2723137109806072	0.1537079090525907	-0.8388961061126314	-1.099271642671704	0.9883949594416265	-1.4197567096622192	0.41643342085010443	-0.008291216461789857	-0.3382619721002845	-0.009788831441476943	-0.5022770615272483	-0.40455716871185443	-0.5077360684672124	-0.0768519674729311	-0.37220360693745186	-0.8932174605072607	0.3200945117038858
0.8367569104149236	0.5153914800581322	1.750370305213829	-0.35294134762420437	0.1529488585057466	-1.515606168290212	-0.43607585170744906	1.4709693497093907	0.6684330918582747	-0.042291292719462734	0.37043674244572167	0.01159412364613929	0.2165914508367987	-0.597396554621912	-0.7287627964232104	-0.7787635658361232	0.04980165023520377	-0.9254907808928918	0.9117224239045436	-0.14726413123892595	0.5497040101706162	0.8532446784947039	0.6160609693913709	-0.20426762204183208	0.4730948425780996	-0.2668872868910356	1.3192669695737984	1.0852335374475888	-0.4272091410150688	-1.8083266133015585	1.6939556758019272	-0.15590775771056756	0.8298060555058205	0.3471507603964443	0.07603891401009427	-0.7681054794324023	-1.1420666861570345	1.1127222071056473	-1.4087668650472516	0.34315350591892824	0.06497205833446133	-0.2775115124310262	-0.018838046957501946	-0.4505833452734961	-0.42251261355147884	-0.5079981994516656	-0.08427381832556814	-0.48036856929811245	-0.9610640964603909	0.27191223136097875
0.8016234904185872	0.4380135251853635	1.7816378021958834	-0.36971494600847854	0.1714391439095299	-1.5474533546831193	-0.3678370781072323	1.458247320664212	0.5223166345772918	-0.09188604647390972	0.27164121097678806	-0.046086514786520476	0.2286386891773434	-0.5291687411205392	-0.6751880997365894	-0.7374754565531234	0.08231869313873869	-0.8614434869971062	0.9718154561913306	-0.16635047653371485	0.5096806389092527	0.7834856527995993	0.6632978695237937	-0.19267755570303097	0.4892663737741977	-0.23552242421430963	1.2958188961202872	1.104586897180701	-0.4519705916510703	-1.7605708726883442	1.8157185335693824	-0.16747068403840132	0.8463036176211288	0.4331246368030926	0.02556641362259372	-0.6972022395966646	-1.17084639785764	1.227062628318005	-1.3846004250807469	0.2880414933174784	0.11767290253652625	-0.26928990336181796	-0.0698583333056002	-0.36162712832967464	-0.4443851301393842	-0.49448549317548796	-0.06069192032477101	-0.5786607368601369	-0.9812974596119328	0.2268198187126266
0.7831000532373988	0.35807105775473264	1.7933989232872123	-0.3939348131995338	0.15526311042562785	-1.5523043233884732	-0.30489464597467314	1.5028885448572447	0.3908389738061875	-0.1395312167635669	0.2177132785239478	-0.10950939266404396	0.21971850863338638	-0.46637945393635993	-0.6106658780767018	-0.7324003577612783	0.16979215873375492	-0.7974290478233974	0.9689225011173905	-0.15329850239814502	0.46378227047235415	0.724687341784546	0.7074632087538195	-0.1967735537427539	0.4992214188855941	-0.2077021313312198	1.2364700501850845	1.1237699776200358	-0.47934658864068114	-1.6929770217482372	1.8640266019099752	-0.16117009018555523	0.8824231270569367	0.5399546180501521	-0.06632293686223482	-0.6152420314591814	-1.2228045102767635	1.3153561928484732	-1.3538021274592746	0.2322285225335244	0.17313754388546293	-0.2428338106977544	-0.09459289075693088	-0.28681416867641374	-0.4294184993005487	-0.47362356477967893	-0.026294683366595	-0.6439174973047053	-1.0118296130342341	0.2134065380353217
0.7922891689616571	0.2698831425307874	1.7911151546037893	-0.41998817410732847	0.1796715235781935	-1.5438062008334403	-0.23543674102937265	1.5193158692511604	0.2703910280608754	-0.23074682501937752	0.22210592771110965	-0.13775496017429978	0.22608244351822832	-0.4167610574948976	-0.5564448857912271	-0.7795722193594138	0.26143586548892483	-0.7210933411726628	0.9464158683909574	-0.16196053489443749	0.386011685181209	0.6946402500435244	0.7025924605787714	-0.19636117937655842	0.47974325289385256	-0.18188486243193933	1.2174711549211998	1.1010101720149519	-0.5090341033369912	-1.6032178174431706	1.8808341369241568	-0.14427273260823198	0.8953882303403844	0.6411727942931302	-0.14936125475296863	-0.559340421505624	-1.2667287084966716	1.3971142053006427	-1.326798281943624	0.1730239189395493	0.19574949427062632	-0.2157796791487127	-0.11187583328242375	-0.19846546469783477	-0.40908891679185827	-0.4370489053620382	0.02079981331311101	-0.7407395213237684	-1.0237256125561445	0.18752878111480892
0.7869810549874052	0.20128253093617327	1.7843380566543179	-0.40635159341759775	0.2331343263558562	-1.5241379399769786	-0.18446352582866582	1.4884388762067042	0.13529935457395056	-0.3209337555246311	0.2393543031252424	-0.1303322902333657	0.22711673029340887	-0.3916173042663943	-0.5119643731847088	-0.8285305985711453	0.37203720673482277	-0.6421531510991142	0.9067291041878788	-0.15975905487461525	0.3119135558871964	0.6665303841965514	0.6373353550743256	-0.1662547379575281	0.44390535314057916	-0.1597762315715677	1.1993384192850431	1.0950159968754307	-0.5175332608414155	-1.5113075407062824	1.852473166056443	-0.12663097225764702	0.8824693514903255	0.746662208696536	-0.19212041080222964	-0.4906529900334897	-1.3002357922900258	1.4616174197781184	-1.2988928443105705	0.1394619388779875	0.210351278766218	-0.24253924625291848	-0.14572119056819183	-0.1504509360060447	-0.38692928165426654	-0.40433720559209674	0.044912671141529234	-0.8315280405923893	-1.0070618086976062	0.19558988253878684
0.8005225572482481	0.19885126008095155	1.7249054215087725	-0.3916921206406325	0.35314416422048145	-1.5040154845138178	-0.1487885139124149	1.42018306594444	0.01962019998748561	-0.3902089875738741	0.24316255972426362	-0.10918948634097185	0.20233045411962172	-0.39853502527346185	-0.47290273965997204	-0.8692818389060972	0.5115647526962925	-0.5763115413589983	0.8455500762343187	-0.1552348181578761	0.24158150055375618	0.6286637733193877	0.5552770711362969	-0.1056439003877329	0.4131196374294759	-0.13550398696081212	1.1553415542354846	1.0843752610072384	-0.5440184297715098	-1.3944768509347156	1.820596308719806	-0.11046465137495536	0.8675137143414346	0.8435573890150115	-0.24919874491586747	-0.4165652871397173	-1.3339622253580345	1.5138403846608322	-1.2902596144606453	0.16033166835657192	0.24249570136612597	-0.24497207592140718	-0.15348975010856497	-0.15959899693094579	-0.3510913954313127	-0.3596430889155062	0.054077476313615945	-0.900971102680551	-0.9941128973779436	0.21499542607335229
0.8170499251841429	0.17832551059166055	1.6915382379537984	-0.36821076456617324	0.5361250286537478	-1.4773567882190561	-0.11387080261968693	1.391228949826602	-0.07320298558619069	-0.44905017108936607	0.27602044992787655	-0.11323759254775405	0.2012192317954769	-0.39569859269136476	-0.4316048606355986	-0.9292224590224091	0.6629273417950748	-0.5078490208350293	0.7769082222668323	-0.16267175066181214	0.17559098767422426	0.5559557358319097	0.4638158201605135	-0.06368909787398451	0.3740938119403223	-0.12761653651226473	1.1174209680887945	1.0551689221387615	-0.5756955955464917	-1.2950811760694543	1.7621477038786453	-0.09524859038893069	0.8565134586705616	0.9080569365041692	-0.2986381834435111	-0.3341865422002598	-1.3688842107788974	1.5277800849064511	-1.270438670282024	0.22008910672858234	0.25352758715810514	-0.26684085750186964	-0.20530187238004466	-0.21113446180205594	-0.32250944262833353	-0.3113768390890391	0.059839952089865256	-0.9579884809863535	-0.9556568050354525	0.2680709376145042
0.8559293910142383	0.14773171155232107	1.6705304423492868	-0.28442931310894204	0.7643673292643524	-1.4382816309864923	-0.07076095750353492	1.3788643876753786	-0.17390668557159933	-0.5023471051390043	0.3055606670795538	-0.1096864742530925	0.21381432569839992	-0.41006251647138503	-0.42640308009551353	-1.0187884505932019	0.8429068094233632	-0.46269244543516896	0.7299027660875038	-0.17830342360679038	0.1369045862039911	0.5422267373180018	0.3495254155175825	0.015195669807941636	0.37840957803056524	-0.1261851425278864	1.087249495963007	1.0225913972520742	-0.5911143345973955	-1.173253469250742	1.6653034628741257	-0.05951374501815345	0.8059641729894524	0.9748573815083443	-0.30373688799902854	-0.28341248585262563	-1.394182493789191	1.530841305091739	-1.245700580177544	0.2684766088358729	0.27087251430768183	-0.2629830077340195	-0.2132310066795246	-0.28111604175064575	-0.3066774831632252	-0.25981910700949584	0.032173564517997355	-0.9999619279505488	-0.9063929959806843	0.3359647556246636
0.8830457317049639	0.11075181791514968	1.6200211875103545	-0.19929419801793857	0.999588356690712	-1.3924855541264707	-0.00959651533832776	1.3873958372387698	-0.25436263202985787	-0.5392199187814147	0.3321708956399061	-0.08679419912603982	0.22851211779033828	-0.4208203627965963	-0.43727989041203186	-1.1351791899104797	0.9597980527550597	-0.4354551341352814	0.6819525127589646	-0.18415690751881555	0.11982250367018417	0.5286760730148166	0.2676930052792897	0.0672387886563982	0.3964128455610914	-0.11214194427612903	1.0631382001120335	0.9678500442885222	-0.5932721108411012	-1.05847989609318	1.5915429944046886	-0.021362468731500456	0.8123518022161234	1.0199857258804639	-0.33492771618164446	-0.19229348847796723	-1.3856959493975451	1.4567749034598794	-1.1998996449203712	0.3503240520993016	0.30245602206667443	-0.2646906974344824	-0.21922150518030636	-0.31847960610022513	-0.26858422291147593	-0.20321995824391345	-0.018242194615887438	-1.0677250200039368	-0.822373318555611	0.4181376610088142
0.8939570204200112	0.07672622912248102	1.5789524686572285	-0.12278170694302967	1.2095861513189456	-1.33948734758653	0.05209884277604605	1.365296096140581	-0.2988568458896896	-0.5673542266211288	0.3348171404840915	-0.08027485610066595	0.2491283631206996	-0.45626348986922116	-0.48346928860831395	-1.2325010312684124	1.0559015895161257	-0.43470246232043086	0.6660353888120633	-0.18286603034566168	0.09587510381746847	0.5200037726776275	0.19414174680944718	0.09495808895387259	0.3876316814103037	-0.08680296619787391	1.0222551715713584	0.888265114362202	-0.589481033061475	-0.9312295714046611	1.545400473437508	0.037222810025099556	0.8257348578596639	1.0309739399474536	-0.3579593889730935	-0.03338003369840048	-1.3945627980045736	1.3612739272778556	-1.1391760791783319	0.4067089339527765	0.3422694679850564	-0.2624934034919229	-0.23851868416849498	-0.35949157843201085	-0.22230492689569753	-0.1598537796178771	-0.04010100557672652	-1.1344424597302043	-0.7295602619318616	0.5259617200841975
0.896761839976838	0.054691684080280044	1.5373556642495974	-0.05015814101681254	1.4298214726429066	-1.2610916691465417	0.10483422666326787	1.355883971753968	-0.3320480964711968	-0.6052273950103297	0.34823751392189456	-0.08185699577424463	0.24348042519960084	-0.48519230322085916	-0.5245225040112953	-1.3331629844524318	1.1435900626954936	-0.4773217571380882	0.6455667409258977	-0.17158661419679572	0.09914233314393735	0.5281530305725228	0.11267398077229333	0.1259855895797803	0.3870017130479867	-0.03727406750472476	0.9800501099146779	0.7925870711810947	-0.5890039078287883	-0.7910363478162294	1.491830606212271	0.08896690046402597	0.816093585070756	0.9932666063454458	-0.328677071440714	0.1085702582760339	-1.4293701684891293	1.2713769688877565	-1.0523531242558548	0.4258027762182448	0.3282378102285387	-0.2637606453943945	-0.23056572208152137	-0.3261069636933636	-0.20024270064585492	-0.13083650776246517	-0.055472270478127805	-1.1801871813834146	-0.6792938927550765	0.6326182866847981
0.8629273318493237	0.042304746452956433	1.5239527608352237	-0.005130330327112143	1.6235802502460253	-1.2058274339353199	0.15441961727302495	1.3257738821440868	-0.3253909336308348	-0.6595850813951744	0.36387910854605654	-0.09068414406831729	0.25390829432405554	-0.4642915699110709	-0.5620042980779079	-1.4129393041505167	1.1822458204668513	-0.4997884134527804	0.6227327977065739	-0.1622161066489952	0.10416837706065067	0.5424886731704619	0.028223573020267324	0.15310561679333304	0.3553902018993388	-0.008328486762712969	0.9561292515370334	0.6882101640779997	-0.5916372838367234	-0.6271486787734719	1.3841562221769403	0.12432710538272904	0.7809282314223553	0.9427333494614472	-0.30533117281947697	0.24827607498262086	-1.4381901830618389	1.2055672053494793	-0.9535799365742903	0.4480395848731596	0.29324402942685	-0.25257666781563487	-0.19720007422339253	-0.25196596651909264	-0.15501878345919076	-0.10902593591532732	-0.07491828727036383	-1.2013328025971763	-0.6473732814711488	0.7059087204883695
0.8280346854762923	0.02787164764130317	1.5542244886507786	0.06520834907278947	1.7887564676948426	-1.163179837659864	0.19424228684152398	1.2223304073342292	-0.28806731085656945	-0.7153734302860089	0.33259039810546115	-0.08965322354350451	0.24980154917413241	-0.39301823820603976	-0.609461839291673	-1.4638733294173787	1.1580803593063815	-0.5086390275613301	0.5920529430982356	-0.18955269188112447	0.12259043719164216	0.5840809815084639	-0.08773472930513389	0.2188017496622289	0.2827107789760864	0.030588732914617667	0.9504556118634889	0.5757251246028929	-0.6091531922917123	-0.49093756735403743	1.3726124109784013	0.1465616259628384	0.7227588942760684	0.8592995077414942	-0.27966789460574265	0.3364280477679413	-1.4116197730645224	1.1441001809261784	-0.8359783357469844	0.46274403615433635	0.2676127495087494	-0.22723565482719574	-0.1981312851831823	-0.15545811567265636	-0.1130661305747763	-0.12757822758784593	-0.08216407805055174	-1.2244619292561976	-0.6414080643499993	0.763669837295199
0.798857117379616	0.0005627744977484102	1.5757856810999886	0.06478141245560931	1.9061997775445403	-1.1363859954645903	0.2288792245818728	1.1110886763544754	-0.2153554287272499	-0.7463814634012321	0.2676184873637547	-0.12326743577830075	0.22955695218110322	-0.34113411822108525	-0.6562795135117427	-1.4919430356877048	1.0950834606541597	-0.5424868582827145	0.5590239385173762	-0.15376716481132877	0.158686365697621	0.6287119346701109	-0.20893457104977792	0.2685232555922269	0.2508364655750043	0.06297336959641506	0.9063617634056985	0.4847150560616438	-0.6355765486625753	-0.3914216319841228	1.348179261813309	0.16124216574015604	0.6827396659282683	0.7849888481536464	-0.24652438370490892	0.45372709544417544	-1.34432568813768	1.1099599249957186	-0.7448553457425859	0.4785067550731862	0.27414667801204373	-0.21181701486907495	-0.19445304569309232	-0.06072163906618766	-0.07317162177892274	-0.12481200699322156	-0.08160584467890422	-1.2345984501511373	-0.6235789937147959	0.7853584032090575
0.7980770248171281	-0.02728821784169576	1.5983668034927025	0.07504957580428542	1.981629577716791	-1.104474669706298	0.22949840119229997	1.031354597104388	-0.11678503760428786	-0.7683302878242924	0.19931052426099552	-0.18327190114724007	0.184212752786654	-0.27291926042110537	-0.7252423428867335	-1.5066381024066993	0.9918782023503493	-0.5728729960143708	0.5343472225454743	-0.10763817606110013	0.19501615112432022	0.6553096358386232	-0.30357852789468787	0.2782366355458231	0.2078842879152197	0.08860801836403098	0.8651990344215703	0.3733774496276279	-0.6774627594330814	-0.2841003393450131	1.3250107923142898	0.1874311919046157	0.6545525784555792	0.6947154013050076	-0.22962033743546656	0.5535444915738376	-1.277387008319367	1.0390706983027678	-0.6531147675246155	0.4637341963957418	0.2781023804586481	-0.17866560424181882	-0.13715754506430547	0.09210036573685199	-0.05889203221391069	-0.15585236739148414	-0.061858552702474	-1.244595765768338	-0.6219276876219465	0.8039961570553246
0.7890264175023096	-0.050757346072078005	1.6812445964371328	0.06534461323857106	1.9959338853342241	-1.0454828042831974	0.22871999520719136	0.9424684523887719	-0.004258390457868999	-0.8029263071219461	0.13067453403391016	-0.25159971241912504	0.1679284752213275	-0.22113130361012137	-0.7724760712378587	-1.5015806677849168	0.8815104735587813	-0.5596773449111658	0.5034435345283208	-0.03259326456063151	0.2117861737799947	0.6649239528750147	-0.43493432936304527	0.32103583522240553	0.15220983931020446	0.08451790716120115	0.8221482245049596	0.30049097171988387	-0.7201849802099015	-0.20372954532372378	1.2987816825275142	0.21538463801067825	0.6509524835380736	0.5969912816784537	-0.23855755508238197	0.6315691159838973	-1.2123998454036333	0.9494350060056019	-0.581896230355947	0.39130113995266164	0.2598260529307897	-0.1638918073740226	-0.05837587231186111	0.22606810512952805	-0.04002142626239386	-0.1982118108720877	-0.0796724579131414	-1.2346425884099337	-0.5636639326591261	0.8016404975261547
0.7923903179549845	-0.08625043826060855	1.7517768075893883	0.02590221113903095	1.9540980425841101	-0.9860808795533256	0.2148527405984705	0.8714554416831524	0.09804204236287964	-0.8158516487852998	0.05528789016374497	-0.30015034033758625	0.14691824542651544	-0.18337191883039078	-0.829957087121926	-1.4797501900245078	0.7917525645136342	-0.5755409487866522	0.47418520553597016	0.03995416960642604	0.2522524444828512	0.7207429882862866	-0.5330229766415123	0.35509602942812	0.09370373892234415	0.07263252519533095	0.7772307155930269	0.24093424072782046	-0.7519535269856726	-0.11004091177715773	1.3214987557073645	0.24491508626968947	0.6568888448013224	0.5178609961558666	-0.25895851381614665	0.7282568506208065	-1.1311818350918295	0.8760782548457143	-0.5460318474824792	0.2787041440564039	0.25639616563109097	-0.12265631345511536	0.02723947060647248	0.36934054110377523	-0.01500160226129541	-0.24320474094669717	-0.08827285950133548	-1.2473951499511815	-0.5562283217676541	0.8098652870866465
0.7917545575612686	-0.10622321339932224	1.8223193733603598	-0.04288532241788894	1.8552063604144926	-0.9402253536048523	0.18787957246863984	0.7972651893764673	0.21906125680090732	-0.8231710475238871	-0.023338270581986648	-0.3462194860026609	0.13919552947529976	-0.14942631841870105	-0.8692412867495142	-1.431274712675736	0.6963212217048663	-0.5917017385572876	0.40876640587942575	0.08089566840020553	0.2553301820278999	0.7616865909718596	-0.6017143748360994	0.3596777780845686	0.01995541689064533	0.0698503219830869	0.7315674858878495	0.15754227859093578	-0.7937617434627612	-0.11400477340320907	1.3505806132340499	0.23926669851635268	0.6728061743300205	0.4310657525612697	-0.3219182696450753	0.7745468298064674	-1.012141339437699	0.7777561382345504	-0.5371043988141504	0.19674907081609522	0.22207669577462727	-0.12988392344792024	0.030534100238338857	0.4865025760927022	0.05707218446076636	-0.3262566747846929	-0.0880395872915043	-1.2718231297565308	-0.5479669017811758	0.817287771800903
0.7883414948735682	-0.08744166732735295	1.8858012396803656	-0.07256240052709323	1.745510368064264	-0.8672441157490116	0.16498876953625502	0.7506456071475381	0.33955706450128115	-0.8474782846544295	-0.10392496685960942	-0.4117117941407688	0.11552171652160836	-0.12718403955019447	-0.8455773963531831	-1.3757955137189133	0.648382943031198	-0.5791863295407176	0.37903545814846074	0.10005875373925813	0.24754823581394744	0.7995606737617831	-0.6724322884014964	0.3904806605068923	-0.027328826469982935	0.0620805600638345	0.6906898248898588	0.03680167411528522	-0.8419000167622357	-0.14489250716225766	1.3322485328689853	0.2377045258812986	0.66428518701454	0.36727029813258205	-0.3691217695925567	0.8072508941760785	-0.9344768753126397	0.6804424755155021	-0.5433524831071777	0.08695531225628278	0.18200364439397893	-0.125256071885674	0.04070497380978657	0.596046463126526	0.10284421642162575	-0.4335925451083817	-0.032876292000386276	-1.2892492538540954	-0.5450159190665163	0.8091741210489667
0.8061901282078541	-0.10174209202615181	1.9320978904717656	-0.1047394458090056	1.620929470631994	-0.7743376269434756	0.12691077545726018	0.7066898204564701	0.424267503655818	-0.86233855427481	-0.1991516451799669	-0.4566765515027177	0.08959133428097457	-0.12319541556700082	-0.8247943652283372	-1.3340646428766492	0.6058856181371671	-0.5922968570458153	0.3236928312887689	0.08766660694856492	0.22846596225404095	0.8140981605934312	-0.6927667068300422	0.4255171851403666	-0.06286537655049178	0.03375878650172979	0.6556761675107594	-0.07298492015146005	-0.8809378537323467	-0.15336406901147387	1.3248019373009434	0.18866672489551614	0.6599076249548468	0.3172018748749382	-0.4403567562917434	0.7854629958301975	-0.7875327114146071	0.5995647933925383	-0.5649789188071744	-0.016044368810209153	0.14382490885450833	-0.15269395693257065	0.06788608438294344	0.6980685174256525	0.14195591390900747	-0.49294667901971023	0.02236093529640626	-1.3250759389934044	-0.572010804849011	0.7722247815989342
0.8106979120559401	-0.11131946020481287	1.9855996301195558	-0.11879787831453392	1.4714991384865859	-0.6857745543277032	0.12246936110110507	0.6642018251374386	0.4827594539001601	-0.8357750634207962	-0.29186459296260114	-0.48709563740997847	0.057217723904228766	-0.16407968088164565	-0.8170229478289466	-1.2937849140605124	0.5407685732148664	-0.6049041099445545	0.2765491121119947	0.0833924605546505	0.20092273026342572	0.8112491732624892	-0.6617047018856976	0.4726531145528215	-0.10458210552621253	-0.029421401843160534	0.61975408661989	-0.15904338722917705	-0.9190858896140647	-0.18399684682296613	1.3495045768058387	0.14647791723682566	0.6571553387086004	0.28817978865545546	-0.49929764625843537	0.7499779550797975	-0.635208552048138	0.524841291798026	-0.585786403029756	-0.07796396708172626	0.1389706636893419	-0.19302718908675046	0.057078956324105715	0.7313700299918384	0.19543672774614254	-0.5456749944765688	0.09525747082475819	-1.3469676665433459	-0.5656277416419344	0.7162167759515975
0.8158355888602156	-0.06967937061648145	2.035569294272077	-0.10254971398243318	1.3593111589031053	-0.5756749386556124	0.10537639192496658	0.6376509540316133	0.4921850682502571	-0.7558311658424952	-0.37982304855407334	-0.5073281576100984	-6.935448128458365e-05	-0.24652401415083358	-0.7384639901817507	-1.2689159005857327	0.5123094801609197	-0.6610274422340012	0.24908365203025692	0.0957099228379802	0.1713966021315225	0.8201544280056219	-0.6000788676510909	0.522957286638912	-0.11729193932780965	-0.08189541250092713	0.5563895834768163	-0.23044639708951525	-0.911723006267624	-0.2505068085908571	1.3759054866842377	0.09769992550205235	0.650197402007773	0.24854638270138724	-0.5844744369622907	0.6952743350546311	-0.530187192208947	0.459509090850037	-0.5832415455052912	-0.12699877456118028	0.13738319381380862	-0.2507137686699303	0.03933890572822711	0.7044035635293425	0.23733012651326066	-0.5588927481026739	0.1816076818399687	-1.396912652808558	-0.6059121407820168	0.6660764334413705
0.7939015446765116	-0.004428893889376295	2.051557976082417	-0.09536651912624097	1.2700201926411776	-0.44621065970132934	0.08260004300724318	0.6681648618419349	0.44781094438676117	-0.6176848558296084	-0.4533082393416022	-0.4892573503677129	-0.06488017115226694	-0.382898151870276	-0.6754348737586661	-1.2316764799920654	0.5139069913661005	-0.7402752719779051	0.2407702590628309	0.1278420756576392	0.11336324016860533	0.814609396729636	-0.5127735079373942	0.5439237554734968	-0.09735620232435567	-0.1360483688771057	0.49598021404631965	-0.2896077017215853	-0.870933656168748	-0.3445045520889867	1.3766850837386664	0.07028824461222985	0.6539670895788833	0.17520114805302173	-0.6344457230349161	0.6805667798318294	-0.41650844255882713	0.4077026967401869	-0.5670961088317563	-0.1593965084107528	0.10350447501943627	-0.32014117113554724	0.04227769538655944	0.6556405049000288	0.2635440430050369	-0.5198687519828182	0.23100535595348176	-1.4669880803352338	-0.5882873273371811	0.6413515518262544
0.7595019571810376	0.07970721068700132	2.084142810667756	-0.042370574822617836	1.2094458915545279	-0.31744937291347824	0.055430063510451134	0.7490780902373082	0.38162801307272987	-0.4351831897838448	-0.5056178363443575	-0.45234393947981727	-0.12110919960513704	-0.4977087509105174	-0.6067070845779522	-1.1763698417034776	0.5181233645147265	-0.8088176892123784	0.22344114994031677	0.10657960196479463	0.049105223576342505	0.7927843627383246	-0.3767589710142859	0.598008895494924	-0.08518943137831796	-0.19094166146958697	0.4429561495346839	-0.32797472259668886	-0.7937459514224827	-0.46607192433665456	1.3613762999999868	0.016021184878868507	0.6772766490467933	0.12123532440648407	-0.6985443457017826	0.6420029135655364	-0.2989983922447209	0.3146858469638765	-0.5048329154260409	-0.18407244605594525	0.05217383216976561	-0.4040023855410494	0.021225319522514625	0.6363400298339001	0.31424554644336533	-0.47667279483068825	0.25584447992055726	-1.5358539498083768	-0.6079994882254349	0.6608726348520126
0.7111862055743785	0.18441255632014547	2.0800659671767185	-0.047322296904384296	1.1757288392635699	-0.19723915455936672	0.05003808224533007	0.8209542184530862	0.31061885625377705	-0.21429597817810953	-0.5361213421727583	-0.4356453037411393	-0.16315807571204033	-0.6471026757109835	-0.5414125861387166	-1.1257019972061832	0.5598713984930861	-0.871078134246124	0.20900426201171407	0.08064146700358248	-0.020243504762800152	0.7778129236278499	-0.24121731446220052	0.6415061038429021	-0.060699845820775686	-0.24268461185424678	0.40243177578451184	-0.3362777559603608	-0.6502458885658673	-0.5592195694968433	1.3645293369756768	-0.017005517349027114	0.6761589917184088	0.0728813465181732	-0.7176956211696615	0.6020396628128973	-0.12659144326100186	0.27938859407682337	-0.45810964634082235	-0.19198011687548064	0.03011201634264659	-0.45411058643619456	-0.022584704610499832	0.5404079160086029	0.3680731444344085	-0.40403710409852334	0.22196114727824195	-1.5905539846461436	-0.5979839781468789	0.6721159475498463
0.6587527164008774	0.25923192285345975	2.067154908151344	-0.03676486134659075	1.15779528459705	-0.09780088171539174	0.07636049312588153	0.9159243232911635	0.22420569178887262	-0.0013185882512121827	-0.5607386878448511	-0.41823229662892836	-0.21646835557162145	-0.7624056468295936	-0.4689746995693369	-1.1108196293735917	0.5831727200666038	-0.9796264024966925	0.19963921896286801	0.029171508208376683	-0.08963434238670305	0.7792578068950741	-0.0749391569751138	0.618217577189211	-0.03496654589986107	-0.23996096303342568	0.38393076789780856	-0.3402071828633011	-0.4991701095365024	-0.6248946769571236	1.3644600394597268	-0.06817418346859709	0.6780555075598864	0.027041899372654755	-0.7099155928552512	0.554685711476191	0.09634399442337457	0.22787729075046753	-0.37547195013206225	-0.20352887856208665	0.04063360738270163	-0.4972081446342459	-0.08590109205331989	0.4868170681767764	0.4348663123447597	-0.30804657772839505	0.23299487356210138	-1.6167033565445212	-0.5954309193158682	0.6350122390559417
0.6283218170584149	0.3190912898804118	2.059226721754636	0.000344572377705888	1.1501073261787684	0.008945275222520732	0.11280119620793823	0.9684663383623784	0.16224389483880455	0.1816364892780057	-0.5563351101121624	-0.4094352311238523	-0.2515356408340591	-0.8686611043395256	-0.40818106890164313	-1.094790917814853	0.5944697265423067	-1.0421967272954809	0.1799616937478612	-0.00393565428081494	-0.1354048790662942	0.7695047379775692	0.07395210931705379	0.6481034142174128	-0.006399740211956851	-0.21897819977842614	0.3708009496835717	-0.35233932454597755	-0.3219176692536759	-0.7081019823156186	1.2997611836661465	-0.15988148313061382	0.6511792460761839	0.001326848998467102	-0.6852667865974265	0.5041092943220546	0.2886653982649998	0.18549202604046935	-0.29921175312439247	-0.20018492537268934	0.009943757674221138	-0.5342481890631362	-0.13911765215239652	0.44288206803763763	0.4864736545877329	-0.17960381083611648	0.26338448531307806	-1.643770294938244	-0.5797784142999303	0.6069347620898161
0.5907750700200627	0.3631483896305519	2.028803126197916	0.03545757634959456	1.1625255468617048	0.14098556689021297	0.15410640132253164	1.0271548878198098	0.10481709064892028	0.3355698668985331	-0.5336127913102591	-0.3949270946416997	-0.3139588496056708	-0.9797425259771831	-0.38763047406130713	-1.0887893637586776	0.5897653476541629	-1.087489948471251	0.20646210159158965	0.011102653679051467	-0.1826071314277255	0.7663808971051725	0.21223647202107632	0.680628482781322	0.002588220420242948	-0.22291467817207797	0.35692232250084754	-0.3429826493522216	-0.1476512169017658	-0.7735455791102124	1.2476494516723406	-0.2072853053946953	0.6402388502735662	-0.009126589178621148	-0.6475521599440748	0.4631337482910878	0.46524646513943707	0.14854108731966434	-0.19253921184518966	-0.1871258412590464	-0.008884606314347704	-0.5442131278140332	-0.16946558080611784	0.42992592052327927	0.5356897540758168	-0.052866744326100536	0.35190439016397446	-1.6470187010230652	-0.5540763806145985	0.5746432432033213
[truncated: 201 more rows]
[truncated: 16 more columns]
