# Supplementary material for: Obesity dysregulates feeding-evoked response dynamics in hypothalamic satiety neurons
Source: Sci Rep. 2025 Oct 14;15:35837. doi: 10.1038/s41598-025-19800-2 (PMC12521569; doi:10.1038/s41598-025-19800-2)
Supplement: Supplementary file 4 — Supplementary Material 4. [file 41598_2025_19800_MOESM4_ESM.zip › Fig 3_1/Fig 3b/NCD to_NCD_1st_MPK176_matrix_5.csv]

-0.21789765318778592	0.3292168695199911	-1.0281411947138865	-0.7801770858020832	-1.1912619076892796	0.38253179170918256	0.41271335679920307	-0.7747530370760791	0.32451885325484164	0.0743656167736261	0.01834036922034194	-0.1545934887534915	0.4547980496696904	0.30456537617707097	-0.184497633178746	-0.6312543589040164	-0.11241487617865653	1.0047320961280395	-0.23595718638486146	0.04891443218148804	-0.6852217646632415	0.0985367822492533	0.11856007577356556	0.4037091225805761	-0.2878922927035775	0.19382658407779382	0.09181744721628649	0.47311060111640246	1.4259612416865388	-1.127538878178437	-0.04802626570689875	0.28899170206403063	0.38361692315919893	0.3797026134056909	-0.27985011694573914	0.34618558910015274	0.8801165514968761	0.1419587439078956
-0.19911703328965574	0.28552032000331096	-1.0350667074905509	-0.7883809441345854	-1.2396182785958603	0.4262815899649669	0.42658033781053073	-0.693547402085262	0.36821307219643185	0.01700155939747697	0.08913288133912974	-0.1482740150341998	0.39821150106184605	0.20025464525809195	-0.23092516949120193	-0.725994782855641	-0.19585095130250507	1.0831822798475625	-0.08921013118805488	0.05577010189521487	-0.7792931805621442	0.09275383343304015	0.017661482017744312	0.3271015098000951	-0.07757156466085643	0.3868021457104629	0.058130358282196426	0.46105882618321725	1.2580054923327324	-1.0878055134650106	-0.1078873876608318	0.23815757324183512	0.32494206274747706	0.42951111221695104	-0.31988007059974366	0.5333125618410387	0.9560012314422442	0.10031648849804632
-0.25904078048314916	0.3307336097417605	-0.995392073155292	-0.9257302425997418	-1.1355881104948495	0.3589674505834138	0.4169507023481686	-0.6987399138332903	0.3509112545297875	-0.05221313127223618	0.07569856732302506	-0.10142109478164395	0.29718266373850216	0.08555435234748698	-0.11543994423362185	-0.7302546962441565	-0.05241997815134963	1.0235768253076094	-0.07246762179173256	0.007976165657762166	-0.81648651347557	-0.038754558089752894	-0.045325906486493206	0.3374801052154537	-0.14244244093140765	0.4081636613507435	0.021998984202685822	0.5270943208257955	1.327276356489718	-1.0784319338146438	-0.20561452434643834	0.25990162677437334	0.20438315960511075	0.4569693461496572	-0.26333199096489507	0.6352013615965685	0.9813091315157231	-0.00653704177053412
-0.28909009617978404	0.35477658643346105	-0.9897553252716176	-0.9923107265353476	-1.1097226927215589	0.3219369723769039	0.3561491279488088	-0.6504865184181594	0.4140333462277354	-0.09384405642075298	0.07112171127607443	-0.03518513565522892	0.2736361768182718	0.015592808815791108	-0.004583157433455637	-0.6586275088786029	-0.007177752507051285	0.9074758684102293	-0.024845033374895957	-0.023863383673873844	-0.8649323162639493	-0.09367723068776801	-0.10899502360069206	0.28218638131311274	-0.09620687051420274	0.4515918754167684	0.012063468081830337	0.5103428581205539	1.229334293352731	-1.0095538826198127	-0.19958555740424994	0.19138363458453517	0.1740168422646355	0.4421941672756435	-0.3088233562254338	0.6321941754450171	0.9550566156165543	0.037343713558913874
-0.2680874753656176	0.3378982359299663	-0.9740704739510392	-0.9951416479272401	-1.0146106003540916	0.24979637052148443	0.2768715031738512	-0.5765763928948068	0.4357997379727367	-0.03694633291750367	0.11954413581594245	-0.04633405031980346	0.2539832343092342	-0.021926547264294625	0.05132574997905335	-0.6064868414244482	0.076479180189042	0.8787004849980612	-0.005651701726750477	-0.04712142558784691	-0.9174093116869436	-0.0821281416262918	-0.13359349929314676	0.28596224210173926	-0.12385498962368832	0.49069247790097387	-0.037144559636332994	0.5113284244083683	1.1946512167106345	-0.9339331655175493	-0.12789432765573738	0.1675558509222879	0.1565335675179593	0.47877017414576095	-0.34534415512570643	0.6005036675904554	0.9488091444086428	0.012086561886062835
-0.24714703560026044	0.30914627377788007	-0.9375925070232668	-1.0522026563851994	-1.0246084451382957	0.17377504324349644	0.2438577712038441	-0.5250931122377379	0.4851480065417389	0.024029238107699902	0.13428658465580465	-0.07388998701111474	0.23642559041123956	-0.06843453250818925	0.11529071031801408	-0.5171033737421592	0.1872287283260623	0.8395833752530192	-0.010469134357363491	-0.08416483663413898	-0.9680136931386406	-0.0910265457286404	-0.17798448445021262	0.31016365489764014	-0.1289235317910041	0.48414987595042397	-0.07030608648075636	0.5446710160954575	1.1852074866943594	-0.84279629752317	-0.07124718961808857	0.1163460351964598	0.09969051241076089	0.48759836545051166	-0.37637965319932026	0.5043523880796339	0.901087781554769	0.03837447773848086
-0.20789594252442514	0.30348186952793615	-0.9362702221991591	-1.129011056992683	-0.9943111524274071	0.10750912828525801	0.2402066998413423	-0.518795876208754	0.5030410984662866	0.10319742740873636	0.18526626184982323	-0.10021640207916274	0.20873689019432348	-0.10421953171853669	0.1848393588399653	-0.4599448958354804	0.2650683400427581	0.8532889823372585	0.0371482834446461	-0.12994041976474704	-0.9693887732576602	-0.15318243046438657	-0.17268366327377377	0.299537627230412	-0.12049149870228203	0.4914955732837205	-0.08839857404093558	0.5602371425042652	1.1701544858911237	-0.804529146447804	-0.06141850489439391	0.07919364121384682	0.08832838168807748	0.5154570537577668	-0.42600257637445965	0.3539472331992277	0.8726934086916038	0.09116997339118837
-0.17665777282819137	0.3029151643825472	-0.8938399572246961	-1.152070473725696	-0.9544259822264569	0.07389459015017501	0.2333642645520484	-0.4853693546452318	0.49428060926863876	0.1676390821996599	0.18115433344153634	-0.13265887864953596	0.18540440921879714	-0.15528258406483617	0.19497925731549864	-0.38922049146420884	0.30549580096917095	0.8542072147613889	0.03485248119623652	-0.20038214891828693	-0.9537421088953723	-0.14744064549540545	-0.18392834858717536	0.3173970250592426	-0.06978754892987538	0.4853872813128807	-0.09007753925255504	0.5970523737036415	1.1229125807251337	-0.7441359255340643	-0.007317919051078932	0.05455742448720362	0.10183848052376192	0.5096701615244209	-0.4743798583895197	0.25223379796617557	0.8374153638102636	0.13765014683074236
-0.1375310225726157	0.3357839321927841	-0.897764477616339	-1.2343026855967527	-0.9098548382139052	0.0800293260520899	0.20319222829038103	-0.47902649612525217	0.4835126221203087	0.1858069790773672	0.18433697116585138	-0.14335976333373723	0.1395371254445195	-0.19789772272169928	0.19629296238618965	-0.33589178935020086	0.3548585068405166	0.8455823816263798	0.050633573572843184	-0.2476528468251047	-0.948414054790487	-0.16392149378263277	-0.1995569126197504	0.3131244917422356	-0.08031553602076053	0.47272048640355785	-0.08075343427972703	0.5903782129504367	1.0946245836013955	-0.6780380354466844	0.014045151877050731	0.00926716122503436	0.115544098601179	0.47696347833479585	-0.47196342952423553	0.1484691293703194	0.8154397229681254	0.14486618311180544
-0.11191675938697036	0.3568842271437434	-0.9152069686957415	-1.273040188743196	-0.8855131947544722	0.09139537561777608	0.18246997118080321	-0.4879617278513907	0.45617008515412066	0.21027543050794312	0.1802662320911948	-0.15723759380102376	0.060491834938378064	-0.23834545053155182	0.24371073415860667	-0.28398703210571796	0.37463972287223885	0.8357572426273772	0.05800970798550481	-0.279820805674956	-0.9343440925971865	-0.17815070503596547	-0.18824844039792138	0.3216412748391196	-0.048999697448811746	0.4811130537093863	-0.06130056783931319	0.6153131741698676	1.0456961193223042	-0.6052767705828728	0.0015145541472142033	-0.03420497208603026	0.14852045660560362	0.4235592422621302	-0.43496015042519326	0.07789942227248527	0.8053933750728095	0.15302587067099385
-0.0748016200369747	0.3699462572746671	-0.9032855382082111	-1.3462253118729994	-0.8106087255629477	0.09867171595056409	0.12969640740995358	-0.4537230645788514	0.4460467053040711	0.2540878848510383	0.17533058695992462	-0.16308802493784924	-0.060783343613658336	-0.36110282034546815	0.2720160668890238	-0.21636535874099447	0.4866425146514614	0.8039506229667776	0.07549176176589982	-0.35940292116892214	-0.9205953970670853	-0.2002675827784785	-0.21471358127633183	0.2994015010783412	0.01847269486432402	0.5251577953142332	-0.0875242944550747	0.6461427023617186	0.971962258952766	-0.517478061928596	-0.0029569907148896237	-0.06742941805745134	0.1854479860734619	0.3758457362077935	-0.42407033380984754	-0.024116489118366936	0.800087918338917	0.11360452151683612
-0.06754829785128037	0.35709336903712297	-0.9101718338833921	-1.3833466501753866	-0.7397058204649005	0.09799458235459987	0.06752419704962861	-0.4384220024670558	0.4325252996392324	0.2923963336582	0.1506268646673739	-0.16648004288534962	-0.1631422893171573	-0.45979630952870937	0.34194234412803864	-0.11551553162625158	0.6040605959870897	0.7554764088508159	0.061564591338390096	-0.3944734148532878	-0.8604205076668295	-0.24629985535555182	-0.23355562551979614	0.29349349334741903	0.05213277432639831	0.5059914754381827	-0.11387200260880181	0.6530097294527397	0.9187354850233989	-0.456475447342361	-0.02634689174734505	-0.0974863147143378	0.2150994831763277	0.31903691618961505	-0.4416213312115655	-0.1661198682794356	0.778479790680137	0.1119147930581521
-0.027233360592723067	0.33283330497200075	-0.9343449142202293	-1.3754469933051419	-0.7039852116107553	0.10869570780922588	0.004635054337698255	-0.4123900852667444	0.41948465519491596	0.3663617973428064	0.14186666115128543	-0.2000532708620398	-0.21928533653920335	-0.5541574517885168	0.35456060128601485	-0.030300261559103047	0.6571878244300048	0.7316274991772196	0.018427242057206156	-0.40037973352515455	-0.795775580845	-0.22146399115924145	-0.22256185159409309	0.26959498195866877	0.07981072484095121	0.5332700899955006	-0.11261179552882188	0.6768328085377002	0.850475551879622	-0.35981126458618173	-0.03724957886770759	-0.1453240868286453	0.2970013070088	0.23793470233030548	-0.48378614614370613	-0.30816223716440094	0.7760189119989591	0.1443703142604912
0.009129922435070659	0.31372877788572906	-0.9249532709603503	-1.3835314294662955	-0.6826463095463761	0.10064826443285349	-0.024854525100729486	-0.4483890240810127	0.40701879127495727	0.42725435365706377	0.16243622664541382	-0.25935358949655496	-0.2734398669506103	-0.661503056576155	0.36897892501798984	0.028793167310227907	0.7215915339693593	0.7335678133133816	-0.04589403113369792	-0.4111550993951707	-0.7158469973987519	-0.1929782658415556	-0.1905655006363996	0.2796174347970564	0.05670070822741853	0.5317941305390542	-0.13771071595474954	0.7303256964053639	0.8446507874127738	-0.2955226996215475	-0.06445369887682088	-0.16304451017303193	0.38313741784622946	0.16445152458695506	-0.5277503295211075	-0.47951377800129524	0.8049752077916269	0.14899588671512579
0.008141340916894793	0.32333979724719547	-0.919082073013452	-1.3986826469531146	-0.6719641686868714	0.12335048766495389	-0.035360184588737055	-0.4849122425584462	0.39906239670080557	0.42757536959128634	0.15011153043375705	-0.2955944796594352	-0.3125950993599225	-0.7719816629244493	0.35850208882702334	0.09685190255866982	0.7491975698996587	0.6924242728547068	-0.10286924629100833	-0.3885440842434989	-0.6244269958329961	-0.1756998553092876	-0.15292040095128673	0.2614342537142122	0.07389851324905836	0.5317512422292954	-0.12922124327615406	0.7456624052244564	0.7730184854305902	-0.26890589141512083	-0.11628962850369813	-0.1599902113521263	0.4104598221325394	0.06444713343418589	-0.5495701522433023	-0.6395483243336001	0.8054590592025143	0.1827087848029143
0.015495707306904472	0.38080514906535823	-0.9204608098943409	-1.3840618144679797	-0.6395462480975496	0.141329264256069	-0.04596170700853791	-0.49621721698742	0.3693097550776298	0.42398914854513237	0.15814530645488173	-0.3127565377328202	-0.32830415789019596	-0.8803069288499099	0.3222115182516707	0.10359823063811202	0.7054676621275593	0.6420043623164919	-0.1684797201944597	-0.36690622413237206	-0.4623563595016775	-0.15426972775145453	-0.09508525162701353	0.2674283192225288	0.08892608355200833	0.5195201172931301	-0.11108975901668969	0.7392131083105629	0.7008421691585228	-0.29724364928586083	-0.19210363140578823	-0.1481279866339847	0.45632944382317087	-0.03849627235564129	-0.5794819140183591	-0.7559780789194107	0.8103326915589488	0.21102530798912364
0.01959819915997426	0.39652211149424826	-0.8994307813141684	-1.3161107358451187	-0.6464818934536792	0.20286907647108698	-0.055098770172427106	-0.48591115903554705	0.36275682348022376	0.37823699990457993	0.12773361129546873	-0.3491710436575687	-0.3337651582960868	-0.9896779786898133	0.27269303347573975	0.12388503150143529	0.6556738807529717	0.577098028761693	-0.3068227376636135	-0.33265394187017183	-0.3143908981659297	-0.08140777429970544	-0.04201859299276485	0.30613944401867277	0.08605947197126526	0.5139950938594267	-0.047636007885868546	0.746230895001436	0.6138007490418498	-0.2866423348793309	-0.21350243497179658	-0.1451131319330299	0.5099575711559262	-0.14683975211826814	-0.5963225851153876	-0.8063324678866575	0.8245920007459233	0.16366475046439927
0.0030871875433784585	0.4336099735508567	-0.899577817026546	-1.2792075739795532	-0.6829431583130356	0.29586407261993963	-0.07208333610389525	-0.4755115740119612	0.36545721961484645	0.33623599261888454	0.10910092137835174	-0.3693494655743477	-0.32590330715189564	-1.0704403629120756	0.2659200610050638	0.09338053811389843	0.6026280028114159	0.46644145608208765	-0.4513580941018585	-0.2512780069713188	-0.14364959301703287	-0.08645114599395771	0.017446944419023815	0.32553362428653676	0.07814398830592231	0.49887822609013277	0.011351471473343288	0.7597428691461212	0.5570500099353357	-0.3236556653276592	-0.26576764462639263	-0.12319375254264794	0.535192515845665	-0.2271765116186793	-0.6392918590489071	-0.8508728253661397	0.821020344901042	0.12659155027577793
-0.025432344808700193	0.45360653941061785	-0.8846122300817466	-1.1512748106772013	-0.7392150768508592	0.3823396554825128	-0.07628906728173758	-0.47908997848669055	0.3804523170726646	0.3029444413025353	0.10660533580885356	-0.3817960355477653	-0.2710292537069042	-1.1367122886526049	0.2173834761806746	0.095705472077486	0.5022933315200666	0.37982701714678047	-0.5908168033154796	-0.18836147415775661	0.06387731129077566	-0.04217256765305417	0.10333378128941224	0.37308944270989886	0.10000015367519502	0.4763783589702311	0.055954237590493484	0.7967308505490287	0.44574936405491805	-0.3782478472948421	-0.32081658142318925	-0.09188323019171743	0.5533403800265722	-0.27246916672666194	-0.735620139922121	-0.8756848960967183	0.7974963217362492	0.11609563698117423
-0.05647166700587943	0.4464572602779495	-0.8540933680336685	-1.0617270022799583	-0.7801714179836503	0.4376814427817857	-0.09413385005329059	-0.46728528572494143	0.42396833588655125	0.30183455655834573	0.10510607064557284	-0.3816245199765648	-0.17792179902186533	-1.1928675538611573	0.11907105604685328	0.09310577930385011	0.41804997017650714	0.2946126453811513	-0.7356244651905226	-0.10767705301237203	0.24779896717588484	0.027434926298800726	0.1600675999660724	0.38797637406227015	0.08008862302378575	0.4329160056802617	0.0846788023339043	0.7901885418304511	0.35223477161133054	-0.4381496950235305	-0.319589543801298	-0.04974337906186131	0.5427308718934282	-0.26372131442817265	-0.8606175334272501	-0.894712730678183	0.7737915046302921	0.11304612704094594
-0.08284114385854965	0.43391193946547785	-0.8251526248838825	-0.9553486063886277	-0.8329684461775935	0.45849769544711344	-0.09017185547862594	-0.44110522728919055	0.456309159891251	0.2816676961426089	0.11202730566766253	-0.3805384413759099	-0.06867969334114381	-1.2310292206273683	0.10712186188665926	0.0749511516345901	0.2715701851171431	0.19926221788993914	-0.8493075858143128	-0.005123235271120863	0.4023930044705158	0.07420757640597743	0.2189796642499317	0.42431882175451685	0.023558762982116257	0.37479477743109785	0.16226303114383508	0.7844036381892975	0.2111014042661215	-0.4678696584367585	-0.31584616335481197	-0.06274880273043597	0.5208348015963032	-0.2894443139678035	-0.9513419339142463	-0.8729199538502949	0.7256424362057724	0.16734045451135232
-0.10691346816822234	0.46964135400508217	-0.7756462632064325	-0.8734745656003315	-0.8530760438559459	0.4664884237968356	-0.10147654270131776	-0.3855365880501229	0.46769071081161934	0.30132930727926865	0.12938107172200225	-0.3823739380131768	0.05296692875273572	-1.2061262891919358	0.08325197487574774	0.08130836445676048	0.14677887758954616	0.10307986389320387	-0.9232868289701708	0.07446276039272366	0.5111330447857603	0.1554113834996083	0.2857277299683201	0.48236004976049973	-0.062369667084537686	0.3512498716322177	0.2581580198857923	0.8235404602156511	0.06691431492389241	-0.4729283686559488	-0.26065071460316264	-0.06334240889592319	0.47296145442436976	-0.3344322563685898	-1.009611477839607	-0.8515351865089913	0.6733578689615878	0.1950407398855845
-0.13980748588296663	0.4860432052761844	-0.7252156283342831	-0.7885411751545145	-0.8873851602588001	0.47538084711336814	-0.11790734722891345	-0.33060302158477217	0.4519102459960821	0.30781260671494615	0.14624586895319697	-0.38261847021325934	0.13348477519914523	-1.1423587014704344	0.038385916756128145	0.08203862144800336	0.005621656977348843	0.015359297887417151	-0.9706144384713211	0.1636903961778231	0.6306137744796617	0.1617049927095595	0.2949836409997795	0.535945118862433	-0.07654890680586932	0.2895206885826435	0.35637015831888713	0.8613568399654217	-0.036870513662338525	-0.48910076051490925	-0.18799543619171874	-0.014169740999062286	0.41459464822363756	-0.3676097513101597	-1.0915778405093781	-0.8708128101194585	0.590819581778607	0.17347189023517715
-0.16139596876638157	0.49580940696187625	-0.7082761139480921	-0.6756255206358459	-0.9108756597874486	0.5331634888828602	-0.10845159080773192	-0.24017784766620914	0.418922918420657	0.31444696013337275	0.10890958958392691	-0.35871620022347395	0.1929755702210167	-1.026488261208846	0.005446822743097907	0.10055983079000468	-0.14812789812972177	-0.09641028446100915	-0.9987934282507147	0.24917936091471185	0.7643923032736355	0.14436094870975763	0.31268013168069586	0.5729942449660448	-0.0946919944755972	0.24889352425841635	0.45401581531699986	0.8269372092186105	-0.20948959162468306	-0.526894433892212	-0.14456877998154288	-0.0007506092294462995	0.3115095089811116	-0.39176632601757605	-1.1237780315464048	-0.8217500495765231	0.4799350157699104	0.1769494366526073
-0.1681319251944069	0.475005107533215	-0.6476572739648947	-0.5815019679083963	-0.9791273331053361	0.5472719450732033	-0.09232724171634862	-0.14959159809666134	0.36526329784225847	0.3234763470349109	0.0918104121636544	-0.33911792097548604	0.22561696878668175	-0.909450561288962	-0.00020353363349402687	0.0893753847301152	-0.27941198802759654	-0.1798625630386975	-1.058846022922672	0.2540501550328216	0.867994336517849	0.14125136308332228	0.3320669509632301	0.6018262321294743	-0.09248819942620666	0.20986720005728848	0.5376009055413914	0.850306616527843	-0.28710289759174584	-0.5229984059246563	-0.09749155864828053	-0.05405134334793854	0.2620706545302346	-0.3974380161724584	-1.1609253687015362	-0.7704472760663539	0.3849683157401032	0.1698743630987882
-0.18177094961913148	0.42791359767007053	-0.6003888731273106	-0.48831428122733744	-1.0157311757082066	0.59397594992224	-0.08756061040567106	-0.10307480027596065	0.33162325538653714	0.325463926088668	0.08114746079026963	-0.31036820090544154	0.23341173568764279	-0.7535832799844417	-0.021519642022182494	0.12966507524583373	-0.38049667478570093	-0.20168975149899082	-1.0671426893937586	0.27685273248433845	0.9092622516571407	0.1438422842346148	0.349139315618993	0.5855515747775829	-0.10496238790162715	0.20851485984661844	0.6057791689367166	0.8707964855381467	-0.3924920052610188	-0.494892102998712	-0.03640933280662746	-0.08718113403710877	0.18556848712404636	-0.3873752035014968	-1.187029194641695	-0.7278999867602811	0.32762151814330515	0.14175698685680338
-0.19759408338327605	0.4329321766588259	-0.5479015002096199	-0.4334629593415557	-1.0250513794056135	0.6056434826526951	-0.08744537092383395	-0.045982008874608495	0.28995685322810055	0.3529978056275948	0.08875773453636109	-0.256721490539005	0.24127048657673966	-0.5919091759833213	-0.02234805105070422	0.12144928250941389	-0.43654314969979857	-0.25095199957739556	-1.0214517459215504	0.2719452471424565	0.9367509754993627	0.15708423651357153	0.3372984699168537	0.5305292000524824	-0.13087189543449945	0.21835413673851173	0.6079630384745409	0.888570888307456	-0.5040733036090109	-0.47025244801247956	-0.0014493826994553011	-0.09829185237756076	0.09349541600395073	-0.3876394572189844	-1.1949757500853528	-0.679696451888096	0.2481814408010039	0.15417130765057846
-0.17216805820945055	0.41109745360010963	-0.5010696311806624	-0.38840014929975913	-1.0460143211023294	0.5628864457260924	-0.05268485996438791	-0.01939965356160604	0.24784739718601875	0.38386256906806004	0.13995405648329912	-0.16414673805410163	0.22768635608129437	-0.4153782659739861	-0.07282698317964735	0.1624271640876688	-0.4803995303846776	-0.21819392629288542	-0.9239228545385941	0.24280221905579208	0.9326998536135266	0.23483668370470853	0.33656828824683965	0.4924210861416839	-0.19831324444173593	0.21950688135376373	0.6156065818569247	0.8723605192241992	-0.5849356309706321	-0.44701550410502267	0.009177129386009068	-0.13971967660179194	0.01465383613571245	-0.3657507290000453	-1.1454038137123461	-0.6373828737816168	0.1969829378796441	0.1253705675417467
-0.1700189257099856	0.3489488010953155	-0.4269636889786354	-0.34133631641096296	-1.0726438097833184	0.5095339755169487	0.03447851076902434	0.059835451339129375	0.18785851075203058	0.4316028030966514	0.15004486963579727	-0.10803856222123549	0.1733802429845946	-0.25293728691318956	-0.07167927722314574	0.1645992342782147	-0.4567089627807868	-0.2742904532380279	-0.824657531334134	0.20602689681917635	0.8854041291246508	0.2748827037978406	0.3190698698350306	0.43583932755554616	-0.22329984288032007	0.23515800937992365	0.6183995107000051	0.8292819774861853	-0.6475692955621843	-0.423472660026901	0.06467659044397758	-0.20946350035992262	-0.07806046022949416	-0.3926720301421645	-1.1099478799693563	-0.6073344179514184	0.15279338683421673	0.12060101822436042
-0.15651737969786245	0.3269083761628786	-0.3227797645201481	-0.2918610042769614	-1.1013568313817446	0.4946887786570894	0.13587395750931783	0.12922137136927309	0.10063420379440473	0.43232982679085435	0.1809947641603536	-0.07646546482825792	0.1345711837399553	-0.10987550162135776	-0.06754239360800328	0.16382490380714934	-0.42481866235342736	-0.3195907332455444	-0.727570055117069	0.11454581863684306	0.8666476273980754	0.279695557947585	0.3143362783190776	0.40166422913934774	-0.2505666793437812	0.24177852832761637	0.6441329392731925	0.8191220550049862	-0.7005277786225698	-0.3946623416641156	0.09907027184564435	-0.27752811643205205	-0.15318901459115986	-0.44970175002234924	-1.1067151778260433	-0.599306287639151	0.11494157389969976	0.1096106791213981
-0.13461701999151426	0.314019463078799	-0.22235749896696091	-0.271755922437638	-1.1017517771731757	0.5170352221689262	0.24031662169854284	0.16635492555069173	0.04744404102505388	0.4594896699629797	0.24591782471634133	-0.06457131500681698	0.07881969214014647	0.02868675984839516	-0.09217899326444538	0.2051299504693158	-0.35224172217615696	-0.35927918611496573	-0.6248749658989745	0.00476231654623831	0.8358904796048945	0.3296962540860139	0.31383651970480503	0.3552591717452958	-0.28748583980952197	0.25525341424680226	0.6433971985688476	0.7788650722938251	-0.6967702338066892	-0.3723759501955183	0.08981511165760078	-0.32803302870300033	-0.2677570365924288	-0.4689107830878164	-1.0892938982067688	-0.6074927272913508	0.06984564689815248	0.10937776918187377
-0.07661084566259782	0.3225780412716507	-0.09388869701421594	-0.22441907472468423	-1.1066986126595029	0.5527835986763765	0.3355962173540838	0.13948086542518157	-0.012816971084856415	0.44198671376696963	0.24994629323611134	-0.04926883575702295	-0.02001762762669861	0.08451470488358295	-0.1276486632207619	0.20737382031083595	-0.3078633243629985	-0.43954081858589394	-0.5540161253237627	-0.10828929236468773	0.8486072144311532	0.3504084155416814	0.32650597281931115	0.28302006960735	-0.2998416348960789	0.23651258133521852	0.5998485202248098	0.6980468089919787	-0.6498192710964907	-0.3724342525954653	0.07033634725993711	-0.37463564218323153	-0.3158426614307963	-0.4810043224955258	-1.0641707691364952	-0.5922653735806357	0.040942028476831434	0.1059560979957559
-0.03732602491966354	0.3289644836833772	0.06702276474175388	-0.15779649076668695	-1.0849980216065567	0.6083197298717098	0.42134357020669216	0.1522350637907321	-0.0212627992740253	0.43172289835478317	0.2509933550961018	-0.008365872343491721	-0.10064035504335016	0.11854742683902766	-0.09462468143664349	0.19369527702227143	-0.23229536126330105	-0.519136689178674	-0.45559287611161486	-0.27195148375637096	0.8020604017774321	0.38290258482775563	0.353498431519853	0.20434694430375325	-0.3038679423488361	0.1901340170463635	0.5326869054408029	0.613174364946111	-0.6646792813041137	-0.3446267434874701	-0.006372184382505674	-0.46240760291433264	-0.3814043927001052	-0.46344398029858613	-1.0242231937854505	-0.5656753200861534	0.030037812608091075	0.12942632630294165
0.007294707074203094	0.32922265468652273	0.26300426159127926	-0.07547160903960468	-1.0504566313663937	0.6383633506939586	0.4593261974746719	0.17674482522768012	-0.03814009932363747	0.43205902475062335	0.255475097148335	0.020863111236935163	-0.17003745453751415	0.12020464757171474	-0.07725114128377587	0.16270939424537284	-0.12598710457923984	-0.5909893809802191	-0.3666868808676185	-0.4124607014862531	0.7471742006378428	0.4422368402943352	0.3878864784223576	0.14437459396153224	-0.28566239517474723	0.1437457495200059	0.4723898710868298	0.5389094435532542	-0.6323563257647297	-0.32169659302958287	-0.040740226192072904	-0.5085151542437445	-0.44194695543114104	-0.43181752851437355	-0.9768119198286893	-0.5136935644338118	0.03388456139222613	0.1178643948450048
0.04481611213606646	0.3685187126892697	0.38887865335349153	0.01806600171269499	-0.9834225760595355	0.6910921543001969	0.4730315372658997	0.18307558897563517	-0.01421911562325039	0.43985599401194386	0.2577181715874569	0.0768504140962361	-0.21099479267450616	0.12228296598708946	-0.041366992607051574	0.1257870401182027	-0.03634203378963427	-0.6338196626215469	-0.26883677047542764	-0.4895331062328501	0.6878243822381465	0.46212618218141277	0.395491965242316	0.07541240401333349	-0.29973349605270794	0.12876103984549078	0.4471096276616263	0.4341485829112516	-0.6224995664703423	-0.26130392044552797	-0.11116676474629723	-0.5023786461088094	-0.5279925860048824	-0.41198898553195107	-0.8676880302968494	-0.45819283806260935	0.08440846879139137	0.09966226731635588
0.09641462654309252	0.369137958610137	0.5070990320516777	0.11669153761489197	-0.8768599297432678	0.7237677999639758	0.45559978095579823	0.2074310231523177	0.006236719100899646	0.45118818922396287	0.22472181001848482	0.10631951947634362	-0.23453859160760665	0.09896133838216456	0.03238236350694611	0.0449237478758376	0.05475496628592277	-0.7338226054892492	-0.18700011367656866	-0.5702038624321426	0.5937138836063102	0.4653326171928674	0.4450642048269332	0.032515330978366584	-0.2909145869295122	0.08182648004776491	0.40546749173101543	0.3235952494575704	-0.5879362682611472	-0.2020372578237844	-0.19580466989732154	-0.5177359132772281	-0.5644644306307331	-0.4026647524958401	-0.7005615240015366	-0.3876186725822413	0.07212163450928293	0.14925429781974012
0.1426139799136009	0.3638922818142969	0.6196798494654299	0.23115122157575393	-0.8135115363157283	0.7354298135209538	0.4304250532665099	0.2318507076323085	0.05168791828943966	0.451415243982306	0.16680195144837426	0.11755224925015137	-0.2459591398238467	0.06779140949795308	0.07745957971519948	-0.015440557229774988	0.11181767889415806	-0.7794083484953694	-0.10587503751160517	-0.5577037264672489	0.5006875897422549	0.45903500594221275	0.4692036903816906	-0.005253025774584402	-0.23258766440192521	-0.008748099318594205	0.3750430748486545	0.1924498488378223	-0.5344578617347655	-0.1765153224292723	-0.2811602638591922	-0.466989501885131	-0.581235986719203	-0.3713865141779425	-0.5502824292896178	-0.345503223108184	0.0742092192256101	0.14319548200476018
0.17129754392928	0.358573340369776	0.7158715559868706	0.29789220115348247	-0.7034149210438223	0.780480067027265	0.3880827022387638	0.2108421378329417	0.08051003542216761	0.45953176080843383	0.14860809767216496	0.07324127843750268	-0.23113972258014806	-0.00853521774420643	0.16574831351002306	-0.0646278756689985	0.15249907605620242	-0.8252678480278434	-0.0465100662619216	-0.5440417832893741	0.3827749844867298	0.4263959627826801	0.4936376901732557	-0.047187112166084864	-0.1799168694983511	-0.07365790658898683	0.34778100285243035	0.06991311178269308	-0.4993032165274068	-0.10837286514399376	-0.35502009030745685	-0.4417986468063607	-0.5726873970778518	-0.345186077820417	-0.45384274992975226	-0.28439976822096946	0.08773494724123934	0.1961178194292363
0.2102041775901995	0.4035375759812757	0.7735038147646889	0.34980594293445255	-0.5587815003313293	0.8269618561541827	0.3109808600699958	0.16201366471214285	0.10991906271209531	0.48929510975389745	0.18311562283464453	0.043538939883104255	-0.19826118748113702	-0.06857003800546353	0.2550540779027043	-0.1380494067921047	0.13717133999206232	-0.7515369334880659	-0.017474559564939568	-0.505975207998588	0.287216562889588	0.3612667523777763	0.5162321204701464	-0.0727520275451065	-0.1653088033291686	-0.1388799640421971	0.3254630209497919	-0.02407004426798463	-0.4599226371306956	-0.061762449219326984	-0.4695829303763814	-0.36671366674899125	-0.5400639273585865	-0.27442757453154804	-0.280132905223154	-0.2114376302892215	0.10191010270164276	0.21202010601866633
0.2427044629607269	0.4077722472457125	0.8050059461688305	0.38038098895527905	-0.4026934272401467	0.83671768517153	0.20928201734875942	0.15212387702405464	0.13775926555726375	0.4619364942097022	0.19250235110004915	0.03691070453260021	-0.17085611977127121	-0.10610176724797904	0.33373640259461074	-0.1823548719594354	0.13319761024436932	-0.6727171212711747	0.045326306807606465	-0.41529201083529016	0.19567226699782686	0.2856810100233863	0.5111734951073537	-0.11621229215078896	-0.15902929256237774	-0.1596109309654638	0.3170971219751559	-0.13094767942669477	-0.39528610769963296	-0.030392886794306285	-0.5758999897190249	-0.2652375920282764	-0.5056617004298225	-0.20137187772836868	-0.12053233241489221	-0.16429220818292212	0.085326680897616	0.2222634072767363
0.25537501755024966	0.4038781732460346	0.820447821969341	0.4289020460816052	-0.21234805822559905	0.8077985959452276	0.10226278191297329	0.14421701256442232	0.15900416512624546	0.4250553221741697	0.16154660179236444	0.04427635322985936	-0.12619697810629338	-0.14538036889496755	0.41324652338365253	-0.2219762504273272	0.0861547166820447	-0.5727182689409018	0.10941696294334351	-0.26069085962384075	0.12733518556819848	0.22213260569627166	0.5007541002424518	-0.1380226981323047	-0.14998291897553986	-0.16317687074749063	0.2627333383140514	-0.17935458229542184	-0.3219450984136338	0.010065126503521194	-0.6472250128363832	-0.18406657781514352	-0.46760651515417573	-0.15276621724954148	0.018832344369655314	-0.11607789879483703	0.07631143654508855	0.24367976564319452
0.2588651718093833	0.33318880663405337	0.7890730040540774	0.43747943232884057	0.017917582450626558	0.7430833893608988	0.046332370212683646	0.18422358162147204	0.20640952434198628	0.39277940509225573	0.18557532424948853	0.024854349985252495	-0.056815181998982146	-0.1755018478242127	0.44725130345579434	-0.25476485732339826	0.07499371714175705	-0.44121435298404865	0.14024556216868006	-0.11996857839189885	0.07240211724989862	0.15864823402040854	0.4762299150032419	-0.15707474695847462	-0.13706498834973496	-0.14102923114891502	0.2556101095571166	-0.24149450588169397	-0.2903180480329047	0.047898917674494404	-0.6942817224959665	-0.09555628820643003	-0.45780455765990646	-0.07969937305278653	0.15292529749907152	-0.04792439471876067	0.08938843139739597	0.2045013353464331
0.2707111473969638	0.3304162002344316	0.7046132355327038	0.3968314101675134	0.24514378670716092	0.6695245351556398	0.008335975395989266	0.1479629247500415	0.23933534237348075	0.3551965984100443	0.2005875547807102	-0.01860874585227946	0.004908390357305503	-0.1827206652417108	0.45164782456435015	-0.2485398798833903	0.03636365422199227	-0.3073205674452005	0.1373825076122839	0.07751182403179765	0.06423567186355457	0.13457595919028115	0.48412777968730547	-0.1447444902213137	-0.12314584119133809	-0.08432351118655998	0.24329955850514023	-0.3394124583888167	-0.22519711199235104	0.05284178078571948	-0.6959277843087366	-0.022772801402126938	-0.4500751431837203	-0.019593283635626037	0.2616733390720038	0.0021697961087985182	0.10263321343251046	0.21103396975506
0.27675014170993867	0.3109487969881117	0.5974900177361349	0.3027413846158472	0.46583485574032346	0.5973933531495532	-0.015468116332334136	0.09492356829347948	0.2740256821193016	0.3427857014122046	0.20780971306462998	-0.054749456920307284	0.10149987873689703	-0.16036372793166834	0.4070631955038608	-0.2532732027638818	-0.011599589017738627	-0.17599729446530965	0.13006777216025936	0.30317136973356024	0.06963205833283469	0.10874038522629519	0.4454743120867376	-0.1503560385778824	-0.11473711388782568	-0.026989215498817297	0.22048695551946013	-0.39507718146497445	-0.15415833999560874	0.09898705362353243	-0.6665470094423545	0.10344118828904322	-0.4077923147079434	0.01661980212176838	0.3393391543853413	0.016547108658192006	0.11554307143992788	0.21010559263054768
0.28115139407095924	0.28469910183989316	0.4823862789293093	0.21369284986264075	0.6708866836464058	0.513892604791103	-0.04081519333516692	0.05559507191226243	0.27269705956316065	0.3425404186197418	0.20730166898032704	-0.1276460949093064	0.16539640010055032	-0.14009106878726169	0.3457035215299619	-0.2550690158864723	-0.056969211957550434	-0.08152942733603134	0.1499999038014746	0.5793298080696576	0.10353075163597869	0.07418916701874304	0.4228310504137955	-0.13435492160976836	-0.07415400431776156	0.005405042901990736	0.17466509199018182	-0.4861586084373964	-0.11424267749902686	0.07511329756541123	-0.5597137152267883	0.1902452081693405	-0.35112517970623064	0.0407802568134599	0.3370781162749059	0.034471123219429446	0.06938338670613849	0.21246395048182073
0.2606856677501038	0.2672662547794078	0.3659171200051858	0.14032890144130206	0.8360551087538758	0.438051503363421	-0.035020585053765194	0.0053495070361139875	0.2706306857828607	0.3472084590242178	0.21661392188616188	-0.18202577181879195	0.2415579923609524	-0.12437373450098217	0.2731104282172177	-0.19946635006896757	-0.11691865976104834	0.018403545812474924	0.16423114366251595	0.8657482590782782	0.18897403228702553	0.05113741256794715	0.35830420191353096	-0.14257835383243572	-0.06372047039526654	0.006271542010930001	0.16501981773726185	-0.5332832498012159	-0.07082661222766144	0.0740371357562696	-0.39029813251981055	0.3138920069650245	-0.3153697402222212	0.08244022695528273	0.2719583848138406	0.061223228988331234	0.06105489919487016	0.1942976066763707
0.2462030699561834	0.2580248362160095	0.24700143346495357	0.0639141100535017	1.0182700091540562	0.3654122814387737	-0.03632697245406014	-0.04571078542793569	0.22141912462168065	0.3344998302357392	0.2230296310102399	-0.2099901605918048	0.3075251675064055	-0.12013910510946388	0.20135581697644095	-0.1324000219755132	-0.18918343890203965	0.09473041766870996	0.19426409950766932	1.089804113699175	0.2891692389494501	0.0007165021556755746	0.33310034495891017	-0.12321340872229569	-0.07344923737303305	-0.004018741360061584	0.1388091418097076	-0.5432065184818348	-0.00408186283298666	0.11681131757006975	-0.22715787660710435	0.3302445951956772	-0.31853045147896547	0.093310542990679	0.24082045931092008	0.0926796799897179	0.05451965345830636	0.17613178910214375
0.208330701452737	0.24982523502334622	0.14052259243124182	0.03008994604339061	1.1506809255943566	0.2744367094713677	-0.05503809097623776	-0.06013337577782524	0.1896117173354313	0.30173626260768904	0.17846931730826288	-0.24626465380536927	0.32029795464714894	-0.07708149418187779	0.13403756278736256	-0.08103174244203344	-0.2678576172340891	0.12866478957862423	0.1972561039606693	1.3075788674137534	0.43774052277165226	-0.04908329153944983	0.25067183769929063	-0.11314444280518081	-0.03242052118976751	0.008364530340135975	0.11472988796674584	-0.546926033757634	0.05892166217450343	0.11763919569790608	-0.08067060901881842	0.40023762483556713	-0.35451130272367537	0.06270221981975783	0.2410708620387983	0.11700085350507532	0.02210355994262937	0.1530107257363799
0.20358706469171167	0.20890946460186463	0.05527195138023329	-0.029068163649163047	1.243991120303252	0.1358587560911667	-0.07581587153330846	-0.07718436589891285	0.17011435799479888	0.2367622830870065	0.08596758412541732	-0.24429222473656367	0.3561659931753035	-0.04705141880512577	0.09241569081679861	0.011014991711096694	-0.3069188739668381	0.11801660933138877	0.18996305302866906	1.5005992676172888	0.588724198315578	-0.04085989830238486	0.16185275299605978	-0.12797865361382865	-0.04108281543635603	0.009030172432780975	0.10075260089714448	-0.5167771950425744	0.18676270737028394	0.15641148801822857	0.1013097070755663	0.4531806751139138	-0.38750696197139245	0.039376653922720384	0.215398290660365	0.1628137790828512	-5.3517952615037e-05	0.15254159060062222
0.1857352742101694	0.1655609221664171	-0.04521937037339455	-0.06923001096507546	1.287967783186876	0.04023584688502418	-0.02917957503410149	-0.10572201680994822	0.18687370175982235	0.24685540597968494	0.02842986032503702	-0.22523940140829826	0.3888100447677754	-0.03739267714488357	0.06287207538773831	0.09074952022094515	-0.40470739026412766	0.08867716233678025	0.16397300526651606	1.6675424800468648	0.6805606115540997	-0.022040702099360546	0.07890510716979719	-0.12513648137811983	0.008126883917356465	-0.004092485965078904	0.047648208648006465	-0.4637579401260057	0.3191059559231406	0.17677314259665214	0.2677523424506515	0.48510853815512095	-0.4459094434424614	0.03139891110012157	0.23880436130554977	0.23978601011730044	-0.02105722805391575	0.12801447950414307
0.1704735187273042	0.13397401885737564	-0.1443775380220614	-0.10976593368991752	1.2584359599192363	-0.0434142020149467	0.005798667158726881	-0.10640402604703365	0.15987826631493948	0.21956102255572207	-0.033785835194339454	-0.1905158990028753	0.4106025623678945	-0.013130705974583556	0.0540823812276779	0.16070291153292698	-0.4950914533467753	0.061942674532116604	0.12784608936610212	1.743700092568973	0.7682166008548349	-0.08970896720804354	0.0042911460588542175	-0.13799766231034707	0.044083049338249754	-0.059067148357056974	0.020309463858567266	-0.4592003616964767	0.4445424839455775	0.1957015630751512	0.40921410347553555	0.5313612099079281	-0.47258299788607905	0.01218555733946955	0.28101082873664035	0.31371903957797664	-0.03327174475955793	0.05056133683999926
0.15604359508277751	0.15664841045189165	-0.2164804639239432	-0.13023373043361774	1.162329989800795	-0.03487617862530833	0.04888650545393204	-0.0787773094690941	0.11680189688388598	0.20533433125901163	-0.10977355449639195	-0.09513237952145073	0.4243166397258409	-0.01111072350884625	0.10240560947532726	0.2253918568022494	-0.588179566600139	0.05763550008700367	0.08985135352529647	1.8152850092414217	0.7775857832400497	-0.14246979077869848	-0.09671348045211915	-0.14565365213603895	0.048546573321533074	-0.12417975329124324	-0.01888338416281171	-0.39991930711920226	0.604696565948865	0.2420100188271789	0.48107162429280637	0.5153038029818408	-0.48400002254356905	0.01703908065420163	0.2952009669619779	0.3663867694506357	-0.052498139861763896	0.027005753828359996
0.14590954149522326	0.11658849855606498	-0.27910568492092047	-0.11350436092888457	1.060186913414784	-0.01322832449632782	0.07888446437639354	-0.022101997418197954	0.05869656663839934	0.17124067410791804	-0.15400618920719228	0.013150511041360825	0.43294880531687874	-0.015029162980095434	0.14751312086579835	0.26831435310441554	-0.6579336805360156	0.03160676454615282	0.0537696155723514	1.8467312555567328	0.8274975630227942	-0.19057031799121796	-0.20258394757921633	-0.12362596199499336	0.03309017657073056	-0.1770002969577521	-0.06214233722865634	-0.33884029225327283	0.7240765170458973	0.24809915019016224	0.5715046633060737	0.5354676759885862	-0.5078978482078562	0.0014969870263180983	0.3552575299031694	0.4871926958836572	-0.08637196582032176	-0.01595313210270683
0.1283364484176011	0.08922176474480609	-0.31294463267885797	-0.07863883558462786	0.9912673082641991	-0.008956967152780599	0.08842129636223062	0.05563154837001551	0.02420334807556766	0.10839822447711182	-0.1748070375212603	0.12157565451873542	0.40833270730179666	-0.06726447858255663	0.20611057115671394	0.3440866690539982	-0.7323991093297328	0.005218290458628633	0.011047347165118576	1.829315197411019	0.8341416276212158	-0.23852677173841932	-0.2872970765468011	-0.10350633789162803	-0.01331257401237509	-0.258249191793205	-0.07586350454219748	-0.2484718887996201	0.8822247629214353	0.254736611238009	0.5776501072523692	0.543193208569552	-0.5566334401397921	-0.017526662291560677	0.4340075782980678	0.5819926344911257	-0.1191899681692357	-0.05154109728609978
0.11850115533799659	0.03901421867542583	-0.34206252345459637	-0.07136421177507755	0.9038826609014219	0.03247595106701222	0.12994320346840169	0.08242181597742582	-0.008473953116100386	0.025426455500839707	-0.20191279476258178	0.23868319623569975	0.36689390614480655	-0.12902936649262273	0.27274109213537906	0.444625710520295	-0.8069152502182091	-9.099837823585144e-05	-0.06805812785815474	1.744702188615717	0.8451562171384694	-0.24646201804484927	-0.3411447320017668	-0.10094484605473353	-0.07958518450293614	-0.33216457378930897	-0.10599917494797997	-0.06491165688789953	1.0035373507712242	0.2674825527079736	0.5558168957402234	0.5656945632802822	-0.5818085991147173	-0.0037006969426456094	0.510857024141358	0.6798965422527254	-0.11456151320783385	-0.0636730424053404
0.0941582463081152	0.020496741186391332	-0.3294410733892037	-0.10970769399489347	0.78525335268433	0.035435400875067816	0.16146324138769375	0.1251826422925911	-0.04803817856831372	-0.043518190218947525	-0.2342771545270533	0.36656037568423017	0.29931052184421103	-0.1863896944468939	0.3295461132999688	0.4932860598666469	-0.8667805418319453	0.012779393239229091	-0.11358749250190132	1.6391185486604112	0.8143979458170314	-0.22417785500093917	-0.39636782998184694	-0.10885184059174165	-0.13883315166199434	-0.34882406225668916	-0.14488941013656165	0.05328345754100524	1.1107387450255892	0.25139794942852256	0.5057544933268374	0.5250398102226012	-0.5806700266571474	0.013836581383398433	0.6121051772324376	0.7537864143949058	-0.09825207876860088	-0.12690572294576152
0.06115997817872685	-0.04459200499963502	-0.3249588428714082	-0.12684174109660254	0.6661880123413211	0.08840352964120397	0.16343913958290934	0.16147858059425188	-0.07798436694161245	-0.12433290282422918	-0.2234678398709428	0.46907467253990276	0.21948494257169818	-0.2157565720461463	0.3805088821746443	0.5694243224244193	-0.9096374242249621	-0.045517425716033275	-0.2129402039790686	1.508519622204921	0.7649245828104823	-0.1833874553370004	-0.4983472757269471	-0.10506185424452028	-0.17755617990293462	-0.30895540000800326	-0.1939061637056934	0.1358338073389709	1.1859790398698224	0.16301286697888448	0.45263658409499874	0.5117449146156916	-0.5820618995041539	0.0342949002545329	0.6560080816874977	0.8687940513918049	-0.07254747256522784	-0.12708727271787187
0.0702453095149598	-0.12238550666698929	-0.3389927906267941	-0.15086991996696325	0.5468662225264396	0.14125865333039803	0.19820423972526013	0.2163432220898065	-0.10045870734428308	-0.1906314455909438	-0.21520340428098633	0.6036858333391861	0.17307155124439202	-0.2691744537353638	0.42990014336342536	0.5784183307326856	-0.9212853697884983	-0.07298370259347804	-0.26657401071929604	1.3634392269527231	0.6686327540681287	-0.15695877894079144	-0.5087738427002066	-0.10745215735550129	-0.24879916859351034	-0.29268598168820875	-0.24765379174982982	0.22379886039868496	1.2296682384303605	0.1460781333560223	0.43760738776621083	0.46742049734613567	-0.5280438430870534	0.08878387853838283	0.681421958856997	0.9506053160205521	-0.030525888002774594	-0.1716420706050957
0.042553270901486126	-0.19856906500634539	-0.3254955999506987	-0.1486987017056815	0.43642289028951015	0.23126719021599204	0.23583502963718844	0.2790235966519861	-0.15663648657838194	-0.23349408915614828	-0.17032617683422852	0.6965290321952428	0.1069476615020202	-0.3402395536789071	0.45281619622839087	0.5526969462978808	-0.9417323302021845	-0.11050853027678095	-0.29657264504403374	1.2396820522103094	0.5296444440080015	-0.14167978794387376	-0.5274900698513145	-0.07066829310861689	-0.2762077042310443	-0.2215935625785946	-0.31529224605419703	0.28797700563081574	1.2316918329863626	0.10821586891995896	0.39549325890358306	0.410602581516671	-0.49396607945848237	0.09926697387133725	0.7302228850386715	0.9791997553742551	0.027832250090085293	-0.18940074308169413
0.03657028811138387	-0.2320328981383876	-0.3124875147337706	-0.16543012431364792	0.3665890461728844	0.2695031478961114	0.22763670933198116	0.29461832623325707	-0.21198441317280867	-0.29952825309465625	-0.14972073977637843	0.775721950797926	0.045336343446071695	-0.38133958240391735	0.4376491284183774	0.49537436877862173	-0.8987272011635301	-0.16446930554990485	-0.30902129835592207	1.1183449225504773	0.41692582963150115	-0.09461338804907703	-0.49469025582496845	-0.029064958759844866	-0.31638781016326945	-0.1560339294926854	-0.36374618869440534	0.30035748925769484	1.1682370706482978	0.09636317445197054	0.35880227004982723	0.38269813360492666	-0.4372482843788825	0.06892700302935681	0.805761203859986	1.0045539393048908	0.09565703858763794	-0.22300976312596257
0.029620584328077737	-0.23534156838185472	-0.30258160454975713	-0.21373786401413594	0.3095144135786044	0.32498678485271093	0.20954309086513398	0.273687721435421	-0.24329380820516175	-0.36740670348536747	-0.09863196515912305	0.8172768133947305	-0.03275908240211942	-0.4118469181860213	0.4006290404547972	0.4096219909998327	-0.8326162157689783	-0.25049023912506263	-0.31722567028438337	1.0186860489442622	0.2763920262021702	-0.0047514060163786065	-0.5015330575902285	0.05179782836679057	-0.3111738398962468	-0.10990182743638452	-0.37016386462015427	0.31526865950124155	1.0736504841862566	0.06739206588632257	0.3582381990236443	0.36774563310439745	-0.4076656133414292	0.10451917032316635	0.87035184128287	1.002133376658766	0.18742524666983137	-0.2566718272775602
0.021172011221122278	-0.28846557300766174	-0.28807730165662276	-0.2868329927855896	0.27601340551420134	0.3317073444163613	0.15526019582774545	0.19426773874726774	-0.24177627394217213	-0.3996724938816592	-0.04113585438720847	0.8429223816514684	-0.10041568549326066	-0.4022372403717771	0.3455989556773568	0.3290686849717135	-0.7815134795184723	-0.34871561473230955	-0.2816601345600646	0.868583811308727	0.17362360277326844	0.07564991187543424	-0.4364949522126116	0.1470662594860365	-0.30163804482001366	-0.10455437324896959	-0.40924170345171007	0.29104654829124726	0.9497274073833365	0.019655241214119892	0.372892324748009	0.4005555313620962	-0.38050243009789286	0.08745017758261678	0.9317117274991616	0.9469413880657905	0.24388478824529475	-0.23517938640080596
0.0028266586646574403	-0.32583753689322575	-0.24838260407958962	-0.36373087936395604	0.28234709525587404	0.3012853152625939	0.12844560011373077	0.1235364497018899	-0.22979578870683093	-0.4158918275749374	-0.008537498457067704	0.8496718344068072	-0.13787639762298362	-0.3766738455593823	0.2747049888171044	0.26129925076439836	-0.7188908759337698	-0.4280496371067148	-0.1783540730667476	0.7045294190939013	-0.003564828521042518	0.14386069362185094	-0.3260009167637267	0.18476262108736358	-0.32911836227599156	-0.05738208413244147	-0.4347370385319237	0.25432667437225315	0.8282866123442114	0.004303365907735811	0.37002728347086455	0.3935032002287795	-0.3228243109829191	0.0542095140774478	0.9437012091055148	0.8528604089060489	0.2670657581584165	-0.2280442803890093
-0.00578420212179563	-0.3656254258792285	-0.19255565057405538	-0.423842046420633	0.2732985783464402	0.3016891117921072	0.10201802549137232	0.07632119344172517	-0.25195293628083454	-0.45571574211880395	0.01852733825701763	0.8611496564315422	-0.17934593747942837	-0.3169382557205193	0.21343604481819348	0.16655658540847623	-0.693075577857484	-0.4823101451644435	-0.07377156119760045	0.525035291084942	-0.1709212640403671	0.2127230075947586	-0.19480375125163102	0.2294362305560825	-0.3148449671824136	0.006805802267793784	-0.4746566467528252	0.2083796370948381	0.6542170259621954	-0.033804411130859836	0.3973671468061485	0.36728404056645303	-0.22299513076647165	0.02988202995131084	0.9471133974269718	0.7663083572816004	0.2974501960187025	-0.21767489412978622
0.011830474532217066	-0.38588424555807616	-0.1356652202144649	-0.4179999001109854	0.28078935177950975	0.28859618352153876	0.05110970961680632	0.04269948773156507	-0.24360341268864621	-0.4790085657191675	0.05405038499618754	0.8799031339834235	-0.19137954465002618	-0.2353073886004479	0.13942018452432964	0.05442275951486775	-0.6693349706563125	-0.5296771422969917	0.06833571357474741	0.33387686631371377	-0.3252462163175016	0.2628221539344876	-0.10570747219028442	0.29196296704715624	-0.3274962796254254	0.01352238326675706	-0.4626867186630492	0.09322910907259599	0.5323402398528498	-0.06147170735362069	0.40474988421117464	0.3208989751508907	-0.15913307069618265	-0.07001883734483547	0.9504260879757604	0.6892927891887921	0.29010983193982887	-0.20148981088084317
0.007889750563939266	-0.40415753109715896	-0.07866603344372827	-0.37958661238127	0.33829117341446985	0.3412811096986341	0.02168386882983724	0.012613545102276353	-0.2708032646754008	-0.473444675304473	0.10023769886107936	0.8853909321982828	-0.2033865028193797	-0.16676783692373426	0.06775512578508802	-0.026601375899835838	-0.6426534524415517	-0.5578913281940636	0.15834034046355586	0.17681265074494876	-0.5009531151012253	0.3042464768458231	-0.06051693301795127	0.35897000576235677	-0.3290158168210716	0.03339655431858711	-0.4884838509080467	-0.005496682536291564	0.38848596944401836	-0.027870223779335505	0.37453325864235865	0.25812546562418215	-0.10743753151987126	-0.15176985543445012	0.946359360385094	0.6031445597046953	0.2862110561222645	-0.19234917452851163
0.014584900678683305	-0.43147750324487505	-0.027851468831682567	-0.33125121327403645	0.39105038041309165	0.41130845176494263	-0.0011034639304193573	-0.03371202019641134	-0.2877341226207474	-0.4351043202042538	0.139151987078964	0.924890828233039	-0.1840339849234974	-0.09598321811526675	-0.003775741304923602	-0.155149722708237	-0.6450108091920563	-0.5007146975316962	0.2787795737167937	0.022930764936746294	-0.6482215876576852	0.3457828568968506	0.047074306021770575	0.39928654692033005	-0.32867275566279053	0.03457937897009512	-0.4741786652972462	-0.09157506960473408	0.26525205825966597	0.037525528484972495	0.3551043083093447	0.2643730677738603	-0.04695133452196009	-0.22071518849464425	0.9594247835919522	0.4906609839117809	0.26166079972309086	-0.19586650402643793
-0.006908173157964872	-0.42505236590975215	0.020273774520599565	-0.23079424085183117	0.4844149941080606	0.47577812411921183	-0.04327550528146769	-0.0754626405391683	-0.295235216483893	-0.40343383425560847	0.1492432409140633	0.9443769572993685	-0.189502307208442	-0.029875636061552878	-0.08976078054813853	-0.2484748492733914	-0.5957696761211924	-0.4755466568155298	0.38925050723078025	-0.15701894562679675	-0.772434217109006	0.4047897454339034	0.12580948267337644	0.4349377461856315	-0.3244683920110343	0.032910422119731775	-0.48898467106798665	-0.2674582870571915	0.1395551223778635	0.08578851038350792	0.2800227919255415	0.2708001967907989	-0.058577566538132786	-0.27108498881733184	1.0123722306760985	0.3810509744719595	0.19542121640369822	-0.16838492034869618
-0.0028763636689703833	-0.4063363985800003	0.07106937851662329	-0.13737640129842882	0.6207406763590508	0.5435459855536903	-0.09824065884406877	-0.117599964055914	-0.2857267562813719	-0.43188548084577916	0.14299310253864872	0.955576574066981	-0.18213530954774476	0.07173686298214282	-0.16595903949815943	-0.2949406097873625	-0.5131009423131017	-0.44065780374577806	0.4829218625313997	-0.34731175510916296	-0.8834044610139372	0.45462075504651367	0.2408320178587992	0.454619758309679	-0.30600088781119283	-0.04868284061466994	-0.47086623749672923	-0.4006398041173413	-0.0008626755978936695	0.12194078377325095	0.25265289363951215	0.28736442928326716	-0.029114236657224603	-0.2989868803729791	0.9902993326378133	0.29783922029263254	0.09563187051021757	-0.17239469702558097
-0.004158362011214503	-0.4070116878601652	0.16121369431637977	-0.007884237654350312	0.7431316969884993	0.6466930942745084	-0.14273176728978607	-0.11648662720825051	-0.28098008346874703	-0.4241139729654512	0.12685360591405276	0.9286381984415252	-0.18379513335541778	0.1541992364473081	-0.2068411597393173	-0.31756250564708505	-0.4016480799230691	-0.391233959255319	0.545810176827352	-0.5293549860249057	-1.009667529533862	0.46201492544986245	0.35155746062084814	0.4609036008705827	-0.2917629175111326	-0.1358079190490275	-0.4615178664005167	-0.5241700067653025	-0.1483456425973237	0.15166224661892605	0.24973071269997496	0.25752517790935936	-0.04094507057045378	-0.30130349022730935	0.9253360663016077	0.20499795238939061	-0.017632477041299766	-0.12752969635672307
-0.005124597214975132	-0.42560728982031515	0.2714141359754988	0.13457409414315716	0.8660267734764572	0.7087424020900921	-0.1704682788584975	-0.11140721192774498	-0.2761737604032545	-0.38370271065549916	0.087475656645252	0.9476968687006095	-0.15373558765531364	0.24263278872498342	-0.2603899103286723	-0.3256124344655422	-0.29144006098272807	-0.3329061659163827	0.56506057555273	-0.671700114567698	-1.063671118975741	0.4098171089653421	0.46104114437962557	0.42953347566944267	-0.27069541991334284	-0.1515184308886997	-0.47898131855738874	-0.6134349285028264	-0.2804742393971691	0.1612669090145455	0.26260984609129956	0.21451002348910767	-0.0144072919584805	-0.3327109778209586	0.8483491769664674	0.13017303793250087	-0.12310581535714353	-0.10769435760279493
0.012560421750503165	-0.3750184454732852	0.36160217031795333	0.2588339241996533	0.9788781458471554	0.7566143330365381	-0.19646243065093733	-0.10203404166752675	-0.2815203326277258	-0.36749350364784317	0.039044386976035995	0.9113824718643582	-0.1192594317391569	0.33041667850781736	-0.31816304855349253	-0.30237093974470913	-0.1577571219630779	-0.2638700715217784	0.6019835374755396	-0.7801354516342046	-1.1553661763091572	0.3738435654918505	0.5496884799774019	0.3858672490915366	-0.2421961735280136	-0.1700457925752355	-0.4589460651557421	-0.6700588310302324	-0.3922349758343434	0.1755335302086502	0.2780859038823885	0.133742102905122	0.0005785816707866712	-0.3350460024781663	0.7903741659575672	0.1094724375370791	-0.25025624316457634	-0.08495969529982869
0.021637883297746578	-0.3406833267048366	0.4545895554662067	0.35266580623824173	1.06130046191732	0.7903531094913313	-0.24797090966763707	-0.08806281321316363	-0.29315556866626186	-0.35620658918724846	-0.027600477161274433	0.9022241914213602	-0.11482811180211987	0.38516472176731814	-0.3623355619053674	-0.2617537053477521	-0.05957805817886237	-0.19406875060204457	0.6253036050783504	-0.8368402036198335	-1.1715698613323173	0.37158481371892915	0.5768288061885487	0.3484867530592794	-0.19896487419618808	-0.219648742686043	-0.4108436754291073	-0.714325560296624	-0.5023482351620524	0.16718583884334834	0.2924594592132101	0.054183763701538934	0.00616364204205322	-0.30764703724958575	0.7938165937981675	0.08982598180443828	-0.33331070355296133	-0.05199861323644102
0.017063447000004096	-0.29300762097739547	0.48903751639201076	0.4593878916106637	1.1127039559253773	0.7904124406062097	-0.2903382462467544	-0.11116754564317284	-0.2998712248549758	-0.29341318164824076	-0.04743119420655582	0.9039232456715783	-0.10231976982471003	0.43968301323624975	-0.41079182045856644	-0.19047809469839624	0.07849608689914675	-0.09663981877925984	0.6391102065323386	-0.8661455240292195	-1.1768539752279394	0.39108035480080516	0.5748732621757526	0.2918865723189591	-0.1344264937946213	-0.2775634860411615	-0.3492966298453153	-0.7974894052408774	-0.6326903340796874	0.1468245883141149	0.30332258810576207	-0.03013638137531533	-0.0032959710208274318	-0.30599644527517617	0.780174668790857	0.09783072618302194	-0.4292255312332144	-0.019315970638035564
-0.019970176881318025	-0.23799888114517076	0.5747801388229629	0.48735889099044744	1.12600259564718	0.7633032953320328	-0.3042929316424879	-0.10574666179226358	-0.312167273915154	-0.18889081299943075	-0.10645773269710786	0.9205206674839358	-0.09734023243881731	0.458672741365102	-0.438228081001893	-0.11784867585377742	0.21918067917633413	-0.01833712315437163	0.6495581008667968	-0.8812252137992861	-1.2196536606412989	0.37237401614561305	0.592745545810452	0.2448867367972846	-0.04789677446956769	-0.29202616153806277	-0.3178289735744146	-0.8670301786070718	-0.7687049081135953	0.15938314060668554	0.3191964258542756	-0.11322471743079002	0.05041631685882915	-0.2606109989174098	0.7704629058038872	0.07772060086149667	-0.49691764429214463	-0.0075997481853667895
-0.0023807126994393837	-0.208193618408196	0.6198655964355184	0.5350412554463687	1.1267923511825768	0.7035973595851305	-0.3173180525453496	-0.10025029437932756	-0.30424855737924905	-0.14508494100199015	-0.1580131901888289	0.9124768672200563	-0.09791081130208339	0.4947168634973263	-0.4387032641242324	-0.07373447718643993	0.37088164788028255	0.03724733309197956	0.6274427238500088	-0.8931804136454282	-1.2300679650613648	0.3528432571055486	0.624158617426069	0.19395737569220672	0.03946076634612056	-0.28985748795634053	-0.27707004296820653	-0.9135638313847505	-0.8644011797752242	0.13652636663026352	0.3323868971496621	-0.11436897694460905	0.08825607740259767	-0.22706002308408588	0.7363166358803339	0.09485859918036396	-0.5753987203340126	-0.027526756418429988
0.007004545039409163	-0.1402154676191215	0.6953780685077476	0.5710711640704516	1.128704498305748	0.5252887390647919	-0.32184451661733127	-0.10092495068235832	-0.28330874444499815	-0.11044878283542352	-0.22586710481479386	0.8628812846390186	-0.13854097358222037	0.49598879476526603	-0.47341743969237154	-0.011096566275636646	0.5896031367397588	0.059950488613743746	0.607741142156925	-0.8770291221768917	-1.26817082084932	0.3358393865655244	0.5953587874194359	0.16767765784624925	0.16770989210490211	-0.28195129003961766	-0.26530076920961193	-0.9596257267580114	-0.9778159102319013	0.1789389300017125	0.31362604133077665	-0.21204138526955713	0.12556208200116353	-0.23162665223856188	0.6745743660671271	0.1228980176417281	-0.6439551420457448	-0.04343683122996824
0.0007733238435143009	-0.10949354913019078	0.7680441122014832	0.5832440131349105	1.1054927600332625	0.3298906808705275	-0.3124953312213884	-0.09332690242345186	-0.26411334850513246	-0.09511481079939715	-0.2459874132835933	0.8086020598491718	-0.15118077956824189	0.49115490285243923	-0.4853261319917312	0.10298829745946421	0.7522919911171019	0.12070909794890508	0.5610857184773813	-0.8335713038952342	-1.3008735183231326	0.30160032753282673	0.5418405148557399	0.12253304195288228	0.2405134361730923	-0.2605672952324579	-0.21308251868972325	-0.8894554012693703	-1.100340220611224	0.19094077014398386	0.3551826922051905	-0.26048959999311366	0.19923889251468346	-0.27924365124525574	0.6152893010514479	0.1750979300825357	-0.6809864203776097	-0.07190541419052186
-0.011686689601056404	-0.10283877105763957	0.840803202731219	0.5753251939678302	1.0654172582138095	0.1121143749272655	-0.255406405792188	-0.09023478346917933	-0.22504290458463588	-0.06915577554165489	-0.27205315958654	0.7657336329992166	-0.20271387938946797	0.4738984739366674	-0.4960951751563679	0.17392306522875475	0.8426583769165831	0.1534529081752725	0.5153195405622025	-0.7617986207413002	-1.3039238975402605	0.29641128155697627	0.474086217594599	0.08836629643889074	0.32169000308185397	-0.20300866069366807	-0.18816467656266608	-0.8544561691841105	-1.1940209539794246	0.19436043320844396	0.3237221801396757	-0.2638563673017856	0.2525434776395707	-0.3078133840141919	0.5510855343799325	0.20328064664261508	-0.690287161775402	-0.10427231805482284
-0.02782510071424123	-0.09824313083091203	0.8749192392038776	0.5717596380210244	0.9993274403390663	-0.14076173565022712	-0.23214230791902118	-0.10517643050900054	-0.21550874772564194	-0.07279921236157391	-0.2856790026549962	0.7226636928546896	-0.25476254503673895	0.43876340947749226	-0.514629413798155	0.23701970194293995	0.8814132495833228	0.19979869725615781	0.5127503849953131	-0.7070070286897614	-1.2632955107351256	0.29278623308796037	0.37995511846628494	0.06622629981132333	0.3547169109713614	-0.14394796498954956	-0.14646772774158603	-0.7923027531446889	-1.2264275733724985	0.22745880934242207	0.24519690025705984	-0.29050735302300734	0.3453427618290443	-0.3198002022508424	0.4902989309185071	0.29245206110113897	-0.6814052366960364	-0.13046495097370497
-0.0462875285266663	-0.08461719176887814	0.8770733379665827	0.5514975622212029	0.9159187801463121	-0.3616342289244382	-0.2154279938697376	-0.08302271504113086	-0.21588312562044512	-0.06439623329923516	-0.27907002273304815	0.6523682110140678	-0.3182164555133966	0.41422570695014055	-0.5394603127041447	0.3094414920361998	0.9088508574356078	0.2321454966046646	0.5118959111141347	-0.6740532520253428	-1.2473181364036863	0.308599096314694	0.3102476424621251	0.05762847449247954	0.37671477551470695	-0.14363066912323047	-0.11130264836806499	-0.7563622071472067	-1.2805060588461559	0.3509097944708925	0.18127446691461052	-0.2848644487642351	0.3939155677497623	-0.33971973043246156	0.4083470539538731	0.4121447854881735	-0.6807475376032853	-0.0886428297316602
-0.07277505221418518	-0.10320212754897451	0.8829149809964203	0.5708987033989364	0.8369119356896082	-0.5937458290879498	-0.20035864693729658	-0.052749089824530804	-0.22860785465636457	-0.028085410664636414	-0.27365466311325404	0.5925636015970455	-0.3855163973428409	0.39012693785443286	-0.5445145771775051	0.3493962420365019	0.9060798785804136	0.245629267000888	0.46615448823866457	-0.6144831970284856	-1.1704322087203205	0.3439571259280238	0.23778691613795927	0.03558642422503608	0.40155501362217655	-0.05277149380093471	-0.06911793007525116	-0.7336298158706738	-1.3260989435900747	0.4637334723718437	0.12419853722242613	-0.27187165463798935	0.4573095338175513	-0.36795751283175726	0.34113143117563055	0.47440479725620366	-0.6582709812058923	-0.09816003714753416
-0.0743305500133009	-0.1557403893611927	0.8967017814415229	0.6224849752143504	0.7221980735205318	-0.8076158710131714	-0.18211256561616046	0.004819793512505615	-0.2369794108183513	0.002452550164107393	-0.24067523634709254	0.49233835155461414	-0.41887243768938803	0.3758129103527992	-0.523445625305572	0.3748912745227213	0.9539042836311575	0.2661014649375232	0.396229210913966	-0.5884335078497477	-1.093924829807467	0.3373561599920613	0.1670662653797646	0.015129194122199919	0.42541985800706783	0.01818440075702487	-0.062099106823971774	-0.7015579676628831	-1.3469281913078972	0.5665564143913537	0.06358580894009916	-0.27479624655671847	0.49478213672612614	-0.3906760417946999	0.23254014736806639	0.5180178846886332	-0.6358798466940107	-0.1469319889122039
-0.0771874777324133	-0.20931639985559522	0.8911727384959832	0.6919832039963177	0.6415294092765971	-1.0015127140216815	-0.16866371015840204	0.07531903633116528	-0.2454799395498272	0.030304696965445722	-0.2535954206620225	0.35700458515291006	-0.4847849823822913	0.36030202330705763	-0.49154867594747653	0.3526835378776118	0.979181149855779	0.25229051882548437	0.36480611791875395	-0.5760220084611096	-1.0147208739356237	0.2632463702490349	0.10824192971494191	0.021535927326531194	0.4306664563733834	0.045954096164325234	-0.07540754612296925	-0.6183000583112173	-1.2886268815354938	0.6957393939888191	0.017121007578121	-0.26373022212498226	0.5358204620097531	-0.3943704954192187	0.1552407179705491	0.529182495343244	-0.6078294716209205	-0.18300419206746854
-0.0691262877016442	-0.28150553027473757	0.8609164605187148	0.7825992420053401	0.5798679363936151	-1.1662023669483879	-0.17314275267369886	0.13951900789189403	-0.2727466510103601	-0.010454272328690267	-0.25104009112275866	0.17718135973433963	-0.5209464897385006	0.3783512419421392	-0.4707175575833141	0.34548676224799096	0.9792604033219924	0.20811035983228643	0.31933081172015393	-0.5826657871588912	-0.9278564905438008	0.2200003184095732	0.04555465070935275	0.008741111918687452	0.40823790091937084	0.08533565589040544	-0.09792079894790348	-0.5572644106776776	-1.2101025768617215	0.7522861021025097	-0.0210248449873226	-0.23460538392432037	0.5404501611569803	-0.3404653208273173	0.057555970306012325	0.5237865466749846	-0.6211368161637328	-0.2149710549556573
-0.07661278882037273	-0.3678709322644664	0.8467045239589679	0.8452736400108012	0.4949613936091784	-1.3408743419740055	-0.16325561305944564	0.156840425711917	-0.27915262067942603	-0.0635246150010406	-0.2669027761192653	0.027091233662815052	-0.5409629239648764	0.3836388889804297	-0.44246900165502356	0.3520842610821258	0.9802814425034988	0.1999454318307419	0.3036123606542439	-0.6052683840289581	-0.8374419263898266	0.11421821845929434	-0.010506744659278778	-0.019606979033332844	0.4009645382481145	0.108802935789269	-0.10452607851662618	-0.5065125960046426	-1.120968174379143	0.7906165403931399	-0.040343178794422285	-0.22844625043713845	0.5403998336957666	-0.28022463311376655	-0.02134868982386341	0.5104719707488046	-0.6054221872875527	-0.16958129651071757
-0.10467033541137734	-0.4660280152771338	0.8108305382849774	0.8784743723807391	0.41280573057077535	-1.4181772723857153	-0.1674998933736902	0.19273209323204032	-0.3120190855461611	-0.12494947331168074	-0.2367141293106191	-0.11134115405010303	-0.5266377665388028	0.44347621094836026	-0.3441269027382726	0.35396562113537694	0.8983758776343388	0.1694169032812614	0.28492346886269465	-0.6284431296613497	-0.7301648482681248	0.012070131549206197	-0.043875131390617154	-0.07153937494314325	0.3347262338733822	0.11393788907538682	-0.08846557534199641	-0.49851568600725304	-1.0285002117208752	0.7711127525914995	-0.05118652857306867	-0.20713412312781818	0.5509430999391889	-0.1991358652578722	-0.06501231189034291	0.44411606280837823	-0.5963526301589168	-0.14335403757732873
-0.09610781067458454	-0.5182899665164211	0.7825515979318387	0.9071945491299982	0.3238389192116335	-1.4763721274242734	-0.16914537039974437	0.19131934575321655	-0.3513909244740023	-0.16767178994754978	-0.24100323011155572	-0.24047298040291834	-0.5121483615555575	0.4797708414570477	-0.2564015738610246	0.28947608613499276	0.8070390635119298	0.08478671139234165	0.2840023875207574	-0.6102426867396532	-0.5810261024242367	-0.054069994337342074	-0.06848141438081279	-0.11194367878594783	0.2955562938952684	0.10230176666285089	-0.07360410414637644	-0.5177170735874395	-0.8653880087031031	0.7304254138619788	-0.06414184818091688	-0.20505374850282082	0.5192525773445191	-0.09853625513647706	-0.13779259147206752	0.3586134154547468	-0.6053484781830442	-0.10125006689197258
-0.10256492396185635	-0.5689642815777816	0.7179337503247911	0.9260139777252396	0.2211700873964162	-1.5375845215717328	-0.20109067260156807	0.21088764026328274	-0.391242938649763	-0.15728976718076423	-0.26274839828492264	-0.3491898753672229	-0.43921367310914255	0.5498456347443146	-0.18295156214539587	0.24250663724744664	0.7196062924899604	0.0330283608602014	0.3049042158228557	-0.6308181310327385	-0.38754410384622434	-0.1250870070248867	-0.09080246527084261	-0.1730587175924013	0.254420930438885	0.10270251037168907	-0.07902911210038646	-0.5374755750841602	-0.6930567558808177	0.720458973509918	-0.04066184229622716	-0.22265823459299933	0.47395976413666235	0.005942734363336593	-0.17431268315777976	0.2921589073614894	-0.6168190681417439	-0.06270815535854106
-0.1116448144563188	-0.5773729045810034	0.6453694380657617	0.9438164358527352	0.13849254628156477	-1.5736826756982907	-0.21805790161983957	0.24146225776511837	-0.3991422319518614	-0.18290811180079017	-0.2917730134803397	-0.477680800535229	-0.3565860700890094	0.6656245098751958	-0.12755671060895496	0.18010857153909582	0.635852516541471	0.02241449268680238	0.2722421032648683	-0.6188987215361452	-0.21294034930660982	-0.20653381803001974	-0.12304971412765764	-0.2585383139614215	0.19631606543277255	0.08628880491023724	-0.08650797211095929	-0.5802477041680797	-0.5389541398406573	0.6587778258627424	-0.026212833308655304	-0.2093578152184526	0.4090879907193757	0.09770304035196589	-0.18051471098734564	0.18153836486494773	-0.6317273495369495	-0.028740666604819644
-0.11574730630938942	-0.595569760935867	0.5754881439120691	0.9853267613716389	0.06338869952981223	-1.591378525659039	-0.21733536026690498	0.28047383987674646	-0.36703104474978215	-0.2056620510591161	-0.31242025243062843	-0.6126049597503636	-0.2649105374807089	0.7500105341180923	-0.08843370344730768	0.11170412508045531	0.5439348670705116	0.03473723669440726	0.3028660782267328	-0.6187541430324318	-0.07429784519351239	-0.27464791047304565	-0.16572249229099129	-0.3783122950555535	0.16707010168933803	0.0482433809881979	-0.071174229135852	-0.5642509177474314	-0.39124940905426786	0.5378903916769412	-0.033470302992282486	-0.2065665007653008	0.36169469469290416	0.2350828274737303	-0.1905325271721024	0.0028312170739084987	-0.669865869795596	-0.04424964797779944
-0.1309238543238082	-0.6155018140655477	0.4801326141979351	1.0220465126817833	-0.01672026544235214	-1.5867769147725597	-0.19301473050716117	0.3594875132069993	-0.35491695776140436	-0.2500250354327133	-0.303374297725116	-0.7170931558083095	-0.1635953883011781	0.793065472790608	-0.06868279600314113	0.038410503429219145	0.47241759490837154	0.019193396296475724	0.3574254401112544	-0.6405703559955149	0.059060625275981125	-0.3953579824301596	-0.2373542297076637	-0.4761973242815958	0.14260182391380846	-0.04760034743893382	-0.08627632239528647	-0.5630298985830581	-0.2611989814923713	0.4868626318110224	-0.02741423133844669	-0.19813927293369982	0.32877769502403503	0.32906460160872586	-0.22093690046869457	-0.11820501340198326	-0.6943017837820518	-0.05215921900585736
-0.1402505258557318	-0.5735270049839487	0.34936853760077813	1.0372251048783672	-0.08262356224232688	-1.5658951219221917	-0.15986196329210617	0.3852468938362758	-0.3381905046384779	-0.31741762191396616	-0.3044961497179627	-0.7983166297568461	-0.07958705039481465	0.8313394985606998	-0.05524201718390946	-0.05442004980649921	0.35376264608776353	0.006936585293497355	0.3741447329587894	-0.6460742926158859	0.18228206204877573	-0.4725880032278921	-0.30095480804345903	-0.5818236058686647	0.14412723416732648	-0.1459698285878664	-0.09481147248260599	-0.5643801008094931	-0.1408997501972107	0.3928182287142875	-0.005770752807834664	-0.15563321810449077	0.3118418689422669	0.4028824690424641	-0.1976364730468409	-0.23050924436563003	-0.7102359927528173	-0.0418201436651082
-0.1265391188038781	-0.5452162082825855	0.27683594004121026	0.9886349950466604	-0.17067035261815736	-1.5466959870856354	-0.13330028254707918	0.38969099030798615	-0.31678271640585975	-0.4161305280217437	-0.29795767901217596	-0.8975884422405631	0.02708082772862235	0.8403096995221023	-0.029743168234498095	-0.1134957939959281	0.26700439726728914	0.00899194579487491	0.3379319871601566	-0.6346667703128672	0.3111691821736756	-0.5563458486656945	-0.40835285795167914	-0.7192174620516074	0.16509144052506883	-0.206953705964903	-0.08891174574506952	-0.5856932965353349	-0.07869123970332098	0.3166311887377943	-0.007711303649858642	-0.12558151732439618	0.28558724946260583	0.5203039281398517	-0.16163486230355878	-0.2816663693327346	-0.7372821160131497	-0.04641414224633115
-0.1220956027612454	-0.5192245640546912	0.18306027978584055	0.9394371666581849	-0.2373211622155897	-1.5057050856716852	-0.07991533763143882	0.3630990269736967	-0.3100873934664016	-0.4597794363920407	-0.26290830311443086	-0.9515297393513309	0.1312980135658875	0.8405623208444346	-0.022593726854269573	-0.19745737939775113	0.1657992394556163	0.026728933218138358	0.3209564200009363	-0.5795006237759777	0.45993997251347213	-0.6606237496013261	-0.5409627762121534	-0.8349161422553285	0.19388620426685135	-0.2586806947649233	-0.07237897079095205	-0.5507070975856687	0.004279602151941763	0.2974324716335495	-0.04158779785089476	-0.09029834105909221	0.29004394700243724	0.5803937285361671	-0.14495495814685536	-0.29530190929807826	-0.702089863895744	-0.06478129588667222
-0.12532464519432532	-0.4924354992531799	0.11290412490348167	0.9330068473345401	-0.28746832590639804	-1.4381697194199268	-0.05874492698138326	0.37035846769868036	-0.29312178734581285	-0.48680611364823523	-0.20401736895567396	-1.0232610515451448	0.21767263766438344	0.8504055413227192	-0.047032833566043084	-0.292675147751117	0.04950763478241289	0.02651902406055049	0.29926727704737577	-0.5386525655784781	0.656299575738327	-0.6738618599212083	-0.6574242347115572	-0.9082839732127223	0.19105790739699255	-0.3614214844085587	-0.06006890913978334	-0.4916620174017596	0.057959952326823716	0.25973370913988103	-0.10217195630202602	-0.04470708966231586	0.283752992176195	0.6224696087964565	-0.10489139960786861	-0.3306286928209522	-0.7036225282735207	-0.11746219842580267
-0.09800433266326383	-0.4485537043246561	0.04363927811602437	0.9355390079877417	-0.3274000935788838	-1.3740089138113663	-0.024225807042741215	0.3694669771663448	-0.2535678164141173	-0.5026681200059884	-0.2055836808289639	-1.0610007777812505	0.311546317098058	0.8460224215529522	-0.10999104872594015	-0.390481215072943	-0.04399070193247256	0.034943849201762	0.25808334645834746	-0.45980294939758803	0.8409753277389764	-0.7155261451931115	-0.7416436326878506	-0.9802965171812217	0.21424455343229304	-0.4585305150059654	-0.051741754395761216	-0.38790795213077034	0.12888928042964248	0.21809096076745615	-0.1481457228473158	0.012686199480415033	0.2607228781254328	0.6966980805349746	-0.06499337804948482	-0.3064031172101837	-0.6846476838779433	-0.11220756916658614
-0.08389457826747629	-0.43208964308817277	-0.013111442740436907	0.9275989734205947	-0.33227542251750974	-1.2828098843078082	-0.006927137036885252	0.4298404354497979	-0.22406450613268283	-0.559242295903609	-0.19177709493943818	-1.0992200475531613	0.4142685467358409	0.8776007704446341	-0.16570047116677458	-0.4160173100858796	-0.12019412453070008	0.08900602001700086	0.22335517977752942	-0.41924513634211225	0.9564692174137329	-0.7777317047826532	-0.8249197458170819	-1.0372559299280961	0.289074507557488	-0.5275409104447516	-0.0300392755756816	-0.2683968737714345	0.15027848430833132	0.18767808409806158	-0.22002829720886607	0.028706557392197195	0.2309152388161763	0.766909377284248	0.027308949810487877	-0.29689803877529874	-0.6335122182109612	-0.16197599237609037
-0.04389520983162528	-0.3916867181437602	-0.04809161951885181	0.9588875823134935	-0.3501881800447842	-1.199465535527764	-0.018126273052761634	0.45618734784608694	-0.19816918150871524	-0.6332343710713608	-0.12937757182078458	-1.1531879470790538	0.46782327673063734	0.8537648766732724	-0.22965157871873915	-0.4383897376473692	-0.2074197952540969	0.12471170227978864	0.18405752356361518	-0.3314675116052557	0.9830109674395345	-0.8339523725820935	-0.9198131485049682	-1.0827377112911596	0.3401087702236659	-0.5911116709398527	0.01955333961057909	-0.17405697151803767	0.14875645706736562	0.15896347418936088	-0.25344108107279373	0.011424438381392402	0.17640206968836933	0.8353433128623955	0.1411343237038742	-0.3040799893705308	-0.5824126381902863	-0.18939200764338332
0.003524057990206858	-0.38892241158623253	-0.036721331398127076	0.97321550540415	-0.36577364160887715	-1.102470959935307	-0.03901725345482272	0.4652062557118282	-0.19779011583310385	-0.6738821638240591	-0.08698012832454587	-1.1456867660773677	0.514712260382122	0.8073353770108499	-0.28046971885175587	-0.4762784358803637	-0.31325173571375486	0.10675087903367411	0.17410413351635257	-0.2423826154607543	1.012642179415396	-0.8462740395931722	-0.9900066492988865	-1.1094597324724682	0.42749791368409673	-0.642603162165696	0.025983250556521537	-0.033555176632228165	0.12426732462760903	0.1574464951921119	-0.300364684621394	0.001247378180273151	0.13727143236532818	0.914310437913468	0.24313934269507403	-0.34291652354989766	-0.5232878817598536	-0.21621548655300674
0.038585911098003904	-0.42311634827473793	0.0036192547894441096	0.9805101811886031	-0.3865060508758366	-1.013639172925719	-0.0626765309670326	0.42906777986028805	-0.22972111646036403	-0.7319948726015629	-0.061769306267551095	-1.0948313491210961	0.5540971715622044	0.7602782081342685	-0.23606033977851043	-0.4993663944068657	-0.39786467419277977	0.10096021198445744	0.1401880887210659	-0.12239106123338332	1.0797024512332236	-0.8148290452978652	-1.0634908202258622	-1.099029474929077	0.49458827756608115	-0.602062065558113	0.047660443668200346	0.06453572328764841	0.140507537204319	0.12103118306772549	-0.3669586169486269	-0.008764075048033665	0.09111916326034313	0.9578228629087235	0.37789112715448353	-0.3371114198003295	-0.4333180531219152	-0.16976400399151825
0.09084699372745766	-0.44547202593284174	0.0926210456992822	0.9791831921327763	-0.4059187997305047	-0.9307025185914565	-0.10198798164062059	0.40145561449983724	-0.25242855090400207	-0.8167986313403548	-0.026922896184897384	-1.0541506558865699	0.5945403290935134	0.7524690087826605	-0.2098383285715626	-0.5097201879885195	-0.47275878035730534	0.1288671635356837	0.08108212080250496	0.017375567898224288	1.1129274288423976	-0.772606115164193	-1.1059369597650988	-1.0874567005564304	0.5826674587149887	-0.539384002913208	0.10223189640539725	0.20757438643887322	0.17156815436232584	0.04181945286537264	-0.44076643165291873	-0.011059929639095679	0.04388134420691697	1.0762818937477345	0.5729808971767936	-0.3080680258244615	-0.34230246160192246	-0.17290560439586017
0.15881403770720653	-0.4516409630358356	0.2347910468267736	1.0008872307694348	-0.40686888720362224	-0.8086206848374331	-0.12577116709126604	0.404924709104059	-0.2595105981809672	-0.8490210216554092	0.010100485946726759	-0.9756854323483592	0.6373073784776006	0.7335790116988464	-0.11972334958062329	-0.47768730790785147	-0.5034789713288895	0.16642744702861811	0.07051803436449801	0.13734535943367146	1.1267291709566227	-0.7356038071075208	-1.1160896895373462	-1.0671271096647144	0.6811324435382834	-0.42714781911475336	0.1300127332578454	0.3664357737960142	0.2197951944135153	0.03377434377766051	-0.48071950918147033	-0.0067486069022947475	0.06884162428245294	1.201629840989025	0.7090263477745427	-0.2435285768293713	-0.2347033182103196	-0.10464081673139483
0.23348895948512763	-0.4180436966977018	0.34427808962442213	1.0453923495365571	-0.35667322259147544	-0.6536372573564491	-0.1123564755506894	0.43314422962926075	-0.23714635031057898	-0.8295683819099103	0.05861617781136432	-0.826955389753276	0.7036042492617103	0.7670821299866611	-0.031858361060985496	-0.4194602565127078	-0.5247177432891418	0.20315684010610177	0.08438343649413177	0.2990818815609851	1.1414465886001137	-0.6283539827415643	-1.070596886436228	-0.9926220711200159	0.7590266236581684	-0.24931107397460694	0.2409984285337765	0.5205549944816144	0.3191998590266806	0.050941967972129396	-0.4578284813552881	0.0029294043134746373	0.08205067670183115	1.328655082100966	0.8648802441608833	-0.18420415154261757	-0.08775920553493324	-0.03702073598809881
0.316128447773442	-0.3248997324372458	0.4963877674286685	1.161242805626996	-0.2716056676319921	-0.5029803789537814	-0.08861255310934314	0.5200527468481768	-0.16553375977884335	-0.8238692279086915	0.1357540157473854	-0.6553088366614989	0.7770297014934091	0.8103397250262431	0.10186802485695279	-0.3247033955962394	-0.48072867089760074	0.28579511519095346	0.10046610726626386	0.4321408357191032	1.1496298869103097	-0.488377878732826	-0.9854396208436531	-0.8963506681288627	0.8760309877228905	-0.08236541726510775	0.3419286174863636	0.691698073915062	0.40202430213195817	0.0753029598185887	-0.4285678462918853	0.06132641064524944	0.115326697690355	1.4549789015566432	1.0699841723616021	-0.09519065139136311	0.032189774274907816	0.05625164345378144
0.42464399657633745	-0.1965463122555215	0.6397071194951914	1.2421378104516037	-0.18002660889383942	-0.3445628527457162	-0.05187716377310499	0.6304058763838589	-0.1059784930696229	-0.7836771360089905	0.20696505042781657	-0.47999080025069807	0.8515581189473821	0.8611442655477554	0.24320032474039524	-0.19888552750219185	-0.40206127538957565	0.35624520342049965	0.13346139879845245	0.6020026950605788	1.1412957148056333	-0.3913945053911131	-0.8337402969004056	-0.7877514971077132	1.0420740799010288	0.0995273296671107	0.48197343189789005	0.8389544205058581	0.4782001629524254	0.1285862489191135	-0.34432420481136944	0.1164785172394962	0.15849349847065025	1.55922923986729	1.2654825660796978	0.015770073483424685	0.17602456283459825	0.17941143048103725
0.5330255646506271	-0.05173243332196761	0.7993844361183537	1.3201324647766783	-0.059028918379080385	-0.18298394397000411	0.007626181773346152	0.7626933846298807	-0.04356912961252738	-0.7170554796374596	0.31315334015060525	-0.288793343311953	0.9089742496446922	0.8930826852737775	0.40759578102158506	-0.0019647116031181744	-0.3053473883685109	0.449507438465173	0.17798230128389325	0.7080142502722082	1.1560669013014122	-0.2263529080945926	-0.6989760756668021	-0.6720816515801034	1.1874709498548208	0.3460941631210823	0.6494969597298745	1.0060953225545997	0.5881101073344671	0.22529645149029848	-0.253717768899534	0.18569447208605055	0.2359605100875115	1.6214999630063591	1.433611658754883	0.08215244861231183	0.3061655045235133	0.30033252463724525
0.652065353122354	0.11010954292569639	0.9416665185851608	1.401657087925865	0.045282074364649136	-0.04283853842335876	0.05627763947706703	0.8330678525159673	0.04775030546471159	-0.5981950261500958	0.41199914005753735	-0.1460388332111386	0.9460894218533362	0.9242853026734992	0.5629530801143188	0.1351505812815331	-0.22254313547188875	0.5405844653564994	0.2441358202301131	0.8285925536663425	1.184326847039887	-0.1261519740682711	-0.5428789522169783	-0.5677061427233572	1.2978504859944624	0.5524780561669124	0.8073865510943193	1.1281345612840572	0.7015197614794579	0.32584296792939427	-0.16269707043535298	0.3072310502354338	0.36910200062437043	1.6599377315073363	1.5781936280601023	0.16981138176012878	0.43100840333079893	0.4699565500708484
0.7771260645397459	0.27278432886092785	1.0789476305870125	1.4856803377087915	0.14854142020250055	0.13445180148943317	0.14205660670079923	0.9548110705585717	0.11902037157223647	-0.46821503784877816	0.4910559429705719	0.007009236400038227	0.9884119936010822	0.9624687203530714	0.7260814620514691	0.267732185695061	-0.07649259181347523	0.6312632030770187	0.3206199453256656	0.9174907883342589	1.2397488909059367	-0.025530265482407978	-0.40679117179531515	-0.45785363588956385	1.4512359265560124	0.7549265974757716	0.9800226860313614	1.2774300864322832	0.7984452628820835	0.43173081367688926	-0.09468109307431989	0.44984439016457456	0.5457125842083035	1.6625292844790427	1.6127291098590875	0.30160454918181123	0.5658947957725384	0.6391878807162202
0.9198579013445224	0.45279808534478844	1.193753137546142	1.570576156365457	0.27541316409780675	0.3099422699416948	0.2401152075599339	1.0665803780050265	0.20964121011451856	-0.32876768349276336	0.5987899332118559	0.15987287426740798	1.0252428922063583	1.00290366829294	0.8679496241354399	0.44048745059521055	0.04909884308971514	0.739961296404903	0.38207410771270334	1.002628134607353	1.3147123012379338	0.03731444401968933	-0.27716332463106136	-0.34772376693317525	1.6226071873486994	0.9550512134028738	1.1580267321615083	1.3755753389293823	0.9189823704893495	0.5338982325429614	0.014532068079896071	0.5822088874273825	0.7045711600953607	1.6705623209661968	1.6291569725010693	0.45709673737566103	0.6731413064349405	0.7660892769888628
1.0570050055452413	0.6520359714054202	1.2776351074389756	1.6427153602719389	0.4329244977460191	0.46554639746984056	0.3007500416470777	1.185667120159211	0.2958416471463513	-0.21928519189274592	0.6869063079227739	0.2670275214015916	1.0647677185585156	0.994185280762802	0.9215177304527918	0.5794803678592858	0.18540106578078097	0.8309609529336569	0.39220756830483583	1.0693856138425024	1.3082094801917912	0.07120724649074045	-0.12562811989076103	-0.24199919571602774	1.7681602060633932	1.0827579479775733	1.3481826003483153	1.4590159226999184	0.9615670814390558	0.6784996694256062	0.1331421397384755	0.716495302307206	0.9002840897822152	1.6586449795081144	1.6035372715077199	0.6122114481574946	0.7473019405600626	0.8679248066383979
1.2050771742848894	0.823798554656508	1.3267337817701226	1.7118748270205728	0.5906656835866607	0.6072421733410199	0.38484987783678537	1.2768252255464962	0.38587791942183786	-0.09787708130325021	0.7519243418747438	0.37327574724547646	1.0863090825144863	0.9917398566462513	0.997250250262758	0.7244518575176749	0.2917475752783713	0.916877713034291	0.4348371186494867	1.1186367788065152	1.3066349355919473	0.12162487522963503	0.005521969122860892	-0.15361710885926644	1.862883307236625	1.2463817013282235	1.511978933195208	1.5417481048345731	1.0177391556639739	0.8002266900734595	0.2668953207707408	0.8386646037349843	1.0341834516728152	1.5863044441718852	1.5018485969054989	0.7603670660212583	0.8063539241774862	0.9961291303711963
1.2978345393722788	0.9887803435091224	1.3570031321145521	1.7723982572063002	0.7333111107141421	0.7150842773635478	0.44937531920896046	1.3450943361195844	0.4549695386293882	0.028301349215505322	0.7982795558106196	0.47285763187938123	1.0961398397067676	1.0002757975151089	1.0008426733791032	0.8588875515655102	0.40253437591905145	0.9496874562652847	0.43500209756773855	1.1836810786890246	1.2975062685056984	0.12717090323621666	0.12761666094293272	-0.048675250348230455	1.9534823098823615	1.3328098932451786	1.6905099008617097	1.5939517457428638	1.0721518460946966	0.8977094353346109	0.33975205312010737	1.0068068975125053	1.0993663837233754	1.5166619237367085	1.4999542373513903	0.8595789269319919	0.8284602106813462	1.0970412610435925
1.385435638145061	1.109923002153423	1.3632613858021898	1.829315069380576	0.8340855496003956	0.7860213171982091	0.4660855539845506	1.4096792471342687	0.5041639307933579	0.13561989106496217	0.8396661363748066	0.5200015918875854	1.0646489392106449	0.9878255747067275	0.9934400752064402	0.9460693625205362	0.5180843388037727	0.968086128484982	0.4618262261286589	1.1833386115215347	1.2828281743511947	0.10690857115559553	0.2640928362108328	0.026187910296839055	2.018152601028213	1.3878325090368924	1.8225826697553245	1.6268695037792653	1.094743165626368	0.9733948832546527	0.39686607592055295	1.1414121000702735	1.1704573981064779	1.4181103231327996	1.3995180641227403	0.9532500597032628	0.8319746367894562	1.164437588270653
1.478744714303798	1.2110271295235961	1.3555799491853138	1.8277889293112142	0.8677777043533833	0.8466377095998172	0.4720300755741828	1.43811879331522	0.5165262533547131	0.20516056456708318	0.822284764703247	0.5183629391209719	1.0392069926047869	0.9452335576160212	0.9301392878556465	1.0039421973233105	0.5987951721320788	0.948404453818107	0.456642766872761	1.184190561864305	1.2528251547743605	0.06375296543602851	0.3739580913940348	0.06301722920676059	2.019741583870394	1.4233849771798888	1.9300393447465858	1.5823491929466045	1.0984178608774642	1.043472613335759	0.4666614409732716	1.2074209465879737	1.1977471462584055	1.3354174021343386	1.3374938839536443	1.0096577613184263	0.8329351858941338	1.2012446207064242
1.5549457436194833	1.2941720515069164	1.3259926353884428	1.8052376434073492	0.8901724775974345	0.8704646713968686	0.47116068036828773	1.4268004767554283	0.5154852671692433	0.24515807943590126	0.8013057547090581	0.5290314176687078	1.0044741091815976	0.9053336821448565	0.8833720585168336	1.0465240225864074	0.6723256848083948	0.9054046974434581	0.4684406758064724	1.1852272420338736	1.202254345417003	0.03507754338900786	0.4340893530594501	0.10121745388847017	1.9888692492119144	1.4917923843305803	1.9761478340156082	1.5554772022146794	1.1034499930588924	1.1183820252072603	0.507738997755317	1.2556165704649642	1.2493371009626217	1.2586974101590283	1.2313092756825859	1.0665701171613222	0.821458672657678	1.210466507159666
1.625705348217038	1.3510189061559248	1.2860770148063796	1.7954682938601998	0.8766554816940104	0.8584266641467668	0.466945260915424	1.4015748516546187	0.5200570254025403	0.2622415304466665	0.7845808175444915	0.541844227991596	1.0003417989540626	0.8669576135183638	0.7876220948232875	1.0597012384472553	0.7557672917663343	0.85908743447886	0.4816005742170796	1.2065209395119776	1.1409578538084175	-0.06815221508235778	0.5308365168606761	0.13330015030184678	1.9397013893360406	1.4769884071577788	2.0169434696823982	1.4731286459287696	1.0710031789794319	1.129478622887977	0.5205778403590566	1.3179971412569516	1.2608115233177846	1.1968354247844197	1.1325879758298991	1.1764030237815717	0.8009808323001366	1.186265975160496
1.6745539057404812	1.3853322192966766	1.2390960639554012	1.7732783541252242	0.8313305884304061	0.8510627069350312	0.44974347365978495	1.3934746739191688	0.5155016744020725	0.24966295723496415	0.7420945450268219	0.6090645406501263	1.000194833669975	0.8153128662864125	0.7114657732839281	1.072147681793872	0.8140357995836093	0.7892105597181109	0.43273201568841646	1.2311279646597852	1.1235447708688642	-0.12725115055558495	0.6082159361356382	0.18630418923780367	1.8953664305621576	1.4891666397463195	2.0351035838891165	1.4377099038108596	1.0108341590004923	1.1434153689436677	0.5440424624884874	1.3306107751344738	1.3005899188185404	1.1423583716192791	1.0047967433963871	1.2805672116793572	0.7748658628705944	1.1148761633752295
1.6945805755620111	1.4223410386017676	1.1851856217812302	1.7290654603848359	0.8049040485556065	0.8361430012332324	0.43368541276591877	1.33763174071565	0.5145840413088478	0.25052408718019237	0.6880196610368878	0.6738699490693321	1.0059913872177662	0.7582833386516437	0.6177453383197917	1.0873507535716378	0.8700859334624788	0.7031706798231234	0.37381584137851387	1.2708305376632467	1.0996200391611513	-0.2315769879347605	0.6799896660379843	0.22738919739880883	1.8695622269569436	1.4725772086537043	2.0231524161636374	1.3499877149078205	0.9994271842087811	1.1667084139566273	0.5208679340296654	1.3464485217071465	1.300810810403942	1.1548927083497182	0.9508982146617491	1.3767487770277183	0.7246584749360513	1.0636195582656458
1.7039140481461488	1.4361837624756029	1.111469406629754	1.6956080901108574	0.7748191923419908	0.7877232923191908	0.4158028967127022	1.2821620778738008	0.5276359950243644	0.2311866746503799	0.6359373234274035	0.717953091198342	0.9998652831496427	0.7055547744795998	0.5446172930096287	1.0934079992567685	0.9839542187830974	0.620578154170053	0.3327280080641136	1.2419654478319706	1.0318255416275237	-0.3334149967311593	0.7461241349966806	0.26799831898065885	1.7994131186009512	1.4609594253600489	2.0127297287275923	1.3019124775895423	0.9908459651712136	1.1406198845139321	0.49852046555598645	1.3661140183024896	1.3273024491133278	1.1375148723173754	0.9073952522340754	1.4759464167625633	0.7020234637049715	1.0222622254894522
1.7125504128784026	1.4405999848391908	1.055080898332787	1.6326585762722647	0.7075233136883852	0.7306122649721856	0.40082380371072646	1.2467822336123064	0.5368568598742961	0.2195380928461359	0.5929965182841243	0.7522404750103332	1.0112833907395307	0.7041975174858142	0.5201804444661218	1.1249993974044457	1.0772166028882624	0.5397153607097956	0.3032525849250293	1.2204490623434787	1.0182099841958503	-0.39381011314735975	0.8411400739188455	0.30741915440609197	1.7572605042317526	1.4774158347697468	1.9633792038075693	1.3179535690159203	1.0052675414419006	1.0983079745333626	0.4445337404318715	1.3507756203243235	1.2898506645970296	1.1257824566131924	0.8889696303918815	1.5876962193828665	0.709259773716987	0.9975314629094753
1.693894155077892	1.4310262052798686	0.9930735456115191	1.5664891121976414	0.6015722687518545	0.6894068056893151	0.3530748853116592	1.1848509866565762	0.538932492021692	0.22765123169927368	0.543210571413018	0.7699750520603861	1.0134909042930647	0.6738152823926391	0.45690075485884546	1.1059299779281873	1.183006168775656	0.45381878418200666	0.26569754929254535	1.1962216190315589	0.999325881760113	-0.48589642940293165	0.9271351791058215	0.3338316891183048	1.7348389405133031	1.4751005452693675	1.9027670769002012	1.2680295785428066	1.010501513320053	1.090873820362303	0.4243473232922691	1.3598399020681486	1.292317145156799	1.11216630422244	0.8936226144665952	1.6494042717617012	0.7101156184168896	1.0337760804628096
1.6969395691012075	1.3735900265237042	0.9075853796491853	1.4820675603876436	0.5078342047649533	0.6437490291625196	0.32061406489683847	1.1487506110943067	0.5423846910034463	0.2051114718418566	0.4944154867793425	0.7727002734721441	1.0376211131792787	0.6425310679950778	0.3790763800688285	1.069259258790071	1.2301099168516902	0.38574699361935766	0.22825540260620447	1.1621436053207599	0.9501217642750968	-0.5540692718034805	0.9992064752059792	0.3571063073661921	1.6676506923334398	1.4738051630628353	1.849381727804008	1.26350147298966	0.9454944044732745	1.1082480950605498	0.40199033154152425	1.3431934759132207	1.2995359503967703	1.1300598584320134	0.8634445498294017	1.7091104961178114	0.7138583131341673	0.9982917828304494
1.7008049957056932	1.3596929121952948	0.8363654182617726	1.394968077594949	0.41736536136643976	0.5742753291856265	0.31399340369253415	1.1074047676623913	0.567650071642395	0.15378626813612067	0.4440522645873153	0.7667558938061143	1.079449517457425	0.6003214941067408	0.32748780018355933	1.0365418538371618	1.253040634617105	0.3167232112041882	0.18387677449205464	1.1086495589467151	0.9009858610056698	-0.6147153161717751	1.0262941550898215	0.37252656580330634	1.6293576465072968	1.490346660162189	1.750254899261212	1.220343134395755	0.9284636386466458	1.1300823837191631	0.36040437827614	1.3147553525053581	1.3208669134951048	1.1298567857583381	0.8745590363173024	1.7380792289202625	0.7182149268459034	1.0217583275190716
1.663311766431572	1.2948041109712374	0.7551979538282214	1.3037753913247405	0.3074949930291365	0.4981969722881008	0.2566979650326079	1.0349990341697481	0.5898586676107691	0.12648906370687713	0.426843388676721	0.7680426946295225	1.0991368629035891	0.554156547696266	0.2724076647194725	1.022292275447251	1.2707352725572423	0.22258507637662003	0.14707546271166977	1.0656555896685118	0.896008630828183	-0.6617867586378579	1.0393252655832057	0.387531953895536	1.6070861776389829	1.4730149314006629	1.6981660952549753	1.2206550875678444	0.8336262685270871	1.1089148639573427	0.32995626381865634	1.3017431235550536	1.3181488382724278	1.091629521526753	0.8187222519523797	1.7689381930179748	0.7381341269320035	1.0935427916727198
1.639008692136084	1.2399622862612956	0.6709994053045626	1.1968928901531002	0.1907420514518719	0.44728873704293176	0.19952592440190542	0.9824831981823954	0.5934491033888343	0.11588823219718428	0.407814713965271	0.7740864973217642	1.144784161408007	0.48754114396101744	0.22436297346259435	0.9242862748621503	1.2655230555456976	0.14783507978818541	0.09344978337905724	0.9820159974034638	0.8543024594167333	-0.7265912674723435	1.0051249905814221	0.38288293448916255	1.591544202044894	1.4271287093826657	1.6535934436008621	1.2158906248567036	0.7518444617264348	1.0952397210094844	0.31117782656518844	1.3144690003909862	1.2899325394703849	1.0630792318861475	0.773756086985488	1.759584807125907	0.7520240441816342	1.1104275519564384
1.5917919013544368	1.166378076000809	0.6046605521425092	1.0937388244513628	0.08534322317652546	0.3908014452885009	0.14160125777478005	0.9328818234370091	0.5730403222645475	0.11725661505857317	0.3421639605257075	0.7231649383607289	1.133345935141437	0.4155210732735915	0.19438301540537642	0.8130118332613231	1.2396564885756658	0.08977030464206356	0.014042483279768014	0.8784011219036282	0.7892627729166858	-0.7928160810224588	0.9433830564965715	0.376898594962868	1.5964400194446362	1.411867981414166	1.589995400798553	1.2197951494156059	0.6874160177612525	1.11320818569351	0.31075220933634207	1.31237262009688	1.3079450116081168	1.062940969640241	0.7590245638206404	1.740352641899202	0.7841000109662717	1.1122507958011503
1.5488821197817084	1.0877556849968346	0.5630540492862909	0.9871437577322473	0.02192945894196463	0.3143661289473806	0.11719904254116939	0.8667404242211765	0.5382790446756445	0.12193268447807881	0.3115730334569991	0.6637805770963254	1.113594994888097	0.34322428746637457	0.16180437343698073	0.7262662967099731	1.2464826995341824	0.008802220210131523	-0.01081873467166239	0.757725645559507	0.6785267846532915	-0.8423498990924447	0.8577648684934894	0.37160193957716653	1.5785593362717363	1.4137973731590865	1.510796239046498	1.211725227065362	0.6310623397851705	1.1224328855264123	0.30494374288620774	1.2987841517065424	1.2616874138900145	1.065908423093004	0.7723601917630742	1.7201091930537153	0.8161291534208228	1.1829689050034826
1.5150468850195602	1.0203482525412348	0.5256000122771235	0.8789751242591028	-0.036393409145384706	0.27897608477792685	0.05408553977610429	0.8314923141701845	0.5074865946719269	0.12030549246557398	0.27036738457785386	0.5896627482403788	1.1233573024056487	0.30538383197414665	0.15145857552455708	0.6400438067939749	1.2359765534519496	-0.016937217453275196	-0.06854674163891354	0.6392514064574587	0.5728564642915949	-0.8912069880876722	0.7834183354654509	0.34518851808424017	1.5515199092702643	1.4194547099393693	1.4219008237907151	1.2357330857746485	0.5404328508966825	1.1022639239688805	0.3069743985804654	1.2810939544186728	1.2404442957078823	1.0346551065449305	0.7656226318041546	1.67493622039095	0.847481294102883	1.184954041779182
1.4773729420723363	0.937174651954594	0.5222125640909167	0.7802468647585158	-0.10033857477895665	0.2876425669302435	-0.007863840258721357	0.8035117991496294	0.4707010337146563	0.13130972773037208	0.23131284597446605	0.5474716258801415	1.149014683759186	0.25386936649868747	0.15995025599254892	0.562443401499928	1.208435250827265	-0.07912690938171989	-0.1428374509148669	0.5787260705069509	0.48295077016071675	-0.8832776648014828	0.7102788530141757	0.3195704530740525	1.5256313769440808	1.41846273826629	1.3637463617030707	1.2264827173106347	0.4525968060855661	1.1488986657922933	0.3355603460917716	1.2586692254126222	1.1730651981091087	1.0091405373410036	0.7774755478401806	1.6137584993629797	0.891674356973067	1.2160317633428828
1.447844716519107	0.8618893251304833	0.4786920961731127	0.7231603293837016	-0.14316332377486182	0.3137786129307499	-0.050920574092014684	0.765989340834707	0.44937825252727104	0.16887032803768381	0.20801603436295618	0.4830793599684619	1.1415434647569898	0.20066973968869065	0.1462031727777559	0.47867258948915287	1.1684259895853406	-0.14424577595857646	-0.1720410159973901	0.49709573142653507	0.38052977376961505	-0.9225221561825656	0.5911890456988227	0.31983477093840706	1.4846186019178982	1.4346690467293712	1.272216926046487	1.1440302117207855	0.4022581589754255	1.2303912241639483	0.36292951181802596	1.239427158749364	1.132058082503769	1.0311812676165355	0.7808926135034344	1.5377394011640686	0.8977719252909129	1.2158055470645213
1.4437320230877169	0.8149151220568337	0.4694112838522124	0.6550999572321066	-0.14971809064746006	0.34337587059804314	-0.08853555681838131	0.7575362785012184	0.4607984483406774	0.19300410054549966	0.2039555030362298	0.449745679739336	1.1191271032725538	0.19276110759028478	0.15729634373748488	0.4148914129600323	1.103926973414171	-0.1675268544494682	-0.19147849422466418	0.4428374602895695	0.3078204821287702	-0.9277775559932762	0.5051908885508434	0.3494131986161725	1.4459049892141826	1.4027669365346709	1.2065346230840934	1.1456741857994637	0.3156454533047141	1.3012928445206364	0.33402636592446366	1.2271829544514947	1.1036227684155056	1.0507919525063614	0.7871170771052676	1.47285429858834	0.9322216254757347	1.1548262938694056
1.4488065796178726	0.7990466716164117	0.480485852293192	0.6211779012598777	-0.16068623729064954	0.3832481735275353	-0.13603818906821288	0.7677242396155007	0.4921037415648236	0.21545018856091178	0.2023841547903562	0.4107948155489466	1.112264391786385	0.17757033184376408	0.182438034341977	0.36613885224091003	1.1112080240647333	-0.20627447025429518	-0.19318621914770986	0.39378916072895986	0.2589995680313304	-0.9574814224602222	0.41081052050759387	0.38454859472786723	1.417690865805104	1.3757859493812543	1.1602655450966848	1.068493813216426	0.31621458927358975	1.3816034034843407	0.34398112069692866	1.1861099858983795	1.0779236102511185	1.0345081164947518	0.7838141412400728	1.410232733174962	0.9507998287752104	1.1378920678506768
1.4249858942400988	0.783486763391028	0.4843552729730062	0.6143089022122601	-0.15291384560464827	0.4282795238646875	-0.16703353040869823	0.7542829918085462	0.4976669654390765	0.2719024825637231	0.19440565925379527	0.40777103103186035	1.0987759074587702	0.13391475723512508	0.20226620340039964	0.3100666346372699	1.104335533709888	-0.22737222439197202	-0.19851168434675698	0.3900622575611766	0.19212210228607968	-0.9958179844738936	0.33203559206392136	0.420825363435638	1.413108072135434	1.32576003514773	1.1433219589478543	1.077944568532486	0.2545859131187667	1.4101707818878402	0.3258781035553319	1.1336464781932964	1.013988033367464	1.1015791319838788	0.7599678417242556	1.3588133065192358	0.9615382084748969	1.0922559279468904
1.438770169708526	0.7583465134332964	0.5004217805783227	0.6121237160053214	-0.12001641211953676	0.4644853018740472	-0.18559728516870364	0.7969149660384117	0.5086457480921218	0.28065946162202493	0.17417549490803044	0.404408205734642	1.105588553123295	0.14857624004134962	0.2072890954646301	0.2560604463868942	1.088882554029433	-0.24202798758472488	-0.20601954489892985	0.36139775564228865	0.11206811382589199	-1.0521062867612185	0.2519138332295402	0.47455226024011166	1.4045198716411822	1.3051745488643325	1.0929492796574252	1.076403940903457	0.3145838458011258	1.4242383294974477	0.2624501480605109	1.1257558865972683	0.9944022076087574	1.1753994190069204	0.8182335423042805	1.3360949780363807	0.9591163500687901	0.9957834932838979
1.4160794305770805	0.7494038750578939	0.5338330459518377	0.6302355083531542	-0.06021293946858166	0.49413161119561766	-0.20196282131720636	0.8405018375550805	0.5488328624192385	0.2655001749129816	0.17871452569839458	0.3881314340328026	1.0939032299293499	0.16043334651508406	0.19918249720514974	0.32287028311531857	1.0863350178846387	-0.2503634667768098	-0.211698015472957	0.33408608338650336	0.09020654113168924	-1.0828395341256127	0.2207739121237089	0.5128159898632576	1.389809166793937	1.2852659313193697	1.0482627281219874	1.0405604257392571	0.36105843217646205	1.443603340040665	0.19949835641896094	1.0788683792773213	0.9674430377866263	1.2494068785453574	0.8723759381287888	1.3188034107695443	0.9432461538592791	0.9450188091220493
1.4234099932843427	0.7545605846101804	0.5409364565946582	0.619031039646609	-0.04440918974660002	0.5419558702811554	-0.19859436106492404	0.9036787249644445	0.5683251823955019	0.23242721533913407	0.21341257054022106	0.4010615379042939	1.0841576769818875	0.16631794550622922	0.18418716309179456	0.3661236331057343	1.0865729229063925	-0.2544499674921509	-0.17895743987796514	0.33869150762556827	0.09157588132063528	-1.0825950049563577	0.14196747218267852	0.5468369028585833	1.3542017211759731	1.257694376021862	1.0248161308598962	1.0001149888633374	0.3892492873288512	1.4278433479346528	0.12112984432803757	1.0116790373300932	0.8933587292055213	1.286172538009906	0.9241001478901488	1.2826756985212482	0.9201968773745236	0.9040683162293733
1.4147643985526561	0.7983914502948763	0.5581351448689216	0.6522249283391057	-0.028609317377376146	0.5986645567806514	-0.19868257535854278	0.965772495663335	0.5953305266370676	0.21555557842485049	0.23971338953347593	0.4160140539823562	1.1175311381235544	0.18191718476204716	0.18103376014598035	0.41343651743098253	1.0941764831001213	-0.17680679029354485	-0.13470385453969358	0.39234464096460975	0.09313277047644401	-1.0796450687376566	0.08842489074959237	0.566922199966578	1.3533759039828674	1.1888711560344916	0.9972412420240324	0.9517251247620407	0.4209837198932968	1.4143979052765985	0.07991236862910765	0.9897165372000192	0.8493181068992778	1.3203933080107424	0.9989478351129524	1.2725312597203497	0.9047233872949068	0.8287784154034492
1.3972448880506876	0.8237677760165452	0.5669840007097015	0.6868486665593689	-0.014618876295109296	0.6033052158194805	-0.20320954933973612	0.9929190220641434	0.6271611442980436	0.1536067147666922	0.30031443659369694	0.41454896097252647	1.1087307012400083	0.20093253546683937	0.16410241772899056	0.4591714755453311	1.0715112210595867	-0.14161269432380066	-0.08914309871607431	0.42853059913737035	0.1023981067499268	-1.0719761022114584	0.04626189689242756	0.5813608779710668	1.272445446165916	1.111527872513065	0.9952249106960644	0.8899641668651622	0.4679032198662199	1.4290229546312514	0.06976861343488233	0.9714524867397373	0.8113685060957257	1.3354742624829683	1.094229633530117	1.2311160352699502	0.8951478117923524	0.8103336079263805
1.3722903701110358	0.8890038285064273	0.5715564873972907	0.6806879881269033	0.004930600262069498	0.5918750075485377	-0.17932285231912198	1.068925584371511	0.6066765558983608	0.10329336225497751	0.34837553287806766	0.41161538664525565	1.1069081470212745	0.2263226625033928	0.12854192101904602	0.4999347747889624	1.0574430076911607	-0.06518483732476446	-0.04437174531835042	0.49060294194791776	0.13331535731969715	-1.1180844936027077	9.132726255438595e-05	0.5906616057317853	1.2387915138377485	1.0352638315828115	0.9994779015956536	0.8493873843070295	0.4902123969548726	1.3978068447609475	0.039416464307827165	0.9289733878966031	0.7876114881563415	1.3459372579419244	1.1886578971327375	1.1935602799427896	0.8602740912850868	0.732691779794735
1.3716977069895737	0.9586452627065676	0.6329156212164835	0.6724892625524828	-0.0012047322753644244	0.5790456888011668	-0.15079598147232434	1.1313348423365368	0.5846491426582272	0.035720159102306484	0.369775835438819	0.4174729584303523	1.1490950331364504	0.24824354993144807	0.08955988807631379	0.5467605944891696	1.0458760510712004	0.037040182356014986	-0.0014271199863690812	0.5734454123576019	0.18121216942594429	-1.113583718587004	-0.030551810890982557	0.5889744339093147	1.2362085802745735	0.9558384952808433	1.0229633328118413	0.8216637805535333	0.5174538258943426	1.3348187184161948	0.07959956560549705	0.9053841602921062	0.7654044639131267	1.3340683082699085	1.2592125481054754	1.175447044735693	0.8666422001767609	0.6654022143582996
1.343201298215021	1.0408545911705662	0.6589137176818285	0.6933036231218	-0.01607880164400639	0.582153673365423	-0.1185544220185212	1.1975956037132203	0.5574831012905527	0.015828672202023525	0.37583956507400795	0.4415548017228673	1.2044779241943022	0.24684803618833198	0.11135290547308832	0.588637423387448	1.0668847276578297	0.11539483049740648	0.014652098501610982	0.6567518161222595	0.18443131863764237	-1.1262602625554043	-0.09935422785964522	0.5987187236618811	1.2029764882520824	0.9382850087294432	1.0585872906960776	0.7693351669940922	0.5862569936896902	1.2876017501637647	0.11265193006048779	0.8688001146529004	0.7881462334229303	1.3273219748087202	1.3462096937455874	1.158379658505442	0.8348953043785603	0.650560494176727
1.311401521222484	1.107837212984857	0.6544765015761712	0.6737929831050093	-0.03499382084729615	0.5846248832897666	-0.09384728107633247	1.228142616079269	0.5103064471809965	0.0020654937729340157	0.3951466882346361	0.4612101781544757	1.2208551206790295	0.2650980468264774	0.12296099283229274	0.64398714673006	1.0237306368122419	0.21589408742136662	0.038678803186712116	0.7285556249867361	0.2038287932347047	-1.123723609076048	-0.15899888486271102	0.5781402620537277	1.174509264015631	0.9214781474908819	1.0727345874496141	0.7628078817871761	0.571641374105414	1.1927578624472388	0.1306597144314306	0.8195965136572647	0.7622776966142937	1.3074988845436208	1.4103779533688174	1.1562642585919365	0.8097142201990633	0.6508626035221423
1.2815278993746984	1.10517695466056	0.659862316846724	0.6361589164887361	-0.062884231447483	0.6537525310896497	-0.07017984501673634	1.2555185877645385	0.4415929326539917	-0.0662509357709353	0.4238391546582094	0.45367059866674764	1.2434588497081018	0.31079311136286697	0.10034482471310205	0.7070440284033676	0.9871286961250352	0.324264264969096	0.08109185877896982	0.8244146313611594	0.22683242357419103	-1.0816103692751953	-0.18447116178756215	0.5580120562015202	1.1120170849438689	0.8863963833991135	1.07818857364112	0.7140205969999309	0.5823137563528229	1.1149452941351554	0.16145872502078576	0.8341943732507632	0.7744349212986931	1.2224631097882783	1.477256064094679	1.1056121828852272	0.756096460223268	0.6117118424631125
1.2487643161256199	1.146152173142521	0.6829623263487361	0.5918536331028931	-0.07075253659643961	0.6956996293084966	-0.0531259314324813	1.2458226968068833	0.3782482983283797	-0.08163221389550998	0.4338094725966609	0.45532288867143056	1.2613506197511477	0.32012002730340516	0.13503343459051104	0.7702784517110243	0.9959109346940164	0.4508560375240963	0.10948253397322368	0.910055210361968	0.22803543342992433	-1.0107836936434982	-0.19417708446894288	0.5799441456604589	1.080698854680451	0.84960779072101	1.0973969435946576	0.6898830815573551	0.5654926266060549	1.0857151346871172	0.20399187807429214	0.789852483199414	0.7965042848824496	1.1631939735939303	1.4787017082034262	1.0125326115276783	0.722979952770057	0.6128269748389984
1.2627497084237889	1.2106076872907905	0.6828907125112426	0.5482334018289022	-0.08629548332766249	0.7235528281570465	-0.03308496968627165	1.248223999171224	0.31373259775959356	-0.09394409360800526	0.4088511616700429	0.46759304262875656	1.2898584547946645	0.348041426204276	0.10537422514087184	0.7737487432702731	1.0115331234173	0.5619267098399048	0.14612850042309847	0.9995811890349232	0.2169233778363961	-0.9505663478753377	-0.21129889089295723	0.6208762270570879	1.040437178499993	0.8051233954249428	1.1442425520469661	0.6409449205227379	0.5693665627594975	1.020491418369027	0.2530997551018128	0.8076553653471059	0.8275319536196294	1.121904546271136	1.5268771640730026	0.9399177073072238	0.703655811878798	0.6170587579444563
1.2373876131407706	1.24820427669005	0.6771286404119538	0.5459127108086307	-0.07721533538257366	0.7580835370161255	-0.0518802232283748	1.190478863333658	0.29057302685699465	-0.059074949338659685	0.37371495241350194	0.4807917608866557	1.3314132846476645	0.36270926524883945	0.1195968140734714	0.8011780777792344	1.0534535791044948	0.6392667970529562	0.18644414799433992	1.0771484841439989	0.19524827873201006	-0.9243440166977888	-0.15071799907274636	0.706891095707255	1.0082674853574252	0.7492699108123989	1.165750958976729	0.6259906892585041	0.5386557433248268	0.9979648385591989	0.3103016850751693	0.8325291119732956	0.8660481967758475	1.0782612042117876	1.5502727972067407	0.8110376095049938	0.6802150319674917	0.6215050539458667
1.2339885444023537	1.264661274231134	0.6678398709979982	0.5260687837004596	-0.0519486001484741	0.7749829702441375	-0.07518511383847441	1.1104333891806941	0.25885807432773744	-0.034957668861714586	0.33978402895711063	0.48317987530384193	1.3260900147234502	0.36665041267363824	0.0949008729809442	0.814782729439481	1.1054231718351752	0.6524298504766732	0.195133577030686	1.1448127422093237	0.18476864916901503	-0.8768381447092859	-0.10310820093279283	0.8184486816127705	0.9393247403777503	0.6980665087079934	1.177750561068816	0.6112487909303673	0.5019678700727314	0.9745266357242104	0.3561694502211229	0.86157617552561	0.8817488551067539	1.0751598092083032	1.5201269230254097	0.7239427830007777	0.6474490566520064	0.6139849992694495
1.2553394762477401	1.2534109265688094	0.6649565614931954	0.49827318777349106	-0.05686317878080539	0.8423472421181073	-0.07644254995444913	1.0411652707460477	0.22356500316448863	0.03664653383632883	0.29216920564731336	0.4897674733650515	1.3596285083804935	0.355108532865439	0.06834013653403953	0.8255205502906525	1.1915042229265556	0.6652322907322266	0.22451540822446187	1.2050194824722433	0.1638921138235306	-0.809487641632443	-0.06256343309854581	0.9733227020133652	0.9337163430018464	0.6935177085929033	1.2001178093194353	0.616772936168471	0.45477922162868245	0.9284900717388294	0.3868124255785606	0.8665089442167966	0.9104262117893678	1.063003101236995	1.4581671237680394	0.6710054433352209	0.6055829028519215	0.5575367021549811
1.2631961489226606	1.2221703209267143	0.63000434821323	0.49558020070042375	-0.06072080465611719	0.8784888597357966	-0.11795731833165699	0.9138357489250233	0.21713307490919664	0.09004505345630587	0.24439272736853535	0.4611568349216618	1.3699774237397822	0.3333377143104873	0.056381764532820254	0.8637937240740238	1.2326046655600478	0.6606122709080171	0.2666666345337747	1.2104635295140627	0.12876286817195864	-0.7202060355425313	-0.006484672071805609	1.1260166149379658	0.8894636965323975	0.6803429438096579	1.215113233594478	0.6345889454528797	0.41177809719307285	0.9169484297466177	0.4013053881525873	0.9083738000985464	0.9530268171173464	1.078931776104433	1.374557779740398	0.6420297974611568	0.5910127321402104	0.5571766442272329
1.2499044639502683	1.1900755732369468	0.5851223648373629	0.5062303315342407	-0.06773745267301765	0.9140109501306884	-0.15931146530718898	0.7989706875317533	0.23605524354465018	0.18904042175947383	0.20201580709057235	0.4755261994577694	1.371211589119171	0.3351747280930248	0.03988439366730889	0.8618767630491913	1.2824605914865181	0.6192278731467258	0.269566627784965	1.201272587994437	0.11058698979807771	-0.6778413131067427	0.07062380936509789	1.260181959994634	0.8472314789232375	0.6999984427011408	1.2516797121810173	0.6289989551295883	0.37410467448619833	0.8838923248465278	0.3900334909059964	0.9530198067009927	0.9929965951345651	1.0814567903702959	1.2928857158746803	0.61810958209934	0.5500759112247462	0.5582698369709479
1.2419870675948703	1.1144733358378596	0.57879590749497	0.5261276393264527	-0.029750959681474974	0.9024013687217419	-0.19266768629769984	0.665231642619418	0.20869090904878437	0.21559056612367603	0.17217473294480506	0.4704073697400579	1.387928560369757	0.32094121625811045	0.010311373661465981	0.8751401982619894	1.311380875498691	0.5725156849401287	0.2723579822022527	1.162654775526423	0.1218678795877913	-0.627733202195838	0.17666472851422332	1.3582072722084249	0.8040379349634513	0.6557285277668206	1.2572328615798587	0.6027307660297394	0.2917716633978812	0.8521522111901076	0.3837847560315294	0.986069966755889	0.9765046076240654	1.134181369568574	1.2123247104704098	0.6090820981547312	0.5185000542989433	0.5158483699392001
1.2124068625711524	1.0746312683081451	0.5935062990982252	0.5738362835037478	-0.0031989160200425804	0.8713925824376967	-0.21454075184143462	0.5488754680600949	0.21755245549975927	0.2603700466102197	0.13522330798645973	0.4614578552500709	1.4174443081335872	0.29197807289813577	0.011766779238922226	0.8660047872279865	1.3657107174421468	0.538628811704976	0.2997007437577475	1.143211750377068	0.08763943074128644	-0.6089729720605351	0.23412723340000627	1.4684524226576001	0.7607346673668997	0.6122743737125406	1.292472737710166	0.6040849872847724	0.25700741774469715	0.8714406549700573	0.38123105265844714	1.0578290995752515	1.0087923050762553	1.1844273387672721	1.1129342393231216	0.6252942386683179	0.4888622043683598	0.46393183088176493
1.199403979423112	1.0598429275312171	0.6171041952799546	0.6133496239453431	0.04510609696843222	0.8232543513709834	-0.2305570001799438	0.45635988170214914	0.24738868025474706	0.2938206592243053	0.11087559428086421	0.43242569453839075	1.4472154971284006	0.24201286905052816	0.024588707044753032	0.8510381611894889	1.3936273170464353	0.4812031830322779	0.2866223356570733	1.06229502514812	0.054881255849715135	-0.6326561204690033	0.2534244776270966	1.5848140715652472	0.7270833042684937	0.5569070212988517	1.3228805337254266	0.6269086679251625	0.18983204812151727	0.8896739130437183	0.4043916624815589	1.071381332049881	1.021364533024964	1.190149062572392	1.0607027860148326	0.6875731132460345	0.49451754290206074	0.4394626578429938
1.189483430296117	1.0142395687599965	0.603372526122446	0.6757584872660898	0.09328594628893742	0.8210328840464763	-0.21982647072959088	0.4098241040325501	0.26081212887986965	0.32648486236636065	0.09338408343638176	0.40984618763688135	1.4416891275140136	0.2374841797394498	0.011774731217174931	0.8015058906289898	1.4234558342115633	0.4231767566745616	0.29053072395953505	1.0220197053300635	0.04418026714453174	-0.6594264110596428	0.2884671701647872	1.6513472261093551	0.7346242453208948	0.5170124514060345	1.313531844518689	0.6274223332718238	0.11141645967924241	0.8951604001741469	0.43836045921415245	1.156966764599018	0.9756966049676594	1.2005805169565007	1.0336510974697686	0.7641393316840119	0.48615159592672363	0.3887911113453933
1.147345373833843	0.9099400657568643	0.6066542586437811	0.748692242123482	0.12341658247458835	0.8422120223679194	-0.24024068601874174	0.3569487053521766	0.287796635935743	0.3667338807059524	0.07703734007999861	0.3676897604264744	1.433230708134056	0.22115775773356824	0.05121995479577488	0.7678847738776561	1.4105337590178462	0.3621086658891108	0.2866252809102913	0.9062108898796165	0.03901436447192617	-0.710865575095392	0.3208953240100662	1.7078082680951059	0.70698171959986	0.5130765271780516	1.3102734139406287	0.7210830962451744	-0.020275435713252465	0.9049298406248824	0.4573828388724504	1.1450164247395094	0.9449993269303576	1.1457650064547722	1.039445379525072	0.8139114721325823	0.4493112535558518	0.33314601147199
1.1356082150816786	0.8541782582944337	0.5996662258502561	0.8107637121463824	0.18352915496644231	0.873389833339699	-0.24587977199058458	0.355085868330659	0.2960320706625094	0.3435805883667686	0.08089771966481338	0.3194612969606155	1.4866091853285464	0.23319695042487512	0.07074384374518987	0.6964684777519381	1.3650910074006792	0.31328662153445463	0.2472112312717225	0.7963987926240417	0.08868088606141991	-0.698974791798671	0.3241998347862741	1.7186184110539333	0.6817499443008742	0.48990451679637814	1.2941358823415294	0.9093894181658755	-0.11729232805151932	0.9257017654431507	0.4926248244927143	1.1133964344113936	0.96066838667733	1.1420915514088508	1.0593234737545294	0.967299396383714	0.4134503200892764	0.23586301338326637
1.1255888078028662	0.7724731293443348	0.5965402250072804	0.8507239447248807	0.226259623068975	0.8932050459156298	-0.25949332812371234	0.3738166594341463	0.3109282618049989	0.3340105811199438	0.0883733585808316	0.2698852599440396	1.5732909985329655	0.28534805270534536	0.09450820171408168	0.6245861189594406	1.2947376475939003	0.27941858630062366	0.20517639093072737	0.6568703300065741	0.1432054716063665	-0.6910337025128139	0.322553835918227	1.6842845502841448	0.6714945598005185	0.5385733362328566	1.313754843259416	1.201182760045495	-0.1606740892370887	0.9696702292498429	0.4928973367287407	1.0927234025988155	0.9647469493788957	1.0983135764875511	1.0612822142203626	1.0709559673087905	0.40155824092330894	0.15728743004400333
1.1158205536665091	0.7119257883317605	0.5869513595123995	0.85414030850347	0.2704925993770072	0.8826172014966195	-0.26131115446331055	0.38867763508657543	0.3576532482336752	0.311658960614693	0.0793892883034321	0.25070827894400455	1.646484063558272	0.32100162786633624	0.12740034840885395	0.5638123092888039	1.1852011137696692	0.23742397185365322	0.16518091102516638	0.5220412086095221	0.23624446133972227	-0.7108534088916544	0.32405074649126786	1.6146167689461017	0.647184202025566	0.53292323806775	1.3235431856818043	1.5762072943057235	-0.2139081831039546	1.0034178277306982	0.5166088315020984	1.056902520696524	0.9339162835270896	1.0746029839370865	1.1062454527821757	1.1414604095240355	0.3775718274989187	0.11343689792782437
1.130810072745057	0.662452160214358	0.6040308050635981	0.8670461154218693	0.3056091710904785	0.88335194146575	-0.25029048667151776	0.4366060134768716	0.4116018119016456	0.3155863786328449	0.05305365538469764	0.2216896854640384	1.73592642305491	0.342147573753132	0.13546378339489923	0.4831447663550249	1.1040534463269522	0.18156371381223316	0.10101566914780025	0.3792502822883602	0.3649796611838229	-0.7458829510040605	0.28922596396920547	1.5624179955522148	0.5989264041629419	0.5264812586900962	1.2911833395033385	1.9347664234108386	-0.26330771255221125	1.0363319650905622	0.5515621885713022	1.0308222064575545	0.928375998477188	1.0361971885804748	1.1208560178704485	1.2111293576557953	0.3494388595102607	0.08888936905987241
1.1590305531155194	0.6272123304028736	0.6299470571432363	0.8807437358202022	0.3342614474956998	0.8788358777681651	-0.2573649670742076	0.4910522406886727	0.4634867558605407	0.26126922395999913	0.04853911395601729	0.16429560488911651	1.8087402015526124	0.340701635178296	0.1552008998828675	0.425295354227153	1.047175345123135	0.14013511402641154	0.061395824600808745	0.2686612063201793	0.4932694944269402	-0.7671410708524681	0.22568650115249897	1.5140718552721009	0.5402325460307064	0.46263168536860977	1.2385283868546701	2.3664272139268516	-0.3222842324173692	1.1123819027065776	0.5413766774699442	0.996139079280311	0.8939841167798175	0.96984021117755	1.1581842655826218	1.2239274283743367	0.33227188949253905	0.04684412577905993
1.1783766319262556	0.622790633675352	0.6233835921005662	0.8785195406518493	0.32595711022082663	0.9014161962560909	-0.2437509010318685	0.5211783221835957	0.5259339145504032	0.23775469827797963	0.03538662695569914	0.09828062665799182	1.8609715843618777	0.3741913300452932	0.13820081237193962	0.35545327105254954	0.9971935970878952	0.11062134824099785	0.031127792810806475	0.1642955179489583	0.6327860794481979	-0.7908970564017354	0.1262668876988264	1.4820270329769492	0.5308996045089349	0.4377051355818039	1.211653594030987	2.7524127204824493	-0.36409492823819617	1.1642734313706138	0.5397511273308536	0.9537199022685175	0.8647043827737718	0.8607263255393438	1.195886117676475	1.2461766555691827	0.3255591015043992	0.028267711030379228
1.2216371534774229	0.5889625964085264	0.6033794601606793	0.8987008610578668	0.3380415263158564	0.9240130722644476	-0.20955027038683474	0.5123256848237785	0.556464551995977	0.17479058375276954	0.03436487286793756	0.08483954639703364	1.9091673585174278	0.4018049224493592	0.09668400974485504	0.29635768296374587	0.95721832227765	0.07874274050391795	-0.010529346766197933	0.04746942317833361	0.7841991674918596	-0.7482103537832069	0.07183800916051	1.458153751929796	0.4913622721327816	0.4474496118433019	1.1466720885552644	3.1333436191695156	-0.39227738062209394	1.1998721908675645	0.5337946838063179	0.9048653150073432	0.8606854352143667	0.7966552551307675	1.2416550931032175	1.2272901439231167	0.3349324219144998	-0.004602072020655464
1.2577004615236564	0.5765563597584648	0.5953069892565364	0.897018000775104	0.31271356972242337	0.9133314018963287	-0.17688191692286534	0.5240165687878735	0.5854178097968173	0.14859393305024954	0.006992439698350309	0.06143572165906317	1.9410010416864807	0.43255220001421407	0.05592149177294854	0.24062989448704636	0.900826877850854	0.05107442606229512	-0.01666546495233655	-0.04206323613493294	0.9248458052589779	-0.709048712648763	0.012053785980767923	1.4559299347463632	0.45525881414936586	0.48696633766778685	1.0757013041508654	3.5069746222473817	-0.4014132776691448	1.2137602851257627	0.5119050651915532	0.8553412471084016	0.8745790895044679	0.7436489666064544	1.2264163263914407	1.163726425607085	0.33163585900887316	-0.02435368738692332
1.2910166302650814	0.564341958948056	0.6226970086426904	0.8778960816369666	0.3069886923874517	0.9099847130791909	-0.1512732564944467	0.5281592371407808	0.6436006231993393	0.11122733110607157	-0.00015039571738816732	0.05061967671437485	2.029891951553419	0.45423235454772604	0.06096099750371096	0.20657108377598193	0.8300452890049186	0.03993107549459661	0.010875778335994919	-0.18469524419413696	1.0559522676654023	-0.6397098356689105	-0.046290247321177196	1.4329651748433552	0.3753435563361313	0.48176346171915385	1.0444400037305561	3.868116493958618	-0.4258278247102415	1.2572494090915782	0.48005336620658073	0.7583794162524504	0.9120132197511996	0.6724975125091903	1.208488193412581	1.1116433440765348	0.3194680365657333	-0.010390320789757606
1.325531678774913	0.5606355814625259	0.6251063027469399	0.8306979757967767	0.2939084088472695	0.9281352049551099	-0.12014023966681106	0.5219271686070972	0.6578209476840656	0.09315141427090605	0.006495727452358882	0.04120158168386849	2.1137281263576866	0.44752126559356276	0.04185084530513038	0.1575724691645063	0.7755519506316195	0.04754902867204298	0.005190522495059446	-0.14878056050675625	1.1677591388615345	-0.571659801490197	-0.10513716749742352	1.432627626055543	0.3330066398174977	0.48350781272490934	0.9925774407453986	4.136941757241813	-0.44742437772973725	1.2897304656967077	0.43256005092153577	0.7139767205669383	0.9270089439511671	0.6667657387670712	1.1378906218320264	1.0458388029763095	0.3461403455908808	-0.05869403201174935
1.3511458987792744	0.5357413600155486	0.6652418801155904	0.7775212333440542	0.2741209852734827	0.9214307889738796	-0.09420829679819466	0.4808372719523641	0.6814403312866987	0.08524898281217794	-0.010748182725015735	0.03720726405603212	2.1325552499592435	0.44818911806652145	0.002428380836700797	0.14413891136558216	0.7277178558322693	0.034727750415167104	0.03523900243439135	-0.11197470302023146	1.1756981500279007	-0.541662425358074	-0.14213280988105753	1.4459316252280527	0.2689923599137166	0.5266854730265663	0.9445761416496152	4.3336885176729805	-0.45200965588044334	1.3178464192251056	0.3541439224452852	0.7074683965847308	0.9407340724602818	0.6250360326049689	1.0405008362900292	0.9198648617219181	0.381614978334248	0.002031998718614328
1.3948790934592794	0.517629896674366	0.6830049536329582	0.7306735237888475	0.2301871773413918	0.9256150123661578	-0.06678181003017757	0.48263965464035286	0.7100640966939753	0.05073116220045322	-0.02529740693375756	0.022136295824181012	2.1491455724910473	0.43682271219823293	-0.0023601940103470873	0.14221394852740962	0.6914673493109353	0.03946483496187787	0.07119547392134033	-0.07213792674990323	1.1712914314487972	-0.5497801647205727	-0.17943650957845053	1.4827147171175417	0.23589329731320094	0.48356156866067057	0.883575985155135	4.387578906607166	-0.4797835171495179	1.3289430169058212	0.30211606215755044	0.662694415333639	0.9545052555856584	0.6019460647108155	0.9720785591511116	0.8059216402370513	0.3841057725596472	0.02530383785453839
1.3992779168730807	0.5182007421543577	0.7110707575649847	0.7172400693397412	0.2062673120126201	0.8976797158121377	-0.049260819608034294	0.5085004017218944	0.7095314475996318	0.03085609499757172	-0.028501106488415744	0.04702096500199011	2.147463519194713	0.43371393866924385	-0.028285488359001288	0.14046577271747313	0.7271672756390689	0.056359158218864766	0.09548277759373733	-0.030269900949311795	1.1197985264007055	-0.5131610920816443	-0.20779311854839472	1.552218300994395	0.2068435682812287	0.44918086347842945	0.8162179575136135	4.357640971202317	-0.5139828160903636	1.3149025866915371	0.23709698683302874	0.6390115930102779	0.9217300614917106	0.5776496982313973	0.8917760528621029	0.7557939703912527	0.3926486114486422	0.011511317486396033
1.4048635238981366	0.49652120141986666	0.7203538433410437	0.6928513244797194	0.17657767368536592	0.8831525613238924	-0.03609700339959877	0.4835689642790119	0.7004230894890996	-0.03229413354267967	-0.03062016025268307	0.044073697431565764	2.1613968571470528	0.47152566431219445	-0.03936704588193214	0.13379819264232573	0.739377443556445	0.0761789558025751	0.14299924493322047	0.0051222250773291875	1.0230033569993198	-0.490208748321918	-0.20884421391789393	1.6357581932783336	0.18163603099886022	0.4550797526530898	0.7579640083984323	4.276567595275688	-0.5287569707943723	1.2942439168772695	0.17315550693644852	0.5944650142253219	0.9164424798269615	0.5389005458698582	0.8442092892488409	0.7086083063075138	0.4031190519261707	-0.0021583805141791395
1.3853138993104392	0.4872702044855067	0.7307242090466685	0.6420457568026489	0.19412439550756094	0.8732256379287572	-0.0027912634210431444	0.46200005310357206	0.6726069701178335	-0.05721446018946328	-0.04661246888854255	0.10198848527938176	2.159970080174515	0.5095190411544501	-0.04947154238531952	0.1370861086052913	0.7531407914015535	0.07473845420863036	0.20017799572876344	0.035064163271562	0.8983291179385035	-0.4544371478223124	-0.19457637252699042	1.7472168030138637	0.1278119726199896	0.4796188521664357	0.7365023082504261	4.150016040034002	-0.5378455784463838	1.2440081444689048	0.12485124798129459	0.5455478183722269	0.9492766067724586	0.5096230832296894	0.8216506079675356	0.625828224071321	0.38780034227100424	-0.015280145515589321
1.373570425295505	0.4553565416909933	0.7697043028309972	0.5838546518888432	0.21334994305013527	0.8412937698806777	-0.004265920861188685	0.4559357804932983	0.6803693491637814	-0.11290247876167603	-0.06741079901631875	0.16338979965474754	2.1866441473106564	0.5312257069440772	-0.06408447183253643	0.15313949445978428	0.7395570654634456	0.07953050535205612	0.23980745895082234	0.08336392745180175	0.7667220675172757	-0.4118423560705744	-0.14233702422168273	1.8507498816348857	0.09862390044701498	0.44235744983456693	0.700754678782069	4.0176005306862965	-0.5460102182815935	1.1893275119387392	0.08863569042103547	0.5353798436641197	0.9691661456681416	0.5243833557053159	0.7811140448210367	0.5198004695830674	0.38052956434934143	-0.08458185075672796
1.3748004441672603	0.4146976284253131	0.7944701866004203	0.5028193516766939	0.23584879260505276	0.825879408255999	-0.03976172090386052	0.4863628823917513	0.6848846782355988	-0.1674006841067523	-0.07234014868186021	0.1842565590628855	2.2263861194874544	0.583641182254642	-0.06381206415563145	0.13553834422487912	0.7104953400462428	0.08980327114437556	0.31056715260946577	0.11580476252865739	0.6323578787539372	-0.43402088124808047	-0.1111529488700371	1.9618961157125423	0.0777847995442767	0.41637741955215646	0.6722941539311243	3.860236422864027	-0.5893575887548893	1.1269367658615672	0.06760170162261118	0.5185529449729128	0.989997586752694	0.4948318745765407	0.7390772113376596	0.4598819151702787	0.40181252304919146	-0.1338509857813671
1.3618799023299473	0.3540537408240224	0.7994183617529561	0.44179954956616463	0.2528996214166498	0.7897653175160262	-0.10233217035849788	0.4626067896658407	0.6802900670708611	-0.1925043760967652	-0.07207322093496515	0.248661496124927	2.3036101757652694	0.6693154820232337	-0.05413259524441054	0.10925235004771197	0.7409507984085143	0.13679601101351788	0.3377140361850966	0.19423676193018888	0.5206386106610255	-0.4354915431616349	-0.08421675307058873	2.063364997678605	0.04913359943938357	0.4067044561510483	0.6463067263387094	3.7328877602838437	-0.6469347358110955	1.1202539230550757	0.05334608841544589	0.5215956129486792	1.000456248960318	0.5094018636362387	0.7343344841738741	0.44574863404881543	0.418690743031383	-0.17595022038571193
1.348642139985819	0.3258730573919119	0.7993115093605055	0.38008675667795067	0.26616765045878615	0.7475379142742133	-0.16490261981313545	0.4207651714919762	0.6927660097195576	-0.20279525869295129	-0.10431796685059247	0.31970345573522574	2.2963503018125424	0.7320842678031543	-0.08653505169870913	0.07248980804690375	0.7508966745489414	0.1972929066874568	0.322534840851359	0.28545120496069154	0.42152381284591584	-0.4628831105510491	-0.08500637168113995	2.186224174693339	0.009584614170626476	0.3946840855334283	0.6237429836637742	3.5724232589721	-0.6997134082884378	1.0718509675424412	0.05235127224199639	0.5119778938776339	0.9866614415225259	0.5416052751312278	0.7462898243876455	0.4010773528688043	0.4437268018551975	-0.2337803270207403
1.342914682443167	0.2861627984183462	0.8299383605286144	0.32131017515906	0.2651602189790935	0.6474628809952171	-0.21683381356630843	0.36375764881919415	0.7105394376679365	-0.25340264675505286	-0.10029327561025962	0.39835216593144285	2.295835791392487	0.8172604095102898	-0.11201936772234958	0.053502199827478336	0.7599017050243125	0.22303167156510223	0.33557539312775553	0.317742400442688	0.3385227616170115	-0.4703309082998218	-0.05579147497807222	2.280864273046988	-0.02346019256192225	0.3821177137415652	0.6029991031781999	3.468524671346567	-0.6963811994858263	1.0633759839332053	0.08820421271399552	0.4822745183496021	1.0151515094323444	0.539650679043632	0.7327425198112042	0.4006862705318534	0.46441079933270013	-0.2152460423438133
1.3194461944121636	0.2843578123329855	0.8361369360183408	0.2565519458095637	0.24851889303770286	0.551727435841878	-0.2572237222225754	0.34201095972573975	0.6763290270615431	-0.29462693725352784	-0.07784698141869188	0.4738993845558669	2.2902493955624266	0.859310978007404	-0.1389954458325343	0.002368147043013352	0.7778320786395005	0.2700795798666876	0.32939241186192725	0.34273828609348234	0.31680905326660086	-0.4781060729781215	-0.0832528674867544	2.382628939289828	-0.03147458597969302	0.34648732860142745	0.5844522807665512	3.3307140945625484	-0.7199027765230801	1.01608643676976	0.12833237202859513	0.4385966293585234	0.9877763896676808	0.5439579800731308	0.771904648039196	0.4018506293077744	0.4630093211197144	-0.27584367265564086
1.2789260111135918	0.30174204704173285	0.8706246824094184	0.23410468380280305	0.23688139286580476	0.46812742514844335	-0.2995125327830958	0.274465382081382	0.6643365118087026	-0.3015622702353386	-0.08234760986811147	0.562392528488146	2.2777237053490587	0.9295397056158062	-0.18047487577480928	-0.05782315153627737	0.7880764568862488	0.2691531538731042	0.3111719473092682	0.3799499587383306	0.2930184226815348	-0.4636107615917167	-0.054194040439488035	2.4749124894112766	-0.03578056285496104	0.33292899483972327	0.6122781588066737	3.2464245388463753	-0.7419230196527391	0.959719341521569	0.16971174343763745	0.40401853330866294	0.989229583383376	0.5499939912459763	0.7806243597045767	0.35310428992837184	0.45823193877512314	-0.3017089897535007
1.2516217296341767	0.28467474621815697	0.8886793265508679	0.17691597232379344	0.20176278044035537	0.37351920908708713	-0.33523524242496044	0.2301096650041302	0.658743403331796	-0.3545638961123957	-0.0776088239501767	0.5746424506087051	2.2360404457796674	0.9796459883732984	-0.189484644562202	-0.1044526242200853	0.7264231029460988	0.2960504558320499	0.3428759428981395	0.4118225876428642	0.29793145124434867	-0.47507412694132967	-0.011908281450969765	2.570395887617866	-0.0671986257799008	0.32145394616972306	0.6047059863754212	3.174740379252688	-0.7187203025580116	0.9334282291843937	0.18864108800460355	0.39289596317236625	1.0583226802840051	0.5339818146234012	0.8290729467148067	0.3050582447033415	0.47934906130591937	-0.2850970666771589
1.211321608953656	0.33354901978093654	0.9185934495267777	0.17207920329230583	0.2020396370320059	0.28534634929995584	-0.37310415993873774	0.2339308006575495	0.6830929087953221	-0.36071368762380074	-0.06754237425004798	0.6418764355084824	2.183760910072115	1.0035514850674183	-0.19404695094895724	-0.17217269523343784	0.6839906091254584	0.3443578190791604	0.37081996708647535	0.4716184516563158	0.30339565066912616	-0.4419990214267696	0.03213388109488573	2.658670044680016	-0.07892423243439939	0.27542382513956876	0.6076879054970978	3.1688190104524194	-0.720805133372217	0.8751912300145154	0.229939145278702	0.41360010484428306	1.0766661486545335	0.5116925838850237	0.8636659811470009	0.2402638021239069	0.4742452093265621	-0.30435407731645137
1.1858449159408406	0.3481039054249207	0.9351748947255005	0.16276717290900877	0.2214127960743054	0.20075680599382345	-0.39828857590304817	0.24306228714555383	0.6997011302265376	-0.3718537651428736	-0.04675285777429148	0.6780159564684649	2.1125190268705563	1.0336329982469976	-0.2059605628291828	-0.23107134606937735	0.587552663005005	0.43662688778270986	0.38177991046970583	0.4979432111387932	0.3270879725317251	-0.44238561855870484	0.04635220441851211	2.7037156443552357	-0.10762484080393606	0.23011562497957233	0.6111998456935774	3.135906993885444	-0.6982869958902437	0.8366483987128621	0.24825094195596398	0.443119295864183	1.0761009561694164	0.5372193374493716	0.8446267897066951	0.2642504817313718	0.48971089535116497	-0.326283732142944
1.1446916518390808	0.39449613063462935	0.9717559249537931	0.1696772340212734	0.22789001589174837	0.12900009300918736	-0.39861338807088115	0.2562649512222809	0.7018575093983569	-0.3464010641662393	-0.007261212394431271	0.6626311427438589	2.046471720025323	1.0726131208102847	-0.216965907173123	-0.29927391671435294	0.545653105357715	0.5049579026992637	0.4150688101942485	0.5144234735317653	0.35449660485964235	-0.42413311131926257	0.04355584514933645	2.7211051280934506	-0.12446373673335316	0.21459141529994005	0.634943696849621	3.20471467729723	-0.6967304913105241	0.784417105036823	0.27174266879704223	0.45445053184678547	1.1168961352536289	0.5841671471858793	0.847338591746046	0.2954649752263113	0.5247393962828814	-0.2760567510452753
1.081855078754472	0.43959012633061184	1.0121870514930524	0.16257828741163513	0.2310041423698262	0.05577507980962111	-0.37140361271782363	0.26438242170894954	0.6868853234692389	-0.3112961851223034	0.0020755928277451504	0.6349262255272123	1.961907315088054	1.0779669527706621	-0.21673460622355223	-0.3387403394318602	0.5066920001310853	0.5480135002921169	0.43549318685246907	0.5605244466639876	0.3901254514261919	-0.3958404284369388	0.06788333150189023	2.7322322236428676	-0.14943635170081146	0.17695255702923923	0.646253586383333	3.251113405543422	-0.6704248189255424	0.7543558771791459	0.28481300028944895	0.47818938726906984	1.1434176241772576	0.6341335674061364	0.8297362651992521	0.31523596500614787	0.505925770657141	-0.23288663590109268
1.0184519245836408	0.5028723182908994	1.0497814743582587	0.20219879984195774	0.2468740791836197	-0.008671963933392517	-0.3255092341215946	0.29111469533361484	0.7001253743896889	-0.3400906923542535	0.014997665782394257	0.6006094600477789	1.8352915777424321	1.050439618274443	-0.2150145191306163	-0.3349881539255516	0.4616257747899886	0.562388240872292	0.47776920242219345	0.5461180507192659	0.4272207752246876	-0.35316058531617484	0.11607143047253399	2.746626677034987	-0.1771329468435323	0.11125125667580005	0.6608167677866237	3.278060992289442	-0.6316957659421517	0.6954640726692355	0.28869776477236775	0.4708150249014514	1.1579021421367253	0.6803202434789302	0.8192333973727444	0.3060514555777639	0.5035845541528492	-0.2339954050890241
0.9734888179055575	0.5395675165839608	1.0612374149020807	0.2234558779049392	0.2501609859424817	-0.0880867991771236	-0.2667789109400328	0.32501711300898345	0.7018463759189366	-0.38650056922596615	0.06653354437569906	0.5586590615418798	1.7323624489529124	0.9810198382067054	-0.21074488748095685	-0.2959694890730672	0.39438304122052453	0.5550804419308959	0.5413288480435022	0.5439292975020187	0.4588452306556813	-0.3341258392008725	0.17429178305482482	2.743677988132643	-0.156031888915041	0.07242472213484083	0.6603655402418699	3.3095988838407115	-0.5693638387032303	0.6255003951625803	0.2979609831179284	0.500722912402525	1.2020634019516758	0.7066941989550681	0.7450441512925889	0.32261319999862426	0.509663262671076	-0.23463572324178844
0.9199877965839057	0.5920798758251508	1.0756198605987177	0.2587312710911422	0.24350146252169144	-0.15397200154891594	-0.19672554380415908	0.36669665030282905	0.7110719285496765	-0.40936228535269964	0.1070930896071119	0.49771873901808794	1.6455157285625783	0.9245594387564184	-0.19852480990743696	-0.28066510582108584	0.32858446344465997	0.6050953354406892	0.5661549317337554	0.5535622409816556	0.461397565846987	-0.3118144622801807	0.1828996101672562	2.760928447539606	-0.15195151204059898	0.017548062441634447	0.6617557648031115	3.344417068256772	-0.5190891046095029	0.4985164760142398	0.3179891673462897	0.5107654754901712	1.2135693802476102	0.7518571295108298	0.7263532020566172	0.3140205482584585	0.5201857301820327	-0.18696012266063763
0.8855894832774247	0.5861218606667771	1.0839009210136552	0.2719889114667871	0.23822418134717743	-0.18704578658939405	-0.138791188902012	0.4224228222877534	0.7761343825733129	-0.4419441730073407	0.16412652142076395	0.4056976948021037	1.5578339181827705	0.8931712549929868	-0.17797870463803797	-0.2233048054675118	0.24670341219324313	0.6452148959703633	0.5824081811334234	0.5926566395325069	0.45665226400250525	-0.30498858165669507	0.2280415468606131	2.7518008994705325	-0.11679706563090517	0.01931841812389485	0.7058151818301265	3.383549010034114	-0.49778476696003543	0.42955709921911805	0.3534758279311573	0.5871504322805928	1.2229166763357882	0.7728676245851621	0.6383831242747628	0.31756399125082885	0.5150070893421221	-0.13186760767041536
0.8513982620108447	0.5808133523003617	1.0639433949045187	0.25943158460368815	0.23476925596881246	-0.1908250544257288	-0.08279907818711049	0.5458942118091533	0.8235471836410879	-0.4882441030065845	0.22391805342933457	0.34017923664801564	1.4431879359453588	0.8454628016248819	-0.1662117123973943	-0.1885236648650681	0.16321234413047653	0.7179026696426529	0.6350101896166161	0.646768139026263	0.4633630180281683	-0.3007787550001185	0.235899278257485	2.7496451641612523	-0.10766492675449708	0.015784499025625606	0.703662144543192	3.4072545803781766	-0.44448694199236216	0.3756943751861535	0.37008515569303063	0.6631730475899953	1.256826605002618	0.7960385623070739	0.563481883839024	0.31701221950214753	0.5313611369625203	-0.10619962728137053
0.8203967828113388	0.5842031420217941	1.0513035525868932	0.27457324147312157	0.2512378016294189	-0.17623522972265235	-0.037192288386262436	0.6330347260477718	0.8682955672919436	-0.48895948101232206	0.26593029626403325	0.25617889059856574	1.3607917966513763	0.7803736284075083	-0.1821130074894481	-0.14923670391825772	0.10376842642031528	0.7591289627499923	0.6500210417327291	0.721826060794045	0.4302869881650347	-0.308927790320917	0.2167482229624475	2.7451248709875187	-0.14284920456925881	0.014916059269186512	0.7208282857093512	3.4523011925747924	-0.44366279499377936	0.3229191384627317	0.37669577509598356	0.698737096392174	1.2596427595006665	0.8719828166689467	0.4766404229490854	0.2904098311127451	0.556040810607348	-0.0614657244923007
0.7904429085474334	0.5228805180569831	1.0486299693204644	0.24132580100464868	0.2262941791251325	-0.11189554080273405	0.021843470413088477	0.7339384214785318	0.8804087929005979	-0.5123759948442133	0.3048525797233934	0.17886679074776	1.2403018335595053	0.7558205759498694	-0.15986996941673065	-0.08637166403871313	0.04522766559182447	0.8048474463868562	0.6488970712169996	0.8367946507628744	0.4024884674564129	-0.33046861432460245	0.19699516835953013	2.7117338583572455	-0.11876687059679443	-0.020509490527281224	0.7461476648858146	3.469262450167677	-0.3838966487820319	0.2721866391776651	0.37070123846318637	0.736504023728527	1.26384797239695	0.9334193086231698	0.4133773979634521	0.2838895207257532	0.5620122133691288	0.03582384096209208
0.7706751159205156	0.48623526715408955	1.0302769341894584	0.18385629138712728	0.14984407468164476	0.016285814418402756	0.05553164230039555	0.7899131591882905	0.9257290858100659	-0.5408565748218759	0.34550311332098294	0.09144488406874939	1.1317393499696642	0.727186430690861	-0.14607288390461043	-0.046805125262616036	-0.0012208674683718724	0.8324982683986804	0.6939267121374681	0.9570562985543587	0.3564340009352119	-0.3827757665611358	0.18492489148897623	2.684238507181893	-0.0858637630383177	-0.07894209566788724	0.7574729052915297	3.5249700141748592	-0.3343714243123389	0.20867570540247216	0.369785538745357	0.7487588336602613	1.2794209997403847	0.961389760970006	0.3875983054401634	0.22483579157172193	0.5580275929464068	0.10814453473249452
0.7292414055728382	0.4396156898442614	0.9579691245086905	0.13500680618040273	0.09046071660318024	0.20235081918262807	0.07914094870986148	0.84974396953259	0.9544769016169822	-0.6010850375597254	0.3808430879167636	0.04330306046857094	1.0127717902292992	0.6823901138945879	-0.12152748198658396	0.0014450620401176694	-0.0879071662898667	0.875900350658706	0.7113165235695984	1.0613682550079229	0.2890377139165916	-0.4210957064989501	0.17607878252122047	2.6726554347106353	-0.06942479438309204	-0.12531289736673945	0.7066821553610737	3.5373093888806553	-0.26995640745144506	0.16421886528169718	0.3660282396631603	0.7801643250434454	1.2849279378366598	0.9335110801888897	0.3579723558944349	0.1300114794489101	0.5486159025991528	0.1263575026243482
0.6702082723596838	0.40339738281868753	0.900375116613915	0.053226990511850855	0.029115730938457818	0.40556685559678274	0.09706425750001156	0.8946251261526615	1.0063319609732246	-0.6376561160148142	0.41157622955628204	0.016578771279150452	0.9020195964657157	0.6482268864589715	-0.12548048618575014	0.05277583540836446	-0.17950349212719047	0.8988214887671958	0.6880616243544544	1.1422745206485039	0.2606677426609715	-0.42441836077242723	0.1171544951335431	2.6630673327870054	0.007905106065305135	-0.11906110144412733	0.6758818786583538	3.5659296570524788	-0.1884347226427774	0.08349683413947877	0.3770876945752147	0.7778236616493006	1.265103131262722	0.9233600389222595	0.353991176878895	0.050067820619617384	0.5584190963729581	0.1604220284156855
0.6153977230080063	0.37612930057737354	0.8627517071954376	-0.06581740984034307	-0.0019990045866061096	0.6210985826766025	0.08636330278393503	0.960500174822285	1.0028817542983142	-0.6235539829512565	0.444728970493954	0.02538039034231381	0.8049390659318613	0.6090226051971225	-0.13753021722311815	0.11017834887619435	-0.25525787442022535	0.9290544625316507	0.6471720177661572	1.2326149975897551	0.21633139160042547	-0.4728448942206348	0.06180207030595326	2.6575641433124906	0.05833789302680158	-0.11178949526004356	0.6746380665054337	3.5659708042500236	-0.11838326728099084	0.025101895283527485	0.39702357627201845	0.7948497694966173	1.2527963143617997	0.879937570800746	0.3608848117753314	-0.009544188446228114	0.5465966033642013	0.20511698272697818
0.5734397389767678	0.34225162672297765	0.8393612637969234	-0.20211739005571566	-0.021160609820543165	0.8310372483444622	0.08115152073147064	1.0145637823394398	1.003180014352243	-0.6260675709896166	0.4705335305147503	0.01565349727729118	0.7182576616972633	0.5945685018134379	-0.15021176761164598	0.15703027346511217	-0.3173313440428617	0.9595605873152738	0.6021796436193226	1.307844827753434	0.19550952392983464	-0.5118748762200224	0.02122670656264884	2.6759222204367483	0.0780853509503377	-0.08286424129861589	0.658076416903659	3.600323929642662	-0.08156432816574317	-0.06914899880289638	0.4244220443892436	0.8246056429122849	1.2616660923084102	0.8433533373269976	0.40502865691518225	-0.07543366156912498	0.5247537037170745	0.2548006195617501
0.5340291084836724	0.32399766745450637	0.8126015598534713	-0.3541216253319207	-0.019752518555882094	1.0630895863827639	0.08172414877617432	1.07458720300219	1.0105913958101695	-0.6005642365848713	0.46214708879897276	0.08653521233964057	0.604343669476692	0.5791091955050975	-0.15112084163659828	0.22150252723836825	-0.34901184695058207	0.9443455373189866	0.5950102262154588	1.3421050407454587	0.1904612787413185	-0.5570108517611929	-0.009093534116750132	2.7176363852112404	0.12373579078688787	0.004102771396832405	0.6497752819692495	3.6093485626671176	-0.05621804403879747	-0.16307048034176777	0.4007208054527253	0.8823823964234849	1.2757400418925422	0.7804672607797417	0.3892465543271751	-0.0734688678586124	0.50155549984913	0.23338458851111094
0.4790160772339161	0.3356951399719061	0.7873133497613761	-0.4513984092840285	-0.01824375216698418	1.2538646468933248	0.08476779686062415	1.1064072711591704	0.9784911721554554	-0.5722804036421532	0.43578434760481094	0.18096979567101568	0.5314709663433191	0.5770743043418869	-0.156584479757107	0.23294571055039248	-0.3774028826787997	0.9427517078499965	0.5867319321593846	1.3287336379399246	0.1289607062500931	-0.5845095137598264	-0.06514722328384934	2.767479754606107	0.08239039559419761	0.041672251519393314	0.6009596231920268	3.695873463812739	0.05686866659143373	-0.30262074404598127	0.4048692914543791	0.8430425068735907	1.306246960849298	0.7661390664639625	0.38813442285053357	-0.06586755058771707	0.4993918255964133	0.23500211804592958
0.43206627633059264	0.3243843553317458	0.7727058320040452	-0.5391346278258423	-0.021842411692316915	1.4051511250103856	0.0916979729564113	1.1174029302876884	0.9496285057187356	-0.5294228234197599	0.4028519851108894	0.2337333758616594	0.4957291147938271	0.5275108709368077	-0.16753538611605437	0.2771430653171413	-0.3662413046460572	0.9265113323531864	0.545463864260695	1.3208045951458274	0.08224560511391175	-0.5816998410636932	-0.1054577531111014	2.8260301663767553	0.04862777067720261	0.12806543900705997	0.5591188721002662	3.6942964735440187	0.0997377462846746	-0.4157994205545433	0.4190662998796036	0.7913149506165276	1.3022197405162306	0.7137627352975598	0.44204065778521145	-0.03517646549621252	0.49784532202774445	0.235391276560338
0.39844665921308453	0.3532137756130149	0.7223785825052295	-0.6302107868002611	-0.08109577641779722	1.549095343166441	0.1053467128251437	1.1074827959300848	0.9283641459996735	-0.49568432360012926	0.40529267421923343	0.2896770647614261	0.4833411550621352	0.4884658063607678	-0.1781361150959791	0.2999392677176776	-0.3522258064025123	0.906129960494353	0.48935252542585017	1.272299941125727	0.052672696229375135	-0.5925621799404894	-0.13484409372352313	2.8737109350632672	0.08118688484598974	0.2116449544581454	0.5243675811097058	3.688694713208405	0.17775357085036486	-0.49195966216389325	0.4594955412614259	0.7466392747533426	1.328319062124132	0.608803206720708	0.5093581194601837	0.009070550603106953	0.4639425560318416	0.20714055332631626
0.37735385644656727	0.36849395443689537	0.6826209670566835	-0.7067709515842653	-0.13386696919810173	1.6189804975260471	0.09656403656336454	1.063891706669216	0.8990080906328803	-0.43435718780574345	0.4003732713895438	0.34892071325109014	0.4994474024441168	0.402356332961271	-0.23624523649928966	0.30509927926280245	-0.3367161344615539	0.8808278335759205	0.44206252568984866	1.204342983289173	0.041773420837275456	-0.5864052004001478	-0.18160746099885133	2.9242654453788974	0.06010540377707365	0.32866308776239084	0.5021813459045166	3.6677479189230326	0.23305710200606847	-0.5511166189701424	0.5274397277645813	0.7120367150413646	1.3480014405329659	0.552032642137693	0.571389127907796	0.016455785007021086	0.48005402760887816	0.14904868875609043
0.3488452640727634	0.38198137443215063	0.6457091491028251	-0.7156228377336629	-0.1811159137380808	1.6106941484469608	0.1042045161910061	1.0065859191857809	0.8128865841104076	-0.3802922599383581	0.413213736221952	0.38640106593972756	0.5176852730926738	0.36086652786881485	-0.2550480358670426	0.33425995663543173	-0.2685348691968503	0.845247558579076	0.364276091640844	1.184275756898581	0.012417441183514644	-0.5425538799247247	-0.24774089229080637	2.977351571603117	0.024543572241921226	0.46371265028444053	0.48148636390064964	3.617360783249641	0.28331787191133606	-0.5912809237592147	0.6048654354260276	0.6927194367579433	1.3673797731881496	0.512164550702815	0.6336497616072296	0.10907020540319748	0.47583203384613865	0.11851675316816228
0.3649396286570769	0.40974399305205866	0.6095720109942347	-0.7355313691568782	-0.24193675613605975	1.5217650860048395	0.09646970335920604	0.9554384600082715	0.7509656874135373	-0.2927463394000208	0.39938530506634784	0.4228132616547418	0.5367655819949093	0.2945286036425983	-0.2653208384902561	0.3695241945773106	-0.20642264057978835	0.8477577222552263	0.3295771590215285	1.136063802649709	-0.0010850411543170458	-0.5453775597633195	-0.3008382841723568	3.0447491943139773	-0.03565247425945091	0.6193424884513475	0.4756584159482511	3.561172849633903	0.34469793007062194	-0.6216577263171243	0.7015647907483434	0.6330410930946361	1.3813454091377406	0.46599014540434525	0.6975868352292635	0.19145967934163682	0.4596106551609841	0.08054453955730004
0.4126791240223813	0.37360929192522924	0.5693074150453372	-0.712430886350779	-0.3122576862306254	1.433915021977479	0.111773098619803	0.90140845385324	0.6819868093344263	-0.21596740034904793	0.4091881636164175	0.44445369630170467	0.5561995640406334	0.2182866067185119	-0.24025952577222848	0.4054025772965112	-0.12679960446219396	0.8976878447590705	0.29074799193410394	1.114806376324812	-0.012775794052099897	-0.5647112583191557	-0.3276128328572712	3.102390512823891	-0.05358991168049323	0.6990156551423566	0.46736878193282366	3.459866535453738	0.38051624672369566	-0.6458156511438403	0.7671164370287549	0.606427492232791	1.4023224339814744	0.43074397073952586	0.7929879334267917	0.1988176663675799	0.4207900338302327	0.035082582188494436
0.4401754623584117	0.34433154596066823	0.5107008102229529	-0.6842132613670511	-0.4207412411268227	1.3416365111314816	0.13387205394430685	0.8244694185990642	0.6354682024558356	-0.14934465897548604	0.39902306396832055	0.4183686981509155	0.594718320675188	0.1714411798762353	-0.21856983570341404	0.3771318196145338	-0.05598562437752277	0.9379385985122373	0.27561053121128765	1.0829527121723141	0.003518583776986067	-0.562342530467708	-0.3433041088600636	3.145264357925323	-0.08420718782564243	0.7816402070681964	0.44334923498840817	3.407092862322706	0.4266683227166682	-0.678799044736221	0.8383175842882855	0.566002351148301	1.438007938677828	0.4064845462039367	0.870459630536593	0.2004011547995665	0.41043210181249357	0.0024007499861747996
0.4531696838806692	0.31710966028726545	0.4584102048492329	-0.6008249132276882	-0.531071332895631	1.242337611622693	0.1315636949430833	0.7904083223573307	0.5589683953410345	-0.04662433403314033	0.41643963988423505	0.37715686669651227	0.6460460714722253	0.11565464236554175	-0.19373772706442463	0.3444817464467004	0.021417794042890646	0.9438900613584522	0.2552534032588305	1.0851205462128282	-0.0047816497491335016	-0.5708303785544449	-0.36375964858689097	3.168777205521083	-0.14136043101008947	0.8486680855367374	0.4862339595699196	3.3405157397825143	0.4658997226534094	-0.6274503425209363	0.922177364447087	0.5135301821755608	1.467069254401939	0.4036411399099225	0.9408367462679059	0.19075909878858383	0.40052875599933824	-0.056570446958533194
0.46949789292955507	0.28134951867267466	0.3796533985930263	-0.48316353111853116	-0.6257179966811413	1.130406013921653	0.12238685886068423	0.7377962515064894	0.5115386010678298	-0.0025190014751586623	0.42294291893659847	0.281983716313641	0.6966402491434376	0.04385413161213771	-0.17134240780168614	0.29731022001910323	0.053736280122472266	0.9434924449734068	0.24159100736748332	1.0703404730385557	0.02444420125688762	-0.6141675168403122	-0.3587452766586446	3.1403258475246565	-0.20217547916662	0.8371466553914768	0.504396602347477	3.268893779440931	0.5076989046889959	-0.5298969484692618	1.0350692210197219	0.4799641464133839	1.508724801946971	0.39223790933046154	0.9994292287483562	0.13394905640555774	0.3643244441121327	-0.09111921072174174
0.48912208619687875	0.2624202348055619	0.324516995724619	-0.4177968304077472	-0.7246748482349006	1.0225068623422726	0.11595333433706197	0.7030005648166482	0.49249285081081684	0.048114426635685346	0.3839328137303234	0.1616588925127337	0.7350380496552666	-0.015122596203532106	-0.12419548359865432	0.2833049472261957	0.10721371343479524	0.9319528235921858	0.23950318073984805	1.081202418151277	0.10071106487077337	-0.6496800732492767	-0.34504258214650757	3.1415616193580016	-0.21004071555905068	0.7800096265221524	0.5144444087647786	3.1627962090256436	0.4812015972065492	-0.4247817889744144	1.1220841361262754	0.46282664936118206	1.5381989034909043	0.37099866801166753	1.1063127600989804	0.07256947368649608	0.330027573338008	-0.11866520510124154
0.49054088284650293	0.24738599972809155	0.2665685561706287	-0.3592345073203428	-0.7870734943079859	0.9264166723136965	0.10984105261679114	0.6587508045032654	0.4583365078963212	0.1118746433177347	0.3747486049314905	0.06282391968791104	0.7925930981659921	-0.03461769126798292	-0.055874393012249536	0.2695662297036104	0.10480147221270661	0.9200694086868391	0.235272134355061	1.029261283243608	0.14697266185131191	-0.6912736024415468	-0.3176935018027421	3.148867548206069	-0.23133381315766685	0.6966836324089031	0.5321488092526713	3.099263022192248	0.49778623666488075	-0.3461204102980164	1.2087899110080909	0.4444696414038705	1.585444969732095	0.3594314756913427	1.1604434503031746	0.00628358528569078	0.2991072570334067	-0.15053509409956273
0.48668529347825523	0.19701907126120122	0.23700710292618576	-0.2966257128068319	-0.7913659278820281	0.8504714654763044	0.09949499471203618	0.6471808292062271	0.40295535841333346	0.1454720205398728	0.341702930979466	0.024987024630244013	0.8168471853302666	-0.011253674240188496	0.023765975696442343	0.23703284404346753	0.09609089439647811	0.9277546404404354	0.23667023487331473	1.0664139098250964	0.1842921375622347	-0.7106225087520561	-0.29086470451099633	3.1412183494042947	-0.26382673889645947	0.6153669119433103	0.5814681756546001	3.0488567482874385	0.5054171632247362	-0.31557752485973234	1.2865086425792422	0.446489192718648	1.662484961241254	0.38061147163776565	1.1909141554482117	-0.11320727741025167	0.27681822557462865	-0.1452968832545199
0.4680957539999592	0.1956297200768251	0.20407883310110003	-0.22419485189884347	-0.8183864850016906	0.8180946140666387	0.1387605535565739	0.6566166259382367	0.3718375178242597	0.15818021532753848	0.33561306257057166	-0.030918510805725247	0.8568946711559786	0.029397409418484243	0.10123969647263471	0.18107177767890542	0.1117214567980342	0.9162641324198034	0.2710907008843546	1.0610095079972477	0.22232344065063728	-0.7667940314916601	-0.2613859657792033	3.141447196040099	-0.26305578352173564	0.5532768654910323	0.6132271069729184	3.0190068487471047	0.4846181455493883	-0.27934252746284116	1.2899655921539914	0.38944405118361286	1.742967108884311	0.3610566101297249	1.1911970412724597	-0.19829228635612228	0.21576346130536622	-0.15299732999435683
0.4612748718613651	0.2042603550264444	0.18511708035139823	-0.18407974689985376	-0.841687606458802	0.7870506430516779	0.1928246975421571	0.7039650223236374	0.3710881760620527	0.18364738299791858	0.2951884291697238	-0.0675573871001461	0.9047519238402826	0.04666564597293797	0.17686855829428771	0.1701929650261186	0.10515448277051624	0.9022964272253349	0.26630841494214724	1.0343443057837398	0.27604537760894754	-0.8066659628142006	-0.19943336245620455	3.1429575838364103	-0.2100565634929923	0.4733028790309821	0.6505626789288519	3.0048694371997273	0.502707486952829	-0.2350189725303659	1.305634313165711	0.343406771016589	1.8291613082386575	0.30348611204023906	1.1832508760161464	-0.37483297626188744	0.22048946695444668	-0.19894457779748032
0.4470060457121982	0.1970913399288299	0.19383009724645656	-0.129963846591891	-0.8662484526174177	0.758745561874696	0.2535548846518828	0.7586961581561253	0.371108509311309	0.2232354904337261	0.2885226011922459	-0.06838332208342054	0.9482702705745372	0.08120566137345006	0.25516795410242304	0.15044345865812775	0.12169444977224775	0.7998701773232919	0.27161334762527634	1.0785360666329662	0.3230369469483122	-0.8281926996346103	-0.15274150262718128	3.1273502432745257	-0.1488304012853692	0.37121647572449085	0.7062571189162133	2.973712396453646	0.4957097999565166	-0.18040565494623953	1.2798841045405789	0.3142101680267695	1.8947814606415565	0.28842892139152865	1.2053276759278693	-0.485031097492695	0.18068768080702183	-0.21734477875865738
0.42987829039141057	0.2507950620360504	0.22690148107377187	-0.06868083664697741	-0.8789431143791951	0.7018083884922175	0.27830740751390964	0.8501523174668539	0.4012983450921195	0.24388687658974936	0.24601045431043106	-0.07174663742512828	0.9993524481865966	0.15751477540162503	0.2806093649290026	0.12710035360917343	0.0998462504739006	0.6847249126001205	0.28198549302949333	1.082934154838117	0.3312929937131336	-0.8124577961607766	-0.09608650084342837	3.104877503638498	-0.18911118820969805	0.32950819608425397	0.7537719829731333	2.9866728067689072	0.49874345926093444	-0.16972303620796358	1.2694429300780026	0.29191288338766996	1.975592813504554	0.255852175908421	1.1711375099281391	-0.5648656779277552	0.1619501447176712	-0.2123029574062278
0.4456596705528592	0.26520761421774025	0.26317366241877826	-0.013017081281131826	-0.9115087417014671	0.664138649718074	0.31423714029571137	0.9615896884447954	0.41854937846667317	0.26776227394726193	0.23936842319340773	-0.031978547042099945	1.0282613375062593	0.20219486774598586	0.3356719753943655	0.10743218033176467	0.058928832729271796	0.581677681440214	0.2608017406155305	1.1448431087561954	0.3205441908554226	-0.8043320527168714	-0.07551971713803467	3.08769112128956	-0.19936759816460253	0.3326296606363456	0.804294133426931	2.9577788618878285	0.5010589850521142	-0.1590304398633497	1.2153617047430076	0.28154437381921943	2.027406815388248	0.2510076396396731	1.1646028473879908	-0.6208013352615661	0.12910157648661796	-0.20368213225647686
0.4403108955974548	0.31082086216251914	0.28273333387517274	0.03396450429217754	-0.9128415796712362	0.645665286193748	0.3748546374696583	1.0420600300301381	0.44582988958196046	0.25250179271546613	0.1926832072395017	0.012886195045188512	1.0101131631742652	0.26922507382813965	0.3502477337789411	0.07469981774084772	0.006290820892487964	0.4993630163066429	0.2655714849984637	1.1567839097980284	0.35525319681295314	-0.769652769206815	-0.0810655880749871	3.056475868049202	-0.18635924109218496	0.3934677468699135	0.7462920625941433	2.943065389574815	0.5422282193303707	-0.14059451913816362	1.1351434792220694	0.19767457930841212	2.0424879964872784	0.23403076412045784	1.116373740758643	-0.6757059375917842	0.09813248483817681	-0.16871217302197206
0.46254606138848436	0.3377745110668319	0.31875941369926847	0.09761677483616263	-0.8774232478776121	0.6481854787826994	0.4185742532781208	1.1207982143684165	0.45561211618368597	0.2834786730324625	0.14419974815939496	0.05873713766560888	1.0086273098514456	0.3489876617813529	0.35121179420117904	0.10088838554458075	-0.044904821246148294	0.4285785535536323	0.27588351741167644	1.1694577255407201	0.3595898553800448	-0.7159368186019188	-0.11956111669363993	3.026936916416113	-0.16962475508050684	0.5225875639220462	0.7404666432125849	2.910616518208119	0.5882442051243941	-0.14289128276507054	1.0370932836760112	0.14897209451292723	2.0278537157386354	0.22381616542766186	1.101072544071859	-0.7071610948611976	0.09000976424411934	-0.13171632882320689
0.48154324622066813	0.3378422519057099	0.34195831850067676	0.1998304508207205	-0.8441086180381383	0.6598868164507017	0.4848910057108874	1.1901498792860845	0.45153544620100605	0.3342424460539582	0.129421142361364	0.127263775920122	1.0324961078665476	0.41100392437568845	0.3258763075960659	0.11016400388869577	-0.09370815845889598	0.37251060654763835	0.28445970705403	1.1919154739822124	0.4109591723198916	-0.6532913867145991	-0.1751988235760033	2.987097005588862	-0.1575840542099789	0.7531316353535276	0.7059973286540955	2.849623931595266	0.6899514881833263	-0.16144851395580928	0.9386445756127539	0.08177444481917133	2.0632492469251957	0.2100799063521693	1.0851177835842247	-0.7268912975185194	0.08359548136027684	-0.10672760769746588
0.5104072032884159	0.37694496243798925	0.3812917072166413	0.2790841878122127	-0.7974599829382861	0.6567705531262298	0.5840015492736944	1.2662450142216453	0.4745295970383318	0.3514914466746045	0.11259858770520907	0.19739817313652586	1.0127369288501993	0.47499013984921123	0.27907047970967086	0.15064659712954487	-0.10373829925641993	0.29896220532923967	0.2896101943865568	1.2319689493050723	0.4800481349093532	-0.6624314073543396	-0.271045964077388	2.90565964177138	-0.14368168721693259	0.9569966552729461	0.6697201675117428	2.8221701386282794	0.7720274785076171	-0.1904981393444776	0.8238524589856805	0.03061186747038448	2.072434584279523	0.23258130914828024	1.0547807176044366	-0.7476019712468623	0.0780767137893262	-0.046613899618775934
0.5504711185676671	0.41936148982220445	0.4272661426325607	0.3747764961884502	-0.7702287223069192	0.6728396267046218	0.6826399169064961	1.3165767616709396	0.5188182851836729	0.38504325381144333	0.08844219320310784	0.23895285371680516	1.022521729707909	0.5146250332647069	0.2599734248870348	0.24559046587784295	-0.09633916383366248	0.219699161852673	0.32175757361435714	1.2259648081765213	0.571794168324819	-0.6518322426741894	-0.35900225940501623	2.8376212484802656	-0.111014434204775	1.1612061401236893	0.6386751904051428	2.7342701555553814	0.8489855764359918	-0.1944241607464024	0.7320165680046987	0.002382409908828547	2.018894387149296	0.2563478547013853	1.0156917495034044	-0.6963348316581117	0.06150350229060986	-0.05133450943237613
0.5817850623953331	0.482174906701019	0.46451056707611216	0.48832911914127114	-0.7021866437138946	0.682132535046582	0.7599064597506333	1.3633325649962882	0.5377285585753253	0.4202813711047796	0.05888235010237145	0.2856120897188904	1.0014076732520818	0.5367111344161125	0.25238396329032925	0.3579337584743344	-0.11879297241990791	0.1448074093042902	0.3219842199462418	1.2393944135302246	0.6345863167992188	-0.6378622391504942	-0.43415114535089117	2.7696549418794305	-0.1287063218728521	1.3451028675875067	0.5934076548574536	2.6600654908841395	0.9027477020073139	-0.2541801089125431	0.6445247564850988	-0.028678621092033053	1.97595613325506	0.27961730427350534	1.0141466076219907	-0.6520101817645808	0.04718410188002488	-0.05971400494302544
0.5992654182681301	0.5554121482434964	0.4920693905077872	0.5846502519755058	-0.5840407801643368	0.6756192204469944	0.8161999268096312	1.4004163779144456	0.5422877183977002	0.4595618442980787	0.06858561438461344	0.32825039867737893	0.9957608356402396	0.5410038946772273	0.22534136599492585	0.42574565235037864	-0.17958696135716318	0.07665010767135456	0.36107294959008357	1.2500471668756128	0.6784564838852247	-0.6386828976171055	-0.5061879314020059	2.7212390033753966	-0.15174175997371542	1.4982153948492423	0.5314895618945796	2.585320171175381	0.9328989143858302	-0.3174547225631902	0.5947414593457072	-0.018812915787124324	1.913467694757926	0.37117292164846144	1.0043275431154777	-0.5581468656024753	-0.005816032175179367	-0.08582454579104008
0.5770123851413568	0.6109134395559083	0.5089088728670033	0.6122467653257135	-0.4354602823681736	0.6843995355522748	0.8769188959167001	1.4030995661827972	0.5432727969373049	0.4504103585013244	0.05180070661351577	0.3548016951614953	0.9951193466870298	0.5529874050303278	0.1908912501395053	0.4921207687154402	-0.24439496481038522	0.09397299545841582	0.40577473536115544	1.240245520357804	0.7703401495121447	-0.6340020307697548	-0.5748074596075521	2.686895416623586	-0.18258277165687403	1.6311379795714387	0.46315553037882495	2.4675741162084326	1.0045918549035098	-0.4529704761424915	0.5601866147937034	-0.022212109821339986	1.844133322839884	0.41129498354628796	0.9258481871903352	-0.49888998398812295	-0.03532439982631774	-0.12171562015917248
0.5562909781204292	0.6301294458829705	0.5218993956428314	0.6268829960850909	-0.2900596219757709	0.7367902897830446	0.9291585847429328	1.3986435194358542	0.5180825965830697	0.4478364588167379	0.06813492199309898	0.3978326266445845	0.9845072394590204	0.5357773987782173	0.0964432817492609	0.5476301921141984	-0.2638303588565016	0.08606305326047896	0.4100361663202837	1.2343105474749034	0.873511823282805	-0.6715276856891931	-0.6324972287694373	2.695200261036941	-0.19725795848745997	1.6963906798486807	0.3868190370849557	2.3797258063603595	1.0413509351215742	-0.5309904526502812	0.5206049450707039	-0.05452029973099638	1.7901607240347595	0.4710471043311477	0.876015410578004	-0.3933199143439009	-0.03641306550081351	-0.1713311205751241
0.5305176134942714	0.6749235877092572	0.53827111460318	0.6295260243128382	-0.10251145686915245	0.7770147159803716	0.9683191022898668	1.3662266404746217	0.5141708192903215	0.4471605748849269	0.049817508999673424	0.4274199027529316	0.9854748488630962	0.5331206800747219	0.030841316091498705	0.6314444425402461	-0.2688594830063201	0.051798074427364324	0.4404836721481752	1.1730215772221086	0.9512729794781933	-0.6842394476157816	-0.6691483657950302	2.700469454826346	-0.18775945266756155	1.7261303643762864	0.2965476714581581	2.3006485479704732	1.0699905154366385	-0.6172248066225372	0.49882081506343334	-0.06083577793741415	1.7511601398308607	0.4944809304308694	0.7774304812019738	-0.3181243407387683	-0.03828083600090427	-0.21132353585303282
0.5068054097571972	0.6965982544939233	0.5442531434890567	0.6531900921686234	0.05503212002830883	0.8077233972066032	0.9890198865559761	1.2917412779085988	0.523890874199077	0.48579511020246924	0.07062691914713211	0.45409591555953543	1.0213285074846388	0.5327765806253362	-0.014487871370849906	0.7217416560408615	-0.28569115482803686	0.03285646409813807	0.43996846161240366	1.1187810199041515	0.9746763138227472	-0.7079124788653519	-0.6977903178589687	2.719601605696213	-0.1416988310113281	1.6855950897112053	0.2794292468707559	2.2267156461853452	1.1015078273934138	-0.7612612445979002	0.4884558268173812	0.013279484825480331	1.7210489494286463	0.5134438566986245	0.7065256370881828	-0.22102817601603766	-0.05706610689342587	-0.25377660833206483
0.4725441376528183	0.7443837300478682	0.5700619748124548	0.65078590828357	0.15433663407697445	0.8137813799943358	1.0401964146758798	1.2619625979442546	0.5192045583222773	0.506467581564627	0.10005280732809488	0.5054539781489578	1.0343783848717318	0.5842815005571029	-0.039242153853516065	0.7351740632522467	-0.25286951770533556	0.007884674988600807	0.4285668271788019	1.0950107618256781	0.9780703321824096	-0.7507017777993495	-0.6808678807874873	2.7995669135288814	-0.1389394260425478	1.6148647954251694	0.21140628666509262	2.223165504257582	1.1278725963625607	-0.8865991218986584	0.4733255372397448	0.053564631542943886	1.6587360301912633	0.5661827892463076	0.6911785933885037	-0.15031072231276957	-0.06453523788003537	-0.3090584613165057
0.44758476181872775	0.7916516486399134	0.5621372784936162	0.6176241848750459	0.27244215955310497	0.8056633657062994	1.059915113800315	1.243313841965451	0.5367395540192942	0.5128721315528993	0.1484239552996019	0.5531217887154221	1.0301960747854266	0.6363040922268844	-0.03802721093688294	0.8178391456953278	-0.22198375496222905	-0.029369221868547006	0.40789630937123567	1.0496515759523002	0.9543887640902685	-0.7897877883685832	-0.6216841767145391	2.8603520126981627	-0.12056048382650167	1.4232248844346649	0.19800975522069816	2.179059536135088	1.0875600979643927	-0.9826712681092765	0.4604529968863889	0.14081691621462916	1.601246223285002	0.6312638567198382	0.6480582096514182	-0.10274809830980272	-0.08248775106873835	-0.3472013843362736
0.4246517109127046	0.819227326561081	0.5568770716205718	0.6110125080992129	0.3604594276289901	0.8086147437231445	1.0580269199895056	1.1962909148407905	0.514834433260997	0.5111037952428632	0.1745626030956863	0.5855197499944336	1.0089287865724468	0.7112956484068867	-0.03184176545979906	0.8426002004591714	-0.21291012251295577	-0.04786935018107866	0.3846080057651599	1.0245030140519602	0.9185427555620889	-0.8512589014523438	-0.5444629253185675	2.9657782251138793	-0.11229438792847057	1.2346511964948281	0.18315480936918221	2.104590763870298	1.0951572401973289	-1.0730216439065066	0.46200309336873024	0.21031642152060898	1.5601535654942729	0.6398839892686711	0.6603949579937457	-0.02682923964927597	-0.10300136001176208	-0.37456319778754515
0.38810185073322245	0.879930111254611	0.5480094597747336	0.5943549972076109	0.47643859924801707	0.8220221958922362	1.0628532106779485	1.1305770542953302	0.4503886568026929	0.5260706749250854	0.21116683311909643	0.5920232424200352	0.9661012030585537	0.8093947534879596	-0.035389428455149585	0.8030792369037755	-0.20330844938272524	-0.06932832299410384	0.37673113108190714	0.9784688473228549	0.8746635199980112	-0.9322961436119046	-0.445370787280538	3.066444427504857	-0.09829180605902438	1.0699954068034536	0.11894134505111675	2.042984796940546	1.1156903145812842	-1.1653102195831193	0.4519421174289969	0.2450694928531961	1.552417242825648	0.6726002932062403	0.6472193068622667	0.008352341717443758	-0.1426453611735564	-0.3990157945427755
0.3706096367401025	0.8906283604845335	0.5150149755681553	0.516953005348934	0.5586873867763389	0.8083001508349541	1.0516066531053863	1.04117929474551	0.42164577488507743	0.524968117561278	0.23571071353679668	0.5790561051864358	0.9363227911289979	0.9037067138253831	-0.009927210220972659	0.8127229536042055	-0.22667911065949217	-0.08704627058031726	0.3690064665630355	0.9629372021135254	0.836701907762335	-0.9768519032919162	-0.34584909336121117	3.132025007927427	-0.0467375447132566	0.8827937566464161	0.11062756726250692	1.9457979870727855	1.1624911362775927	-1.164695292765623	0.4715168471570891	0.306565157837125	1.5213627856533423	0.7013896037044571	0.6210338342204189	0.0389665830800641	-0.15595693291283458	-0.39845598976720836
0.35882012445957695	0.8821250839629619	0.4989052723148272	0.5023485976896573	0.6266777877397118	0.8353558291160716	1.0316284101922117	0.9572824577723626	0.3757967061601585	0.5193765234280603	0.2468108472322424	0.5513058378526368	0.8811282438663237	1.0510505082125823	-0.01614230222143944	0.8126386768026457	-0.235416226817053	-0.09161206387215032	0.36611392219276906	0.9225024579243953	0.8386672796914973	-1.038026537196298	-0.24349929214837335	3.188015770076599	0.009588809211965565	0.7519288123295286	0.09682564881568582	1.8289573618341528	1.1657604196056548	-1.150449400427533	0.47501408751942276	0.34733781019127913	1.5085536322898667	0.6905017974949532	0.5837989388302479	0.055884350688981434	-0.1714940260408179	-0.3860779789278557
0.3679527716876381	0.8911863924210712	0.47900668553067505	0.5016608081068281	0.6743875930680041	0.8898590469951767	1.017010842821309	0.8545547285667228	0.3467448877678236	0.5193903391205876	0.2580228828310149	0.53083124704789	0.8276311984051598	1.1603556217122653	-0.04616439044011072	0.8039258974914979	-0.24385534704918976	-0.15176886634365147	0.31997917752674454	0.8628819607191238	0.7860051027361823	-1.084489029148972	-0.16097861566645708	3.2294478813724616	0.06973843058920101	0.6377635560226687	0.1273341610701797	1.7884225876939805	1.1327037551120573	-1.110255917321092	0.48927189840591084	0.3543154776621814	1.5154294159250181	0.7161349265747443	0.5389080800207071	0.12380034137607657	-0.15827408691416595	-0.341490407360031
0.3872501258171592	0.9131015073971259	0.4680418113010951	0.5113829362796339	0.7176112332318305	0.9121882430898974	0.9937074819388443	0.7350375656169634	0.3134613803412038	0.564548217682097	0.2641946426581076	0.5044083783432085	0.7592850194253964	1.2744348742584966	0.02097812986852328	0.81089091191683	-0.2349149631055658	-0.20765684315844476	0.33799368835099725	0.854483923478908	0.710044079564193	-1.1136866774873617	-0.0867739454157494	3.2387299009207027	0.15191248510491978	0.5490639526453179	0.19423337545442632	1.741139673156346	1.1235542663704066	-1.054790044779385	0.47107657873275705	0.3821740738835134	1.4579958979941874	0.7301747663352961	0.4948172028127759	0.15690180714680318	-0.15992789623928128	-0.3207884710272312
0.4148123974396628	0.9449313665094227	0.44686287140803954	0.5338883695446435	0.7419895785182741	0.9112285968015776	0.9936972837546106	0.6152954563098888	0.2877547037364139	0.5702356970614632	0.29401701927066115	0.46661000778302375	0.7095101072500978	1.3980148636157623	0.038477966146574484	0.7928845904985408	-0.23868011739892933	-0.24801074169670692	0.3495938104825047	0.8726296222647173	0.6812713234285214	-1.1677573049475434	-0.040619764816463726	3.226000306804063	0.22855393265823434	0.4667060747957491	0.2561141923891087	1.6672490668626487	1.1278977180415513	-0.9834312570403497	0.45364605146393383	0.36571819561703867	1.4007755958793808	0.7524005951925348	0.4994736010267474	0.17290675302833833	-0.15850170518541665	-0.29138403845879063
0.4682663992010473	0.9443505188367458	0.46000173713296155	0.5206006854250311	0.7444867297417389	0.8992430216995076	0.9643112158861509	0.5436446287332483	0.2524521984142885	0.548475040995734	0.26724932853896904	0.43805753061985986	0.683535655552058	1.529129990816275	0.09523174302129019	0.7835206869748486	-0.22290853299937216	-0.30192678344454904	0.40218881522810773	0.9153064298311563	0.6555577742319956	-1.2075144097182255	-0.01332685581496148	3.2260517972971194	0.25598241804790667	0.39244186141144366	0.27537292984244466	1.6319954876818632	1.148241080435882	-0.8929415696124934	0.468966074023104	0.3405487727567041	1.3448339063701096	0.7540352870086655	0.5028753518367579	0.2119865443716161	-0.16063936592141842	-0.27151028482554623
0.474386685519551	0.9331446159458723	0.4425256873293578	0.46783955950330586	0.7306568246683891	0.9461822123283341	0.9251175542404587	0.43108273685594084	0.21169022738637527	0.527102092322397	0.27013359616255467	0.3745505839827129	0.6824114502842373	1.5896609183385846	0.14711299764365587	0.8028597025599249	-0.2312206886001425	-0.36226856836117394	0.4175341660901175	0.9340510244024773	0.6111906063964067	-1.2468526929252302	-0.03370766827662582	3.1683801566079617	0.33066953567671126	0.23911101130591197	0.34224824515391233	1.5411405616782559	1.18877274382663	-0.7795815255834395	0.4782344202870849	0.3133804972436862	1.339374387471318	0.7923746300733377	0.4557670583524519	0.248554421765313	-0.17257891975538991	-0.27268535914763953
0.4832722602364852	0.9075022714554691	0.46732453619857955	0.43187192834393706	0.7304649977424787	1.0041576802211805	0.8797952937797214	0.299464088326505	0.14423660668913554	0.47418697727394055	0.25440620702002326	0.31614862190633186	0.6717927467687919	1.6702946614446774	0.18499175409052754	0.7851798043207255	-0.285123892358691	-0.4144156679620236	0.4490626394998486	0.9379986754957086	0.56531004599895	-1.2990737212458285	-0.056012696371387685	3.167979674995303	0.3839526201693041	0.18851736064613842	0.40031796749169307	1.4847870823607656	1.2546443849366322	-0.6615812166721609	0.5150931653291473	0.2571196953611837	1.2927162851643965	0.7567026249739071	0.4316474326023087	0.27893589013091447	-0.19151806059927695	-0.26049752827246225
0.4748293368607609	0.8928002490363193	0.47886175276431864	0.3825010952115897	0.7400835535310357	1.0581586533138756	0.8112558470932918	0.2095801915802323	0.09100556647113647	0.42495001911039265	0.22592174278412475	0.2683144412358035	0.7092835379692257	1.7295659003559964	0.20295832148969306	0.808661428155221	-0.33631681558279275	-0.43852696408260367	0.5118239723722338	0.908828233165341	0.5328854217686876	-1.26713680731299	-0.0949490960167573	3.125351267910771	0.4290675862848851	0.13071129355104416	0.4501260821669704	1.4798111421924731	1.2568135119778265	-0.556652130363464	0.5458848503207605	0.22258254589607201	1.2651304228871736	0.7802949168902187	0.4211455402441608	0.2584563105107694	-0.1923049694798862	-0.2907361425764071
0.47596167804904715	0.8217785355558048	0.47764204407176825	0.32843618030056343	0.763401408826365	1.0603387268373046	0.741963264501228	0.15441849436069555	0.08050322056081759	0.3515645324114089	0.2335820654827593	0.24794943137946518	0.7228203730837512	1.7512024660591312	0.21146705112809555	0.8700658195680221	-0.4065815937325355	-0.46778601317871293	0.53322748541431	0.9174963639696705	0.5078028941923736	-1.2542291294858134	-0.16336688959999243	3.102649681638939	0.4545347500144854	0.06423499561830998	0.5163577538494336	1.487088454688602	1.2564427506465043	-0.4600586921062623	0.6043123527964605	0.20159107992667885	1.2741665091702827	0.7698330448120103	0.42572048685011615	0.27634667816488595	-0.19749420432447812	-0.33796276373012357
0.4582587334530917	0.7559326883694991	0.5186777391740589	0.32163697991916756	0.8007559613421243	1.0908549268885241	0.6685388875670136	0.13297456900503982	0.05368576257404832	0.2690770866417103	0.27005258610955796	0.25170499233155447	0.7483552613795903	1.7906766450830685	0.20195855781418515	0.8868697770080349	-0.4526011746380084	-0.5045049107983168	0.5401614167747749	0.883843228860508	0.4740721683636172	-1.2881516270988824	-0.19018828588630604	3.0962133700069296	0.4737517682666576	-0.004492065285414015	0.5726170684057913	1.4617068537282387	1.2470766957066517	-0.40612191365694905	0.6426801709735057	0.16803247694623658	1.2950446018753816	0.7993781313119122	0.4525663515713306	0.3120261270981771	-0.19129368751423576	-0.4014423519606144
0.46456883228098	0.6640301261932825	0.5540833930853925	0.27163796221266484	0.7988064011660281	1.046589085912637	0.6031481302626374	0.1323253175812385	0.050552092438492194	0.21456991194651148	0.29218231280696016	0.24816519096739928	0.7871754683499976	1.771506632955179	0.2100457761510083	0.9328568183922966	-0.46934043229018024	-0.5436562653386184	0.52979672770782	0.8525758077656596	0.4174982672783244	-1.2704229869874974	-0.22639820090966664	3.053750876733356	0.514405820646899	-0.10428986299465795	0.6243363748021696	1.443343624992938	1.2567520071775378	-0.3779316345382494	0.6421497976969387	0.12009332381020181	1.3342873992462838	0.8121298854240393	0.46972513265506927	0.3662932454675321	-0.18880945454808978	-0.4142981807509126
0.48872232714882113	0.587828852105865	0.6074836150856109	0.24275901214677198	0.7800243683599556	0.9861575858225097	0.5087404793590496	0.18119245335720038	0.011106760827029221	0.17256926632816016	0.32844972282295604	0.2737817625916513	0.7849605339730976	1.78477469010597	0.2126697354169962	0.9606410419149171	-0.502026485243949	-0.5609493487164456	0.5282334566434468	0.8045730452841221	0.4108084590294486	-1.268252360150862	-0.27582494588335926	3.0375084867571136	0.5498677169750736	-0.1907505607572459	0.6960234788555256	1.3991606254889926	1.2783566511101987	-0.33691138990260316	0.6123016496945773	0.14794402767233178	1.3814669421528742	0.7956629383505072	0.508132053279154	0.3400620890237349	-0.20884917525712732	-0.4648342700692706
0.5051360302819249	0.5317849277128857	0.6465881805398696	0.21557455661529268	0.7180411432218123	0.8896404877254851	0.4376188524247301	0.21524265375975143	-0.013142338231308984	0.11194962419142011	0.3602022262732589	0.2928663702054826	0.8215444675767468	1.7730838849012542	0.20004584896812783	1.0094775058682157	-0.5687848036946511	-0.5397228233840179	0.4883216368419617	0.7210293606962752	0.41129944087765724	-1.2756575761865514	-0.32357704933498976	2.9896892658559406	0.5636331391742295	-0.3083635025203713	0.7171798679409475	1.3426036110803872	1.3039946239181797	-0.29948662476157156	0.6458169919269018	0.1426330709155251	1.4226585320822391	0.7776657738704075	0.5502884791834034	0.31238412544955196	-0.26781180244463754	-0.51818043412116
0.5399503377196755	0.4394034469886027	0.7081056036744746	0.18235835753433743	0.650306511492986	0.8290225775511708	0.3447098246942365	0.2828253264643445	-0.028460013605998768	0.08264165059834463	0.3852619004935736	0.3111110254634591	0.7890982399637556	1.7431254197458372	0.19826038790388031	1.0537078839916036	-0.6219511888455539	-0.5207620319327304	0.46037657473147897	0.6315167939148546	0.3948388691437893	-1.2756347485463801	-0.3964908392700788	2.9583881951271542	0.5756132450032132	-0.40852323098844384	0.7290368260109326	1.2976668523321035	1.3141585087322092	-0.26615384267213044	0.658135717090915	0.19789293074984646	1.4773577703883745	0.7760287367809308	0.530250895877171	0.29285262422201525	-0.3605972821047037	-0.5806385023005781
0.5526822815212137	0.38397102670633265	0.7420806859273045	0.1250463914246141	0.5819868756638662	0.7932921383575209	0.2918031746191416	0.3235747808664281	-0.050944292103983754	0.08808662479044768	0.4198034841256451	0.3218600463233037	0.7747269217182	1.6849355119559413	0.18603309225679449	1.075665864691595	-0.6871524948560153	-0.506774028791837	0.41851740569636864	0.5255283510194548	0.3875386640434142	-1.2752461744063377	-0.4208729557245895	2.9159262739701703	0.6404333830256463	-0.5180135926385492	0.7940518472853061	1.2216090327128009	1.2955537397770462	-0.21310357973019062	0.6086718160131023	0.2091647309926608	1.5524487987664193	0.7865530861115076	0.5782719351054421	0.2617171372597927	-0.42877289539204577	-0.6413331696500212
0.6221324212413708	0.3079981289548671	0.7915675527267705	0.12979049706354912	0.5595703348253862	0.7215235660488758	0.238975560471855	0.3560616743813748	-0.08463172216395054	0.07938621050469222	0.42623279145569715	0.35788895934164233	0.7486022593626541	1.6352029807358395	0.1326523332566853	1.1283296011951454	-0.7350188984589281	-0.48964816631503005	0.4420054869466978	0.40877952224031244	0.4134005189698339	-1.2644360541566377	-0.4222233714064879	2.8726553799556163	0.6841387686401994	-0.5198232464326943	0.7925616381390399	1.1569451591673183	1.212228595621525	-0.19951345779237814	0.5693450770915466	0.20339290641622335	1.584509293445054	0.7311187319440224	0.6122923696106224	0.2724095851232522	-0.49252215272933964	-0.6584988321608485
0.6916724028612682	0.23148305019933946	0.7919301688245556	0.10450331422906142	0.5027263026845941	0.6293700644821332	0.2160168982164778	0.3903359115144086	-0.08703429772409542	0.11400811897791865	0.44578448716441843	0.39142689711447887	0.6990154601124725	1.5773697879250794	0.08418688073268742	1.1894411157798324	-0.7442245211927624	-0.4614477994374986	0.4181619844681156	0.3319967384344976	0.44645359675572144	-1.2548998314872748	-0.4630655528404962	2.7719948987305343	0.7384452567729024	-0.5829078747289392	0.8126829934561318	1.1300352747371893	1.135362321761189	-0.18396753359533602	0.5006434237818028	0.20392459335599167	1.642268263997464	0.7599599771983583	0.6138366335705125	0.25802913206418343	-0.5344258050137685	-0.693867990401506
0.767471878622691	0.1433329349300458	0.771963548894785	0.09676557534523413	0.43688205048450984	0.5523513784034572	0.2087792468660541	0.3843960342397303	-0.09352869065865813	0.12872146985224253	0.46635127006269456	0.46484133011197787	0.5945435256544055	1.4787126165526057	0.03119596222422181	1.2211278483235999	-0.747260521903496	-0.46288637013630735	0.3972420372664715	0.27911785081884416	0.4480853610446414	-1.2648824865995358	-0.5090652279139951	2.6910341080321154	0.8125468398541091	-0.62045455224337	0.7843546802334039	1.0897691056749472	1.0775096938382216	-0.1434018243595485	0.4118703652170163	0.19109955384341565	1.6619984027490875	0.7635369943277602	0.5855665850444594	0.29204154315713937	-0.5911494423142948	-0.7307789008807968
0.843065073612584	0.11330841508787948	0.8084985416561177	0.07767967448146967	0.33644160812528495	0.4885264145009738	0.20321868691280837	0.37277537571655955	-0.11420051488355058	0.13795997281187838	0.45340288206129975	0.5419168084808828	0.5435757936293706	1.3992565300413955	-0.07608856367626338	1.23402638291688	-0.7770371193708678	-0.46761738615544923	0.3881431658384109	0.1969805591087202	0.4414852745522701	-1.1966308600257023	-0.5439850027222812	2.5950243625631755	0.8468647017979298	-0.598938593406182	0.7644980581265897	1.031802369140202	0.9791938374431377	-0.08350555962401554	0.28876882307047286	0.18716399755250152	1.6014041735615128	0.7368816751812035	0.5446766097113215	0.2631263481440029	-0.6040729118943331	-0.7270174000951618
0.940821454971616	0.08151499051645163	0.8089071952208633	0.056053729048091826	0.27540935476878237	0.4299065831046834	0.22166210309885992	0.3198656024209585	-0.11819087110209811	0.1934462533398037	0.39859700636374823	0.6076395451805892	0.5156995663004839	1.3171095448199783	-0.1271133353996236	1.2556049050764453	-0.7684378290404991	-0.4704698632270503	0.39353440338844337	0.14239466667162384	0.44870546839035963	-1.1393890315204174	-0.661317567191021	2.533466333881463	0.8663274562493497	-0.5889879233477645	0.7056653109894314	1.0332951511906898	0.89410584443425	0.010396118240564666	0.18621045467359781	0.18472045067183238	1.5518921349139425	0.7552930215016956	0.4825704902000288	0.19623457839542144	-0.6582314278488279	-0.7297653795443204
0.9999620448097438	0.0582084688206595	0.7762126365860736	0.07648990800201433	0.21699941630371472	0.394774698274618	0.2666488432983186	0.24228195526160098	-0.12749951464766518	0.24503802757784868	0.33288109485389356	0.675496292618442	0.4880640243075834	1.2606914042870798	-0.2294704816886597	1.2388459251493211	-0.7806056946971687	-0.4552512474662273	0.38557746255567366	0.0674499446424556	0.46259035159558454	-1.143034802556194	-0.7336791734517054	2.4738986988146627	0.8346526567945434	-0.5256704173514695	0.6616167912870687	1.0279878325454201	0.8178858041093491	0.08581222661940212	0.11103517063868895	0.19506230474716718	1.4951434661841818	0.7653189354357808	0.4747062642859114	0.10899092333519944	-0.711416069925046	-0.7145250918340634
1.0606668329359263	-0.016479620438338748	0.7306003057405294	0.09970188252604188	0.15887925893949045	0.3522555377248763	0.31107264372809534	0.14494611994507164	-0.10612731253110827	0.3038778323830238	0.27076154368712463	0.6862086861530405	0.5182524614641985	1.2072898047101508	-0.29567360399847914	1.286204108255408	-0.7614199924565584	-0.44616574670722436	0.3775404011421258	0.05836621390358883	0.42401248411107134	-1.1679253346285108	-0.778518882076819	2.4041794269835632	0.8057792127218942	-0.459801930215868	0.5449944548344914	1.0155099927353253	0.7369836025793145	0.14719205215030023	0.051850201356400505	0.15435446165396044	1.4267395680872692	0.7856595585700886	0.49611974571318884	0.028212669121730836	-0.739924920223469	-0.7097690140359989
1.1178407090686382	-0.06948919319867915	0.6794151679376434	0.09959703738764433	0.1639143756259757	0.34070894388323625	0.35310598977357016	0.08518623799906325	-0.09456917876741737	0.27405040321761265	0.21744297806343488	0.722477718870869	0.5021456468014979	1.1779092923954941	-0.3679793453993261	1.267743155332252	-0.710270391086114	-0.4910802244476672	0.3912203790767362	0.025714500029017966	0.41087731526118415	-1.2083165627486248	-0.8210147685804075	2.4089468745239655	0.8227068104698174	-0.34467204692953335	0.446643489705596	0.9665850179421547	0.6355015483665122	0.18146628639975873	-0.0441444314630751	0.1446792140896157	1.3962445892162108	0.7877924265409998	0.48564916588938045	-0.007372169488630542	-0.7748273206329123	-0.6726365602116112
1.1256348120631947	-0.08294789220844133	0.6010429166215026	0.11594309251890297	0.15828405127930736	0.295572487786181	0.38915912058459556	0.006626112761747435	-0.11083072122868062	0.2720716488470406	0.15852496710657973	0.776488912427251	0.5473395165075237	1.17666514015119	-0.4561585015790233	1.2510499979779777	-0.67019351130746	-0.5034184290720719	0.3752473164623517	-0.04192740488374919	0.3818196082839906	-1.2396573439040188	-0.8135838173063001	2.450511716868595	0.834095881585894	-0.26685887442882994	0.3736863089893044	0.9394744021718129	0.5663225082775647	0.1974043759874145	-0.12050133441387174	0.08002824222784401	1.3552150433070245	0.7820986265247194	0.4869627315822547	-0.07998282710795276	-0.7626255375437018	-0.6290561952055816
1.1088129292078153	-0.12300066977191518	0.5400341790786177	0.15919602362463042	0.14077338203538556	0.23841834189638633	0.39465084279426615	-0.06518330199680057	-0.0903254479961807	0.24646451591466842	0.11041476618952528	0.8168065527016768	0.562134633028306	1.176018205842339	-0.5157966448452733	1.2682917763906307	-0.5671283556327044	-0.5046212825514819	0.34520297479020046	-0.07607576776146621	0.34602388567050335	-1.2815757827728231	-0.8500552853876358	2.572194622175292	0.7813734037730405	-0.1455346383858965	0.28370124283504533	0.8929093626946111	0.4804262902169862	0.2002538559366632	-0.19389605866145682	0.03620346520772646	1.2790506012247866	0.8182027875565099	0.4307751687952635	-0.19335246116529228	-0.7510322366239565	-0.5998450999886588
1.077920373717403	-0.13614612214550353	0.45709472685813035	0.20030982647259776	0.047616580843485336	0.1637398543616422	0.39134255182896094	-0.07399606761478375	-0.06605170878996872	0.2320314572316721	0.053530511731779064	0.8537490255583936	0.5781675692717163	1.2000921167513472	-0.5686073776558545	1.2239129276466225	-0.5049287023435147	-0.4708216696295963	0.3073130004879213	-0.08876434501999794	0.28793843781976425	-1.290784182280019	-0.8829263863561035	2.7319392999490373	0.7555553947528995	-0.06467164130590326	0.24009691961916485	0.831908738024563	0.4811089068737198	0.19538444906394906	-0.25091338357170007	-0.012788756666939415	1.2612607263989843	0.8387326649171525	0.39235049464703664	-0.32143310173877276	-0.7537625307943662	-0.5960625499540839
1.0845047638389562	-0.12255154589104225	0.43922593767589113	0.25734414458853727	-0.005786334736657678	0.15550234996782836	0.35709296989960737	-0.09404194433015145	-0.0582641329221761	0.2113787329064774	-0.010788121159600022	0.9026280300842267	0.6328730216098287	1.2136441786851777	-0.6222565360841966	1.1733488639748322	-0.46615596872225423	-0.45371568797204204	0.31680781833725263	-0.13210138036147617	0.21110242689180758	-1.2955234068849046	-0.8818096890848401	2.912455814738192	0.7214755314876351	0.04531562313668482	0.16927050845305508	0.7334884978493552	0.46324566058120176	0.14340383178056776	-0.29765142972947894	-0.07426983713669717	1.1899732123198334	0.849892242853765	0.37480630601446807	-0.42983650365930276	-0.7453032863413332	-0.6009112444474867
1.0779797857663826	-0.13876837778855275	0.42303194607256034	0.29093647218165375	-0.05037990485116225	0.15162720029026408	0.34130771043398395	-0.11659485522737127	-0.051561262655616405	0.19895545965213873	-0.053217041984481364	0.9261162824870413	0.718495471051929	1.2587300933564993	-0.6599260087220942	1.1200249591924005	-0.42996724519501966	-0.434616020083867	0.2988045814949393	-0.17366043751335306	0.1879875183011705	-1.3001224880284432	-0.8550522542712518	3.1023762099091527	0.665803790457372	0.1532208639084453	0.12424563413921227	0.5862866952180958	0.45760107919125687	0.11142636115801619	-0.31438236241388046	-0.11817963598830436	1.1194167044016057	0.8614231413345397	0.3571542305813408	-0.5367098551914127	-0.7144528878662806	-0.5544744963602561
1.0620420056934963	-0.19733503035640682	0.3726665025270818	0.3598318893235781	-0.09920489125157324	0.17069787636414252	0.295680524264669	-0.0865531286164424	-0.021808532550577863	0.21416791146069847	-0.10874745653727887	0.9649401271458448	0.7905556896728729	1.311832773238368	-0.6600195614074162	1.0547360945916942	-0.34413950148698297	-0.36198860875009853	0.28503469504562784	-0.19971181372247215	0.13411273334872847	-1.3383193732187142	-0.8278894961467316	3.294249811116707	0.705861690174274	0.21368920827699506	0.0824358784319436	0.47085594521145424	0.4999674914131744	0.005161743129606089	-0.30019560982549576	-0.13682603722549974	1.1153417237257495	0.8963595048718446	0.37487566181482695	-0.5912503667790002	-0.7047220116689416	-0.5504635619746792
1.0344189491810454	-0.1611395955765351	0.34984442291819995	0.3811274288537778	-0.1573853856666066	0.1557836898358207	0.25548438110883626	-0.022677782767614646	-0.03669252022767752	0.19344292600024277	-0.1349441485273819	1.007961692898657	0.8277191598981275	1.3645333719503756	-0.6979474330140818	0.9791370391942538	-0.2689329515479921	-0.29737675352310716	0.24868659435668322	-0.27932598279369103	0.0829986017768006	-1.3407470111093136	-0.7770561862755947	3.4518662151774686	0.7207713332040652	0.33141936514914594	0.059606962086004744	0.31898077785059664	0.5190270493845619	-0.10539726537937515	-0.26827578278151676	-0.14302467669883118	1.1165245597867257	0.8544827740940019	0.4125121575285956	-0.6077861378022297	-0.6485504397235068	-0.5733304135609916
1.012063307607948	-0.12800464810227935	0.35372333527330124	0.3615666246813446	-0.21915755356963595	0.19274035139673146	0.20447306357351333	0.06742061438950583	-0.018038551251718816	0.14644649703060048	-0.1500910390705395	1.0696935002781374	0.8701933143311671	1.3952462830721193	-0.6810869809508828	0.9058422968408705	-0.21402048092937784	-0.278338262044225	0.23683294930194063	-0.306124173612191	0.06769205406667103	-1.319502602252356	-0.7464967557824727	3.627155872804842	0.7721365566648426	0.4185810247888869	0.0672340289745271	0.22708033983382037	0.4999501661173178	-0.20687933195715313	-0.24393648428161568	-0.1540878817995647	1.0963449620949233	0.8845148893551084	0.42715003573093363	-0.6518117578452421	-0.5723137968969958	-0.5591053311271265
0.9704384876930711	-0.07939123681059294	0.3417984377666544	0.33161184852171327	-0.2243518457903871	0.21101102327511295	0.1792978259750131	0.19008681545446887	0.017695089271346658	0.10610930419262754	-0.18890069664801395	1.156399850994735	0.8878788844289447	1.43935154227815	-0.6859557530309336	0.8219553502021306	-0.19016699538809795	-0.2541066045509121	0.22960261362264842	-0.34313356287911984	0.04941179189253371	-1.2874659782758047	-0.7163516976646566	3.815017220370149	0.8201856279151324	0.46559418081037973	0.09565598088514024	0.12683380521834572	0.48781639516443975	-0.2853400857745283	-0.2395286721198726	-0.14401414698638135	1.0694574242583443	0.8927654296378529	0.42991939040349403	-0.6731988262518114	-0.5036770680123749	-0.5212500460941284
0.9140792367365973	-0.04150687246076919	0.32831008514748733	0.29317852934812805	-0.24300735445383767	0.24986496970842392	0.15198759850725657	0.2659205205453875	0.011269225832475189	0.13125169458841146	-0.21466803787542185	1.246847012324299	0.9031283796135098	1.4774759217643119	-0.7045275740445827	0.7400988170023794	-0.20709124769593953	-0.21034952015597524	0.20862345564680856	-0.3468172780691301	0.0059983711437122085	-1.2190309301724587	-0.6952782808028303	3.9734706310013665	0.8323145374537513	0.49139994094725215	0.15712243846925433	0.06113713701447095	0.4852158682564271	-0.3546908303898136	-0.2297826968830723	-0.16997284818941866	1.0770137927782453	0.901583795681755	0.4516011256296271	-0.7260433332414264	-0.3826396215314406	-0.534007469645631
0.8935362990415413	0.0016002046111508073	0.31972716672387563	0.2765589324295492	-0.244958275104586	0.252639492710164	0.14021736417431152	0.33265971470578554	0.037834100329566855	0.14454911781235086	-0.21998141095041132	1.3226295923162232	0.9009359847507806	1.5048833155097057	-0.7207541260158619	0.628884220896276	-0.2254171004462251	-0.173440641293039	0.21967305402927342	-0.277312216802788	-0.0416586720073385	-1.1261973528767741	-0.6628669493666007	4.068579292841825	0.8435491378254593	0.5393556694597008	0.19229542982250092	-0.03462256364390724	0.45361452861474894	-0.44586047055401296	-0.20091617897822336	-0.15657365501146975	1.080646137420035	0.9315514461707075	0.5051763841499335	-0.7178983522672697	-0.3087459511215998	-0.5432965032029918
0.9071267105166225	0.03360171152164882	0.2851393883058223	0.2868812511139386	-0.29925250565288625	0.24736386656073533	0.11903624543081077	0.41161216044940696	0.02910691739600963	0.15537382140776185	-0.2548072978147894	1.397678435695188	0.8728067766061244	1.521303390733977	-0.7982732521039824	0.4820184457531906	-0.2869512704785164	-0.1472980704013425	0.22793214056056135	-0.255985284826164	-0.08057316460798325	-1.0354786139703216	-0.5991053037888618	4.047027660914911	0.8975457093553739	0.5136151150788423	0.2734915915706175	-0.08919379516073447	0.4271622669015279	-0.5306264016180592	-0.15834170955344812	-0.15645849550374594	1.0587863990979605	0.9050295500914503	0.5683044043146157	-0.6536216987516306	-0.2561636721853782	-0.5485905998039705
0.9028453412745489	0.03600068375312923	0.26948534230264237	0.26245890379768116	-0.28470481415322235	0.3051391954253704	0.12489051308997748	0.45137923193165264	0.04854764834447738	0.1759628922804748	-0.2518553539346201	1.4882981626912866	0.8687668803655765	1.5281275844376228	-0.8475893888734725	0.4012460947544934	-0.3270732654374352	-0.1521789292652847	0.27157631945443433	-0.20308013858261895	-0.06565158582983344	-0.9660318419731097	-0.5251646052752227	3.990948792810955	0.9568058887458821	0.516275645769548	0.3060816070273122	-0.12421580174138043	0.3980592349223112	-0.6286877682897904	-0.12624899840274253	-0.10932706744291701	1.0822201818602522	0.9246079161812955	0.6372866002918736	-0.572537699132363	-0.20435671961144847	-0.5348780665818023
0.8708359461370032	0.04743053404293865	0.22300767758738327	0.2684094813327049	-0.2698894492658078	0.3165818218366363	0.14078081385320457	0.5109597121281281	0.0870489194984081	0.21674535982526252	-0.24720489340085816	1.5790656030976846	0.8229807563957671	1.5426696236567563	-0.8840563869095229	0.2948428971118865	-0.367694644007366	-0.1473446944546142	0.34955656607788244	-0.1446450670156728	-0.03995753787376457	-0.8967641933136938	-0.44409512099052006	3.926963273439943	1.0049755907404154	0.4725896328551554	0.39103592651829205	-0.1295487560476328	0.38127188950246255	-0.6424117424884932	-0.07838281019259814	-0.03534464024418958	1.1093269055557042	0.9243736480883875	0.6877098279021968	-0.43563577178884916	-0.1650366387597812	-0.5061652912842917
0.8499329364482922	0.08039961182182938	0.16718107078376065	0.31931617597821954	-0.2764959141751765	0.27279173361446973	0.14558670817318065	0.5898836178026647	0.14635603853054144	0.2796353325450239	-0.24998560061320801	1.6687045410519388	0.7897935480261602	1.5322484503377114	-0.9535136103400642	0.21683911375789325	-0.40812234330366054	-0.12355276973501647	0.4202866953592828	-0.06424119058761735	-0.0179033202095355	-0.8095348336964159	-0.41921513050765535	3.8443725225780048	1.0764510592996113	0.43931102138840455	0.48773557175500715	-0.09725279914995502	0.40342661157855736	-0.6998562756585469	-0.08204121370526947	0.005097204713638499	1.140378787080952	0.9012770263236505	0.7246137468779954	-0.30524908853841637	-0.14978055664610457	-0.5184327935667076
0.8259489286595061	0.1142809799889195	0.11050553877302993	0.33552337289419787	-0.25877246669570636	0.19863949927076133	0.1775279311013116	0.6069608422926749	0.175906782708057	0.35855628260549127	-0.2583963428266983	1.7391435359215237	0.7415467186058508	1.4998004377843517	-0.9542555799133033	0.15824548816135625	-0.455733067704167	-0.13635520999056985	0.5244272701189289	-0.023141840779608246	0.06603282753707365	-0.775610046916064	-0.42045079321882345	3.7230208727766345	1.0605049893569345	0.401664303495327	0.5614598066706603	-0.08876983548927989	0.3962608692124404	-0.6875518133601626	-0.0810786301618872	-0.0004445748262245086	1.1626427825902086	0.9098199048425833	0.7234396731605272	-0.12043787627800659	-0.13119663037295182	-0.48985180761681296
0.8027733230841824	0.06740276547204957	0.07118562027887984	0.373535757999414	-0.24291293751299903	0.17106115526136817	0.19371499902573028	0.5948537372718099	0.2397148533882681	0.4493065758085578	-0.24305807012538932	1.7875648318938608	0.7016353537676803	1.4822337786985718	-1.0085532358784302	0.08428609472049656	-0.5025187172419973	-0.14103308939026885	0.627286875962365	0.07994904308366382	0.120635835354343	-0.7353531192778695	-0.42109925863297687	3.6170688852151565	1.0952216132856858	0.3350643863168165	0.6458384603048332	-0.04966593122096281	0.4021176854766228	-0.6718578281846501	-0.11436394862509307	0.0011400394437238322	1.2029823621187397	0.9147348165944976	0.6543829514006047	0.061332058511984	-0.13895321071925468	-0.4555499515436745
0.7656854899588238	0.03902323901445194	0.003238303275806054	0.425693887501805	-0.22054691790071423	0.08992626960351831	0.18908961256668472	0.5624850811859271	0.2735763348899214	0.577604593961502	-0.2244442666054581	1.857812009349124	0.6534774423020164	1.4593263382004313	-1.073716713648181	0.02503987679160106	-0.5197896239218096	-0.10286924979069449	0.7068592742813022	0.1675436756350152	0.1594017333178282	-0.6892236611443587	-0.43933010953603907	3.4960359043541454	1.0823806103956992	0.2742499274665662	0.6988440751576053	-0.049483869225497	0.4280831063762851	-0.6416973028058593	-0.14109212454886716	-0.044076108359282565	1.2599126907237534	0.8963329758034113	0.5694871597004828	0.31097287125888873	-0.1787099284489723	-0.43698430348582634
0.7505002463133607	0.015284348523273966	-0.03253409305442568	0.48625331543087275	-0.2208405083305826	0.07482767369139469	0.1794875122017538	0.5065158968393652	0.2605345770976625	0.7111346365746085	-0.18158568024459545	1.8818507917323142	0.5864216488594634	1.4365935264638543	-1.1439731673472873	-0.034898262643714574	-0.49865007064859324	-0.08836937105888026	0.7738548373944856	0.22730848985429178	0.1871375290489151	-0.6328291927212569	-0.46009037993913326	3.357319943944499	1.1107275394912142	0.23879594718421643	0.7588017916181986	-0.019121227758167585	0.45761753822232143	-0.5991847400513	-0.13082822955166312	-0.06566290390966657	1.3587230404849102	0.881370062723628	0.4618093044647337	0.560004425128744	-0.23689839337906352	-0.4432781341652253
0.7741748062264324	0.018186432459563456	-0.07216053014032417	0.5536143116537315	-0.22863058618705767	0.015183345718429265	0.17176544710024494	0.465983093897671	0.2715097794581153	0.8529075119502855	-0.15216193252198112	1.8902536545940254	0.5293185120010204	1.3976245900845812	-1.1881848760483573	-0.06321065814617877	-0.4898338311856219	-0.049087025130814685	0.8750041607911955	0.32016643788266785	0.24916452267964745	-0.5921669384006363	-0.466618684752916	3.23505290759991	1.1087997119734134	0.20636966809965127	0.8099002115231333	0.024272415391003745	0.489467495859536	-0.5354406764333649	-0.13477233137629713	-0.06466102503049291	1.4461816096282814	0.8831036984594849	0.38146992547173675	0.8350442382619674	-0.27927538761362636	-0.42102697311041676
0.7907998034781258	0.004637466486295006	-0.09748180763770001	0.6080217526206845	-0.2176978118848163	-0.007218151548840026	0.18121865397536824	0.4585304101926056	0.2549213873397192	1.0367879418110963	-0.1610429460254034	1.8477261936989813	0.44300225185376324	1.3272094260759335	-1.2417913712262378	-0.055640763414618544	-0.44897830779488934	-0.041829685121531394	0.927156042869673	0.33257032876428383	0.32561436089534906	-0.5921526911357324	-0.5184458657247427	3.1767885541240175	1.1291413741966465	0.17575585674810612	0.8584103536894325	0.08801401756452443	0.5228992530084196	-0.4653296152450671	-0.15841130273200243	-0.05991751387563867	1.505693555333717	0.8607670005638101	0.27208278629372484	1.0857372007567003	-0.31702556573833995	-0.41106752097430704
0.810394557905154	0.028908959610573038	-0.10686094689420644	0.6350481876400498	-0.15080966748436886	0.021146867852102846	0.2052063130198926	0.4663865914261051	0.21836068164864536	1.2021024679195673	-0.10777134457604916	1.8622847154078994	0.3770549447260695	1.272040409424679	-1.2900129415774673	-0.03719811529322016	-0.38878984860281973	-0.04573184253822214	0.9400255691382977	0.40015352501976686	0.3862516624252835	-0.6138849727666618	-0.5406243900359232	3.1454365650187652	1.1197202659571974	0.18973434069365142	0.8307719814121226	0.12690028186517316	0.548809146334863	-0.41519411339376544	-0.15951234007272	-0.055053239903167774	1.5649764219664157	0.8574729889689972	0.1331227045206378	1.2661331131845721	-0.3811773692400299	-0.42499665096807143
0.8521084716040275	0.08336473923955669	-0.11473828714209303	0.6534713673114518	-0.09154310615476609	-0.006001670522766069	0.20226566659619993	0.46123440599900906	0.18444319874551104	1.347056496916511	-0.08354954018502739	1.8542682876290564	0.28668112348050834	1.2383209006216462	-1.295013977798834	-0.07388310470535986	-0.3125402116886645	-0.04118650193353864	0.9189318147150839	0.43634382729576127	0.4091786207889676	-0.6148970088197031	-0.6167138216938609	3.1183010751782154	1.074920244900621	0.16169780625504265	0.8565758837016288	0.18867835891005455	0.519778360839366	-0.3668179004183427	-0.1818964365351124	-0.07120563795657835	1.5913660582294153	0.847103406939931	0.003720095904102849	1.4147469689380963	-0.4173524354310688	-0.4118806534608709
0.8853590587705362	0.1021409033815012	-0.14226170150967402	0.6472381458981114	-0.05906136569952607	-0.01910370542957175	0.21166125373040523	0.45413467718771877	0.14129411011466836	1.456207422022557	-0.05193969198813593	1.8000560659221467	0.18463085764389214	1.1699770450197242	-1.3005134240161376	-0.0856913455352029	-0.18890993851646992	-0.047534235593275596	0.8670730710797121	0.4532491369934091	0.4445809961597602	-0.6141954790987055	-0.7009966699394109	3.0876012989850072	1.0455089965284823	0.166339835076054	0.8186595887472083	0.20659847060425265	0.5026514396207359	-0.35327784596557316	-0.2177420514093688	-0.1061283994310153	1.6666081286915326	0.8142081398078178	-0.11317773311690633	1.5151218060104272	-0.43610435699516226	-0.4490804859311159
0.9206845255200221	0.1121986308400142	-0.16521855722399148	0.634717638019645	0.017950274656511715	0.005210875344176194	0.21361012673740248	0.4338011432883605	0.10058940618905468	1.5482260825998	0.003451277998771818	1.7474035858178276	0.09977018045640826	1.1065053940108789	-1.2616656714363883	-0.11076361928565633	-0.07839025676647576	-0.08575539653972993	0.7956641019413329	0.4519588961574679	0.4765146385418147	-0.6537827852864299	-0.731486370753512	3.0599623465456878	1.042873904618008	0.1308492735883216	0.7744016870659258	0.22134512861054373	0.4465339400777649	-0.30741933160760837	-0.194001254245041	-0.13770871585044525	1.753409140258284	0.8054261540173705	-0.22654575866995072	1.5738058833495079	-0.48458009015582243	-0.45062529031084597
0.9565660025774338	0.12796818954484673	-0.1670807329770661	0.632162208863144	0.061106979467467716	0.022045030547888533	0.20607009922445893	0.43398559930135877	0.1040131269023985	1.6048370762330042	0.07917427296693376	1.666909648100916	0.0185929691178357	1.0513158693555975	-1.2433946706953678	-0.11508190880385834	0.03863124629839139	-0.13440830255394615	0.6954093227822455	0.49396544655324853	0.5132829032647651	-0.6792894715454214	-0.746968511128561	3.050425162998524	1.1105090272457878	0.11535456175069621	0.749484334339676	0.2592503097540865	0.3743493076636862	-0.2702824814235788	-0.23081487360500885	-0.10411273684865512	1.8171453177107921	0.7407455199321553	-0.3248588152595123	1.5700362841572348	-0.5311672940300538	-0.4336735934154964
0.9851889595021023	0.16393998772837992	-0.21296536691422321	0.6654423278913985	0.09493858287226926	0.01233121623863623	0.17322786671931006	0.4393831168494022	0.08862967024351658	1.645677999347211	0.13373452603270913	1.6247770230514107	-0.05150036851526139	0.9874110644435158	-1.1891349196975702	-0.08597668377353217	0.13693425209090077	-0.16358688647298042	0.6235105990435056	0.5301688654904609	0.5717574931524378	-0.7047327654796728	-0.7736281534817048	3.0489737032109323	1.15128053146117	0.11957721664686602	0.7352227054007664	0.2832553934198179	0.3206239117195787	-0.28407630285450375	-0.2451452079091494	-0.09132238659684747	1.835942424051494	0.7110066925960392	-0.3766697831767643	1.5666330777604383	-0.5767508899260659	-0.3793312736575062
1.0260017775037376	0.20018395009564385	-0.22654919328277248	0.7058460307680787	0.12586897408200784	0.027910642544078955	0.15078472267693008	0.4334295600243694	0.06101489105796667	1.6726777685530378	0.1850088909796456	1.580670918837766	-0.12850800060228215	0.9303285888710772	-1.106997274962635	-0.07974543040149386	0.2117887893715647	-0.2332218072903224	0.5451329371003466	0.5446014104060984	0.6461098646167891	-0.7197800223117088	-0.7741097147784963	3.0429619020883414	1.1981987594015344	0.12520606472184237	0.7195782744795336	0.292101112687877	0.2523673570084936	-0.3122324539336173	-0.27842246821483785	-0.06539969505599498	1.8443200998947198	0.6752058443662048	-0.43180874869230335	1.481176649228447	-0.6250450441876944	-0.3902361528097704
1.0412839361432433	0.24951189655913342	-0.24383223811069293	0.77498838832311	0.1274142011915757	0.0039172776666951984	0.1444057584389567	0.44686729304449135	0.051647534815693605	1.664882101294155	0.19758905719057102	1.5669335716799422	-0.17237933446613135	0.8761936727865166	-1.007514478475895	-0.06955152365967768	0.2763928814658681	-0.2868973146727133	0.47799093152334376	0.620071558047654	0.7816712529897336	-0.7237425228528236	-0.7391242541395185	3.051376592886882	1.2112733888047726	0.13386940626085492	0.6818041178330472	0.3350499546315807	0.20429832365551284	-0.356327875004654	-0.3239221220742241	-0.022101310996741123	1.8059079913430485	0.6556953996046617	-0.4721903099164795	1.4097320292738664	-0.6494486819032865	-0.3850161495650611
1.0323047352268018	0.2713290733984782	-0.2602100783490561	0.8264350491187258	0.12611086647510605	0.033699151686795915	0.13525798718162255	0.4481315618683399	0.052772227187221854	1.6149550601388847	0.2300759267181219	1.5358612507504217	-0.20218386769393654	0.852285690273727	-0.9424211652201351	-0.10603244815328991	0.3889505776693859	-0.33472141590733895	0.40568414481528325	0.6357567230217203	0.9015908809719402	-0.7694876089890306	-0.7179848386209978	3.0125252995263074	1.2586418006145537	0.15563221546009648	0.6146001698791692	0.31580225253136607	0.10842931879419808	-0.4400082488796497	-0.33335456172763944	1.1957056760877883e-05	1.7643061741836532	0.6413453339298578	-0.5501023334437489	1.314698033813223	-0.7129376935159906	-0.38555290541303894
1.0160314641061174	0.3056678723522305	-0.27711050067379606	0.899130644001168	0.09726812361862681	0.08360476008019269	0.09555339650583794	0.44468552426574304	0.060025929277935285	1.5244429610483454	0.3040756197841176	1.5268297308154946	-0.16553331158717755	0.8499508850879887	-0.8905558790733673	-0.07101581067273036	0.4367989178454187	-0.3899798670850985	0.3366805155141533	0.7008893389447132	1.0106278537550448	-0.8125767808329238	-0.6679404606691866	2.9358542390160496	1.2771647725831927	0.19704883518749505	0.540069647132732	0.29102540054553216	0.05440021041373254	-0.4976953956431614	-0.3236041911321936	0.0005502813557238973	1.7508795478169723	0.6566842339046024	-0.6106800208466246	1.2147498320175643	-0.7499394822749703	-0.3635121316013889
0.9900781387804969	0.32627549730989164	-0.28368300270072144	0.9747902355833438	0.07974167286874403	0.07849248766775077	0.04443142867158265	0.4232986087525192	0.11154540212556327	1.4679053641858608	0.3392755832220928	1.472466295380506	-0.09597766240893013	0.8779405818568154	-0.8035559141677135	-0.016651670156156657	0.49694310790243784	-0.4589842059917614	0.2835086661489736	0.7274507887897467	1.1158266132569719	-0.8048006956852625	-0.6432065294100325	2.8962883720351744	1.2894616711538316	0.17284896085722248	0.4852312588816221	0.2686003118508541	0.038407056555930595	-0.5439382113470959	-0.3357126716409934	0.026389936086225457	1.7635087470317239	0.7245784282402938	-0.6526603259385688	1.1450887845390765	-0.7294808594029019	-0.33652488953501053
0.9481101572025048	0.3602957518559208	-0.2856466541247966	1.0344821589599795	0.05879444465425819	0.08185600996399346	-0.024957526761487138	0.4195915982275678	0.14756051458753683	1.3842447635868746	0.3839405275644803	1.382713387079348	0.0006177771468365067	0.8618473917876408	-0.770273739875927	0.05927922514742419	0.5750090086501445	-0.4922584741517818	0.2647037761186436	0.7069660223796784	1.1995854040430483	-0.8253510066108086	-0.5993553967332687	2.8568226254574642	1.3103150911310022	0.20991678360092375	0.42296944341809795	0.23686447357204274	0.03995758390858003	-0.5735479106455137	-0.3294741926033662	0.042804302134144746	1.7666558124762424	0.783713709297824	-0.6918526254029208	1.0620183532951468	-0.7610555912441078	-0.38515097000452375
0.9022345970699867	0.3957532141226553	-0.2509893170727127	1.0699933168340277	0.006360459121160433	0.07254212876282048	-0.07983599575810445	0.3959860789695846	0.14805079786282535	1.3139234383568341	0.44218900944562706	1.333823958607167	0.1400329044604346	0.8965400985999535	-0.7649493016992677	0.07161367299267757	0.6260371049117587	-0.49647657176207244	0.1975697413661734	0.7126325043773275	1.2812183188632809	-0.8691808481337773	-0.5112366913008548	2.8083271627474877	1.3054590045016536	0.27606346255571107	0.34569215863811315	0.2485925061825854	0.04507027871574	-0.6258262609781444	-0.36860629039290044	0.08970740857390172	1.7294914428799448	0.8884725070177903	-0.7109340029233688	0.9678731813275737	-0.805515149586272	-0.38655074505905457
0.8767505200576249	0.42887488184955974	-0.17768783697853058	1.0618247034403487	-0.07086066031939509	0.05127116519265307	-0.1415125743646871	0.3413297378009039	0.13491153422975402	1.2250325493009353	0.4562072488929507	1.2915415199566946	0.24938239770062406	0.9381023653066386	-0.7809927807432369	0.07124234701417534	0.6628565587617118	-0.45656907330442265	0.1490732764358802	0.7101097191444994	1.3101732470805854	-0.8892832586678965	-0.4565796557878426	2.7810829707549303	1.286294815803393	0.39622633750849173	0.30767142555131716	0.24245277016185432	0.06142275920959857	-0.6931121435507704	-0.38793121723796814	0.1309256301208354	1.6743939174294766	0.9634808988026847	-0.733802336880707	0.9279264908040563	-0.8224641263339276	-0.37890271094908023
0.8544473923234046	0.4317466625325861	-0.10967277669537061	1.088426077653848	-0.16731600032843003	0.05339288725449657	-0.1941474428299625	0.2854343063353316	0.10148267629944722	1.1511720848795375	0.4693011062209377	1.2816957560998765	0.36443293024652235	0.9734743220705122	-0.8344903999511308	0.03274167069467958	0.6750055511020658	-0.4335892009989538	0.09363503607832332	0.6555113426825789	1.3639501245706518	-0.8841835622527865	-0.3916673446128751	2.78297095550032	1.2558192015430607	0.439207313185981	0.24170370403783856	0.24636539019264636	0.07953167819735767	-0.7522803062218516	-0.37200287704224944	0.09164686967693772	1.6159668137959735	1.0529078824880098	-0.7069527751344096	0.8554419473625842	-0.835261944124856	-0.43138690825686377
0.8338385524323992	0.44188467524663677	-0.040845285844034664	1.0824789219575448	-0.27955767598390274	0.05583905392918709	-0.21190248158026223	0.2650796134192381	0.067726880816117	1.1019130650080278	0.477328484789788	1.2626533273152898	0.4605345189544844	1.0217476777313603	-0.9058920675567583	-0.01739016804386442	0.7144962661704354	-0.4186896875248098	0.04029704460627901	0.5775189159173092	1.3977161612874782	-0.8715120608556731	-0.31688560194578136	2.7556134844230398	1.2016889610804253	0.46419722511367584	0.1363424801718	0.19699114541697232	0.046038000441083346	-0.7931694302754009	-0.36999346558144486	0.061648227027086645	1.5563968733885796	1.1522099022957142	-0.7072649835375437	0.7372125227196391	-0.8590729679161792	-0.49365006039109477
0.8246319680509885	0.39676814636232993	0.015315689377028449	1.0555394700784562	-0.37275535943909055	0.07148966377455021	-0.24151290950185578	0.2666910025907192	0.04746210831826211	0.9961955304553959	0.4852008954333547	1.220711119552995	0.5847034954012471	1.0422239875703019	-0.96351487629413	-0.07263196776958514	0.7593334808112613	-0.411642882363872	-0.0052012271110868594	0.513204762784009	1.4032559581135333	-0.8755935980954653	-0.22325426143174054	2.7503145405709803	1.1595179910747966	0.4890908809253497	0.031735993918126246	0.20710786334074852	0.06094719716364292	-0.8317258202747162	-0.36413518506666076	0.06853432899040521	1.523531702220269	1.2078159531125834	-0.6844085580979383	0.7065076213607263	-0.8486597097007541	-0.520508375807714
0.8313727143629294	0.3454461186876433	0.07457180897092804	1.02863560532206	-0.45511985533655225	0.08603547306914705	-0.3071866664187081	0.250157937398202	0.030196541065284556	0.8813215914301363	0.5543838584202293	1.1830280984649189	0.7015162920987084	1.0770726795041539	-0.9807221184839516	-0.16038354369685628	0.7936030845466034	-0.42894734927678363	-0.03512664020391475	0.37852565212849937	1.3738861269614073	-0.8443921679973585	-0.17662594343080357	2.7430086117229138	1.1384509595927108	0.5384852017266244	-0.022678687426985613	0.17094206035949427	0.029643324189166532	-0.8691635379598666	-0.37644929510409614	0.065176585308547	1.4890333831875389	1.2681509183950612	-0.624354433827646	0.6262971278429965	-0.8567182094254235	-0.5279113966600235
0.8255552546100204	0.2789675621770402	0.1205841940370805	1.0100906081922063	-0.5391529053707711	0.06487027755969955	-0.3507589184649984	0.259194243458767	8.499122397267466e-05	0.7949740411682865	0.5956162063695303	1.118845914625735	0.8242625153082701	1.0994692842656217	-0.9682296090388662	-0.20550301219130573	0.7999563779238843	-0.4795719885222226	-0.12353150993322697	0.2651659830347189	1.3360842162422293	-0.8074813465911627	-0.16486666901637745	2.7338885011695044	1.0999560856666553	0.5441209391002272	-0.05347831159529515	0.19902856325711044	0.060972483432944855	-0.854026767404038	-0.3904866054985311	0.07223246932920868	1.43333629486241	1.3509838299175019	-0.5501084837717548	0.5758001024567446	-0.8516861417454404	-0.5512897449955851
0.8314785678827382	0.20165990147924417	0.16122106826818677	0.9356683534913779	-0.6259088773969294	0.04004448334264134	-0.36657834184780336	0.25377184121994545	-0.06698932940861513	0.7021486454143004	0.5892376845615115	1.0596835435149132	0.9017341962164555	1.1088482781072955	-0.9151987048223125	-0.2974761236846334	0.8437875941870099	-0.493224359030277	-0.13947808018132135	0.13300965761203712	1.320650148074957	-0.7810729205209122	-0.14305231995190332	2.7072925172728644	1.0670645470999567	0.5270452787763816	-0.04676291684482646	0.24273082952610414	0.08389705503040878	-0.8664829834320779	-0.4176682359225742	0.09746813321106246	1.3938913688979169	1.417943371470867	-0.4696414159705019	0.49105631284986406	-0.8197026725228603	-0.6000167566137666
0.8327927011966908	0.1136765600583259	0.18662732751938857	0.8542696540071081	-0.7269066381972832	0.02930570332696792	-0.3576151577250933	0.21796673586994703	-0.11278853772491186	0.5883401277500021	0.5970683625627634	1.0114575652746782	0.9429126010113409	1.0843598569350754	-0.8602530352136011	-0.42576962282448944	0.8621981888506678	-0.47607195515517864	-0.12434961925757985	0.06255319556192272	1.3160051612534005	-0.807574450066084	-0.1549262794309269	2.666704850063122	1.0032645871969605	0.5654113946978658	-0.06164477974076932	0.2661043611242051	0.06768993376878424	-0.8351384647192095	-0.45923675426533084	0.10855192914994635	1.3081666707704547	1.474345726410252	-0.38946964195103123	0.47462986711628175	-0.7934911604294123	-0.6298887982474162
0.806589325470652	0.028260377456343765	0.2091158855728764	0.8038659696535129	-0.8094069094649994	-0.00850574022619889	-0.31974573030210374	0.21137377605382018	-0.12886147318507907	0.529351554699691	0.6093581189396258	1.0138831454832309	0.941889714718546	1.0708575113746435	-0.7763032910937618	-0.5370264694015878	0.8591509798486356	-0.5102836157166947	-0.19390575569346385	0.0017689510587319379	1.3418768069260574	-0.788095245314359	-0.08101986206925646	2.5959088548105607	0.9515016924620004	0.5678916392357813	-0.08975759347448078	0.25977802734716327	0.020967671027741674	-0.7591202704071309	-0.4680186808392001	0.13167247611786465	1.2403683055910506	1.5270824035550477	-0.3776752345072064	0.4478476401067816	-0.7285086152714488	-0.6350974348976971
0.8016328546384998	-0.05221439702912064	0.24796969801696972	0.7598789172686803	-0.8433473508419491	-0.04345907979428268	-0.2807555224318675	0.18861960846254017	-0.10789959252267292	0.45407211738887376	0.5925691191158043	0.9989449793079377	0.9225186414661046	1.0308271304233074	-0.6678740351799546	-0.5890763599817218	0.8212106245572853	-0.5951500226864772	-0.20965368911690666	-0.04781666767845694	1.3431512089773068	-0.7760909641432929	-0.05656938168827401	2.51880584627522	0.9079716129637923	0.5375972584628057	-0.05544488717447395	0.22010102873907839	-0.044209329670203024	-0.6745077528168492	-0.4297663873385555	0.13978432775041488	1.2087472060660787	1.5213713086600822	-0.3471793720331785	0.4642395204822997	-0.6677563231677828	-0.6319642541929316
0.7811916606845573	-0.10847870871855544	0.2589948188082505	0.7077376232127935	-0.8536422325918063	-0.0913553364978287	-0.237692669688034	0.1832469685757004	-0.11759531784903351	0.4508561424357608	0.5996130527649453	0.9745211619689919	0.9349195958840465	0.9719134765276584	-0.5493709293320893	-0.645909407331213	0.8404035579535718	-0.6993825005224154	-0.23720627200294553	-0.10766752888235247	1.3951834075886478	-0.7818341326749174	-0.0024179798144658093	2.4246714989867	0.854009770782765	0.4966851876790421	-0.024691837649702664	0.2191160031063016	-0.10852437957400603	-0.5393881524804137	-0.4678068978084603	0.17519164296011597	1.2150720400326225	1.5524993250478032	-0.3708469852549066	0.4052815867491879	-0.6090927863886948	-0.6854314514262273
0.7577560120199561	-0.14839053024033735	0.29450789347582446	0.6332886097331708	-0.817237767549164	-0.15039655678909086	-0.2027587895966206	0.17479874399480916	-0.11830651279491322	0.44409126327301107	0.604314777276135	0.9267353346882705	0.9521824099200117	0.9386936172772833	-0.43573691815974086	-0.6783567230663581	0.8658998897529718	-0.7737472599838161	-0.27883701614604406	-0.17482536573254026	1.401447880140318	-0.7968818617477564	0.027588748170879872	2.2860407839488905	0.8062406859136655	0.5048945147353308	0.05269931438488791	0.19652322522795215	-0.14298517267026856	-0.41703526234847976	-0.44515468446868783	0.25231218883940115	1.185659088784725	1.5800031423147065	-0.39650821193631924	0.4239923088599592	-0.577192781534493	-0.7030580924888487
0.7117006466405964	-0.21216063919026046	0.34839639680771595	0.5458407632276921	-0.786386079798035	-0.22118526883655654	-0.16203489040671032	0.1588174933055078	-0.09927072407211834	0.3811236767413023	0.5944488948186563	0.8691143145104252	0.9617857205251917	0.8519966517078794	-0.3325754042693333	-0.7326495122128169	0.861708711922933	-0.8258021744796246	-0.30435916383235084	-0.2419155273589652	1.4466602622330702	-0.8306490001407246	0.055447582301203016	2.1789777459705806	0.8121932724478553	0.5270369145856548	0.12151314629589023	0.22513918729770613	-0.12409247462327237	-0.3031545643292034	-0.4461509657616861	0.3294850444446994	1.201624689088623	1.5804179290524254	-0.41477190603084013	0.45962435387361944	-0.5245548856995357	-0.7429358946062765
0.6645433650658172	-0.22986395514758104	0.40790607485544667	0.45826441299090226	-0.7730276880295228	-0.31585992884760916	-0.12765324199153422	0.11087530883253165	-0.09423895390810286	0.41164235346728273	0.5860181393196142	0.8088864466674928	0.9603066349932818	0.8142268742549843	-0.2634270659980875	-0.7532965814601118	0.8327203827358453	-0.8502251655156495	-0.32964882292283804	-0.3317506543493708	1.5290461817413934	-0.9131599537688558	0.07835941654242581	2.085491034661388	0.8405760831302779	0.5736640758193144	0.2095623059882572	0.20151011246461517	-0.12760760389953382	-0.16599940468846874	-0.4655980835771013	0.3636381020413385	1.1739075711550564	1.58868601135762	-0.40994500570231535	0.45581821415996393	-0.4894783247956897	-0.760385721977799
0.611312088048636	-0.24110872249054024	0.44353077617130465	0.348295488573784	-0.7433938971867271	-0.3915752897055504	-0.05815669571480271	0.05496123634351204	-0.09315789305644813	0.449234997501241	0.5432852608184212	0.7241669113257749	0.935761097464909	0.7789139556845216	-0.22619680708800033	-0.7656967771647379	0.7936410842696845	-0.8527152196253887	-0.38337866728699616	-0.40549208508847157	1.608599205002292	-1.074418101825326	0.09826735816625559	1.9832349202681563	0.8205812734504649	0.6225235735759472	0.27276760464233885	0.2344221634804075	-0.08629958533882201	-0.007031490791290618	-0.45472381977598053	0.3911272863590738	1.1445263464205826	1.6226077892516837	-0.4534559669705363	0.5030000266752335	-0.42868324045702844	-0.7740887830379446
0.5751905338480878	-0.2126989492892435	0.4865274968569631	0.26273439603307086	-0.7072227943611157	-0.45280583503478233	-0.025680068114420335	-0.03251414569583895	-0.06263569361632934	0.5100494553693105	0.49357871236108536	0.6549536647368868	0.9217741976585841	0.7023056230415918	-0.19103015105348548	-0.7973207503881948	0.7641316780045561	-0.8391044945559709	-0.4212538780414964	-0.49160435778401046	1.6445545167794517	-1.2077050269169214	0.1351269593881716	1.9046266729858108	0.839247156494008	0.6799484004695838	0.33104316895986197	0.27606186140244626	-0.021904405941684125	0.11627712801172815	-0.45945981871659364	0.42512696881395984	1.1169080753393241	1.5740872464679925	-0.4838377971933415	0.5118586341561586	-0.4009705663545445	-0.7925435015538776
0.5192735164539022	-0.20528390568087523	0.5338878305375208	0.1788539737983393	-0.6468854714567767	-0.5189553851192246	-0.012224583836910618	-0.15068774623079623	0.019108128798309677	0.537207707205124	0.4994593572619531	0.6160307330823785	0.9148482277758984	0.6624961692245461	-0.16585181682993957	-0.8342165065177097	0.7055847200756503	-0.8303959556591349	-0.47090965428923787	-0.5852772933194929	1.7139580672808084	-1.342909569831893	0.17329028205162705	1.877112441963004	0.8275817626661774	0.7244333779599016	0.3781437878597342	0.32035748939827746	0.018366078614031826	0.24732297775707632	-0.44227616409169723	0.43359463062467263	1.0772489954092155	1.5727409178484797	-0.4930684591854179	0.5765940193523876	-0.37184440229773214	-0.8088924532058211
0.47625025446709757	-0.18599139953264002	0.5786841046539116	0.07497899511495762	-0.53712339690176	-0.572862753029749	0.01137146493305213	-0.24097632147387932	0.04871703134245085	0.588725701305065	0.47899582000162655	0.5921461046942025	0.8925296562527102	0.6507960421998183	-0.21468639921662486	-0.8349755954395572	0.6654429840617345	-0.8383255432013078	-0.5284091245194183	-0.6944711782916855	1.7709955842760554	-1.4453653576434917	0.2539899297019625	1.8271380578691396	0.8392518083287369	0.7841740183287429	0.45757019472019234	0.4176484973669855	0.05887218719339136	0.3449685709528528	-0.4143405831479825	0.4485571225161059	1.0901188726370945	1.5378055048641148	-0.5179885542713488	0.5671319994778335	-0.37392756471621785	-0.8210210304452307
0.46947748005712536	-0.19120581947633872	0.6129310978273397	0.003023222294929251	-0.44499640699757564	-0.6449206680079275	0.011032885216503988	-0.3371699635428461	0.06633130913238806	0.6030412108680282	0.45138906959761815	0.5473037436387964	0.8895832925434026	0.6834012827840515	-0.27954091117821483	-0.8626121104190189	0.5835998240660617	-0.8171348773499683	-0.5261896711701026	-0.75616652042283	1.8092733894639934	-1.599717904425667	0.25532897759211404	1.8213510985662267	0.862975382366003	0.7807692493216262	0.534030261718021	0.5075386651248861	0.1042309491505525	0.4033069413270162	-0.4037301873775522	0.44773786381407066	1.073456483046429	1.4868757424455066	-0.46953937222541836	0.6014307104937254	-0.3868760853128521	-0.8280883157769416
0.46516870743252514	-0.18991386958782236	0.6330608381647351	-0.06008260113641757	-0.35614931740779676	-0.7478220010348459	-0.0005242070659637291	-0.4583160193025154	0.06696429431520737	0.6356670121715351	0.43707525803433434	0.48052870640500955	0.8871412150086231	0.7031082317446478	-0.34143496454257977	-0.8924698570566028	0.5197666020914843	-0.7781861658810296	-0.5606891743561165	-0.7960703561508317	1.8434142031064709	-1.7115787840409467	0.23700500372894137	1.8204563082202303	0.8708078974360001	0.8000903358358359	0.5805517971121125	0.5933780348211688	0.12233687952477575	0.45094436559151774	-0.39920370053237875	0.4558782180876341	1.0383190282835846	1.4875290315574137	-0.45664085165486645	0.638615135117115	-0.4040483230677082	-0.8838667205438842
0.4570802160350128	-0.21492344824436413	0.6931388800020974	-0.09657171025128101	-0.2691958724859229	-0.801188296773549	0.0016893088218893483	-0.5459019695060601	0.08240632479528956	0.6451074484758237	0.423993091386206	0.44015121069655194	0.8600205792130243	0.7555668360091367	-0.39846831071355976	-0.9141180868897981	0.4227687475870073	-0.7565049719309815	-0.5812634457623087	-0.8165647723746835	1.8536816463329733	-1.7898373292994176	0.2457351381785758	1.8237322478117761	0.9033549858196194	0.7918795532939217	0.637910550583101	0.696893953509527	0.16028023034108954	0.4164684257750749	-0.3553547236123399	0.49415996056788103	0.977602072072307	1.4403833339814527	-0.38380679450248384	0.7399600736530486	-0.42271640306743247	-0.8771793741555463
0.4672867494075857	-0.19287906764250323	0.6917782170897187	-0.10061529706734629	-0.1783492933003248	-0.8638395394464717	0.017468959286184298	-0.6209456208126451	0.0897091548288739	0.6675268526746219	0.3767600377091265	0.42392189630316823	0.8350922195469812	0.7686447280316769	-0.4240652125550528	-0.9460506267714475	0.3433043485626412	-0.7505522980703956	-0.5930944160954382	-0.7858360875619343	1.8597872198883305	-1.8531916746728316	0.23664876358084386	1.8508671655357365	0.9181032595926218	0.7940554072713958	0.6636364750105695	0.7485956942989204	0.19036318105393205	0.37715043575237667	-0.38698152674661357	0.47464824566358976	0.9485813526395672	1.3928833394003564	-0.3655450806087337	0.8332470371589806	-0.4134240172112098	-0.8559733083106247
0.5048864637277932	-0.19078997972818695	0.6892717327774414	-0.08050855221440482	-0.04816452153284097	-0.8940254859547594	0.015836739899633117	-0.682027125874043	0.05749331877997508	0.7188413003935569	0.34564495645931637	0.40828119534760204	0.8392401761683157	0.8434849600001473	-0.4337473509437607	-0.9540561757848278	0.274244403878232	-0.7581643307331405	-0.6090254025986557	-0.7454661253394628	1.846487855408919	-1.911581128370185	0.23369438903072828	1.8752072937199311	0.9406210202701015	0.7872876805075595	0.7136383108389183	0.7979847807730583	0.1927341477918509	0.3505495430642939	-0.3830388900415277	0.4300355584275383	0.8847992911434502	1.3600273041805182	-0.3199041841775908	0.9072267792321267	-0.41051603771488276	-0.8050214963256958
0.5254327873752731	-0.1845518890472353	0.664746835254822	-0.03478471136857333	0.0471079946043854	-0.8777755904553259	0.016880524055918743	-0.6891455252329906	0.035175614713287576	0.684773509690881	0.3113273654978702	0.3973194461750204	0.8353297650501477	0.8949602986897419	-0.39418432356563493	-0.963085299427077	0.2615310198373354	-0.7826369195355035	-0.5973786037958899	-0.7139036426308506	1.7791828951871698	-1.8942331383582491	0.18595088447922423	1.8843571543359947	0.9499519574943456	0.7350307008751733	0.7175793739770018	0.8649538542926598	0.21125575532690405	0.2985982763734989	-0.3243544055970164	0.429689726383237	0.8303166801063957	1.3337393305385532	-0.3320215399311879	0.9909628405141986	-0.42200804200054176	-0.7506002418841795
0.5751687801967943	-0.172315943965859	0.6724333871458044	0.038866185604192624	0.1322696944097766	-0.8674011310808716	-0.015154012257947002	-0.7032763109504272	0.02294871042003218	0.6538244777593458	0.2763277867340384	0.40637989973671396	0.8416504332125008	0.9322419856467945	-0.3990206748012891	-0.9864362493910697	0.2348360878287948	-0.7826809129964479	-0.590445701409967	-0.6658571860624265	1.709261719167516	-1.8270685700924794	0.1427300046393271	1.8996698548542803	0.9599471869722604	0.6695057083471467	0.6797013827924692	0.9006831754576442	0.19260706674674527	0.1995862376273402	-0.2711764264636881	0.4128943794527798	0.8217493274732345	1.284511057883629	-0.30674130192693677	1.0446882703436104	-0.4362561003415368	-0.6650671450464297
0.6447720601812217	-0.18062759655864036	0.6601919678447112	0.11338568896145876	0.2309433291528873	-0.8493577801600747	-0.014667558870014908	-0.7141837489294351	-0.016461052654547184	0.5833297041046386	0.28210834632075155	0.4214138346064568	0.8258058209754052	0.9833172318214627	-0.39851303051012044	-0.9814050438795345	0.21514355388682568	-0.7800759739900751	-0.5372439894140549	-0.6132781849674276	1.6970674249806545	-1.7744414146813132	0.1528289435988936	1.90942272635569	0.9723930356128669	0.5966939725845329	0.6101173971436575	0.9020045966547636	0.14875934172912317	0.09194620935668268	-0.19354633462522197	0.41353752276644845	0.8135181650101471	1.3308798944654043	-0.28863134164587023	1.0691970843741712	-0.41406442446906233	-0.5836914853668814
0.7235734232317933	-0.1555968974528547	0.646396641942764	0.17612667594842119	0.2894202029708259	-0.8011844747459153	-0.010545452802886145	-0.6564184382154468	-0.05645497181510173	0.5531360505870488	0.2446046201540303	0.41028579233680124	0.8065513568922688	1.0076959662448721	-0.4379410516854622	-0.9777164395417781	0.20561827068516103	-0.8208512988014816	-0.4713464465260289	-0.5411502132151026	1.5867257148833676	-1.7208953907246776	0.11670776434170034	1.8568148896003014	1.0148586746443682	0.5099575088121346	0.5368534110609813	0.9147718065238764	0.11812561986101264	-0.002431179403223499	-0.1155389745030102	0.43887452347988865	0.8300586804403732	1.3004682493392856	-0.3042593397424452	1.0972049002224484	-0.42776463814805316	-0.4796755692658644
0.7983259741628367	-0.12567748539822787	0.6101378739831926	0.23090785014043172	0.2984802839148002	-0.7595581094957526	-0.005910887978030407	-0.6137623525479065	-0.08993111773431216	0.5587814608210017	0.23094811816747596	0.3797023257883796	0.8037282777951505	0.99885515214524	-0.46863310697571026	-0.9181541088935579	0.21472048789282275	-0.8115677433700081	-0.4065839818593499	-0.496876259317812	1.4870759811896046	-1.6738945442566007	0.056384862414992444	1.8124907289444558	1.0968765431099283	0.4520638797018212	0.45103461398317524	0.8541711708904339	0.15957898899130982	-0.10225398041534617	-0.028492559326162837	0.4861982758728406	0.8686539840211738	1.3022181308890373	-0.2982891612325608	1.1460655027997935	-0.4025365995708867	-0.36074741799932397
0.8801175509822219	-0.07803538873349591	0.5933910349216867	0.27035485481659066	0.3141645159386166	-0.6666019821261119	0.01016196028297418	-0.5776612388804014	-0.12034787140487438	0.5578137764429879	0.2548713915736448	0.3271749470415035	0.7618556388134549	0.9314113493382346	-0.5028290329267147	-0.8504255952573543	0.21440369096263975	-0.8405718137267607	-0.39976262627886155	-0.47092596996916525	1.4303843503934055	-1.6153131526871196	0.01950572864265575	1.7730541603128107	1.0645397101981533	0.380891894044689	0.37314631229470313	0.8576516496558412	0.2514357152117707	-0.20072577684101284	0.05061803581608996	0.5312580524425259	0.9251809083022688	1.357316500021719	-0.35077790407534676	1.1686663090652307	-0.39393571802272287	-0.24110011914273813
0.9393836785284224	-0.021636443009752558	0.5281222971027524	0.3404439667088213	0.32242259707532717	-0.5766842977349167	0.02155639152691998	-0.5230489731386069	-0.14490845591874635	0.5486857194567557	0.2677921424804905	0.29599779159448325	0.7250386649709577	0.9223598621063246	-0.5557621100680133	-0.7811174892997237	0.21236417965989118	-0.8566977483655405	-0.3849078129326244	-0.48678456166647327	1.3658569125264268	-1.5522524610523485	-0.013553189242958405	1.7191853785941376	1.1077127171000136	0.30550957660301464	0.27731275151079965	0.8190036180598655	0.41424495944355416	-0.28851799327182065	0.13241199741146853	0.546626676477209	0.9592701941135383	1.3941685733899587	-0.4130177602987242	1.171239946868496	-0.3731755009412474	-0.06282026892070905
1.006124638530911	0.0458627751038645	0.4506128788556511	0.42289179167929475	0.2584947774935663	-0.466216150275114	0.049226614898114515	-0.48136289834125157	-0.16182778192330508	0.5130714464259842	0.26819108614371595	0.2468009652148977	0.6807691330234229	0.9138533906177987	-0.6064870212402587	-0.6872402301427932	0.20662408828396966	-0.8399391932752238	-0.3417139968093571	-0.4718686488058643	1.2934077979290424	-1.5240162229521037	-0.09153147956577191	1.7031432294242237	1.1211572652484079	0.27088386467384545	0.1435064107625805	0.7565889364542612	0.530002191177058	-0.3261694598377616	0.23516302902897473	0.5327175644230004	0.9879773157240692	1.4217155976087072	-0.50071051242598	1.1258309421892378	-0.378439921352523	0.04436700069802844
1.0370359066306987	0.07549612162221317	0.4035312139411502	0.49931965449100735	0.18065596854920654	-0.3607909406109483	0.053585828748669226	-0.41932755042909997	-0.19043927120458976	0.46434783165666504	0.29729508716197156	0.19084019476436656	0.6442667770257587	0.9142355852383017	-0.6494518984628199	-0.5688329676482797	0.18397929041399913	-0.7844242088866055	-0.27214167266527767	-0.4924548816582407	1.2388982195115263	-1.4662446443189276	-0.0865492295270841	1.707210978375653	1.1174659085406788	0.23601401928912313	0.015535929946486227	0.7526467478559306	0.6239717372271807	-0.34622662036222457	0.33764740888864947	0.5628648741085911	1.028707250768578	1.5006745738286624	-0.5972125242140155	1.0526738556380102	-0.38618601825159043	0.18528525602416887
1.065023013752349	0.11766968190126015	0.3223489777327066	0.5905041283482864	0.07339825573330934	-0.288211946666869	0.050159748755468206	-0.3796547385001436	-0.17402423908021059	0.42350589587389614	0.31382616175488953	0.14796277209771777	0.5953257543156212	0.9002944926826256	-0.6475629407079923	-0.47903334590155194	0.14304901856704033	-0.756607114601685	-0.2318213052325498	-0.5072042508795657	1.251614151817601	-1.4613818447012066	-0.07563846894066859	1.7024292279205127	1.051837656399584	0.17633048247298153	-0.09770219992043616	0.7371574020721747	0.75904901275527	-0.36314763178548215	0.41586281598675157	0.6185116628184433	1.0382940308613147	1.5855569639049527	-0.6741345644126175	1.015913103546318	-0.3847079367352601	0.2820288671087963
1.0973334477503363	0.13410110886499915	0.28184356604614236	0.6527726962814913	0.004324032638542435	-0.24780200725104504	0.052340630453774684	-0.39360080811035597	-0.1492505656299711	0.40605949721708623	0.3164051622452927	0.10616549149277006	0.55025677871592	0.8922286325533462	-0.6506121291883131	-0.4072351891971371	0.08198248737234172	-0.6965808325679145	-0.17735552038066227	-0.4836028645423034	1.2360195796136464	-1.4855257000313535	-0.06254006270716389	1.6944848169585505	0.9834084683804665	0.16177756686731093	-0.20471702754909232	0.7312743575803181	0.8407637706609588	-0.38387369630283447	0.4851805520666505	0.6953687470764489	1.0593535019967883	1.6032787272739875	-0.708227086029564	0.9655543395923214	-0.3797765283582032	0.32574726256475256
1.1080968901413053	0.13344785831448036	0.2137591540133717	0.6808481986158007	-0.08270879597926635	-0.1867705730039642	0.0812886863094108	-0.37217559477684187	-0.10924539579547629	0.4047576611469286	0.32603722481014347	0.052257510406628314	0.5018281424212823	0.8510591251965112	-0.5953766156177258	-0.29797173553139195	0.06180929851256285	-0.6580324286270675	-0.11888291611812085	-0.4958921048391779	1.2228751015296322	-1.5536269059033152	-0.03286760075069243	1.6730790747619628	0.9028251735399933	0.13406725527352326	-0.2631465899874579	0.7003444876411504	0.9783700196251758	-0.33457454277755516	0.5190204182789735	0.7837564532337322	1.0313817745286742	1.6135427979266468	-0.7337888442023603	0.9328989644569499	-0.3822587186129494	0.3489830864357394
1.0528584040106712	0.12568973102057174	0.16848073689423584	0.7535985429177718	-0.17997545504693033	-0.1670162369114857	0.058988826755509094	-0.3108829845886769	-0.04849204950617464	0.4161791881928295	0.2991795718731887	0.06261502072282432	0.48511301813117774	0.8560046614403515	-0.5257026080336125	-0.1706865694711864	0.0256631296133684	-0.6365824913268192	-0.07593903641986613	-0.5448894560822606	1.216135537029385	-1.602303326773034	-0.04048758438541534	1.6671107545001747	0.8247222668077738	0.1762652767169668	-0.24974598020299962	0.6702107786549365	1.0458719710752447	-0.24865275666493222	0.5298300703080043	0.8291859510380013	1.0239676721298578	1.5727244992067784	-0.7940059107074209	0.9572507530037339	-0.39930010837873264	0.35975998615444704
0.9975609916205018	0.11745772865711183	0.11865066930403875	0.8553770294538511	-0.24025992351104533	-0.15260724102841713	0.057885383221458295	-0.30880841680833665	-0.01672887143185132	0.40856384827148967	0.2717326129803053	0.06147433716480808	0.5033356909334807	0.874343788677814	-0.45046739333010966	-0.07732311489255751	0.0023992761215195467	-0.6005015406036261	-0.06625806365445919	-0.5771477544718135	1.2429742195230467	-1.651760625824774	-0.011152715095312713	1.6871130947026898	0.7293374864255081	0.2448199110902786	-0.213814172897323	0.6806576693471105	1.1383448714428301	-0.11836260492163146	0.5050175381939292	0.8814777358547439	0.9825924607397333	1.5265233055981642	-0.8242321732362571	1.0035663576459235	-0.41092921040085606	0.36591341834341456
0.936404574764188	0.09927408141264422	0.10888154154963828	1.0174962199879816	-0.26645178150840143	-0.14433413796567587	0.042894052398402625	-0.269527159162155	0.0023853028457839474	0.3716214097879428	0.2533323516578903	0.09237969293624143	0.5345188152540987	0.9297259642800155	-0.30562083521188593	-0.03947984245331167	-0.06183609211368857	-0.5866319813960451	-0.04156379309431838	-0.5991696932826631	1.2817905157540508	-1.7049694378317526	0.017561866010598302	1.683829717595481	0.6310268231895554	0.29395700876860975	-0.17029665307137826	0.6870110837216066	1.1374318283512093	0.0075818247068908055	0.5258925615213392	0.8889953626598309	0.9266906767025883	1.4401548556200923	-0.8413518965668825	1.0417630534697535	-0.45843388174439637	0.36429273142125485
0.8759717607160237	0.042310591025204916	0.07813391307623299	1.1704858763789285	-0.27723966526022076	-0.14922626434605218	0.023902993719019	-0.24857122681039967	-0.00948377727864793	0.41822986083802	0.18213667791383764	0.11097373101326158	0.6167606673849395	1.0258710294501174	-0.1329374174998788	-0.003121126793308424	-0.0641780465026027	-0.529920951783529	-0.002202086943326781	-0.6846321724860743	1.2762121979591927	-1.727156271245759	0.04131222653744843	1.658367668779254	0.6505540787321203	0.3981134910605658	-0.10393480077405164	0.6612667271538583	1.1134562176806297	0.17053272567786634	0.540082244348821	0.8958757676301582	0.8466237028964944	1.3170266223229232	-0.8083792516453515	1.0569757613444668	-0.4716769078671327	0.34648959240626914
0.8310077407537859	-0.009521322438177946	0.09221916134727151	1.2933627360981301	-0.32453221301279145	-0.14765592151249846	0.0037386339435855147	-0.20661887176257268	-0.001427095837719028	0.4589717594335361	0.10578035909337227	0.14962729921335888	0.6739334742312881	1.0595824593424732	0.02343137967845934	0.035644857081450564	-0.035967196711529495	-0.47858564893821887	0.03508780133613116	-0.7707840060440647	1.2638100510448291	-1.8230433015449747	0.0697251441879019	1.6626448124024455	0.6202447465880983	0.5177479082925069	-0.007858081198812905	0.7178791467424137	1.0382748288423076	0.3610751457030799	0.5292689295209194	0.9418113309303827	0.778928022454088	1.2024275277340006	-0.7649797961653021	1.107048126617363	-0.4905796297876194	0.29458101312232027
0.777140881117781	-0.07692094244666632	0.0819611043264784	1.3988819767235066	-0.32194717512681714	-0.2296097421308713	-0.06958682060356533	-0.13176986935080223	0.0033234016180728144	0.5306348415751262	0.06166740118607335	0.16302364541309358	0.7285184189942209	1.1413721081300872	0.1842479828216071	0.022619533718448853	-0.006135758159508548	-0.43404440582682513	0.037268779985176186	-0.8928722859813588	1.2539599183136982	-1.9131951113654035	0.11712438753824564	1.6092897913811552	0.5900071682955789	0.579712220193233	0.09224298121862888	0.7414068559328073	0.9949234735509652	0.5463466937935102	0.4776930586139053	0.9833604924440651	0.7243596986589915	1.1176031213870872	-0.6613774477354556	1.1697585743800476	-0.4735927123258362	0.30543066956999015
0.7465411012093713	-0.1444546172664412	0.08342771024924489	1.474792731267771	-0.3228966980029536	-0.25236123778418723	-0.11748871176613326	-0.0644809555001413	-0.016864057654801846	0.6047938623887065	0.011567392416161107	0.1855631716849245	0.7640608832441096	1.2149038672961692	0.29874421909226634	0.005686695531370072	0.029714359272023278	-0.4083224605932173	0.04497743969980567	-0.9663164788375036	1.185469635781057	-2.038235511424669	0.11114033130025955	1.526531982475079	0.5405387747260426	0.6485749614669494	0.16822898196734076	0.7333332016274376	0.9783942750393733	0.7320745502829109	0.44048414999974445	0.9830732565268713	0.681059660168126	0.993544469588873	-0.5128632776810245	1.2449145262090227	-0.4745587893028155	0.28513145167776544
0.7076239842122545	-0.20633348605285318	0.10304267781873248	1.5249466213947662	-0.30974709827926034	-0.28676376383926255	-0.17031479618578488	-0.029317980615819757	-0.04098298875954578	0.6657119524174259	-0.02243045184092681	0.18906180931199212	0.8070246141306935	1.3077243364316296	0.33466511945752575	0.025223671943939263	0.09620845129430997	-0.3842381700931035	0.04748329096334282	-1.0670929257200907	1.0688273397238466	-2.123690526275748	0.11097781437683948	1.4698912958802217	0.5559401698237505	0.7483390171381031	0.2401330537121366	0.7388832026161842	0.9385608210716292	0.9463825279589022	0.4012797485604903	1.000351424939061	0.6911359837744546	0.8999927774525489	-0.38400096147943763	1.329003154143345	-0.4676938092351384	0.23329620271481163
0.6859140505673581	-0.21352694153654816	0.08420369164759092	1.5614829621494892	-0.31893656036262524	-0.3329066067250214	-0.21419860276040473	0.011661453318323613	-0.05682131836943551	0.6942235634531738	-0.03710430108923289	0.18731214046668015	0.8559841691103843	1.4058545142460768	0.30326490259894073	0.04212976270640896	0.15855338573219396	-0.3724729636460524	0.010175283784339479	-1.1529731473866238	0.9899556560986605	-2.214773851090268	0.11338069957367865	1.43688646194787	0.5633360277020664	0.8490443586509194	0.33338209698694443	0.6944248518077342	0.9453358780161899	1.160498610184453	0.34084722998263195	0.9762324459229761	0.7033560047809893	0.8744229033502593	-0.24656537092259398	1.374977055531533	-0.45988338090923664	0.20044395579306978
0.6687104149354457	-0.24454751306695727	0.08766144643457494	1.5747227405270128	-0.3325323277483917	-0.42607563621153866	-0.2588268767840608	0.05293863820128508	-0.12964980204832469	0.7366099417602209	-0.04912486335153759	0.1959079408444025	0.8947911043504689	1.5179581002589089	0.23718760058599236	0.026337874019874953	0.18409664773193388	-0.37411509913271807	-0.006588061103738485	-1.2197787238579554	0.9270958551727994	-2.2912199521550454	0.10140480459714854	1.4041797007586532	0.6087911650585622	0.9234183156513742	0.42025946801193276	0.6794902372307016	0.9205459784403697	1.3198766348073856	0.2852510710344605	0.94924552674906	0.6974327286893962	0.8537321310781948	-0.14258795490852838	1.4287340879740316	-0.45291880158944	0.15454882593032215
0.698058801236572	-0.26946597005284867	0.0874165384776225	1.5518675953447638	-0.365077466322407	-0.46387401312149795	-0.293288071036257	0.0392622511551996	-0.19810681292895077	0.7686847862657599	-0.03371658507132602	0.12809103402351685	0.911592178265872	1.5886902061479742	0.12792620966602386	-0.029019881021467225	0.19311694390005285	-0.3823952147844888	-0.06383692383855322	-1.2455929035954039	0.8619665271682647	-2.3516867851406476	0.10662899884436494	1.3551819196830848	0.6296358407051239	1.018924274381058	0.45994171684107127	0.6122136018062105	0.9767890863782978	1.4423966159487431	0.25620214574581957	0.9370092766765905	0.679913552663618	0.8651360011205437	-0.03411723899019516	1.4813712028152632	-0.4425964430558079	0.10655222325036898
0.7518931129798407	-0.2806759416322718	0.07592562082618694	1.4902005866586308	-0.37608669930008215	-0.5360620426143979	-0.35397695549983765	0.07725471379501123	-0.252334071025701	0.8185071898251651	-0.011050390261856238	0.09014324889859167	0.8929055819718645	1.6470174554193846	0.009950724833598013	-0.006674499738492734	0.20464602734215848	-0.3690144768181387	-0.13121197723667016	-1.293414394662426	0.8087650566497013	-2.412656514561022	0.12129638771000133	1.3210769055491014	0.6451213230758664	1.023001526263259	0.4574555607376557	0.5321564659677998	0.9570858936658532	1.5222262399306699	0.23169289337828905	0.9207683392564595	0.6573891779998327	0.8699501196951923	0.08001619756579773	1.5504485895333022	-0.4340532789978545	0.043828934534303164
0.7978523357703736	-0.2732773140520112	0.04884825836070957	1.399175570485729	-0.41673584525648655	-0.6158975768564167	-0.412510963634907	0.04737928580830024	-0.28158932152593763	0.8537933365417377	-0.0019630113918487706	0.018316027997617085	0.8463174286052133	1.6926775942034613	-0.10674534637818915	0.011485955581938689	0.21468337760189132	-0.3511684981015125	-0.22956114028178573	-1.3565598574987874	0.742264221651725	-2.4442446218318774	0.09785564862692567	1.3233836796380134	0.6567963095648904	1.003647157644417	0.48188555182617804	0.4557600336200448	0.9825480147208937	1.558798035377486	0.17269252915911543	0.9610034627341904	0.6531401279317739	0.8795030039204714	0.17856790248950533	1.6430768360727044	-0.42697805898876845	-0.02551992102446174
0.786038155101891	-0.24364963261737316	0.028828399794764214	1.2793058226341405	-0.49768898475012247	-0.7067901542526623	-0.46221895322520545	0.04314484637118153	-0.3000059130012159	0.8239816355657679	0.015957661351356404	-0.03027993383192154	0.7780686965797499	1.719755616975089	-0.21882364091273482	0.04454450226882006	0.1736566204447421	-0.3414113149496602	-0.3102458675370857	-1.3582418267893648	0.7120445216253719	-2.5184376540215316	0.09003904240457226	1.3055342141618318	0.6635560220524479	0.9931201249816102	0.4696065671263022	0.41303162582579545	0.9678708903363278	1.6120071504260935	0.08778299084379408	0.957392332783226	0.6417556826509732	0.8761664766850427	0.265761214816707	1.7918481123426673	-0.4228893194653976	-0.08507192989517925
0.7755722878926292	-0.20897988540677734	-0.014721793549237633	1.1709485089739455	-0.5082311667798185	-0.7907058754669167	-0.520806756782106	0.044309646727654584	-0.3292175003390593	0.8141902589712429	0.05590579095120231	-0.08532198987611231	0.6783165838823348	1.7567738071531287	-0.2951731971366031	0.06757589596935372	0.12531344505461753	-0.33868343780108906	-0.39860972741145917	-1.3622459934003834	0.658761274300119	-2.5277151847798374	0.07523611595078342	1.292535725248121	0.6707046241943225	0.9587278341337914	0.4515582810041573	0.34970428980951707	0.9339852104360116	1.622993683384611	0.04276059967734015	0.9139984096388994	0.6443868511070396	0.8568785477255046	0.3687105944814014	1.8852861758424229	-0.41766678081603203	-0.13893380054610602
0.7540743075825981	-0.16321158934798535	-0.036804761518806905	1.048773126192455	-0.5318853994328172	-0.815803144029376	-0.549346324368274	0.037043387316214114	-0.3465319066504155	0.7634396940411372	0.07213864933255387	-0.08481381374086983	0.5880896553616997	1.7169298626020375	-0.3401705677409127	0.11377751445829509	0.07113781473711614	-0.33644487773685505	-0.45794651370629336	-1.301798260847435	0.6237547821358007	-2.488761721798696	0.062473501726655126	1.2876252485603408	0.6561856793477798	0.8957737920078497	0.4320174855519496	0.2929481421030231	0.8707695371807622	1.597474619243722	-0.04626035711505703	0.8687377181736575	0.5806056680600851	0.8515154416207047	0.4173288154393445	2.013214541199907	-0.43781670778863047	-0.24869310946673434
0.7197843739010332	-0.11319914254553073	-0.09354839487881139	0.9241926014110696	-0.5610230115653385	-0.8727768267444052	-0.5677356901778889	-0.008034035000615374	-0.3597000001354581	0.6909636560444928	0.0701939799689708	-0.09812398211687096	0.5044575696907203	1.6994464784417005	-0.3656446332936015	0.10393663636457237	-0.015305589565208532	-0.350830248332062	-0.5372526387652788	-1.2667404114557805	0.6028815531734726	-2.4235980938437436	0.07797532725017498	1.3090664619854782	0.6947152788937974	0.7818637706305684	0.44044823013361406	0.2532195659612714	0.7874643171154762	1.5505415860717444	-0.10494205783242609	0.8730501456639865	0.5611377659991795	0.8752150596053999	0.4499864328541804	2.0871123139953602	-0.43591811127123314	-0.37619946115392133
0.7026332278185253	-0.056658760448808396	-0.15480817870757663	0.7826361294267483	-0.6066421074724048	-0.9018659755034688	-0.5801519794820184	-0.00984154927738006	-0.35919524333692393	0.6666405145155427	0.05581891352414723	-0.07642362903015701	0.42586478376980974	1.641397019406656	-0.3441724935425926	0.09177664448708557	-0.12650485532566985	-0.310346576148265	-0.5725173858444605	-1.2299150687683467	0.575880681350744	-2.345386852706385	0.08396403772869113	1.3272975292268643	0.6792242963577454	0.6542533639758477	0.4191694092794509	0.24887046985567962	0.7192295056506907	1.4505350248277782	-0.16839272268024957	0.8563140135226129	0.5252938845946836	0.8508653498232339	0.49887612665656683	2.2121174376423056	-0.4243196726819366	-0.39012017144810934
0.6667267845842273	-0.03437232819670352	-0.1972597248462193	0.6729504579752389	-0.6283120878456846	-0.9048328072060496	-0.595189712043336	-0.02999748802763803	-0.3915816208516286	0.6858024026501356	0.04701974107519864	-0.049623655969706124	0.35766567891287593	1.59530434817401	-0.2924634887696319	0.058004733526011654	-0.21482106386777913	-0.3026157967986147	-0.587160737465956	-1.1976533119665107	0.5140855679018054	-2.2478016524837154	0.07707629583765946	1.3396678341252908	0.6611583974486301	0.46073752607905955	0.41328183599530643	0.29166341176626476	0.6410222538910857	1.3402398047696642	-0.21140716750544758	0.8271694665190171	0.4899663266102727	0.8393561412322861	0.4958511992738228	2.3665139790417387	-0.40955069366873653	-0.44523552487343226
0.6242578423580836	-0.0003342166287051057	-0.2560444378293609	0.6212861682369962	-0.6103051038440233	-0.9144963280469927	-0.5961921935534763	-0.08418973674288265	-0.36668891878694004	0.6895322779651862	0.043431325609862306	-0.040242594301307645	0.3348079730286317	1.5168705545908119	-0.21878591014695842	0.03074798714790309	-0.27701493223242757	-0.2775223680233986	-0.6225291276330743	-1.1451597589603462	0.43984434548285617	-2.1454087207234016	0.11949855378204544	1.332784699436873	0.6223407477197398	0.30725792534261914	0.408024529384755	0.33281759476623274	0.6188900546996041	1.2557292398125262	-0.21645523690989696	0.80568554561713	0.5170773146220458	0.8089477798345068	0.5935609384377296	2.492271639912816	-0.3910807716325845	-0.4897206918451612
0.5791115347649468	0.02365840180121171	-0.2965076200863558	0.567204007258818	-0.5744604060968835	-0.941456938564969	-0.560288976050681	-0.1162570842127153	-0.337885623094158	0.6995212912963215	0.004830551585264608	0.011065651765475321	0.27867834265523217	1.4868959316140398	-0.1357513693659364	0.022191052677511848	-0.29730381958302854	-0.26812269649734893	-0.6178776407591114	-1.0662976680332987	0.35955197642738945	-2.018175122317934	0.12097493991733951	1.3347533526213837	0.5904873513717181	0.07300576169970496	0.3989314623765903	0.3730415448899696	0.5480642452395262	1.18986985984522	-0.250854046229983	0.8091420100742207	0.5530186782976281	0.7475165677697991	0.6610949540885057	2.547974208223478	-0.38958046156622134	-0.49121655672110487
0.504719876811718	0.03006022894151737	-0.3390739870777807	0.5562021114045288	-0.5740270949202707	-0.879069650363585	-0.5248492660212926	-0.17291165902129638	-0.30277883262077904	0.7137320909299522	-0.008612785931717219	0.053816362928502226	0.23969485118561984	1.4733457340442115	0.020326688648106172	-0.06235553924577438	-0.32997519329077435	-0.24485907006911098	-0.6150546714718342	-1.0073345222162657	0.29797115191782325	-1.888107214653764	0.11158100394951061	1.3284812384505649	0.5821752032421139	-0.08342522427156526	0.42560739533872083	0.3987390032216311	0.5155411998582992	1.1248830219509902	-0.25327808652302103	0.8044385882153782	0.6526029161846271	0.7165618112589801	0.7123236259232514	2.559505211673566	-0.3845076111954088	-0.49413924493646827
0.4229112342091713	0.015650247944952574	-0.3971493650005478	0.5859899018345978	-0.5545401797899572	-0.7593281462338644	-0.49042376541391314	-0.19130416595124908	-0.2757589328198026	0.7282216275853326	-0.013043408802234304	0.10893012648272568	0.22511325648916047	1.4690514822918943	0.16010069113001202	-0.12751024832796962	-0.3106455910522033	-0.22395938405961902	-0.5830553527330392	-0.9442181606539887	0.23019362768607507	-1.7784701890164736	0.13643777663904338	1.3035060608520124	0.5666908488713754	-0.2498683503108298	0.43659395407210677	0.45395994898770226	0.46162921047782046	1.1047435705001338	-0.2881003153926316	0.7986152114203257	0.7041921971268645	0.708529120427441	0.7832766581740002	2.5749904920861533	-0.3541663967441578	-0.5091652512925131
0.39358354253835165	-0.0010142809669603735	-0.4397245473143501	0.6523236141678073	-0.46393583311612	-0.5951989653737506	-0.4581648690469131	-0.22259715667474494	-0.2543316727176517	0.7251895532431173	-0.02454333604877812	0.19662540798032246	0.22954279542858905	1.4502823084245322	0.26716585211319216	-0.20582439146359222	-0.2820564071961412	-0.22773472136026687	-0.5793212190323821	-0.8546324611055208	0.1547515943166942	-1.628112159101039	0.14245677783051575	1.3126599262842022	0.4997402264775054	-0.3942088597735285	0.47166661825976286	0.49263199906410626	0.4569262589176596	1.047127878711358	-0.2931315359222728	0.8064756653401188	0.7823636823285023	0.7175772610412576	0.8444443771234743	2.555639817060373	-0.3224276301699311	-0.4612982067397876
0.3818055288939616	-0.03277103083187536	-0.4564138111239666	0.7121626766094267	-0.40954854610163327	-0.3925438839538681	-0.4090129354519395	-0.24075485475552863	-0.24239839929477594	0.7130290240805918	-0.06608610711769385	0.2918689147505633	0.2710973878152415	1.4451372852324291	0.3411059427968321	-0.29247012650008886	-0.24837140262587903	-0.23656510175851012	-0.5451711943738237	-0.7418836741481143	0.1300520293719016	-1.48910807874239	0.1785282101233574	1.3175217730618742	0.4254030032632038	-0.5706847064475288	0.4967286786481867	0.5415088220670328	0.4741631957649761	0.9863474273741684	-0.29373589773604	0.8276632471557444	0.8686469206076204	0.7335893253257582	0.8388412868666281	2.584693481885495	-0.2836617022580711	-0.4399688975423216
0.34958841019023795	-0.06483943093780362	-0.4905955049816034	0.7918073415655469	-0.36769694462419383	-0.12592020214176264	-0.35044532429982145	-0.29025844813121926	-0.24161899713813567	0.7190940602966831	-0.09583784860477139	0.312484260333863	0.3187355777937758	1.4660591780679568	0.3880098316401951	-0.3593972633867125	-0.22957582123400985	-0.2401344320589879	-0.4971841464052494	-0.7067953316823091	0.054455928177710854	-1.3873612844576995	0.17498740126647738	1.310693561566049	0.3712124847177026	-0.6837778801821689	0.5383593952266172	0.598324489673232	0.498299931687018	0.9486016082239083	-0.24947873850978172	0.8584688131832621	1.0102243290200101	0.7589815756490094	0.8835343206928663	2.6054652869185277	-0.2280872445752975	-0.4071520659819221
0.32283535399272667	-0.10499632737146147	-0.5137613196431794	0.863858535780136	-0.3184675231216552	0.14089941032877834	-0.2825789577727941	-0.3207783263429168	-0.23656885087335117	0.7305950818247179	-0.12283847156842435	0.35609751980413995	0.38222616362858075	1.4558120120558076	0.4211630322644256	-0.4013964057174677	-0.1805334726326901	-0.2577240121219072	-0.44000932509944296	-0.6654718683232398	0.016188475500139084	-1.3081348056347375	0.16177691176513057	1.3039488790922935	0.3015420678675942	-0.7735716400267332	0.5694292502076107	0.6878206012462673	0.5210497776757721	0.9077261226250656	-0.26655324172831263	0.8796396911255492	1.1126836730195984	0.8045688848857996	0.9105508923769892	2.6530844993505527	-0.18847620253918013	-0.3609774862902432
0.30464710574239406	-0.1666027918084984	-0.5431636310265254	0.9875283724044366	-0.26645208761519834	0.4094416948208391	-0.21090050997933316	-0.3576303039215666	-0.23351165602195678	0.7522248866455147	-0.10827642979145888	0.3735790028768205	0.4597946120734616	1.4491723903884046	0.4167821858276465	-0.4240578997197666	-0.1368782626987283	-0.29951174494721633	-0.3941016259030373	-0.6163363492918943	0.0029531521313631015	-1.2136655142628145	0.12733339547139258	1.2639064389923553	0.2361186269669185	-0.8228796117174765	0.6506185603444183	0.7551017427673455	0.5545646962447656	0.855955904426582	-0.25955436564500045	0.9215511234160246	1.2023964450563052	0.7997982325047075	0.9054940644014511	2.6004878753573384	-0.17701120028387024	-0.35658977034863465
0.31527438135226016	-0.19967845368726786	-0.5647049028354718	1.0797140762713457	-0.20351040808482881	0.6587800151995505	-0.12563961051465616	-0.3873044541254953	-0.22235174923793105	0.773212702997947	-0.09181019849554589	0.4078383281414905	0.5302878166509661	1.4296083760013307	0.4141387417954746	-0.39117948722487095	-0.10231485710825425	-0.3179517262126698	-0.34004482114995394	-0.5992879794178765	0.05076370936829768	-1.127780119954507	0.14362552629668893	1.210644100858565	0.19842468897767956	-0.8668624466670589	0.7203351736121337	0.7986421283059028	0.5602690499054145	0.8297062657528436	-0.2666470093794185	1.0140758222034427	1.2837002411679923	0.77164959468846	0.8925466728660896	2.556843679102652	-0.15649108796166844	-0.36090697130629257
0.32211998045775536	-0.21923952153458112	-0.5892761958942387	1.1465446395867778	-0.15983238299203162	0.93737202469661	-0.07210934147369037	-0.36978519598421394	-0.23935005262965778	0.7815499815706383	-0.06833365133748308	0.43397310781174137	0.5806365992369616	1.4453927031007652	0.372924509521425	-0.3364925321901254	-0.07755444002204127	-0.32178014630990065	-0.2718345237644569	-0.625292456182384	0.1195421768987996	-1.057773782626165	0.14817905211345309	1.181852905607968	0.1766803913774117	-0.9190542205434304	0.767563330362508	0.8032872641441609	0.4730431153878742	0.8104816276089506	-0.2893666182184235	1.0788554757561168	1.3173984891726722	0.7809198190347644	0.7706251261920686	2.5218092197508315	-0.13090842011789397	-0.3612763856251954
0.3205488402385487	-0.22020435168915928	-0.6468163229017575	1.1745482833079557	-0.10993105707081172	1.2056180675522907	-0.03311250478370239	-0.3477220136926328	-0.255860111930747	0.8142624383696836	-0.05443955847432876	0.4471332525677082	0.7103869979130571	1.422447353867908	0.3101285598812409	-0.2588802474533054	-0.08836430187383901	-0.2888930999949107	-0.20688782046037918	-0.7192441903587505	0.17291561144226378	-0.9871536923355695	0.15976048113032124	1.160813318028668	0.11510464239165008	-0.9288088852043049	0.8340174102420569	0.8670974960155411	0.45154502202472935	0.7666335969403153	-0.32073907659907286	1.1574406596722455	1.357331252924229	0.8290584987780434	0.7216079386750975	2.5157217664049645	-0.11489183934645242	-0.39526334493418697
0.3154613617091864	-0.23462460329883422	-0.6736685564701614	1.1569887757296184	-0.08517443180742137	1.3878674538238687	0.024399645291182975	-0.3175806077271181	-0.27330832508555014	0.7975655374158102	-0.04321763899436222	0.4532298260507952	0.8736044128755335	1.3601912681886617	0.20365641001458545	-0.12509512847396223	-0.09392802536281328	-0.2840120392952394	-0.14208956537484502	-0.7991130166660909	0.21465508744132494	-0.9131595455607042	0.20571233197490058	1.121504331396484	0.05124045174461718	-0.9421071722009531	0.8713896872585714	0.9153813591944907	0.41509918315574446	0.7336006215832956	-0.37978280835688216	1.2199935720145485	1.335859567387319	0.8691117752085319	0.6745164232465735	2.550398721196239	-0.10140636724793861	-0.41371827394260857
0.3508585066911085	-0.23506332942007865	-0.6981093361519151	1.0657058213539616	-0.04547437337526481	1.5359769577082099	0.07540382409754268	-0.3096908954272317	-0.2708014229635166	0.7834163658975376	-0.01730474659930714	0.45435167789915754	1.0815440629923185	1.3114605218925455	0.06672286061631916	0.04634323668834457	-0.14291715265835486	-0.2697920394402085	-0.07665244139580005	-0.8793350227838455	0.23924017288195426	-0.8246235196538112	0.26479371905521704	1.1115580844878201	-0.025691208768438622	-0.9213810568964377	0.8913971263809767	1.0021287327112138	0.371631055370331	0.6950197461711433	-0.4435593890482756	1.215600188185712	1.344039890671233	0.866597009631646	0.6001372534768279	2.5069925321213637	-0.08597365335577148	-0.4252690492986061
0.34114947028795317	-0.25858034923876727	-0.7190481423438515	0.9681909458636783	-0.02177286422811455	1.6947718574027675	0.13391284668124015	-0.2831852201096937	-0.25488945417685466	0.7732169272725206	-0.016179117327023228	0.3943631197821816	1.2726876985461641	1.2763216106289783	-0.0743752349583526	0.21472955633318452	-0.17431202491685785	-0.2572177408363794	-0.012880103754101849	-0.9841976259540036	0.2478515354579788	-0.7995035906083838	0.3170486323616413	1.0837944106319866	-0.0799330932645407	-0.8908391465347825	0.9071933531194165	1.0372610711959764	0.3158070463391637	0.6408224413341066	-0.4981046177442886	1.2542259067243338	1.3378694249554903	0.8479848373989748	0.5034577064473662	2.4865308277292453	-0.09268995316866721	-0.5016641409401414
0.29621584131332124	-0.2656155073085668	-0.7423898201292146	0.8614239659672428	-0.008927262565376154	1.8049249014508324	0.16573781030911025	-0.24956761967055496	-0.2032755811431997	0.7967708023615295	0.00436550553188827	0.33161376302353585	1.450035522144436	1.199657719938776	-0.16956654395256895	0.385633794851566	-0.19688860767975508	-0.23375285727544592	0.05178826193633425	-1.104331388407401	0.21827441334247855	-0.8212903800336921	0.3705693464941401	1.0522599163346802	-0.10193356805582873	-0.8129105055078032	0.9178563281953913	1.0545882517735443	0.28867390049879493	0.6035559620247226	-0.5698029533226118	1.2919951319480232	1.3310968377752952	0.8375334214031127	0.49598269240868065	2.4143949006133876	-0.09362709010830206	-0.5744072931367763
0.28736621501523013	-0.2278105388950308	-0.769547719743683	0.7406156761913838	0.007127698801068722	1.8481966013041677	0.18587973407923014	-0.17536365093838627	-0.17348056959916075	0.7535318894953439	0.03537042242691333	0.2928987642464068	1.622964651099825	1.1345690438851368	-0.3032859134191089	0.5307571022943236	-0.1872464400777369	-0.2248065558904965	0.10500615418410457	-1.213389011935663	0.23663399661154355	-0.8342868791522365	0.42610794094292526	1.059347296645554	-0.0999423217675464	-0.731828312292637	0.9146784856170085	1.0792682451701787	0.25858592545015346	0.5568430582971403	-0.6260488927905549	1.3129665355933542	1.3193716736204877	0.8321761482368114	0.42081700250068704	2.333349999351998	-0.11178790653209543	-0.5890302063756139
0.2998745645094607	-0.1892760320206635	-0.7903463105887166	0.6658628718701516	0.017270241401785492	1.8763961282884014	0.17256090547044745	-0.11749936382717918	-0.1219174710913852	0.7402833347628789	0.05985537728539355	0.2286528116179145	1.760113142335594	1.1263310408129645	-0.4677253233326265	0.7025226377704865	-0.209472626345601	-0.20570394792854305	0.14964887085138937	-1.3424664056898774	0.2422712916146807	-0.8465286414186342	0.4864344518135195	1.0361182188781917	-0.12699288054426489	-0.6364037637255961	0.9033093785855583	1.0498890504315332	0.237341647671301	0.5317411235019724	-0.6652653521636933	1.3308890846431631	1.2781698493319542	0.7823771981619092	0.3530175619092976	2.2670556177489267	-0.107931142544025	-0.5990537534747472
0.3011249865378561	-0.09488037387177185	-0.7834731441170764	0.5533377586483355	-0.009602466135087157	1.8764547695065954	0.1418291871923954	-0.059969403239531746	-0.09656850732062448	0.6915909752853981	0.05388412804175848	0.16351919940242216	1.8394535514745698	1.1139236983766398	-0.6109346449386314	0.8338267911617951	-0.17807795655945668	-0.22448630986802334	0.17064339633832531	-1.4597419253541934	0.22150516699602982	-0.9086990871030463	0.5456019041941261	1.0187161485750083	-0.09890847713566144	-0.5617878079818394	0.904126474017513	1.044004618417899	0.16988734078483686	0.5506023885485216	-0.7076817351891822	1.3089690070485518	1.2460024056000016	0.7460540470153838	0.2675109319224701	2.2208891379372413	-0.11759009136764871	-0.6162846686572897
0.2734479588181967	-0.01741466298941844	-0.8017852002188499	0.47745848502030064	-0.06127809588775268	1.8638131026574432	0.09286617496034517	0.019608815151846214	-0.068480438065217	0.629524302106719	0.030713225744821826	0.08848236211344132	1.8899842794569295	1.1132904360704732	-0.7493201158833134	0.9165733860078034	-0.14005899860590323	-0.2283852782802048	0.20427095544495666	-1.5788158194054263	0.17828303495812506	-0.9882214768156077	0.58631048603522	1.0358630548792696	-0.10587131352478858	-0.4572771478178188	0.8851718420694388	1.016387193572301	0.12526041058608287	0.55809077751023	-0.7398777372680585	1.2447616158232104	1.1963389837230545	0.7428816197830639	0.20418145803218887	2.1608175083673133	-0.141140713353281	-0.5954816959295763
0.2672671625665708	0.07785968354865797	-0.7998981756008927	0.38375006292274955	-0.14127716851991406	1.8255017599665937	0.057857848124028	0.04019700941640644	-0.029616108835189735	0.5945391928203059	-0.008143773734932122	0.03439901510654099	1.9447068359683648	1.1114987822641162	-0.8645448453015941	0.9835907394173731	-0.1336908813594863	-0.25326859606210494	0.23240339531082546	-1.655184479428287	0.1264690415846524	-1.0365437170830876	0.5942425326825193	1.0308158423265956	-0.15563569056648185	-0.3060565578042457	0.8741987418582673	1.00866290768144	0.1315416965987415	0.5473235764256572	-0.7863822433698018	1.1890766468314422	1.1796782998589168	0.7550286493971583	0.15335302086533764	2.0975204370992033	-0.18831785175956015	-0.595540633826609
0.29343961779451055	0.1647673654341842	-0.7501604046064941	0.3055302516098628	-0.23629115365905035	1.767258612160111	0.016769873756987047	0.02832429779690613	-0.026313039880399403	0.5382346037606409	-0.007325363190206181	-0.031350562029898554	1.9410762393632581	1.104460186700189	-0.9112717502070785	1.0137096096555334	-0.11583553821559656	-0.26012535942899184	0.2553546053656373	-1.6709531524062495	0.1051944722786026	-1.1519194289664152	0.6206694630091698	1.008194352377295	-0.15578950874886358	-0.18186792605068763	0.8638139258880626	1.0017461594651973	0.09920394525669572	0.5505672954486915	-0.8236042648039217	1.1017581653283788	1.119336091765883	0.7775475942157184	0.06699869911943933	2.069861237576542	-0.1992997569959671	-0.5545925826468101
0.3237219828803276	0.2194103471186378	-0.7156687365052681	0.2667752590655141	-0.28899449276609374	1.6997860265066542	-0.01786876890086992	0.027211375694089233	-0.03512477866028566	0.5213755022364885	-0.01910191320086782	-0.09018544340926038	1.8522754347827042	1.1150087582260686	-0.9378233733320508	1.0086394858940584	-0.08460251368344261	-0.2628465087199485	0.2974013385645657	-1.7434321951810108	0.08805288191709604	-1.2800203496330944	0.631500109619252	0.9959029995682211	-0.16180333356426907	-0.06981202840502278	0.8793176540770649	0.9776686950082498	0.07755979964948374	0.5108649562257976	-0.8356614661285233	0.9927746717251734	1.0606191851952391	0.8490792954133962	-0.018638741174394208	2.022775319240359	-0.22079596149908332	-0.5404604326470164
0.3276143319357895	0.2781635518819846	-0.6645657727390871	0.2588244114880102	-0.37823509964892	1.6298843146266169	-0.052735850885554394	0.06946164407388569	-0.051052035472108924	0.485842228224001	-0.03952339675012638	-0.1478995930419497	1.7118810424251305	1.097235154736016	-0.9240138678944652	0.9217128961749609	-0.0811314866472163	-0.3031660884565164	0.36917901366360806	-1.8101812392642511	0.10726601762803012	-1.417704156763737	0.6425062439870176	0.993353648045356	-0.17691573692538073	0.011065232434098512	0.9023847454827802	0.8754859455203654	0.08029962193618108	0.48710134464692	-0.8368772223298908	0.9363808928700517	1.0458561220937175	0.9939170690588093	-0.1096162854553588	1.9927083956331377	-0.26635076693547177	-0.5242146223148808
0.36893393034311356	0.34516583902426734	-0.629113740342519	0.2340754838842641	-0.502990645630398	1.4998705248214357	-0.09077354834839427	0.06924559012725838	-0.04043391895500269	0.4960109395915017	-0.024421204013642353	-0.2009332157486538	1.5714690379801008	1.0632030542352386	-0.8808691436992604	0.823230671890269	-0.07659988770140073	-0.30218563776628454	0.4400553840877219	-1.8464675757447242	0.14371969443908497	-1.5525838140144164	0.6239648179023672	0.999410074261929	-0.17627342948501276	0.015884830501398335	0.9033568830906328	0.7797406463811278	0.07541128971035925	0.41562754724889234	-0.8400837829737966	0.8698635945887757	1.0475166468689143	1.1927454374399222	-0.16903983771403405	1.9771559596677402	-0.3007636579941424	-0.4991892754959838
0.42677551920846357	0.3813806989664877	-0.6030012890827001	0.23462071966599538	-0.6152982362827533	1.3986192176951462	-0.09799998169616128	0.07074804902520884	-0.06334728760954932	0.4513270116171502	-0.028317467753110188	-0.25735343791093584	1.4198925597934084	1.084740808646243	-0.8784609685408986	0.7203975082981178	-0.09947041332696557	-0.3261765926977062	0.48297626844186203	-1.866584569531577	0.21224520760777743	-1.6553457339275706	0.5881805751399256	1.0100754717236096	-0.19393455351661262	0.0036742764287375496	0.9333749831090319	0.692214815732423	0.009486546568558246	0.3567052755477648	-0.8637503352050034	0.8117190907232855	1.0611019058027185	1.3668711816561934	-0.2598882397388863	1.9463641511228384	-0.3473735066346734	-0.44849110696078603
0.4910227471116178	0.3821412470501208	-0.5952492048467729	0.22949220466519488	-0.7081887245615538	1.3106139269137445	-0.12251335713791582	0.0360923914427964	-0.06654074277167077	0.4566464149075376	-0.05278832076835808	-0.3129726473525335	1.2641152293564273	1.0989460194356	-0.8263944634718225	0.5920570890949826	-0.13586653363015516	-0.3492955237650048	0.5204141933500457	-1.8821718867435036	0.26591428256160715	-1.737357392957562	0.5654488065978911	0.9933324797315441	-0.21797307261288323	0.013420208175860709	0.936835699354299	0.6190230419588996	-0.019868421200351472	0.2902284962945654	-0.8753686599688439	0.8061263864648109	1.0699938581941957	1.5489418201778533	-0.2966637870785789	1.887485520196942	-0.40568651127603444	-0.42568329851775133
0.5352731035177265	0.3666139024605271	-0.5625640242145131	0.18414928290573412	-0.7872914144574802	1.2824061211692954	-0.14040403173851929	0.029115539579189297	-0.09886522986025416	0.41759635274552914	-0.030913025318380007	-0.3426416208778568	1.114281813528571	1.1001485342171826	-0.7398357285156465	0.45989156403241604	-0.14267025569451808	-0.3524091089906437	0.5330159401785914	-1.9171541487389063	0.2977508280266716	-1.8564702904904098	0.4775720911534207	0.9958343455774796	-0.21026165440283337	0.005033700002783725	0.9855721078273858	0.5630876373067033	-0.06625967290261922	0.23047691083879013	-0.8862861740990369	0.7941429923797543	1.0681344457058113	1.7580240623709904	-0.2726135171287946	1.832092064945536	-0.46695774052125616	-0.44259742250374223
0.5750663514925642	0.3267953217180146	-0.5571732641789907	0.1335160616107651	-0.8260135977217553	1.2391923726374687	-0.14493814444867636	-0.00978797056985416	-0.13039609909689537	0.3961923006806379	-0.045666449253496125	-0.36585236808710464	0.9948631139015542	1.149694629037039	-0.6492527764110468	0.30550356135581536	-0.20110583213253957	-0.35839293283198687	0.5224186804961068	-1.9293260729430357	0.3449762035962702	-1.9111895286873701	0.41244362484040203	1.009534821546521	-0.26337460666339774	-0.0014403000586268408	0.977609181477858	0.5220461210750842	-0.055341184827573255	0.13555037089645747	-0.8844518004706952	0.7737873341606055	1.1233402847908198	1.9848852912201864	-0.21297435709862372	1.7742375561999868	-0.503085117432779	-0.44479391163066423
0.6253034166938088	0.2487611246299326	-0.5417026291707245	0.0534781117275054	-0.8527276535071021	1.2579306564886923	-0.1388855221061705	-0.04815434326253963	-0.16339971671062908	0.3810213682831295	-0.06887657230192219	-0.40376529004694417	0.8973196361265371	1.200658261953427	-0.5254632986515838	0.2047678321796659	-0.28884513184363086	-0.3655912897135598	0.48960759031963086	-1.9338768373977326	0.4190631013839502	-1.947918097159939	0.33482043018030994	0.9985158560325216	-0.27441409100133496	-0.005717487149559364	0.962363261477703	0.5469281185043197	-0.03739035916450274	0.06660925846465682	-0.9018250672047632	0.8039789223675852	1.2265208764898636	2.196468092544441	-0.15281125350321031	1.7035780636642837	-0.5395223998722989	-0.4806102611650588
0.657265180176388	0.1195344197860035	-0.5578435924324832	-0.04924213326124167	-0.8686968913657344	1.304379330574748	-0.12605620634058945	-0.049578527857717984	-0.18934627995077707	0.3334181700110474	-0.09034473998322815	-0.41573287653540103	0.7787904854380715	1.244352118169583	-0.3819442047487517	0.11102227793921456	-0.3197933934652485	-0.36827279846744854	0.4598993057678634	-1.9477155476190045	0.4497547635301653	-1.9844853833921667	0.26457384815464374	1.0178156370631162	-0.2469216545370479	-0.045245080600046554	0.9642812069299505	0.5538791241547966	-0.041893636689921306	-0.03144756205550534	-0.9237564637034541	0.8883424091348374	1.310178234065154	2.3527145408452474	-0.04087684453404021	1.6455171503520105	-0.5630403033572848	-0.4985350648389191
0.6658056354987483	0.0008822082286029653	-0.6005660491714544	-0.15521018225320465	-0.9065343035449273	1.3829364862601479	-0.09718208732064539	-0.04507770272652234	-0.17533391714215937	0.2852365571562671	-0.11613600398040522	-0.4403639126868996	0.6544151111574172	1.3140445303999462	-0.28231621610737057	0.055188889434745245	-0.3562620856468062	-0.37352765893620815	0.42961042605887734	-1.947036517890361	0.4724057352027756	-2.034687702341226	0.2073353877261051	1.054835585220663	-0.26572476204390405	-0.09523499582243808	0.9318960872781045	0.5629120536025722	-0.013775461153649082	-0.13238951392406334	-0.9441151789019628	0.9883496477553038	1.4259181754776191	2.474795783285291	0.08399667424411873	1.6199447108747442	-0.595583102209499	-0.5426657624584937
0.6823719785329951	-0.07508677623561164	-0.6100195247280071	-0.2741848455322738	-0.9469783103309533	1.4726720379266007	-0.07425503943639157	-0.041473197444770855	-0.14945167142664656	0.22473156356746374	-0.14118062574216278	-0.4201242352089774	0.576703985015283	1.3830589355880842	-0.19082136726748627	0.015401236124768878	-0.3786464968320257	-0.38400629717154594	0.4191845130066666	-1.883375582920864	0.4820365391677809	-2.0453179228572336	0.12911835775381678	1.0852538800518319	-0.25632973391033526	-0.15900564301008227	0.9180216559449337	0.555028671593945	0.007343727989121041	-0.18050575083537385	-0.9836747253197793	1.1340542648154288	1.56719480460266	2.501968635301056	0.2158047878351279	1.5639991974759762	-0.6107657546688708	-0.5708103974778564
0.7000344957314356	-0.16610510502175496	-0.6065496183232006	-0.4052428425748721	-0.973610866882282	1.537072513643402	-0.03042324360136216	-0.06778742232351262	-0.1334300964649602	0.2024571952068161	-0.1984857320838698	-0.4264430088647139	0.5261485869179106	1.4253197173410221	-0.12154084550378981	-0.017134092085764628	-0.3678106823625051	-0.3650052798595786	0.3608816671745625	-1.8000599004891071	0.47120018938326175	-2.0769943951868175	0.026055313254532347	1.088032650327091	-0.2077632742283993	-0.17330413972844716	0.8858054611385653	0.613033397518052	0.04161316319265169	-0.2483955776803905	-1.0135493187299915	1.22877061784118	1.6492436620618627	2.497858790041492	0.31576220119294585	1.5190731202279506	-0.6043126726248493	-0.5734651287542093
0.7227746882282621	-0.19541996364194383	-0.6155759514409312	-0.49978557738926577	-0.9928802693252582	1.5901566140422243	0.0030548456907375176	-0.08372953937621506	-0.17322601548362415	0.1921275418713913	-0.24650565602237512	-0.40091330112648105	0.4860681546153394	1.4943167217984707	-0.05806865511669097	-0.006424438215256628	-0.3341601349721566	-0.3661522450257816	0.3293765470131351	-1.7509647858354036	0.45688724191220736	-2.109382110190185	-0.04533699782144006	1.0690784277165617	-0.17157125426118772	-0.1486288067605713	0.8613087239365438	0.6967219936295153	0.09298283865919407	-0.26072704970208693	-1.0332676814530235	1.3488313424959064	1.6956419822185407	2.4239126843746766	0.42590123138244496	1.4335218838567	-0.6011463073703787	-0.5422266751255999
0.7227653027762073	-0.1825940092749572	-0.5946831827159547	-0.6178687832448592	-1.0686623807146889	1.5974978046633672	0.026659053008086974	-0.13801703881463526	-0.20362724673998472	0.16365325490550806	-0.30753264170286626	-0.37710693984385646	0.47817199618019	1.5262010749684218	0.029170344964845447	0.0193775620607567	-0.3127889750137808	-0.3553176156604619	0.3345795866106818	-1.699100410810103	0.4455616758238842	-2.133399957266749	-0.11266951407193966	1.036277267290076	-0.1371019979366476	-0.17410077552737135	0.8221787965456826	0.7767727181604023	0.19505248028095815	-0.32712718243497374	-1.038570425262995	1.4471172867399813	1.7102131510856402	2.3560475251106254	0.5204008114768266	1.37996631807263	-0.5940737524460793	-0.5280288514691123
0.723050781800763	-0.1675094453677675	-0.5265898075862212	-0.7448222847421666	-1.1586006389989822	1.5709933538332683	0.06586801193012952	-0.1339656283870611	-0.2560008156717076	0.17542668427677932	-0.3608010954193563	-0.3409713392397869	0.49331217109306785	1.517707032573246	0.07811703250213733	0.11409176158210999	-0.26742275071713706	-0.3433087322656677	0.3291567133129151	-1.648020504912303	0.44024554137294414	-2.166228697155616	-0.16989714003891643	1.0212500529499562	-0.12831851360696997	-0.1947259771618653	0.8056462662919694	0.8677319475252296	0.2523332261756578	-0.3763756423824055	-1.0716719078508488	1.4879445581085426	1.7701344711578422	2.2822526437752693	0.5800065129422667	1.3651565435147748	-0.5844320375772788	-0.5749359450239148
0.754020451507487	-0.12481265597941502	-0.4530942880942588	-0.843631847130754	-1.251468067232434	1.471316390941303	0.08666057985433863	-0.1588134279624641	-0.25963720342114616	0.23397122386259958	-0.4396465784342765	-0.3520792476815734	0.5117204304423995	1.505247487944852	0.17432685603335846	0.2442213444084224	-0.24948275966489947	-0.30775617604219735	0.31570668881945585	-1.5210357879950962	0.45141862862642024	-2.2112012293544656	-0.18017286383959294	1.0135510800048944	-0.1396143615822088	-0.2228061761692332	0.7799156109900254	0.9299995996679764	0.35302022256161913	-0.42016479640036924	-1.084841808867774	1.5407871288440405	1.8487149042946147	2.1424271703512305	0.6143414384465432	1.3572509523347516	-0.5746182758123086	-0.5937529211141098
0.7820987898866872	-0.07577789525716602	-0.3717241451333246	-0.9353416416684102	-1.3199453004452248	1.3781003105008933	0.10095231523898529	-0.11998942229158463	-0.271899840323613	0.26076122600911	-0.4840088367844298	-0.35772652037447095	0.5325142767209042	1.4225871811680926	0.23378200702116572	0.4161572266111414	-0.17973690370880618	-0.2429010414838483	0.3521191749806553	-1.4263521945649793	0.4502197437244294	-2.2675035387842515	-0.202955981625506	1.011087545970456	-0.13491591528401614	-0.2598628401898059	0.73568463450985	0.9729442216316532	0.4390332997427483	-0.4502403565990457	-1.0789969781504452	1.6232644036282902	1.8509784033975283	2.035623041944792	0.6395104730578133	1.3495280637616371	-0.5536738830324958	-0.6412705481344256
0.822111201769105	-0.03303108784169176	-0.29288748376467494	-1.025046054620906	-1.413819595561389	1.234865685579814	0.08031628944275834	-0.09699595395356277	-0.26803781210469246	0.2688612725044072	-0.5200975940739776	-0.3373925443355667	0.5359626376930003	1.3343741769373607	0.22967399570028557	0.5361831237013924	-0.11021020961895285	-0.19901886603227556	0.39021859779661533	-1.268474425464932	0.41707100553267884	-2.3217549624352447	-0.2583464872965135	1.0347823266416811	-0.14114974671179623	-0.27430319824045185	0.7041610234132621	0.970568018818979	0.48066373339669594	-0.4983314620654535	-1.0985831101714234	1.6572041996039484	1.8078866341157553	1.8934358765328672	0.6716443517557618	1.3458937632566423	-0.5255970327027695	-0.6686493062310941
0.844522441944048	0.05992334334381294	-0.20826759022652075	-1.0812825368207628	-1.5190369161110593	1.0632176657022643	0.07617990591770314	-0.08941638644382456	-0.25828576309192025	0.3248735547835884	-0.5722511208099214	-0.3315267118005107	0.5272461847410975	1.243772300964819	0.19092525573413058	0.640605741793876	-0.06572717698315739	-0.17981891942634878	0.38351953285792273	-1.1472045239658102	0.4280325324154048	-2.3763271096281966	-0.2983478000648246	1.0580829189827325	-0.13064536320226455	-0.2850951389903034	0.6541752725581278	0.9609134509074482	0.4974984635007119	-0.5171059753740799	-1.085193873432486	1.6365073051151728	1.7542918537366254	1.7715395598467232	0.6220104731419283	1.3263001431427561	-0.5033189334243905	-0.6949384499563671
0.8502808928532156	0.10760669905337128	-0.11886658059084479	-1.1030264056601284	-1.618164133103096	0.8969470455330605	0.06329857941253161	-0.04604525254296808	-0.26881393281476684	0.4058055344083752	-0.625651779306713	-0.32468359054139023	0.5130311853152146	1.1230741833370788	0.18876698721887733	0.7085820875031762	0.003052466413767679	-0.16863062676978255	0.4037222922600508	-1.033131578426638	0.42099579469124215	-2.431383983991128	-0.36115399110100105	1.0936290948056968	-0.08526620270555077	-0.31233212665873783	0.640912673801457	0.958234701363426	0.492678566193522	-0.5323625968415355	-1.0955412802439564	1.5950702097993372	1.6884235181238734	1.6270079852276502	0.6274984581323555	1.2811261828983311	-0.4686920616806064	-0.7169959579209239
0.8544614024909638	0.12438057397006388	-0.07272879173814731	-1.0998933701275997	-1.7243521727239783	0.7007112181987826	0.05926366782059792	-0.0203636752350284	-0.2831457210076625	0.47548605743893874	-0.6959286927823252	-0.3703053323536015	0.48010172687719255	1.0173442363939653	0.1752246150223185	0.7674255997934154	0.051195818217277866	-0.1771389446239959	0.386801342771273	-0.8953707862431394	0.41787013908091114	-2.506400636157514	-0.4109545173686568	1.1408716221846418	-0.0601565497210609	-0.34454396419450606	0.5723061031325409	0.9795818674500314	0.44106825103018493	-0.5361538400032759	-1.0719940253719886	1.5203871037232202	1.603756882161851	1.5437041179300912	0.556194647459538	1.2318656097491052	-0.464512534983902	-0.7299170393829355
0.8519647119339165	0.15254070204856218	-0.03965154808016093	-1.0972257046610645	-1.8263338560020412	0.5601806433331082	0.028401412784358343	-0.01007687831500034	-0.3108909083955729	0.5232344651494958	-0.7577797549266979	-0.3971492694053638	0.4568459548350118	0.9077078875565128	0.20413923381055152	0.8603158192115143	0.09454601800480945	-0.20132461721051048	0.37255676352287004	-0.7637683297650811	0.4469620574935235	-2.574988089974922	-0.4623884913147349	1.1981896948214814	-0.056050070367184145	-0.3980252983349086	0.5040693563406882	0.9515688553610546	0.38579458002188916	-0.5888120013602387	-1.061560396275088	1.4613032942183635	1.5302844176864094	1.4498093625961128	0.5294721794857978	1.1675582424438724	-0.4641007150007967	-0.7952587494209326
0.8388578601291092	0.1409586432502905	-0.03114651254664318	-1.08340083976807	-1.9362591875152795	0.435245596961496	0.033218015197779394	0.017524405265415592	-0.33067955471618127	0.537838013818288	-0.7963917348802921	-0.38779004971991005	0.40120475777854425	0.7974918458052306	0.17005367583356543	0.9395833063080395	0.10264948679145229	-0.23840734391421753	0.353599500258063	-0.6022511975037588	0.47811107589226154	-2.548571419700823	-0.5391111285818092	1.2811506051168338	-0.029528086799012164	-0.4759296812681325	0.4421856030011589	0.908919919072763	0.3140657761417869	-0.6179302736375998	-1.0477722514366732	1.3851787057393439	1.4783058131927442	1.3875714767404463	0.4477504642805833	1.1281191688930636	-0.4579012842548775	-0.8710341511736649
0.8236221589914848	0.12953469114613964	-0.0645348728594364	-1.0724055138441244	-1.9804460437326141	0.3505952047677795	0.030159069836979642	0.05303307349391475	-0.3462892202379683	0.6303606940056403	-0.8214395043749144	-0.4058803920684454	0.36686118723986366	0.6960022704947637	0.15697880898724076	1.0167144362558145	0.1483777244347229	-0.2438662603044394	0.3178836731086308	-0.42790082512867167	0.5050519192052709	-2.549665577629095	-0.633037135930709	1.3779658907438068	0.013556386085994581	-0.5071915718524433	0.3654846692391119	0.8901535434926741	0.2497421502165341	-0.6151581261192518	-1.0609848753396336	1.296319314015887	1.4074840477421167	1.3133777952395547	0.3494049831227539	1.056766394032767	-0.4675186634787922	-0.9627995096376631
0.808719732244426	0.09160097982025701	-0.12057944717638262	-1.033068055912765	-2.017920318017736	0.270243489826321	0.011045123037583477	0.0039655386318797285	-0.3147428578857556	0.6970649551984607	-0.8626395502895614	-0.4681290633718963	0.31729775863607007	0.6322489824451605	0.14543023484620837	1.0835449686172458	0.15621395429349533	-0.24444842182386406	0.30679820228760035	-0.24160037304465182	0.5059297157818812	-2.5407922529818197	-0.7125235527832502	1.4536408962717255	0.0792878362439952	-0.5409365209135457	0.2839473135611864	0.8380814779253714	0.16936048720049873	-0.6234877126353223	-1.022121517103288	1.2447891904712607	1.2881588226827754	1.2344983198109967	0.26467548926855555	1.023776228715007	-0.4554105420565115	-0.9792926486448474
0.76477230927759	0.03693659513874338	-0.20994607080278554	-0.9835444000413196	-2.0140314012254317	0.20154380563681404	0.018625433378248346	-0.051010563783725246	-0.3038677853514233	0.7415378864445277	-0.9064465485624469	-0.4702768583614598	0.29904398433850365	0.5473915226915106	0.05135188021185091	1.0485151815648117	0.181543824889225	-0.26087112226204034	0.29541258406643667	-0.07853564346265603	0.547579710780493	-2.506015319678604	-0.8125189186801747	1.5201059689416816	0.12435097029327116	-0.5495025389804123	0.20510998213966788	0.8317629142702845	0.0700770996583264	-0.6216943914283118	-1.0164937804750622	1.179799191846918	1.1888558591002756	1.2196593242691063	0.15327407621100483	0.9757876607425287	-0.4335571719689068	-1.0175201896453552
0.725664393132728	-0.004566429727142293	-0.283108870132297	-0.9456623185545816	-2.0547143549769347	0.1710419347397341	0.040732037340926903	-0.16977999098262123	-0.2828701017630935	0.7933698801322249	-0.9542165425115243	-0.5091170845074716	0.29353239040797463	0.48738986946585783	-0.010500800283918999	1.027370595277106	0.14945409641946536	-0.29886118129941963	0.2838658642223978	0.11667331578092952	0.5878870895122653	-2.524677635886061	-0.8972872881419172	1.576474900156521	0.1911313672319725	-0.5426801926926762	0.14222948248833492	0.8166254344402374	-0.05728418210725308	-0.6351703810346285	-1.0292947204360818	1.094126439578954	1.1498603920759618	1.201807075905497	-0.012870718727328478	0.9560152883483696	-0.448696713527703	-1.0568917573257692
0.6847787601513586	-0.044805060180264575	-0.3337960871536376	-0.8721267101719876	-2.077396188372526	0.13277633219907595	0.06853840647163718	-0.24361989809462203	-0.27047215206759534	0.8645359734768672	-0.973999414017268	-0.5560485752264546	0.28519390472618894	0.42850179713014214	-0.038906702151056204	1.0084291375721517	0.14316059023731714	-0.31292744960794816	0.24990745251879032	0.24894705851817872	0.6151036787602941	-2.519298893180875	-0.9842543589794829	1.6193430240920583	0.2666854600705626	-0.5080309018963767	0.11743733480207057	0.798185748470428	-0.14450608849350738	-0.6132454963485201	-1.0285806944241074	1.0101465232365092	1.1550193619604852	1.1730378998468407	-0.14834201030698485	0.9874766772580509	-0.45381956187764017	-1.0664975820796831
0.666068288248918	-0.10959936328727067	-0.3776239999824946	-0.793427020196932	-2.0536912780387455	0.09968509277247647	0.09542591920292044	-0.30652677957947094	-0.29116401655544377	0.9137110937579974	-1.0035792892899535	-0.5989631712679225	0.298718483938657	0.3930499834414972	-0.058243856714614364	0.991445643647966	0.11731299058862506	-0.32799045002213645	0.2870886952536416	0.38651316739562624	0.6162014621695798	-2.512414582763122	-1.0706336297577357	1.6658257806401315	0.2884344188278717	-0.5367214345426274	0.07183415186705973	0.8199953899192142	-0.2186270739363044	-0.6075494316307593	-1.0361911846629521	0.9764508336003249	1.164544138893922	1.1419525719275438	-0.23605300369256285	1.0464125879201678	-0.47060692965270723	-1.0824855391123005
0.6499115483000177	-0.16335749704015154	-0.42090171972574686	-0.6797219885474983	-1.9781616707446976	0.04075522180611391	0.10825778451455996	-0.36313551453817516	-0.2890965880244625	0.9631897759073457	-1.0260811724439052	-0.6297281642963944	0.3435622886704226	0.39688230793947266	-0.09508087175088467	0.9518235703447416	0.07072344999273858	-0.32485493198067306	0.2906344073116951	0.4659447997795433	0.6267969756470576	-2.4633815800667422	-1.1283306854765167	1.657198834586882	0.32349694722069977	-0.49539728666862404	0.01396030404590406	0.8432244183010059	-0.29598928439052385	-0.5608240299742143	-1.0448755489260853	0.9178626607181226	1.171160652096788	1.1149381165972454	-0.3534526936260932	1.0720995868698746	-0.4927037212229661	-1.089810677743531
0.6124922561792455	-0.21006335738928072	-0.4294986255822211	-0.5520949323164388	-1.9074945359038153	0.021389573505755932	0.08274498701793528	-0.4071218415784201	-0.3032912469092632	1.048383889443484	-1.0391814070786753	-0.6511452086626635	0.36653168289354354	0.37681249159853325	-0.1507444211163647	0.8875715719003834	0.013298555551948005	-0.3150917543076855	0.28776993605121887	0.5008461686681416	0.6146529994756962	-2.405621727412827	-1.2027382577246193	1.6781068353505948	0.32287887779694946	-0.41152541267160003	-0.029103704364849763	0.8391718021074027	-0.3203530769774089	-0.5573117689804269	-1.07891557244553	0.8794379189412549	1.1530197387514831	1.0737274987546175	-0.42460620413408173	1.1260482101542126	-0.47148814403478506	-1.1181292848053854
0.5960034694297051	-0.2550329614092838	-0.42384574185055846	-0.3693509510781098	-1.8372716640604938	-0.007845695371112413	0.08148602117432559	-0.4166644175344171	-0.33408018107737447	1.1133213188624174	-1.0309091651112154	-0.6762333863161778	0.3250545902879838	0.40042211372546344	-0.2383158477613724	0.7914459152652539	-0.026393330267338776	-0.3162925759740956	0.2617831317957749	0.5186428208679724	0.5724362647235631	-2.3307542713238587	-1.2653211215143865	1.6467193750167926	0.3327605307256888	-0.32700613866843486	0.005190241570859922	0.8502777273675202	-0.40783190017591425	-0.492251155819506	-1.0916439450353113	0.8623220167272102	1.1414776843394767	1.0183973675322353	-0.45475802867240567	1.194498482518809	-0.4768635771286397	-1.1183629314686223
0.5676531958356423	-0.2981321695245295	-0.389361684140475	-0.23039803983373286	-1.70973845738946	-0.038739337898492834	0.05942020994858009	-0.46361830018652866	-0.34164819301155813	1.163898543868059	-1.0252633914457525	-0.7407553039984137	0.29183740179197726	0.41793824854677697	-0.2471792791802167	0.7315272013338435	-0.06389307678101488	-0.31108853774175965	0.23530967775880676	0.5197800480482916	0.5858367467460847	-2.2871848545955737	-1.276086074663875	1.6077713939525904	0.32917703319190833	-0.20158189665135756	0.03127530462442283	0.9182523809804393	-0.4772968076464891	-0.4463192251015533	-1.1234889630751421	0.7876427110032277	1.147080143121331	0.9796989746977245	-0.4543772058248655	1.1962257628403399	-0.49653715108654345	-1.116459026901971
0.5804986671728333	-0.39678345692210837	-0.3345743703116598	-0.0312534593549398	-1.5724921691510585	-0.06294153450231472	0.0339298484572688	-0.5062288060984179	-0.33380688345625015	1.1798044566413313	-0.9559635342512285	-0.8039150380135398	0.23918134999754354	0.4283486707000749	-0.289478319359662	0.6757251999608771	-0.09114014368122621	-0.35008198946383823	0.2017073896704229	0.47816699748904795	0.5777962970285353	-2.2142844815530727	-1.2567620998363371	1.574624675106039	0.31190977693034505	-0.10277965110983092	0.06141913171033471	0.9281228281423479	-0.5908931418543304	-0.38206280222608313	-1.1475766346181815	0.7761133264279024	1.1779216403365909	0.9744298869201401	-0.401341937324316	1.277170918354174	-0.494914180785493	-1.0879204551886914
0.5675111932659503	-0.47465525965296235	-0.31467890952835115	0.15542632077975777	-1.4161266612664982	-0.08236691405762826	0.027733941626284203	-0.491785773748307	-0.3546942284038045	1.1782218726789926	-0.8718850712586732	-0.8031988729958337	0.16086356329986484	0.41033269367515735	-0.32139472928928237	0.6027321132691037	-0.08875180865980392	-0.36201465228692653	0.13553640798233596	0.40189076986080063	0.5871700537787958	-2.1454523429670678	-1.1869697716863865	1.5727086566477635	0.2918865649562127	0.00500223240356471	0.10778088589737216	0.9477079372624357	-0.6662407669063922	-0.300074394305223	-1.2168639694674492	0.7584222453372111	1.2115173912341912	0.9709137051789367	-0.3497248144794589	1.3248306216342163	-0.5075365113926659	-1.0990944489886583
0.5531996613667772	-0.5665807788392272	-0.2762435924363845	0.31920366592108806	-1.2824909775208724	-0.07991407608199655	0.0010753781310402027	-0.4719086700670888	-0.35125463486464353	1.152190191471935	-0.7901881829512702	-0.8357630293630207	0.056537934497141874	0.4277884231027911	-0.31146177292527294	0.5938914917282146	-0.07775336549912146	-0.37910542898627125	0.08169248165807422	0.3370857752379387	0.5591251834494739	-2.0833774900268938	-1.1297519119946198	1.5737951060512467	0.3192313359654132	0.1108791084078831	0.1557560314139895	0.9453804412487161	-0.728792015065557	-0.2521731903631293	-1.257717927029596	0.7609353386619546	1.2068000339478169	0.9368389746753385	-0.2917666790731782	1.3631547154920527	-0.5316065582732926	-1.060419611448169
0.5619137188905707	-0.7115926531548212	-0.24283028095322692	0.48226769456273405	-1.1054231608710243	-0.09954851502965337	-0.01682396492616104	-0.4382825638438139	-0.3426316964568113	1.1281591324897153	-0.734276263175316	-0.8313253264820425	-0.05334348336193571	0.5027341967174397	-0.2933526344596323	0.5414348833957316	-0.017270851361471263	-0.3821087446256005	-0.013237652499064978	0.2529330895525938	0.5546679863508345	-1.96125561817089	-1.05570981207665	1.5705260318587757	0.3199202549761992	0.18500699130528336	0.22974337636057474	0.9229277552243353	-0.8104213592626748	-0.17144095590213515	-1.2832624768237013	0.7419124992887276	1.1719574993016975	0.9296061309363676	-0.1931488959227996	1.4115768318128166	-0.5515708918108926	-1.0163603760287472
0.582958739407394	-0.8096895817374689	-0.2311776297018137	0.6379993866629684	-0.9218249298448455	-0.1101628859761878	0.005267851669379322	-0.42708076949711166	-0.3473592648047247	1.1118950316126401	-0.6904377875737873	-0.8258641306823084	-0.1728426313105293	0.585606069035378	-0.2748598493353068	0.5184993702468015	0.04391891318826471	-0.4259582966955981	-0.06871778255935877	0.15105020379415407	0.565820529087615	-1.870604993997207	-0.9115344875945747	1.5263357464848761	0.2964834912540321	0.17770433476119235	0.2735895288289288	0.9070343822371465	-0.8798602354762254	-0.1344798583426229	-1.3215378459572347	0.7542434930237303	1.1148278565518643	0.9541686781633263	-0.11572801905623034	1.411651888018898	-0.5538807425174064	-0.9947059611813971
0.5955473898966882	-0.9155199853170821	-0.24061002464540887	0.7713879980581284	-0.7423361485520357	-0.0886859192559901	0.0034260595968325066	-0.38921024184211206	-0.3080052863217631	1.103095527708072	-0.6290450353344607	-0.8520185051314894	-0.27636175843352845	0.6321980790933475	-0.2317443603542654	0.4991134345984453	0.13733971022083233	-0.45012450559003225	-0.15535527666753207	0.07461195376804712	0.6370884944790618	-1.7582369757840095	-0.7613387122395506	1.477209239176668	0.32257012275449537	0.21537812468690049	0.33670020999351075	0.8290797820712683	-0.9393853694973178	-0.08465000143944182	-1.3715703599318307	0.6867776975537394	1.0819851156874	0.9780833803543099	-0.03939771747385464	1.4020762962535636	-0.5448671240096734	-0.9820616773429492
0.6259821617047157	-0.9917090038929821	-0.26225490917320543	0.8280919034272121	-0.5682710355062787	-0.03169479595277347	0.00010655062887015564	-0.35982191410344694	-0.29085097358473644	1.1000718440482302	-0.6098123875334023	-0.8775561235879042	-0.39901233547525866	0.6665701152972389	-0.24366692425868944	0.5267469834528875	0.18803336553241307	-0.5004687277300789	-0.23283496445792787	0.030125139740209618	0.696744955840838	-1.677966284500752	-0.6116735203049315	1.457275552964894	0.3016961563970835	0.19772793567055516	0.42217993387834085	0.739251143727371	-0.9844448257071209	-0.06109455574819872	-1.4060358175401793	0.6582362575959688	1.062938973273582	1.0536814606179947	0.0015268138259174793	1.4043358830892774	-0.502951999764374	-1.009463589613453
0.6782831665106624	-1.0442339365119826	-0.31403393598351537	0.8346775742287684	-0.40655753577717474	0.07308650553976062	0.01574495624153332	-0.3491690872826252	-0.29242589214454584	1.067223624561726	-0.6089725724051988	-0.9182067140895258	-0.47190111376111477	0.7390602542951499	-0.24018289321913017	0.5721538403234637	0.23388583443020444	-0.5357897581894451	-0.29260163842124765	0.009476562680076421	0.7632168198601932	-1.61376938949808	-0.46049814176690684	1.3916835302105328	0.31666872504694016	0.14187221931338523	0.5284644939350188	0.6625940103912599	-1.0239065308016788	-0.02388964887761007	-1.4426315516464885	0.6469317124585944	1.0641969465881254	1.135640554746308	0.06274810549769355	1.3883331098873914	-0.5419060704358702	-0.9936682332086401
0.6999116347231985	-1.1237457174036725	-0.3720969576774958	0.7999808139702096	-0.2287373086211224	0.16103888124545135	0.03953222096587179	-0.33733922864715177	-0.2506053205947758	1.0591730686257326	-0.6202225696623156	-0.9447755261638114	-0.534385106133094	0.7647319251542608	-0.21001771697474828	0.6399066059541589	0.25462217846290525	-0.5492815031152992	-0.3067403451368718	-0.01382168116789374	0.814567999843895	-1.5194724259988397	-0.30458680644315267	1.3620318716093105	0.32336680771609044	0.0815460273742411	0.5769138769910347	0.6556910321325222	-0.9941866923020383	-0.00459299012201912	-1.4639042816753456	0.5943418563020577	1.0646021419248979	1.1751496499879681	0.10669646677830458	1.3792463710432445	-0.5425623914625739	-0.9869040570616694
0.7351231595586364	-1.186717149148567	-0.44754038491656034	0.7550689754527631	-0.10233179938900441	0.23191576208921244	0.05218663787185055	-0.3160560063750763	-0.22853284606162286	1.0442535167321005	-0.6431626172309823	-0.9675653951632397	-0.5414385162890554	0.803693404077524	-0.23051890082541932	0.691740201019653	0.27348362122067427	-0.5542140285617961	-0.3183371119166114	-0.038284802624139594	0.8073806290813069	-1.449786331967572	-0.14249013805325156	1.3468044164628616	0.3275264242602452	-0.0037533869240936103	0.6227011969799655	0.6087092576662265	-0.9907550709518039	-0.00014653485931585274	-1.4982405889954913	0.6119486226035177	1.0721286602305553	1.1974389066505169	0.13266099583672944	1.4134878023229156	-0.5338567859994978	-0.9807839879322721
0.7503066640778907	-1.2331298661386285	-0.5171785898774269	0.6703119465746028	0.012102920591006377	0.3086019179658969	0.07023283478201249	-0.2817138677781724	-0.2326046524717143	1.0273924839043331	-0.6948672772604725	-0.9404610344686748	-0.5394141156747615	0.8486152547166291	-0.23358283191856494	0.7049079357403254	0.2585795513364578	-0.5188456138012473	-0.3044600480755003	-0.051700658680232194	0.8638443441454182	-1.363171925924758	0.00411925198525156	1.3087661007759839	0.3560253909761511	-0.07935422127431556	0.6725757070314963	0.5707098398711878	-0.9594099724358379	-0.007649870291269986	-1.4923335273253386	0.5797651195960078	1.066488846037733	1.1913124201205072	0.12548203644514594	1.395086193271401	-0.5421934287482562	-0.9499789383393431
0.7846880233327823	-1.2583147657149787	-0.5389320318890425	0.60284834309587	0.0944320101356539	0.39829548252012337	0.09348316510646386	-0.26947994924837054	-0.22777178484739422	1.0058258262017372	-0.7280808953517403	-0.9546863259249749	-0.5135804155580441	0.8910818622554372	-0.2640643130179726	0.7041370047324433	0.18695394199997412	-0.5155844597466819	-0.25130463993398305	-0.012232397326487532	0.9036887489833836	-1.3004955662668833	0.09503548406192475	1.240653904444823	0.3596568984274624	-0.18431343299834588	0.6970987658402951	0.5734126078956379	-0.9396902340658512	0.013084249687635465	-1.4991936565874049	0.5118522082782972	1.0654369244877961	1.187443669652242	0.12462840408376608	1.3638796004297324	-0.5404379651032006	-0.9165001078997701
0.8105014898775271	-1.2492047177586147	-0.5830180217775303	0.5412723553197039	0.1463317372729712	0.4717834843358705	0.11576415801953274	-0.24365807570920256	-0.2705183103013244	0.9979416459238394	-0.7562102953205422	-0.9764884052469995	-0.4712342291012742	0.9397597849048183	-0.28243136655918116	0.681062733714847	0.11005747097940963	-0.5580455031063837	-0.18960853878928086	-0.0348149860162278	0.9311309266549669	-1.2347088445866774	0.2480328833188552	1.189232065379493	0.3564159027131177	-0.30550589907600084	0.7078168882306243	0.5871884025604002	-0.9059779803770548	0.006858454627922736	-1.5003145462980054	0.43678443586187343	1.0925477419269167	1.1746042918417725	0.15107227829403969	1.320506989131261	-0.5326907236093978	-0.8920598249551697
0.8074570522909941	-1.2078806869341447	-0.6382318926304642	0.4895717940910235	0.16244996071072673	0.5231229739986014	0.1239660476892213	-0.19203765978586468	-0.3214465367945053	1.0022525759931966	-0.7215934179183553	-0.9986545176181026	-0.4292388991732576	0.9185147356421993	-0.28536335610647645	0.6450443155265305	0.011430075543258245	-0.5806319908492462	-0.13382864905839234	-0.06870457530369212	0.9360808711462176	-1.1624387929549411	0.3427886425654979	1.1498492757072625	0.37621733683519876	-0.39074787020832275	0.6963488651392458	0.5821451915086782	-0.834458119564979	0.005594464977638704	-1.5523708885097647	0.4356164462422802	1.1088729093829586	1.1337728582085433	0.1550236274871478	1.2338358351587422	-0.5103327238144304	-0.8494287810763472
0.7760334706437522	-1.1596985142465803	-0.6790312961708536	0.4425050868577027	0.16259403497635685	0.5907705519461144	0.10029096299144975	-0.15403815351323996	-0.33755044090663733	0.9893570881549486	-0.6912669004102503	-0.9877167246204049	-0.3595893597588945	0.8816699313163878	-0.3101342522556738	0.6276700925339804	-0.09732361336744717	-0.5627364278219968	-0.07905625961830408	-0.07219447600829912	0.9380430329946471	-1.0874261668415024	0.3909509524656648	1.1321205268314674	0.38653825720356305	-0.46018714874470235	0.6825168485427475	0.5931559232057297	-0.7471067499054395	0.01988054689074041	-1.5445472966325862	0.3563811546462449	1.1271454195299142	1.1445512644159728	0.1614554756622068	1.168366084240906	-0.5301596409499864	-0.7834414905733506
0.7459961377533988	-1.0857437425254512	-0.7025696278274296	0.4343145736962115	0.11619062543250067	0.6813948975113757	0.07744244112579321	-0.15832930755069644	-0.39876354129871394	0.9728745329689626	-0.6366178510594658	-0.9452480690640581	-0.2618912188323509	0.862594380297956	-0.34330855868830723	0.6236284894335222	-0.2443315620374146	-0.5484554446471868	-0.01493608384334758	-0.10251080841999602	0.8940151706926025	-1.032866265893103	0.3837880762901952	1.1045479399165306	0.37645990344765756	-0.49864398993683146	0.6919285970435655	0.622965240126345	-0.6602923951162578	0.03404374393421945	-1.5304368035167024	0.3220045833158869	1.1295562934048642	1.136342807704325	0.15714195457659189	1.1106863774489937	-0.5539884709934999	-0.7378635518428844
0.7125304430211656	-0.9730882198587347	-0.7283342404479937	0.46967448629881164	0.03984084919221352	0.7199209360504818	0.08671208068471598	-0.1225802700802584	-0.4617508729711168	0.9504509912957534	-0.5443521348867876	-0.868694999122488	-0.1448439900793928	0.8347600471959998	-0.32468633213299836	0.6144805713635433	-0.3248556146145988	-0.5216024792699234	0.034547674703765976	-0.1195343873825538	0.8516894536995631	-0.9588326750050665	0.36138363056575373	1.074770987782205	0.40209664007044044	-0.49159652853904684	0.6667275549824182	0.707233073949861	-0.5687651960229816	0.058297861340284376	-1.5192669005674824	0.27340173845057003	1.126325647360464	1.0877902917762676	0.12089306260418246	1.0637239068201811	-0.6012679725880508	-0.6327657043463335
0.6781729506016486	-0.8588496170976232	-0.7010875055732063	0.5629059040787188	-0.01438869078639154	0.6958518205171254	0.11851817767175421	-0.08077808078508658	-0.4970457606494289	0.9276680463164668	-0.42142875970867755	-0.7696269051335444	-0.03185806251971448	0.7911252291732545	-0.29031830150054916	0.6161688239767391	-0.37628930639810154	-0.5086432799319411	0.09083765246672727	-0.15258904846379898	0.8240675115068962	-0.89428680205307	0.32694286103691855	1.043778860011756	0.4158051029305453	-0.48688851770302133	0.606680767574812	0.7732207389624239	-0.4707127187755032	0.06755462350530465	-1.5022740777637817	0.215665162615665	1.1378495357849445	1.0441097917383322	0.09661882511906246	1.0226474228788063	-0.6197351632049474	-0.5704988685935383
0.6508260119511708	-0.6776377872371017	-0.7050044414658336	0.6651716604486029	-0.10506112921655367	0.6688913479784862	0.11746725478650515	-0.09313789897924804	-0.5729998221822539	0.8740297412476499	-0.2799260801628297	-0.6856199784866689	0.1084623854556948	0.7583142870940839	-0.30830025670347305	0.5803838331032386	-0.4114885402760458	-0.5060485787065011	0.14827205124162463	-0.23200117877650386	0.8131524344923851	-0.8589586276633867	0.2850849030521203	1.0372910578866903	0.4331580312585376	-0.4808162316741985	0.5555625187804833	0.7749053817828621	-0.3898115567632202	0.11778975785730943	-1.520466174173929	0.1680738565943671	1.145718222832158	1.076374529452493	0.05925585073329233	0.9954741135323552	-0.6347380037334095	-0.47654394620551893
0.6138286279623573	-0.5385521414505849	-0.6468078997503933	0.7984326372594863	-0.20056756400494374	0.6558122866312788	0.12544376458463685	-0.0778705366436077	-0.6065491560793344	0.8325977596604108	-0.1841279781698002	-0.6004992507223239	0.26959570340257577	0.6975282524307718	-0.2792550859493629	0.5160349238084356	-0.46166784348436457	-0.5052191583279393	0.22911052817126012	-0.31612014072451855	0.8209938592044489	-0.8503976222725947	0.18290242560128184	1.036051853353808	0.432012318857649	-0.4769562837958571	0.5244131769516294	0.8379489169654656	-0.2622670599939614	0.1735372206223444	-1.53465823049508	0.11623422530142916	1.0982088777013408	1.100896202903005	0.03183338666479097	0.9762172587641758	-0.65290636407705	-0.3884574702250645
0.5727733801393093	-0.3736609798099432	-0.5618533705501452	0.9169550018964744	-0.2768378817231897	0.6208552216210986	0.15153173967202388	-0.06001534923597005	-0.6346328305402346	0.7645751052664399	-0.11675579258139208	-0.5682172199681725	0.41057874845099196	0.6272197300430642	-0.2824242638134955	0.43021311479587954	-0.5077198127361116	-0.5408521797284853	0.3193321344743844	-0.4045449946673238	0.7921906073018079	-0.8797135949464169	0.06385319410746666	1.0452251707500415	0.3822211867745353	-0.46378996082923757	0.5184689963073877	0.8953499082413071	-0.13537546699904415	0.25491014342639307	-1.5421121287565784	0.10550397523787824	1.0930280745172571	1.1266749394105162	0.046917736735262124	0.9645657703516942	-0.6641141081951314	-0.3505581922617807
0.5055975900056568	-0.23742217279799824	-0.48523770436224056	1.015807131958746	-0.3355434513301037	0.5900665123794498	0.1679523460153866	-0.04804541228605218	-0.613811700496598	0.7167935174704416	-0.09616961964867206	-0.49851049157807986	0.5669226340159031	0.5657266664045559	-0.26022171147183926	0.37629105392011014	-0.5034537201332656	-0.5383687525584965	0.42011951980407397	-0.4855493864300574	0.785539320021735	-0.9202001997005713	-0.06990006504382917	1.084093627608301	0.3519735403828058	-0.4621054787988708	0.5274823725506893	0.9440301337620081	-0.004327015769351678	0.3041605972999516	-1.5292902082836242	0.11257236506847405	1.0824227198282093	1.130948106948057	0.02080279045580487	0.9557693805152839	-0.6806043560856667	-0.2757755783353187
0.4650417497619087	-0.09959916256409028	-0.42547169424538617	1.1018212075092846	-0.39789019529522096	0.6014891317868615	0.21806163415526814	-0.06355662350259587	-0.5771364371620211	0.6756897345308704	-0.05936443835920292	-0.40410944129103415	0.7123978167715206	0.5110863212389296	-0.25926618369969334	0.3449021890646915	-0.4816332740104037	-0.49046863998853685	0.4876790250908357	-0.5641799324372138	0.8005994137835406	-0.9788055795020277	-0.25152600299608857	1.1211610614427774	0.3865439438151547	-0.42919694881045123	0.5167591603919595	0.9630297086919075	0.1048770094330294	0.38283513987663886	-1.5427526790231951	0.12559244218783977	1.087365915306916	1.1718944710731958	-0.022101819680164437	0.9545902080144788	-0.7058711808162539	-0.25164156196279974
0.4467129626254782	0.03411510796695776	-0.3589776777687632	1.1780009185769835	-0.41514509530459487	0.6482434301042075	0.2629265060531384	-0.09763438686349153	-0.5324374949493781	0.6216755124250651	-0.06429882439732773	-0.3411422247537862	0.8662634111836247	0.48323527100641783	-0.280036331520664	0.34960719553756714	-0.5168657061240585	-0.46263031931284104	0.5925257895525367	-0.6345435234648138	0.8149083486536778	-1.064422552938327	-0.42730468886233075	1.1700072316221246	0.37710332956571624	-0.41028824989008117	0.5383970383054149	0.9833182435077094	0.19628414422602297	0.4435545770743496	-1.5232155296115226	0.09479394658289851	1.0853676566791364	1.2052804827643728	-0.05706192285603181	0.9791819789043922	-0.7240062763753963	-0.23441980320354658
0.4585243985836026	0.14639985726216956	-0.27557245142267267	1.2574012642484569	-0.43266678439319517	0.7115676669929867	0.31529724154676997	-0.10523992864792546	-0.4919939590120472	0.5451705725536413	-0.057006786443820665	-0.28827447510602167	1.0349034361591098	0.4368461845410222	-0.2608413367143607	0.32540503493512857	-0.5460217258112811	-0.4581687405354641	0.6838394510110088	-0.6861814315316724	0.8360948814956084	-1.1507784775774235	-0.5812560548298349	1.2228015783856936	0.38734873919000173	-0.414331588957212	0.5569741220003435	1.024081623822152	0.28091951388066844	0.47369253120938526	-1.521106270253486	0.098716899845569	1.0898279609777113	1.1753320161620402	-0.09819685780360175	0.9928441835745285	-0.733454255578467	-0.20292907432638724
0.46386741693409805	0.24644370276183478	-0.18401535375102837	1.318282618764353	-0.41288854402330843	0.7487061853199659	0.357591151199407	-0.10316635906704633	-0.4298990870499287	0.44950593625172736	-0.09632322901245213	-0.2102832057961856	1.1270886638976365	0.36440122529743724	-0.2585538606498373	0.25481328420807225	-0.5515210197031798	-0.46417834754554493	0.732393106048099	-0.7468513712913503	0.8694395951161464	-1.2654636773578094	-0.7302173882580923	1.2798055590148918	0.3830636442982806	-0.4022947228358388	0.5757371780022198	1.1068594506387346	0.3846274528038899	0.5016062001346517	-1.5276651709363753	0.09677443381293833	1.0764566001505438	1.1967566153042521	-0.14625515992320495	0.9966187206750966	-0.722615125528546	-0.19933123145126422
0.4562261918775121	0.308014580301451	-0.07964858666141633	1.3465641157896386	-0.3920910292418848	0.8060738542336534	0.37409844210875365	-0.14006733277414857	-0.3961103247480649	0.3404014087258639	-0.15969023930428647	-0.17441698964843383	1.2236226260544933	0.3022676283331528	-0.2748821914908369	0.14530566690093016	-0.6141001640422673	-0.46603422706863873	0.7839471166359224	-0.7833815680135024	0.90412853004389	-1.399714213809937	-0.8850036944570447	1.3409322117881122	0.4082797767542342	-0.407125964788141	0.6019274622294511	1.101647918841704	0.4259578123336083	0.4835610091732672	-1.5073094453143057	0.12369070178925248	1.0968809695991424	1.1715729249375602	-0.16212886874485066	1.0159822342624447	-0.7471536758451983	-0.23315526957345845
0.4914278503293462	0.3854097955037205	-0.009734838935335815	1.310748414269462	-0.38845618109081326	0.8758534544005109	0.3614190396514033	-0.19500832246929123	-0.3576314377474939	0.2184199107297474	-0.20762895173489188	-0.12760766001995894	1.2955174427679643	0.23657248088406208	-0.2445629033271623	0.07444828735066136	-0.6963422668966068	-0.46070293813737306	0.8054617141905235	-0.7894145573615811	0.9558862667525057	-1.5007117140178368	-0.9649419541361095	1.408749768075674	0.4049190825270543	-0.373093799896976	0.6257572032272576	1.152038020940966	0.4811764755275604	0.48878485635427654	-1.5191121553733278	0.1552759940185718	1.1024672239789788	1.1851796582128102	-0.19383392179728873	1.05200526285489	-0.7446664584783467	-0.24492811450577703
0.5270213999834054	0.3978926167392999	0.04149656368002605	1.248555811155854	-0.35355299982648375	0.9550322069987625	0.3663457824545452	-0.20168719070519198	-0.2863268344148637	0.14792400143958115	-0.3169580241278461	-0.09179457869610128	1.3917761418500916	0.200805900406336	-0.19928187130309422	0.0025430662343364496	-0.7653070278788477	-0.4704443713745491	0.7872559184901593	-0.762497987621195	1.0074305330923354	-1.6422810224264635	-0.995712313284064	1.4790411564962862	0.4200299943179132	-0.35224057218118193	0.6389751033768188	1.1694556296619774	0.48698434783094957	0.4576887010797588	-1.5058906235435128	0.21092786459465107	1.1102052523741324	1.152440886660282	-0.2532684285656402	1.0453904409031354	-0.7685295027997185	-0.27892635621220124
0.5692625409656583	0.42852787781307305	0.04631692518354968	1.1468806641491351	-0.3220192802833654	1.0722911868985123	0.3336279677970432	-0.23842426990226992	-0.2307145773380268	0.06692469382210156	-0.397624344695467	-0.07239175719292665	1.4225954479371437	0.19424831075504118	-0.20001840272325472	-0.05964792360238198	-0.798937831321737	-0.4726786121541943	0.7490710982435415	-0.7395235186440852	1.049713716515655	-1.7415540432953271	-1.0038780485853773	1.5175646270510703	0.4310609953500338	-0.33651550548525627	0.6511870401660314	1.1533080339777666	0.4625149662284686	0.45008881176904214	-1.487679260811302	0.222492733853286	1.1484832055343621	1.1066302838963527	-0.3430330072056439	0.9891308765368171	-0.7649577168872538	-0.336009393428465
0.6218044745036364	0.4465967025697175	0.009096826710194844	1.049037018394582	-0.33004492432580795	1.191526030903041	0.3034087082767176	-0.26664376230917747	-0.1936995084921084	0.009608810536125712	-0.47014622124991945	-0.048995073103226996	1.4508236663562228	0.22393047716529538	-0.19909739266603707	-0.08014960042429121	-0.8740615845282338	-0.4683552101165141	0.6435991199024472	-0.6971834423418373	1.0760251432488186	-1.821336741743392	-1.0217623722062348	1.568080805555203	0.4581684202426642	-0.3042706769419814	0.6271351112015026	1.1459725412581319	0.4271789858120318	0.4275239485775801	-1.5043023606969326	0.24849792485237354	1.1519527385790351	1.0729467491347655	-0.4353512888506355	0.9510773800535374	-0.7665224403880627	-0.3293583569945491
0.6890973884721944	0.4778142381826383	-0.009439420488398863	0.953764884438517	-0.36097708415259405	1.2754078092004126	0.2715725266461908	-0.30740950423344504	-0.19026548052071196	-0.029404194466517115	-0.5057552640509431	-0.04347451191395102	1.440885040075491	0.2755548406841527	-0.20261513493185906	-0.11299454128168804	-0.9220358191245932	-0.5103210853086677	0.5113626935238756	-0.6341296443012665	1.0778942127559723	-1.9225398267822187	-0.9961994520395884	1.6039044579240802	0.526537059831808	-0.27782159215871893	0.6168435016151347	1.088206660462103	0.38373086874333256	0.38658497637086064	-1.5077626287674584	0.2625599347948112	1.1877474097731926	1.082551654530066	-0.46617047031241265	0.9081728824614164	-0.767279173589283	-0.41777351699720666
0.7533630569426361	0.5070212059192996	0.006911666866386314	0.840347287241609	-0.3578342516593625	1.334851377238151	0.19566438194193883	-0.3513398055715711	-0.20462239521873996	-0.11317184859922302	-0.5691266811687876	-0.09003531898007398	1.4362161878278628	0.26534343317357123	-0.13641010930878697	-0.15304305669507245	-0.9938168259965632	-0.5599350590553261	0.3862326784993068	-0.5652418505812935	1.084100101334254	-1.979985999485812	-0.9500267612968182	1.6133638336150704	0.5053717711592798	-0.28398411829631115	0.5954160986757354	1.0256741160583203	0.3037162421200114	0.36124775829273326	-1.4787429985441904	0.22927694572445206	1.1674569398570571	1.0850438315125264	-0.47773133112161076	0.9201917512510335	-0.7561667260226236	-0.4290748587532617
0.8127074840313913	0.474724083356345	0.008354117328093078	0.738076398113644	-0.38272950928977545	1.3819692511082966	0.13679638327322655	-0.36687242183992846	-0.20967302491092027	-0.21103042410783374	-0.6152529290161114	-0.11387808356760595	1.3806675320667297	0.24741434172571491	-0.09421905796179524	-0.14704421453456865	-1.0140937096287412	-0.6169048080960332	0.2409161216061535	-0.48028207269102846	1.0917489212023017	-2.0379838575023914	-0.8573183795695571	1.6152512462438697	0.5288808760387357	-0.3151033712893416	0.5700466211699172	1.032894875080613	0.20201883447971766	0.3657683876073526	-1.4688525625199054	0.20182399732242434	1.1672942988325943	1.0653215862730352	-0.49224171560936486	0.9273941842898733	-0.7612752019045763	-0.4413637260233516
0.8477381008779503	0.42544375326354233	-0.0019824938204295456	0.6178212143485735	-0.37690348066443924	1.3944812173807384	0.09178210797633754	-0.41360876730536944	-0.2087588724949451	-0.2762520661920999	-0.6730522294175179	-0.16463514159427065	1.3183144100374933	0.2626629562581382	-0.04620256154870005	-0.15027213557585734	-1.0574126708237515	-0.6674869272813455	0.06432992313863402	-0.38995884563543054	1.0924326683985641	-2.126548703705205	-0.7396417827967323	1.6048896426912194	0.5289402591794492	-0.2972280671629472	0.5070294971264186	1.0017280738365097	0.10809372781346598	0.40865694102378497	-1.475076829897912	0.2065568498152436	1.1627336125278351	1.0702523636176668	-0.4630969450959997	0.9530031642885215	-0.7469746612936097	-0.5055685661260823
0.893963477988964	0.39359444779781083	-0.03746788917144859	0.5216017785611138	-0.36890593042355696	1.4122653741171196	0.05050903656546084	-0.4400532290954232	-0.22023801715201602	-0.3253896381696125	-0.7208769939184342	-0.24149160787995988	1.2921332174986149	0.2900799887654251	-0.008130118783666446	-0.1263368515116902	-1.1079664032729943	-0.6899247562823478	-0.06483508879510096	-0.2664229249275797	1.0753574464562248	-2.1997044869853872	-0.6454929059955747	1.5960269846030901	0.5916788456570719	-0.30408049348694055	0.4616225639153189	0.9580764664660757	-0.044160816243011644	0.4507741640573359	-1.454358647618172	0.21549196377661262	1.1440976973440475	1.025915982050713	-0.43517718725783505	1.0109248285868806	-0.7593860547971256	-0.49761879103254864
0.9325779092994251	0.33000684990324264	-0.06684390804588639	0.41950574539176866	-0.3663761958321806	1.4030255878198754	0.025050289445272877	-0.4639362829513172	-0.1706184432687326	-0.3711195804352653	-0.7576783979284659	-0.29764818610708227	1.22141217715305	0.34979612707319585	0.05983485866713003	-0.08559790886141704	-1.1141447026829059	-0.7212014225986145	-0.16765022504310817	-0.19320158878485977	1.0433898574704117	-2.2563841088126777	-0.4981283585641876	1.5882851029138148	0.6100344634432803	-0.35375718820276403	0.4027011536651555	0.9551523552261783	-0.14197259315515995	0.47187085956313324	-1.4677543521273555	0.18729237875044422	1.1087829323085978	1.0560433254336872	-0.3432628909565795	1.0706359908512852	-0.746668768350566	-0.45778519233789466
0.9308140564078548	0.23855382130223143	-0.10794011684085929	0.38789479929139475	-0.3322786196329421	1.382826102790606	0.0345728439731835	-0.4701489850095504	-0.1487579736226345	-0.3902553995877279	-0.8039582551395694	-0.35227932584585414	1.1670519744993695	0.3784070858585605	0.06873888872544998	-0.06431888314398983	-1.1130752147583673	-0.7519272792119429	-0.27454331415924565	-0.14650981761295892	1.0320574699605287	-2.3533070513397716	-0.4433391731397366	1.5704379259039913	0.64772737597797	-0.4178266951054733	0.3595824954975352	0.9078623595429198	-0.24663581164250448	0.5174142857388407	-1.4356598095772148	0.1717979011938881	1.0737025767412844	1.0351614056066571	-0.282701240253534	1.1469276615880717	-0.7339155767475614	-0.4394954999336543
0.9365283976355234	0.16374264715090187	-0.1003467197749971	0.3691971881546053	-0.31278641905860627	1.3501932997109425	0.05424310172250994	-0.4607498826520782	-0.12201066241593536	-0.4188567764581698	-0.8187123086212591	-0.38668072900919837	1.0427231040451432	0.4262876821695588	0.053136397684357906	-0.03395726882048753	-1.1392932158942715	-0.7961584017265744	-0.30641005176519065	-0.062340919565645324	1.0278434364774616	-2.4435890875646837	-0.4165255593539823	1.5470194775455002	0.6661735320785603	-0.47007377743560774	0.28972868687004494	0.8901136594184035	-0.3307104784160323	0.5964292712624129	-1.4356598095772148	0.13963021825689498	1.0681384968063146	1.0513329035434684	-0.20252876389684404	1.2975753430100705	-0.7007823556098612	-0.4484687947569107
0.9427800219880587	0.06077648729132468	-0.11056450253765755	0.35561447310050864	-0.29203734397716147	1.2653774013025831	0.11181950035806594	-0.4431895788301599	-0.09270091060407563	-0.45641882343485607	-0.8338314991152107	-0.3977669354807518	0.9016702702756485	0.422089320872435	0.058393768263505376	-0.022790219046480275	-1.1694167642109967	-0.8553926938176237	-0.34677819195075393	0.002389297435547252	0.987316969735619	-2.532360753628185	-0.4115068536411116	1.531391540786393	0.7107095265556582	-0.5232310234434391	0.20869394582168782	0.8197705444074176	-0.4010741096212029	0.6448081401474366	-1.3897910188475764	0.17664251055356667	1.0378407852082427	1.1031155711915113	-0.07365209855568941	1.5145025923102573	-0.7073773023672847	-0.4149931217046797
0.9344966318656857	-0.05130567310072951	-0.1323917181691675	0.33738551699488484	-0.26253796802996815	1.1728912315545121	0.14143145800729426	-0.4444778466185049	-0.03588746829237141	-0.4853710176286373	-0.8399576168157706	-0.3986912993999886	0.7837806296541614	0.41401637615994646	0.09526602685450382	0.048217454133236845	-1.1699063134502883	-0.885441808689176	-0.3579166176790176	0.04708328722941213	0.9330345045300066	-2.592182457652421	-0.3676663494185418	1.5163128359532172	0.7479230857001625	-0.5856994961582994	0.20246982791540855	0.7971641783847622	-0.4741894569286754	0.6549157504692733	-1.353168018866469	0.15064933927286017	1.0399644147358444	1.142579331971017	0.04999481265650102	1.72909322340533	-0.7210621160443811	-0.42853978684519867
0.9196571731463349	-0.14579616136035523	-0.18430126404012884	0.3155641298211436	-0.2016491087017699	1.1385799098411444	0.16655111550172277	-0.3985967893810189	-0.009126656276944733	-0.5183246993125493	-0.814862631328183	-0.3949724217782292	0.7006954421745513	0.40669682094084897	0.15064912785107334	0.1365700252659547	-1.2278097925290183	-0.9104313033670406	-0.3744386680369701	0.08968679332576537	0.8840566977367107	-2.6415276195236554	-0.37525505045298163	1.4792448300021512	0.7127762835880171	-0.6242883013804573	0.14332011218842566	0.8009007075482902	-0.5429470505332732	0.6898936811273926	-1.3295962159164665	0.12810770082949685	0.9960564553103305	1.1512829403508158	0.1243126644851699	1.8997858497593634	-0.7265323163796263	-0.3641722360481603
0.8975742051880543	-0.24719501435736452	-0.24928610414614222	0.3265113446926788	-0.16808878394254614	1.1074193462864805	0.182737163607718	-0.33614974042796475	0.0405537415623263	-0.5002717121869719	-0.7853608198305333	-0.3395035859884431	0.6003581266446224	0.414238086327118	0.1388537794689133	0.25370925063629557	-1.2422222089076407	-0.9507807615192764	-0.3625297044160828	0.11992207236277205	0.8174431889049851	-2.6511861445569105	-0.4105781724274503	1.4632009644824688	0.7060591833981362	-0.6428399211607496	0.14761623561253873	0.8281292435315046	-0.5670812223115289	0.6888209488711887	-1.3030703070719647	0.17348337504189829	0.9790505323968868	1.1612672027833222	0.1499049548176182	2.0563017413989377	-0.7255511125426775	-0.3549516125498547
0.8612225621611242	-0.32420992019934053	-0.2954966378802745	0.326375703005796	-0.11848458568529001	1.0646995637808483	0.16695853296184607	-0.3295998648688363	0.05871795463833762	-0.4482964982311902	-0.7574353929513403	-0.2948059280700463	0.5351882579542063	0.4279780761523961	0.18137944296366376	0.36323851243759686	-1.245643991773711	-0.973321439279639	-0.3443689748181281	0.16172786614312779	0.7576287915711145	-2.6528589975708745	-0.48700357921242415	1.4510486360046464	0.7071574452203395	-0.6671261543047915	0.12178313240817037	0.8458678003933702	-0.5524233809812513	0.6764394651943803	-1.2744998312230909	0.25034664591966005	0.964639445964458	1.1912251749150609	0.15888843312740175	2.1875888719785648	-0.7207183149041051	-0.34997093926559675
0.81198044231977	-0.39102873491732426	-0.35418968458306	0.31005243732041654	-0.09354062306234093	1.0269946402757886	0.15222011710777802	-0.29486927203114316	0.08095614222306408	-0.3746624737336507	-0.7210727829025964	-0.2154129103011746	0.4937785794062484	0.4161641607780517	0.21545825063050983	0.4766658975789714	-1.2446359686724213	-1.0009055882224993	-0.26780573798422946	0.18655673578613152	0.7218315762700863	-2.5981804761360294	-0.6049518005145327	1.4211481066869858	0.71798913517735	-0.6936198739805635	0.14925075274365343	0.8417589177994017	-0.5596956739168844	0.6682859024767807	-1.264603388208657	0.2874220505758608	0.9321277013327901	1.2103278324650848	0.11744087032530245	2.2845723536340086	-0.716535250369128	-0.35426877491423037
0.7529094991426236	-0.4804595687994485	-0.4047300705029874	0.3060373202025064	-0.057558789470294816	0.9977237037403249	0.13904559280589734	-0.30300349399185783	0.08508056897272873	-0.28473786707613497	-0.6934690543221385	-0.16403125556991782	0.4341179365791721	0.44416609398928186	0.2664560775675213	0.6106987365611959	-1.2662730326873293	-1.0434846314769102	-0.2064678422641137	0.13656412096935208	0.6596734989925961	-2.5303048252781037	-0.6639050815317404	1.3896673913490933	0.6785893349008738	-0.7281614588405896	0.16889073342623392	0.8158304227380793	-0.5211063321192771	0.6258407982309429	-1.2246500909121738	0.32311663705486915	0.9166800448891778	1.2141473270082455	0.06919752185790659	2.3703349324802785	-0.6757991887689069	-0.3670856625939888
0.710371832283862	-0.5577824517608296	-0.472348401493709	0.32800210294967025	0.016564699247337212	0.9957154144913684	0.10477306496201795	-0.3050228725893453	0.0663933753502909	-0.1965602489520296	-0.6709961303105384	-0.10456260665338082	0.39803815722430314	0.42810702178135196	0.2882131658942003	0.7139021801431772	-1.2715655155268828	-1.0705436711329201	-0.13992373800311408	0.11019524564239244	0.6619983999639248	-2.470802324020359	-0.7686857239042075	1.3133161440123713	0.6078417339807074	-0.7143838319113376	0.1744462482623132	0.8140571986135294	-0.5122333550994914	0.6161551026775312	-1.2087796449154156	0.37345860259950037	0.8916671005070832	1.1595404801597606	-0.04726091426885336	2.4479618136199863	-0.6571380868950417	-0.38982411376176457
0.6785526237135722	-0.6642986695267522	-0.5585893823463239	0.27920805153021855	0.058474120897480074	1.0078755334546499	0.054553636432416265	-0.2941640300530907	0.07268825047392616	-0.08716665518508171	-0.6195577684813702	-0.049348944029727844	0.3646321961744359	0.43985624993935774	0.318510541760805	0.7715085568031484	-1.2569043473929926	-1.1196797046024678	-0.02804661682747983	0.0939406235629752	0.6144474740567258	-2.3901540001763415	-0.8488851551461195	1.2909778517748793	0.5673502627580856	-0.6710608171118989	0.2193410235280929	0.834039234653196	-0.515024852679874	0.5690028173886532	-1.2400241251035011	0.35219271585383377	0.8995547637619223	1.1016620893314226	-0.1125543571353755	2.441694620412188	-0.6416956179341068	-0.3793504284740418
0.6542740817849975	-0.7343416373727519	-0.6566204277637714	0.24206659281615406	0.10226167780449757	1.0204164753878462	-0.007685881943848591	-0.33375845520609637	0.07126191698656184	0.049103523890446074	-0.5740982104547114	-0.021072956967974656	0.3774881493071802	0.4257837818669751	0.3610478186923539	0.8385073364424456	-1.2079046626101637	-1.1349100268355403	0.016328357681411776	0.05339073955029257	0.588843870125326	-2.2692776434280075	-0.9568530443231484	1.2722793652798619	0.5615451645550145	-0.6171370153413996	0.2594898344606291	0.8731240963812533	-0.49017922195860864	0.49559993634149563	-1.2070090845690096	0.3584755905741433	0.8908717628701492	1.0559066186380488	-0.1809623924362445	2.4159454038179655	-0.6507829847617246	-0.33782173376222385
0.6370795158420013	-0.7896418959141028	-0.732981069119268	0.2671247862034628	0.19550520925545278	1.075028007046438	-0.0850268715328895	-0.33995221959287275	0.062356492907220874	0.2023381220205974	-0.5437515474562752	-0.017764316589984064	0.4375784808941642	0.45054657527489006	0.40107715781748665	0.9255462952302892	-1.1396386482009326	-1.1379616484925452	0.04075052412586163	-0.02052078602704558	0.5801790597050868	-2.175657505052503	-1.0350997546161922	1.2878226287837211	0.5611439880907352	-0.5426287655339156	0.3528073122817219	0.9032905135618694	-0.45191260710956216	0.4538343621196613	-1.258942737669774	0.3488013081224805	0.8527136796416881	0.9865593745117855	-0.2863077077308064	2.359328334891102	-0.636326304520059	-0.34084966822228757
0.6154292891202766	-0.8243677288661683	-0.8012916331039339	0.31184931326934706	0.29405602034699535	1.0887134875794349	-0.14447616670290392	-0.34951588426986857	0.03590451775117124	0.3543040128092689	-0.49628877223475626	-0.03300988067268197	0.5009606897263862	0.4530028127026549	0.4155647347312591	0.9489878875840446	-1.0150896422377402	-1.1561683749344869	0.07445861167491927	-0.08158833354223931	0.5485562333900654	-2.0985461047412146	-1.1269664512781863	1.295664630876161	0.5750792908194391	-0.4671899752499792	0.39040813947546	0.9041251318339437	-0.383765461641809	0.4210279765276881	-1.294784682419562	0.3556347831629525	0.8024997345277667	0.9262490371918595	-0.41702616463617675	2.297555102122776	-0.6242791197606816	-0.306373629614168
0.6197214963248419	-0.883442119859318	-0.8552486242724759	0.33956988196052906	0.3624756510630259	1.0639758621586728	-0.18953990319332487	-0.3967286239426605	0.003232947371541381	0.5181696995390815	-0.4778373917306246	-0.05605247261579775	0.5356827552381793	0.44477121061355795	0.40111109486057545	0.9166244750830759	-0.8560303999255316	-1.1816183801632971	0.11719656970701794	-0.209921409492038	0.5533671011335325	-1.9748900105612084	-1.225724246988317	1.337410262063076	0.63763593369309	-0.41624603771637947	0.4574445492194822	0.9098046125273394	-0.26386038949002416	0.35610837382245275	-1.337120817184579	0.3721681532608721	0.7752032837234467	0.8808251366469506	-0.5250775267067697	2.21712645181658	-0.6198495251278024	-0.2935807380782011
0.6214149583260027	-0.9327483383957592	-0.9034001771845801	0.4027876679548118	0.4666607999014592	1.0634549901617771	-0.2136514701762846	-0.41845363383092904	-0.0045416316239608595	0.7095249977249592	-0.4422560489788071	-0.07404900644783977	0.5563008038602105	0.4330360956910505	0.42666842794862037	0.8834548219852021	-0.7265983174637167	-1.201380250892942	0.14958271203844356	-0.3039412153443065	0.5740291067835883	-1.8754362415260228	-1.307216870406307	1.3821566447619813	0.6555235899569247	-0.3838275212218163	0.4635971330410273	0.8802861967242557	-0.19180289009693824	0.290079988676642	-1.3706056116743164	0.3398123882453004	0.7428724313900927	0.8401636791622821	-0.6087392338759484	2.097117503782344	-0.5932765682263663	-0.2514752939454193
0.6352512322107069	-0.9795643923931159	-0.9538712795585516	0.4980288684888433	0.5696684579287192	1.0838393675025269	-0.21223035320336447	-0.440508147955223	0.012477005017021144	0.8788699447110535	-0.36259599565325495	-0.11398833237664634	0.6106041465161877	0.4429850256082742	0.44666144329048985	0.8425953664972383	-0.5795481388445982	-1.2103791641244406	0.2096139741294948	-0.4341542335999774	0.5638962461918435	-1.8057608009271071	-1.3404944612978	1.4215451556001075	0.6921315715785511	-0.3146201500617369	0.46142419345457686	0.88923542511693	-0.13473695188291215	0.2348747294578374	-1.3983506391695504	0.2879320489943746	0.6862223536536614	0.7772428210187903	-0.6705109628336111	2.0409399086937206	-0.5908663508689894	-0.18682342041832006
0.67815893946251	-0.9418463780699439	-1.0090172877750037	0.5939976203716363	0.6850094989122975	1.0935662208591193	-0.23757794011540878	-0.48114583213601564	0.0012374293981584766	1.0047133989361208	-0.30409216968215363	-0.22718881938801946	0.6137725082791748	0.46376093874240987	0.4056615757040132	0.8003832235161589	-0.4360392162456355	-1.2186447408759054	0.2209238210514044	-0.5712514323828257	0.5715498811809908	-1.7352958297341714	-1.3843895193233027	1.4382160609018952	0.7226305941695484	-0.23326238490151038	0.4474795331054919	0.8728449652760435	-0.0859494385107753	0.12278395499545128	-1.4079362570717644	0.24867271453650708	0.6477379930848441	0.7253337298296477	-0.713468531146817	1.9696394756613482	-0.6008182899313674	-0.11756772883536529
0.7102493798245476	-0.886927700354059	-1.0660247442388793	0.6223721914101205	0.7356987437281339	1.0586098457456237	-0.2582654667420138	-0.4771804496309672	0.04032320822162495	1.1095066564253246	-0.2115598405358663	-0.2826245421716107	0.6614236863476715	0.461968228463118	0.3684198807846341	0.7818699711594117	-0.23080700719997646	-1.2238650874351003	0.22550397314678486	-0.6510583446751571	0.6058902013410631	-1.6765221000884918	-1.418175872114028	1.4367829088451678	0.7634829601372936	-0.2033725320999978	0.39981189442974985	0.8886419581298203	-0.020527388828240855	0.08929684302379796	-1.4773268828492025	0.23289648064025484	0.6340233547938772	0.709022111748001	-0.7337515618016623	1.9059868749960096	-0.645280267530586	-0.08928544225255679
0.7422843760657828	-0.8168419971508947	-1.0985660151596046	0.6776889517986704	0.7861084110030161	1.0437991437199958	-0.26554238110173556	-0.48944255675117	0.043818253519967154	1.1796906109948964	-0.07252580826166359	-0.37212171725579113	0.732848616525596	0.4324566513590886	0.34245727665728753	0.8141624805711251	-0.04823985049133772	-1.2548307248938266	0.20304136196005645	-0.7277121128325292	0.6219823360587294	-1.6031476453042832	-1.4192508948577922	1.4858424785124034	0.829185417898494	-0.19153361202366823	0.3475112614405544	0.862624106666015	0.040265601680958794	0.03591334717184662	-1.500398999451583	0.17714007386637368	0.5717852316647555	0.747085967287705	-0.7277945813786811	1.8075190581071414	-0.694191050744777	-0.030853253425463543
0.7864757673491999	-0.6864978156948103	-1.1175732370124762	0.7677462719814031	0.8357854626778787	1.0356073104867043	-0.29032600842567463	-0.5146505165333565	0.056185902572265814	1.197196829430346	0.014573471006132054	-0.48488270436675707	0.8026519022075309	0.41998684651413487	0.30192072713188844	0.883542983887542	0.12650102642873923	-1.2763630986334311	0.16248373387566165	-0.8191415678851813	0.6281850145562777	-1.5150314334671617	-1.3865286616801475	1.489162471081341	0.8672612910957429	-0.18483158588095713	0.26901096404197944	0.8090244265101341	0.10585374031221821	-0.00022410735892197388	-1.504939697956377	0.1658065399964335	0.5402044725721764	0.7594066024343156	-0.7302560782369897	1.7184036395286815	-0.7061233858278606	-0.0022262748666338717
0.8089555767041381	-0.5680045090291105	-1.1458260326312921	0.8511434621520199	0.9183234190934509	1.0259577255587908	-0.3052061790405864	-0.4768753169268435	0.0489653313724154	1.2192683819780228	0.13974001505535022	-0.583914465057149	0.8893142035937128	0.3926672518841629	0.2807141076445725	0.9286084420097866	0.24622575242011346	-1.3081727458299572	0.13313641061073284	-0.9391132151540476	0.6394820911780907	-1.455233421523889	-1.3598252999856326	1.4656027099252404	0.8443789253921349	-0.15024536612842107	0.23868361165315685	0.7621217886307465	0.1652148817453837	-0.038816786813744716	-1.543375754076395	0.1642378165012267	0.469465596902187	0.7686954057699124	-0.7123511614050853	1.6334172998663585	-0.7170497652128416	-0.004099552776077567
0.8467480522756535	-0.42258809687800314	-1.1737878259898156	0.9369734427793937	0.93378861469832	1.0152381108730169	-0.31190332662664133	-0.46956041286563394	0.045611085328568945	1.2101137062752971	0.2760245026725602	-0.675918917766858	0.9420636588182489	0.3682850373146152	0.2548527259097666	0.9564330855232253	0.34680425828087047	-1.3241892182253412	0.1138020758967994	-1.02518086589599	0.6542564877546029	-1.3881463327661347	-1.332108916135133	1.4148450982203338	0.8424231038973715	-0.12982975442397407	0.13586604848544595	0.7292339819265125	0.2030673613849317	-0.09015998579291863	-1.5659944894344837	0.1302881219339607	0.44575740538467234	0.770848494594288	-0.6526923944608892	1.5570189703104043	-0.7520973795759645	0.037899066418331774
0.8992293918389358	-0.31559613922694385	-1.2095833774608367	1.0662628282608924	0.9426466651564945	1.0561144894373187	-0.3141805811659535	-0.4799797172492678	0.03317194175921733	1.2106221382269988	0.39002814723301743	-0.7018555724501482	0.9545965389849226	0.36576168278276167	0.23106799603715794	1.0025630537881458	0.3771311322329035	-1.3480280361125152	0.06449943178177202	-1.0703108686920113	0.7263439867573449	-1.2938504097974772	-1.297434900486629	1.3766065417271267	0.8062613534839901	-0.11351473088791927	0.05676077012167911	0.6734162773975274	0.21937081129151745	-0.1122415212912514	-1.561582501682027	0.12424123140519039	0.4161383170858418	0.7864970155859587	-0.583131804274562	1.477113738283462	-0.7610004406376611	0.017998159253955308
0.9362383716217735	-0.20371688136612326	-1.2421830193427574	1.2103352413828798	0.9688024705755769	1.0843836959867001	-0.3560991976388027	-0.5218716179635665	0.04550770218256796	1.1954852748932623	0.473776413048104	-0.7340339937980225	0.9547061758784068	0.36988696101098917	0.2453140295952946	1.0660707042795814	0.4220212847182053	-1.377432608768837	0.011118372505704317	-1.1356396018968795	0.8170474662025476	-1.2142106002106818	-1.2458012138424048	1.3025912464253828	0.740975230269768	-0.12331694141255481	0.01463159882054669	0.6154804746560588	0.1984998936383656	-0.10791533965251447	-1.528978994914723	0.11239735443363667	0.40368536667007804	0.7813928055366172	-0.5460906261704317	1.472537284875814	-0.7687219027363998	0.014588707156847819
0.9734160320731892	-0.08740558552771723	-1.264532788642455	1.2515143329136356	0.9587152312694587	1.0990239935312243	-0.3584442701032665	-0.5521697834218353	0.0327951086392164	1.1657392932136414	0.5520397732334925	-0.7758438895482485	0.9491181243802002	0.38549386280285725	0.21603910634985338	1.0992434206299933	0.4456670553126812	-1.4172342107476275	-0.024788890883486167	-1.179256928901129	0.9041818976360864	-1.137908748701012	-1.1721995881962206	1.2272812512815725	0.7273656771620913	-0.09678537911052403	-0.0061108387483122415	0.6366532818853443	0.19054550380487484	-0.08011586207895834	-1.548013022273431	0.1242015221443918	0.40305209863922087	0.78120209005117	-0.5108757111497021	1.462579499008459	-0.7984651594367106	-0.004875112353284137
1.0233649026868872	0.040658244333725425	-1.3186290857758358	1.2831102229236389	0.9262828760440811	1.1564875580840748	-0.33306557872931014	-0.577064526490181	0.006885392528167347	1.1597969540905528	0.6129572178103049	-0.7744542633897471	0.9047268909294601	0.3663128509273531	0.15878712110136706	1.0777867561506975	0.42363068688132266	-1.4731688116156927	-0.10122938894972038	-1.2311542010188734	0.9885215525309121	-1.0448500085912795	-1.1042553063626306	1.1304488021569141	0.6676793747948168	-0.11630732264102808	0.010260923340052274	0.5576270268821838	0.195948224064667	-0.05306954543584451	-1.533150849573175	0.09997486059245718	0.3956605885882701	0.8226603269348253	-0.46324437153104264	1.3966475598742265	-0.8126503951348406	-0.06861092256650152
1.0443600034804639	0.09365333651849729	-1.355737557600907	1.287813882428897	0.8856420970067852	1.2229328875741183	-0.2847287350091888	-0.6149616610815064	-0.02079639262431046	1.1840418308063376	0.67176610316422	-0.7284593877022297	0.8690523874746952	0.3616289470985239	0.13727056801949078	1.0648132092269522	0.4098523850062751	-1.4899783638667308	-0.17783818400428766	-1.243745520975899	1.03818551408102	-0.9847405578404776	-1.0326853711562722	1.1059948227714067	0.5918783804677188	-0.11602204745846656	0.031280688033308066	0.5267301129775157	0.16923781544318942	0.02097711852771632	-1.5391308082664643	0.07936671758308057	0.3776301184770765	0.8746627451399549	-0.42644174518969136	1.413214242203382	-0.8109624430690374	-0.060353175911721554
1.0869740364397942	0.13788153506939935	-1.3458054003770885	1.3455676763542175	0.8740358877518795	1.2961060895326697	-0.24524034583915202	-0.6354149789161349	-0.08622597606167531	1.1950577117596013	0.7159988637843347	-0.7188321136812144	0.7862341517476444	0.3841689214517801	0.1009475927295155	1.000506348676757	0.3833927837280668	-1.5086273123897056	-0.2227164612783441	-1.2772778647097294	1.1026880738223137	-0.9340551125377209	-0.9702908362501089	1.0873014853256948	0.5431402690165584	-0.08443800938908542	0.060678994555401	0.5054771931115206	0.09781300986682777	0.028667611841633724	-1.5368064693587042	0.07207622898708535	0.35926464623433507	0.9245651758645277	-0.40691977494891207	1.4065934947616734	-0.8022360788196229	-0.09558508252466406
1.1411949394224559	0.17737762279846142	-1.3510479879726536	1.3434084961215544	0.8316149276326419	1.3583126937923484	-0.19955146065522544	-0.6735005060817122	-0.11405675646741935	1.2172696997368162	0.7149087787115544	-0.6709608576447644	0.6789214601421294	0.4149694576816388	0.07243370202992512	0.9284102794559084	0.35842591714729277	-1.512425860799126	-0.2649124703492507	-1.294483971924438	1.1213201849204617	-0.8572872474004007	-0.9091136675488999	1.043752542648638	0.49196850221764593	-0.07776994457763302	0.1488695095144085	0.4893438085210475	0.0029424358177609798	0.0809077904524935	-1.5509253869119923	0.09118307381855631	0.41702515194062056	0.9661449539037253	-0.4309891543238583	1.3894480895803634	-0.7673864858491093	-0.16556804670775627
1.1643656385243972	0.19318490870042115	-1.3510354839692817	1.3245302119003202	0.7776666657883062	1.432203388302914	-0.13700599675195926	-0.7143393766608284	-0.1709266865378638	1.2645527139095667	0.705735466734351	-0.5896290138577719	0.5822044510089065	0.4513367983864218	0.05162170712502355	0.847910468277006	0.3323006917387166	-1.4743662357140082	-0.30653277562018233	-1.342975214053004	1.1901619712934344	-0.7764084860526894	-0.8873428318184289	1.0135728204352952	0.46469625881201565	-0.08836685025369291	0.211569094000473	0.5078874543208232	-0.1191718800977728	0.12204433681126185	-1.5429209992825261	0.11742300284720315	0.4225828354011094	1.0321110812202536	-0.4196112133414286	1.3804275187073676	-0.770878505929969	-0.19288565673625446
1.190411919660093	0.2198782674929686	-1.31585944902896	1.306304130139221	0.7260040013590728	1.543813494148916	-0.07153824315662102	-0.7834294992606757	-0.19995876351326974	1.2507543018478586	0.6613957776288348	-0.4786610925319487	0.46589422545123976	0.47126822920200595	0.024223351549025475	0.7921583007929047	0.30603380799044017	-1.4264921464973033	-0.3084396816804994	-1.3336720850129944	1.2356648656925806	-0.6376791858087266	-0.8398392877008012	1.0106498767794792	0.47932063903084526	-0.12232915183484241	0.2683592452996466	0.5009837201019443	-0.2342074266323869	0.15724718233648033	-1.5491711992765416	0.1715708619707128	0.4569840218366906	1.0492767711190347	-0.43294606090917487	1.3561112831003055	-0.7589519133307003	-0.2152722697079934
1.1994155897908196	0.21898499257278403	-1.2378166782016682	1.2256014326507088	0.6851822791930823	1.6331889197459926	-0.010296617107591772	-0.8319243488152811	-0.22683554712408643	1.2638937350327322	0.6075009943224664	-0.34825381338596684	0.3556363178904302	0.45875284687173934	-0.011524395699522617	0.755690802311031	0.23958499746499876	-1.3981543429444137	-0.31041419435076856	-1.299182435889056	1.2890862267413983	-0.5107261304565571	-0.7920381773853623	1.0018970650765369	0.4344830117592545	-0.15469430052314392	0.35366351899489457	0.49102552414899037	-0.33732481552105353	0.21302088516934395	-1.525438240501798	0.27023321783673515	0.4865890378916634	1.0725919336462075	-0.4588530373343911	1.3346689101208344	-0.7276999311913699	-0.2699888451121423
1.179910220621454	0.2504871456644254	-1.1072723821983241	1.0687313427138914	0.6519479241604407	1.7135453259849065	0.03559062275967423	-0.8677332079576179	-0.21995015225202938	1.2500258900743906	0.5372533547624924	-0.24569401239915925	0.30435895613312136	0.4498285714102644	-0.00015363134076227386	0.7128943252297779	0.19337393555721513	-1.3662412212977686	-0.27972025657637806	-1.3392753877228485	1.301602331521805	-0.41310347113290524	-0.8093588190687349	0.9766587138468086	0.38559437290258525	-0.1984054448226672	0.3805642500613897	0.48208663040127997	-0.46267800020777444	0.26105927122896	-1.502823988409528	0.294977133828352	0.5176965431589966	1.079704402817337	-0.468157639828115	1.3110736091248167	-0.7201309083005769	-0.2931507019223532
1.1989913984484746	0.26336711611012964	-0.9671629783065059	0.9295117812653778	0.5925910953376875	1.8145944933825995	0.1128382989629799	-0.8654949917023307	-0.21178021754260756	1.2442797771852714	0.5172288443956863	-0.12975896512819227	0.3050479977224615	0.4085028303500239	0.008543784386069763	0.658315458181571	0.13224232396142854	-1.3328565153549985	-0.2803698303096053	-1.3452753112754452	1.2881617234901133	-0.31928307064060973	-0.7985400751065657	0.9767513967343096	0.3737676191402787	-0.18106770005388922	0.38943790237407583	0.46205500079270684	-0.5709032588087052	0.3430307706562655	-1.4925499987386344	0.3255672640799459	0.5484108815318877	1.0829304930838495	-0.3459919441538686	1.302965563704705	-0.7061307652772488	-0.2891798663560069
1.2090569557244502	0.2657444098604302	-0.8689105267748067	0.8213662794219847	0.5269094198584978	1.8420647995711796	0.1683765904794964	-0.9066665017073274	-0.19155614670161983	1.1933556408636015	0.4923644555222741	-0.021047985700935967	0.3457462073037946	0.38134184338028676	0.04951526357148321	0.5889646011726533	0.0664615131350611	-1.256770635358532	-0.2933440659223957	-1.3272730100720824	1.2616448515899976	-0.2672953612930113	-0.8091448918622162	0.9951855653649726	0.32116711448489627	-0.16986822332894874	0.4115563718807513	0.4393500346017939	-0.6127274758968045	0.4284710634877957	-1.4697203594215353	0.3316194043974804	0.5338925219581003	1.068971191081539	-0.19234996129138093	1.2962174182289905	-0.7140269081407247	-0.2920958188117087
1.201109440423535	0.2853914923266202	-0.7348633478995816	0.6934855965049592	0.437864313183142	1.8074947666010772	0.2020917875550216	-0.9266072933259606	-0.13221681089588233	1.1289921630523454	0.4290850781133827	0.07842474502333029	0.3667570912278256	0.371704746986114	0.07556315387531927	0.5371475177854789	0.005682348066941905	-1.163149536388676	-0.3058118074576738	-1.240114921937458	1.251064425491967	-0.21612686967737088	-0.8007708373327272	1.0021076039814774	0.29335287173843894	-0.1051026061678377	0.3794389544707492	0.43231423701702604	-0.6933831384668055	0.48192096505547255	-1.509345176915239	0.3775692411132828	0.5786311702028443	1.0299596342600508	-0.03840378837567322	1.3460428880871453	-0.698537874984871	-0.292830227107236
1.2205919774890401	0.29988464833651085	-0.5900780719468399	0.5635776589253028	0.3793088039303266	1.768038195413742	0.22353907890701316	-0.9025385251633817	-0.10562307724818931	1.054522903991383	0.38531347924428905	0.1630472935600109	0.39319725401146455	0.34442726833895726	0.11099687863176766	0.48505504052370474	-0.06262003905534119	-1.082042636070574	-0.3098963890096295	-1.1770065315937348	1.248410491245442	-0.1191502998048535	-0.8034597675745901	1.0069133833333772	0.3025394529290958	-0.073331295614665	0.28445767703687797	0.445904926707528	-0.7561866689215799	0.5126976136074359	-1.4919272350233377	0.417947187127071	0.6034257133602685	0.9720647383761074	0.12537153538938525	1.313434916871405	-0.6784409375458199	-0.32246662239899926
1.230617700030622	0.33882263349208075	-0.46538557563425337	0.405725350714786	0.3172349031566375	1.7548860050179642	0.2563649943173882	-0.9086795607180889	-0.07267887725620088	1.0047695571945738	0.3421642312307342	0.2003463997940203	0.44081064194923714	0.2790438363365296	0.13766673299525758	0.4207531857764386	-0.14998071545521596	-1.0156679475913044	-0.37621924137506285	-1.0791910845207797	1.2181041190392812	-0.00018763888000531415	-0.8424527047975434	1.0204994359845165	0.29738281489368856	-0.011281129468520534	0.21478494670825823	0.46353630947346103	-0.784373617219754	0.586156244829098	-1.4878475363844876	0.43739385325985075	0.6140598948276429	0.9266824893327776	0.2675517064998968	1.2896993792798155	-0.6904878621700303	-0.29378550517189506
1.2507536724770119	0.3831228110991003	-0.33515905182569256	0.2816138778978575	0.26766941040322617	1.736994224398781	0.28549508776158966	-0.8643247785741343	-0.03525892478186882	0.9690186679414122	0.29644010625682804	0.22116516984539966	0.4699716413747268	0.23507189780031376	0.16745487578802012	0.3034259364709873	-0.2276669009871996	-0.9319882674262294	-0.448180352287671	-0.9729375248008912	1.1910656090199503	0.0977867998214639	-0.9168329619946668	1.0669541588197042	0.335528232554002	0.03674310390069337	0.14065817962822297	0.4706974519479804	-0.7126439210869151	0.6523031489438846	-1.4319526395603712	0.4264385869977846	0.6022200205638139	0.8651257178660068	0.429509791239347	1.291980692912027	-0.7066690174549658	-0.2699242870656421
1.271873368547139	0.4025453669433306	-0.22154915493443278	0.16500248700009917	0.24294482431788667	1.7088285023520942	0.2806682871639345	-0.8230107791109258	0.00018404989217770952	0.9348390641627736	0.28909525564132277	0.19332378223916186	0.4504257862940781	0.14984144095524002	0.170375227703857	0.1904649128502992	-0.3479118363179333	-0.878403438108774	-0.5136126942939401	-0.8254694754494409	1.1626186760787418	0.16910476596989404	-0.9446620395052093	1.0788101309041596	0.3623131053793355	0.08957529145220466	0.10950455554230074	0.4744688509691494	-0.609223599400203	0.7151836032777916	-1.4199568633728419	0.43765503466984823	0.5664124284912052	0.7732696393479161	0.5054852174325438	1.3201010930694264	-0.7143550055062649	-0.2482979519163775
1.3004824804726585	0.4247847408566865	-0.124084995560764	0.04231471808859494	0.20507669262105493	1.648628117651318	0.2792436008265324	-0.7704846799460203	-0.0017022545078231477	0.898408196903471	0.2691821939043105	0.14636337189468424	0.4408890058439844	0.1391349577983533	0.20000675039757296	0.08123373540642845	-0.4602986024635728	-0.8317234090615766	-0.5994834308724809	-0.6947095219440154	1.143682409831083	0.20634375471375765	-0.986914562638403	1.070560209683398	0.4030190830490231	0.09988110000319964	0.06287110234015517	0.47325692246469886	-0.5442066151347864	0.7805439434140887	-1.4384860105351278	0.38812097096098813	0.5399698294195051	0.7042246710567654	0.5611695360928792	1.3225976995032918	-0.7284854112145396	-0.25457062810059156
1.3076809084512018	0.4406751593897994	-0.08399386424046243	-0.03729620753774089	0.17637203794173745	1.6172626547813191	0.27203552421038557	-0.7268933095022048	-0.010345584762171687	0.882179936536817	0.2681188897427398	0.03529744867166738	0.41887162740143946	0.18138010996640327	0.24395156780421656	-0.035831523622118194	-0.5411107587452166	-0.7953633080885791	-0.665149007108296	-0.5882432504679014	1.0999033287858941	0.26366098166589186	-1.015641679674135	1.0700104056408772	0.4559133338211838	0.15440097165345373	0.017628363100058737	0.4811651171903576	-0.5068655782289126	0.854887080265587	-1.4378478264365833	0.3175901649798859	0.5381046601040874	0.6293139961141654	0.6387850172388685	1.3453170155678058	-0.7582230815121351	-0.20621134686139628
1.3373475354169755	0.4185735840462911	-0.08335917239658076	-0.10587122423290526	0.13104374349150408	1.6086934480615356	0.24785511948385047	-0.6657376564977763	-0.05385034118266646	0.8940949225063923	0.2668736466216105	-0.09454242896224048	0.34794260611299865	0.1765137470471998	0.238587740721082	-0.15262886012372132	-0.6120361752775552	-0.7619679317636316	-0.7186656747901429	-0.4631631065001406	1.0906213803446152	0.237379580367563	-1.0045626034383928	1.0764450009231172	0.49177161494419763	0.23966205816365452	0.043848011375755745	0.47272515713567625	-0.43919731260127176	0.9263797003262508	-1.4698253645395785	0.26824365306791087	0.5436648168680421	0.5264659221428903	0.6689838593521191	1.3144155854587583	-0.7736652194510706	-0.19683527465966705
1.3484580257866108	0.43801058514761343	-0.06453212186502162	-0.13258716845044616	0.07509762462093111	1.579979948047253	0.22401584401992175	-0.6015614448960394	-0.09105688829542605	0.8973734514432637	0.2154455652879772	-0.21574615455506363	0.275648549102427	0.21568453190247183	0.21510674254518825	-0.2552911539949796	-0.6760032676371688	-0.7314147859831375	-0.7267847536766678	-0.3314076363664601	1.0861176370753385	0.21423818020501467	-1.0352433570112938	1.0800830903158234	0.500749469522521	0.28395258277442925	0.056487602904149004	0.4763244747490633	-0.42421670967184094	0.9929576912696451	-1.4845739025676499	0.23373193060999248	0.5360501125008772	0.4505181248109663	0.6373962429354785	1.3096870444756288	-0.7824103004257605	-0.1767284005944097
1.3680227098470668	0.4515693484664009	-0.024746287154321096	-0.1044729993385946	0.04181388435842795	1.5989803926386361	0.1746367458711498	-0.5297755089135362	-0.13773282881739562	0.9403747582680237	0.17466963230853827	-0.32956059730497883	0.18106543895494567	0.2322034184188734	0.1653989829441012	-0.356164269300366	-0.7206181965525024	-0.712803607652813	-0.6999504323027107	-0.1885170909012569	1.0981803179521203	0.1774930432839341	-1.051655033149086	1.0593833399906933	0.5284572514421422	0.29255586127330335	0.06701457349564705	0.44738262687474883	-0.4459407248929509	1.0447439406341885	-1.5072045053940815	0.22919303748451933	0.578067103497235	0.36666682543352136	0.5465633606122252	1.346039925342169	-0.7869940056350344	-0.18058136036668965
1.3696753655349465	0.43537413854050716	-0.007596188300433376	-0.0650098914894171	-0.0010316118759180815	1.604826577144187	0.12804838083783981	-0.49890443320148037	-0.21675703519609807	0.9662611707231621	0.13637381064383686	-0.4145952172519454	0.13692717972368681	0.26986476446138546	0.15117684564515468	-0.42746438597003317	-0.7292380233649917	-0.7099712468754803	-0.6594335158197644	-0.07220818059960472	1.1045499206478175	0.1339604453301196	-1.1034681064311753	1.0527015903417838	0.5537076713692959	0.2685962391035833	0.10598392848148223	0.4387250746979773	-0.41280869536237796	1.1160738563229082	-1.508244359342453	0.21564659391837443	0.5759795586143373	0.27888628585522823	0.43806277585272513	1.3189080944253952	-0.7871246875928375	-0.15084161326263082
1.3490210557519997	0.38718538955252557	-0.004598353492019534	-0.010730338322806138	-0.0677152089124595	1.627723558210358	0.09632335941545689	-0.49564573373708554	-0.21925105764036124	1.003940108585316	0.09183339061356277	-0.4918523971167894	0.08198432700073141	0.317803124983726	0.12141281686352165	-0.4919838810745176	-0.6907520050663002	-0.7132632145179224	-0.6267464245319505	0.0013576893228218645	1.0892233901851216	0.06637798397411492	-1.137289785670513	1.0235757068863218	0.5966276054107257	0.28363878007361076	0.22427414288690323	0.476704607870574	-0.35516593741076385	1.187171679010472	-1.5467419285067157	0.19961983727415927	0.5886816605809025	0.20310188598137743	0.3184782562743433	1.3557843935711869	-0.8057668971501883	-0.1765032788769931
1.3666372383532892	0.3278169369199067	0.0004840521367135267	0.05567743628767052	-0.11035704209142416	1.600689266726463	0.057712523998701824	-0.5068227558661891	-0.1975431166623135	1.0094905522081734	0.07453779466255601	-0.4880992163807899	0.03771420138732734	0.3709849160447662	0.12634164815457177	-0.5573037069399105	-0.6675175064509205	-0.7249436499590252	-0.5082134784630374	0.08793128891139487	1.1008214118757111	-0.026055549332872276	-1.1417532023386585	0.9980261242318994	0.608300727436932	0.27946735827145275	0.34341412022819584	0.4085268306385153	-0.29175755488970606	1.2125009213840925	-1.562728580460466	0.1713155976206108	0.5839571392431099	0.14410296606387202	0.2286366448979919	1.4022046818692266	-0.810687958650972	-0.18774067301476816
1.3294481618499436	0.26748603459805953	-0.03734794679255919	0.10985610680512314	-0.16470263055783185	1.5768374686487643	0.022766915995420273	-0.554926409646276	-0.20511848841236652	1.012691706033544	0.08666342824787206	-0.47114541321401965	0.02859219549124714	0.4552053661206048	0.09182844956214112	-0.5424969901552942	-0.6422905352004661	-0.7431004556974635	-0.3948685101904036	0.11577800285274265	1.1651514297775727	-0.11968961481002487	-1.1752885313368715	0.9372593327934823	0.6287505285035351	0.35804941531182444	0.422614668615873	0.35615142410326095	-0.304761315574003	1.25383181971029	-1.6150427983639606	0.18774946035878565	0.6104772635855168	0.08675949458216445	0.14106192444223312	1.4609213494030526	-0.7877392959454885	-0.16503800557019072
1.306715159036886	0.223134984256775	-0.02464700536754833	0.17802384256841378	-0.24440528977522252	1.5524772167144945	0.01561798884782729	-0.5799240656730935	-0.1479472629499206	1.0120074097193197	0.06986032028535245	-0.4497259886316611	0.05264146793061434	0.5466795780098938	0.09432560461508498	-0.5001340604358225	-0.5767883480334665	-0.758563561804015	-0.27001624372883215	0.12825932842887955	1.2175752582384154	-0.18681184148515398	-1.2259737448003274	0.9070458557013582	0.6123993760469792	0.4084852525168639	0.46089152145872997	0.2990397378164499	-0.3223557599013118	1.3070281736316864	-1.6593724443798816	0.16172118442998457	0.6695668287594077	0.08321431233488145	0.057387077714251944	1.5071510344409116	-0.7682446364521667	-0.17472920607780607
1.299767398411355	0.1605978214413288	-0.049921614514157164	0.25874734483634715	-0.29982034736544705	1.5182824875408296	0.000628187752406395	-0.607850804455103	-0.05237565909599029	1.0201944444441122	0.09284493975137818	-0.41468167510110215	0.07537009766229903	0.5962026790070534	0.10055713285457601	-0.4488910305744482	-0.49331837325180805	-0.786665069541751	-0.1767940581848574	0.13279246341608758	1.2349979714201686	-0.24628056551936317	-1.2597486222176815	0.8790476140438246	0.565350122982168	0.4952869705614633	0.5089603056632322	0.2670660591667096	-0.31203014345046476	1.3417208930966316	-1.6581114892404423	0.15779547370250852	0.6781994254322727	0.10180453543601527	0.04591205812068862	1.60520900494131	-0.7634157603512396	-0.14818810284271708
1.303890779210509	0.14272737845086253	-0.0624881379029197	0.3301773384496093	-0.3526533601139313	1.441027166899326	-0.0014088995482093886	-0.6291861931933544	-0.0005618522108607665	1.0005372456490451	0.13693834394212362	-0.32961755447588864	0.14473440701161516	0.6246919010376046	0.06549060238801521	-0.4006973266599932	-0.39786856455453345	-0.7679702370298418	-0.057934449980509006	0.14692372748046006	1.2685513402883934	-0.3143312656376493	-1.311344311947416	0.8694881179496703	0.5231797962162102	0.5225252196507727	0.5657608159461699	0.25023485542541635	-0.28768758301365166	1.3411522253652761	-1.6646133015401237	0.15539269664602434	0.7057058434964444	0.13155997066028216	0.008807387756507686	1.6597965935589993	-0.73761133833322	-0.20041023700119398
1.2782443999449664	0.14863038154946703	-0.08116326479350948	0.3801978453032771	-0.40857199739653716	1.355951177440861	-0.0005410340699495656	-0.631345938317807	0.06355304309881513	0.9600164704674359	0.1955565585255145	-0.21278919810502578	0.2379481278872578	0.657648698527234	0.05998193800525259	-0.31964284263111065	-0.298838285279871	-0.7593147607460153	-0.0057271896851880345	0.12434012657249054	1.313290235472936	-0.3007971643873537	-1.3403800585395957	0.8608211237351545	0.5350238894827127	0.5296350728656972	0.5776791938175282	0.23397080360303607	-0.2880505479618386	1.3165958287583928	-1.6355880525833872	0.17805578727320498	0.7104322411334181	0.1961191154382977	-0.018411203424863153	1.7823327630585297	-0.7069189992863995	-0.14839459597482155
1.2369884885337277	0.1397898206362786	-0.1283307526402449	0.37426541035714966	-0.450237281870406	1.2999191485086163	0.008049916328242358	-0.6296944805764298	0.10689754187265174	0.9357108336379181	0.25773555147969285	-0.10678963483620352	0.3130694592337571	0.6699891102958705	0.04930599589228379	-0.2288723192564889	-0.21144830100603937	-0.7281321431513483	0.05096461009280562	0.11318775917955563	1.3122654171987258	-0.28942896756566505	-1.343235168058083	0.8574456358570341	0.5363063602312093	0.5695781589460254	0.6056247956085887	0.18390290319878638	-0.2634733163926525	1.2273899665579298	-1.6477651006870584	0.21364645621638628	0.743155069422951	0.24027630049316567	-0.08306456346326166	1.8582777926330185	-0.6771375872604481	-0.156220897226534
1.1814223374232362	0.16231100067758614	-0.17280105648255062	0.3730417608306831	-0.48705907251250247	1.2487922850040882	0.018847753794536095	-0.5979998200136528	0.15148126722261526	0.853398094895242	0.3124792846350372	-0.005897105214175374	0.3648689831045475	0.6931862729599918	0.010985275591247923	-0.1262786870701889	-0.12180691810582885	-0.6784370650811411	0.05675354630336495	0.07030771337599975	1.2975977558066067	-0.27189682765280987	-1.3532917610587294	0.8423091472483172	0.5187710874397384	0.5987294013088768	0.6002476265835373	0.15135212074979743	-0.24071220896159184	1.1359213969888047	-1.6241698924522676	0.1999626255015397	0.7810974208887579	0.30340718762957913	-0.13723232146511655	1.8841494693529508	-0.6540600405864035	-0.15228773981579088
1.1452788352556165	0.2298183067224354	-0.21590470344795235	0.3310824216348694	-0.5049231930709736	1.2374634915457865	0.01123276962747791	-0.5309176740428064	0.19406853704303495	0.8161507708409987	0.36943304103442764	0.056688366666029034	0.401450410118971	0.6676567909288017	0.012003338494598902	-0.014729882640738157	-0.043545341562403674	-0.6564124812784242	0.04947176189696685	-0.02449487457338847	1.2762587441298288	-0.25339859511418733	-1.352192597303429	0.8409944233256189	0.4687298376697583	0.6304105687856542	0.6055724705055598	0.13046924815735575	-0.2432956271399478	1.0061933728991632	-1.5987345526693093	0.19173503988943083	0.7789114385279181	0.3741105519347813	-0.17451733641959655	1.878794801598037	-0.6693324171117135	-0.16224929687679496
1.1157396794399015	0.31687114754841533	-0.2551780217949905	0.3092790128017669	-0.5224218289165995	1.2181539732396893	-0.024914694387706642	-0.4687878416310086	0.2364526911807566	0.7934938307642392	0.41960286651927053	0.12531762723720474	0.41433388296290063	0.6267692997000718	0.03449744455410477	0.09907229518445075	0.00451248519357445	-0.6696352040713286	0.0643711641400288	-0.12219122573654503	1.2607660919891674	-0.19274366621553113	-1.319421479340416	0.8168253580016887	0.3986713422066593	0.5958344404001206	0.5990137247969743	0.044381942673072515	-0.2930229511858037	0.8784046413604208	-1.567768884731309	0.16645069349672545	0.82604357929429	0.45549303546448866	-0.21955613476053482	1.8695322732185946	-0.6767506916731464	-0.11543671760712171
1.060375325264373	0.38816579515546	-0.3375263756742604	0.2856383503228302	-0.5483227698167775	1.2285576152439037	-0.05056108809778859	-0.41465450074308574	0.24625630578242008	0.8014409860066835	0.4500522085637405	0.14338915187735726	0.3950025391496902	0.5826871586076712	0.05139788232539192	0.24080413378573096	0.07606216739545661	-0.6605916178652672	0.02402872594900599	-0.28203144979843503	1.2270377737209612	-0.14677222465714737	-1.2627351949563796	0.8191876273997835	0.3113520228787155	0.5597365532771306	0.5580922315557896	0.0036339973422676195	-0.3414547415834212	0.8010690201778619	-1.5563578743835849	0.14573171631063608	0.8740099738483365	0.5009939307975875	-0.2986150944755126	1.8710412979934954	-0.6712983691272636	-0.07565258464747732
1.0710932491844563	0.4559558397360529	-0.3726303534533334	0.2955486796252661	-0.5715155444330906	1.215171549872036	-0.10248718275884527	-0.33024290214951646	0.2572466320957048	0.8100795913434091	0.44417612158006053	0.14734456697339096	0.3803944009925862	0.4965147380649045	0.11487515359108928	0.3347466925211749	0.12941828360899604	-0.6840659204268611	-0.00509542168534243	-0.3989196272871074	1.1285346808652499	-0.11560601251722913	-1.1451811344178335	0.8341673560629733	0.22251055610718212	0.44131979531932963	0.5241066081289676	-0.024729914219731152	-0.404314033502908	0.6892038624445723	-1.5471909327063569	0.1226424913147343	0.8925945466636247	0.5427876005312015	-0.3482833485943332	1.8495278191345794	-0.7048741061977917	-0.03181715536741281
1.0370687022760512	0.536272528718482	-0.4658800384905023	0.31544735615296615	-0.5536331322929254	1.2105223361143171	-0.1573350572027625	-0.2803078335422008	0.2468524743067154	0.8129899284577515	0.42606948077923035	0.16444221919963192	0.3807829882854766	0.4161691634881242	0.15075510852674753	0.4058021076124138	0.16845539551294159	-0.6804450345534793	-0.07435398315744969	-0.4966585759674024	1.026593190283734	-0.09185710257592475	-1.044015341476185	0.844433988261765	0.18644233647100217	0.3515082203307116	0.5260684528336709	-0.010349171542831746	-0.48443029031172247	0.5528877469179836	-1.51027453521006	0.13498090899344242	0.881289844098017	0.5591754443172946	-0.3827820064627482	1.8303341695925741	-0.7281132898089545	-0.04000015613920521
0.9780362588839067	0.6069125271633182	-0.4846755732499261	0.31589787543891273	-0.5566604604882155	1.198272530582035	-0.20544091204999765	-0.25384924933865144	0.19359883898521968	0.8268429450550038	0.4207934398160119	0.14737693791221712	0.3871773633636467	0.3488332476972132	0.17793874456015965	0.45880864448911557	0.19255927428182806	-0.6459102148071427	-0.1618743075974071	-0.5457924923198849	0.919592692718042	-0.08361289872720237	-0.9385666553597289	0.8419910504245494	0.10349415699377129	0.2403969813720654	0.5339199915593524	0.020779267116397958	-0.5722373239149281	0.44348875677533195	-1.5151111146076797	0.11190229846943474	0.9021003047462728	0.5649751134635441	-0.437491315233735	1.8015313505088297	-0.7382250364078881	-0.04236693369005366
0.9378748359474915	0.6472699407182736	-0.4891122778281721	0.3043209053692492	-0.5610810507744619	1.2034343375764336	-0.2552988149485263	-0.24934772125008942	0.16000825261702595	0.8527531552213544	0.3925880913486597	0.10649872874602324	0.3179215629426626	0.27440932821049097	0.24021551712124278	0.5481783648917178	0.18739745842534708	-0.6839365369970672	-0.25654511034458416	-0.6196374392432088	0.8449334375355552	-0.06069801406845874	-0.8153607445383942	0.8317312836248322	0.03491222285839254	0.16837897043712433	0.5186571301345692	0.04113248915438718	-0.6366102749574826	0.31492981145233995	-1.5086941840090422	0.05077174303696397	0.9064508455427587	0.5551534215080531	-0.4566352719758494	1.7529462832143359	-0.7472006771322313	-0.031147368266130664
0.9166764240132558	0.7048584692568076	-0.4957685339431374	0.32319159310852436	-0.5380985524808128	1.1979834638711748	-0.3020549401124747	-0.26867630729814146	0.13789065819359272	0.8436893882221291	0.3471484269937034	0.09390843572457505	0.2752381742721338	0.23219444709929396	0.2885614560897428	0.6371919261515596	0.1708306999918355	-0.6885287640414693	-0.3012177418369629	-0.656213354488705	0.7347995801657705	-0.01281439746205661	-0.7001675513235758	0.8033245507223873	-0.02371403917442248	0.09081226016897419	0.5167072757496556	0.11394743115131907	-0.7298382117184815	0.20983778150056276	-1.5473002159734819	0.009702663216266302	0.885183369585804	0.5289515420383359	-0.4518109956572112	1.6401368054739631	-0.7765139219468605	-0.07669110196706874
0.8997136379296953	0.7283850180005896	-0.4962091494455927	0.3659987270657397	-0.521090837110933	1.1723744989377254	-0.3550095216534661	-0.2927418418568333	0.11636056575968631	0.8327080421601757	0.3166577237393956	0.052714455890847764	0.22214606170412873	0.2169412151586912	0.31941141379601734	0.7233222196374832	0.1705235327916665	-0.7022867350026489	-0.38102866092856524	-0.6860181961589681	0.641731507100968	0.07483509638824974	-0.5917214580068587	0.7594815401183217	-0.06061147864834898	-0.029947247451337	0.5000921183262321	0.21254271916017803	-0.8213905324907491	0.11796380687134227	-1.5718422137629218	-0.03966293883666665	0.8122049687992534	0.5017947457258771	-0.44716440090025217	1.552522511017132	-0.8189972204174767	-0.0905553150246387
0.8992502919581785	0.7299695108340636	-0.5096435779818546	0.3454334079185037	-0.5137263157255553	1.1585289623738941	-0.40094367316820545	-0.358209315845297	0.08008540451709827	0.8430682202194045	0.2759893928601912	-0.014052075570735217	0.23280440890706872	0.2186856384103196	0.36801953416513083	0.820346036859729	0.19401061567482292	-0.7203407525324462	-0.44620330446273304	-0.7785229289492929	0.5558246105399676	0.21802170948587887	-0.4941041801236225	0.707283910957614	-0.07458749192265576	-0.17205135473454833	0.5161943837031242	0.3115108199170299	-0.8882532671502041	0.016180402225877882	-1.618613342320106	-0.0620860769976372	0.749409431297983	0.46238279008163474	-0.43644819814352614	1.4855921268256846	-0.8417577208531863	-0.10091533436808378
0.8936817264268111	0.7053723813518818	-0.5020436333651361	0.33433138906325166	-0.4773698074143904	1.130891011290949	-0.44958952187059786	-0.38075391075687015	0.0522226300073379	0.8322462942291929	0.24554206536475415	-0.053821146042741776	0.20093624034729723	0.2126741831208101	0.382726314698476	0.8315969226257837	0.19964765512808533	-0.7336985774341166	-0.49033512781352073	-0.847827824060843	0.5003672557858478	0.34156070395490834	-0.4436805960171645	0.6703812467009171	-0.05603608689606034	-0.283690110199997	0.49914056002234625	0.3735931374267391	-0.9600125202377734	-0.0536324706599564	-1.647620804725523	-0.06460679754073563	0.7264640850327656	0.4116732353496643	-0.3807265190450223	1.4557069182437135	-0.837376394300571	-0.06720212054156122
0.9132578265391968	0.6632668232684432	-0.5124565388269597	0.3143410072578407	-0.4543813162298993	1.0946569475175187	-0.47340840096605985	-0.4081112540719247	-0.025765518215469296	0.807439097127503	0.19514308492738783	-0.0870793454192679	0.22826406553128029	0.21016857111971307	0.3680135580841121	0.8392945923449556	0.20216778519286546	-0.7166027548415606	-0.5810483304323085	-0.9184637017920533	0.4321168385108252	0.4426634578333041	-0.39479092751091127	0.6248409378107463	-0.04392453643849577	-0.3618137863007692	0.5076189803993666	0.4170896485697737	-0.9825491784610179	-0.046724473715229864	-1.6714725114396742	-0.060662789443433174	0.665727478851883	0.366706359794459	-0.3145099124324565	1.440128805155183	-0.855380219150993	-0.0787511035540128
0.907380405795237	0.66040589242155	-0.4784907777402796	0.2792898129446076	-0.4030490226627476	1.057004456160491	-0.505482710198436	-0.4121233832418529	-0.08229534978827138	0.7932568619806741	0.18137263501114478	-0.12154481839924951	0.266597862266112	0.2189519752371633	0.3643173398763796	0.8072649772432126	0.1783687647161399	-0.6988979938562722	-0.6578892412658324	-0.9563586217414993	0.3681120017872798	0.5240705685946601	-0.34147690743735437	0.5708334178191172	0.04925199282824757	-0.4430900442659781	0.5242390318308668	0.561756879523387	-1.0374457990555954	-0.10256333805391635	-1.686647267395608	-0.06189332578874955	0.6018460587854984	0.32420808837292625	-0.24502790597716909	1.3763527567824738	-0.8408832634820745	-0.09906478649010961
0.843635061540178	0.6478104546902212	-0.4584036533198305	0.22461795281236346	-0.35329971481865086	1.0274817073351379	-0.48673640794065254	-0.4377730814332173	-0.11794076627652368	0.7881736274656888	0.19536820448637884	-0.17348694401337622	0.2616879157126755	0.20788450770757452	0.35608365513282214	0.7898816167924787	0.1907163028979006	-0.69564173768205	-0.7624017381280915	-0.9842723951405212	0.326289007512731	0.5720662423407539	-0.29619702210665355	0.5459303269108432	0.04166829032114426	-0.5271181403867861	0.5378613401812407	0.7410067032643235	-1.0861027663234561	-0.12972007752835973	-1.6933923664591213	-0.04730512616009602	0.5220260827093204	0.28424387011158203	-0.17760671299685127	1.3303146625864537	-0.8556276597219801	-0.146682555312259
0.7957592973779872	0.6225526577773512	-0.4212181682012644	0.12183711390355298	-0.3083581965095632	0.9877705642711753	-0.47882414670319157	-0.4319490585621299	-0.18192334897288526	0.7831007221700387	0.19123523123551328	-0.20793525143496713	0.23432644946276637	0.22291222369262176	0.36991541239920694	0.7494614018332095	0.19817321525451226	-0.7048444579042792	-0.8153939270469509	-1.013229765533677	0.30019089064431603	0.6205693748480213	-0.23973154710119848	0.5203544268933029	0.02389436628913097	-0.6318024885020951	0.5278977922696745	0.8703140681388296	-1.1318221257271253	-0.11239708661009266	-1.7061748019602434	-0.05346470154868906	0.47720248928347175	0.2662395332774762	-0.052718962135327806	1.292089326894514	-0.8817177777886667	-0.14401266857666967
0.7519570623022259	0.5802606181353737	-0.4396810276989772	0.04714857171349213	-0.30753912274541834	0.9763134500295317	-0.4751813552950316	-0.42316853056897985	-0.21318436610729635	0.7722741379044403	0.16970089820939918	-0.1974565601172416	0.19879752607172746	0.21428002943904528	0.36114476750145036	0.7198024229286649	0.21765051384777298	-0.7168159606493791	-0.8164303579263261	-1.0455148877063	0.324620648303447	0.6671651347561137	-0.2064013861814249	0.5114946293881215	0.059609083775255776	-0.7443668357928702	0.534779909561986	0.9564066366367527	-1.1248000880274867	-0.08769648926572078	-1.6792147269143274	-0.04620891900571686	0.4428730712915633	0.21528669834658318	0.02047947146805479	1.231642416294179	-0.8753739460114653	-0.07419273082662121
0.6984722226269475	0.5539054055052821	-0.4337873793823886	-0.015816682583214788	-0.29295109317232704	0.9739546932647828	-0.4583217171204221	-0.39070522127368357	-0.2394263697012163	0.7642415857688137	0.15678669458691058	-0.1795748367083707	0.2238419803966552	0.20162292437185853	0.34280204572331247	0.6309800534553393	0.2649047422734332	-0.7043253767778527	-0.8249548900641305	-1.0754916462076114	0.30882295824107353	0.6708270019996001	-0.19751041338692246	0.5121005008564147	0.10158373516859623	-0.8552515526720301	0.5558976359835948	1.0279391257464645	-1.1353265566331951	-0.03908919620361384	-1.6788232469709612	-0.022632259077350624	0.40135004164050525	0.19320066126134575	0.06772003846190669	1.2350298213844335	-0.8874799733456505	-0.005258545471981485
0.6451912916133447	0.49410263591008696	-0.42987899168115706	-0.05916809420731965	-0.30701051712181604	0.9724934920867379	-0.4407823699666588	-0.3064295183982275	-0.27020879957345584	0.7822869706468281	0.13818963700581793	-0.2036941264004916	0.22358142704290893	0.20001406524139537	0.3178229948492748	0.49063310385557124	0.31277195576578104	-0.7211938650615982	-0.8357583771225994	-1.044875865903159	0.3195534556134014	0.6817117523043352	-0.17867902811726175	0.5143832460485669	0.1590114272796679	-0.9172435964255368	0.5625741233698465	1.0650381088915877	-1.1141364290665414	0.029383981644755815	-1.6701050530974535	0.004302162208929762	0.37832517269881716	0.17438936547039863	0.10135106599798302	1.2398472447168691	-0.8970257568681879	0.016933151454570798
0.5806432240234206	0.46623392058528285	-0.4229112295821893	-0.14423924788002562	-0.308433179069999	0.9786991127649806	-0.4094581371846477	-0.24211362213817167	-0.2628575447641217	0.752841936703865	0.13561114015267312	-0.1766347797925724	0.2527915094432142	0.17011467556666918	0.3070050784714443	0.31562403222151936	0.34075909746304045	-0.7054800318853088	-0.812953467861198	-1.0529638353943649	0.3381881026753291	0.6441702092833056	-0.1795709637204453	0.552756249940309	0.20684235638039983	-0.970260145489588	0.569839767761839	1.0657148367544753	-1.071645794473335	0.12499616897645072	-1.6387526448778256	0.006611141271900403	0.39553348006483235	0.15264044630624257	0.13712268081146664	1.2715683676028593	-0.903190440059156	0.06584090244877862
0.5013293531096175	0.44528197579538736	-0.399580237036071	-0.18060956102002784	-0.3317177707600907	0.9680077838432762	-0.3732693705233184	-0.13114209257159498	-0.25875655691849825	0.7996553619976211	0.10985638985672179	-0.10680586931006517	0.21445105045807128	0.13685560874132238	0.2951047736542173	0.16760819253374967	0.35085530932997944	-0.72337208969874	-0.7672061395666168	-0.9915712814761324	0.33673064577024453	0.5554537713815091	-0.16481000173045116	0.5828633133467835	0.25978937145027364	-0.9916509325629985	0.5517451516965597	1.0365465836025032	-1.0649403852181163	0.23344327473759038	-1.6110129064641618	-0.014294860964592338	0.42045864775978564	0.12050480059452792	0.15898624333980743	1.2596057909678038	-0.9030002357283198	0.07530464477234473
0.4245486312506205	0.41905355649771164	-0.3921925762947798	-0.18591334260009493	-0.35817022767700807	0.9491611862125652	-0.32540215318714394	-0.0666352098246048	-0.26046953062311207	0.852029176766185	0.0816640352306334	-0.04228134039076637	0.198433668260436	0.1224436399840938	0.26747577844935455	0.065365168278901	0.354143214579857	-0.7083474380729571	-0.7205812898523817	-0.9420810305664219	0.3137598529516231	0.4924264327539586	-0.13655784612584138	0.6058807079760264	0.29242185223089956	-0.987577513459611	0.5607294085917995	1.009026955119444	-1.0410382338019666	0.3682150705518798	-1.5687873552598681	-0.03145454226305182	0.43914803576450545	0.10821478189399569	0.15364321294759845	1.281160748256396	-0.8854813028294524	0.05062061152501577
0.32834677611181606	0.42977977796141487	-0.38013743481555556	-0.16394445364646676	-0.37318449395852327	0.8973782309609541	-0.27039110779549264	0.03367610343331247	-0.2240192104506215	0.8842640106078647	0.043239030609179635	0.014203028595144307	0.1815435444646387	0.10221131946215371	0.2436996618757048	-0.04748510008413482	0.3599162800256633	-0.6960118438573072	-0.6277370660442018	-0.828680704040442	0.34207847094070654	0.3688922407337726	-0.16357250784268174	0.6634835230394664	0.33475280246851946	-1.0121820127937213	0.5295382637772825	1.0512581420923766	-1.0823479762296164	0.40714703647643435	-1.5300429281028742	-0.027457720760507943	0.43461049616873365	0.055878719606713464	0.12690991727506765	1.2667302050555844	-0.8626021547440093	0.04548227936619579
0.2665133582286984	0.4038967027318062	-0.3835971220394244	-0.12829799626940816	-0.40006107884815406	0.8622390332260315	-0.254599729419329	0.11084345924016388	-0.2209915720572228	0.8661919129798488	-0.040811732334169196	0.11886649256494985	0.15664671505254196	0.08650926053160088	0.18280029130824732	-0.12161399598926541	0.36806715193022704	-0.6866914735889647	-0.4991318759120745	-0.6974973818255711	0.35895964350269766	0.23222511202338758	-0.2222720946014991	0.6843394611935333	0.3557145850246003	-1.0169705605010144	0.4573589856449236	0.9911577415516989	-1.0832799038937204	0.5071784819184622	-1.4901121203914607	-0.031861833955605365	0.4467078242660952	0.029826483094019095	0.09947846914297505	1.2556959551799562	-0.8715673686005158	0.013086222292112515
0.23009606027264598	0.3833325972014999	-0.39125281177663007	-0.07816931140642887	-0.4452584956368801	0.7967414838013321	-0.27101217721530524	0.18697169643811823	-0.23254535790421418	0.8709995569789738	-0.11949709017828063	0.2415543808988661	0.16245923161592885	0.12243673562273916	0.13359641776114226	-0.18055276796211692	0.34236162279710886	-0.6327816618372749	-0.3279164771741539	-0.5898631986170411	0.35928215228880367	0.13582323519585882	-0.29459374153676793	0.6962131688922637	0.4441690825385189	-1.023547414879948	0.429686795771798	0.8875094819930958	-1.0759417748338342	0.5908984392149261	-1.4792752903948045	-0.04496731294167428	0.4769475326335756	0.02004892271914343	0.04282297418394258	1.2380873742005918	-0.8185858992435536	0.011461430766409198
0.2171366067008828	0.37979665255856265	-0.38551142811928374	-0.005530081051391305	-0.4918680851142234	0.7055765282950281	-0.28172485984325013	0.25574930528149137	-0.2197025964072683	0.8990198573950684	-0.15363488263851632	0.3468272081902878	0.15461558622506233	0.13267233263479863	0.06632664079932207	-0.25669536390152964	0.3430046171598532	-0.5930462619774162	-0.16853726820544573	-0.5016369418907729	0.34984587921625565	0.052957540679791124	-0.40793197574355344	0.7095932595711784	0.5190096454571416	-1.0018354506452174	0.4149240204057432	0.7943601117014262	-1.0660178453674123	0.6529147259654894	-1.470133537785415	-0.0623739862842028	0.4987587430359223	-0.012393794799339022	-0.06618034745866552	1.2034667115638782	-0.7815801759401712	-0.02072623874316387
0.19714617677186239	0.3650226510832947	-0.37785696093258936	0.029522824181202313	-0.4998158419828476	0.5849404289252781	-0.3077725521029152	0.351038901999555	-0.18609284873502105	0.9352971173001766	-0.21204622821806365	0.41166260383191167	0.14946757965803878	0.17250098940106953	-0.01269473172800804	-0.3661704210755871	0.3589408911299404	-0.5604665240147059	-0.04052295924779068	-0.4604272771661021	0.301218565087861	-0.0329422609750482	-0.5265601739571737	0.7385738254129037	0.5809858810559405	-0.9493399654350299	0.35065256209195794	0.7397874448172421	-1.0750173836734276	0.6945690391094488	-1.4733613133603836	-0.09731356652634482	0.5018947212580076	-0.04401912320280435	-0.1264944925748615	1.1785559517981188	-0.7603521057605884	-0.12258660650644908
0.17936642886483906	0.33339737778084516	-0.4078815738292033	0.09525449820991924	-0.4941470162035325	0.44448083752948575	-0.330855122296728	0.39362142317868	-0.1296929448670475	0.9731646936154303	-0.28458780958024704	0.4806162031484815	0.13187396180712713	0.1999609582113328	-0.06333116302864543	-0.4341143336647127	0.34373716938565047	-0.5290089927021753	0.08079067867612613	-0.40896905470520106	0.2493206281032041	-0.0726793235258888	-0.6621324781653971	0.7375222751213808	0.6479062059290379	-0.9530019672683272	0.28024426234927663	0.6983783405748064	-1.0764156216755008	0.7378484020467283	-1.4650260284808823	-0.1033514245902732	0.48454598654410674	-0.0707313891118938	-0.24031085314060602	1.1259948807446276	-0.7474931041783478	-0.17623388006442955
0.16631845474062298	0.3239257095894753	-0.40750773254657274	0.1329913568613572	-0.4557353680809146	0.27070793586327785	-0.35660895387770813	0.3896550846516127	-0.08246231096148396	1.006228430672015	-0.32847979664046956	0.5490180690754233	0.1055137460272196	0.2262271126053585	-0.15405565389422732	-0.5090961063188157	0.3585057201813354	-0.47411687337155195	0.17652356210285913	-0.41346656804589904	0.15351247025018794	-0.1207646429837355	-0.8352748038180552	0.7357824685726748	0.6789988268693158	-0.9348355660168692	0.2302580057799745	0.6515808672770521	-1.0405972963597796	0.7726822914814494	-1.4511712045866942	-0.14283513890862395	0.47439372143415265	-0.0699325098550477	-0.344375212649552	1.1450868093757591	-0.7371048013798454	-0.19783472457322712
0.16350427649256638	0.31172992161644286	-0.4246870509828856	0.20696275009236667	-0.39726155533094254	0.12117979466674618	-0.39907776238994785	0.3808771083937036	-0.05191714139540461	1.068836592197606	-0.39679900913843963	0.5875443867229608	0.04347764157218535	0.2635557380334467	-0.23940288157548997	-0.5290132249001214	0.35506969193858273	-0.4716548138773481	0.2552457813908811	-0.40842988823035453	0.06705584736355354	-0.1460831532888594	-0.9852275667782002	0.7337583200789818	0.7019685426558875	-0.917164029878019	0.1815727396912987	0.6134244298623565	-1.03019960667817	0.8000509214975324	-1.4661604251286005	-0.1944057848126453	0.46077494497407007	-0.04652291421392114	-0.4565463385255164	1.162188760964074	-0.7171231688536305	-0.24587114190755105
0.17368788060339063	0.28971195923537507	-0.43922854760241303	0.2416406218011883	-0.34485532348074255	-0.009116707900829468	-0.4395518060661397	0.35176257411384515	-0.017967588211815527	1.1130721973327704	-0.43538077085653637	0.5890366912032092	0.04119110449516096	0.29414876433528586	-0.3149690147086578	-0.537898749240423	0.3760275335008073	-0.452507189820093	0.30020646610435364	-0.4561916584218627	-0.009084699573464399	-0.14337057010018706	-1.1712805267636417	0.7730833259756714	0.7023694021614879	-0.8546887648969067	0.14653653586382043	0.6288404379433241	-0.9986574935603757	0.8411202167158967	-1.4875458668043258	-0.19103681683494592	0.4196601127384742	0.011699269145419739	-0.5547079146335337	1.1468960589749853	-0.7063719905037206	-0.25942454280773103
0.1891307869698567	0.29625535695887156	-0.47900993202464115	0.25712533168971174	-0.28440195208860075	-0.1389157052722178	-0.492785052991308	0.318290450701726	0.037200618827954786	1.1297383999625141	-0.4788956595196122	0.5525473974887818	0.06176459519555808	0.34763115301898784	-0.3992128771803064	-0.5391259180929173	0.42459345017923134	-0.4961739661822648	0.3108636598257474	-0.4898664212605183	-0.11102424725361697	-0.1704203632135425	-1.3202253796024817	0.7827675434863395	0.7091323681366606	-0.8510481101861135	0.1267674349347933	0.676210718507375	-0.9959874922159795	0.8330240790707485	-1.516987663899904	-0.24047147490976703	0.38694274277383184	0.055485980512382335	-0.6796027864140822	1.146049701493252	-0.7337005555217793	-0.26574047519851723
0.2016265059385483	0.269623318106085	-0.4915304747828227	0.2593196199876476	-0.2242638706970242	-0.20478628183429604	-0.5457926650903137	0.25924452740511583	0.03455986298466544	1.1404286334695528	-0.4798103906899865	0.507297878069126	0.06876352001729286	0.41066681629131285	-0.4662739421336182	-0.5502365591921217	0.47730640571344585	-0.5175630365546706	0.27669484519728976	-0.5724762501805626	-0.27246482498894264	-0.1907051067221015	-1.3979503571620302	0.766537740075066	0.7046200884507193	-0.8344953573312563	0.12302515009146195	0.6574170231019382	-0.9691800619377064	0.8684138751096135	-1.5336747895098048	-0.29011874492211404	0.37909590608344496	0.15299266419285487	-0.7644300026885331	1.1067202495065875	-0.7586706050469308	-0.2686851598790232
0.21201929098388178	0.27808271495183645	-0.5206029646590451	0.2821378093117146	-0.14514709988845134	-0.2991609057772035	-0.55337960425073	0.20106044389911704	0.04084666926558426	1.1762635886800719	-0.46505004174256837	0.41286794315976244	0.10499608917805654	0.4619211657011495	-0.5243641110532644	-0.5512638694948182	0.5635722128323587	-0.5506797046500601	0.25142777880870526	-0.6478642478776806	-0.3958887376040111	-0.11297683185681277	-1.4352853013101936	0.7779832185065466	0.6768331600845269	-0.8426033825880234	0.14940874763775802	0.6812265350946467	-0.9621084479039759	0.8872668454234759	-1.5456678918541582	-0.3373455794975916	0.3746241137167028	0.21230386667551976	-0.8171748254850492	1.073558244980167	-0.7828368694225047	-0.22967890191396784
0.194653435682994	0.26316806823747474	-0.5339795201207913	0.2986505764254382	-0.0292308502220729	-0.3450660309623397	-0.5641239012497983	0.14216238065499978	0.06532679388160775	1.1921586586663815	-0.4566846268823245	0.32193549777323444	0.13110749299585536	0.4831889042736788	-0.6116832035242776	-0.5676903744512516	0.6290136655228334	-0.5900479855034418	0.20070516697513674	-0.7365589845058006	-0.5204255049574099	-0.07740117127003962	-1.4580283483741152	0.769860307168656	0.6560407639753473	-0.8241439435640011	0.20267521312106548	0.6997283150562865	-0.9525461839885516	0.9019700566822986	-1.5272810810560118	-0.37493759341741517	0.3247431264210846	0.241564824260084	-0.8686586798426337	1.0678411347564123	-0.8313818635714171	-0.2340706172128745
0.18699642246948409	0.20903660405535535	-0.5674260808856422	0.3362018345446744	0.10923594703599318	-0.3571048177956946	-0.5594204986813672	0.0566409389118791	0.052859992405487666	1.1767267832804296	-0.47572715161837725	0.2335832066284061	0.1925154329983016	0.5482113332597645	-0.6740802638699788	-0.524060169685068	0.6934972793324131	-0.5883597070053244	0.13812621611217324	-0.8245045193765506	-0.6317076082056132	-0.0770168152808981	-1.4520374252238717	0.7449698028253511	0.6015461515444354	-0.8197726350692986	0.2472410294772302	0.7127422741430516	-0.9110594723263791	0.9113000358146941	-1.518484569217037	-0.40256770009514	0.2756159593787039	0.26772931243367404	-0.8687739802027235	1.0845865693658407	-0.8308805831043315	-0.23600967402525655
0.1885438075848877	0.18222331077862455	-0.5804044975127516	0.37198653420604244	0.20286816609498085	-0.37326422644597174	-0.5365010994352886	-0.03078207280365929	0.04526461555083476	1.1554975612094578	-0.4735281454393559	0.1621661634657981	0.2501921830122321	0.5845931538582997	-0.7462155135667141	-0.4622030146043146	0.7539569719427485	-0.6173080905482039	0.05502411076311513	-0.8767385058881839	-0.7596336911504002	-0.06636178211253038	-1.3987569767213495	0.7123780370706263	0.5447978696837845	-0.8638136894438938	0.31162080850313273	0.7183676701944638	-0.877367315980776	0.915688268434496	-1.517381846988838	-0.39515542258645187	0.25220471096957564	0.30389309905901196	-0.8715745401081028	1.1229116508053356	-0.8508793065110275	-0.20339912510447147
0.19889938115882458	0.16345973414188214	-0.5874970524071903	0.35997875464146256	0.29103236543326594	-0.38676432484084206	-0.5296280331712079	-0.13711203673875733	0.005867275095397112	1.1045583071928236	-0.43759324933221694	0.11097485671545997	0.27921545195604525	0.6615235864553866	-0.8522748460796141	-0.43039076341992705	0.8625743535689532	-0.6345155282985921	-0.02603544656633002	-0.884850220332013	-0.8898347262103001	-0.05127969151821303	-1.316724079906769	0.6685629457561288	0.48984832832558745	-0.8254490290080356	0.35452364091453165	0.7052966121942671	-0.8215901718749	0.9030515622134612	-1.5310558077352379	-0.3821698844813753	0.20001252734013525	0.3462828778244607	-0.8291781684967898	1.1595973466909473	-0.8531209757902328	-0.24139480862790164
0.22756903216483307	0.13689550676492776	-0.6109909664336067	0.3918230701425774	0.3688460736202994	-0.3417177070900592	-0.5073359752282455	-0.2629148335735351	0.007632294886435564	1.0611500349129581	-0.3997751276070065	0.05963192950011671	0.33123397256973136	0.7268285287333107	-0.894730828953573	-0.3765335538418119	0.9481568887880026	-0.6525680522439985	-0.10054386597765137	-0.9130007684451099	-0.9782049504490653	-0.07794368790777402	-1.1990499552223572	0.6522770749190832	0.4460835129587508	-0.8635109484338287	0.4037909676972357	0.6999303860726965	-0.7895721502052317	0.8838404827672299	-1.5060184471659628	-0.3576459470121872	0.1632361619157961	0.3659970520053469	-0.7323233005390797	1.1636760589424773	-0.844002392742558	-0.29280275783736665
0.26363943273694723	0.05915883252706046	-0.642530371135072	0.3989569195071649	0.4070509227934629	-0.2887916592620986	-0.47714221116850286	-0.3873764580485579	-0.019308111871483367	1.0293943401381482	-0.33273956057111	0.017784230317870846	0.4050606769661984	0.7675958368438967	-0.9528224495528193	-0.3200537518094952	1.077238730224632	-0.6794775383530847	-0.18056840913180128	-0.9489667041154874	-1.030603900784223	-0.10465250715321177	-1.0951885177246374	0.6167154519482024	0.4537395566231438	-0.8706253621703791	0.4289723521592713	0.7683147987893593	-0.7567159220593946	0.8125608937739504	-1.4943835665512246	-0.31575855415847287	0.103049260223154	0.37462912695567024	-0.6184581470459939	1.1209117979459295	-0.8692568350391895	-0.31397809177883473
0.31725635370410604	-0.04115362411755032	-0.6704608249142352	0.4275861437832324	0.4685987960430157	-0.2619071512474044	-0.46040597102311753	-0.5191638121282365	-0.03033819642574915	0.9642711149714362	-0.2650412698579573	0.0069660781818792735	0.46482482213944254	0.8196327219710303	-0.9888111998095965	-0.2868870200085555	1.2129284740299073	-0.6683701145450502	-0.2525461029384797	-0.9531572875836867	-1.065573477020104	-0.13883073516721992	-0.9353995133482759	0.5409168692369495	0.4714778694153572	-0.8573678287712407	0.495039422036725	0.7945990448653667	-0.7130756934475941	0.7643728834977818	-1.4682704185115314	-0.263150571206055	0.04400896496003023	0.3405650564712317	-0.5070511738187946	1.1720458135022147	-0.8831852327834195	-0.3227468931486365
[truncated: 72 more rows]
