# Supplementary material for: Obesity dysregulates feeding-evoked response dynamics in hypothalamic satiety neurons
Source: Sci Rep. 2025 Oct 14;15:35837. doi: 10.1038/s41598-025-19800-2 (PMC12521569; doi:10.1038/s41598-025-19800-2)
Supplement: Supplementary file 4 — Supplementary Material 4. [file 41598_2025_19800_MOESM4_ESM.zip › Fig 3_1/Fig 3b/NCD to_NCD_1st_MPK176_matrix_6.csv]

0.10669079799845468	0.25536142855246213	0.9641419249029471	-0.15829182037071393	1.0000143707446445	-0.9602760995560263	-0.5567469042591779	-0.7443194802864576	-1.4359251936614803	0.6433113756696394	-0.6073465947698442	0.24145424048557657	2.231351187736314	0.8909260005877883	-0.5073234911132233	-0.5809447909006499	0.035278597736764894	0.3840007101099131	0.0752096768625758	0.1683611905623127	1.3474860884411555	0.4181426675243509	0.520717883090583	-0.8936336557489527	0.8688239364238093	0.6602902327688531	-0.12294437065633727	0.9804032285552724	-1.024590415906575	-0.964971921226006	-1.603670621912886	-1.6276056408598507	0.03618265438710942	-0.060467342628186316	0.33166332389081077	-0.03905137193472759	-0.5414820852828568	0.6314409751409311	-1.4066699472666635	0.7772928976785852	0.9603463037996907	-0.9582586496564989	0.6494250373030127	-0.5630739822052816	-1.1816849942759056	-0.8947941911551446	-0.10733985762516	0.02741672528775587	-0.08158367126302923	-1.6646521561259626
0.18383620038219983	0.34724206582945244	0.7595761142778071	-0.27377937446554956	0.9519226209913335	-0.9411092223151356	-0.5295963234279513	-0.8109761239268385	-1.3186790331365057	0.6225380227406501	-0.55757063706042	0.2765690111576409	2.0441204467556173	0.7440616253556721	-0.5884690535007797	-0.640498579784045	0.08665944661075027	0.10731463949997469	0.06514124061043902	0.2607529536691285	1.2535101421360408	0.33638237668751264	0.3023894984664579	-0.8776552819412271	0.8169787535537782	0.48158534481072934	-0.04246309753869001	0.9526557136884943	-0.9240484215404616	-0.8450746732080033	-1.5648267052350713	-1.5764446648704675	0.17083962453054652	-0.1820849536772983	0.18559813242315998	-0.03935976678475553	-0.56642959921269	0.6491466641192711	-1.2793335728126465	0.7966825456550558	0.811764614615654	-0.9156951857198261	0.8229926657781417	-0.5760411390532962	-1.0906897853134883	-1.035079042490917	-0.37716891941255104	-0.09558381936618796	0.12598984926441814	-1.4214376176739645
0.1255482632143208	0.5076725427785883	0.6489879567658013	-0.3946304821074178	0.9580655441510196	-0.9581746864121007	-0.5055814337213116	-0.7819455524785129	-1.2685262306556797	0.6681096344727281	-0.5601293919900296	0.2896989285376851	2.065631388164197	0.7063949299138486	-0.5524878545019289	-0.4988407784450109	0.2310430061647424	-0.011330639970180348	0.06523299553409	0.3680969050746552	1.271876049470584	0.3253888016717774	0.13690048920825085	-0.8153466286050013	0.8232502314896227	0.35813152713132324	-0.010483275788008157	0.8338079163901577	-0.9244076155139974	-0.698785587739657	-1.6268369591246774	-1.6430526551767393	0.1845567131744985	-0.14014403048565793	0.10415145033699708	-0.16746555770906071	-0.6048541372121504	0.6294732331804339	-1.1699773373000861	0.8075455151828724	0.8224429095302098	-0.8639173074526157	0.8542447516955968	-0.664313874357977	-0.9675892008529976	-0.9195423833552424	-0.3237627327041022	-0.09827665696501009	0.2838169957542032	-1.3027631251414264
0.07278871207975587	0.5918674782948582	0.5828603246406356	-0.42985286345743356	0.9601202342104787	-0.9726398861230481	-0.461867993775937	-0.822012728199254	-1.1905954152209426	0.755614158000779	-0.6337857950380491	0.24805698580968888	2.0983605471834923	0.5814241149191428	-0.4788105379933469	-0.4039548564801987	0.31344003253239605	0.030249729037185202	0.05500789714348712	0.37413879446430587	1.236335798777421	0.28788026550854856	0.1299322388624722	-0.7486210230993091	0.824241655555626	0.25767968375563766	-0.026303014542027797	0.7653240507872641	-0.8957254688693798	-0.6844112946374317	-1.647097870277085	-1.626700693592543	0.22693440619030056	-0.04349580570703174	0.08113824820385007	-0.24581621827222722	-0.6927138783323363	0.5638350784663713	-1.115836086866458	0.7587334954245434	0.7954706280039726	-0.8049656427304084	0.9584585584147682	-0.7107251818082153	-0.9010127867297637	-0.9090368190360398	-0.24528912319649948	-0.13346846040967716	0.44329713825321515	-1.1914777671858845
0.030395283479880693	0.7385073257365778	0.5107470952727253	-0.5583404159235887	0.9311400168694732	-0.8725828531202444	-0.449930365691855	-0.8795848417430367	-1.0520383452342006	0.8412611920246839	-0.7206656002334387	0.18666480021302506	2.123201281625052	0.4471824776584719	-0.415282982349515	-0.3393064919862542	0.3934289600645884	0.1359462879643634	-0.02443297031424721	0.33562487683145226	1.220441206167624	0.3688701122618493	0.054046540498383054	-0.6549494028724888	0.7973127990736739	0.16521932830709787	-0.050917499267075596	0.7277507503804465	-0.8034095631369016	-0.6745000054710034	-1.6936782966989807	-1.648420395866053	0.2823648779800636	-0.057153516746841125	0.0037012934968401745	-0.24724911248944145	-0.7664523208460384	0.4262541450697013	-1.116026055303705	0.740765849045183	0.8080124623694322	-0.7008470748113325	1.013324522195613	-0.718773267819518	-0.848763278474804	-0.8950218242712207	-0.21584345267257957	-0.19032414519489219	0.5451447004386253	-1.0321768149968737
-0.03538608097088662	0.7271303423446044	0.4266088576901721	-0.6485999505610626	0.9457465484509942	-0.7461613307496004	-0.46023431602428816	-0.9197792004622163	-0.9048728903761466	0.9161821609555467	-0.7957173421509475	0.10517008954864908	2.1033113123369893	0.4009368732328769	-0.3235755204207667	-0.30079644254158866	0.4595363476151939	0.19323489863313273	-0.053424544455776025	0.3544331997114341	1.1517850437980912	0.5081353806584196	-0.004774508797630962	-0.5902353186440525	0.7870311277863816	0.05061532845913902	-0.11366879164910905	0.6966292706827478	-0.6932094042361346	-0.6309082691624442	-1.730831783669524	-1.6548185827485193	0.3147595274998515	-0.04860638114031237	-0.06828903706449445	-0.26614724308572746	-0.8541584308238614	0.3069776499615097	-1.0651390467950825	0.7221360444626476	0.8534778103025974	-0.6245109896656241	1.1008514981466868	-0.725744914587414	-0.7617447366233544	-0.8963337713734719	-0.16465176500912806	-0.18488631091618604	0.6711686517702921	-0.9455001405770416
-0.06851974524262765	0.7274480645041838	0.3349962303068805	-0.7312328467564474	0.9352907765601033	-0.6412035971517617	-0.45766970676789326	-0.9621692466045451	-0.8274905118990767	1.0099690244349506	-0.8699763643020024	0.03529358077644075	2.116136609215276	0.31402599851666485	-0.27505103231570993	-0.2636217469405003	0.4664024267148163	0.22447457436824483	-0.06545981563291771	0.37880673522565794	1.1030960629140008	0.6341983613249639	-0.06215823801933255	-0.5563448595093916	0.7624333838491387	-0.05732762235313819	-0.1840182784665552	0.6796558245794332	-0.5565477859499992	-0.5938619060307844	-1.7458698551535907	-1.711405555263524	0.3314793586412259	-0.08723893969544709	-0.09161837671907747	-0.2735965914677169	-0.9691078279444404	0.18276792167315775	-1.0162211136734183	0.7054354831981016	0.8513885054017936	-0.5491037083640333	1.1586529411275683	-0.7399174205645187	-0.7042661900217595	-0.9106766226979397	-0.08564260688387695	-0.14094286693340413	0.7254109918046711	-0.8551222533702291
-0.1322663703534646	0.7278631045905709	0.24588618746974086	-0.7767326247388026	0.9144572481310668	-0.6182901637277074	-0.4468238226353201	-0.996089960956086	-0.7875576752406586	1.077521092122162	-0.9036320233793915	-0.001201206010832137	2.1178922793348542	0.21757698879200232	-0.23041758909515866	-0.25163501089896934	0.47053076688643514	0.31484302771901346	-0.08002429076159542	0.4199113951571941	1.1042589350876975	0.7552296121964288	-0.12724687045304495	-0.4843197879267346	0.7596708809618737	-0.14431155926336453	-0.24591493068782488	0.6377411022039572	-0.4389605776133283	-0.45193072939188916	-1.7690185875455735	-1.775392724263165	0.3540989091914077	-0.11306326228788749	-0.11415972923159454	-0.30542695201704934	-1.0108425552784477	0.06945479858777535	-1.003611771653634	0.682390872466242	0.8863441713940688	-0.5108706352218969	1.2174972259796164	-0.7841640772241314	-0.6204282659584116	-0.9194115793878995	-0.059068287682741895	-0.07965968764275441	0.7626285440350322	-0.8206703586714899
-0.15379668251557252	0.7238995152654755	0.17735844256879474	-0.8034627512105867	0.8795525696694276	-0.6363946523841044	-0.4105684219134037	-1.019845255260159	-0.7573375693696982	1.1290769922101178	-0.9287022612451555	-0.017237642103880752	2.09592198588993	0.10179005602205922	-0.20725840508291915	-0.23731755795922846	0.4618938452924668	0.3477666096373449	-0.13127671843956315	0.44262428806327775	1.161921821022005	0.8466318384574543	-0.17269124321772356	-0.4294682455978375	0.7492167479096503	-0.22234808129989445	-0.3030613286232457	0.596425135172425	-0.3468494929335328	-0.3490041172456506	-1.7987797361319882	-1.804002070223849	0.37033222583010467	-0.1646540015104986	-0.04092769862136822	-0.3242673162223374	-1.0387944789425616	-0.02692973752918737	-0.9549810009194116	0.6953481414021596	0.9412826958988215	-0.4724279890496354	1.2959246260769415	-0.8097952326864247	-0.5785080042198432	-0.9470232251404183	-0.09878316316306829	-0.07441390119517155	0.7586160134839308	-0.7877843450147924
-0.1652483017459758	0.7081962848471068	0.1339316833248055	-0.8369661248907215	0.8181393564629451	-0.6640355264520077	-0.39513508840521067	-1.0421827899488658	-0.7242051061458159	1.1957466514833373	-0.9330329444584858	-0.0414365479846008	2.0456283958168213	-0.04282913421994118	-0.1974029654877231	-0.2161360481841148	0.46987805555354356	0.3418912453656284	-0.18307107590800267	0.44105515627638897	1.2220697791447046	0.8973753824988282	-0.23259706616596132	-0.3421937410458634	0.7374672156998072	-0.2981726348133304	-0.3659048052530146	0.552877184432428	-0.24766320866005181	-0.24872272957377506	-1.7721406962502773	-1.8033018787018686	0.3850630285835107	-0.20593765909523415	0.017649234958950887	-0.33995818450725757	-1.0253482639006688	-0.06009889195838116	-0.9381070593973575	0.7094629981416858	0.9846795420813663	-0.44474397398055465	1.370264512716024	-0.8174833655914636	-0.5602979834583321	-0.9699810677656411	-0.12517381029351254	-0.11483994320977482	0.7827824875430812	-0.7233376698112416
-0.2127252050157875	0.7409279584749137	0.02111255965815594	-0.9172130811006968	0.760136124787428	-0.6234656122825004	-0.3618969357271978	-1.1136956384586734	-0.6439498877972385	1.3231938495502742	-0.9654106993512119	-0.09206902972279629	1.9745028383513308	-0.2547299471430686	-0.18387762653497358	-0.1284206645617159	0.5197320673737358	0.31018725205065745	-0.23910727440557594	0.45046309056709577	1.2549149979034353	1.0043448778199884	-0.3851332753045738	-0.16848449054035702	0.7099860885684907	-0.4379479452471792	-0.4479834470154301	0.46763426782380674	-0.08070948040959953	-0.08700562846169783	-1.7673266324695465	-1.8303602859234964	0.4357429820123128	-0.2904190926750195	0.025090583401696287	-0.4305440582655816	-1.040524733195776	-0.20801833629728383	-0.8537926363387653	0.7446870549047621	0.9846998957374187	-0.3254625303908459	1.5278073539443195	-0.8407021158466274	-0.47225648083651206	-1.0039879948913502	-0.15371780456490355	-0.1375178256665254	0.9027389288460739	-0.5315339754503874
-0.2918952008047509	0.7037043743195756	-0.06946070477462399	-0.9758430214458915	0.7035724906979374	-0.5704473702546168	-0.32949814346347317	-1.1968115834121007	-0.5646719242357959	1.4635744169830671	-0.9844827385093075	-0.1619190967841524	1.938688734775051	-0.46090223208807296	-0.1917281983098425	-0.029772295337554554	0.5700821578960718	0.3278696884118398	-0.25613230958244404	0.4309836854701066	1.3144193602083605	1.1058101135324852	-0.5186283206419287	-0.0009370570257502209	0.7039246854934176	-0.5291790615370646	-0.5249264674627606	0.3452591750341155	0.059218825688054824	0.07567439194568007	-1.7026705863386329	-1.8444600418488348	0.48539378895620366	-0.3171258733890633	0.023734801775221512	-0.5482945736674354	-1.040298133759571	-0.34771267242352255	-0.8125333501557084	0.7896341593066939	1.0035916283205086	-0.17686431209420728	1.652065540386803	-0.8658530435861266	-0.4055189943274796	-1.0149031566403621	-0.1574500138565962	-0.15530237749646383	0.9663041434789577	-0.36182091821958895
-0.33644238471859966	0.6182652367179972	-0.13507816386540014	-0.9875644668525883	0.6527138878805233	-0.5035031387807147	-0.28266973220889885	-1.2841053898290302	-0.49729575211295485	1.5825415298188656	-0.9513537248048187	-0.19776365867574006	1.8711682159629521	-0.6494221884526663	-0.26280092802778693	0.03507726820303098	0.5730178487733391	0.40454283775318245	-0.25670131131769447	0.3586358946647178	1.396807638146049	1.2252366441542457	-0.642225602997945	0.09938320737776016	0.6961340237305764	-0.5882018726138786	-0.5905758850988252	0.24437811673243445	0.22605288417251712	0.19282562458588112	-1.6174230254489974	-1.7525444995151258	0.5484920894875458	-0.3701943703735258	0.028789047525199278	-0.633697904736783	-1.018418736856683	-0.47577620168874846	-0.7525451229416453	0.7960437503626705	1.025439950680632	-0.014548997555323417	1.7522972624908608	-0.8760566615910047	-0.3756732027056165	-1.0709222999888033	-0.1769206658036404	-0.1860326217583499	0.9889122427477343	-0.17483966524378927
-0.39248215493182426	0.5225374816027135	-0.2054303814312685	-1.023631829283694	0.6140696430284792	-0.4059772270402659	-0.24284015755801094	-1.3326806836056122	-0.40904973667760103	1.6504693314601617	-0.8359908710685497	-0.230193166414628	1.7798382720111288	-0.7747443473933288	-0.3819689470205923	0.09504675137605671	0.5555866057810157	0.4392777514656984	-0.2229909402361146	0.288493589044469	1.5440672836854774	1.3445721561293353	-0.8208624026810037	0.22494299833496884	0.6907070338073503	-0.631450366247579	-0.616175819432174	0.1631566011917124	0.3938061837483263	0.3125075964905307	-1.5206714224504037	-1.6369483164475767	0.5688567316784858	-0.4283563404719074	-0.006992385799157808	-0.6999700317806907	-0.9934713095772416	-0.5882237998923474	-0.6191692860898229	0.8848250065437216	1.0494705389462218	0.1740179428441499	1.835321806670715	-0.887049255606662	-0.33522538338322805	-1.1312073067121438	-0.20484125356159044	-0.2107604161195833	0.9632026137477011	0.011116553927744511
-0.4350133607315403	0.3441084404884668	-0.26948571859835246	-0.9952339951066588	0.5957512952794598	-0.3405021097303592	-0.19718752652959462	-1.3572459892460913	-0.37421203928792507	1.680520039367569	-0.687177068154294	-0.23226151564798658	1.6775402862591737	-0.8684302163992236	-0.5086463222623312	0.1569894653487765	0.498893959681007	0.4320709514282159	-0.12160136173484785	0.2518079576840472	1.709924894103707	1.3749770365577683	-0.945535493617738	0.3297526442756447	0.6890083361639421	-0.6459839381199972	-0.6453488152077802	0.06461672158562008	0.5141228922498926	0.42099402504795125	-1.3914045132166568	-1.4704645385725956	0.5974095364315912	-0.44979963089718555	-0.0007880432421059596	-0.8022374774966494	-0.9466796654534566	-0.6770567634888767	-0.4401289749342453	0.9270918049250344	1.0623915707733578	0.3316756120843459	1.8737887976353804	-0.8987628958599732	-0.2882649025392029	-1.1807079198593082	-0.20355534903716457	-0.21891563277454482	0.9382294473293478	0.1676738766744273
-0.477035358498833	0.2583479420383369	-0.31496256818579454	-0.9317034856894919	0.5939200777688878	-0.3051105623130919	-0.1389341986761987	-1.3954698329169362	-0.3637216055837766	1.6866295278260335	-0.5193203685136452	-0.20541317416122742	1.570754177802605	-0.9422361766456906	-0.6737584235196782	0.19431289198719262	0.3865432374743012	0.42287324823808425	0.004854328612912862	0.2306764929065858	1.9079779130959573	1.3342114257560724	-1.0322352959843102	0.44736488747004266	0.7297222248580819	-0.6274998793065254	-0.664498802095519	-0.05694659587749097	0.653514889426835	0.4430662727965081	-1.2329556298833033	-1.3092985599120688	0.6485974653206964	-0.45034489307924075	0.015824144307926724	-0.8507783900145919	-0.8731651275488155	-0.7488592953519175	-0.2748150337997055	0.9857508995868912	1.0236063517527625	0.5179436041061148	1.8201329089057747	-0.9253375891880724	-0.2491255070108774	-1.2054774555775478	-0.25656341970485097	-0.25033249060546126	0.8646951876740111	0.3229697027921562
-0.4808943343300135	0.17762852409915209	-0.3206594594921305	-0.8441243971466657	0.5745564957554071	-0.2892607851562468	-0.0768391197657876	-1.3953237814854254	-0.3448498693137371	1.6047926920189013	-0.32655242169708193	-0.16279574669503133	1.427552039635766	-1.0136252832786166	-0.8079288132706036	0.20963675827952014	0.28100156894695677	0.4160570275377499	0.1210674059248037	0.21183522560298754	2.0584711554095803	1.2062369499875962	-1.1173294864480332	0.5757202876837465	0.7414480476959463	-0.5531887308617083	-0.6759443982944525	-0.20870287822183373	0.7653135981697538	0.49159959439129786	-1.086530547624355	-1.0955511768027932	0.7233599457465271	-0.4137499537168243	0.03132196433876365	-0.9236133898199362	-0.7315881809603978	-0.8077970227794097	-0.11600149400713247	1.0114419479586245	0.9861795180382866	0.6508360573114258	1.7575671170129048	-0.9328728407923673	-0.17993104812993194	-1.2302676688695215	-0.36876733361175845	-0.30196732288919514	0.8348829790728296	0.48359886015928755
-0.46182177594072626	0.11195236454827662	-0.3073420909693412	-0.7369441335674283	0.555813675902533	-0.24174602753417312	-0.02477907639587584	-1.3922081895668863	-0.3195482011180689	1.5137797409152745	-0.17481428126739768	-0.13344062382334865	1.273027121859717	-1.0284261210522934	-0.9374638358585704	0.18519872569733412	0.1460243926886426	0.37083124055188976	0.21672020478883325	0.16498356183054672	2.1961823443843356	1.0469193488805701	-1.1354545927620348	0.6558248784212071	0.7613270762594502	-0.46798356304684924	-0.6626152935457719	-0.32085268728371713	0.8525462092563124	0.44904809712629545	-0.8884986823681581	-0.8435758207623658	0.7931901346886864	-0.382218306904745	0.049259032509540314	-1.0123717311862515	-0.5961395832403322	-0.8396093475081237	0.04882842583818976	1.0198318984998256	0.9100789679407211	0.772912618947196	1.7038478221367028	-0.9241198064844387	-0.11786146147656376	-1.2555611363473793	-0.43801380661389133	-0.3730795849959118	0.8259816728288563	0.7052424669321218
-0.4661813156028711	0.04937126703656234	-0.2873296034582184	-0.6021275512073955	0.5402372848896627	-0.16245210588238018	0.015948650279247783	-1.3888429627019288	-0.3077095022529838	1.405743801432119	-0.03554279976918176	-0.08179948014624241	1.1322897847207276	-1.009433864706067	-1.0520472124485951	0.17782121826080724	0.011582784386151134	0.3719969639386325	0.33202065393410135	0.12935372555853758	2.2451455050066107	0.8342490363635114	-1.1142543589085707	0.7601787729713838	0.7851006212602993	-0.3492462582176292	-0.6571970722008252	-0.421081610100309	0.9573392504485515	0.4640604579790617	-0.689252607529003	-0.5551754177475221	0.8582334368199556	-0.3254134561487844	0.0028370309927853374	-1.1065542871877643	-0.44276509933448666	-0.854848844214486	0.1562823319726115	0.9933054300697165	0.8537391630455351	0.858396060340991	1.5901784621758097	-0.925090636158689	-0.024522660358369065	-1.2826549192581167	-0.4720203233050433	-0.38935107476399533	0.8064270464612247	0.8966878185469728
-0.4901307165911031	0.03404021215499553	-0.28256499252495293	-0.4558188384122551	0.5374831200367768	-0.07357490407361233	0.05788148542088695	-1.3646830960026306	-0.32903714048914984	1.2942313884501673	0.0628238570233197	-0.03311850386507156	1.0099518077603928	-0.9092016559986679	-1.1497315959653647	0.1538510612671319	-0.17382911376025703	0.4108863327818059	0.4686768147540121	0.11863114551719067	2.277075985306005	0.6215343987806016	-1.0931440458024406	0.8189604542031835	0.8105677445417951	-0.2038604999539051	-0.611834310100787	-0.49746131730254134	1.0443347381099077	0.44997032050772356	-0.546494152083524	-0.288454066968512	0.8862922912003125	-0.29812217852002865	-0.05474023359308385	-1.2045475947488387	-0.289653686014209	-0.9250697566764277	0.28182964032119606	0.9688176500027816	0.8427490737186936	0.9261321632697713	1.476434086492183	-0.949512097199074	0.062416408304208804	-1.329031420721375	-0.5301946439900618	-0.37011518578583247	0.7481841895381889	1.0090639656418925
-0.5038260420127185	0.022219846010049393	-0.28750345012640094	-0.3316440620423049	0.5165131007475229	-0.02845655318292233	0.08785605928435952	-1.31484582472395	-0.3260406792101829	1.1589035223920483	0.15471895495120797	0.04108817451359725	0.9202258929159444	-0.8061656290721292	-1.2098597853953708	0.07526865930678348	-0.3590533370077916	0.4415985834705426	0.5952351930427457	0.11274202937346312	2.302428149364041	0.36904985717106176	-1.0303169867078499	0.8372349615459462	0.8169948717898661	-0.061678347913833045	-0.548954328508914	-0.5550976098390429	1.121484617385094	0.4143800451220555	-0.417121847897283	-0.0015335188966824399	0.8736928315213547	-0.2521642223155732	-0.08618007561214834	-1.2605104374147027	-0.13471273634884348	-0.9250021886720816	0.40558080299525534	0.909383345737208	0.8413269726197139	0.9440003433370554	1.319226136883234	-0.9919866030493372	0.14506091710033767	-1.3677587182775175	-0.6110754667673899	-0.3888068854956038	0.6733998930432269	1.1007460656760029
-0.5100706825314583	0.08140094574408752	-0.26755436085282447	-0.20389326746262681	0.5106558795257851	0.04252589007151248	0.1122152859898516	-1.2377728997853787	-0.3666638504970551	1.0056610190365918	0.2241920028000462	0.15613298547637347	0.8549315732166495	-0.6195479694898217	-1.2471526160043571	-0.024740688505940252	-0.5861130731904896	0.4839320392930003	0.6925514347353005	0.10681652245210023	2.2977771863205927	0.16473735726156935	-0.959596344171602	0.8493314876349791	0.7854170909582489	0.08786021200399882	-0.5113579049121593	-0.5377542649519628	1.2243867654693488	0.35501978421399605	-0.36708400460600693	0.24620716786174865	0.8156411814707265	-0.20452822677593768	-0.07379842887805974	-1.2756998270338207	0.034240525950177826	-0.8956983679857171	0.5393432138175926	0.7692295888538987	0.844812757454115	0.8805698220998017	1.1353572421969969	-1.028806875169256	0.22801413642019833	-1.3352815520199017	-0.6125588862267672	-0.39249992849093973	0.6116869954697439	1.1414052468701432
-0.5137191715752778	0.15028300112011356	-0.25540882876688664	-0.11826984323778185	0.5109605337648097	0.09982532120383907	0.12873121714754604	-1.1657715168705163	-0.3927161424446397	0.8478670812702596	0.24674065992093247	0.26295285215424946	0.792798556536775	-0.43187027537193884	-1.2168740522969024	-0.16425466633740454	-0.8416181543513328	0.44465168062565513	0.7435313430175101	0.11260041143133818	2.2528755233307214	-0.0734076025959968	-0.8494612508173768	0.9391124102092109	0.805163946883197	0.23539504240003256	-0.4849238875052926	-0.49516789937325945	1.2841634756615616	0.30039608836366355	-0.3033022356175809	0.43846636034065894	0.726291081514659	-0.0884628334071967	-0.041017290078956624	-1.3054689654545566	0.19246517881406083	-0.8833368693978925	0.6254134290068973	0.6349868051989339	0.8180494696280712	0.7843980880144658	0.9739969044214423	-1.0461671778136163	0.31784865113598515	-1.297078226180043	-0.6295976355372166	-0.4069726587604345	0.5364103666599158	1.174097859421027
-0.48841344044845025	0.21104305382336902	-0.24230031415924563	-0.045806119496862065	0.5057105634733564	0.11346072568540685	0.12459925112048911	-1.0924474382077212	-0.44925462756968104	0.7190947021805385	0.22634181318250982	0.3873366967298498	0.7329882577375455	-0.25374091893744943	-1.1460691506200336	-0.3304758106374234	-1.082263728146804	0.4232656278913905	0.7595517526868691	0.11923237557984293	2.1372468419579844	-0.30756406783533524	-0.7482963595823502	0.9754666455276315	0.848069171050553	0.3612838622914555	-0.46470507957560053	-0.4658551622957165	1.3206428093275897	0.2576664050241658	-0.21640949227480216	0.5796022652222595	0.6406816705733053	0.008551582209563102	0.024561403678543814	-1.3250013012231088	0.4019692728266806	-0.8553093101924414	0.6180182291283719	0.45386893134448114	0.8004444420841326	0.624747863841072	0.7548737457054742	-1.0547956742041489	0.37748963479819597	-1.2402060979529446	-0.6505157016169544	-0.452922334122232	0.49772358820962753	1.1824973187233263
-0.4794598980009794	0.28583872012091993	-0.21452783592268654	0.025937316949982255	0.5045645093684251	0.09441561150209189	0.11980148778152895	-0.9779393793955068	-0.5010022681656666	0.6424793972463041	0.22369686661210725	0.5045361498066712	0.6467650027106007	-0.10397696151813882	-1.0508410613212846	-0.5109911186276028	-1.3463685027912966	0.39365050182066524	0.7090296493539698	0.11731692829346466	1.9670907702839355	-0.5036957170413855	-0.6341658686979271	0.9672221440923657	0.859648704219218	0.45841239523631494	-0.4365781168959071	-0.4154357537667693	1.3557210094834817	0.24616990576526648	-0.1345249870167769	0.6606172095957321	0.5323115241696262	0.09773112352033814	0.07391803508337288	-1.2412571066456901	0.5596296583476051	-0.7896474893926387	0.5603517465973529	0.29113107962860874	0.8005718736698538	0.44921118901355445	0.5887138305458708	-1.0480825851352114	0.4519202038354212	-1.1895554321177928	-0.6817508368770646	-0.5053897025066071	0.4751523802600067	1.1981188536220135
-0.4265063582651142	0.33411640333121273	-0.1910085172729099	0.0697590728270935	0.4422527040887244	0.0641689820106561	0.11599604075154771	-0.8562340822677272	-0.5310230911254028	0.5965792617794311	0.21119045192889835	0.6195270411185337	0.5785509276095859	0.07857694151608484	-0.9247591986860447	-0.6920420375461844	-1.5508464425037451	0.36219850047624863	0.6137678210074127	0.10683264322649189	1.7666563404675402	-0.7315450806873407	-0.5319843059502485	0.9064609225773204	0.8392623080230518	0.553796846719454	-0.42467602430218304	-0.32857735869836613	1.3446980943717128	0.28777856307823824	-0.132537993511122	0.721375853052031	0.41753062238397015	0.1719793340081262	0.09229930521154106	-1.126297078115399	0.715132969047338	-0.7222134563645538	0.45384451159217515	0.08280093085761374	0.7666609128030739	0.25435243555033826	0.4932326576927891	-1.0338428064437994	0.495147638630534	-1.1193783440436929	-0.6820748848172195	-0.5490128827907219	0.44225274108331974	1.2522577963402715
-0.41350428430898833	0.3630410221065118	-0.15866737238784	0.10032416991056484	0.42002391822798996	0.04141403900828808	0.12473175468637328	-0.7629576812957454	-0.5702619750772013	0.6433002871686588	0.1760419418467193	0.7082299533276697	0.5104879607873145	0.33713686330479764	-0.8132389485168284	-0.8262671396902611	-1.7253227245654572	0.34410160294913716	0.5302225994556782	0.04812543546966082	1.6098592770415472	-0.9002372555832787	-0.4216653206172408	0.8219754609990743	0.8091602998564336	0.6248461125674626	-0.4264525991245559	-0.2075594445782516	1.3263858500417323	0.30758455271093704	-0.1318887548234148	0.7620369243097003	0.2721554437635265	0.2917156899272695	0.06218434381321926	-0.8833581910420877	0.8443332937585943	-0.5882357563179583	0.35226641181676055	-0.1107497151081441	0.7554433934933845	0.11399280232215188	0.3804174053178784	-0.9884819928375096	0.49454312401478867	-1.0795342577225289	-0.6213061231637198	-0.6346524064144242	0.39305306499866877	1.2675953391892925
-0.39137252664088285	0.344534922041255	-0.12041578066073866	0.09737494962734954	0.3777818721027322	0.014806581463057444	0.1729267382464154	-0.6770040680776147	-0.5970083957774398	0.6995725368305905	0.1385117936230382	0.8049942928525138	0.46331685731140837	0.5810369409171127	-0.7381803573505522	-0.8734887064598732	-1.877545318209469	0.31948416199874635	0.48885674055931705	-0.014326859446867068	1.410932730654902	-1.0902248585336074	-0.36369722226598433	0.7624579986875035	0.7433373174964346	0.6581963293882593	-0.3999935076023048	-0.11175890313301987	1.3006906459821872	0.2972660511625062	-0.1937674898135882	0.752501877257967	0.1338923517105017	0.41232124607758597	0.04053336101607379	-0.5681838173973202	0.9611545703817553	-0.47296274657016113	0.26248331661824115	-0.26756765610630995	0.738321544045303	0.007762182383315686	0.22468887292655698	-0.8744394376693567	0.4786399055423868	-1.0680463671377165	-0.5466691383951943	-0.7401297290957045	0.3560074106171382	1.2847384009374105
-0.3652009780334905	0.31746848310580333	-0.07460217042085379	0.0711807196554862	0.33774178684712364	-0.019231578144093316	0.20000295122520773	-0.5718165039892378	-0.6027770589391822	0.7490856308115761	0.09328721649213956	0.8504616204205859	0.41697120615439986	0.8663730824027741	-0.6821525718911182	-0.9322892532765099	-2.0187755249194264	0.27686963275014626	0.43773174556163913	-0.08931117909697645	1.2032171887575134	-1.2105652129843585	-0.33856234814403396	0.6441931395455958	0.6998262245029296	0.6474119123977468	-0.3084925516344904	-0.020315231882746494	1.2169085131483475	0.22190760758147343	-0.19513457024720166	0.7161694542979699	0.021595103983810784	0.5385283148287907	0.01722917441228716	-0.22732013288737693	1.0444046262610147	-0.31426082083874574	0.19900834263097772	-0.43039808139621866	0.7057238364646996	-0.0797295317660392	0.10521819883938192	-0.7545719681398638	0.42552547174848715	-1.0513414847428482	-0.4120524229893565	-0.8475369091960336	0.3793175928978302	1.3480272125058723
-0.3307282977241805	0.2175581094263374	-0.027746329862332563	0.05864067961193979	0.290190465731191	-0.06293083033291832	0.21994329044873728	-0.4575833852017871	-0.5615707609066464	0.7734522527320093	0.036451661535950794	0.8910430718831964	0.3454408339346974	1.0970095712446073	-0.6663442265286347	-0.9655222180003612	-2.1187220991842826	0.2306496222874473	0.35463403667488785	-0.19052710720309568	1.0078458326339854	-1.2907580544505408	-0.3033296171255061	0.4934076424794087	0.6689965687293341	0.59582026842813	-0.1955372754509036	0.014915265165259284	1.1046183827274965	0.1470391757053016	-0.21736965859644694	0.7045696756897074	-0.07681216094731011	0.7265119791767599	-0.015322138156687074	0.07376002022899489	1.1089522351548027	-0.1371592579946248	0.17808157887420648	-0.5772494799137396	0.5763409545876759	-0.14407441042884275	-0.02706472041986187	-0.5857643591178331	0.3792461214250175	-0.995037440389335	-0.25074444455091965	-0.9678668803191833	0.44504732718998763	1.4427306724017162
-0.29058228440926825	0.08030774755083642	0.012905240892976174	0.05796458003337236	0.22163747338289178	-0.07403013327157901	0.23982080029695824	-0.33810549265595863	-0.5273006351007831	0.7803465590370484	-0.05036261596075895	0.888280252553527	0.23479253325041802	1.286540842575023	-0.6356701273523236	-0.9799755597392675	-2.2030603238560293	0.203530234912313	0.2364535980462807	-0.2805360566064614	0.825132160742627	-1.3160732499797332	-0.28093287026472114	0.3150786456570109	0.6489666740965877	0.5188637651292451	-0.07480799103462135	0.010563767190023865	1.0054343077893557	0.08330495287881673	-0.17247420266734625	0.7143208454417515	-0.13115461314367066	0.8891298858525287	-0.027834148508705737	0.3466992922155434	1.173418392681518	0.04317870855236311	0.12661311159040028	-0.6832829129309149	0.4968519632281342	-0.1632680227570531	-0.12651297474351147	-0.40232496000531237	0.3341451017792381	-0.9749883849823556	-0.01496356276127273	-1.0641005563641446	0.5008397567302953	1.5375800726564166
-0.22993757365301942	-0.08927722877070472	0.08603147122768806	0.04823008825224319	0.11870213088644196	-0.09871613546877647	0.23484191181596675	-0.23314567427267732	-0.4809628019427489	0.7578786742972821	-0.1571647805817138	0.8548849613257584	0.06831270061032399	1.411736107278135	-0.5861394907818414	-0.956163451872006	-2.232746713518295	0.18798230119537362	0.15182011704077797	-0.3870485297581284	0.6230645952955322	-1.3565822998563788	-0.22609822642417227	0.13253805015418665	0.6568985837319703	0.412062379967945	0.08654615388504629	-0.02578415156026509	0.8964711076683726	0.006230069349187561	-0.10688491987755863	0.740571091200058	-0.1429398343058333	1.0154234722193363	-0.07010382738027417	0.5974022628988465	1.2432516753960128	0.18687059756289687	0.09297409658651906	-0.7143698529071626	0.42759289638894665	-0.14060061554969966	-0.17920303604291948	-0.20502081115717513	0.27314820856184874	-1.0151409367513191	0.19205472098782944	-1.1353290832060774	0.5162622904414562	1.6313930991465344
-0.19844400125315792	-0.2838549381787553	0.22198228475611376	0.027495704797691135	-0.018731086206652425	-0.1000839976479911	0.19483698619902495	-0.09602951472242742	-0.4238706379232907	0.7227878111935488	-0.26393295520404936	0.7566895588909437	-0.09645110354698358	1.5003004676214746	-0.5346914321298729	-0.8925292359392157	-2.193158938593139	0.17024088020194655	0.08869510525821231	-0.45814876308200275	0.4284563797853046	-1.3823821104662228	-0.178311424942246	-0.07756665453995806	0.6059678276435887	0.2935332989844714	0.27353784431113937	-0.0990250960652667	0.7908675254222268	-0.08557605336691716	-0.021140538357199146	0.7381766104093325	-0.12936975561576752	1.081377057815901	-0.16014646111292608	0.869839822336399	1.3043055405447035	0.3226340234386436	0.08548155263300758	-0.6726460775637931	0.349286098469434	-0.10605575656277952	-0.219301618977043	0.003771252968991878	0.16097822472544773	-1.0626248161862588	0.41569203481060873	-1.198962761979681	0.5644954237757569	1.6785387376417464
-0.14638194948152117	-0.45156745195606945	0.41610432334925873	0.06485062292423995	-0.14738008321288887	-0.10709343383014476	0.16161899896006765	0.04429641625281507	-0.3596313013707232	0.7381918349174307	-0.3856914606100287	0.6376467612472996	-0.2696189347041741	1.596362476594726	-0.5182226843806989	-0.8261128536382853	-2.1717604468962124	0.10533523969524934	0.03733091717423165	-0.5191805184859788	0.24705049688516575	-1.4164734998543167	-0.10839763884153715	-0.2941015029879842	0.5321280783321398	0.17589337333524274	0.45281902301437765	-0.15185463832940338	0.69242695430797	-0.20326657499725237	0.01972910013605701	0.7414528098744115	-0.07660554821170158	1.146871898846014	-0.2477372931720602	1.1658790203543092	1.2760687777913629	0.4229720312529118	0.11199306396457653	-0.6121313437288055	0.274022703094728	-0.06981056228929691	-0.22205996496284772	0.1952122132742426	0.09747751913892097	-1.1327964202081933	0.6432456994529795	-1.1811178142209187	0.6032305828363516	1.6870003202049104
-0.09533654253255928	-0.564499367218845	0.6100721714468695	0.12317627372073832	-0.23753989902512002	-0.14199566525321256	0.13794321432565232	0.18628509303704283	-0.26920618098271387	0.7328894428372655	-0.5423322020989373	0.5393095383390089	-0.41493542929471783	1.6990705887093775	-0.5324187536996596	-0.7727292524757565	-2.082981498175805	0.0748862908470291	0.042085761557206405	-0.6029711342432709	0.08156378605141382	-1.4382034404387785	-0.09724179549434359	-0.4739943922392108	0.5005744981244833	0.08776344615132418	0.6597198560451673	-0.18986595227345057	0.5788323680351559	-0.3518752337386625	0.06910572304836324	0.7602476451513294	0.00011482982829628674	1.259413711416512	-0.3252505347369691	1.321344875569865	1.249530362691888	0.5338445051993487	0.15808592594378398	-0.5050938073013785	0.20749633581599522	-0.03471679392101879	-0.20201638897942237	0.35877925258019006	-0.041307579192511636	-1.152123858259313	0.8616704706955474	-1.1307488699734636	0.6208012509666296	1.6445030793559823
-0.06680007724846733	-0.6888617307969894	0.7566045201539247	0.17379173943520454	-0.2718913372615027	-0.17809508477816838	0.09694277087641773	0.31390083387666357	-0.21816205687719462	0.6964764881165153	-0.7131182807246088	0.42393220499624445	-0.5781570641004018	1.7174758370590155	-0.5635108549686333	-0.7048885464998834	-2.026678220962376	0.121175608999634	0.05293461161570452	-0.7317310242771498	-0.04209001430689331	-1.4179763226022417	-0.11778342063084728	-0.6461804034369071	0.4283648237256146	-0.021253820695880877	0.9119846311343662	-0.2565949866364197	0.462632803647946	-0.5245507934344482	0.19355317351295193	0.8133011707519442	0.04656889994839373	1.3543530120832254	-0.3998928797381249	1.3803548301328477	1.209821088235898	0.6298221351029145	0.23014368277530659	-0.3798832503969085	0.1864311867431138	0.010416690109026443	-0.15807637591030968	0.5177611029603533	-0.1736739613791785	-1.2146394287812996	1.0804985015969744	-1.0686460273617224	0.6613719788201894	1.5578470469508714
-0.04463868644827075	-0.7829404762780727	0.8751775210337829	0.22935200323408206	-0.2921520786853127	-0.1911979559549591	0.021764974622445234	0.4386027960258609	-0.13921699470558757	0.6422693829233198	-0.8831241063853333	0.34151870383762023	-0.7071525797588918	1.6810206163053558	-0.5803116361470125	-0.6659545240018223	-1.9439518684857777	0.1887798935439955	0.08313635683875312	-0.8299888446984987	-0.18392017563140822	-1.3275690911519615	-0.15767096799335759	-0.7957866043797863	0.3852116982948638	-0.15823209953895206	1.1837924667436517	-0.33776489420832395	0.354213657740863	-0.7286534618280648	0.2971848318427618	0.8265025608446427	0.1694012465752554	1.3796624327034057	-0.45693710197512416	1.3323951446029703	1.1384627586485432	0.6424851928052958	0.33149390892063924	-0.24895429964016316	0.14664067410183254	0.05429908058545087	-0.05726096003983849	0.6482987760478613	-0.2843485152758441	-1.231219716307955	1.364490001454579	-0.9356810118613149	0.6388885839839823	1.4817016786339507
-0.03384167408099712	-0.8311024695828874	0.9596481952884369	0.27268356454756143	-0.21949748763512433	-0.19080447263199113	-0.1157903975539912	0.5505650803035143	-0.0681029625301354	0.5705733112329463	-1.0040918880818244	0.23444477698350577	-0.8070200474479376	1.6319541464644622	-0.5514108569374221	-0.6174861252349464	-1.872389103797629	0.239504047766646	0.06462489189874901	-0.9042865690038381	-0.29534010340576217	-1.1518129641632289	-0.23688871610427048	-0.9568111112718662	0.36000892029047943	-0.27143658619685074	1.3905418226185609	-0.4098758529487891	0.27045756416165967	-0.8944194331092848	0.4168334304672038	0.8482309738405129	0.2798309916798002	1.3925907801233088	-0.522731137116317	1.2373819182360999	1.0014654584990104	0.6488232630689499	0.42911983925159924	-0.12783269115879486	0.11179698482290315	0.09314777773062341	0.06649926489078384	0.6973513605429754	-0.4056046624266535	-1.2403911942032064	1.5848652326797956	-0.8177115749750511	0.5693375565877165	1.339741152806741
-0.027559397075303638	-0.8546960689483246	1.0319817777157254	0.33906714122837134	-0.07770268079044448	-0.1723046511499082	-0.25730406870953726	0.6316800558140454	-0.005385142857102126	0.503716757415108	-1.073638618947803	0.14699842847213332	-0.888739320608571	1.50357319424978	-0.481466772743511	-0.5546753954250977	-1.812522910689912	0.2917036544568537	0.057705964612420356	-0.9510123274876744	-0.35920386046967134	-0.9964366903906152	-0.3228634818144097	-1.097630289626107	0.3093109400755157	-0.35744717413879	1.5467591146415933	-0.4604689921316664	0.23570346962199135	-1.0394015082280992	0.4847985601874636	0.81021447789108	0.33109663460827016	1.394693359386215	-0.5735063178155133	1.1133491237129176	0.8793331194907255	0.5643816055003442	0.521162349426966	-0.018023780398079035	0.051772194746470976	0.15002183316669382	0.1701416214811459	0.7304436962458982	-0.511518786463693	-1.2091177124661314	1.740634563150626	-0.7025535840089328	0.48526017981317643	1.2337904244438835
-0.03188766535090045	-0.8192671065983415	1.09477107043232	0.3788269998613476	0.15523499703748028	-0.16206108526012447	-0.3816261776255795	0.6704414406945626	0.005510445847422833	0.4361601921146221	-1.1009173037456623	0.06138013300034103	-0.922916616301124	1.4057822687396082	-0.37562433127677747	-0.5215722567693721	-1.7626776204226793	0.3777232616590909	0.07164156181444567	-0.9358533579478193	-0.44148528400326087	-0.804414160886578	-0.3924094839575537	-1.1737983166151977	0.2443857853512445	-0.4127144784037168	1.6299438936294461	-0.4906995989434118	0.20214164052867029	-1.152778932842418	0.5579892853324838	0.7212721790023728	0.40385765208772656	1.3337748978139763	-0.6042692346777697	1.0300069544889303	0.6965072163225017	0.4722385515827501	0.5793062603984873	0.11636499479366313	0.08584509992010451	0.20753657202417694	0.27013741645807304	0.7151861738806716	-0.6060725436874375	-1.1842164496151157	1.909978930504914	-0.5417747170959171	0.3418470407856227	1.188216603056897
-0.04623666393768054	-0.7618556339369935	1.165025177073036	0.4006509271129848	0.44196600606904185	-0.19236632565657158	-0.518538906364079	0.7145294400000572	0.0209186590841166	0.41892428130949877	-1.0933944501922137	-0.025318806608351164	-0.904955351049229	1.3551509095665488	-0.28871882856377484	-0.48837190535732045	-1.7111938087706988	0.45394805010538475	0.08368048656563691	-0.8949079513956745	-0.5169173549523114	-0.6729041774467072	-0.45258671634466685	-1.17550324223722	0.18101350399779564	-0.4730343237182647	1.6602212566929324	-0.5198794169071748	0.17388129287405618	-1.2206392677526123	0.6062320425635962	0.5587894875500374	0.4531562803270412	1.298486776854677	-0.6487077778891257	0.9530585472380461	0.4936860250124173	0.3189994232180743	0.6497516601188792	0.23244416585512492	0.10599256458748348	0.23762509874847929	0.3600059843797642	0.676340830311669	-0.7290921720610648	-1.0861184437155398	1.9863349124416918	-0.3848042919298052	0.19307946037438098	1.1737576606115339
-0.08205676035398149	-0.686499371492525	1.1800307106024022	0.4186644416608679	0.7615539267699838	-0.23613976756188676	-0.6148820979811994	0.7625588969627721	0.06081061569434111	0.4747251137591227	-1.080769675033947	-0.1156029742183029	-0.836491141920647	1.3259024160004964	-0.24347395704947722	-0.46503331769022704	-1.6800586722556787	0.49410212237294404	0.03226866349487356	-0.7867636749627497	-0.5528026992535718	-0.5139674335467197	-0.49670701960646485	-1.1467023244754428	0.10697665922004984	-0.5171533016876851	1.6187022384854644	-0.5048224714042553	0.13655706849906962	-1.250062307730461	0.6567299049573919	0.3732278727072701	0.48420967600689313	1.2619703069575752	-0.667728312573367	0.8603882976240792	0.2340453218514106	0.13502379315492408	0.6919414671641937	0.3530666861146826	0.1428565754650267	0.2660360168388612	0.41291841371441923	0.6091020303472782	-0.8030643371972122	-0.9611732554498099	2.0690484063472296	-0.23318453107130574	0.11987423007752143	1.1357451275469264
-0.08282544861882367	-0.5876909084559824	1.0994721245191523	0.46251674350081773	1.0429832524762734	-0.30702916326065977	-0.673449185513918	0.7731194102364256	0.09799593926546632	0.5666961432566648	-1.0292582883681785	-0.17424997424787242	-0.7325849216007174	1.2841264319198507	-0.2615727083614525	-0.48295997713579597	-1.6563231273860253	0.588415919824105	-0.020778530488540593	-0.6908073161512946	-0.5919016971172428	-0.29892573000662004	-0.5435046928677157	-1.1158358563878994	0.023309207163514496	-0.5428090110665377	1.529847671027963	-0.4491734669215573	0.14166020838118193	-1.2671415534167665	0.6878876972294814	0.17200689549366258	0.4751869976929135	1.1781015388185125	-0.6405615002531279	0.7788722707316047	-0.016981725940825275	-0.045158136772817846	0.7239101463359188	0.4413455613146845	0.16416694184626404	0.2508402135447838	0.4383093604667116	0.523889153934267	-0.835694875018597	-0.7835643656259773	2.039042595812471	-0.0975505711182522	-0.010930515706995724	1.1109816124660816
-0.11744476426619097	-0.4927916216082645	0.9620907721317215	0.4677170043965707	1.3317107001039112	-0.3761868276048316	-0.7233924294836098	0.7292433322481927	0.12073170329662737	0.6096175984200838	-0.96939311814916	-0.2259935438224901	-0.6224037968225988	1.1933502868683186	-0.2730022518750195	-0.48225502785766494	-1.6463143378135405	0.7039657386830369	-0.07440839853928902	-0.5878045464471618	-0.62999175980171	-0.07681908467282952	-0.5583035416271764	-1.0537144929770004	-0.03596991096424278	-0.5370884261693558	1.4040090274825638	-0.38528529700733394	0.16024170968464002	-1.2392980096580497	0.7121808484230049	-0.015702686697066294	0.43680964215008594	1.0771324633536756	-0.5871375239688741	0.6667123502773078	-0.20290249511154207	-0.2297264826237993	0.721495718294207	0.4636946472164135	0.17422164793625244	0.241935355884959	0.4649059170486537	0.4414441185833586	-0.9047257079451185	-0.5307276845664014	1.9859172506521574	-0.036913050004524134	-0.1629537550336999	1.1185941771307617
-0.13744736934755195	-0.43154809936174326	0.8252435918136827	0.43605922494930593	1.5513087882449133	-0.3936623302273342	-0.791908146768842	0.6282133297918749	0.13662982275185342	0.6380325892602934	-0.9077029815613271	-0.3030691656946546	-0.5247652232509135	1.1123773847562484	-0.2870079726093962	-0.4620805586142116	-1.657595828077186	0.7909618560439794	-0.16567914224515082	-0.4649076528212868	-0.64964627335796	0.13269179805502354	-0.5191264491782885	-0.9574080235532367	-0.07445200570613389	-0.5590082703281254	1.2240994471993567	-0.3300720488630958	0.1944054887814256	-1.1817680216205564	0.6915852874229617	-0.21148914101660737	0.3875681434842826	0.9574579775898755	-0.5231705107915635	0.5565055740388344	-0.349513656087426	-0.44414760130413145	0.7358768304632453	0.4559002157033102	0.13270399483767253	0.23059545016042776	0.474066497752054	0.36619540772495796	-0.9004707431358125	-0.2767824058579701	1.95140871683467	-0.0006874449990748183	-0.3212903156965014	1.1388177637509598
-0.1643594089695431	-0.3592733303872754	0.7201193216017806	0.4286156184357107	1.7390198920469597	-0.3735642914407712	-0.856945845544837	0.5183809244636564	0.16293583357255742	0.68817647317923	-0.8333458674679486	-0.37114406492473745	-0.4435252510099648	1.0374317495313865	-0.31632681862493783	-0.4259067512167336	-1.6235317033598573	0.7794231517054083	-0.2706916705732282	-0.3269519833293089	-0.6758175073317177	0.3240448837209945	-0.4755570117560156	-0.8170591120975169	-0.08446113556482485	-0.5504015774983879	1.043620831991723	-0.2522932510125813	0.2292368146422931	-1.0633560120573853	0.6584436808348264	-0.4215103674580525	0.3244560175654271	0.832236505443392	-0.39951144544862677	0.4720691889084643	-0.46432920146144874	-0.6739498143386593	0.7527439038200079	0.47530209392838196	0.0945798271680033	0.1685312171130863	0.46633719917752653	0.3224520303208561	-0.8832580393396654	0.027872447794592903	1.866677895911213	0.008071079312871359	-0.4844594429382362	1.1317603641000376
-0.1920508722414662	-0.331315650698507	0.5889293803685954	0.4183824524545776	1.8899826516366118	-0.35346090193956525	-0.9212070709716389	0.4111759252037194	0.205549769121465	0.6833952914099466	-0.7235038905845785	-0.46335545806938433	-0.3822358334308318	0.9744459310950468	-0.39859911128462994	-0.39162138000827096	-1.5734247665038337	0.75496679049477	-0.4349328869405474	-0.15983615857141417	-0.6620380726300662	0.4392251745419924	-0.408924117787769	-0.647870925084322	-0.053673598184852865	-0.5096232782192129	0.8497176829021524	-0.17744349999809778	0.2555148547843467	-0.9159032618436559	0.7380131127436248	-0.5903234892776743	0.18083919781348604	0.6955175463964459	-0.2832802093584269	0.38476357692973895	-0.5551173993975109	-0.8640574601728703	0.7196616674268455	0.5215145586664786	0.0860237696225845	0.05501800614687513	0.45367472378893925	0.26416439316934415	-0.8770631290362211	0.3855424997825898	1.6817524806153634	-0.031297137477986355	-0.5673006661754393	1.1018800617076605
-0.19566770442710016	-0.27762696493382444	0.4661225985090529	0.4191350614794989	1.957521657012503	-0.33384339848727507	-0.9405955169499869	0.3616191011156119	0.25793857767801776	0.673031277839867	-0.6090652682537165	-0.5357380335856823	-0.38438368938791995	0.8712960623085273	-0.5060641116712061	-0.4149775286894107	-1.471834017995829	0.8102495095696177	-0.5499518896753581	0.035308944367404074	-0.6697353281575481	0.4825615038193474	-0.3077179116147777	-0.4799029378615283	0.0029443045343347297	-0.49065478423946	0.649056174747745	-0.013289954157004846	0.2967150499133505	-0.750317593516949	0.8077565462564756	-0.6972554458863146	0.020268612585430078	0.5595269449506208	-0.16780797922151003	0.3132724776828574	-0.5971481591256339	-1.0080042728134972	0.7085209330266783	0.5416916464952676	0.04409736201397385	-0.0658510936386272	0.43952800874340675	0.234742947026028	-0.862590941036171	0.770605247489624	1.4772103346184955	-0.07810621158168066	-0.6346197687628041	1.0667338761776766
-0.17643553186973848	-0.25217589986375866	0.3077524869299957	0.38940812001223446	1.9728613614475083	-0.3159397700944382	-0.9468514806074426	0.35137507559865744	0.2998317209737455	0.6848493427155246	-0.5093012974458326	-0.5994243234551169	-0.418273685059834	0.814423433095163	-0.6314921282257426	-0.48803573737415595	-1.343951017519052	0.8367060892617303	-0.6759969737095675	0.20655997154305963	-0.6512515768015865	0.48620812867872354	-0.21317475180956413	-0.3419723132750574	0.06625344708039814	-0.4796474524114367	0.4287911332067367	0.14440895633619494	0.32230831306112634	-0.5949084117009933	0.862000939095916	-0.7910194035046334	-0.10861337030157507	0.4426788689663098	-0.09442678151677558	0.24063891750138025	-0.6371787332296105	-1.1270292612489192	0.6669269897130998	0.6358124410584272	-0.013889620018471539	-0.22813301214214085	0.4150041187197111	0.19501078026887314	-0.8278242516510639	1.1215621103974187	1.27620185425475	-0.13228596402640194	-0.6969570715360343	0.9683045983635648
-0.15852314673978923	-0.2619209890622804	0.12265467083979431	0.34451415816597775	1.90735384156462	-0.2748613733964846	-0.9379298330088817	0.3561495792234012	0.36273247074522763	0.6783666670942978	-0.43216595720692863	-0.6528519441546924	-0.4613386043838685	0.7578412367324299	-0.7397086976430443	-0.5382100632197833	-1.203412882187473	0.8274704076179095	-0.8066775601216969	0.35864757440383394	-0.6253479939763895	0.4076563297268804	-0.10888045654794376	-0.24632453917805322	0.10548327904979889	-0.47900077310232936	0.2176191458624328	0.32690672625815387	0.3693485035757937	-0.45550643230765014	0.939012183099301	-0.8373776578748139	-0.2480071486300222	0.33796639759847236	-0.006686272711129465	0.17117126974440622	-0.6246994393047418	-1.195646045469022	0.6049888721824429	0.6535622949338303	-0.11749819821704659	-0.39442922084009996	0.4092279080692154	0.1507720816023985	-0.7589185023054229	1.5135515905820112	1.0677515872272478	-0.19773237807428698	-0.7759472727603409	0.7790241930856705
-0.11800378005250467	-0.2406718956208315	-0.06151981495018556	0.3034951285943738	1.7845751655008897	-0.22130796386584692	-0.9234252692677278	0.3483914465266893	0.4405876834043447	0.6862078109976228	-0.3639719256316345	-0.6429486301394635	-0.5404545369870662	0.6532844263421012	-0.8454666849987607	-0.6080019232919782	-1.0738622884827478	0.818827609676404	-0.913727556831007	0.47393410211390075	-0.5745417420657737	0.32526342545974735	-0.0093775599546356	-0.15837619949154708	0.16986159275187718	-0.4779997410989769	0.01850485812203052	0.5297158191664699	0.3900580214124397	-0.3596639532205667	0.9747414573510431	-0.8185508445682583	-0.36388438828390246	0.28492103904608934	0.07008631037264952	0.1328996475782392	-0.5938434865326159	-1.2238929015386386	0.5226919788234584	0.6272277473279422	-0.23125777299757022	-0.5881951866316447	0.3677184044166745	0.11056843976364468	-0.6599691629738105	1.8775026603699807	0.8835257039926858	-0.27865752187612947	-0.8337381129085129	0.5139437360737464
-0.07954296200325986	-0.2285523068191233	-0.2565056488652988	0.26211388364639204	1.6456419960873379	-0.2073270266963807	-0.9081104498696856	0.3333018122061727	0.530806459571359	0.636630825784706	-0.26141782647568845	-0.6019075216925228	-0.6518827594551224	0.5037722332323858	-0.8612937449216034	-0.7043065243200752	-0.9827196374000143	0.8329878059146181	-1.0059278009430854	0.5271657834173484	-0.5332303723354072	0.22159470951755877	0.020958135769884527	-0.0893255722190931	0.21943719146455237	-0.46601205262739576	-0.15155298423086339	0.7062590900669601	0.40308983731810005	-0.2847479467669643	1.0162628297141554	-0.7567473983578819	-0.49669540113547705	0.22362431441028466	0.11925850139951841	0.12023131139055662	-0.5059377918219996	-1.1830585331032593	0.4448833110309571	0.5442169105951427	-0.38915019789579464	-0.7642542274981206	0.3501540087651671	0.07762214599692357	-0.5986172676924668	2.241160548134217	0.631356740581949	-0.3691173162587407	-0.9463328718510067	0.3097252503750262
-0.025438403959434946	-0.20324906773939094	-0.4346262600635436	0.19875717924355887	1.5095022221040517	-0.21439212403060054	-0.9167472866279802	0.30622537837806707	0.6382225251015493	0.5469405899809506	-0.21088320743466862	-0.5480441487445098	-0.8031565052109668	0.37227741648217316	-0.8214272210362477	-0.7446542084488368	-0.9163849591805014	0.7807678803034752	-1.1124010870490553	0.5992778844199214	-0.47810100612119344	0.01907483708043025	0.09871608940605783	-0.02967548213099941	0.24696540122004898	-0.4787159125896139	-0.3007992665663809	0.8253796574892711	0.39701659669409456	-0.17555802375685398	1.0470720671981992	-0.6597256305772423	-0.6031353698269522	0.19402925376140767	0.14275581928912676	0.08160143091857332	-0.416298569398973	-1.1449402069866248	0.3276912953732084	0.4585741243631203	-0.5369613684570065	-0.9090017528021533	0.3291297808158628	0.030387249014355865	-0.5060526047871445	2.516323115219837	0.4707164037725932	-0.44413593628316955	-0.9838619398747677	0.11509011583565329
0.03516332670929266	-0.19274271039741162	-0.6194016469470662	0.1310246383318284	1.3523607837468916	-0.2188242787467686	-0.911887311870078	0.3135617597690451	0.7577229052699371	0.4358044028026432	-0.17236164623112898	-0.4607339768306291	-0.9574009544895554	0.2454349696492749	-0.7348743077000441	-0.7907951456755489	-0.7869668038725721	0.717044009154906	-1.219962341708111	0.6751727217325109	-0.4211179514876536	-0.21508585764992513	0.13023695678237787	-0.015525124806751955	0.24622154229766147	-0.5050360476280631	-0.4107199929215003	0.9565299246008655	0.3725363731753668	-0.05596059819932804	1.1175374561356342	-0.5875639740521927	-0.6480171861560107	0.17419559339385654	0.13871068450757174	0.03566458823068479	-0.3262108792148567	-1.0560474373300512	0.264426569838813	0.3660561509187142	-0.6955309506426868	-1.0146257099041793	0.3437375746429119	-0.004109810712638007	-0.384163785945771	2.716309216403824	0.32921341245755087	-0.460844361958818	-1.0190666585613186	-0.08762508555849423
0.13051667460062485	-0.1828805030229734	-0.7963236281359449	0.05305599935690798	1.1644963645165567	-0.2258758346570077	-0.7984161264417089	0.3157520781204751	0.8644298042284501	0.3518332662512148	-0.06359353658936862	-0.33433709622221	-1.1028689647432528	0.11058645965053734	-0.6525362558796071	-0.8000993472245472	-0.6329149856279372	0.6809153444594904	-1.3591983171967794	0.7383943176882506	-0.37417214608547417	-0.47124836464727193	0.13435791932011482	-0.004836863240443411	0.21418131236330495	-0.5497378984490051	-0.518291045310706	1.0536665024316028	0.3423679575852415	0.05473602796879823	1.2083890612543093	-0.4689484223290335	-0.7317123953885085	0.1014071161646701	0.10225232602640652	-0.0032071627675907986	-0.22503952962051432	-0.9696409628227807	0.19799705568468443	0.2654353555387556	-0.8104552147190356	-1.0478089648204354	0.34289364776215703	-0.01725351421059953	-0.2688273209900652	2.852031016685374	0.1959504973350281	-0.5067857375961543	-1.0314674400188955	-0.2647861301168568
0.23565261806261756	-0.16083229227145926	-0.9488974459540136	-0.011042115719890935	0.9350458392157037	-0.26146528991715556	-0.6353579184851055	0.3580875439009863	0.9562465303180391	0.2625239121161325	0.08372687353320674	-0.19021888452406607	-1.1871856293954497	-0.03731596349183862	-0.5578884944427839	-0.8166669096187735	-0.4259912155961259	0.653098592295362	-1.4850346799911924	0.7540308974790304	-0.34014505285715835	-0.7206063819077138	0.12814447668900766	0.009175984699907058	0.17206369440011157	-0.6093972234496943	-0.6590332349209362	1.1566507674249062	0.30312208054019696	0.15672077248332433	1.2944593578791355	-0.36637705333338144	-0.7461629976477226	-0.007405887775225583	0.044760039206299576	-0.028040196367272972	-0.1632607819650281	-0.821725586923337	0.1477689879018429	0.18841799917294821	-0.917526064854564	-1.0227303638593552	0.330285648076984	-0.0680054751967345	-0.18052477052724242	2.9299894653335055	0.11021667088251808	-0.5722944595961638	-1.040216373340931	-0.43152417341069327
0.31474648320328125	-0.10286308000406945	-1.0695432950348533	-0.09644017571282042	0.6902785854298843	-0.2798840274927273	-0.4224446643682871	0.399318090971435	1.001989518043455	0.2637729458136871	0.2082904206842932	-0.06823081974587189	-1.2765024676180148	-0.16035158319822665	-0.41636327593398087	-0.8323294526105591	-0.23008422054460792	0.591036689356228	-1.5458460131943546	0.7251468563881711	-0.3363980103684995	-0.9039053324210918	0.13783631305798333	-0.03967520590851038	0.13501036726514098	-0.6800341881644806	-0.7810071541764545	1.2374255828957028	0.22920219307093825	0.25297153329895217	1.2518562903363153	-0.23530768506754737	-0.7432765639658826	-0.06402663709333427	-0.022516278553582274	-0.021956596606826924	-0.10183926787447031	-0.6953695896763293	0.10618448401371805	0.11377387550900513	-0.9997705872670017	-0.9368153762942185	0.28837329213247787	-0.0961898918673657	-0.08366609621247281	2.9249069776443894	0.06081427650132232	-0.6308639345933889	-1.0491291590645342	-0.555770695139934
0.3730935902674343	-0.11210184733231801	-1.1935336390595994	-0.18630646721355562	0.4597804253921768	-0.21254596970132913	-0.22231515521137823	0.39256100765494406	1.0335358048015952	0.2885844276602384	0.2831989597720491	0.07422231990125876	-1.370563767350694	-0.22267905227373092	-0.24938664753836326	-0.8202782067215123	-0.023519891551905057	0.48097626603407145	-1.6188031771495806	0.6609479469874499	-0.30828663304846277	-1.0389045106057293	0.10617124844719879	-0.0732688195173315	0.05006144563021557	-0.7357812756397346	-0.8639302036481344	1.233467123447263	0.14346522690831237	0.33059973244978613	1.2369442533055381	-0.09625213297124008	-0.7223710418923588	-0.11402275270511084	-0.08142035507305308	-0.038158446717161384	-0.0085422378569675	-0.5814053155336599	0.05366514319312492	0.07187351419158562	-1.029065869905991	-0.8068807709073178	0.22073179355235376	-0.13365273718494206	0.002460141480318148	2.90811918517126	0.056311553218593005	-0.652367251705215	-1.0415691858635756	-0.6601140482233468
0.38994107627151553	-0.12361870600918803	-1.2955568336506693	-0.2730229661230326	0.1733834935326754	-0.12673285463279801	-0.03417888501429671	0.3832887529151684	1.0837041081910923	0.2922924397926171	0.33725227935972135	0.20211914228981637	-1.4241398311907294	-0.20526803214109676	-0.07960512293242361	-0.7879377178186396	0.171455270169962	0.41180147083505714	-1.7016815088863548	0.5953203696668357	-0.31544631967025194	-1.0980313992821042	0.08175655040074425	-0.03514273852877029	-0.027328271491545857	-0.7796796590064663	-0.9216050938758273	1.1927054496270513	0.04827141843124372	0.44486633870961184	1.1718263576296013	0.06590067374677347	-0.7077023057412766	-0.18422073156014318	-0.13115938642381125	-0.048775927365159774	0.07104891863289518	-0.42218845300406793	0.03917134788273865	-0.017685962115915905	-1.0420867762384356	-0.6162625332495744	0.16914062328656132	-0.15588068216694567	0.09216308843808226	2.8764135721106174	0.06391999310871443	-0.6854044849774807	-1.0299192801121055	-0.767867393441544
0.43679761112559634	-0.14121999675196711	-1.3651967840266614	-0.3188737090180181	-0.09635415992540064	-0.05700000904419008	0.15754038870978487	0.37854283078387085	1.1026638508701092	0.3404605544462591	0.40944543958127805	0.32573037079392475	-1.4768666552228116	-0.09222278598521143	0.08325142603796547	-0.7529749932112598	0.3566073790953382	0.3617148078163658	-1.7580056990597452	0.4771022417225489	-0.35117962457835183	-1.1424616102799967	0.05727137393070266	0.01930776080618386	-0.08238003703639415	-0.8185131535392557	-0.9389748185712843	1.115976634791561	-0.01439415315357519	0.5631190300419193	1.08166039773661	0.21188637976621355	-0.6654880211251047	-0.24418045722924803	-0.16695144196888836	-0.05940882775565924	0.08229804562882687	-0.31533495905640957	0.03155491147015338	-0.06853745422771326	-1.055290130973853	-0.40294383932090294	0.07860816621867703	-0.15926903340247742	0.0947314595040574	2.800422989175449	0.04856114946897383	-0.7031183005194008	-0.9889247828527917	-0.8519422536619059
0.45038839182087287	-0.2038282314020035	-1.440041938162614	-0.3204766700192517	-0.3897611570191942	0.06568021590273718	0.3427708607172149	0.38183806784536334	1.1093143219738475	0.33830768825885943	0.4764529008356483	0.411985036062236	-1.4972697199520382	0.1110393143332808	0.28097928662150407	-0.7067249268258332	0.5238883799652767	0.3444887807345758	-1.7632673651570552	0.3410634479399959	-0.4039967556845724	-1.1071220135031603	0.010695343160177975	0.03381183261181458	-0.15991588869515	-0.8529858701021933	-0.9347188562217971	1.0443672854055097	-0.0498978458107658	0.6732619540281419	0.9891170783896049	0.33239980431982213	-0.6199809900496339	-0.3343006261050068	-0.2062575212595082	-0.08564621961637417	0.09729436876207788	-0.1623567692303594	0.04353324738827358	-0.08892160957322294	-1.0531516785253932	-0.16833148626840505	-0.003921050930054337	-0.1565584656303412	0.12196054507508525	2.66434957024874	0.07921608460766297	-0.735100303565563	-0.9390282925430304	-0.9344889704125127
0.5096076284636462	-0.25502172871148804	-1.511175191199615	-0.2909694626357273	-0.6653998574663955	0.18297199680867635	0.4902627010153946	0.38809811201972527	1.0621745086158574	0.3167746751091284	0.5191498140004398	0.4922761450610443	-1.4522656508377396	0.32468195657327814	0.3725850005207844	-0.6609000878519489	0.7060864666011459	0.36417124135225293	-1.7124033807968793	0.22889462358117751	-0.43199570038850493	-1.0543485562647623	0.002563591252609304	0.020450000356953095	-0.2223387609547487	-0.8560130873653421	-0.91874590724804	0.9637103381683996	-0.06902672548829066	0.7721912123334225	0.8920875371479168	0.43684533362394634	-0.5452967075517297	-0.43245284896882125	-0.25580728395015995	-0.14576216588394128	0.058210334929331156	-0.04146508504322215	0.04845679270827592	-0.05514316819494186	-1.0014004903448637	0.05875669664371473	-0.10743067434339362	-0.14431631759007826	0.13235195644059	2.4807746699775843	0.15084611023627187	-0.7784445856706892	-0.8557630153659612	-1.0506855008339064
0.5405473648523156	-0.3084740357186807	-1.5967911349027277	-0.2013546419097303	-0.8846884286971557	0.3570198369150686	0.6359107029595364	0.42871101998789296	0.9674653129683447	0.3020978220805596	0.5381900417135184	0.5846638222333802	-1.3710306925587565	0.4934821435894513	0.4444963033455422	-0.6520712880403376	0.8527754771575722	0.3833407911499554	-1.6545497802844924	0.0851113961767988	-0.48718408673501024	-0.966855640288532	-0.046409191977940904	0.014565335816541434	-0.23955921135716562	-0.8169329243039014	-0.9009550849089244	0.9149556245637885	-0.06632972353995503	0.8886693139434426	0.7770210081679154	0.516626452568148	-0.45977977309129486	-0.5082473103308125	-0.30376371353277437	-0.1931112008166575	0.034879959907386446	0.14909511485079585	0.08630896252129092	-0.04864702461039421	-0.9340781181261605	0.2936271967124768	-0.14267931219391938	-0.1309409452616865	0.14639070417925448	2.2770716001042883	0.2371354474433342	-0.8013250740045154	-0.7755525552684219	-1.1494149424671805
0.5888561640986401	-0.2882025933920476	-1.6287723509088032	-0.09492722137135311	-1.0400315703079785	0.5350851033335735	0.7584896505154801	0.4720489293678177	0.835344674244476	0.26877720298526314	0.591280195378909	0.6607235464281909	-1.2279341609658216	0.6614674992914538	0.47681372787089743	-0.6327598172014286	0.9376019472848235	0.3747907087434846	-1.5781985326145258	-0.06957444018699643	-0.5581989938429704	-0.786955847115165	-0.06527877727212263	0.03428302895544782	-0.2560055520572449	-0.7508267923932714	-0.9198727674923675	0.7727962062127768	-0.06871924067289886	1.0373055841633378	0.6465796292213222	0.651236342329758	-0.4268922485066759	-0.604665156807427	-0.37980915732543163	-0.28349569452513423	-0.055051823695112745	0.3287911454698334	0.09873028772611112	0.005718029767182842	-0.8437609817466317	0.5168017285995974	-0.2587629817474516	-0.1530097718261617	0.15354974881651623	2.0614824215413714	0.326456433157182	-0.8189318934084738	-0.709281617475038	-1.2532237002387656
0.5815856871860429	-0.26978576022916634	-1.6719354933727757	0.03553005701757796	-1.1579365809909394	0.7411843415408778	0.7798919793929728	0.542006665790302	0.6841433857539596	0.1850100687441884	0.5662674344487295	0.7017758997486518	-1.0232820330878956	0.8252832136497931	0.5074281470136491	-0.6434130809366021	0.9918942443490518	0.34013776245444405	-1.4069365737219528	-0.22694353523520466	-0.6404637268952579	-0.5720527862905812	-0.05946276814229592	0.0736021133621969	-0.24919679958517554	-0.6619599609273671	-0.8859688761229366	0.645871536507759	-0.07178300829292691	1.2435937010791105	0.5064899685779285	0.8050190159328687	-0.34738590126743213	-0.6263800723049456	-0.41600678857073675	-0.3202528656389908	-0.13764130552139242	0.5100488984278155	0.10739509032809687	0.052393268296624364	-0.770970378594003	0.7150958498155433	-0.3360691398964167	-0.19176936820863028	0.15817799169247113	1.8180504404315332	0.3661795670021213	-0.7851262925664193	-0.6638464257876052	-1.3631253693842622
0.5404052703701414	-0.26219807352725444	-1.703513956100657	0.11221260633808376	-1.2138363815866162	0.9226864131338379	0.7642668824919394	0.6089814702504148	0.5573083631253872	0.09257084197837662	0.5027588329347703	0.7325793601858607	-0.8111754599318795	0.9927291641439908	0.4798621813704206	-0.6150601965803106	0.9058793011207976	0.3494300830903717	-1.200093825083575	-0.35502346869047763	-0.7316030272909939	-0.3090452710323916	-0.05629934004914385	0.12475521622961558	-0.22946631010784224	-0.570564532958676	-0.8456622356427367	0.47418752499498684	-0.06687902992691765	1.4215874156077977	0.3666413097747154	0.977504094370086	-0.32894751959556723	-0.6220491614308747	-0.46198169116081117	-0.4264715583146357	-0.18428564398132175	0.6719571533194314	0.0945295959083953	0.06428934887560807	-0.7267620606594251	0.8872668982213373	-0.45376532599276886	-0.188661227287241	0.2167682378909621	1.5546361315439667	0.417824578873916	-0.7332279183087679	-0.6018189708491961	-1.4280285968683986
0.508924813642728	-0.24712553559496692	-1.7408193325311387	0.24848765862276628	-1.238822555791735	1.0686709897187057	0.704066238477394	0.7042812318255242	0.44219202745174585	-0.0877623414496515	0.41886149043365617	0.7803730151819013	-0.5714817546675508	1.1268663544645787	0.4018533178770266	-0.6095027628138341	0.7780597741683379	0.3994817930829401	-1.0063354982498087	-0.47033042285012155	-0.8137180169951674	-0.09159783300219936	-0.052948617570554204	0.2468118477355905	-0.23706003153659144	-0.5106103543547041	-0.7713875435566806	0.32137210953234996	-0.06007842383341498	1.5793262699018684	0.24114328165295498	1.1150040082388526	-0.3337756521458717	-0.6396464420369716	-0.47365937435807615	-0.5499969013247743	-0.273105179705304	0.8147084829457333	0.08194246867039907	0.03804765708026363	-0.6792173360270408	1.0216500290054447	-0.5478708533780055	-0.2091000223374274	0.2498648580114576	1.285712797576708	0.4180817597788014	-0.6608255977905088	-0.5389358531598453	-1.5223071533815982
0.48197148037162724	-0.21397466459360492	-1.7320567580439452	0.3632987689979502	-1.229409960617541	1.1520515875919033	0.6444461252301283	0.786641942184561	0.34845066978935046	-0.24574389172109737	0.3744028573907694	0.7654064583526587	-0.26523334501478	1.202986410515719	0.2654711717016688	-0.6303219721444042	0.5910490861562202	0.3597048160833249	-0.819900450651246	-0.5966845763916492	-0.9243533537969189	0.06005488146945072	-0.010449318051240006	0.4074498186106096	-0.21757465094296355	-0.43180047734496585	-0.6658827457699343	0.13369569309529905	-0.08390822555318453	1.69692171600795	0.07924709705352445	1.178991038973058	-0.33471577849674194	-0.6520355633875368	-0.46362910102887855	-0.6740889918571111	-0.41255139319124357	0.9679258076658439	0.062397843287413754	0.015993978721699057	-0.6069657507831795	1.1088266927639812	-0.6421057828849578	-0.21150105677668907	0.3041361822372925	1.0104306601734012	0.44080317836359406	-0.6158229998713687	-0.508737168744427	-1.6094403121518195
0.46109933319000884	-0.1651599516986206	-1.6952883859843895	0.4976115288073248	-1.1130508335796383	1.240760948458149	0.6018935770415607	0.8359157397765895	0.25766746678537017	-0.41248260195775155	0.3074797438007576	0.7481378593775841	0.028690746126117973	1.1940765365120407	0.1212442060438331	-0.6537728248655779	0.417360247269604	0.33321835562513047	-0.5792098803587398	-0.7388566106187396	-1.002681900290702	0.1750149003983172	0.06485023475669056	0.5374205944302575	-0.19329258257452625	-0.37281126372781703	-0.5337264588649816	-0.05317484705902158	-0.11359740805265436	1.7628054648230809	-0.013437359044307063	1.1995822187720395	-0.35173790283333684	-0.6464340507866482	-0.42669467392816013	-0.7799778430350781	-0.5679279343696702	1.1054864467292131	0.03625616569528235	-0.008031780184574188	-0.46698100344497895	1.1328874519613379	-0.7325673322339725	-0.1965039106470551	0.37647061053373104	0.7335048054956377	0.4464292678388615	-0.5876103672762479	-0.5191583777145594	-1.6562304113364352
0.4263960444738884	-0.06308503417035571	-1.601543680231456	0.6276645102478181	-1.0376266193202077	1.2735875827921253	0.5450780138091429	0.8354912000324705	0.19037627839431542	-0.6081836209998608	0.2566727200140931	0.7377444982765662	0.3298061122164272	1.0622072491433145	-0.02490971219811079	-0.7051607422175965	0.22457031909486816	0.3357473516133694	-0.35576215712923037	-0.846532024191401	-1.0701500359673835	0.2989136525258441	0.19893511159074834	0.6136171513432432	-0.2022437107959531	-0.30352485946000857	-0.41727850590316373	-0.23018983351063077	-0.19085591534181165	1.8012553689972695	-0.11533587734179052	1.2066543574696262	-0.3878206280875809	-0.6206467712430801	-0.406834018150591	-0.8372360235030805	-0.651485512484826	1.2497943134284832	-0.008538627793081755	-0.022361322735848906	-0.31270418430910774	1.1174047029919234	-0.7953240837934163	-0.1992153699974632	0.48240048059438967	0.434514381375845	0.4942114225192806	-0.5973752160308757	-0.4938441628244397	-1.6725798730790946
0.39776185731143165	0.07194293890360656	-1.478802947643696	0.7351804146287331	-0.8907509726103318	1.2451238388592545	0.5077856203981636	0.8205110119185666	0.129981444270785	-0.8163044863507303	0.2025531712562933	0.7007405566942095	0.5921760872162165	0.8635662558549001	-0.20944861219987007	-0.7466912860781687	0.05703170939213801	0.29557012175209624	-0.17972869978960118	-0.9273134287288995	-1.1469269858661018	0.381628285715608	0.3101985709873633	0.6904486405002019	-0.21316036405317665	-0.2436673955946283	-0.3248501395294228	-0.4048716302772708	-0.28242173541327603	1.8250454188606937	-0.21160443619796654	1.176010616924975	-0.4822134613312343	-0.6486654004541714	-0.42685980117753874	-0.8711395989988601	-0.798257409935094	1.3422595717965549	-0.0732534186917708	-0.056936141455812495	-0.1858700314900707	1.063594582000907	-0.8581263091695452	-0.20416205853256325	0.5439592414725437	0.2094652627749026	0.5002253407991146	-0.5702435522391917	-0.4568665022837983	-1.6843058850881687
0.3339653858995406	0.20858628584295474	-1.3096315596037624	0.8197166076845944	-0.7698611253945858	1.253411958643241	0.5028767600423867	0.809001035374815	0.0876622197479758	-0.9697913863595435	0.1692187918051146	0.6340837228439313	0.7881680999868571	0.6750988091354712	-0.31312055032998953	-0.7534535308440127	-0.040015594554570176	0.18112925282435283	-0.06569832302475392	-1.018023053647073	-1.1938235146092007	0.48379588762424197	0.42347500919534936	0.8083540872580783	-0.2394436378645323	-0.23575045574023495	-0.22426399821229107	-0.5899653954070753	-0.39841342898474746	1.8353316149792964	-0.27792223510362185	1.1832143843159886	-0.573627230796713	-0.6602507127946591	-0.38573732214375667	-0.8436812375725395	-0.8904036595119267	1.4470641677233984	-0.09534460932371099	-0.08439389627757202	-0.08401279690066626	1.0196358577293503	-0.90404264717585	-0.23076746177892984	0.6226870595847478	0.022220842353202555	0.5105043472055644	-0.5038860548016307	-0.41430167108011606	-1.6715863939470137
0.25655402735987615	0.31291072931108077	-1.1078424241109073	0.9035454531512338	-0.644698025811284	1.201328925496462	0.5052631942308005	0.7385002505768492	0.08078097886640503	-1.1306631264904003	0.17399507097349712	0.5061406989254655	0.959039536563723	0.560302241024484	-0.40571291310828705	-0.7250335383269034	-0.012466550653276598	0.0783327765048087	0.04965056108417447	-1.0918011040437503	-1.2139665264673878	0.6432130440980178	0.5294441796381703	0.9234841947450484	-0.27173828461488825	-0.2682439086237964	-0.08242039121010832	-0.7699199391826544	-0.5427933395718999	1.7834137519823172	-0.363289834485769	1.1792248734755	-0.638375360904583	-0.7014612663476072	-0.31997611932115455	-0.8236554303279318	-1.0198884401251278	1.4768347740303442	-0.13513746601350393	-0.07239404674313865	0.03146039643000501	0.9514914644138581	-1.0087894227441592	-0.23343512057770846	0.7353974504901734	-0.12327695518037285	0.45471255042340186	-0.4389637752127217	-0.4098956113213104	-1.6639980869365758
0.16195007487795676	0.359777281328623	-0.9278360665510444	0.9575325172700386	-0.5561757862026961	1.1378845415913332	0.5227533343805483	0.6925049594160035	0.07588191668107956	-1.2538890794529107	0.17634494329414233	0.356609286583576	1.0610593101011023	0.44468703058427117	-0.47769958403676227	-0.694154376664285	0.09241932977110492	0.01171928587235831	0.1647755243926378	-1.1849363273366493	-1.1783224876696006	0.7609442255407901	0.6480572197772008	1.0925612120406272	-0.32083685179756516	-0.29824890966150386	0.09876848518948377	-0.8993322932140151	-0.6625337993683551	1.6783640413175973	-0.4603522273534164	1.1241489117146994	-0.7039929542715921	-0.715133061650423	-0.1874388087689507	-0.7589918018578882	-1.09115896340577	1.4682735010357264	-0.1841573677209381	-0.08733122567651105	0.12524606128336913	0.8817414591121262	-1.0661162058657387	-0.19335689408258822	0.84263282513827	-0.21483775113814763	0.36770002051180317	-0.37517644864744687	-0.34218160482312515	-1.563556271852162
0.08525880626650492	0.3964145604691597	-0.7192189318110671	0.9705212278137176	-0.42350428331649415	1.0727155811974656	0.5253092985835361	0.6264433685269836	0.10419800783363695	-1.3697533990972572	0.23083878124814658	0.24377004661386986	1.101382469673203	0.3243345469536091	-0.546944339819904	-0.6763976827475171	0.23652124507675637	-0.04555609932033681	0.22243422144765396	-1.2551093100423443	-1.1121315417684197	0.870210503663462	0.7644531464266684	1.2214803409205366	-0.3938568049723393	-0.3168259501624933	0.2686479030871992	-1.02876102385066	-0.7841626037500005	1.4994296957551583	-0.5491372436193156	0.9742383477718366	-0.7752201986219199	-0.778914652687843	-0.02578908132313069	-0.6798293459650975	-1.1375293514570992	1.4343618615462375	-0.2675501931241461	-0.04737048770858597	0.19298789580506967	0.7468943402937459	-1.128162022704303	-0.21147270317242733	0.9233281885163473	-0.2794167107713386	0.2329783752967718	-0.3367384354792687	-0.25112754977416524	-1.4572407912005139
0.030213119221043833	0.45370463014327705	-0.5068252062050915	0.9530564806423911	-0.326167432268866	1.0774194081597892	0.5197264136246124	0.5593758484905692	0.12526955555765748	-1.5126471183476806	0.2876235222970035	0.15715761427811498	1.1195690498409352	0.19840910153776492	-0.5353547779907264	-0.6883021687334654	0.40854677075678547	-0.15429773503150054	0.24750826033774964	-1.3093356499277777	-0.9722895935537915	0.9040041368840054	0.9261367258596312	1.3686551457770118	-0.47754364855448433	-0.30417574275894005	0.46203607409521624	-1.1154426555604517	-0.9220986298545947	1.2977784664597787	-0.6593588225098378	0.8122102011693622	-0.8375541856469297	-0.8356621603729966	0.15954559105647434	-0.483124764596801	-1.1970597034448425	1.3719663594453217	-0.35720334873166104	-0.012486149620148528	0.3120822700299705	0.6040096198197781	-1.1566170938169733	-0.24507374088782488	0.9558374465715443	-0.30114494499227284	0.06401463568171399	-0.2451025324145406	-0.16623431558959162	-1.3332711617196984
0.012362072265325699	0.49581861227835144	-0.2653420444596847	0.8853154738599323	-0.24300519237599638	1.056466558409576	0.5366899135837734	0.4897478449071134	0.18296897542473836	-1.6275316757407379	0.35148273406853103	0.08479519699313792	1.128427467143967	0.06535798070908143	-0.45172291795097264	-0.6222181913412623	0.5801582649365877	-0.28920208057056057	0.27187293791321915	-1.3522393564577222	-0.8244612794728765	0.9093882789478048	1.0425866049574992	1.4748923385895434	-0.5686954538353308	-0.25320144722898524	0.6066336301879709	-1.2223775556241159	-1.0388879556579929	1.1240433622962283	-0.6904284645245864	0.6291059101398517	-0.83301515731106	-0.9166255462578627	0.34910433435395005	-0.24189207749221092	-1.1746587491764753	1.319336707512139	-0.4255602534468702	0.06665428382418884	0.40596651737395445	0.4337518606403741	-1.1664656758631595	-0.26869837153741283	1.0241254741029782	-0.3214829420219957	-0.10286354167774134	-0.14170065529419404	-0.12802274834993493	-1.1466843421462127
-0.013399782631120228	0.5018794778820339	-0.039430310090221	0.8301412744147291	-0.2522374091961523	1.0113133867143642	0.5383425492735311	0.4229870530930505	0.24282205279023317	-1.7683425843429723	0.397289503986181	0.03313968903527108	1.1108347280965571	-0.08560064617144317	-0.2870780597164969	-0.5115826112114148	0.7637893511768113	-0.3704456424878515	0.35109522987053293	-1.3941411262501537	-0.6517687020754201	0.9663636678390783	1.1583720345403141	1.485171193323313	-0.7120151169723544	-0.19755750682648082	0.6739859851318428	-1.2842343332935875	-1.100793003718876	1.0002776711311712	-0.6605347373088695	0.48146088700392264	-0.8183929666312707	-0.9873536970131589	0.5342357360552275	0.007336237584980254	-1.1566388473169986	1.2364131362749489	-0.4762574606747382	0.11289892352399351	0.4550252000400256	0.24989575631592498	-1.181337453590686	-0.30703121327225696	1.0596471764745181	-0.3480856894947677	-0.2740894445321694	0.03406590206509075	-0.040417864846145235	-0.9452422731663871
-0.0319594565522468	0.5276683289106883	0.1624720041719498	0.7416106013535803	-0.359323168458605	0.937031061701207	0.5397422074514282	0.3531387628771786	0.3235699675209034	-1.9063556226524792	0.4382933673355229	-0.01761574665838754	1.0987617344282183	-0.24701018613425343	-0.09611175737103048	-0.3502198343394468	0.9518857110221741	-0.4623654527221201	0.42029512060873814	-1.404188381884776	-0.5008785088969807	1.0192208859175644	1.2436640506481713	1.4665249079354532	-0.8717578509787248	-0.10743315403267122	0.743044238120317	-1.314532786041506	-1.1231951285095814	0.866404890304624	-0.5859528951300088	0.3694438042536211	-0.7333044655683159	-1.1162981428812855	0.6880095696652004	0.22669532988572713	-1.0437840789695212	1.1162944555849967	-0.4989503483083624	0.1692240163583482	0.4286238533150901	0.1141983831113144	-1.1828613444153622	-0.3735445798678126	1.0027003197612945	-0.3556291680683512	-0.4286085671881727	0.2738985298349196	0.0799941351908107	-0.7697717701703469
-0.04953960367830136	0.5019794568126944	0.30475148218697873	0.6465855179580177	-0.4244431835124772	0.9125721218818033	0.5361707522763823	0.29177847910529653	0.42564461368458273	-2.025906198050568	0.45240620866488124	-0.06883780708450626	1.0624412206933957	-0.40287183744060034	0.09274443417123447	-0.10183446839277503	1.1425663154625763	-0.620659744811147	0.5209162122316318	-1.4244325374732691	-0.33013618038765713	1.036858413289528	1.2333468438348756	1.4816401101080394	-1.0073309874651941	-0.004174491772046407	0.7975994659098187	-1.3151765859211548	-1.0940921782762563	0.7843058405573577	-0.4870957052194343	0.2813532368936176	-0.6626840789220916	-1.241729571148424	0.8561725531597452	0.3616085449287165	-0.8906102773680807	0.9758074917241834	-0.44980633954241667	0.1967565826700189	0.41443823998798973	-0.013949152714305347	-1.1458692340031864	-0.4055715573715702	0.9902302652025966	-0.3317110089730349	-0.666864928346936	0.5031757343729416	0.17546023502641733	-0.6228913779077113
-0.05824769224254276	0.44826149150403205	0.41247569191541855	0.5192781629339568	-0.5457407681102588	0.9008581727482696	0.5374691362930861	0.24234783185411093	0.5213001398064321	-2.1177159402611463	0.4613635485174372	-0.11514814105960176	1.0502303430709978	-0.5467028959645441	0.28086413618654377	0.23916216645649802	1.3300425567414793	-0.7637579118528828	0.6056539811318613	-1.4497265086349422	-0.20791593635983024	1.03252800661754	1.2418312163076795	1.5037358491838786	-1.1122980912513984	0.1318062009609721	0.8926259236227985	-1.2831096331000666	-1.0814181528098388	0.7342802842192774	-0.37095041940163653	0.21194939506747423	-0.5226027947957161	-1.3182664743745416	1.0272507568481404	0.4663653904128185	-0.670396108438852	0.8381662018315407	-0.35514792121376904	0.27368484637870083	0.3945155504787566	-0.11561096948283267	-1.0838270518549975	-0.4103650642682723	0.9413311657765355	-0.31828207358611693	-0.88662776040144	0.735816042136695	0.22984000176566277	-0.4727139168351234
-0.07632277531366201	0.38452920801928336	0.4943782050767508	0.38103531191658196	-0.6365835594690085	0.8425134314912249	0.5155167482898564	0.2307827836522558	0.6235916049301407	-2.2387321703667515	0.425922815695451	-0.1579220748684098	1.0267023265466024	-0.6755603855983836	0.47163950818149286	0.6083586539682325	1.5190772103260939	-0.8920556872431158	0.7290763773365303	-1.477888889316025	-0.11235311384441331	0.9716312028355574	1.226431486330852	1.4661731735762669	-1.2060762847608193	0.2852420661999437	0.9655517020485792	-1.2517973905012867	-1.0246725005016166	0.6677016465289184	-0.2831502582731719	0.06684269771987685	-0.4459848014310209	-1.3789143168933253	1.157175966759592	0.560564994513413	-0.46002195785518846	0.6607493748160183	-0.29077378295567513	0.2972703163352904	0.3523480847871584	-0.23358925640092218	-0.9798270399456159	-0.35843445095823173	0.8891860855040568	-0.3516680941281386	-1.1222384913044148	0.9463574160953179	0.25294236621895333	-0.3228617647110963
-0.06708814694852042	0.33046060231809016	0.5809507869461292	0.20322676666724307	-0.7456874987489186	0.7871301049922897	0.4767961220659476	0.2790332243569829	0.6897690530332167	-2.3347263894018604	0.4159854746058613	-0.1726459986283467	0.9478022700758413	-0.8356091977498388	0.6965326349496426	0.9257137736581191	1.622398541055644	-0.9685504484109538	0.8525072823861659	-1.494649733273287	-0.025365607468015812	0.8271744597892858	1.1987863894869026	1.38634062738224	-1.3094687966675183	0.41658470141565285	0.9779811180383137	-1.2026753730353266	-0.9745173558406256	0.6268026042130338	-0.1611934620195738	-0.055036180956428996	-0.383346579073021	-1.3788901724424591	1.2546924915566513	0.6540795271565951	-0.2360558270171623	0.5023738815211843	-0.20841833566067564	0.2755778066258359	0.29396052510476584	-0.34303075334044125	-0.8637536046799713	-0.30419854173292804	0.7562867800326255	-0.3745963668240032	-1.3373492602683414	1.1396698310394326	0.32976941158541295	-0.15939929360678434
-0.04580529419290872	0.29294208031730373	0.6229164323213487	0.016303782397992083	-0.8902449941810252	0.7299028399087364	0.423561493843843	0.32532478709623674	0.7380429516218152	-2.452408091875024	0.40878595376578747	-0.183261094914086	0.8388093289345617	-0.9689468008164768	0.9042720989723065	1.2137445086075282	1.6790934806010607	-1.0435354838725401	0.9599270138631152	-1.4645821083275927	0.03967501986473569	0.6490589196960708	1.1449261706096945	1.2274329115290985	-1.3640241391567582	0.5301260815750812	0.9806880162888408	-1.0985106320769653	-0.9293398030725285	0.5399032068927385	-0.0004663521445608221	-0.1526679315881384	-0.3078645717156279	-1.373590465477394	1.2928538817162003	0.7855635622461568	0.018028246552033122	0.3730025324485749	-0.1361469166965639	0.2661210020911696	0.21758325377904075	-0.4896038967722962	-0.7718185054145006	-0.22836550745732404	0.624064942804345	-0.4022813405472454	-1.5209334874324512	1.29147933663173	0.35047841736817475	-0.012292831839611273
-0.0673546042175683	0.24332110876006463	0.6204942480491114	-0.10884718457796612	-1.0713971233480657	0.6280108273383964	0.39696480772959725	0.3331372943414563	0.7632148772119105	-2.517288513821257	0.40779362830274446	-0.21643186385788096	0.72206925248544	-1.0844556657889606	1.1251760436506077	1.5081505188346978	1.6809694220386011	-1.1182284348456828	1.1042144797058835	-1.3915624825489241	0.09357173369006067	0.4753380745382927	1.0579082432207971	1.0357436665495965	-1.3656204495449467	0.6500576411312375	0.9305590557154648	-0.9764163677408334	-0.8597643551524922	0.4622673685661905	0.16099794436343454	-0.1833467860224775	-0.23106723235180887	-1.3015736046571305	1.2946042305596104	0.8873672242066514	0.19927417516485701	0.2988902437994162	-0.06589259159608793	0.18662466841250394	0.14861427078568124	-0.6102041281130367	-0.706904364182338	-0.10467600462301963	0.5028591298526308	-0.3993749926833533	-1.6400801747497482	1.395844084678677	0.3370889289341916	0.11860985216204659
-0.04285065409561574	0.16145693206481795	0.6053561628079345	-0.21847112518432876	-1.2436245979348162	0.5573148531140725	0.3686140922270039	0.32132825778091156	0.7722561697167218	-2.5226971495504324	0.4520524845584452	-0.2736976418158349	0.5926037405671836	-1.221865776778547	1.2892945671312854	1.7700053079904432	1.6894277133071345	-1.1606583756618165	1.2523448890167115	-1.2931931090895896	0.11246038375907656	0.3300375979422557	0.9139787457569788	0.7974323232166294	-1.349101196708575	0.7390222325900331	0.8553845716241056	-0.8311111681474703	-0.7556203340716738	0.3916001151799065	0.372115402220011	-0.1949451805937431	-0.1544407901391897	-1.2414800784894768	1.2627133304225073	0.931713430598049	0.38889995039775754	0.22195996252507263	0.026947402539055053	0.09745364361637938	0.06371784397790202	-0.7487751217325653	-0.6304080632733854	0.04326591318083951	0.3797841400522553	-0.40926636480332146	-1.6759730619420519	1.4452694582885406	0.30696282033999506	0.1825131909713147
-0.02018169351745332	0.09005126565187768	0.5538847470228889	-0.3515199236111516	-1.3837555344871182	0.4873220176729455	0.32590800604859765	0.2406928936726033	0.7127938315065399	-2.5218899879029975	0.5124577307622349	-0.3408645898665166	0.4084603466669129	-1.3746784764431594	1.409425310696116	1.9818896044993093	1.672227680298875	-1.1850649853969295	1.367918421177811	-1.1610275184100538	0.07674510869188896	0.20841621525247572	0.8006760928158059	0.5350637075133701	-1.3377866293458407	0.8372324888729954	0.7768249344610743	-0.6494601293727438	-0.6404923127141015	0.30284320166360557	0.5474075357630198	-0.15652472973419543	-0.12688579432596656	-1.147677880856668	1.1921476006024951	0.929432937064437	0.5468525383655375	0.1636210136579379	0.10062860780661462	-0.02782483820725139	-0.05131267503245711	-0.8493435089315987	-0.6043834122728564	0.22432133105756108	0.24282504969574337	-0.39245654122445595	-1.6787175216759707	1.4379840493274334	0.27967314398975274	0.16836190657975564
0.008834409306111823	0.062272833903079264	0.503272651523387	-0.4755298013380873	-1.457893781393619	0.388224724519917	0.2713766569387842	0.18026952519808703	0.6054951272311212	-2.480180834417867	0.5457810463548028	-0.39425201201918825	0.19050843397667214	-1.482710981422945	1.4584459542525479	2.1711409525161924	1.6213498550673553	-1.1955538813105786	1.4012524395012207	-0.9941845775505245	0.0345486577507061	0.08952099329218731	0.6845001965643869	0.26944041748923564	-1.2782569727072062	0.9277880377816171	0.7040901994077756	-0.48078204809212777	-0.5528682983887501	0.1452786678370431	0.6662915970899335	-0.09270492357640811	-0.08885875874117213	-1.0482329238527426	1.108220855297988	0.9409795738639302	0.727647365045401	0.11475442890423874	0.13916124220199072	-0.1560159066961111	-0.17233146796841692	-0.9353069858052343	-0.5609784845679148	0.39882697436156744	0.14319641982835873	-0.3536539253562546	-1.646842520324506	1.4048966147259134	0.23334817489267948	0.13810876601383973
0.025357096908891152	0.02715880518467686	0.4716528371931032	-0.5858307707039505	-1.4878180702339896	0.2233888256602734	0.19747688176589137	0.13268064150020437	0.45814335183837007	-2.353452104494788	0.5992378984969072	-0.4366395037970946	-0.05630948449577659	-1.6002158829802617	1.4349556838693935	2.3071783387662324	1.5809004230118275	-1.181737015074638	1.4230011926880208	-0.8248631866635174	-0.057855601565185856	-0.01429443701076325	0.5549142734455991	0.023147969383821576	-1.199834540497576	0.9898089483232037	0.610763604473572	-0.3228292568926877	-0.477574962566496	0.00023253408814163378	0.6964400833663225	-0.038053077208694386	-0.07105939416092026	-0.8489546865934621	0.9885317966664203	0.9648125582268247	0.864568672802462	0.07103473915929573	0.15873189237593205	-0.28780586695446003	-0.264633085813075	-1.0165178165024211	-0.5000894816174494	0.6284083794713204	0.09801291313401886	-0.3101180830009067	-1.5504236502529138	1.3331211463309285	0.1789667303833343	0.0639340855832358
0.03850778945464687	-0.018110940483173972	0.46114726434162645	-0.6559989150929161	-1.518851377319526	0.05648393578615492	0.12070825065613214	0.10359757769928164	0.28484455504404294	-2.2117448330927063	0.6357818634099807	-0.47659149961325376	-0.2800243197204292	-1.7015107087792258	1.428839951186157	2.386060657759323	1.5911070626283066	-1.1382276315838225	1.3696580072600175	-0.6084380697523246	-0.1629868680117737	-0.07288388426369266	0.434438836912819	-0.20992857743156232	-1.0966623163218032	1.0351235938358134	0.5124259475798242	-0.1868968737356173	-0.43896279233503943	-0.19687872387633	0.7398106843520286	-0.012213977545740069	-0.02815864218703768	-0.6508313589006011	0.8311397449822037	0.9961056994012795	0.9789558533059912	0.053904614704401624	0.11611015787062055	-0.4517476455269783	-0.40831113678325537	-1.0811940445561616	-0.5164742166280643	0.8240151331134868	0.03156858573887478	-0.27111378587004137	-1.4080124400031244	1.2784098428346078	0.1138693486229762	-0.027627219221415412
0.07465481400304376	-0.039884923310590216	0.4459485678476125	-0.6741689450069458	-1.496310255708112	-0.14542864260873045	0.06160662307010341	0.09425282356149536	0.11372702092885803	-2.032079207882526	0.6545257793179828	-0.4906947578089954	-0.5212259740459648	-1.779759363316165	1.4031526973113004	2.3399241107861224	1.6190515643522272	-1.0804681107488887	1.3266187421867515	-0.2799742306138714	-0.2410945011201116	-0.09963736050790144	0.2902592949636666	-0.4644179232182065	-1.0185928098782693	1.0718866808114689	0.38364381601829395	-0.07274006403949777	-0.3955074204659491	-0.4053626896378228	0.722821865793911	-0.03935271698468003	0.016500939486600457	-0.4824197900358029	0.6774510822692774	1.0277265274796428	1.0528452407999491	0.03011198188233914	0.05629045389910291	-0.6526765182380178	-0.5236086692127768	-1.1095965919519637	-0.5306317553707341	1.0037936693839553	0.007031565980034124	-0.24929874579608313	-1.2481686438923798	1.2296009466924427	0.09286160655298512	-0.0983024865066803
0.12318572200658448	-0.08679218103561567	0.44505582640396274	-0.6728047697400003	-1.4502719386239584	-0.3564525962546404	0.010679846191434073	0.04627913536648051	-0.05144477926961307	-1.7933747483901654	0.7318170971512216	-0.5013725638279051	-0.7591798345081706	-1.8544433925991466	1.396425129891904	2.2664206049594977	1.6700128903778246	-1.0232778185078013	1.2251229122111487	0.1416112277884578	-0.3482864827144091	-0.11906493536270901	0.17388483588000486	-0.6879703247313664	-0.9033924101973263	1.0717086429910219	0.23894279232587903	0.08509081243172426	-0.4058929500268789	-0.6201855145535778	0.6931927242249298	-0.02670646122793053	0.12665540576422293	-0.29157199020386615	0.5443778323989168	1.0162309555453677	1.110664446871149	0.03114943394435011	-0.015492918008326789	-0.8307668128667297	-0.627876068709528	-1.1283425412689054	-0.5878017734926869	1.1372756028151882	-0.006944268432801032	-0.18147557473550008	-1.0541111461535073	1.170008410618085	0.057888086548502436	-0.15661542209658566
0.13481428872613216	-0.10485337485943325	0.428007637007972	-0.6582238560454512	-1.3886044887192335	-0.47299328774231386	0.00579733603565981	0.0022371452943394585	-0.19789813943434156	-1.539316812493625	0.8074837386746232	-0.5022998103098206	-0.9605915891864761	-1.916302588434661	1.335197206743826	2.168738718686938	1.7476476325385821	-0.9765943506400117	1.109796282004443	0.5747852783136669	-0.4401364532068315	-0.12129197893275132	0.045326658297437004	-0.8664063289737006	-0.7516614789118494	1.1083402117057664	0.10063976841179072	0.27094717281601016	-0.40287133829802785	-0.8424063749383132	0.6315016095912301	-0.026446717165761923	0.24872436057725303	-0.1625611470958587	0.4100340683647715	0.95391930943444	1.1616772647683073	0.019430493516393716	-0.053173187034377234	-0.9628707141988173	-0.7116259652224473	-1.0882673335218613	-0.6450467805460438	1.2426562627876885	-0.005352548904812869	-0.07994994633058403	-0.8595902804346844	1.127796423566982	-0.039923349467844496	-0.20676309321681777
0.1573575470034822	-0.1557426505656219	0.445668169995705	-0.5751611374656108	-1.3014680267339422	-0.5318819456065428	-0.015119421542846947	-0.07736091973474256	-0.30983193898372086	-1.2521739516036887	0.839949576709744	-0.49203846123683503	-1.1108505654475196	-1.9646082512407363	1.2806419427695919	2.0685004505125426	1.7791526275031913	-0.9527241006560555	0.9614327157964769	1.003799216763773	-0.5716692940437267	-0.07556153780661559	-0.04965087542417802	-1.037002261636783	-0.6019790683917787	1.145787308501268	-0.06806846705528466	0.4231820159591836	-0.41992884900978755	-1.0178890095752338	0.5557504807419775	-0.026782138048071107	0.3553556572703632	0.007071728575240077	0.27859799240432886	0.8331147119749811	1.1561896955377278	0.0013497103746114652	-0.07847202717725024	-1.093261345859388	-0.7723059660354604	-0.9607368696869336	-0.6964001599012132	1.313690285024559	0.022765895080005472	0.006420478944673319	-0.7092266251163977	1.1130489792771108	-0.13894672909333333	-0.33357244597760094
0.22121102003368867	-0.19099950632782464	0.4879708592535206	-0.5123269768885419	-1.16881888253345	-0.6106899668036501	-0.04748532023343183	-0.10938474036746315	-0.4229459195908679	-0.9924085923780226	0.835152937760309	-0.5273258176702725	-1.2518112119175597	-1.9674574386867232	1.2238674705375991	1.9707420483930687	1.7973725976770187	-0.955767456681424	0.7672186930433507	1.347292106964915	-0.7101716038107324	-0.06179933233226461	-0.10510135486944219	-1.1785958698232224	-0.4892359628360943	1.1491361424723212	-0.19980066416339154	0.5406332960757814	-0.44375011317819657	-1.232844645702506	0.4937730559992134	-0.04631352297193641	0.42617827861281665	0.13740749842451452	0.1230091109701948	0.6992007518484956	1.1653988990404285	-0.038339097191803194	-0.08911143959123666	-1.212801959511817	-0.8222798995177228	-0.8083167223595817	-0.7460534239963843	1.420932999142679	0.008697530663208922	0.07179807240401356	-0.5686187056482457	1.1478949608692426	-0.21293786222645475	-0.44907319587731065
0.2613752854306106	-0.2125828150517679	0.5787194997973119	-0.38483280831707756	-1.0134335611934506	-0.7362977949312641	-0.054951989825924794	-0.12638515209131215	-0.53436842748059	-0.745348233063785	0.771389468286905	-0.5711904720517389	-1.3929272912085393	-1.903562909536045	1.211326165785507	1.8871996007333434	1.7930457383475555	-0.9597886607768003	0.5917226747149049	1.6438320513975437	-0.9045235748064467	-0.03351005938226946	-0.0803946979280394	-1.2965456874825678	-0.3958758506188177	1.149370463216652	-0.2939055891380817	0.6115785697851666	-0.4844267198393918	-1.4095559911320477	0.33663274637675933	-0.06483532549579638	0.4895915829178679	0.2823647453106627	-0.03484867680978394	0.5253127227504596	1.1231499016387834	-0.06004557785133981	-0.14071117388525198	-1.2899162170780891	-0.9005113004156833	-0.6011945109936881	-0.8172324497299934	1.4878808332455158	0.0073776051950393395	0.12167987212786027	-0.4972605716722822	1.217067333865155	-0.23989040490183028	-0.5015903270535997
0.29056700431357874	-0.21929782851605834	0.710441913718968	-0.19842472794147015	-0.8867143382357151	-0.8154883716456643	-0.04878635486197013	-0.07580775955428806	-0.6187234424111675	-0.4788782831547942	0.7058740881296377	-0.6136889118190995	-1.494832934436672	-1.7697034486825711	1.218058962561623	1.7553859707662682	1.7757544520536999	-1.0020221355559493	0.4551205140068884	1.8893381134354663	-1.0619238651955274	0.009304908996483351	-0.0485018340906751	-1.3811615623333289	-0.3175604596305527	1.0955467585177754	-0.381952681583332	0.6674682583763036	-0.5270320374707315	-1.5502421803897686	0.17562297764377885	-0.08346378597565388	0.5290155279761851	0.46739876257784746	-0.16483568873269952	0.34458718465300653	1.0412635496052658	-0.06414297502635408	-0.19017167626227327	-1.340801859807138	-0.9471643844728967	-0.38699502916073447	-0.893289997965385	1.4903383343086873	-0.005295201532950394	0.14220331303082345	-0.4441264823612032	1.3254807698154023	-0.25143287449778096	-0.5328663320400675
0.31925698367709	-0.2125549637782273	0.8518870523479872	-0.01732289015061843	-0.7678495295299748	-0.8822600288525526	-0.01126356611250549	-0.02700172250134586	-0.6836197985410307	-0.23256191946868218	0.6481950964510019	-0.6568717988450761	-1.5488470932034666	-1.6055932531425898	1.275302769559174	1.5812032898768797	1.7036820579542709	-1.0254449210678387	0.3707758246540803	2.1349842969723216	-1.2179095857804756	0.015486479296502672	0.004076771107974187	-1.4217702316286773	-0.2776666618242771	1.0341650611831485	-0.4368015715124218	0.6886004565362612	-0.5960677359642838	-1.6048166357701343	0.005664079178565984	-0.14049956348145737	0.5063989605825351	0.6427438129163048	-0.3234688986252551	0.14714438187133436	0.9475127661528523	-0.07809700441036024	-0.25310370629674755	-1.3856236512003135	-0.9409587777477322	-0.1754849257189937	-0.9663337270268478	1.482853322432432	-0.05694454744386186	0.18789036225292138	-0.43719391388911893	1.4594981697996119	-0.2843582787287502	-0.5946143881307355
0.3399860389686733	-0.21387040085163136	1.014427172805379	0.127801915361516	-0.6927554831018513	-0.9221128559547728	0.04296969311147795	0.07548942166872065	-0.7366868667949851	-0.04570160488574633	0.6090326298708135	-0.7044513349410817	-1.6013194586657853	-1.3841430206545058	1.4214299527148904	1.419376538470236	1.5986958796708535	-1.0848187502903088	0.31139579553469365	2.388797863393315	-1.367665223622825	0.04433691358605181	0.07987018324200709	-1.4531685039633366	-0.2352690302312797	0.9649589462292063	-0.5232334484425365	0.6779071398273051	-0.6632248573632671	-1.6561264019725932	-0.0903108574324447	-0.16565448429600324	0.4599023159496693	0.7651521547312747	-0.39465419361018644	-0.02157808313378341	0.8019576134860328	-0.09092495357081017	-0.32122949257937494	-1.4728068842832172	-0.9871604265631152	0.02955163818082034	-1.0658575239693797	1.4456851225057867	-0.08318505696014009	0.27346734806837925	-0.48844286716739005	1.5974116387869128	-0.32009497808673887	-0.5644110447818627
0.324356286776119	-0.15816999617501568	1.1597956155198785	0.21142572156880962	-0.6311264407554008	-0.9481799119007462	0.07736891771860528	0.22844816361440082	-0.756959207044088	0.12741694582244276	0.612534455181574	-0.7430617712519036	-1.6521221747935015	-1.1742042034363132	1.5488857177042987	1.2614990709688083	1.4739125837200584	-1.1271956527466478	0.3179898594836808	2.610346978647947	-1.5257056101598796	0.048179533059125985	0.20636850333026002	-1.4546879446693821	-0.17828354175263528	0.8890170287806489	-0.6280587377023688	0.7097483987659541	-0.7344750171751339	-1.6918029172093991	-0.18003646102895027	-0.18438824773060286	0.3937577080275975	0.8631947215474073	-0.45015819384275035	-0.19150185827749136	0.615083828660404	-0.1184360602849535	-0.395419394384251	-1.5250686181376996	-1.010249260012567	0.23026120355499544	-1.119939835109643	1.426842394083325	-0.11530429131795232	0.3326022122012387	-0.5395128225358615	1.7112370438277225	-0.3484744102687025	-0.5206570405048071
0.30951138856518173	-0.09728925461974856	1.2875573389758	0.23748064322885137	-0.6446897956202259	-0.9409541147700852	0.08581184403072631	0.31062832258800765	-0.8067046262689169	0.24870955445800097	0.6538359192184912	-0.7916778938774026	-1.6986348197142518	-0.9764393108579551	1.6743366780614415	1.1396663123244584	1.303880094401567	-1.1324046172937507	0.35584963790248353	2.75000185938499	-1.7094074571564775	0.049682355807052006	0.40434887595853863	-1.4279740757029349	-0.10521937589947108	0.7861252392932551	-0.681230611796641	0.6986498433925101	-0.7771977995462199	-1.687565199529649	-0.23261513192359246	-0.1501141974998118	0.3076178161993006	0.9758396510434795	-0.48026929261535517	-0.34671981606160535	0.39704692409335424	-0.1221223855279772	-0.4978319246206304	-1.5642364596808522	-0.9938974867165289	0.4133888319193352	-1.1605518828049928	1.4123521243535133	-0.12274039166382433	0.3966607362829297	-0.5920559101275146	1.7640380388427732	-0.3337275960123908	-0.45340427185142956
0.2615952548202409	0.020874415257446155	1.4025397179084105	0.23049182604390714	-0.7091651123744956	-0.8956822669680508	0.10570515360439266	0.364277877115723	-0.8681487479021737	0.348136908285661	0.6735750976447865	-0.8152074433317813	-1.681287764803164	-0.7634551505965328	1.6818022384478506	0.9869882220566917	1.0493151643477343	-1.117491873961783	0.4443771154458494	2.75562440458002	-1.882855468698089	0.060240772590418865	0.6094227804062469	-1.3667555671924205	-0.06654336590148292	0.7049148036894088	-0.6742880317311284	0.6484097110346247	-0.8000133944589554	-1.6146567224346668	-0.31258421686797133	-0.0974150337633481	0.21393315002713664	1.0123490788090783	-0.5096957409797187	-0.46893899865574645	0.18239467042975677	-0.13411654391932804	-0.581201734049745	-1.5702386893795366	-0.977779913206331	0.5953399743404993	-1.1701938760159918	1.3887281305455481	-0.13605418539822317	0.4490878754094176	-0.6416568481672814	1.7957038884075143	-0.24177137160270354	-0.3585451093700226
0.2560880162427695	0.1358887488188354	1.5379158008094709	0.24278840003438767	-0.7586203304465411	-0.9026549341367606	0.12026787488756421	0.36060201821467497	-0.9224642225257955	0.44996770376561096	0.6822750545061205	-0.7893361945250976	-1.6225817911268958	-0.4903296130256421	1.7112964640143669	0.9352327150499468	0.76396258706023	-1.1385936709683162	0.5877482441382911	2.7489230598834995	-2.026799021742252	0.10822016605006061	0.8475726140913805	-1.276553727214089	-0.04486519159191321	0.621483122292422	-0.6474801150154438	0.5794270304980618	-0.810004545657744	-1.501140135968779	-0.3197787711227862	-0.0501016515900613	0.1604087767329919	1.0902883722229915	-0.5064047838693013	-0.46799157313773315	-0.014712172847233885	-0.08368847614665138	-0.6740828781802233	-1.5433977154026763	-0.9336180547040476	0.7772691187497938	-1.0915302726423863	1.4170491851244127	-0.08238535888173797	0.5241115070703983	-0.6171104738814243	1.8448085908450285	-0.032251735874596864	-0.2582107182227296
0.23640414802121895	0.3113982623307514	1.6520229985679449	0.24839785913593185	-0.7747823681381674	-0.919854001005097	0.17757618166275507	0.37575648372764264	-0.9274712931051239	0.5933502888440091	0.747213060928454	-0.7379292207832213	-1.5351138513792102	-0.17641644253126285	1.719783709969812	0.9141144040194293	0.5639713856638163	-1.0850488321891336	0.7622631999145221	2.702234032278024	-2.123401069569605	0.13727820735925106	1.0791477019624252	-1.13420629863056	-0.020224767830209257	0.5477322760980178	-0.574625207839323	0.5057321412248911	-0.8008687468539847	-1.3478126755541344	-0.292634079528105	0.028434124414194673	0.11503024495368183	1.1605728686936274	-0.49066458407475794	-0.442791714487979	-0.12085058277640273	-0.012559470447360065	-0.731363892923398	-1.4807586156091144	-0.8414830713565504	0.9179800609214854	-0.9579094095672807	1.4757079594218032	-0.016682801890242127	0.6118473514538036	-0.542232767785926	1.9262170555537754	0.23554490086980615	-0.1145630035171166
0.2446855243017419	0.5126672045002991	1.7603692950054057	0.32959589741824313	-0.8104400824097671	-0.8855613188782095	0.26130126557323796	0.37317160134473243	-0.8690131289475964	0.7234966557659235	0.8126105596643356	-0.6502835249978501	-1.4011708714255167	0.11257366668583883	1.713412392476919	0.9048592478739451	0.38900613135051987	-1.0206565283033289	0.9859781881462094	2.6848990982960093	-2.1701360206921536	0.19475594135751745	1.2588028743614634	-0.9711641684520057	0.008593366208843895	0.4935553099044411	-0.47232974932696614	0.459332279481551	-0.7701768757624571	-1.137175842815099	-0.28055513396484516	0.10618476429789907	0.1285159887799187	1.2389066220735612	-0.46512973111972034	-0.3389020681732683	-0.2062210603616712	0.09798926740080241	-0.7472929233757452	-1.3496676610978056	-0.7218038834967644	1.044708907141695	-0.7928496357033396	1.5096664775682729	0.11797214983034496	0.7343924427913422	-0.4147924283500024	1.9745415152992094	0.5174779771458781	0.07088064944810993
0.2475460129517074	0.7488659285017462	1.8057812848877095	0.3716889500239291	-0.8488977076795544	-0.8705595537102753	0.3517540181021722	0.3743448367952283	-0.7925548581778694	0.8371574313648977	0.8994963530306231	-0.5341789731425639	-1.2334673186931506	0.3972369476379554	1.6793862756435278	0.9008508837000446	0.27837242450519956	-0.9386076797401497	1.1726033393408806	2.6642318574049138	-2.153324261113836	0.2330172705284395	1.3970520539132787	-0.8312068685918742	0.04607253124620255	0.43494037773111566	-0.35034970166265794	0.44013756369964696	-0.7276672939439095	-0.9165720946870197	-0.18481887742221	0.1735413637622941	0.15897214999345266	1.3240332155008594	-0.39133909508904174	-0.1990815027034823	-0.23944195357676695	0.20895260316181963	-0.719941303178838	-1.2374285058609709	-0.5749076540221959	1.1399309794212322	-0.6059827912407094	1.5702435603546525	0.23825098375633322	0.878965643114807	-0.28006666824049276	2.0330580023861375	0.7374131311619069	0.21656985283575433
0.25101525768434074	0.9597276348276023	1.828931384709459	0.3994501920191286	-0.881649410073234	-0.8851574008385013	0.42520813707194227	0.33895955368936986	-0.6999317748192385	0.9320026235229211	0.987495889153679	-0.3915941376959696	-1.05381994448759	0.6390884301611053	1.609560636379309	0.9581323714427521	0.21678154429969684	-0.8359067396999587	1.3149682425720606	2.6574808580024616	-2.1110125516549534	0.272374968360617	1.5343487216208103	-0.6830070878293315	0.1274223081618695	0.4185105882078271	-0.22141535547126479	0.43590670671666426	-0.6689981385164706	-0.7123284236766023	-0.08455234312403818	0.2443099822105074	0.23222196404842413	1.3924268996630589	-0.28109975714148916	-0.015107988967247965	-0.23121406574651693	0.2724108454680486	-0.6819649680483569	-1.090244425765699	-0.4356351961516801	1.2207051461130858	-0.4084286175081844	1.6276413882384027	0.38788022701662916	1.0547962426179964	-0.12512031666529438	2.0437576161822606	0.9958038551346334	0.38452196214191653
0.27170804973167734	1.1636917947271916	1.8076925219631375	0.4287885637856091	-0.9036727840821275	-0.8627538008513431	0.5131726927071261	0.2978893418260591	-0.5926748648688229	1.0011465849736514	1.1132558215229418	-0.2397328711735967	-0.9101698714936335	0.8696646826294471	1.5305110655318122	1.078711938494037	0.239391104380202	-0.7623231121675801	1.4422346003971769	2.6049516207375945	-2.0751704053806947	0.3575546335045235	1.6796905418855501	-0.53662673224457	0.25073441570364813	0.4088608809080448	-0.09605446895807968	0.45703472840903137	-0.587486850297634	-0.5224350823031221	0.06758950972036022	0.31727457376546153	0.3710020487867195	1.439006776681068	-0.12472328632377114	0.15642686629124525	-0.22525693804979902	0.346071856430564	-0.6025288105657963	-0.9506352912605361	-0.3408367333731382	1.3081897473406205	-0.19660118435023016	1.7324074960446592	0.5636451271988488	1.1934248902217415	0.043013242988794206	1.9891526314703545	1.2691822662054988	0.5934342053281872
0.33186498949691356	1.3761593055064991	1.749384496734305	0.48613228370277595	-0.8864998045887849	-0.7886507749245222	0.5931165229172158	0.20190571573702462	-0.473828778055419	1.0510085787467136	1.2437800966399313	-0.10339011968829295	-0.7268632765081884	1.0504231159609052	1.4093266065880394	1.197087723718368	0.25685818649478065	-0.6679581588448882	1.5564936978237527	2.552045551868802	-1.9755255091368782	0.415931565751846	1.8215336916889466	-0.3935312215772563	0.3559660198991682	0.4069546127350523	0.05197484856200289	0.514716424867059	-0.5173111698568853	-0.32053534970136954	0.2139457191716867	0.3942885865735753	0.5161481100129928	1.4834855834643506	0.005824096024959424	0.2927447374653754	-0.19893549552814493	0.4549053242482036	-0.5221056652829333	-0.7268527878535042	-0.2109280192167026	1.3652848238107764	0.01992366192176461	1.798854135790156	0.6982330256278463	1.29968664197196	0.23857463178707303	1.9162591010199048	1.5228943663645977	0.7195384097739813
0.44080205431577524	1.5934620830266355	1.7099537612323932	0.5602785820438847	-0.8396990288879632	-0.7226257001877958	0.6933008148921325	0.08228728589659139	-0.3639253456521149	1.0728056635682155	1.3632920114157008	0.02841464463606818	-0.5331023514632675	1.2257311556144548	1.2474505620025214	1.304257763162058	0.29267065148454235	-0.6026275989041335	1.6690514626078898	2.4761323491170315	-1.8332919209230567	0.4650783782464286	1.9560655799498416	-0.25026832996833476	0.43422711461572644	0.41423882914819926	0.2444135218183361	0.5439899100811451	-0.42361234701198375	-0.11117315484750256	0.3799685015175687	0.48794017587346195	0.7180479246332755	1.5440674311507667	0.1130457576315342	0.4910170092029773	-0.14065045695759926	0.556785270617382	-0.39845605017800795	-0.49187113988015013	-0.06343693202045757	1.4227407509488283	0.2380479505677598	1.8817992191834834	0.8517257946271529	1.4118449984448305	0.4487305225757739	1.8875898978384835	1.7987344880674005	0.8657765658492975
0.528551155040858	1.7850102880086294	1.6737252258452984	0.6692288320592854	-0.7370937170529692	-0.6600718672761754	0.8062481146873111	0.001146517330999791	-0.22990332671844516	1.1189891468583313	1.4654467851180706	0.18296959970704868	-0.36313298931856886	1.3876039363230146	1.1075750748047437	1.3797645667531397	0.36775482393530085	-0.5925682390029021	1.7964013816540956	2.3628828887128055	-1.6280851761951969	0.49100715449634225	2.0663853753796713	-0.1113194376448702	0.5046384421993848	0.41842719758999214	0.4089889530908997	0.607195868744703	-0.31915404874850045	0.05837374822104915	0.5387536371385718	0.6053828094738	0.9066417254649876	1.6207006204349	0.2619283482967637	0.6994619422298799	-0.05674489087418141	0.6510141576042104	-0.2895009656653729	-0.2295266626299576	0.04229809881892207	1.4439294511043486	0.4586079282873731	1.9783776665227186	0.9892691916126946	1.5100894455187817	0.6666985405312662	1.928809004628675	2.010299139128368	0.9800307089809891
0.6533268639507372	1.9422614349627618	1.612787125411602	0.8271235156810057	-0.6116380821869769	-0.5923810053128766	0.914172505055932	-0.033664347467544486	-0.06742105818158242	1.155743379386509	1.5410790944616584	0.32320716160283386	-0.220759094993951	1.5246007839111688	1.0281404925687876	1.4560439671571743	0.42156914759528785	-0.5827494192686234	1.9297008014617212	2.311440613366842	-1.4285562859397132	0.5067734281579466	2.159495149866569	0.04139227380148643	0.6120439062252429	0.4269795946276488	0.5402301916450428	0.6481822659818552	-0.18751558867647347	0.19360887939609003	0.7540464306816971	0.7136523458935896	1.080360100602301	1.7650505337798932	0.4213680744389146	0.863937077389678	0.012744996342748482	0.7354310854427728	-0.15925459333334602	0.020467145108585348	0.160299658702111	1.489669875548642	0.659639499606391	2.1020508945155454	1.151612729719392	1.6222248269097244	0.8450185214660447	1.9971111069295748	2.1491951519788084	1.0622306300234459
0.7463173285282549	2.0765774152233774	1.5246051165183032	0.9692810403857051	-0.502728032491426	-0.5764631780415991	1.0036891238522245	-0.084513612747107	0.07197173496439287	1.147427010904615	1.5895125612860233	0.42261754421457204	-0.13187270540614776	1.560468298680135	0.9392185499048177	1.4810716107859538	0.5163933438435856	-0.5516360715865879	2.0741664439726097	2.20230365093614	-1.261561250129086	0.4541494242141022	2.228101439695231	0.16794123682259338	0.7099818146762467	0.4029825659882576	0.6839963195706152	0.7153935003892729	-0.05003253479721981	0.28100150976040444	0.909587656100339	0.8171332110893396	1.194283751554456	1.889868089383765	0.5744970426855258	0.968573076971665	0.08672076821051178	0.7879386841921893	-0.076597231914866	0.21968538235550028	0.2582743714535717	1.4924595287889162	0.790843963365153	2.2059827397956058	1.262100525160644	1.6705054632065117	0.9755316583535356	2.0540422437553416	2.231054634419552	1.0750723955193187
0.8405183089608977	2.1472845859786114	1.4461718895064837	1.0775380932050784	-0.4277656005353167	-0.5529384043999344	1.0692329335702841	-0.13831534629968475	0.18686474129636307	1.1150124144412807	1.5757882438905455	0.4960331795078482	-0.05100439309591211	1.535097129039231	0.8765427486150801	1.4828118445600023	0.569287640572466	-0.5808646899480528	2.2605443295870336	2.1232819275527106	-1.1177419999595544	0.4190141431515883	2.2676835805555333	0.3003992077639347	0.7720669098295554	0.37152092842151896	0.8207595420589561	0.7663087050110018	0.0879395196633115	0.30018329590279913	1.0436297081268757	0.8606913718178577	1.2945721908798185	1.9777750169301491	0.7289355665853512	1.080067795890438	0.09756766409372698	0.7992609118862458	-0.031224199871979285	0.38977916413266445	0.3101912383943698	1.4629018689125757	0.9138849304018507	2.295912560590192	1.318187330525385	1.710309293188472	1.081342054964999	2.0399635789158252	2.2709315994310475	1.0867486103113497
0.9040677894214078	2.200324194242742	1.3491950178884986	1.112683845806497	-0.37381148569085465	-0.584205579811138	1.117730294770594	-0.18500391295400512	0.23667962396817216	1.060805621089512	1.5548239427287853	0.5635570852952296	-0.03783672618139595	1.4820137376521214	0.8107097232060569	1.4659608599426557	0.6602522266156046	-0.5913595620149174	2.447537470145247	2.029631111559856	-1.0219863243784464	0.3558157349483352	2.3111849698446885	0.42688650412234425	0.852640986937784	0.34042467615073696	0.8990856212119226	0.832419414213651	0.2086643630098413	0.32499966442154343	1.1962680347813128	0.9045024338522017	1.3674143172993507	2.014454562472475	0.8842296331116776	1.1130454918058907	0.0926467017666491	0.7954972065201814	-0.005863929718149502	0.5069406181165973	0.3314917819242077	1.3748421619330806	0.9402190212586559	2.369851995831781	1.3230164059711227	1.6990694835426514	1.1160223856269496	2.0475302182099027	2.303973858877746	1.0585515524633524
0.9506168624610585	2.1939657484933006	1.2597747267643506	1.1760966589720758	-0.3240503102661996	-0.6586511702198081	1.1495060373348456	-0.2697238513196447	0.26518579501330153	1.0300212735902106	1.48307196812689	0.6511258142627964	-0.05079437076407154	1.4225479430298085	0.7309829506634091	1.44981962879514	0.7517235510367277	-0.6260653247990635	2.656684879441866	1.9474614158606038	-0.9364671093729807	0.34295771006345654	2.332334167598315	0.5720013353237298	0.924583228928665	0.32314329153016186	0.9154410168179472	0.9212731903249237	0.3151505097801649	0.32158449268588807	1.3441103997679744	0.9567658001490373	1.443640130504932	2.0633389267237554	1.0187709511380905	1.153962776397951	0.07053586167072654	0.7600770534980026	0.04226519332054979	0.6074635715077377	0.33359971273800426	1.3112318225625221	0.990625121714119	2.428511477730975	1.3361661049088212	1.6597361432819127	1.1508848003695598	1.995204228086513	2.3460073962164634	1.0253264548193446
1.0026189136450439	2.1785866323114953	1.1666571492171691	1.2138413650588558	-0.2815826547143933	-0.7401520208796242	1.1783976543591521	-0.33320233745522493	0.2567560133555428	1.0150647930791457	1.413341485959651	0.7441891486114913	-0.05979994785079877	1.3513098810228772	0.6576980265624057	1.405590584254775	0.8413639146221479	-0.6634125473047872	2.8692620077868485	1.871698537629533	-0.8496463753454615	0.2759247099610783	2.3157147882489086	0.6750831023891634	1.0089800583162623	0.27909231252184086	0.9394241721913191	0.9629932421490194	0.39519351645350465	0.3136648763883095	1.487790983976511	0.9810571012345765	1.5033091204714328	2.084645965988723	1.1201456596320276	1.192392984608697	0.03779700457800074	0.7970328429825966	0.08087701564601706	0.6636342809731961	0.34206506377275403	1.2553763028337683	1.0723226020370407	2.4795394741806125	1.3309389558322746	1.6474924224474985	1.1728665666719023	1.9934988404881082	2.3590498511508393	0.9768101602510877
1.028957226919376	2.173628391485954	1.1030952046419846	1.2681502699217695	-0.26570723342638847	-0.852568134564517	1.1949140844555448	-0.3778956021676668	0.24483445825838618	1.0337435724112263	1.3492366907450797	0.8633957955323155	-0.024027146786212223	1.2949222139451015	0.5617225968215075	1.3398693045205285	0.9297536236641679	-0.6897838174097387	3.0661901339090374	1.8102906308230828	-0.7110152229370654	0.20000010164894394	2.2753249808562446	0.7966310607081329	1.0912672215799013	0.23301669890570795	0.9674517528772135	1.0184780473353598	0.4744018819117316	0.2889930999785696	1.6630825394850455	1.0158382413282145	1.5613671455618585	2.1130466509542023	1.2011857102336019	1.2635348907299964	0.04366236951117528	0.8245674030536202	0.11089903455454482	0.748748438229091	0.33315547207111645	1.1775791541520575	1.1188921841012653	2.4830810212065773	1.289363261222596	1.6291832799840917	1.2258941830883585	1.9993480884500563	2.3385418098480235	0.9210846091720166
1.0479667606960208	2.14034140631185	1.0177160413471493	1.3155267967379278	-0.2490360966913455	-0.9838731627244968	1.211030843865505	-0.43292996142279316	0.20600177561829866	1.0511482401933108	1.2490819661225323	1.0428731957873112	0.0021764890643367675	1.2233965808387715	0.45100567585582507	1.2585508275821196	0.9951350765227434	-0.7452828582906311	3.212935710520142	1.7579212408992313	-0.5618380118276514	0.12858888470812818	2.2038280225346787	0.9187086653451308	1.1779503583765405	0.19411302588430732	0.9982711593173896	1.0879463938645804	0.5725534727021899	0.2854882829760968	1.8410121479955357	1.0140389932320308	1.5990751219259407	2.1120220510011447	1.229973183738821	1.3491083056300246	-0.0013460962264402244	0.8092884185525102	0.16009001921122215	0.7691550784162626	0.318603492935069	1.1133468678370728	1.1525376287916533	2.5213778460096288	1.2614485690141868	1.610446601213504	1.2262244033702305	2.020784184653027	2.3244563902258246	0.8974915752125421
1.0540668493509002	2.1209883418768554	0.9112645546362172	1.356020501823788	-0.2730495308982451	-1.0912786751408752	1.2221296312631094	-0.5099941027804509	0.14180621556943068	1.0791352613093506	1.1375798287394914	1.2534142643535275	-0.0050863601921368184	1.17370261969118	0.33470453402385725	1.1710719030138494	1.0138480647796666	-0.8076589574851081	3.335969972488993	1.703990108443588	-0.4199823879522978	0.09327584913487472	2.098297762550467	1.0293968495706052	1.2669596095059947	0.1426322701867353	0.9612237924748925	1.148026699780004	0.6492588563604593	0.31280431864216596	2.046829029722118	1.0183682222445263	1.5872528794483276	2.068659220857259	1.2874154688690287	1.382781528243621	-0.02522867685698522	0.8012536494878638	0.19459038178771132	0.7642121764042112	0.2818102773829262	1.0140539489603337	1.178410908780238	2.521800284286253	1.1843172030831384	1.6188185212847466	1.2417262395930873	2.011308951696784	2.3162745628205923	0.9153820882580476
1.0624561576897715	2.097591129696643	0.8125599790822354	1.372090513999687	-0.28818985895485255	-1.227803737028404	1.2183122304934808	-0.5906249844740555	0.0834050928181969	1.087400473292943	1.0301953857864863	1.4274513433451337	0.003128421080800782	1.0959496763066512	0.2092569727485823	1.104924335935428	1.025683777431854	-0.8522724352826238	3.420822792609209	1.6619407349362612	-0.2811621061922923	0.07016980642872607	1.9631008658077114	1.1425272114457914	1.3563300316782336	0.10798473197043021	0.9109176537773676	1.1989197387964552	0.685860629925949	0.3693701138509323	2.291210444797239	0.9967365950526472	1.5936686273313516	2.0169712733927456	1.2973207862562997	1.417166263251064	-0.08011425597234154	0.7826297695649843	0.2836960507189382	0.7067855144861279	0.2458382876054282	0.9393396446865617	1.1920789520711839	2.506901020714081	1.142219412791452	1.6145511495457718	1.1613808674597306	1.9373016462386285	2.333908809607286	0.9568962038517068
1.0681119902830565	2.090004871265169	0.7346020122678916	1.3457637208812987	-0.3303641904973252	-1.361121114086441	1.2041881075097642	-0.6777943568280536	-0.016328315476019196	1.117669470199342	0.9227248842631527	1.596497113482459	0.00241192591589164	1.0416671413545724	0.08570858309984393	1.0498677973133914	1.055167390987807	-0.9038160097535192	3.4776546044738104	1.5730356844679318	-0.12482609155533737	0.07427528876846505	1.8472089003917265	1.2377611480858146	1.4051039149127122	0.049705774393755085	0.83268692263552	1.2660068922580237	0.6952037361002986	0.4337462759407355	2.4995918728084527	0.9491499188046326	1.59857356759006	1.907717331418911	1.2729673173766392	1.4844880845494712	-0.09770887771522706	0.7655782218329719	0.3736899105889063	0.6352028102050198	0.17690859601766676	0.8220440941715669	1.1873752876469168	2.462746668182571	1.0614824728341568	1.5800126089917468	1.1020975827128479	1.874768195401813	2.3545404760753557	1.0238453573936521
1.0764487781113925	2.09449035457573	0.6546971213787869	1.2921501874977963	-0.392982158884411	-1.449559303478543	1.1845507119100884	-0.7476496878508481	-0.10760319180212086	1.1720812303942507	0.8017955409208042	1.785690858415247	0.0336687893218595	1.030451868478013	-0.04171493636869483	1.0101629968216899	1.0611532835024986	-0.9382349171832868	3.479945447349626	1.5470547098406189	-0.016959514264415256	0.10672997763769665	1.7144884129295845	1.315830334847687	1.4558801593250366	0.0325700936281713	0.7740701306381575	1.2839209921662678	0.6773413614461707	0.522432688148636	2.742565773938477	0.9209223390708006	1.5882444669638294	1.7903372727005216	1.2543311139511855	1.514051305365742	-0.14114012437986073	0.7139784434961414	0.47450157326482456	0.5977848350003552	0.09318117702056154	0.7104206650925625	1.165144735432508	2.3690078268803383	1.004322018656722	1.5445061182469284	1.034881810135687	1.7816672366360322	2.370097623855349	1.139268403913105
1.0824790000320734	2.111261106058808	0.5707182479625704	1.266387785761292	-0.4766871112926806	-1.579545586275773	1.1872013237446837	-0.8581393978173752	-0.21325141551309343	1.1736671181022424	0.7135770234332218	1.9688330690747595	0.030652953873971156	1.016902523377206	-0.18362902291653768	0.990848703676952	1.0343589769527015	-0.947940937025608	3.3943828295637615	1.4837422389710082	0.12840075008743237	0.09155893124349809	1.5793437998357738	1.3589751769811043	1.4954521276156834	0.005174719274176405	0.70972028965298	1.3416114401435206	0.6228328910910013	0.6362243769785042	2.9561524023914134	0.8920521015984713	1.5943199566986215	1.6497632496653203	1.2373603491993292	1.5280255835313454	-0.21580884548600748	0.7207727373924471	0.5878270380167997	0.5787931404976383	0.022949382410372744	0.6066769655019415	1.0853780169256613	2.251403699555185	0.9546778138545946	1.5214701024059865	0.9585247994752892	1.7060137048385413	2.359485482685545	1.231128985061763
1.0788926682897142	2.1405206542518185	0.4726828319691112	1.2028150846469188	-0.5455166106265836	-1.67377173973553	1.1875646134843663	-0.9586454527011489	-0.29929413062744864	1.181125835634011	0.5942048896752641	2.1688610438280533	0.07333161010306821	0.9971533687295517	-0.32358791835398837	0.9721837290265636	1.0229466633946607	-0.9676136863943089	3.2801032236390606	1.423748266921019	0.25797187064190397	0.08399668589610529	1.4639381274415657	1.3574185584705494	1.5131526734091447	0.001856662873438776	0.66678096292905	1.3015699470365938	0.5665027809646466	0.7157896133833834	3.1423700618736126	0.8772341950075251	1.6013363408613681	1.5327952562417089	1.2150207568025837	1.5047669920233777	-0.24155691370866142	0.6946860631288427	0.6802110636552448	0.5438437939339374	-0.05822267931640609	0.5570357106405128	1.0544277799877773	2.148391029017728	0.9493542424985864	1.4909392152734884	0.9397403061824793	1.6072615597172628	2.327903177571379	1.284548086820796
1.0920719435573507	2.201103458593717	0.3834167879865282	1.1067019166124787	-0.6181151945407681	-1.7303974610151953	1.1816823341228075	-1.0395462064327508	-0.3797848271548672	1.1722366797196124	0.5182327316726635	2.3500073805543713	0.08871406936691628	0.9354860498241943	-0.45208171065218083	0.9634176784812126	0.9646550336166537	-1.0114853741738594	3.1301337402125613	1.351097718449733	0.3404686955810019	0.05530057905114753	1.3752873607956029	1.3461949025743507	1.5162348478122598	-0.011904052563574566	0.6286888085841952	1.229208573538096	0.5093576975708306	0.7706541733643741	3.310119519899616	0.8512046208823166	1.5795928466891513	1.4051292590469309	1.1690060884807578	1.4965202595511904	-0.25625793231107646	0.6889277853747388	0.7133371048821509	0.5064211147875025	-0.1297774438711834	0.45419934229657405	0.9919718325460531	2.0461050655323527	0.9417933204158221	1.4677903218561184	0.9352087786384029	1.5489551379705104	2.3207319368344987	1.3592024968769654
1.0993226650485537	2.2423909720398387	0.2706578224044691	1.0477531639647368	-0.6773148285150193	-1.774606848966093	1.1771653797199708	-1.1411823108275312	-0.39713383166165606	1.1293819658737256	0.43517018581884404	2.5055961243359812	0.06146281003578578	0.8847037158239507	-0.572272526452325	0.942707849180986	0.9049960581468508	-1.0323376667836157	2.9776596019085044	1.26666492450243	0.3578914091970832	0.04212830298375542	1.2944321396737988	1.3731738654512144	1.498885482547589	-0.015050687258999176	0.5835835871481116	1.1954822980123936	0.4487030766786725	0.8331251434386517	3.462491334125736	0.8297462402795803	1.5556465074398944	1.2854461577382463	1.1048960615862953	1.4216094029752422	-0.26048109904343075	0.653123922670263	0.7329653576750104	0.47356878546492487	-0.2214620893043929	0.3381888885712142	0.9056876766045561	1.987894910778311	0.9448333645039015	1.4518995564947859	0.9397259040518054	1.435272920324841	2.2897098695723996	1.397971355990512
1.1262970065238687	2.2791296583814735	0.1722162543709735	0.9626651062625393	-0.7263814443992408	-1.81345989716386	1.1207517843709078	-1.2500887803345253	-0.39933747959053223	1.0732283102317446	0.3571913005001144	2.633368545621388	0.0046256653332115705	0.8068318352662729	-0.7103539520936242	0.898733119482961	0.8509245294296713	-1.0638484286545313	2.8350571782699467	1.1782334302843767	0.3191839164503611	0.014199874135208507	1.2300639604844235	1.3800420607277968	1.4426095687740537	-0.04265298176244181	0.5395299151133259	1.1571422388808101	0.3829675323748476	0.8574296871845298	3.5446753123011994	0.8224311692139775	1.4903538106794376	1.130642029154519	0.9970638733589787	1.3043037863641151	-0.30625468772919123	0.6336727933907469	0.7567586094580907	0.435872336907469	-0.27939301913795245	0.2644735160982805	0.8782908630090231	1.9508512487690624	0.9884993879793574	1.4292651051292826	0.8872836313748674	1.3486839871045007	2.27824510722318	1.459789917051844
1.1488042135663723	2.2997597394150904	0.1077043558611441	0.9061585164211415	-0.7834858637677246	-1.853579967149495	1.0658929547675693	-1.3138443361646843	-0.37623143760350264	1.0360602206170062	0.28637630355310806	2.7041045886565045	-0.09016386223537616	0.7632850553623867	-0.8387121079519094	0.8699214410911373	0.8317975985031534	-1.078094083883737	2.7311023648239607	1.064884027880936	0.26108956129594996	-0.03081503861874644	1.1733034410630878	1.4086237102642813	1.3842736622085625	-0.06869256652637727	0.473463006081374	1.0360797006775164	0.3094132863463128	0.8569612124328861	3.580453719483264	0.8018767680205121	1.4312409469256393	1.0346887319727522	0.9215151632334567	1.170578223122444	-0.31299348859864046	0.6266016860645915	0.7436496073598997	0.3924079149514816	-0.3510659410908229	0.21297856441643384	0.8230650023679191	1.9003490004593437	1.0568645533343606	1.411388493556086	0.868271790162139	1.2606931892670699	2.2723003066177947	1.498517360658147
1.1712834739151963	2.2574982169437705	0.04689314253618942	0.8664250878236098	-0.8047595359560906	-1.8894441610268822	1.001899752972748	-1.3190649132489758	-0.31462956709793327	1.0319469596718813	0.19966291247847456	2.7299152716525192	-0.16830708621721363	0.7328681297079997	-0.9157494354072064	0.8168734309070272	0.8305675365153519	-1.08873163660864	2.6532449788696093	0.9587469579101471	0.16018014767910232	-0.08375270161636265	1.1113432179727982	1.4216561471711873	1.2964201460054448	-0.08191431553565329	0.47204977731513803	0.947329937671968	0.24740938884261512	0.8467320800364885	3.5090491208640535	0.7218203902497612	1.359173503053075	0.9768245434350502	0.8368761304337072	1.071996622101484	-0.3541171573788181	0.6194675578134861	0.7369734262170711	0.39592834497224577	-0.42623065663133686	0.19926276931842396	0.8209047281620524	1.8555500226849446	1.162405991992157	1.3807736974287212	0.8207355004267896	1.1777293836314722	2.2499153213377396	1.4638742749328157
1.1826900614923666	2.213621034952977	0.025304207320213334	0.829064443189381	-0.8378750813794925	-1.9262172904044994	0.9426339433713178	-1.276310435803444	-0.2658021930643439	1.0888049128031014	0.14311752717492712	2.7494024552302485	-0.24895212053366073	0.7356801841867824	-0.9888219822584468	0.7791625894833849	0.8800181765111563	-1.1079053771837857	2.573157839182797	0.824620353249022	0.04964515393318876	-0.11868480046814507	1.048253144742739	1.4302167407660988	1.1991473668828527	-0.12011313395432648	0.46700291836851243	0.8615552839541358	0.18427860104250923	0.793942614701972	3.414540484304183	0.6803921947096626	1.261937094828872	0.9660058174095548	0.755232583190195	0.9761478005834985	-0.341021207284892	0.6114662935443826	0.6909119798257002	0.3986415785852558	-0.5106756747455322	0.22375811069033755	0.8012523948944563	1.8017694552201218	1.2246551540834232	1.3628161736104736	0.805722307923215	1.1249138126540417	2.1783559736973475	1.3765309423241718
1.1664183400172248	2.1647416214071513	0.07025226621117922	0.8180794597078254	-0.8289569835180781	-1.936423435591235	0.8937974181962979	-1.2018228812245009	-0.19264741782207512	1.1482072961723055	0.12219763542914792	2.753150567743562	-0.31488741259575576	0.6936054611970527	-1.0416839805269675	0.7192259704937883	0.9275650953081402	-1.126642111554994	2.4814426719590275	0.7369573506304544	-0.09504402502167322	-0.19017224975503882	0.9856418954417501	1.4455695576022902	1.1179014509783511	-0.12801766859284341	0.5136996307817333	0.8329207462922072	0.12999307102916563	0.7688980833326731	3.2859133628944877	0.6276604431929943	1.1750334740009032	0.991330328311526	0.6770041764738846	0.8870034195594554	-0.37895141924826203	0.601269667433946	0.6222180359999518	0.4480658947639967	-0.5958404158365791	0.25570900852995937	0.7474973782455236	1.7608792698076474	1.3170008057231546	1.3431295251479924	0.7817118986431384	1.0589995959547287	2.1430207617808055	1.2603604445073306
1.152487395057518	2.0923575183306538	0.18025375966535562	0.8052880796631536	-0.8062917231915275	-1.9492425130952373	0.8652810446513206	-1.0339964646537518	-0.11077655526367576	1.2237778598043878	0.1548406948077406	2.7080258229118175	-0.35554720957423835	0.6830553709848802	-1.060209192416099	0.6461457854543224	0.9279301084505288	-1.1558296438630968	2.3955346096125227	0.6015431178203283	-0.19734512158337286	-0.2118658530903826	0.9407866480393763	1.4644938683108302	0.9957017189116465	-0.1641094381223037	0.4872507164004324	0.771205899201856	0.03042533814542011	0.7158950892312002	3.150323816240977	0.5756607214262279	1.1098570641109695	1.039055557717487	0.5877640032338259	0.8191421852856025	-0.4273238437760788	0.5954079236802701	0.5724951249698814	0.46572166980399715	-0.643330132501127	0.2772117181609083	0.7441475690077364	1.7647328692289073	1.3964294988080006	1.3511688059895817	0.7713608815833213	1.0149836192067716	2.076263172543245	1.1278101135758523
1.1257679467021422	2.045258158231716	0.36277236868625085	0.7602938351042864	-0.7566072257135696	-1.9298111870729566	0.8421796631932965	-0.7938288242399655	-0.017327740437778728	1.3359289385333573	0.1958342153883083	2.6862735852112145	-0.3685808783552197	0.6534319182086402	-1.0395095682462054	0.5849668501567881	0.9562266217425188	-1.1815801410527118	2.338704979503041	0.5152239892087552	-0.2825099950215248	-0.2115881024153395	0.8874163028119026	1.5038401086791342	0.8938173867875452	-0.2140138929028815	0.49962022000387785	0.6593407571311732	-0.035951431114235564	0.6793025171764956	2.993961637360107	0.5567119967209649	1.0243194222923488	1.1490679372541464	0.536410587464877	0.7421323373607973	-0.43668806482739	0.552372609270967	0.47471300164587504	0.4770497023748206	-0.6783825794958311	0.3055532418920801	0.7685776893780148	1.7868072150874486	1.4637596727229036	1.3449575425361773	0.768896059790902	0.9456311902049949	2.0277510878539147	1.0384847531205734
1.0692134754856677	1.9536346460544638	0.6234136145327003	0.7598948379285809	-0.7348767779214423	-1.921333048320243	0.8144386715691094	-0.5547921047241826	0.056907351258148185	1.466142025016425	0.2783477315161097	2.6323008722156227	-0.38789992450744654	0.638931843509553	-1.0170673263165602	0.5608567506965385	0.9133682725329789	-1.2060338129944035	2.254231784773674	0.43284669602661774	-0.35894400998697634	-0.2280063944120228	0.8301874259124477	1.552880057466752	0.7852621526686286	-0.2760766710480505	0.5063244927268833	0.6308012384393699	-0.1138988318160096	0.6830889712595244	2.8141948426119034	0.5519007744045963	0.9569518420970538	1.264777904185766	0.5026270972923541	0.7012702878154432	-0.5001165406026307	0.5122892268957004	0.3908904611480099	0.5224446220332682	-0.6953615905255008	0.3471560276684305	0.8208761507438677	1.7839166617206026	1.496033713492697	1.354429269790148	0.7421338148285545	0.8832314952582514	2.052023809784368	0.962340370887158
1.0267557020327926	1.8425734651286862	0.881890415546545	0.7896921562480375	-0.7317733100430376	-1.9116942160834618	0.7909563296258391	-0.3092861384442026	0.16030703447112157	1.5478897394445328	0.3536348997982153	2.5595189911334133	-0.35268417461725743	0.6465888428239132	-0.9475703129019752	0.5608542357084554	0.8877594511447443	-1.2025512097076412	2.1979483206958546	0.37455710475272186	-0.400835793412338	-0.239350540659459	0.7908524536937585	1.6013154628245174	0.6946578089387946	-0.3367398421982862	0.5173807034008531	0.5958449498838458	-0.18252266686494562	0.725925418982501	2.6661650306791107	0.5392431269587176	0.9182538911793463	1.3997944782429093	0.47207169999671417	0.6402557170822736	-0.5775615922107403	0.4864117182842758	0.32909976089454857	0.5925568741170334	-0.6832294133104698	0.4106527337757805	0.8809119480831124	1.7716793961327824	1.55544770672454	1.3814589542201388	0.7022111086014247	0.8244192018759741	2.0937286611678454	0.906514239290497
0.9698769528017264	1.7570616999753348	1.1866799916227009	0.8201542863184234	-0.7408951051331554	-1.9204687021087028	0.7595502174805608	-0.028197607042624438	0.22033682219546052	1.6570361244933252	0.4775506865427307	2.473378864924747	-0.26370477603498876	0.644276478029741	-0.852257377290455	0.5887000457841692	0.8381798613733278	-1.2268218619570852	2.106557507733231	0.326470603265902	-0.42522531114804263	-0.23503344842519	0.7789817242033212	1.63056307998961	0.6087710898555547	-0.3806805928231286	0.5310002696520412	0.5896160344130028	-0.2525606772124033	0.7564296600310727	2.498517692076912	0.5111491116343918	0.8834961757027877	1.5157396523667135	0.4372462665371793	0.5867491410997314	-0.6818019253359322	0.43820382185629897	0.263002838996624	0.6533524991308826	-0.6409269851804116	0.46323500832351083	0.9466141116217068	1.769761795245597	1.5911234193608002	1.3265435138291872	0.6166305619682266	0.7877229304711941	2.210061903976768	0.886300513505357
0.9187850965205104	1.6520613275224219	1.4859243744627046	0.8593972450394542	-0.7354858120597899	-1.9250579688985447	0.7496195183375167	0.23135651182106853	0.2786006688995074	1.7091641973960887	0.6235038660799092	2.360860988218408	-0.14942185432171926	0.632115570868071	-0.7758881132294417	0.6012870531245956	0.8105748299473394	-1.2533731636776753	2.018179553140744	0.32747703613500667	-0.4340900319906176	-0.19733413402051886	0.7465180013368456	1.635621686042343	0.55846939485795	-0.37668571129007294	0.5420646729244754	0.5843164263054496	-0.2986987626813809	0.8110295179716456	2.3647422102821403	0.48656648527884183	0.850053469640279	1.6684183449407168	0.45531080135659785	0.5714252035536102	-0.7568080543976594	0.38157776577466923	0.21572532912303424	0.7006957914705181	-0.5288473657728072	0.5050602030211322	0.9646286016096166	1.7253987001820867	1.618475500837667	1.2821526587944712	0.5270287347062447	0.7487356607441729	2.326125329956763	0.8847622232363284
0.8988566947292647	1.604608684730643	1.7451394431945126	0.9194615654332425	-0.7122368940173227	-1.9181404552499999	0.7277339361470748	0.4278950601765737	0.3274041172805631	1.7433739996862818	0.8472242405400543	2.264559741313703	-0.035945572542051295	0.6342464545669264	-0.7368673070595172	0.617655504978494	0.7914392582229806	-1.258404337666595	1.8993618965668062	0.33908510242543244	-0.5032858238190907	-0.13195230183397255	0.7227339150611549	1.6264597818701456	0.5344624534548623	-0.3713228101173246	0.5565193915864544	0.6316598924484372	-0.35801417362703625	0.8401900004005711	2.2379137394785316	0.46193449816325705	0.8108298851701059	1.7706159705471136	0.46287768513512795	0.5434752134742912	-0.8208543907823849	0.3254589084789121	0.16389705748933422	0.780082335148269	-0.4347898468699056	0.5256460396810093	1.0290778239696947	1.6879085414348993	1.6150078372092942	1.2289233896337137	0.44811020223319104	0.7143595395863929	2.4285625154997894	0.897355495688742
0.8900732416416025	1.5782446906206598	1.9886063489346288	1.0016916002401508	-0.7063564225058439	-1.9377247568319418	0.7136797165538973	0.5614591605189745	0.3542135201103429	1.7110348906046926	1.1703376157694625	2.1727264289022026	0.09778788647599743	0.6476569000347705	-0.714646528386935	0.6492440249881273	0.7361874934270392	-1.2416815669292585	1.7404267813760714	0.3401991091540327	-0.519854364523063	-0.09456944640612593	0.7203791742223619	1.6031509148688947	0.5433005678650357	-0.34495627038244897	0.5763120649251907	0.6640702340882401	-0.4332663840477654	0.8035357627105808	2.138863678731676	0.4658160928322963	0.7730808787426554	1.8587693726960874	0.4426027627494693	0.5169255455160661	-0.8827614156759719	0.2625212030581141	0.1376679914662492	0.8140946565113609	-0.33165655308840564	0.5669330811229507	1.0456670152256635	1.6569870502285782	1.6056929142483825	1.1815497696147794	0.37189618415590964	0.7064705143008639	2.5434132374777607	0.9195709709906309
0.84766076110607	1.5841256941280843	2.21823462937756	1.1109185396891095	-0.6733100792722609	-1.9175175771864459	0.7190994901367099	0.629185797678647	0.41296855185788794	1.622606742325674	1.4947401586478417	2.098034848851748	0.2352838852276875	0.65715770472819	-0.6909978084951851	0.6402203606385133	0.6212378211179431	-1.20411173271623	1.5464287523798073	0.39134540844256666	-0.53938656952586	-0.02770567669829383	0.7430914294927338	1.5496067942436227	0.5511959438661693	-0.26012268472832883	0.6169383708775806	0.7104011494568515	-0.47769061009868674	0.7730154149662264	2.034607454152306	0.4943804871640163	0.7779780537420442	1.892956406094023	0.4449579987800756	0.426757067208657	-0.9156927059559274	0.23191935872839653	0.14312147203083742	0.8685409009238902	-0.20501929091872156	0.577297996100571	1.0807368656036735	1.626664190147924	1.6270455838049351	1.1599382088533754	0.3640017590995552	0.6653362910562948	2.685834333611751	0.9906942160125747
0.8505696264464733	1.5817587643582187	2.3419127404811517	1.240573694033592	-0.6724946045081897	-1.9238862995895698	0.7181949974331836	0.6609816634733928	0.4813624361394938	1.4531977992176306	1.790645355514446	2.019876010135682	0.3432546675477198	0.6755154898866653	-0.6821438538997979	0.6558515446766457	0.4962477920599544	-1.1704667371279656	1.3736830254653443	0.42219825794344334	-0.5336305612124687	0.042201296385614796	0.7847847717839823	1.4568869662229056	0.5356835766055547	-0.1466291450542009	0.6339930466879731	0.7026277208157866	-0.5298741351321445	0.7352824888500542	1.9689437012544038	0.5213585040968495	0.8017163209092333	1.93241296589344	0.44123732455870285	0.34417486391580376	-0.9283592167145178	0.19184578847182515	0.155464258266066	0.864122018025031	-0.033687966388056975	0.6145445509774647	1.1709816730966476	1.6059816970366492	1.6279310764814667	1.1471860394667288	0.32850256443645043	0.6232049005030551	2.7886276773689644	0.9880485539665467
0.8741947012361588	1.590040947560612	2.403388978206389	1.4209478110828997	-0.6650503966955477	-1.8942810698662207	0.6961456905878134	0.5887903879045109	0.5642355254488958	1.3257904878448614	2.0431689175377	1.9468202429539012	0.42465013528413165	0.6582328158068411	-0.6937194925667105	0.6770481276554825	0.3880148541770386	-1.1257113256915638	1.2136076523238182	0.47647687811241013	-0.5606968229819302	0.08863214968303726	0.84297791503262	1.3616148011012883	0.5410930365896301	0.03210244857699045	0.6904196147065209	0.689710929012388	-0.5510124197678529	0.7022381758573054	1.8741393037218128	0.5662144656710757	0.8121936604126846	1.9660370311786857	0.45843469990477753	0.2936858113998231	-0.918998669639764	0.15355251945845946	0.16916174954485808	0.8468830122258637	0.0579510426085166	0.6843943106705613	1.1963164473613221	1.5665803058185062	1.6039626208664697	1.1128612670662945	0.2850636808777306	0.564763008047128	2.860390123495132	1.0053582638271428
0.8978496500777087	1.5616598499591448	2.380965646958372	1.6019053161020669	-0.6741058701627172	-1.8855086418081495	0.6407404971234714	0.4717496602181459	0.6436924082486681	1.1553670448009712	2.261206774451849	1.8599211681796899	0.4843655448531588	0.6777480048415871	-0.7522157958654963	0.6781995029978246	0.30920009397634146	-1.1032663882496803	1.0639999766213568	0.5145305442353715	-0.6094531923676213	0.1138993997020683	0.9383384625320682	1.2427265671633314	0.5339856546231717	0.22717848844076616	0.678468922577391	0.6885616379163324	-0.5777219414397713	0.6626927402550594	1.7972096589183941	0.6081836938554815	0.8469544942822053	1.9765154210488511	0.438411813847117	0.214778233027965	-0.9103890261840734	0.11447515845605087	0.18878469266089995	0.8205428198898519	0.16100788628800006	0.7255269496632588	1.2381752206467334	1.5074439003038282	1.6093198073290793	1.069079751160973	0.2233515796651125	0.5089490758672734	2.932478312120226	0.9717564822839243
0.9792598142848611	1.5519215086243077	2.300514688333431	1.7507773087175411	-0.6587772079007154	-1.8601448824228561	0.5801234991597707	0.35067705975992636	0.7843509474682725	1.031481075831874	2.470751123825136	1.8093042298796298	0.5282781997965572	0.7035487861613264	-0.7744373589415864	0.6740974319986174	0.23541494031035054	-1.0669014959288758	0.9631015111975619	0.5910993251457399	-0.6299298666694628	0.1682373625853744	1.024363502851032	1.120629080483052	0.5163595335050001	0.40559667807641586	0.6665827549968323	0.6622276580369943	-0.5835637651135258	0.5662487911282919	1.7323243257793126	0.646544747267121	0.8530772975653743	1.9548133825917933	0.4758984998596455	0.1424192594394528	-0.8690099640429271	0.08700748831613078	0.18979766100485138	0.7777529431837008	0.2601191206451918	0.7480679723938992	1.278901613736593	1.4890349317868445	1.6702648802058178	1.0345152387752024	0.14504513774568503	0.49391954383488035	2.902137164419133	0.9599934921433843
1.0294670131592558	1.5319767046054942	2.176078653339228	1.8587610729055732	-0.6311300688979581	-1.855503480464699	0.5390472066338416	0.22446920146090088	0.9020836427641431	0.9234210592896936	2.6694746202655297	1.7423350586797153	0.5446128731122305	0.7450839643456307	-0.8407849922719655	0.6650947217018345	0.17047102676743317	-0.9992185726783795	0.8804955352249124	0.6893727902004648	-0.6495500131411986	0.21055807264395837	1.0942902505009062	1.0133370078782176	0.5155512947175888	0.5677477817840431	0.6684235564282878	0.6256213268531821	-0.5775999890837997	0.49153305072814757	1.6518917920611984	0.7023872525955261	0.866634472560427	1.9211726173946988	0.497835316959808	0.09202107716389299	-0.7962383145962277	0.05637596831036036	0.1876516666244654	0.7539096031392737	0.3485536323340116	0.769829176012909	1.2597109843815362	1.4931545894861789	1.7481245439596311	1.0020554436773585	0.08314786628154924	0.476075993653687	2.8319475051175944	0.923482764258092
1.0823050559558969	1.511987916998543	1.9987488207293935	1.9449849338497038	-0.5780398497749626	-1.821746644969733	0.5324347096982429	0.07280297041763557	1.048238222914247	0.845347010924222	2.800473557729008	1.6883242910597211	0.5410541509324976	0.8252626955914479	-0.9293363696454134	0.6453633544735048	0.11565233552901366	-0.9080366679624863	0.887719326426651	0.7921876882637962	-0.6250169925900707	0.20753156729841465	1.1679980440616582	0.9014371505109858	0.49335963280987477	0.7038875599243639	0.6640851002391861	0.5797621530303011	-0.561684181680177	0.47425562825692313	1.5853706213596435	0.7771910647837125	0.848986903054295	1.8694999714759213	0.574919613938905	0.03383976744954607	-0.6485150825086226	0.06846649287556035	0.19722022046808801	0.6988433792014416	0.42337261005351784	0.7960194746085458	1.2147453099129033	1.4713576235345651	1.8052888019517597	1.0812165879185909	0.02459806147539853	0.5036485700184363	2.7392580657396937	0.8861240045578214
1.1095453728607136	1.4725385876061368	1.7969127823231283	2.0233940390012544	-0.5167915909348304	-1.790110887638323	0.571243824779202	-0.040815437127838604	1.1478924021890213	0.8339640736213063	2.8466030045127435	1.6502182125173868	0.4831486562840658	0.9172365882317385	-0.975443346371762	0.6609920423389263	0.01863477369300164	-0.786400286456648	0.9330127081645501	0.8819832516699287	-0.5984454961480646	0.17295970773086472	1.257274983147795	0.8370233713454981	0.504257204805899	0.7971325136897248	0.6520372754119017	0.5025136192610098	-0.5356121674449694	0.5167036745158649	1.4845162260010345	0.8048011510880855	0.8587183014552643	1.814876923962269	0.6533245426504578	-0.014578611235680017	-0.4716306233164357	0.05922555117134446	0.16865216806140548	0.6547843790057095	0.4110781168561748	0.8189118062826909	1.1680069424725281	1.4974589312561972	1.8391471757721702	1.1735154833562178	-0.049721047694689255	0.5321034208119235	2.6174372392064065	0.796237562587751
1.0862219296269486	1.4106451308968009	1.5963263553538494	2.0601634492488508	-0.4556636945238363	-1.7515823122644114	0.647027259850989	-0.1314041320514626	1.2245579588599456	0.8860661041388413	2.8112499841368597	1.6003275279647227	0.4328436573583344	0.9697937705741628	-0.9739967755692817	0.6705823002631524	-0.12785889022815058	-0.7022493259996583	1.0951498398943098	0.9542106468184679	-0.5181639278502084	0.14409738188896454	1.3633670452786393	0.7678214950657412	0.4894129143855892	0.8585463726951419	0.6248348101159056	0.42894029032285425	-0.46816087449206023	0.6232333604274269	1.373481680157939	0.8736139220092589	0.872885859628237	1.7730010901860873	0.7475209088866832	-0.021680132439289426	-0.26843519763480644	0.06635154254353223	0.13541397466083285	0.6416519143718651	0.4304742661327429	0.8346296286439314	1.125303349262044	1.517174840304042	1.881305827098965	1.2756437181926077	-0.14288637357476058	0.568069179278624	2.524914595686389	0.7045416573845599
1.0351226048327669	1.3719501282535231	1.4055181662020086	2.068025008229197	-0.38418303803664033	-1.6886004907802685	0.7344931886245828	-0.21551458749709723	1.287436038552497	0.9829447852346828	2.6925615854350182	1.5681295638560007	0.3634481674691343	1.018615246590083	-0.996354824855746	0.6759667392259037	-0.25214085839400135	-0.6158513319333634	1.3196576052113707	1.0274138861768545	-0.48235232191871935	0.18653813336157382	1.4614838662080851	0.6884161703383185	0.46946353336717356	0.8944641246130038	0.5946646241462072	0.3658608127742796	-0.36480621402462077	0.8020756677282458	1.291789512981088	0.8875302688360349	0.9107663608524756	1.755007438178275	0.8512990686367328	-0.010800120001526992	-0.07847206643656031	0.06375426674765623	0.09503108013470071	0.7084779927350187	0.4564942030420832	0.8033275680629302	1.0630385133044267	1.5194540257127602	1.8740184258309687	1.3726565010918979	-0.2304657302007262	0.6183776847267767	2.414339734582864	0.6327044879044259
1.039569502004638	1.257223491206462	1.1903816397900993	2.064234638302323	-0.343990948010669	-1.645461039961227	0.7920105818980204	-0.2912388842107544	1.294750917354126	1.0885180476986458	2.5195998275286056	1.5458761842706623	0.28253046763353556	1.0547928774742503	-1.0129896700477166	0.7513020469712451	-0.40282384759975026	-0.5355759068371031	1.6006203932838403	1.1002476265029588	-0.43207416036885943	0.18730480473912403	1.5858588415140187	0.6458281870594034	0.4112758478668308	0.8814889694713575	0.5570961803123258	0.25734928753024516	-0.2567946821774082	1.0012496872121344	1.1990153652006506	0.8580157282665404	0.958135448883566	1.7242640070850883	0.9195033822249925	0.03447072683055326	0.08279093038009008	0.05616176098418483	0.030386605581087568	0.7742494473533099	0.4486093736756163	0.7724869799706807	1.0081046781553937	1.527181745007578	1.8394205196653233	1.4674566837098606	-0.3371659727430913	0.7201907819477539	2.2909323850954744	0.5142926222789304
1.024631512393375	1.1548700609427862	1.0109677997112367	2.017731541563739	-0.3109014717174454	-1.5785229137899304	0.847177038392515	-0.3705570597369403	1.2699771713555048	1.2393006298428708	2.3463129974877472	1.5445271210365696	0.23003585271499358	1.1170827319707581	-1.035134688414828	0.8185083299557538	-0.5173098966894294	-0.45042020562063334	1.8388369550857042	1.1735873550845288	-0.4009771738579163	0.20616418977079762	1.6414970122921644	0.6019777748534441	0.40278235964979253	0.8201152091776297	0.5084751246775067	0.16547748502756998	-0.13926725431039658	1.1559383935161325	1.0825089523449887	0.8147413435153237	1.0133711747286696	1.70055164128781	0.9896954030069371	0.05757607409784824	0.24611010630322916	0.05560326795180207	-0.038964484496331456	0.8689699004133258	0.42323190434428454	0.7299569120693766	0.9351304547332205	1.508009274144737	1.8114244435146154	1.5302695587844113	-0.4196099410603108	0.810816399337671	2.198651104993335	0.48564985468631694
1.0076235400916411	1.0304888441948594	0.8175072168184403	1.9281633175408561	-0.2884134348383602	-1.5765493232735812	0.9125715926778962	-0.39987832588690325	1.2264360877067402	1.331086947685784	2.1712895978865627	1.5484429954856285	0.15486452933932002	1.2135472706843573	-1.0545828621548305	0.8517871289262654	-0.6353454563234764	-0.378396279375777	2.0406565761865396	1.2485487791537928	-0.35917589581846204	0.2012361560182006	1.6447870585187243	0.5708769249548615	0.384918886258158	0.7052728894347287	0.4547070028688765	0.12944616331634803	0.008517371924517847	1.3082873031332383	0.9871519538548972	0.7234957234810967	1.0680779258859927	1.6205675140893132	1.0123661189932258	0.0836834059411619	0.38430149215909404	0.05342492176020597	-0.11407495151943299	0.9819294172928382	0.41726208852989777	0.6572264190395425	0.9127007536358409	1.4893087736847572	1.8066263293512748	1.5873086958787943	-0.5053406813419623	0.9268684969843409	2.1348389343755736	0.4010632171264521
0.9905717203912031	0.8939604087536012	0.6459737459448298	1.8598045086798856	-0.30075529218021535	-1.571990240002237	0.9923483823696253	-0.4342147378942373	1.1384163091960011	1.4325956109715077	2.003946455188138	1.5514493108134106	0.08767612283292922	1.2658935866322305	-1.0603789504085994	0.9158850120759864	-0.7909211398334864	-0.30288885342117633	2.2242269065876026	1.349894442082686	-0.3551629683697404	0.1957429184631259	1.627023117671246	0.5346290504858641	0.3643468045693642	0.5719360583353478	0.4266613466956861	0.07461105012161011	0.1625670982277077	1.4224803708220304	0.9065127728121949	0.6189380194301475	1.1069764217303442	1.5335580559019895	1.0119151574408305	0.19497850025791438	0.5097830680562332	0.038207362717592355	-0.18730535047608912	1.10592626314178	0.38337236626073773	0.5815119685636446	0.8857567135096648	1.4876055761439981	1.7724512658423552	1.6966161443593826	-0.5912288163374034	1.0513600768487554	2.0818949856270716	0.305720676510507
0.9434560040452216	0.7745616420151398	0.4835752405641592	1.7928683790705668	-0.319263688757766	-1.6014925713670691	1.0497794488537049	-0.45739328341488844	0.9846864349786026	1.4914535047046886	1.795308885979356	1.5165757314227697	0.01331687327213708	1.299260210019773	-1.1083439175773193	0.9483679584335158	-0.8912868331711298	-0.2465484448693532	2.3779122098838448	1.4032050267544647	-0.38711861685522425	0.18283869907736736	1.625732933978399	0.4848382668405014	0.37329483014669307	0.441401954888368	0.4208158004767778	0.05378442728541727	0.3192623573993238	1.5431349846678228	0.8538289767144802	0.4789400252460639	1.1152695804298984	1.4684007341746064	0.949080955820512	0.3792517706110926	0.6169759265874377	-0.01309904124759249	-0.24723683051916576	1.2120406039574019	0.38557233099755384	0.5213730820126055	0.8750160694939699	1.4494255056385064	1.6781502765280933	1.8149957534517136	-0.6410869352820554	1.1787454139502809	2.0576870197355617	0.2005670980537285
0.91156641735913	0.6509791355202028	0.362459795888912	1.7131212533746463	-0.3450365389167433	-1.6530062335967226	1.0644202540431562	-0.49512210956143327	0.8402768696220854	1.5575674407983815	1.5554337096167656	1.496114671048717	-0.06181822422833434	1.31819104341273	-1.138661766827127	0.9595113437989209	-0.9740917603794846	-0.23137050973841436	2.476748262192869	1.3959588406955903	-0.4541082331949796	0.13330192751107797	1.5836012563972852	0.37561933328498426	0.39378546742792625	0.3380112574828377	0.4195646832412415	0.03726954799851322	0.4647577176316453	1.575796602568757	0.7665542489232201	0.28714213326613336	1.1416085566036624	1.3732582177131039	0.8844476397071134	0.5350168859934159	0.6970379412992967	-0.07116483030306037	-0.3073684780037086	1.2399218076173077	0.403800357405016	0.45054919900208734	0.9436304505544054	1.3756509416171077	1.5545422219056628	1.904072143919787	-0.6443654774575313	1.2562235132738668	2.042966794701301	0.10310983233377687
0.871926441572427	0.5177464269732932	0.25438726971776815	1.6448064945727505	-0.3986445742271852	-1.7335962279869495	1.048654466823765	-0.5532448351198169	0.6989690360905432	1.5305921202974706	1.3512184331310149	1.4974235357359063	-0.15943160264114203	1.3122721042794705	-1.1415915139291226	0.9663005572649073	-1.0340500143239988	-0.2563456010482223	2.512884672242523	1.3682327412252615	-0.5419995865349785	0.13619777542014488	1.5013187499862415	0.29895684149591545	0.3963637646729886	0.23830973344318887	0.4307620456978706	0.012690343037440214	0.626821827888007	1.5696153129183874	0.7202745931061554	0.1267363103101477	1.1829197361844144	1.2874337490539038	0.767424758476327	0.7129505868748257	0.7021052561359353	-0.15595062998589287	-0.3747981287828125	1.2920104364146487	0.4460430431298524	0.3822078991923351	1.0690719207185815	1.307961753104859	1.4855985228738848	1.9428081320503972	-0.6194683084174109	1.3170121356728974	1.9866408146461882	-0.02280948145468211
0.8149094043916019	0.4130350650435116	0.15911261132197058	1.5528010633751699	-0.44775467295416727	-1.7729788597365483	0.9759671022931284	-0.6332732816714346	0.5931340632447482	1.4686011629980271	1.1749623828080946	1.4990507729145734	-0.21927618440531288	1.2972828097173528	-1.1435374882982967	0.9548749350448297	-1.0545278976529546	-0.2808702398093558	2.5032289513338863	1.3183311221661043	-0.6529282195422745	0.10220061909189546	1.4589396121286582	0.21070109794103434	0.3808548878869836	0.14578973819637675	0.4409437958603403	-0.02447562613865899	0.7424871443338078	1.5039248444526578	0.6549975741733316	-0.03511829934577169	1.2061095195058873	1.2023718426345515	0.6420155374212645	0.9121378162888576	0.6675889395828137	-0.24253515854948068	-0.41884840233765475	1.3607557230200151	0.4948068632656314	0.3207321303111002	1.2572613638165526	1.2364791113246387	1.4342302169463237	1.9712792531422187	-0.5396835906567045	1.3893749296108222	1.9491186146871633	-0.13519282695919496
0.7663043220083193	0.29825496783395533	0.06090708729835346	1.4971066464979477	-0.48288164689496116	-1.8549435761965571	0.8693194232915038	-0.7288585793371694	0.49859750896755395	1.342720206629173	0.9887770326536469	1.5110068927250253	-0.2359348223384991	1.3122546545768372	-1.1807633177743175	0.9393814356286088	-1.0452677080428459	-0.30328230840854975	2.403643466141203	1.2696552261218819	-0.7587920126682054	0.0465852991677632	1.3991753833037595	0.16531750540562407	0.3771852355806079	0.08476331246087422	0.49896279144798317	-0.034707885087235844	0.8124069752470827	1.3722539869970964	0.6030308298410758	-0.2228393022613712	1.2374761823371605	1.1316880573077213	0.5058894033765192	1.0848686200240298	0.6379501735111284	-0.3414337365285377	-0.46568773113188405	1.405537248671639	0.5339752619849565	0.23943767941106406	1.4414955136289571	1.186156593872981	1.3845541662537317	2.035353759889598	-0.43865984504696354	1.4312911103665755	1.8891329372796677	-0.2231342192141005
0.7164961681909007	0.18098495962846953	-0.008339173164354452	1.4518796249081611	-0.4928065097361293	-1.9263033820311244	0.7344890879721554	-0.8148743747312854	0.4154698172332384	1.2117388298951683	0.8003807927735791	1.51112480846261	-0.24852506885813214	1.2882494476580786	-1.1899761369745676	0.9350095898229107	-1.023586573425928	-0.3352853559006525	2.226305319239919	1.239738129757322	-0.8420078970993525	-0.06704361434844211	1.3075497304991917	0.14486648007276512	0.394156388529787	0.0024754379129267147	0.5971135724347197	-0.06754609803332494	0.8180031988872098	1.2403272631742326	0.5377044371302326	-0.3523747123197595	1.3098699053550273	1.011361168361149	0.4115949554167896	1.2137969296017852	0.6250938550721402	-0.39545218616899896	-0.5283907371062997	1.3782308666960434	0.532982357546216	0.20250730258332444	1.6229326486365765	1.1293389994680099	1.3870160305082637	2.1099428628271575	-0.3416152023976053	1.4674034858666225	1.8164972657798757	-0.32992419536006584
0.6463699152124563	0.10426541305092388	-0.07030963617814115	1.3906830803397388	-0.44705476104614883	-1.9720784028063054	0.6049204250356027	-0.8658727308401997	0.36510969009894334	1.051567645156425	0.6314840904235015	1.5002937119848405	-0.2649258637972287	1.2562962501838442	-1.2156646981886037	0.8690096544264989	-0.9545506364424989	-0.3831125100902	2.02076318755364	1.2112091204940807	-0.9461628292627534	-0.18078472780232877	1.1688947734488202	0.07665927170626854	0.46346302743912365	-0.05834183358563929	0.6764088103957276	-0.06979359214884932	0.7881267553650331	1.0998142899248795	0.49969751437130494	-0.44201978551339527	1.318880217627954	0.9518018381689037	0.3262174078931829	1.321699628937433	0.5721591315136167	-0.44188027594837004	-0.5938413090954155	1.3704768890821635	0.5460564842645308	0.13091895396315018	1.7572509793242415	1.0838677999803912	1.3711585462730014	2.1708987519319622	-0.25181586020067154	1.4824510234996024	1.7651408211375816	-0.4065351923084187
0.5732359234187289	0.020465215776958635	-0.12818593934868489	1.3222540666971192	-0.382427521823427	-2.030060941841371	0.47049802407487695	-0.9079151944863098	0.30337615875035373	0.8649327266561689	0.46148653414163554	1.4599450905058973	-0.29800152937137675	1.1839274474462662	-1.2060374524683481	0.8113114689076436	-0.8875246943958068	-0.47042634963688357	1.8581169796292545	1.2283406742422087	-1.038675046850555	-0.33038097915201525	1.0549242766869065	0.05371426226132779	0.512321915365265	-0.10426227862651971	0.7576747418180955	-0.07701853448598692	0.7413569298772327	1.0057318585147468	0.5015516562869328	-0.49177825777431405	1.3315857487522187	0.8778534212793676	0.26318959215882815	1.4231106385238406	0.5421962929814483	-0.4672306424432418	-0.6447425996514025	1.3455431753354206	0.5427653865749807	0.04562990351809475	1.904211245381174	1.036306769326642	1.3310672240022028	2.2415960757742406	-0.18117649541768022	1.4930871889888961	1.6930143675803866	-0.4901524111737433
0.4825241406943275	-0.019977689945647432	-0.15120405391892966	1.3095931161242373	-0.2980702581888265	-2.0546701132642093	0.34618380930455134	-0.970093884924194	0.22787840178639654	0.6761569804980249	0.3050070740555709	1.4209057089005803	-0.32679564747390033	1.052768041900192	-1.2288374477645534	0.7723639746030928	-0.7960307585410847	-0.5360401045381733	1.7098507196996322	1.2465415046715118	-1.113936268498946	-0.45749190282172086	0.9823191140126779	0.030696675276278736	0.5713178396530182	-0.1419805097930959	0.8068608640298442	-0.09765487676555668	0.6978375790054727	0.8945192658519817	0.49232718946674126	-0.49967586323697494	1.3907883623132873	0.8585167341921398	0.23876234712798333	1.519831077617793	0.5075898600222027	-0.49247912962993085	-0.7194866252285881	1.2850758854571265	0.5642535377171296	-0.024606209269908124	1.9764237019998727	0.9866111870727872	1.2723212867836624	2.3146438503894142	-0.08854199092529154	1.4699980071701781	1.596138744630454	-0.5611389455784448
0.409645668411949	-0.026042126225425087	-0.16890395589799112	1.2845761239811244	-0.1640203354701343	-2.071497424826963	0.21518916917376757	-1.0362895299885735	0.1657418603756676	0.499995582673655	0.16485952885804508	1.3927669404601448	-0.3446011038577085	0.9448432364850603	-1.2546619722532912	0.703021745480173	-0.6914536856955749	-0.57805716786898	1.5693642349014512	1.2550358603932075	-1.154737798483031	-0.5345416403340216	0.9059854483074995	0.008891654508507438	0.6651844585192194	-0.17238219058107013	0.8354121323650183	-0.12138232495449568	0.6506838130184539	0.7988749451421651	0.4627216702399459	-0.4648167137853205	1.4779750963544338	0.7859807676782588	0.21549292415564447	1.5490338656764728	0.4911037567250274	-0.46267477920747335	-0.7519613460992199	1.2039601727846763	0.5762728140869783	-0.050501842067746106	2.01776093740342	0.9270388988472208	1.2076762521997713	2.3057484980168557	0.006970882254571484	1.4411701832216854	1.4703030436827038	-0.5983018690944647
0.3526085867060018	-0.06225520904587367	-0.18478653992050595	1.2903962380362644	-0.034910447764608124	-2.0378256519750364	0.12139264382910135	-1.119263627081354	0.10419445037509827	0.3094413250831929	0.0522203233668338	1.4084127508957434	-0.33789010379009327	0.8489267580317721	-1.2565674191078906	0.6543969909703807	-0.6199458344890239	-0.63276235149701	1.441321681329872	1.249324889009531	-1.1821709005470729	-0.6142461870623681	0.8534964147044537	0.04170632522294872	0.7128989361699808	-0.18173659516281007	0.8467590176714754	-0.1660309297170023	0.5960977789260682	0.7579961512438371	0.4145577183755062	-0.4402686109260552	1.5782610010254188	0.7471263101223091	0.1507678706814806	1.5460750226208457	0.4509066405705034	-0.39064721477836367	-0.7771557109761581	1.1255369963814468	0.5460502896735578	-0.10111184218375684	2.0315477555886945	0.8609495980124358	1.1444101446730006	2.257750555119444	0.07346140467995509	1.3719600842054975	1.3664824336713497	-0.6049209546270636
0.2865426992154679	-0.0707334223658831	-0.21540966734082656	1.3283061318445708	0.1361857596271459	-1.9576332568421182	0.06978325644385241	-1.1611040892797575	0.02395265968865671	0.1578238781694008	-0.022581740339341783	1.4090971981543596	-0.2951931465998213	0.7542450205368258	-1.2496790489693756	0.6059315524887292	-0.5566510212515747	-0.6740471119530822	1.3447858534436787	1.26953027311531	-1.1824801307165127	-0.6529723795908964	0.8215288437380879	0.13330443422455937	0.7267095807091922	-0.21810782663881714	0.8423012086931447	-0.17449204580690122	0.5323337386142637	0.741195486967802	0.40914018660353113	-0.35934476135129884	1.6673917381662828	0.7017136160999088	0.10980665627136063	1.5076174103603228	0.4023193404043163	-0.28241094600929156	-0.7799088890242732	1.0823980871959527	0.4734664973652545	-0.15225236217593519	1.9909106669306602	0.8067479367144159	1.1101572356540554	2.200157019308972	0.050281175360848085	1.366533539152556	1.2412330986562272	-0.6101844021384113
0.2178402050017146	-0.07478971040982323	-0.25572714547173814	1.351188760969118	0.30874748970676225	-1.878404264740538	0.01046552603413286	-1.1934927491907739	-0.06713042776969105	0.0890114984333521	-0.11514363535423529	1.4134354253362216	-0.21434018954810571	0.6437838659445195	-1.2443601395162442	0.598521851950382	-0.5017092753613032	-0.6821679571547966	1.2649493974201345	1.298488897615084	-1.179508371387074	-0.7100942780509765	0.8279153635553923	0.19480517076409026	0.7637947099461627	-0.23543716660780284	0.8161534049386494	-0.20045043820867164	0.46052523069978124	0.7222107547435349	0.37002619295147043	-0.2923987950174943	1.73380659554653	0.7020445962805282	0.0842766315984685	1.4451836375058251	0.3478488253245101	-0.18256713392929153	-0.7853878855357895	1.0468381689904893	0.4011110199813682	-0.1615047988324571	1.908104025564462	0.7638877878813053	1.042572559997856	2.1208440397436936	0.02220010671824967	1.3537581368316782	1.1039614812311498	-0.6031672346945249
0.15423166064963154	-0.08213816181336915	-0.3091700130628331	1.3836040981901276	0.45518247827036784	-1.8152685759109595	-0.018496514108524036	-1.2230999139283525	-0.16852119321896153	0.05463366437881802	-0.1920235373317046	1.4165987829872404	-0.15836237525194016	0.5286765437572029	-1.2478415837521268	0.6051668142295623	-0.44865461511513205	-0.7031337966756612	1.194127880826534	1.3118690043199472	-1.141786191048401	-0.7543145371148186	0.7847759012237726	0.27571991435460425	0.7543062813331428	-0.22838658176032597	0.7745306315166686	-0.1722020938258278	0.3923516919272526	0.6757608848693735	0.3582401663580978	-0.24342575891311982	1.7952612111180173	0.7411867752092967	0.02013290329463089	1.3178912305517103	0.26794191481165264	-0.080659426443805	-0.8059161875456157	1.0151975750678968	0.3178539474273915	-0.17366251708028677	1.8067952920125845	0.7208089900909471	0.9744300504936844	2.045978236906392	-0.013732180588681888	1.3361812410210752	1.0066497361704587	-0.5561697059418824
0.08670700393297961	-0.08489829443481785	-0.3208460515172187	1.3800305371477573	0.5692244293081409	-1.697762039270906	-0.045552036723171895	-1.2172434264992626	-0.21658292312013233	0.057314195269429366	-0.2315535635446116	1.4194164331348866	-0.14489700434570657	0.4120264682324919	-1.2289956358053122	0.6302434154567853	-0.41216783679787933	-0.7158794374475916	1.1250115513094179	1.3217632146280656	-1.1474583789993482	-0.7920807620673684	0.7420755032691592	0.352617596167853	0.7324179028859644	-0.21182977661003716	0.7257338218199588	-0.12370507347048802	0.3322242828374852	0.6389574531572982	0.3382430637171889	-0.18594612171021502	1.8637698466293693	0.8263512955448296	-0.026199292174216453	1.1649856681895898	0.14372433415590322	0.03943580088926729	-0.7955831877313033	0.9709579435081922	0.24864001260814664	-0.16453906718894787	1.6988092660930882	0.6642185358648638	0.9294530378607669	1.9021702067027904	-0.057420015263330106	1.3292405106997662	0.9482815861235894	-0.5287186202660127
0.029628064825654287	-0.11628810798611686	-0.38597108666321966	1.343790415891221	0.6414058797054976	-1.6272371507173422	-0.03926478545151191	-1.2053228168507284	-0.22218708288860908	0.08987051278320543	-0.2513268460299238	1.4555425992470508	-0.11343915000688809	0.3165817599396009	-1.2078702766315075	0.614492327323464	-0.35128356389235454	-0.7342150225341597	1.0710594380274716	1.3283575636363236	-1.137946254403892	-0.8003797847498071	0.7368133330341967	0.40944467857395345	0.6848639095011493	-0.1701764501591426	0.652645211351399	-0.09542700858176016	0.29411832679670097	0.5666324986409836	0.35575299962176954	-0.13117293498003826	1.8776820268526677	0.9323233024328381	-0.08658661696880476	1.0262745894336347	0.032086483892655185	0.11882607604841304	-0.7992708320265332	0.893635489479173	0.24514891812434075	-0.13360670505664213	1.6057308289782803	0.6444608783106198	0.8871386955139215	1.7393078422480321	-0.08623456384666113	1.2846217750369389	0.9201626498255557	-0.4835676393749755
-0.030444220549710112	-0.10207967366882349	-0.4505184002714361	1.3284430999970034	0.6604753009735537	-1.574459896645104	-0.03485593443330189	-1.2278482613039363	-0.19698260539030593	0.1542580802320469	-0.22165796285768846	1.4878922458727566	-0.08183320203395823	0.2239100187915935	-1.172001465224149	0.6447938445162034	-0.3335960929797911	-0.7845304975191182	1.06348212977115	1.2905010879140448	-1.117373609834567	-0.7827542268374204	0.7444895350944157	0.512583667129807	0.6436067245556982	-0.10436298945270525	0.5635947118063886	-0.06748219461323796	0.2678508131618411	0.46674355738179674	0.350313742424075	-0.12467646856600734	1.9537861766481364	1.0394361346242607	-0.11326287582305442	0.9418583006064336	-0.04271541886369472	0.13600495795815556	-0.8058561586993752	0.8182059016184533	0.24898425487790538	-0.07643590199199694	1.570863699660515	0.5963680141414422	0.8951426293173725	1.5645723550195239	-0.10715160120277963	1.2522382736773945	0.8967131145113626	-0.43060203742025466
-0.03313259611377317	-0.08460335658937004	-0.49127037045153743	1.3061276153830321	0.6564275558410076	-1.5137661916598417	-0.029185444154605843	-1.2331834850324277	-0.12788129838924847	0.2556404259834035	-0.18087367718063435	1.5492529158086479	-0.050937569517814106	0.11095355672270676	-1.1891413355412874	0.6737418755897404	-0.3515536090136263	-0.7888826310988429	1.0349009922511072	1.2342563862626774	-1.1024323910574894	-0.7823921824064215	0.7706300148064181	0.5774099582827235	0.5855042842019362	-0.06304119813926048	0.48931640609782107	-0.04292404528752956	0.2571387070256307	0.36290148074778744	0.32009429278204926	-0.1316614710042613	1.9765842406567464	1.1277937585868085	-0.11820800239654257	0.8564110833414282	-0.15798816635816954	0.13430524611876354	-0.8335380850416346	0.7046094710232647	0.28455536612532384	-0.030189852897904434	1.5410512011840924	0.5519494430965463	0.9317132114756899	1.40938966142835	-0.10184750222042857	1.2593007561550498	0.8890405050487269	-0.403522606617717
-0.03608266355377248	-0.06539240506295722	-0.5347769011535435	1.2475265828891047	0.6133453280552905	-1.464084051612879	-0.03192466958092621	-1.2309638183669955	-0.04014809292755609	0.3372965388053233	-0.15107523280225274	1.6294990238741485	-0.007639438287846079	0.014457161831980269	-1.1669786680952488	0.7098215434083511	-0.3567332424102637	-0.8028937223143116	1.0522888533044024	1.1728911280872125	-1.0972360437242472	-0.7817560669575635	0.7820144593760461	0.6779626647857327	0.5763638946905594	-0.03654153780308973	0.43517549119134574	-0.0004630603852531001	0.241221520095539	0.2827725099904884	0.2446735299027163	-0.1625335195819464	1.9799691563661308	1.2032501976366776	-0.1553345951266544	0.7522960486463052	-0.24538050949528736	0.14720325939082804	-0.8313423124410854	0.6108038405587036	0.2765917769593494	0.005717737818017485	1.5298908263388162	0.5058437370718283	0.9456962112138795	1.3080086162129232	-0.12991211128511476	1.2705928399514226	0.936804559373055	-0.3186378168490427
-0.04609085639996348	-0.03281784118333168	-0.6039201791324593	1.1867439023913249	0.5354390939273163	-1.4107007948078842	-0.05203933122917237	-1.2246541399893807	0.057286342662300774	0.41916615422293424	-0.1186324977007572	1.690771578595227	0.03162057332393654	-0.08495539944332128	-1.1152426810623144	0.7619630164166633	-0.34910479075482337	-0.8303601224961383	1.0783226462717086	1.0712763094441082	-1.1056407166179318	-0.7902638573165692	0.7893555567845333	0.7903663581843186	0.5828784466926893	-0.00032162698815144526	0.3761239582816588	0.06772479157849437	0.2372984570724971	0.20917798889721992	0.18192464108263898	-0.2563244804395791	1.9881061649944993	1.3532146012248993	-0.1535539246713701	0.6552922655782643	-0.356142918125672	0.15177123939658482	-0.8283437462039428	0.5648256321207592	0.3086779883139342	0.006817031210865079	1.5320886084060503	0.4534695281912426	0.9749710767883574	1.2342006660609144	-0.15404493867591745	1.3074931748295167	1.019534323731108	-0.2692034785368974
-0.02961791873032919	0.036898181301447064	-0.6631380529062095	1.105686838063694	0.46556703514104536	-1.394149113648144	-0.07394513083145063	-1.213257931731738	0.15245406100112838	0.5496348781549879	-0.09003789238756453	1.7169563760677609	0.074408533923887	-0.16111811652746005	-1.0863799003196557	0.8138161752050855	-0.33534815606325613	-0.8254141086905497	1.062159986168536	1.0158509784607699	-1.094994750520904	-0.7250992856245503	0.7694521097231191	0.8900904845746485	0.5825031043229881	-0.0017404735540044597	0.32881132234824284	0.15653441150959596	0.21047359258307147	0.1168071010001643	0.1678708831268816	-0.3351789624177949	2.0243793733655866	1.4621730754812623	-0.10886817341416048	0.5629111286894442	-0.4465519426179311	0.1454772837803963	-0.8428378364963743	0.5440398542269156	0.3521578223501422	0.004600488634724217	1.5212729486676217	0.4055022562661491	1.0119239865538632	1.2290112942950024	-0.1262611711593653	1.3768396019644311	1.0789941036102189	-0.253778765905966
-0.009667448687867198	0.11435257301934758	-0.6896806155306521	1.0190727899556722	0.35453147001964636	-1.3996983535240404	-0.1276891962536083	-1.1956967511064704	0.24527018880111454	0.6495449552597213	-0.03272567902792075	1.7436240920837656	0.0759255707911568	-0.21284846495225418	-1.0877447624233965	0.8646584467635332	-0.3137335636652164	-0.8161436010138617	1.058602270819809	0.960360076057543	-1.0266781378900176	-0.6541038276506412	0.7392735079744824	0.9643211438422167	0.6089718386852747	0.04342789953121884	0.29719559150242175	0.20947633714437824	0.1961375978387952	0.061435778350696316	0.14326867616772623	-0.4230169769008647	2.075687690656846	1.5544347565469474	-0.034037525409327474	0.5326138665702886	-0.5352585468879705	0.0990913382474193	-0.8665629105542079	0.5668436231401447	0.3971172786872185	0.010722459004299667	1.5127229423646154	0.3614755338719163	1.0254390286238366	1.242045158164418	-0.034488737060152444	1.3866998118094034	1.1935528052871205	-0.23694533437866538
0.027092938329258864	0.1869629855467471	-0.7042446555614357	0.9015390417886346	0.23468034150044043	-1.4124515760785918	-0.1692658619265715	-1.1586188161899473	0.32970803671240045	0.7205831575728665	0.06785114890969277	1.7529710582098457	0.05516638941331128	-0.22705593605770233	-1.119645145750386	0.8603816374027776	-0.28602228272784835	-0.8451040394997473	1.058128779051187	0.9035516914636252	-0.933263913118299	-0.5808239962018614	0.7254723339571785	1.0460217938915384	0.6258624780201225	0.074331997305339	0.2679183169057763	0.2742676985021429	0.18197390539647734	-0.011848951157787441	0.11539551662671739	-0.5186616472265861	2.2301718026478072	1.5847461025715133	0.06680887245224125	0.47953608453472674	-0.5846227024651758	0.014668666729622165	-0.8599618023419371	0.5764791774620759	0.4021056943032426	-0.009100386676055078	1.5085720723733496	0.28941229065997887	1.0455095472459603	1.256604367690533	0.08596451155185122	1.3709449112962413	1.310983564840917	-0.1756320425056992
0.09826443619848221	0.28878224266660857	-0.7277608586795237	0.823170013243173	0.10604080921392126	-1.4392860960016163	-0.18894483575110332	-1.111774166697026	0.42387227853946385	0.7885464583719719	0.228152772934444	1.7702666170103771	0.03648800225126178	-0.2306592200808618	-1.1260864058894	0.8403831044329019	-0.2629831215599812	-0.8942862864310767	1.0556758317699688	0.8551197836799217	-0.8764072145535188	-0.5160339459393395	0.7364877956259436	1.1174153017471373	0.6708892902213824	0.094814214779776	0.25282222449648745	0.3116459570059865	0.18836903552992854	-0.07226210216729598	0.10690570272172972	-0.587912567482424	2.3756632681387755	1.566248435151875	0.20989916615872084	0.47779930323509523	-0.616838711101604	-0.05289263665753506	-0.8440987003767397	0.5718693145273498	0.40611093983776864	-0.00996347901873918	1.449526661183054	0.22457204852853777	1.0383941137864745	1.2952174890786585	0.1555556069665304	1.3453898196067287	1.4095109573599467	-0.14897623317724834
0.19707493464983808	0.3568578965533363	-0.7390559752359426	0.7609901887623598	-0.005824496336050922	-1.5010649396362323	-0.20074671093102897	-1.0912869870501134	0.46182954736238235	0.84911077740292	0.48217109647415535	1.795970639861941	0.04727510269895336	-0.21314593771091506	-1.0791680944680508	0.8167137425226713	-0.21830696652378645	-0.9162307210410999	1.0448060368623207	0.7946090149734083	-0.8184751279673161	-0.4392427149179576	0.7533916161717827	1.153960275366955	0.7082808831290881	0.10506272644443208	0.23066710487994557	0.29498696359259047	0.1908206036526454	-0.10022120916730233	0.1268237302465447	-0.6365291027563797	2.5015365087490786	1.4962868707115704	0.3466602579318653	0.5201002123429914	-0.619862185847361	-0.14427711009469274	-0.8014372907863201	0.5534232772699673	0.3788042978892774	-0.007702784281549924	1.3961440440148354	0.17289539350573385	1.0512872763843184	1.3363308987305154	0.2129378104645029	1.3273190558943257	1.4837374688831046	-0.12271682941812438
0.31819195397270505	0.4157090658161959	-0.7172115947445771	0.7458393774285422	-0.10697155548528406	-1.5416004445946518	-0.21326565457138416	-1.0621580889903461	0.44601338896175163	0.8770820976657097	0.7850261473755402	1.7882380473795194	0.05463457726995964	-0.19405526504183573	-1.0593600102518415	0.8098904293304819	-0.18495340610731542	-0.9371607036426676	1.0427007813495144	0.730697286625353	-0.7634789838796457	-0.37005112640353455	0.7840412244151491	1.2264222409956347	0.748232467681681	0.09792694762829493	0.17706203635628917	0.3032966610701498	0.21285701542237775	-0.11813387972022471	0.12873586828776848	-0.6326385941147927	2.667889715919781	1.4237156935401765	0.47167182166941846	0.5456501398564397	-0.6389281312209938	-0.22743299241591702	-0.7458073642968375	0.5921141391176283	0.3420597541233475	-0.06677802879178588	1.3325235667821025	0.11333867251984212	1.075272539552617	1.3543943077089522	0.21133711651249837	1.3302351057797825	1.5496366481438297	-0.09557399344616514
0.41607399580248955	0.4881316607809973	-0.6809867979955075	0.7576365338742722	-0.20087522348370931	-1.564345783750225	-0.21722857912800908	-1.0140677743598778	0.3633502594602925	0.8803818876135944	1.0632097573848927	1.8057281671470657	0.11696257439577833	-0.1686160415606608	-1.0349449281328764	0.7779312151297106	-0.11699474242465277	-0.9063207649702745	1.0206958901116465	0.6765990966933126	-0.7403118378439502	-0.3361741214560758	0.8090701297717052	1.2418251670465996	0.7795847638535088	0.05849449940858923	0.14740039032028215	0.31714832308371144	0.23780483747117823	-0.10561400703037734	0.1572795487824405	-0.5983473644037937	2.8195112046185087	1.299504566060552	0.5228989295774396	0.5535663358007017	-0.6826294758178666	-0.26242723566807874	-0.6608257950952342	0.6079033900632418	0.2541322254585519	-0.09467195890604728	1.2427636823539436	0.07655330639688514	1.1303402764224888	1.338745280166167	0.20145108252871374	1.3221531633451118	1.571388790316033	-0.0902180808844794
0.45602822734122367	0.5481518693973647	-0.6777990369539124	0.808797924359921	-0.28221879690737145	-1.5838040005435317	-0.21733122537062313	-1.0199185942879505	0.2792913506375937	0.8575935169122515	1.3693255726487776	1.8445149410836386	0.1738417360996256	-0.09286028644133917	-0.9282921324755261	0.7376769641880275	-0.020091828632501196	-0.8505453270031313	1.0121229015438087	0.6022666821139648	-0.7149152320678458	-0.2645533586123465	0.8068975797083663	1.270065265709481	0.7934846094105249	0.0498768773539381	0.08589306905090202	0.33419645583216884	0.2610562297817281	-0.08312777118105556	0.162963024582166	-0.5597350356878349	2.999122190336903	1.225238247234615	0.5309795425762579	0.5776073526458159	-0.7328489227395754	-0.29569935077716286	-0.5693169074400212	0.6842907004683595	0.17163921145395875	-0.11178131165536234	1.1097125815538864	0.046623264381363924	1.179421870493074	1.2933125551118467	0.14711390094458154	1.3103594949609736	1.6215276251957778	-0.08901367849051048
0.5014536023751843	0.5974286277790439	-0.6639173889964202	0.8482564530575447	-0.3495153649965646	-1.5717239390503956	-0.2074642448571707	-1.0561521900614896	0.175595968215594	0.9026635232479745	1.6995741728718787	1.8664092136499697	0.2342072685120403	-0.007140576621301941	-0.7996427668149335	0.701514947757123	0.048923152397287846	-0.7708415209620035	1.0052604089899122	0.5423474642034546	-0.675271703572155	-0.17503237470963023	0.8308250693236342	1.2324566835954318	0.7984781599533239	0.03188076277475575	0.048641709530273546	0.31150116701959424	0.28121670716422414	-0.0298049441204545	0.22199630780097834	-0.5289751521783947	3.157856072833883	1.1087291995812134	0.5625845118447006	0.595054299800364	-0.7644176876190996	-0.3173582626043602	-0.4818295100099353	0.7287510409759184	0.12019569975761887	-0.10646049916287584	1.0224487559952602	0.05681103210584633	1.2437098772605324	1.1859056453650079	0.11125568173825633	1.2869693623895955	1.6616459536251516	-0.14140439376135733
0.566487148637987	0.6382950156865189	-0.6095534342879191	0.8634225442556038	-0.3635621146464309	-1.5969959130998919	-0.19905504887996434	-1.086850805351731	0.06955498829356763	0.9205269605342533	2.0446318276880016	1.8706343489198751	0.25704393865125663	0.09376986712805353	-0.7167363492860664	0.636406484695174	0.09895080387649799	-0.6906280984553623	1.0117962200771993	0.49497527354973164	-0.6495792833000738	-0.09240123167252826	0.8722992723233396	1.209008803933841	0.7488977443856877	0.012680004100340852	0.006997512489119351	0.29168745021746967	0.29245680074019764	0.0407375882175086	0.28515448356454326	-0.43780873196757264	3.281955055380043	0.9617224912240644	0.5984354724319542	0.6063580632442069	-0.7826911412587959	-0.3666655151927809	-0.40714927430006986	0.7356394933040947	0.0288699069794484	-0.06099071271950487	0.9443448860090109	0.09744612706819877	1.252197691677432	1.0584445857365006	0.0682025695368647	1.2881448708850265	1.6920567631257135	-0.15151017196207173
0.6131056065722909	0.65428236083435	-0.5335523046037076	0.8770169431115488	-0.41026481390380215	-1.6036371103563667	-0.2244047728470981	-1.1167400764007218	-0.0127717521136051	0.8781208777201153	2.3994740625026045	1.8918066555838124	0.26253691386064804	0.18829758656767667	-0.6255449965398323	0.5481842776638267	0.1505662059965142	-0.6345493707124958	1.0297458103486792	0.4517909839211966	-0.6345731276592385	-0.048381323598130396	0.9115269148139717	1.1965898008013438	0.720771732678695	0.012610052466371906	-0.014832823585798783	0.24884930083119108	0.32174486791292245	0.11349328179820281	0.3405789395637586	-0.38194639522793006	3.3795185108266326	0.8215703924677447	0.5913823178737108	0.5761126205945398	-0.8123695932093323	-0.3970733906882987	-0.2972698635481305	0.7457313299777286	-0.05683491395024576	0.04608226799720083	0.8565488060367024	0.1543129068745231	1.2596793528772625	0.8838050943937876	-0.02337132090377697	1.2640525198907766	1.7437880078721921	-0.12772711971103148
0.6621534994985303	0.6494648046469523	-0.4810197500549817	0.9014756695841177	-0.47220317426421143	-1.6113724601584014	-0.22414958649204206	-1.166779439751357	-0.08776158305270053	0.8159472393613824	2.7304114677665154	1.9086964770509283	0.3001759617085151	0.25317289998646164	-0.5201100526954507	0.46944000078471876	0.18435858973505126	-0.5648517368089747	1.075808915292852	0.42974714453129287	-0.6754126306960202	-0.0031545133442562046	0.9599518247026607	1.1956344928680747	0.6563018134096372	0.0008458818636288867	-0.03491947617793558	0.22497606619575022	0.34104604989240545	0.196098726060899	0.42725781015102016	-0.27680685363771196	3.4446944598703153	0.746851666993709	0.5874298861093507	0.5039815871403495	-0.769134427713368	-0.4261635385297504	-0.21478788370475113	0.6915748483782391	-0.12222908698751253	0.18407017551346025	0.799817272675015	0.22237693329008099	1.2531589068046236	0.7239973170271867	-0.1423967011318584	1.294405675431808	1.7361026434321896	-0.07525820801817532
0.7116302296208866	0.6276358334076727	-0.3862471340999696	0.9500352846274966	-0.4793801752071459	-1.5923733072418904	-0.23898001957050763	-1.2014804400775323	-0.1690553235299324	0.7461643800955959	2.9858730317408844	1.9063949762455272	0.3477938091955709	0.3097028100602241	-0.4030285470336513	0.3761450753335177	0.2032342914832579	-0.4570776403035205	1.1065130241772745	0.45464170140086335	-0.7687328206484837	0.05368044798629319	0.9941616707659054	1.220028790118378	0.5969142578706708	-0.01598794439211994	-0.02888893018582626	0.19687627235310473	0.33995240119766124	0.32846833799867714	0.5326980323781536	-0.18723587965561136	3.43724718446342	0.7068865646979277	0.5847160052809717	0.48512731295270994	-0.7516771641695088	-0.39268166983909886	-0.15578255141510958	0.6453145915917576	-0.1812080531194681	0.3183559807087747	0.733299759673851	0.30226943665562234	1.2184473285021808	0.5369434998829945	-0.2938423062297606	1.3430636674928675	1.7237106923435594	0.002670590927313088
0.7832797701406843	0.6029160428018667	-0.2742207716328048	1.0007188510450091	-0.4543528500467334	-1.567567874349908	-0.2618470037859037	-1.2645930482415184	-0.26093251478901835	0.6322059192198572	3.1487655377073627	1.8934065577505854	0.4271100495793009	0.33059207243889877	-0.28840948008401746	0.32138513596692697	0.2238811952783685	-0.33952334495394754	1.1231627247483615	0.5178728881970642	-0.839656106728136	0.13988238110884918	1.0256437264034444	1.205518939588785	0.5705426362686371	-0.0354629846868225	-0.0016776152020472335	0.16828315277226266	0.32593829596283014	0.5307170520770119	0.5997322086757138	-0.10698409134660358	3.4379476707640686	0.6988967634988865	0.5631468135833728	0.4613878796611918	-0.717867568201332	-0.36646088066533383	-0.10118749568645025	0.6181831962500103	-0.2632081104238825	0.383469575385736	0.7045928500634318	0.36396672385694784	1.1779949092178357	0.31432983985808216	-0.4162305839701201	1.4231397177582157	1.7394287490688054	0.054816264446972504
0.841193992556532	0.6116506306654983	-0.1616118047400084	1.0524712006044212	-0.4300750895369968	-1.5472893518425068	-0.27886808958649056	-1.3074966931984566	-0.35002406487751025	0.4731105874047178	3.197578825657236	1.857615915509911	0.4985650870204673	0.3282549360468687	-0.25413764885177803	0.24564768727172287	0.25191613385362305	-0.2361158517891925	1.114635793031102	0.6001228952816514	-0.8701999818746078	0.21175421499828956	1.051602387984531	1.1930845804066001	0.5218667267781479	-0.052929988093102606	0.0006438791455441753	0.16058241372999127	0.31880021603218994	0.7295277965422885	0.6287967261701277	-0.07313668261838371	3.4716386039785974	0.7158190054995245	0.521620690162222	0.424163521129457	-0.6932951811420671	-0.33977656062255523	-0.08550912622719321	0.5844926245039964	-0.31085059455122926	0.4690829577171528	0.6454697440174478	0.4271482766010636	1.1010722223301372	0.10942487352497002	-0.5548726948992194	1.4885017627062098	1.7313597541556707	0.09397265437829397
0.893909648108439	0.6350621255500898	-0.03164810845615114	1.0931455797607015	-0.4083971366468397	-1.5119310748944934	-0.2835044774402271	-1.383379233790464	-0.42698764589376176	0.28728651463201305	3.1509743173156184	1.7774344467078307	0.5372223702643438	0.2806551486117202	-0.1969735241772374	0.19129064146988167	0.2714640436433414	-0.12579441997531593	1.0930364827974925	0.6784161229109212	-0.9189624593288528	0.27880933533868324	1.0421129381048035	1.1461831635914277	0.489253671177281	-0.05218519271546248	0.005584807329410942	0.14834365670966737	0.2736049344098723	0.9016444999135198	0.6597435358590716	-0.053716591690526824	3.4507092715154677	0.7070274073279792	0.5039794991213264	0.3873071592702126	-0.6781717678810649	-0.2888180688588293	-0.07518475463770896	0.5382444098084472	-0.3551003277511663	0.5805012397217402	0.6123708424498342	0.47172492588883685	0.9927612527315967	-0.0954674165564174	-0.6393720530082809	1.5440293200957833	1.6998520166014994	0.1225197718708462
0.9663118219994002	0.6029124721257717	0.11145879812914397	1.1074845622714307	-0.38502497149326775	-1.48060264066052	-0.2996056450158664	-1.4559495278468293	-0.4643647873968442	0.09482342490119608	3.0858275803648523	1.6786441540170962	0.5260651140745292	0.23163174463692604	-0.15444207435084878	0.12441403516513243	0.2738715960358254	-0.06019172095747673	1.040196264649779	0.7710611930381367	-0.9570227580575772	0.3439932696405735	1.0288917934126456	1.1369121506451259	0.45715131079487115	-0.045374729199370516	0.009942024856612353	0.16365664913645867	0.24349192148918736	1.079047236764348	0.7016766614460933	-0.08940403405273209	3.4250770030667335	0.7325038270666486	0.5559936170190752	0.388712609721635	-0.6335813469524324	-0.2811223364157545	-0.09905660438679033	0.4940085414021592	-0.3183356958116542	0.6337171715120139	0.5577610930838969	0.4860918393962641	0.8319980917082338	-0.27264521492886845	-0.7287712217172142	1.5864453706201993	1.6736081600917068	0.17177030421751266
1.0494435989051212	0.5819961656963784	0.25503993961875954	1.1078968432930751	-0.350482036600576	-1.4971068513775314	-0.29692281005700755	-1.5097939175356017	-0.513444863056421	-0.10318696121197653	2.997198658965351	1.550061415783009	0.5513596747485163	0.1618663328340401	-0.15236503922889683	0.11835799403556484	0.29352060881312775	0.02485439254939084	1.0180821402055789	0.8548220839920149	-0.9564066452775762	0.40705362725705385	1.0422860152910016	1.1481640940012772	0.4699247414122726	-0.03135660553292373	0.028120684762803716	0.1709623480668446	0.2031576700835293	1.2610644038997343	0.8015219531210676	-0.1589073620067974	3.3963624412797286	0.7130715681947434	0.5767870969071682	0.3502376018469053	-0.6082003211189118	-0.257122093521306	-0.1144735460082991	0.42831611300560624	-0.2785756251602949	0.6785105364389776	0.5296016196405708	0.4978046800595381	0.6356066082720555	-0.42976777460055143	-0.7884958288968804	1.589949603458147	1.6025817742748572	0.21528153473544304
1.1274755860538712	0.5417225100206766	0.4039111746099248	1.1392570439428302	-0.31253639779956877	-1.525573888057875	-0.3075561812001254	-1.5279334063397298	-0.5166899976627352	-0.35854259257295695	2.8759199486237725	1.418067821732461	0.5813557022087605	0.077461074213974	-0.2177620016544884	0.09586170786360443	0.32248710695817673	0.06936500580967231	0.9192342336937367	0.9018800528645832	-0.9834382338231837	0.4561899929088261	1.0580860384108932	1.1926319810473527	0.4283596267967501	0.015534306437746764	0.047377826620111294	0.17534954530862282	0.14848548484016472	1.422782992626235	0.8958936051444197	-0.20467427156818205	3.391987474209011	0.7311497257805863	0.6300741431097736	0.3251797229833052	-0.5878943220067845	-0.23217980745882344	-0.12123777191713261	0.4089490439496329	-0.1935211477885594	0.6917483778879234	0.47285579756979057	0.4625491023337899	0.4198144314431942	-0.5558757916976536	-0.8775538111301568	1.6340847601337956	1.509854756771327	0.36842730437715276
1.1815370194583115	0.4570003641789781	0.5301539687405543	1.1842431667720557	-0.28132661347055554	-1.5328859826118786	-0.3079454573303434	-1.5295092225820626	-0.5030435402009921	-0.5484217497343107	2.7119912039410026	1.298219750717821	0.6331468419681281	-0.007342596016618791	-0.2643584592431555	0.09884958896771139	0.3328828023860818	0.06324856239668446	0.8024388459403653	0.9548888008632291	-0.995624492908892	0.5080276498829132	1.0682948866731663	1.2288641761814056	0.4307118188532034	0.032675672927273705	0.07421885591758312	0.18258766691382194	0.08949432909794053	1.5495831852768904	1.0067897117309026	-0.31512629883221566	3.3879205060489945	0.741170678908721	0.6604872992134051	0.3136857794056109	-0.5709351335725771	-0.1818418835408238	-0.16348681135716606	0.3523690915501728	-0.08869645633967187	0.6971784864961669	0.3865077889595375	0.3987005853578537	0.28843173342865747	-0.6512992643143238	-0.9450652388755728	1.6776300190378488	1.3981853871352823	0.522384423527424
1.2348072723278931	0.3782948075573839	0.6395442515236024	1.2153225482952148	-0.19895001389916855	-1.557440274910174	-0.25518554849053643	-1.5162157608472544	-0.49614945294136004	-0.7471503864275554	2.5246760855438604	1.1723479435290598	0.6961459660507534	-0.11283361462677392	-0.3093068981351232	0.11132004134919819	0.30937676356746135	0.029498984127136273	0.6820441440406481	0.9832743556404271	-1.0368743404065952	0.5465378423052365	1.0744897942889675	1.2249338356742254	0.40357454225399814	0.05464257650219614	0.09517676027192523	0.19738405976019935	0.017216278019687864	1.6568666645511165	1.0674469153681092	-0.36779876904393943	3.3825032583752277	0.8065699481541555	0.7107023991837165	0.31323679979442814	-0.5535641564875804	-0.18463055946990792	-0.2130874818276171	0.2929855898557165	0.028413170937629594	0.6308045167700401	0.2901103526359227	0.31190742183733267	0.14451891596757466	-0.7629320907610071	-1.0267374587334133	1.737817597341111	1.288535065660483	0.6430534342976673
1.24929088724709	0.29655489039024374	0.7519589225311363	1.237282191025729	-0.09292341164105154	-1.5439138054908226	-0.20553433957768036	-1.4994572461533058	-0.4852497371199013	-0.9182998398265643	2.3301101476426216	1.0480401010061389	0.7328724978906602	-0.20218387397932883	-0.34574865093804147	0.12450917823051606	0.29228574997119955	-0.02191983814537061	0.5157471325490898	1.0011106729140837	-1.0596684011995472	0.5941973542839233	1.07296228058042	1.2074958289329292	0.4086613272519285	0.07695094513042526	0.07252863929848907	0.20696129782180323	-0.041627783635173644	1.7166657638905782	1.067254622566301	-0.48352313523029355	3.3637821475287266	0.8190968940784134	0.7048872161675976	0.32874361965679694	-0.6184007444336969	-0.18198308232204247	-0.25903669492525944	0.31085398306372636	0.1220414046861333	0.5109354764437141	0.20092389196451704	0.21289220616776477	0.03140729338053696	-0.8435477305008543	-1.118042337947545	1.7407610843322228	1.2128154368636372	0.7474954548966687
1.2444132255209173	0.26736961226000877	0.8047133709112746	1.2515695523734807	-0.03242636348980653	-1.5395886444878402	-0.11951715207642648	-1.5030643003372037	-0.47596506097282676	-1.0865832529464503	2.183153590189829	0.9508709117317945	0.7719972578784164	-0.2824171878949836	-0.4011386509785958	0.16945634280954622	0.2622188421835056	-0.11093105460929649	0.3706640533392911	0.9941241877692505	-1.036522854177353	0.647463987092791	1.0423541330924457	1.1740277227428533	0.4041213832761906	0.10457210015652418	0.04857555811409918	0.24749845618196656	-0.0571998119346548	1.7322358766087596	1.0250970269250643	-0.5928152136692423	3.324628650092472	0.818198519302444	0.6932630303365054	0.3315764636574706	-0.6604418155582893	-0.16553403058722677	-0.30880872489062183	0.3298727722710395	0.22020469848562874	0.4171698182781133	0.07865996278913613	0.10807012705886035	-0.06177272058936887	-0.8864603987318201	-1.1909190017200217	1.726128532922284	1.1508937501221679	0.7934321550137847
1.195926675666	0.19183624428122786	0.8402655526919496	1.2060214471499768	0.02540773775945344	-1.5427953689326528	-0.03171711627972075	-1.483996470683744	-0.4624093128910099	-1.2397720905679361	2.0701556647467476	0.852702613837206	0.7573544332139495	-0.3190230484415378	-0.47043089585744424	0.2549348546370957	0.2219598630029799	-0.19907520594346134	0.24838853307594433	0.9472839513811889	-1.0253475908240952	0.6953968087809537	1.0339358013328328	1.1686636121226273	0.3642694711652323	0.14413520516381637	0.010478168441446348	0.2917631378614648	-0.058902889993237895	1.7147163935094756	1.0368965409895052	-0.6825367186122899	3.252022323337742	0.8046756147799682	0.6681405126766985	0.3293925892573299	-0.7397430398415281	-0.15500053768959612	-0.3432835169485042	0.3408799960131401	0.37803362882638547	0.3617605910220344	-0.07989407252072288	0.026831510326623138	-0.08782220783934411	-0.9133293574799757	-1.262167473758143	1.668425727499954	1.0554552206607164	0.8911382391847515
1.1372766842631061	0.13700637043657798	0.862026125380911	1.1385585132482439	0.06256691321987098	-1.5251380106111987	0.07585661373501754	-1.48270012567855	-0.4462492493930011	-1.3578076968002628	1.9777456411518592	0.767813680800437	0.7014653033700536	-0.3607760687135181	-0.5051965090979045	0.3484756029259868	0.20587345198254914	-0.2851003104596381	0.1837764151861554	0.8906713967850513	-1.0180722188557192	0.7168616364095298	1.015803136815474	1.1656635249413285	0.33348891473448117	0.19109986154834752	-0.012857204535713363	0.34611086075431263	-0.08539162648717168	1.692814048391869	1.075518107072848	-0.7652556738508197	3.184242592979148	0.7452510911050572	0.6527508461659223	0.3420270973299437	-0.8169422123015451	-0.12719091920182418	-0.38161835113332765	0.37294112232998144	0.4964501997564871	0.28437217511607454	-0.2038104909026092	-0.09691247784654203	-0.12812417298340453	-0.9044964873410949	-1.2970921262797352	1.6092816166211545	0.9680222055711944	0.9448935954192574
1.0739777121826657	0.09521589155571232	0.88230540436737	1.0445482537370618	0.06067324227614788	-1.4570467436953494	0.2196060499866538	-1.437894661176591	-0.4483280375025359	-1.413888388800421	1.914440409327625	0.703346842346255	0.6666550576538466	-0.39451102042424685	-0.5302455853521273	0.4698129277333554	0.16209480692735284	-0.36633206947432667	0.1332578899316527	0.8364553279415301	-0.9701567759684059	0.723223044667564	0.9925215211951117	1.1970933175885072	0.3176057039381074	0.21144867126371497	-0.038103667589542624	0.363253501245533	-0.09489739489899691	1.7210145717521037	1.0869139603960192	-0.8744459336239707	3.135487363915253	0.7139297022192679	0.6336125013973296	0.37880502006120303	-0.9109491949635593	-0.0838617996449319	-0.4201643187171563	0.3997658206683162	0.6059838422743798	0.1933560082053539	-0.3436776631573425	-0.21460406475459445	-0.12595396400904496	-0.848472938770424	-1.3663157616175154	1.5728237050717575	0.8648214874599036	1.0191052539813286
1.0515712096053176	0.12659642134916424	0.8811906104834213	0.9685482050193321	0.055003257900996375	-1.412331569152999	0.41968930336841004	-1.388588594381352	-0.49750014205689	-1.4264099099186764	1.8646039996072339	0.6167194615108577	0.6711241899775151	-0.3918261393782568	-0.5368832535928223	0.6039241253772554	0.1064810976835819	-0.3940235465266603	0.11273317409224512	0.7717097406345361	-0.9270549510464836	0.735174824971354	0.9658327193476085	1.2559102207490143	0.29656822563468105	0.22203095215330984	-0.07553976434263417	0.3633424028170696	-0.0902319361054605	1.739533590372576	1.1236094192716757	-0.9657515318209308	3.0777172141159275	0.6931292577982944	0.5808722098648877	0.3646911401057934	-1.021675353143125	-0.054853188116634956	-0.435455391499887	0.42448973861211153	0.6548343866837738	0.18416559275737682	-0.455856442846631	-0.3256838911719554	-0.10845838732162885	-0.7881461074088075	-1.4638315288229147	1.513591281009129	0.7545777553803605	1.084392856816021
1.0554389356426572	0.17929617266257095	0.8735473615626306	0.8923326551532271	0.051424887423023605	-1.3508189235718653	0.6327059833195584	-1.3275877403172986	-0.5684691787326378	-1.3855920427450454	1.7944979165492136	0.5313478457620923	0.6364573247711717	-0.34036911611563136	-0.570818765284355	0.6705881806941412	-0.0017619345893328474	-0.4336073443735605	0.0466046127613874	0.7169222957700525	-0.917881515172781	0.7637004579514075	0.9324268376742447	1.2815192623510123	0.2686926748724633	0.21562285411142762	-0.09459528081329253	0.3336355874282689	-0.09887004331118711	1.7311397009128715	1.1426469846851268	-1.0487160713585064	3.027937370221917	0.7006110195103646	0.5917474325695595	0.40502384468529373	-1.075157187267287	-0.029098969175479106	-0.4821226572670271	0.4497066296534168	0.667718250965075	0.14699276938714453	-0.5882241861343562	-0.4237590649217385	-0.06244953245333314	-0.7052093380951876	-1.5206003044265546	1.48584636532448	0.6612379102719252	1.1738109091208433
1.0408175146132475	0.23970701324373342	0.8364368474777173	0.7725819569896825	0.10759760115420838	-1.3194981724153274	0.8378228525207726	-1.276162320927528	-0.6929698226438336	-1.3184148724273594	1.7114083383810557	0.4449454143872268	0.621301308564603	-0.28299386566761364	-0.5857542656434259	0.782050947303461	-0.07751330584151002	-0.463197041912351	0.00446619437709665	0.6699068877824832	-0.8706032247859452	0.7339733957532529	0.9046074403978949	1.306312008680082	0.24192306159881646	0.19420183172346248	-0.1438555929076199	0.3346686999403897	-0.09084590848819382	1.6776148498680143	1.160450446495794	-1.14083157316326	2.9506542221024397	0.719243493447337	0.5709064423851549	0.42899562956740783	-1.1511935981371388	-0.032098550612911156	-0.5067279577483759	0.463099692661327	0.6093430804646272	0.1142512963102142	-0.7091341708188252	-0.5144522918283374	0.01604483758960267	-0.6290683283083877	-1.5458531649453668	1.4339216428713037	0.5551794885390402	1.1798072829195374
1.0104365675463054	0.34753978880225744	0.8127831644431478	0.630544193383091	0.13413201146732942	-1.3115986654320055	1.0628099034080773	-1.2691784678593752	-0.8226223291846348	-1.293342821685998	1.6273224426359234	0.37103702530600285	0.6331991269367625	-0.231979820556041	-0.6017232699177189	0.8848057087906431	-0.15397413504940055	-0.4542408798948375	-0.012496733504026981	0.624696257624992	-0.8602696238429397	0.6863278410949201	0.8643148365230016	1.3085434851638	0.18307521100061877	0.20844296211790816	-0.16547530641331037	0.36346559128125444	-0.08134839507411491	1.672391678521104	1.1413358098190935	-1.218107323821105	2.87856250699402	0.6935055088242865	0.5567143829777651	0.44139679612777244	-1.211656135025918	-0.04581892393466151	-0.5077871497788433	0.5094532756525275	0.575176371484838	0.12590260922170343	-0.8154189473120386	-0.6063070230367391	0.06524779988718152	-0.5556757616441386	-1.5687154157936742	1.336169237287351	0.5230518561413497	1.1433912190508004
0.9502716726101618	0.4778335452688798	0.7681613866889478	0.519712592875931	0.11283131681832023	-1.2846324356100802	1.242097028036191	-1.2573799576537343	-0.9580795384998385	-1.2265579913964002	1.545998519429594	0.3011906833099929	0.6591376056762042	-0.16710392012925834	-0.5914831174431759	0.9959419659745224	-0.18897110253538024	-0.3910005766539514	-0.017132963133654276	0.57101591544438	-0.7846260518213121	0.6137294736976753	0.8302381946803342	1.35170045049434	0.14742893296388632	0.21963973767319792	-0.24204538626799846	0.3927489544477335	-0.09405427153519322	1.6360006702593455	1.1486672137357157	-1.325899319084005	2.864618067533192	0.6147583823251529	0.5690081549768046	0.4187523134889001	-1.2887842541657233	-0.023417138994272443	-0.5281991403681625	0.5340427549405329	0.518544535872375	0.16212733215921848	-0.8989009087917044	-0.6402186979438251	0.1655397442686227	-0.44612417794515047	-1.5753443153405056	1.1991320408619255	0.45129912342102313	1.1259612070024982
0.940906157350691	0.62720675954404	0.6961308605258424	0.400451256454589	0.0755672338558733	-1.2895410303058523	1.398307926032319	-1.2233517377989043	-1.0865851134319713	-1.1433079337542673	1.4510841287048997	0.2538024922972492	0.6718304503925615	-0.08839940956072409	-0.5892198583917534	1.0749394977633364	-0.2310088262910181	-0.3386867507353978	0.0023288743365454316	0.5115982984899755	-0.726835628270847	0.49140250193960444	0.7952229746587358	1.4092217879890003	0.0783268436232912	0.18714156391581627	-0.2886139183284276	0.4479569170209549	-0.1417226729186397	1.6477723639204878	1.170869132540039	-1.4226565712623391	2.891394770837153	0.5615661450300028	0.6040632215351823	0.41026995881235057	-1.3787913074964375	-0.006236478139433352	-0.5469837076383833	0.5072867341520417	0.5061792473496326	0.2045470630293778	-0.9780541058519077	-0.6653020497111009	0.24862095752990915	-0.3885944998765228	-1.5439196891896765	1.1032110620804827	0.3798605752278219	1.085367107319739
0.9457481629504454	0.7036449368452982	0.6307755026190618	0.3377324382040762	0.01740618826680429	-1.2764921464678296	1.5310124706603223	-1.1543413733177288	-1.186955841586177	-1.0617178878021414	1.3316773376949944	0.1934962859886304	0.6618694001787314	-0.02291296497844103	-0.5790923593343368	1.1426252905081613	-0.21126290736971964	-0.2707322860231384	-0.005807617756986669	0.41400530696695936	-0.6865316483047489	0.41187469718184905	0.8067827160798563	1.4507906144964662	0.017968005349587406	0.16331617522164693	-0.35937292444801716	0.48254929834437227	-0.23041724964637966	1.6288759884273758	1.2195508106153576	-1.5592981886213184	2.9704491047124364	0.5078366937030869	0.6216043705700222	0.3809786040420742	-1.4741838558977185	-0.03264790959984239	-0.5285872991297169	0.4836597754290394	0.46568255133748304	0.2845778426481856	-1.0079792172168625	-0.6615855835193377	0.3737570841298025	-0.32987418613497266	-1.5418688977924129	1.0427276774818703	0.32489927963582665	1.0395181686346378
0.9637024681209141	0.8260285031451063	0.5605078009309806	0.34162336615643046	-0.02993640834538485	-1.2652923461323506	1.6672083648159066	-1.1085804225187605	-1.259693330429421	-0.9427097714447376	1.2008155008299732	0.17701897129022887	0.7081055125621651	0.058747664813818566	-0.5520162536817902	1.136691925605286	-0.1846607172503956	-0.18521495283517073	-0.028029520904106302	0.3359442320929598	-0.6628931286364239	0.29785544393974617	0.7526317615539029	1.4791136358276673	-0.03852648970062098	0.10586871169801437	-0.4218809241634247	0.5625061067137107	-0.32372221491423253	1.5833115266299955	1.2244064928782425	-1.6808222505401962	3.1114020027137856	0.4661553233582545	0.6391320004148546	0.3412642480161822	-1.5387937664222782	-0.031188695980595434	-0.5144361431640012	0.4418605488596777	0.39341441768630914	0.3696349424475784	-0.9891437515871772	-0.6614365059713996	0.4623311119627559	-0.3137160107983309	-1.5177606568961177	0.9763736096825163	0.26815935150753123	0.9640512257696996
1.0063842969627719	0.9304098631901866	0.46628953436149195	0.35705631811861677	-0.06265333818184095	-1.2630654884562393	1.7682201154382464	-1.0441598973302821	-1.3041868305967894	-0.7419382833187332	1.045484263959008	0.16899678847591199	0.8052905105995217	0.14320059602147933	-0.5153184062069356	1.1633652871218023	-0.2134945751108483	-0.11939718700346251	-0.08811418420202569	0.25125391387625984	-0.6443485173684855	0.22381744239036	0.7431802809122615	1.490014814680403	-0.06324525522578864	0.033648701304416974	-0.4749458645303227	0.6127463257203013	-0.3925962650391594	1.5429444654662718	1.2608499287230726	-1.7785592654123257	3.279910434182317	0.4405611994216138	0.6547766002229167	0.2866630917328267	-1.6064358340617235	-0.026594733803626962	-0.48080893481648834	0.36072903094288045	0.36230783664695176	0.4769956495261621	-1.0006086545449797	-0.617550971364997	0.5775822033937746	-0.32846396561706687	-1.4668342084725725	0.9248192881556904	0.2526851110804266	0.9250417622807412
1.0834966451536467	0.9678255497194369	0.34773449027336206	0.4058261345376386	-0.02752523670487218	-1.295573474013452	1.8080401011110276	-1.0464747961376593	-1.3207967324020309	-0.5282737476486147	0.8688838082641727	0.22669210130704923	0.8960126996865684	0.20692900400308706	-0.48208388324693097	1.1971958280664754	-0.21568861096605949	-0.062215933694115155	-0.151846887510633	0.1717721022312879	-0.6720758369997388	0.22378005368977555	0.751961357827202	1.4650353711156439	-0.07637874769071064	-0.006629087716238213	-0.5322498053451244	0.6937031641261149	-0.45304135303549564	1.4750156264779541	1.2636638968833955	-1.88879181150865	3.4520257556375205	0.4726521926787532	0.6980530724874779	0.21464177376778076	-1.6867711441052293	-0.03648391352829039	-0.45076088374245293	0.29007319134815857	0.29619650696337896	0.5843229605693758	-0.9758087245225096	-0.5429015992340676	0.6899249511859473	-0.379096983592547	-1.3944997129093022	0.8450390441856912	0.2864184940700252	0.867427861288087
1.1143011291816978	0.9527887185480989	0.24018095503538692	0.43296592655880967	0.02909017900336335	-1.3026417063176612	1.821371119455609	-1.0706529340794746	-1.300953618126856	-0.31360710592634666	0.6841594577483596	0.3233989783490455	0.9485103856568144	0.24317863236031978	-0.49881469367139797	1.2337431921003812	-0.21224553566984725	-0.017888907860636412	-0.23227147198931092	0.10630536534580728	-0.6839293903272283	0.19604254406570662	0.7679654686396695	1.3989453578946571	-0.06831109737606082	-0.05303074027000922	-0.5660379132993989	0.7552696686331605	-0.5767078675991419	1.4449016276586497	1.2355472403200563	-1.9494861891910986	3.599521902317845	0.4683172577295383	0.7619187883053744	0.1448959600120659	-1.7285730254918767	-0.010048390524419876	-0.4400535222143054	0.24038065640968548	0.25070874051050274	0.6615198480439138	-0.9701193177797481	-0.4429341638176777	0.7774799193701124	-0.4452979840098544	-1.3109468113919265	0.8051086239517604	0.34535022769763996	0.8147769185800635
1.0987603582981396	0.9428863767743527	0.15730735896996276	0.4827658949062056	0.11205772686824625	-1.3041846123244936	1.8087495295726395	-1.1072458898498836	-1.2457333748402704	-0.12812179447327326	0.5064408679714314	0.44590914185442704	1.015974077477484	0.2595760341663824	-0.524439594004072	1.3195934078773763	-0.17764592375181584	-0.018161793956873104	-0.29919419218378474	0.033981524433512114	-0.6892773355065074	0.18876392838586886	0.7968283273306019	1.3566224685261592	-0.08564091598291645	-0.11371705633690307	-0.5955892332277146	0.8311339893368521	-0.674465600812552	1.3584169547452125	1.1930395484655083	-2.0036030036343524	3.78593728292379	0.4425370203174734	0.8025835461917566	0.07517360352721926	-1.7602623730548252	0.023833493515693818	-0.4226613439439496	0.225233963909871	0.20001043810815844	0.7331079364352411	-0.9469510690311692	-0.35265542457383936	0.8888186016202569	-0.548783297000735	-1.2520290321470664	0.7843550257519734	0.4092716005447093	0.7155611405617363
1.1073226470340964	0.9576724750702983	0.108991127094263	0.5495952650676647	0.19682737794283203	-1.266352411881679	1.7940438311687437	-1.117864953358526	-1.1560138635653985	-0.0019162329351536055	0.34022179049579837	0.6095418828618067	1.0543798353193474	0.26879989113936575	-0.5573473475360788	1.3830602924334716	-0.16216710537118287	-0.020164133972739025	-0.3473935262909484	-0.028354089406290826	-0.7188673216819483	0.23085861444453962	0.8007939781054662	1.300202725543381	-0.09785912843906155	-0.15898452182709483	-0.6411312015053523	0.8894795881741361	-0.771045085454983	1.2846639345616093	1.1551167297226022	-2.051492619448857	3.9920584491979825	0.4200706087867537	0.814007261748165	0.014181680851129868	-1.7822412446060105	0.0654239383469098	-0.45226748241575054	0.1942148547739478	0.2098067412604359	0.8306247066879798	-0.9124114637171253	-0.24702628315206118	0.9709044804211512	-0.6575916867451823	-1.1890445026894385	0.8226237862746384	0.4922748119944801	0.6062666030307532
1.1102960788736904	0.9352467010284975	0.07119349665709865	0.6288741524012739	0.33187932642292733	-1.2157968705676272	1.790093899807386	-1.1202929860822792	-1.030957918977217	0.12547896738684108	0.17839803045905778	0.7847544852806185	1.0553136857354726	0.33830354344298785	-0.6008850759392693	1.443393414033063	-0.11301341810263292	-0.03535805531353104	-0.39540886571634004	-0.10098652411293382	-0.7281803600381415	0.2634580931715303	0.8001802001466809	1.258287175598206	-0.10136589193031584	-0.19298555302895776	-0.6539330123569813	0.9237512653098608	-0.8549992989801034	1.1830978720991905	1.1285666429238914	-2.0469707866864204	4.187018687363922	0.3996997343874366	0.8083533433557083	-0.03841165517259542	-1.8349973817097056	0.08562142683382036	-0.469035368059744	0.1539881559383396	0.19122562316754035	0.8706591799461666	-0.8890487099160295	-0.12012044708063	1.055476196355232	-0.7547873712749512	-1.1405738232904603	0.8954975963053983	0.5174034292089238	0.4854781775479592
1.1169729294653705	0.9153084027815293	0.05702462500100099	0.6792723756134669	0.5285314429958426	-1.1954549626713797	1.8035688827555334	-1.154038458284869	-0.898011275582566	0.22069575849198517	0.023084837943064297	0.9416118952025133	1.0754391023208447	0.42888983572986755	-0.6580486123111795	1.5167955677214802	-0.07340440458091853	-0.06300954443065632	-0.4470517366542929	-0.1543905004439527	-0.7379203008724207	0.31022298321044106	0.7997272750130364	1.1823038253119516	-0.09147078424221025	-0.21136899175809987	-0.622217206291818	0.9424345111146994	-0.9324881317869231	1.070187265547805	1.067568398946806	-1.9953413674057223	4.348287992315334	0.3680906241288286	0.7852393910684564	-0.01036073081486565	-1.8595064446635898	0.09837933501692016	-0.4936922535262848	0.14495273050744112	0.1565306040719513	0.8901078165444769	-0.8425380687768097	-0.03644332839364093	1.0854972819119415	-0.8315080623571267	-1.0902333255533687	1.0182280569505457	0.5427929965807217	0.37727622054138904
1.1167874212400841	0.8962562249383572	0.08757609519250106	0.7450859858267904	0.7229018488335992	-1.222075111014161	1.8265216220596954	-1.204097898391876	-0.7811683518205205	0.3153729914069305	-0.12105368628528317	1.0932129431312627	1.1153458523516877	0.5224090042365648	-0.7141072444385612	1.6167539885934712	-0.04408181673424057	-0.08328073084204954	-0.4652547014203545	-0.19212959380181044	-0.7543507109176499	0.3624065985077543	0.8163065545697131	1.0967512314301762	-0.06631454589928913	-0.16739047988585615	-0.5983429610760911	0.9436621499699983	-0.9432664441131144	0.9408659608348671	1.0093975142620337	-1.9193088594358767	4.487152488725166	0.31828766412397813	0.8189840618525286	-0.040394271649633086	-1.8602013807954272	0.1459682702338893	-0.5084911487662424	0.14967831040971222	0.07324503639950038	0.8943096449946888	-0.8278676725430504	0.059436786725829006	1.109339857798797	-0.8727033232356431	-1.0579197793228947	1.171453145712761	0.5204355620517812	0.3045535480730572
1.096438373525006	0.9197617357245305	0.11266462218440847	0.7723053226186988	0.9530035194170505	-1.2611099463119744	1.8408068606647312	-1.3145074407548338	-0.6809527683859712	0.40350155435211654	-0.2413727665769198	1.236988673929399	1.1467660330337854	0.613363331691627	-0.7355791792289379	1.7406848243038002	-0.06574566975547924	-0.0893035727552883	-0.4491130588915032	-0.21122692974370025	-0.7626615844838799	0.35335456570374785	0.7625365480746956	1.0061931310990657	-0.029749885209682858	-0.11365160159368896	-0.5672355710459873	0.9202897015262712	-0.9525171386348387	0.8223722212953779	0.9914273858445896	-1.7373251320874474	4.634248467244704	0.25123148193787015	0.8153764659990053	-0.030190135419103516	-1.832600631908381	0.19231665050919697	-0.5527045289558201	0.14986082335039366	0.022687616694703712	0.8385946488433376	-0.7964708241416053	0.13409578224128418	1.1043477490860418	-0.9444206208455317	-1.0232288528076627	1.3038911973026717	0.48017984289311544	0.2087624380703299
1.08222844346805	0.8915868875156642	0.14603366594235112	0.7945483999480669	1.1340960482838405	-1.3110389738204717	1.8263662234442948	-1.3950246726709605	-0.6145274026248453	0.4877429776474793	-0.3900090915118083	1.3325758874449676	1.1297198158406443	0.698405574256624	-0.7745625301313607	1.8779441937162287	-0.1228167666498444	-0.12555051075198748	-0.4061519733766966	-0.22264139029509106	-0.7569097708681702	0.37474141843594644	0.7386446865176959	0.9489551531318196	0.005581474451148148	-0.06485367483981143	-0.5872307031169718	0.8296331471140512	-0.9374100495372977	0.7070488317156367	1.0233582028870736	-1.5223386874369043	4.8047654202880095	0.2013762089561438	0.8473976331883956	-0.056459498671224115	-1.7900197635111088	0.18801168314845743	-0.6327257464527042	0.14429888260139295	-0.019764092228376728	0.7633902469076393	-0.8126146541960596	0.21468823115870211	1.0923315869272718	-0.936318518138618	-0.9985834124372441	1.4556209638066586	0.4111533394122883	0.16102021905411573
1.0155510052254797	0.8867605903131857	0.20270864275246686	0.8525829555651256	1.3285142166637085	-1.3753210875617372	1.848904739683325	-1.4819449677662164	-0.5603464720132565	0.5183792222252718	-0.5241962224095265	1.401464137274071	1.068612902716594	0.7925780596299161	-0.795553677864963	1.9887690564903289	-0.17104348204696712	-0.15389406082212717	-0.33272100493461576	-0.24209596803911446	-0.7314669424672615	0.3860940828782892	0.7105149411485199	0.9206442549977407	0.04995161202916162	-0.02974565041565313	-0.612520160903945	0.758768629997914	-0.9325405427122142	0.5769086625890697	1.0660865112326743	-1.2914470541519651	4.966766702700515	0.1567431794929553	0.8686700786653276	-0.04810069058575242	-1.7096145266024663	0.17037669726604673	-0.7273976454608273	0.188205286926101	-0.0519980888247355	0.6528190098001695	-0.7539792396522764	0.28012859037959814	1.0515822931751506	-0.8991186639640448	-1.0483735327506456	1.624982500332559	0.3062702397862173	0.10284947670574345
0.9206555976388554	0.9425042001705503	0.2695753167580148	0.926846193047432	1.5259669250718637	-1.4685915896664967	1.8730305046562479	-1.500545866441009	-0.517700856482253	0.5302113562257813	-0.657623904958902	1.4546867989824999	0.9728292569090524	0.9369869127074582	-0.7656119500971921	2.0561023745960876	-0.20540454334052627	-0.20804017531677835	-0.2437720850272714	-0.254214233031989	-0.7006651302089649	0.35289621576230695	0.6766331518946476	0.9240613801600593	0.07143974938775682	0.015595471043804172	-0.5992190801665762	0.7049055246483895	-0.9031736984838126	0.4796508191148	1.194564885104298	-1.020531006628007	5.1241188145233	0.04790603110219342	0.8123833173313253	-0.03779674801161565	-1.6094161742430864	0.12257685733846255	-0.8156232354595616	0.1874336523181294	-0.08790202659569257	0.5381397133703703	-0.704618268962472	0.3124049267588697	0.9874971270377906	-0.8761694210118799	-1.0655635044331677	1.7654158959924142	0.16831338573087104	0.06716114246427793
0.8458543446473694	1.0042264786678914	0.33611259409510896	0.9878518769692741	1.6906023638975718	-1.5443767795052425	1.8878229976045318	-1.479020084119925	-0.47645328146754107	0.5633452983402456	-0.8169353706681726	1.502937490017612	0.8934544095773947	1.0620688590416691	-0.6913812902968044	2.1341221969278923	-0.22503643603238915	-0.2882749177500191	-0.12073799759882978	-0.28348534207841114	-0.6789632362281613	0.29097540991035936	0.7015659392631748	0.9880839841650545	0.11437514676896207	0.10192962836651734	-0.6131012904016739	0.649325752481148	-0.8095487360400906	0.35186489668219967	1.2732276699400433	-0.7830079971968541	5.230192564061102	-0.015896686329734074	0.7863249820260655	-0.0429293229902646	-1.5166145591682476	0.07159645423618452	-0.8886928692014667	0.1585227558047423	-0.11742801350132992	0.40627490388202164	-0.5892528392323426	0.33750419956672156	0.9512779112042671	-0.7951846546155272	-1.0465794387581657	1.9016025421425176	0.013429401211045421	0.045651702952531695
0.8108299098737071	1.0494261462467016	0.42629182873842025	1.0671447364309956	1.7852699307961	-1.6282251121569131	1.9016020213219413	-1.4323386279834864	-0.4733477712960769	0.6082960797210373	-0.9674426853424896	1.5547024988172446	0.8320059240548974	1.1596161169042676	-0.5810108795807352	2.1652478399662276	-0.21244897396814535	-0.35809506279447223	0.02298953533747018	-0.32996350723403706	-0.6521880393794424	0.22992397593682012	0.6882606660159658	0.9789940109624512	0.1611181089866782	0.19298506152971065	-0.6344342002758081	0.6147939905918898	-0.7087142155793339	0.26493402227643015	1.3499174304365984	-0.5186509300377244	5.205505798502825	-0.10721301154214109	0.7837534389553367	-0.02154463232084828	-1.467015269091372	0.06405468430596471	-0.952769053470039	0.10497169973471854	-0.16403686817899937	0.2915623849027496	-0.4419051705501486	0.3693310672804801	0.9304126606934366	-0.6859849392908498	-1.031140354676101	2.018579784695511	-0.17459721461583952	0.05705674478047067
0.72091807234551	1.1114004216387723	0.5295099600176567	1.1594426875521142	1.8588293209314677	-1.732814200462223	1.9203194986966685	-1.403358617894178	-0.4615977705680182	0.7077168921308536	-1.1081612796258773	1.5832740180146148	0.7724822358565367	1.2787717463709452	-0.5093295638644927	2.203174612872937	-0.23355012531324207	-0.4305292519576226	0.1511136138253603	-0.38257913008319744	-0.5980422929759682	0.08878078533238842	0.6801923446896249	0.9510257952003757	0.2532696637618569	0.2879441749166466	-0.6691596376610646	0.5516543788419053	-0.5942550706499097	0.20249775062678194	1.4134818584626594	-0.25557259692091716	5.153641393402719	-0.21122629985365315	0.7929455225040645	-0.019338705603839983	-1.3968652791995877	0.06976541715972581	-1.0117617015317282	0.06599295665072523	-0.20203236534475333	0.1548230553945899	-0.32787988777621385	0.3842588422521155	0.9251138583633454	-0.5614869659894305	-0.9871570705779211	2.098485210460064	-0.390443417233463	0.07322752819188265
0.6540876018630674	1.244762317246799	0.654083078406126	1.303827699853389	1.839080977485991	-1.8134129755123758	1.901897226718421	-1.3885099743610867	-0.45842291320638917	0.7765894645144648	-1.2389201199514583	1.5954740090096162	0.7612748400470645	1.345168283684015	-0.4564852146748996	2.248358474834144	-0.2840709967633493	-0.4791258358737604	0.25632104561080815	-0.43474513977316176	-0.519319960038428	-0.04858183243217924	0.7091328592619934	0.9061423249569345	0.3356751928978171	0.3526977362758742	-0.7325868249474997	0.5054425967780761	-0.5036802381267176	0.18238002740197812	1.451120573261412	-0.06724281129821733	5.110941684069431	-0.24850331995303096	0.8004805396204336	-0.003923828314273864	-1.3552418976173777	0.09664950555726763	-1.0688472169243046	0.03994450278329727	-0.22140993084840366	0.03625932296501809	-0.1923454986403753	0.3504368912536999	0.8736264841897693	-0.440484901132508	-0.9065874366955052	2.1223066200359653	-0.574323095572525	0.14584774658396316
0.6169264014378308	1.329210727917702	0.76291766362812	1.4732636366089076	1.754824396522008	-1.865129964898458	1.8674662987148403	-1.353388338104531	-0.45449110772210605	0.868773488958864	-1.36768860633105	1.6109188267106955	0.693740783537658	1.3631805647303488	-0.3884112138107739	2.2447540767012097	-0.32931066102688644	-0.5445565710828021	0.3443402469364247	-0.48296026735438974	-0.48118191589977843	-0.19318051719695933	0.7447773543945981	0.884692348181165	0.3999231955477981	0.40772072670590365	-0.7979852801875269	0.47227749292674304	-0.39877184857670434	0.20888971585799904	1.5479916367180426	0.0756228107579803	5.0269877864750265	-0.27858629971315574	0.8029284786682354	-0.015924617735796558	-1.3125990741908957	0.1333185897199955	-1.1209364001771736	0.01923445835195251	-0.2340434451602574	-0.05710948620884582	-0.08621968403581151	0.32966633002197543	0.8563547770354557	-0.3479120028699748	-0.8380140575576369	2.1597128265495833	-0.7322056771562518	0.17932528160545338
0.5607751817375706	1.3503905216774987	0.8591337790539593	1.6730587364217264	1.7163948910716715	-1.8501054325769162	1.8044482622112443	-1.3888609690427998	-0.44357337209431796	0.9448321932063	-1.4734345716660535	1.60536285154796	0.6078272346738868	1.3450712633373731	-0.3426657032942569	2.209345427772877	-0.37309406821150964	-0.6081413472652633	0.37851096834828757	-0.5486976563972744	-0.4471448142699768	-0.30224915408049174	0.7553196304081806	0.8252356392514425	0.47108643341527656	0.43724824179548294	-0.8368767080964803	0.43443456861043633	-0.3484897708597595	0.2555634227844186	1.699712584126019	0.16637605624299956	4.9489741970486225	-0.3311256308161407	0.760041165944607	0.050193411173133994	-1.2652636988667014	0.11844890618311252	-1.160741203639805	-0.02297372891490427	-0.22696090381889014	-0.1193447763516412	0.04779545810580544	0.26094821772741816	0.7938828706325503	-0.2686729031768441	-0.7974237097014257	2.105575987452926	-0.8579766220650586	0.17435246248576713
0.5161306758721802	1.3573954597579998	1.0122570633697054	1.9046098886104752	1.6326698432802331	-1.8068197288909686	1.768683712645394	-1.4047871348788206	-0.4485079507366344	1.0176995267927258	-1.5744761158834462	1.5931966273323575	0.5336395879613732	1.3205558271136124	-0.33187023889299433	2.1499452977623847	-0.36135550396867877	-0.672414875105896	0.38416556854267847	-0.627617349563034	-0.43936563703268483	-0.418379219404118	0.802159428704219	0.768198017321978	0.5101906082987266	0.44126936954916574	-0.8498820617671109	0.4080239176243003	-0.2873839506276827	0.3133220338637749	1.800521796456549	0.149583532357258	4.847130248012653	-0.3171309034829935	0.7588571745968713	0.09333492660023326	-1.2967455187443944	0.07180459878983238	-1.2224905326613977	-0.06411336876925897	-0.2410527133398353	-0.14916977799684122	0.1482869668020445	0.17084255788468902	0.7229137393521128	-0.15334999887587536	-0.7535054409360001	2.0790057228541565	-0.9736443199664636	0.21505700352117438
0.46974003167531936	1.368580745452686	1.194867438960316	2.159161827324416	1.6019149909921837	-1.7266845452453858	1.7596009494255145	-1.469386189834899	-0.4520799995068108	1.0902907284214902	-1.6441419258049905	1.618129374063993	0.4666415866606329	1.2780336937483605	-0.32967855012497094	2.106451683403102	-0.30987548780733853	-0.7197758893445766	0.36354856446170164	-0.7165958617880854	-0.4305661179821435	-0.5216331576213168	0.925460215623079	0.6696951818097892	0.5429801267826414	0.463852031283993	-0.8302659913228176	0.4123367702770155	-0.2611972140848663	0.3838071435303143	1.857269367587259	0.06267286137654261	4.716960384194207	-0.3259868868568484	0.7386604703819706	0.15529846184696403	-1.345849428538763	0.03219768651652501	-1.2586700805314048	-0.07587830345169137	-0.2323816133906409	-0.1713823051795671	0.322382652382556	0.054842846888541276	0.6582881661457285	-0.06025335864787752	-0.725837199081923	2.016758646807622	-1.0498216562203841	0.23952666571729453
0.4572548462739829	1.3649857816188704	1.3621182433297576	2.338067700842216	1.5208249760380563	-1.5849976215023232	1.7370530780858915	-1.5735894351733661	-0.48552609700774807	1.1261630654164017	-1.6808859127351052	1.6828331695526573	0.4315874718623342	1.2037810211144784	-0.3351588505998525	2.0262806368506663	-0.21450167221233882	-0.7719716115351934	0.2986228047284034	-0.7789308831724239	-0.45643128620751955	-0.6888502636893786	1.0448364560798655	0.5274420716998756	0.559203077107697	0.48107375600525193	-0.8008820779883903	0.42859553592054545	-0.23291415687604872	0.4327714066736597	1.8609427766718944	-0.09915726147096732	4.536438459054135	-0.34284474365517736	0.7307189119089441	0.18904984557644594	-1.4602008224310143	0.016476917354175814	-1.2807988961232375	-0.11056874506036352	-0.22430298182089045	-0.17456733278144426	0.4419044889787244	-0.04419253543242322	0.5708618376668786	-0.03270853292439664	-0.6908376554808282	1.942831080437778	-1.1368380741260398	0.33580164689631214
0.43265293817228817	1.3631191749834395	1.4957031787404498	2.431777318700219	1.3636161186991402	-1.461391139831482	1.7008524768868605	-1.7098092512047525	-0.5147577105786592	1.1399206896911749	-1.695937893163896	1.7074341442771797	0.43569477162074255	1.1145070162644424	-0.3738259561546742	1.966655349552942	-0.14891817811904184	-0.8094301398945692	0.22421164643615582	-0.8640989068682515	-0.4244020465346393	-0.8483129870921585	1.1707910391806355	0.3792343623664149	0.5705812486744309	0.48181433590675643	-0.7745151707138759	0.42885480617624994	-0.21584503210269465	0.4638776699914852	1.8463589668834814	-0.2854244448248252	4.374462523185402	-0.34991101960859783	0.7503700202413961	0.20698855641844008	-1.5645436629681728	-0.0005359562709804144	-1.3181768085527383	-0.04562424340526111	-0.20279350358696502	-0.18238616871962118	0.5313827072289048	-0.13689318336872297	0.5185043718432428	0.025802008329984676	-0.685930643815621	1.9009097552247145	-1.1998557077690128	0.3999868083715342
0.40537783245223596	1.3520227991235192	1.5991054096194233	2.54239527642087	1.2363739356845467	-1.3574649707709703	1.663004338527895	-1.8895314247698198	-0.5263966802355247	1.1113510182509825	-1.67740307848062	1.724837971164039	0.41695183596583607	1.0206368295395714	-0.3917113693225898	1.9242329570504642	-0.06609281986532721	-0.7876836653598336	0.09619515756574085	-0.929511839818948	-0.3399256922457675	-0.9366096602303763	1.236114784279316	0.183342926307453	0.5336499330185965	0.4420134527755243	-0.7220188227870153	0.411683383584622	-0.23895801990216753	0.5073611466936475	1.8683098260477693	-0.4766499649171176	4.266297299747747	-0.3872785813987229	0.7353221961065265	0.29546997787595813	-1.717462452470361	0.002044719494169139	-1.3376485733705066	0.028359917228332653	-0.1890963780051275	-0.19354955254291	0.558568762365329	-0.23025558051155284	0.4301586525066788	0.02388298963903307	-0.7279573984617976	1.857776052905495	-1.2289655095780838	0.4438201923708055
0.35394791754540744	1.3563130021584435	1.6729565392088552	2.615494284607496	1.1521147484933958	-1.281102726937664	1.591764727786758	-2.0855818569860287	-0.5113536354676779	1.0769211574430018	-1.6528321875324898	1.7310108600265923	0.38566947656327266	0.9377563538551389	-0.42675721071624684	1.866403910618013	-0.026976598312373236	-0.7392148217186921	-0.052301692062495575	-0.9758818529438444	-0.26731584333336655	-1.0353461975187725	1.3198578952619227	0.06677284163051127	0.5429611230875433	0.3917836310065013	-0.7011173351922875	0.41665502634298585	-0.2860626437213936	0.5424109734070856	1.9103936259544436	-0.671976493096095	4.2328191238854975	-0.394276448074689	0.6862166353732664	0.2983040133570567	-1.846475092435787	-0.07656838002301314	-1.3698458636274276	0.12239591853714485	-0.17069795609884308	-0.1955398695080234	0.5716732946914534	-0.31483678079467836	0.323406450785577	0.009078096573779499	-0.7845560231787662	1.7928332812282997	-1.2342392021435142	0.47766849479047113
0.3440836019877113	1.3701337538893967	1.6849881561270788	2.70583063153548	1.021769783449652	-1.1926156059461426	1.5099595703818003	-2.307014656087197	-0.5088836489884109	1.0280715242285532	-1.6104176879132726	1.7334592195233487	0.3689117815439998	0.8366670157543853	-0.4701673493521823	1.7896698053860025	0.05150712242491869	-0.688260645358749	-0.18477037224566267	-1.0296932699440888	-0.23229011769208321	-1.0600328906829362	1.4104513469977453	-0.005176385499061407	0.5150901487253695	0.3407383385882763	-0.6663395371543168	0.43255878097697165	-0.3539468143514378	0.6145526797445167	1.9441277178788117	-0.8890602764405313	4.181175156908511	-0.3756208357056377	0.6447600392150112	0.3091355633214297	-1.9913662431601782	-0.1589798065283219	-1.4021958070928497	0.2380822163819655	-0.1908967473771382	-0.18021169647375082	0.5851145047255623	-0.3851800088937959	0.2161935894128224	-0.05609621735632817	-0.8748380424979884	1.6998909432295897	-1.2038480156850562	0.4916097433952961
0.31845222875853657	1.3335195413164345	1.633237475410739	2.7443248769086885	0.910119690537373	-1.1526003550883837	1.4062250697047394	-2.5073920475673543	-0.5090651258766712	1.0194385206641012	-1.5635673794138547	1.7583576634949598	0.2575654120050352	0.7071349415563806	-0.4991740027715815	1.6917036815575268	0.18357428793412472	-0.6320063681151549	-0.3234742903857766	-1.0675151914326506	-0.25190364095695333	-1.071867852444853	1.4729118372800056	-0.08358216070584912	0.4700295952695496	0.2897610623606176	-0.6489521130832957	0.3945042639885098	-0.4081833961063313	0.6419837632376104	1.9938810718696165	-1.0681083034605414	4.1551158376010475	-0.39252195131176737	0.6236681714903226	0.30684077202271665	-2.099064013516846	-0.25216036834925293	-1.4290812081669806	0.3404008525044344	-0.21984637183985942	-0.13564056698215907	0.5982056413869131	-0.4104842527160355	0.12572941067390433	-0.15701706169157106	-1.0068464600281894	1.6420595263744993	-1.1865238129636038	0.459555126872658
0.2849676086226625	1.3022737045666388	1.5558691937758626	2.7690989054447215	0.8350995786589275	-1.1323506441213675	1.308802957454631	-2.7023044483676784	-0.524727999666686	1.0122913472222892	-1.5070869515069978	1.7667371845922204	0.12346486829656764	0.5931857310052728	-0.5634253438738892	1.6233312531635047	0.30928311831521044	-0.5504091673312933	-0.39742262569193854	-1.1121860613326269	-0.27183875771074556	-1.0940433276129764	1.5318772539308154	-0.17540236667874745	0.4446584988228732	0.23693287623581435	-0.6733027664913228	0.35225712809067117	-0.44866861978621325	0.6224762536873445	2.011725959484279	-1.207045389732764	4.117312619678544	-0.3619399862337468	0.6249988460496404	0.29804019973293683	-2.171088251355219	-0.35398870137863003	-1.4376238882021655	0.4439303773173696	-0.2191229321084242	-0.13319918668217504	0.5878743688867079	-0.48408621142953373	0.01763977001409417	-0.2827398465997367	-1.118796896435243	1.5830989011397714	-1.1554732922904538	0.42872128173018426
0.24105954631968288	1.3181138950112428	1.4950925345296282	2.7625980803204553	0.72450768942052	-1.1441513708705833	1.2222277382030238	-2.839182614701767	-0.5405790932402333	1.0166769980279498	-1.4434982795936064	1.7605482163109063	0.01525974592915993	0.4977934416190931	-0.635574530135808	1.5771897514756266	0.41480922533093123	-0.47566915415157307	-0.45464358994474796	-1.1339484265600395	-0.26771765121655083	-1.1349272795733096	1.6120602324061306	-0.2621236125167564	0.3917194167233685	0.18653312598190858	-0.701283266838213	0.3027406545250978	-0.486014395799612	0.6058495417257712	1.946093035091676	-1.3253017732087464	4.128611801661924	-0.3222475150289926	0.6224775171132257	0.2685455982601474	-2.228338164360811	-0.43474760754907094	-1.4612025405472076	0.5916169324725264	-0.22340481037695187	-0.12416692965313487	0.6127956636320285	-0.5320806481878586	-0.014495652671370365	-0.38774167482452176	-1.2039266563783584	1.5461659846987124	-1.0464322662729821	0.42079662163592185
0.21235592607861892	1.3640441943326151	1.3760526004188056	2.717198299905239	0.6777204249500203	-1.185573928278322	1.105521678527099	-2.9517574491816494	-0.5501658045927533	1.0413836866507327	-1.390588512447734	1.7367199648540013	-0.07077940268185373	0.4134077266659766	-0.6912935678378382	1.5827346416606418	0.500870521998064	-0.42049730765927035	-0.496184716502402	-1.1276347966906626	-0.23871646813146802	-1.1462961514252272	1.7059771063576137	-0.33307931131359764	0.35333427960952485	0.15866557809862203	-0.7684509221607947	0.24678989159409923	-0.5466230878788043	0.5759269824906349	1.867936030421006	-1.3759591726599678	4.102100084951958	-0.25683617355812394	0.628762009153894	0.24608589934169994	-2.195016756692731	-0.4561156419096231	-1.4632128431867026	0.6987820398007589	-0.24395740129393442	-0.12532650939554715	0.6041072354596921	-0.5519762880937634	-0.06444607517169237	-0.524122710119914	-1.2525935133715833	1.5071615667806568	-0.924270881843982	0.42581775884739226
0.16755400323348582	1.4967300181288112	1.2691751355570962	2.6394485690754506	0.6185288908554694	-1.2823326847367955	0.9610785511719586	-3.020210823095417	-0.5316484772233292	1.0472764380652142	-1.337038296166805	1.6803121846811628	-0.1507613091910648	0.31683674476631385	-0.7290704407781564	1.586738552863123	0.5762910395236123	-0.4147310668247538	-0.537131896591269	-1.1377262654196083	-0.20989926301487555	-1.17632299994662	1.7227392247672035	-0.38789418546127147	0.30942100637487513	0.15609224241450298	-0.8403103869561604	0.20183611009187138	-0.6228508451238326	0.6033138876181516	1.8049842225987007	-1.4137763769604041	4.0471034615031165	-0.2514499489774555	0.640603853944108	0.25446947334070835	-2.1470185058811864	-0.43640108516381193	-1.4522867082245743	0.8029220421766213	-0.23923075139357822	-0.14013170919021783	0.5381011689395949	-0.5687699432139695	-0.10649936967753362	-0.6340001603939689	-1.3165364017531747	1.4991722245775734	-0.7668562215107441	0.39709709065782167
0.10946121108181639	1.634917004050796	1.1832136510667843	2.6028987208410506	0.5944953612654011	-1.4389446723881671	0.8097484742162202	-3.062666191726484	-0.5212719170695016	1.0918900108065956	-1.320002805415909	1.5839720255830543	-0.19887139612665877	0.25558682274794786	-0.7971076400443697	1.564901557332774	0.6012838931585541	-0.399872108871732	-0.5404394373529228	-1.1359434574161997	-0.1698405624763693	-1.1175017765859954	1.6995026505301916	-0.4002165263020441	0.23843173376194637	0.14669654339609917	-0.9326708909740876	0.15169336827917232	-0.6954918280090526	0.6510357262678946	1.7461432032799729	-1.3676326802640844	4.016867339012619	-0.2268407174323864	0.6141023789035283	0.28118608855739524	-2.078810784492535	-0.41649421089158095	-1.4573626117710332	0.896859571168417	-0.23583434565749556	-0.1617771369951791	0.4726723662668196	-0.5975444290284464	-0.10028979257231325	-0.7017960310637215	-1.3180060363160506	1.484537100938979	-0.5895102312706054	0.3173863402090248
0.06699435495349562	1.7581433927360721	1.118391898769089	2.6136242219433736	0.6421109944659643	-1.5809631003429174	0.6603763106716909	-3.0983832990001594	-0.4962501371560162	1.1581648933373192	-1.2993407643089836	1.4879605013974584	-0.24969654973417202	0.19977562404637025	-0.8716345363662101	1.530730395433516	0.6731658828360534	-0.42681559564713806	-0.5637267642502232	-1.0723228552892277	-0.15320674638917642	-1.1239221439487972	1.6731433960702151	-0.4243772418723187	0.15841531814720083	0.11226695793095383	-1.0549698887608234	0.11565946443653527	-0.8041372384181283	0.6821262510429824	1.6624043123684487	-1.3371497977256652	3.9769757194985984	-0.23733349337119175	0.595325189639424	0.3325615627936239	-2.033260407212711	-0.3962470980531235	-1.45000944683398	0.9616309677663782	-0.22385046695034688	-0.18884450222258625	0.4183770578053411	-0.6386910493344686	-0.09356294089905988	-0.7853340183147322	-1.3067734031142866	1.5238776234013152	-0.4149186783929902	0.27082249098222777
0.017087033739073824	1.8698367118750074	1.0999309573677285	2.6002570938609626	0.7133158641092745	-1.720954458074452	0.48252441439283833	-3.082998787320428	-0.4888997070203508	1.2695656670883577	-1.270501162963798	1.3823696806360586	-0.2623419498354282	0.1662421819902438	-0.9587753274481028	1.4828703603675182	0.7164255123123728	-0.4712684643269675	-0.5757802340355467	-0.9692224086567128	-0.1928804914264121	-1.1547348319010255	1.6747336161334307	-0.45035453771011563	0.07361105729332348	0.09005359258097773	-1.1995376509047104	0.1250135274935603	-0.9013383410116751	0.6662772623920937	1.57251031769565	-1.233440808389909	3.960473583347901	-0.23842703579165989	0.5474373216632759	0.3039021890988187	-1.9340413775667993	-0.3783183867964472	-1.4689495065148892	1.0141006158471	-0.1893316397208477	-0.2034574796422422	0.4273637627799768	-0.6707279332634732	-0.10211427017527537	-0.8629745118073118	-1.2769386693174578	1.5675129103083008	-0.2521422082237546	0.2102779498103736
-0.02084179490400346	1.9171275173434554	1.0852381099277626	2.623573340754519	0.7697720942054486	-1.7825123720734422	0.33306472868498616	-3.0332927817787216	-0.5021796997497595	1.401378746664901	-1.2569017417041863	1.265326144323161	-0.30963288700231634	0.12608382722300357	-1.025793325089722	1.474852879404831	0.7302589531985694	-0.5455281441919333	-0.5927651976433803	-0.7914572010158285	-0.269579581848865	-1.2294115711836993	1.6732507338992402	-0.4458105532931097	-0.0628357062049129	0.09393643663657267	-1.3188211175794968	0.11427472021437417	-0.9867131343839052	0.676703356668358	1.4874987875497163	-1.0983124370763213	3.9756085422889997	-0.25007371527809935	0.5200783437136443	0.3320231228605253	-1.8884104154238066	-0.35709357745951115	-1.4413185383209748	1.0345279533780607	-0.11385293806276693	-0.19899568257383665	0.40376685275863367	-0.7025842372122529	-0.09713330752418259	-0.8899635702989535	-1.2490929726390099	1.6034743817272425	-0.06731385391417842	0.17826277662796716
-0.06429538614700789	1.9404695982847602	1.0765678684705908	2.6234301780625287	0.8265329785406473	-1.867316417819125	0.20492843559473667	-2.954885379940042	-0.5327189350990726	1.5799851988417675	-1.250631841623327	1.1303605950547824	-0.35928862799309924	0.08818446907940121	-1.0375017567338258	1.498781015400611	0.7113859325203469	-0.6175079216049039	-0.6088432783730744	-0.5664929507214126	-0.3879981419313909	-1.3050661687893508	1.6435266612759567	-0.457277731890978	-0.16809833684140865	0.07532816485598332	-1.4242717847759727	0.11640308102511679	-1.074821273855623	0.6745800339727946	1.4137936117225038	-0.9154699226108635	4.000018800097019	-0.26725249206918683	0.4926440445625408	0.3726766434734819	-1.8376774782879752	-0.3333286738444273	-1.3958079708994133	1.0223673231139245	-0.07071593038980961	-0.19372839048089202	0.41946032056338944	-0.7597409144014077	-0.09940108699927672	-0.9065845436989539	-1.2294685265108438	1.6399254340002258	0.0884168550609105	0.12391882714885609
-0.08989372349321659	1.947530824503223	1.0390749936785304	2.6492152931107436	0.8309977954635874	-1.8883530954320764	0.1253300424740323	-2.83284170581424	-0.5878721737703165	1.768254238941454	-1.211686489010829	0.9814888140685536	-0.33520575390266605	0.08246437279759011	-1.015264178752782	1.5413590737490248	0.6594757338347799	-0.7199451638844282	-0.6308586420355171	-0.34006368254155594	-0.46165706412842517	-1.4018039332132461	1.6054589154162524	-0.4096315547480322	-0.2658587740500333	0.08729025608350889	-1.5080510415406265	0.1272775801766497	-1.1459668057262526	0.679720370884248	1.2818412506599026	-0.7450474464424878	3.987616659420952	-0.27572216422918827	0.5078849999832334	0.40574588480159585	-1.788355209509539	-0.31669231833652445	-1.3551943266682567	1.0359080898934168	-0.03746150767196175	-0.2745348255497785	0.45112767208883486	-0.803551605965066	-0.021306205960059353	-0.8862896549153444	-1.1811258923407895	1.7064809930442373	0.20907965327438877	0.13273145544008008
-0.09269952335468834	1.9952824757111975	1.0293222465749028	2.68529642118531	0.8053612304100506	-1.8740467250540749	0.06843940663826946	-2.7266084773314816	-0.6351952253073143	1.932017532331449	-1.1572078210897658	0.8698226641740134	-0.32333958616541614	0.11559954332940245	-0.9752768567272107	1.5764571436003731	0.5957382210295051	-0.8127932201170088	-0.6708443953682479	-0.0941372560068358	-0.5271623462183974	-1.4927794390764817	1.5320163394543276	-0.35495302615733115	-0.3871830175185126	0.09690205855700251	-1.5416643681611935	0.1341043717133851	-1.2316629345812333	0.693679814024087	1.175728283009771	-0.581901714161335	4.033228917056937	-0.33422416867726484	0.4508253272433687	0.44259651762579677	-1.7389202952234484	-0.2861192721763088	-1.3184019535989018	1.0288785193121366	-0.04912185174203086	-0.30247238736739396	0.5287709991201586	-0.7870230184804097	0.040733304018980836	-0.879021257996602	-1.1370835595068467	1.7536736721813786	0.2945394243075457	0.17533026289010561
-0.07126012093051642	2.0361362234252964	1.0210558913165397	2.767395407066473	0.7782236842621739	-1.7811091402984605	0.029315700313490768	-2.58775818794959	-0.6974510985258296	2.1052220932565167	-1.0939276825531026	0.8061392150018933	-0.31299327564904067	0.20866125043186115	-0.9316651329264418	1.586675709520001	0.5365387341169753	-0.9430785893650466	-0.7119930241798444	0.15560346818523396	-0.6097147325039802	-1.5662050949165227	1.4728550089878845	-0.28122257000304607	-0.5246192917855594	0.10070649705373488	-1.5794134488721991	0.13897992105768073	-1.2981486864319445	0.6755096204151526	1.1085442994442698	-0.4453254852915315	4.024834602605415	-0.35120073569235116	0.41301311844858635	0.45140960046004064	-1.7391689818441936	-0.23474289105243162	-1.29104679361745	1.0110007182205867	-0.0642571843593777	-0.3243893726485363	0.5536717538461596	-0.7685371336473982	0.1031123088825352	-0.8834721207268537	-1.1255611348614587	1.854117486348232	0.30708315962685023	0.21996977015535882
-0.03334382493403559	2.076660326322303	1.0449106677600528	2.8546571975275326	0.719778216987099	-1.6631349649184013	0.017741923275127226	-2.4326061997921746	-0.7317713600831748	2.2326561649750096	-1.0282026593842175	0.7744808333083583	-0.31663717250766743	0.27477712672777493	-0.9042639573868305	1.5677869573763412	0.447477869272657	-1.0533692439898585	-0.7502530092127939	0.4219023363021309	-0.7055528743696844	-1.594119735624356	1.3915265617060557	-0.17412107405698066	-0.6046132132305975	0.11097621244849032	-1.5844009854117211	0.14520034495541384	-1.3314536133470725	0.6532756614409304	1.0527372867424434	-0.3081601599471592	4.063178546795086	-0.3842544889277684	0.3705570678861988	0.44022964176136636	-1.7953548280544038	-0.21793170034178372	-1.2325489041914313	1.0616508816246228	-0.06060591545185349	-0.38857837423196273	0.6482772967451885	-0.7649503001060163	0.19484687061474842	-0.8567681330561067	-1.1546820373386883	1.9291811203741276	0.3005469205324528	0.2403856430591861
0.008028797676844366	2.0919313938454738	1.0784955328949182	2.8925140936085163	0.6152813329071025	-1.492068639049481	0.029748009906434815	-2.280807239081782	-0.8034613575844849	2.3641045858892173	-0.9572576620985324	0.7764636400339056	-0.29090608377003546	0.36013981563193187	-0.9279607873603982	1.53828194506282	0.34130232958191614	-1.1106857824676388	-0.7580455112491004	0.665028781583425	-0.7741520771601725	-1.6305610302211275	1.318983525357169	-0.06951129922620133	-0.6615940477430956	0.10971679587927034	-1.556363699568225	0.16818556033559443	-1.3247244051168983	0.5595779499643678	0.974001862241086	-0.1412791731326008	4.142296631068346	-0.34840903356098124	0.3003210131710857	0.4573355077862261	-1.8491924486819726	-0.21134292645680813	-1.1993001504336334	1.0896167562363908	-0.04948237693663293	-0.42981623242181355	0.7455872457532005	-0.7561833260425606	0.3201999915738365	-0.8635322568940278	-1.1540879494484044	2.0270106928177367	0.25943175137571955	0.24370775839018433
0.06939308761138696	2.10307761634368	1.123641286432986	2.88568151647685	0.4997553755440475	-1.3144106443339854	0.06689627759822732	-2.1056815412927676	-0.8385067942769364	2.444198518203734	-0.8539489393490814	0.7864725529519478	-0.28984688430476513	0.42608510363490104	-0.9453431690953951	1.6041243330760764	0.2654333465729747	-1.1606105664360857	-0.7824978953803877	0.8622531923381995	-0.8413990713187287	-1.686771811726468	1.236431499733169	0.004501611256780341	-0.6983223729088481	0.12323242215539394	-1.487457818070329	0.16736103725150528	-1.292727036603222	0.46312912280973506	0.9077917704258219	0.0410632490836379	4.192995863231958	-0.3322131371238929	0.2623813377276607	0.44033934732150637	-1.9286456577501538	-0.22064675347132723	-1.1345518127018295	1.1287704859542322	-0.07891420605948707	-0.4191319038830419	0.8524917056988546	-0.7306800126049734	0.4478724664276264	-0.8762701417732149	-1.1821778651141301	2.1435858102909657	0.23824377166400387	0.2826301507055818
0.10382873855157151	2.1664956803320665	1.2124888861868732	2.927592394556979	0.33723859365163944	-1.1376515696784915	0.12557957626941949	-1.9227113249858736	-0.881930342285707	2.498812830283754	-0.7647388802215114	0.8085417444033146	-0.2933257591401931	0.5003747696383671	-0.9993807267544176	1.6438692353977102	0.12276965572794203	-1.1474495830156273	-0.7962560431660008	0.9664490557936555	-0.9381839711694052	-1.7124761204291623	1.1428488717307856	0.10564175131743676	-0.7228456718558701	0.17236195870774307	-1.3760549983660186	0.17063367219827272	-1.227789346142002	0.4011689650874459	0.8085493205380792	0.19970311826001272	4.208953432730068	-0.2745642366064119	0.2365538908746013	0.3974982348894827	-1.9864319366729621	-0.25136205676543383	-1.0471087363240665	1.0755369177300425	-0.08874298656729104	-0.3973463515182445	0.9843050470738056	-0.701655092360241	0.4907895984044829	-0.8085215298480719	-1.1991831809069453	2.1896612847821944	0.22595812840597168	0.34497330819199223
0.15628967685497303	2.2426833389984986	1.2861241943993824	3.0114217218211388	0.12985698275020435	-0.9713975256417715	0.22806922489428008	-1.7759083256767632	-0.8957410706270859	2.530535805974468	-0.7157094478173309	0.8436634404810393	-0.32059187233364767	0.5727636739447876	-1.0581240517912314	1.6679748630711688	-0.03715091972982733	-1.1627328478470025	-0.7917216287752986	0.9924722029109384	-1.0567164136144274	-1.7381956552995164	0.9948769911210456	0.22284962931287264	-0.7553536253879326	0.21603096044387254	-1.258035562096191	0.14765937455494818	-1.1612316816263581	0.3968404056434777	0.6977480308732076	0.28972252990774305	4.24781966933689	-0.2840037108761925	0.2244831855106873	0.3970857046503047	-2.0763698429920545	-0.28279485991129405	-0.9458078459258294	1.0285219605259617	-0.14382617443662135	-0.3886537538546557	1.0653872198614467	-0.6496863393129977	0.567297227186459	-0.7329585831117469	-1.178144136929549	2.215688809134714	0.21583925164553439	0.42325749163296644
0.18491442478071968	2.311397786838625	1.3442679461392182	3.0364951531024404	-0.07158174435755596	-0.8493382579890397	0.3187404709948344	-1.6520717553803554	-0.8783153540608997	2.5257436009733425	-0.6640058693808465	0.8593343187304866	-0.32271465848090736	0.6830998188674277	-1.1596305721341467	1.653715006076305	-0.2118512810985081	-1.1832168600148079	-0.7917332648026043	0.9183484061166519	-1.1219345428911782	-1.740841624879338	0.8341153018724622	0.3082636954621919	-0.7687787663980243	0.26390998231802404	-1.1426289961442	0.11616823703940833	-1.092112807105176	0.3775445840949362	0.5628440331063033	0.34349875510675465	4.2992447343449225	-0.26558250088429647	0.18875100066421452	0.33885933711788246	-2.1096349279063076	-0.2746608129465182	-0.8454323879495668	0.9651692727658701	-0.1955548143060111	-0.3652496387813312	1.1993402954229437	-0.5780011818966476	0.6211319973305078	-0.665594214448101	-1.1313525402223847	2.213565005675062	0.1912897467062055	0.47904516597290125
0.2440800326820008	2.346974146697809	1.4202025167373706	2.9998695938290068	-0.25532418899048775	-0.7262054860613565	0.4360170514804045	-1.50160879475454	-0.8436346789384425	2.483396985594146	-0.6254990789988539	0.8799187082464401	-0.32673334899647577	0.7513837160173295	-1.2659364653401293	1.5914602391557793	-0.36664206521970294	-1.1837591959191816	-0.7968211177420349	0.7879144722913997	-1.1566645423459097	-1.744358869608525	0.6685278658502802	0.4096174220097556	-0.7850591156388845	0.31243556863817334	-0.9931776812922368	0.06190431210936105	-1.020501421888561	0.36169927697451254	0.4975627463522773	0.34233655117243583	4.3723979319834925	-0.24821258052385362	0.16875032470442378	0.3016250475968048	-2.1058249102358735	-0.26023534715721686	-0.7236778849954024	0.9299997817273274	-0.24059285345428175	-0.359870448284159	1.328377162012429	-0.49392678725316397	0.6645685870881114	-0.5784437351955576	-1.0803549041243676	2.1854145352724426	0.2200662609566625	0.5869876844090985
0.26984162593957334	2.36927366163289	1.5132532519683406	2.9956937858852357	-0.36721994624737747	-0.6320809275809086	0.5387552339443441	-1.3725273809887957	-0.817330685173479	2.438398992871711	-0.6153944683355224	0.8887828791045926	-0.3755820614716052	0.8492069723365401	-1.39070506001236	1.5084120086056332	-0.5456182648330337	-1.1567245728072277	-0.7937884781254791	0.6382622627062469	-1.174965977422392	-1.7222809265032386	0.5225809032588861	0.487550966360088	-0.7918166744833448	0.33922133575180224	-0.8375514967899089	0.04523786690731789	-0.9611762700455652	0.36723077649784763	0.470661792627623	0.34532820037378165	4.426272394812544	-0.22505302204952446	0.1918787618381117	0.2629358909736731	-2.081159876579082	-0.2423606703606873	-0.6428659091293779	0.8836019816834877	-0.3111523419269169	-0.3036048946354192	1.4349852205488522	-0.40408683188760797	0.6507907279609986	-0.48449732660037226	-1.0526743175868567	2.128837508591543	0.2818121978461362	0.6090296090139687
0.2701430213941162	2.3467662619355574	1.5912944884477955	3.025477820358753	-0.44566114279417046	-0.5506223338469904	0.615472152136938	-1.2263230803142364	-0.7858898259080482	2.399774893877318	-0.6198713389590209	0.889443636019567	-0.3796772149071509	0.9293383799888153	-1.5238886701503502	1.425287644787807	-0.7465558193296733	-1.1620836882038887	-0.7951513478236631	0.47215135464842256	-1.2258442751054686	-1.692160183281283	0.4089956156371959	0.49708909374966004	-0.7923138731999768	0.3736926165258653	-0.6862581194259808	-0.003539635306760586	-0.894214886277713	0.40166505131757396	0.4335741373611056	0.30268979514058614	4.447866882030456	-0.19287852923314044	0.29448970369259964	0.21559536519699213	-2.060010249265013	-0.23303133981489427	-0.5776170606120183	0.8233981125443204	-0.3820506745257496	-0.20305394276913802	1.5303212737002174	-0.32832660983757345	0.6435964847686921	-0.3286105366506001	-1.0262093737505567	2.048539389252295	0.3931642785897931	0.5926980939911142
0.2597232267523755	2.3320518628155997	1.648074203768654	3.0374725137881424	-0.545505088359101	-0.5127929116598557	0.6510333322104587	-1.09736861020597	-0.7196652356664774	2.367236779200335	-0.661890619298992	0.864229815688174	-0.4213231829948717	0.9530692775821767	-1.6302003810156838	1.3739561735523647	-0.9273752464814343	-1.1160620793047973	-0.805423778179504	0.30509795945991425	-1.2466336898763883	-1.6737432875997396	0.26679474327877345	0.552692622280823	-0.7612633867327381	0.40420399158385667	-0.5458216865286415	-0.06404538636472581	-0.8721474490130939	0.46659804489017526	0.3792098023682329	0.2637901868012228	4.478958642392579	-0.1727893400939252	0.39547202735313103	0.14142332577463262	-1.9890002542474818	-0.19308736929841835	-0.5085679067817338	0.7193837054137197	-0.4382035797618789	-0.14839745347600752	1.6421813258723188	-0.22080262400260559	0.5951121780659333	-0.1622765374248594	-0.9792768419075154	1.9522334335821232	0.5278093518292597	0.5555562726621173
0.2189397011706779	2.297118060402418	1.6947612958017544	3.0225801524102973	-0.651612003564966	-0.5178745402353092	0.6522221628019436	-0.98726851479279	-0.6962354242624332	2.3692492442242643	-0.704024530339004	0.8524565563876848	-0.4513492942269105	0.9657719631112093	-1.7560971440331474	1.3544996989117615	-1.1223266661980222	-1.0555064657838162	-0.8368054165713538	0.07993699490583187	-1.2361159196278049	-1.7408077889512075	0.12019596868276224	0.5704258692827147	-0.8038968192771494	0.4146228222679699	-0.3821255454846854	-0.1242405018145422	-0.8638763844924062	0.559398659430732	0.3025998106291413	0.17586137755542885	4.507465055289808	-0.18939066210180472	0.4701774297191085	0.07513114214356909	-1.8927117408083958	-0.15648345994035467	-0.4757490893551262	0.5799983844579792	-0.49750398321939926	-0.1106635767115556	1.6923132617220762	-0.09814055898682343	0.5144545901062031	-0.005141960786412103	-0.8990232319210222	1.7934780532112051	0.6609880932475101	0.5115591988008851
0.17946686588576044	2.1913750730179684	1.7137734030817136	3.01820543091852	-0.748155368175635	-0.5553191157017009	0.6264361273377234	-0.9381405525282979	-0.6604400090433877	2.3440647855266112	-0.7623065422330754	0.8481772870746154	-0.504716087829399	0.9740759276004072	-1.858059141346315	1.305289598173072	-1.2996754078780437	-1.042192343437192	-0.8673696240449752	-0.10709255649942509	-1.2755412944075784	-1.7798942072295971	-0.03459603606870235	0.5711072737823243	-0.8519528980430504	0.4439052769124373	-0.2675074867141315	-0.2116139367866648	-0.8623982412717488	0.6474249732262973	0.20441169562265307	0.023546170312421965	4.543656847489986	-0.22140117385605854	0.5403229058611705	-0.05012154961283569	-1.8130033463401805	-0.12785066053540511	-0.4180087875672413	0.42804620082683476	-0.6143385706575201	-0.0743925330392665	1.7471908350790595	0.04753575936294337	0.4052090320833318	0.14389447884404635	-0.8404250771047532	1.6326100157048091	0.7846764446978276	0.469202967893284
0.13370796151792125	2.0542481137083115	1.7135445531177325	3.0077208285767574	-0.8621392620739814	-0.6019603348588748	0.5502302055286142	-0.905675308157037	-0.6641334357412949	2.339300138605092	-0.8183822838476479	0.859101687059652	-0.5323693415611359	0.9973440590799303	-1.9351477034240698	1.2161141416685657	-1.4998277803429478	-1.0550717006373356	-0.8695310161170144	-0.25577711150020244	-1.263009789625319	-1.8410847914575748	-0.19073361164288843	0.5866378328525966	-0.8924175823632747	0.44338434399296506	-0.16840175066824553	-0.2881574360363402	-0.9057841825154973	0.7271495278620401	0.09093688090691501	-0.1870529641646503	4.60122345686204	-0.2561047979006458	0.6349934480303472	-0.15529698202827716	-1.7078813454916169	-0.0916673719760627	-0.37508786752236917	0.2923412439120431	-0.6843937840273285	-0.07345388758799166	1.797195958635624	0.1588069213079407	0.2967458656666127	0.266410501708363	-0.8029560824549524	1.439687722106735	0.8932381779119114	0.42963636722355575
0.10117060420110624	1.8722399697034633	1.685929046696814	2.926913748334371	-0.9922565251650994	-0.6588811000318605	0.4507792494946023	-0.8891183208762697	-0.691180002473734	2.354942974845147	-0.8280603086222686	0.8866205939068296	-0.5769746753501056	0.9887916108252328	-1.9950787461057575	1.1774568932954508	-1.6975736502319276	-1.0833478695799628	-0.8629275706210127	-0.3464709761507535	-1.2609428560222742	-1.8745916651872112	-0.3150221496178252	0.5597420836007829	-0.9453642038879362	0.4202418968917194	-0.14209015394237268	-0.36060840429601715	-0.9592618308030681	0.8090948737124013	0.030425919991724747	-0.35876307866931495	4.701416040167313	-0.2541400432114337	0.6675273787835967	-0.1658594321670426	-1.5939984702608168	-0.027871273693437854	-0.4016807201529608	0.2332889937970386	-0.7728257913315125	-0.06888701011115074	1.7952348333127284	0.30422919645825464	0.2320320439593186	0.316901240994963	-0.8043916662660209	1.2788565532110625	1.0028340454448714	0.40551380642147306
0.07155885373972706	1.7065189219632706	1.634750490890428	2.8125962739336843	-1.1267193291352386	-0.7446649233676672	0.3337159133297647	-0.885632507993353	-0.7289199291809554	2.3753946959766146	-0.7872064175873036	0.8831494225826522	-0.6381369263188813	0.9959180693807262	-2.0495562233987927	1.197317145823296	-1.880698805645368	-1.056456674145198	-0.846954214137071	-0.41792777107530893	-1.243523203799589	-1.900789132542411	-0.4033943968751304	0.4949010668044275	-0.9608782000367017	0.37151036101540186	-0.1233774891258949	-0.41869249734100233	-1.0065471227273377	0.8156802113312805	-0.03326290105322104	-0.5449412190835012	4.744427588796723	-0.22767068293090514	0.7051203835689698	-0.19491158731298058	-1.4480736670281105	0.01789145073309848	-0.41858872226852517	0.15911281826038873	-0.821533922094447	-0.0574658262433936	1.7948695781865607	0.4151185364701428	0.1530164893806866	0.38629377996705083	-0.8103520909176393	1.1382748256987567	1.0476284074463176	0.35990251386126615
0.03981146272211474	1.547773804130983	1.5791218229131585	2.7141691700617354	-1.2441442659152497	-0.8104711950348431	0.21530887288313094	-0.8489701898181174	-0.7827361389124348	2.399983029899612	-0.6843312897380232	0.8938379106954258	-0.737116295994739	1.0036273480041766	-2.0929272006895956	1.2799084137008025	-2.000776016223191	-0.9599604004798504	-0.8073720855015077	-0.42274135268451174	-1.2128484467263325	-1.9141966190642037	-0.4733251950091185	0.43112496780759396	-1.00468520771101	0.30820981799724123	-0.06476497447762686	-0.4547976610787975	-1.0755407872155858	0.8914102133744723	-0.0752702077311214	-0.7503129522870469	4.7758726646175065	-0.18364126473936365	0.7685099342016709	-0.1583550813607158	-1.3132595234673106	0.03910920013097321	-0.4638808997327638	0.13969146571638877	-0.8426926979851703	-0.02950597148788161	1.7614661485064211	0.5048534129678958	0.07863287533973637	0.45999534550056653	-0.8574172252352392	1.0195510398888754	1.097520875032448	0.33468737253477054
-0.013297422083444723	1.3951784617371443	1.5239837095616509	2.686134060589887	-1.3737697750906068	-0.8649203917134601	0.11199737867120249	-0.8485041964518574	-0.8563736705791122	2.423579272956759	-0.4950919724257619	0.9127992597610088	-0.8405698119562309	1.14045395629344	-2.1217370341954718	1.4023422670405739	-2.112356980626082	-0.8379823324138727	-0.7397391312903607	-0.4089727149107637	-1.1532293557602562	-1.9271862318735824	-0.5160262086373172	0.35949279461130573	-1.047563749139127	0.2387249302754118	-0.013409056316360773	-0.416596413172947	-1.1376245753686163	0.9445466629552935	-0.13444032134392567	-0.9411627498882471	4.808201029084941	-0.16856909128632555	0.8555194410904787	-0.13505088593947806	-1.2340570806292461	0.054810337078600245	-0.5353734119688642	0.09876557297606861	-0.858515931080601	0.005261469906207214	1.7170211188753335	0.5990033921459524	0.060802547036268785	0.5346323964351936	-0.9239862392727947	0.9619922792712368	1.1468526141904576	0.31719523722560405
-0.04865986103485146	1.2549694376493115	1.491211714967164	2.702764334454632	-1.4761853810216963	-0.9199920047849959	0.054404365001307166	-0.8057110085104459	-0.9157447471894964	2.435673643841107	-0.27058061762023283	0.9526767381908202	-0.9100959155546391	1.2473403648042614	-2.1737004982456964	1.5545928093342285	-2.209223554614235	-0.6955217462183938	-0.6470021754188058	-0.39933766135552545	-1.1484669756590904	-1.9618156125189548	-0.5942248549451095	0.2747733068358028	-1.0630257759992587	0.16432602641458033	-0.014043726425175507	-0.407261141620619	-1.2174553632247194	0.9407556069591839	-0.14377299621771927	-1.1217535426238654	4.865150872558507	-0.10070205795863747	0.7913477087501959	-0.09061670857669528	-1.1480419328036722	0.05203063564832176	-0.5645836329138623	0.0415696864412282	-0.8551654449624557	-0.00299342283665941	1.700798968834168	0.6740354353321549	0.03123406235170694	0.6306482605621296	-0.980878441136307	0.9128206988886868	1.1827953554905375	0.35486559931370304
-0.08699863394543891	1.146377393525942	1.4772167466252797	2.6377801730880273	-1.5945897105376994	-0.9619137427095701	0.02599051296426952	-0.7904240433765181	-0.9935252648449573	2.478903568192969	-0.005377075206055859	0.9942247931926677	-0.9757850847587386	1.328011038066721	-2.214777095275901	1.6973499865986554	-2.2800038021896087	-0.5476102964810211	-0.5584497676869374	-0.3902930226598667	-1.1493218256101234	-1.9564560015030508	-0.6960718477049594	0.25089597503933725	-1.0581383358845957	0.06908498152423359	0.012201055157938071	-0.3238348497760364	-1.302012080779999	0.9310842264282007	-0.1582103031686031	-1.2828818716066401	4.902050831830175	-0.06597227742561125	0.7542951818681973	0.011179308051071857	-1.105052334514395	0.037677580104055954	-0.5754471579368519	-0.006934726884944968	-0.8069759607534033	-0.05535649795223283	1.6862878917067863	0.747371441907849	0.010681105027287066	0.7036930384274857	-1.0545511003838755	0.8718819650219126	1.2145105085997467	0.3897916910051942
-0.10941230147683886	1.020877698198012	1.4690988039673196	2.5104906445722484	-1.6768237220489932	-1.0542812774188939	0.023635106526155088	-0.8043080266503129	-1.0889150278876496	2.4962412263288507	0.2570091753762635	1.0356371271805558	-1.0091034887665542	1.3589032936208425	-2.2606379000346872	1.8073534329407555	-2.325376873911382	-0.40908787946707414	-0.46244090638735236	-0.3757360314042608	-1.1980897708895923	-1.9118264122986477	-0.7910516496976783	0.19535758848738016	-1.0149611649620898	-0.021650902467033706	0.03762510194660632	-0.22074715222333277	-1.3684703529066673	0.9002486476377987	-0.15312908148772603	-1.4228587277711326	4.898418595299729	-0.019349342803557885	0.6413744477745403	0.12015210772929899	-1.0733532821077103	-0.04251578107227276	-0.599200860002194	-0.03788647557471945	-0.7965942687542219	-0.060648685271545155	1.6295626096553264	0.7694916403632501	-0.0016291539299238128	0.7816944404896566	-1.1512466971091229	0.8004614641813464	1.237738303538165	0.41309087207994377
-0.11739459031424504	0.8917944223516571	1.4859187098596363	2.3732389198840367	-1.723014983516989	-1.1003112460270261	0.02879308281615862	-0.8452922918715012	-1.1351031862091743	2.5243446658269777	0.5291846596213038	1.051894872055962	-1.0496482654575419	1.3847134977800037	-2.2820462327739657	1.8436691082445626	-2.3197361287795593	-0.3248183670706572	-0.30131589085767896	-0.3134376803603538	-1.2528313115462268	-1.783043486240364	-0.8630336129870722	0.09497342190362282	-0.9636015458933247	-0.12024635218926671	0.002530116349024439	-0.11868067898039705	-1.439376351335974	0.8645764581992893	-0.14746357292624462	-1.5609295133475773	4.847755462759067	-0.021331199812133446	0.5275647883116286	0.21305958109590026	-1.0443479303906043	-0.10905994268538446	-0.5669867557686847	-0.021445258299766394	-0.7484130675982408	-0.019442575001034045	1.6053414616555202	0.7943355396802583	0.011931356994768189	0.8356409317732101	-1.2888020335448318	0.8136424212201951	1.2595999422853088	0.4575839459445872
-0.10496104847547001	0.8058856551473574	1.4853562147749	2.253930711446711	-1.7136058175890696	-1.1516810357718015	0.06476644342451535	-0.8422399765910147	-1.1472531859478634	2.5758151811939407	0.771663948931795	1.0308545399014126	-1.0961627906140294	1.37945974131113	-2.281228492116983	1.9191172455051497	-2.271786968729867	-0.22266573908805554	-0.12243499582109893	-0.2549313088839837	-1.267207276412913	-1.6684251255957967	-0.9334447985369989	0.018261144185037093	-0.922759890315248	-0.24543278416324804	0.011990137599117188	-0.035701719741289696	-1.5374268876573738	0.8154133003725841	-0.13635002200644902	-1.6544938018522637	4.762086449035991	0.014950867707812357	0.4562837002089298	0.36172714687603025	-0.997563668880091	-0.150757992953888	-0.5777624130148971	0.01161046946495172	-0.7183148774750548	0.05783940730648551	1.5736276718255249	0.7474388055995307	-0.0004221946813137395	0.8617556085925031	-1.3976431013756427	0.8485175547370865	1.2897546710864145	0.5633640818609432
-0.08402621878728747	0.7161054323765009	1.4832812706707825	2.151479221709057	-1.6507161843121199	-1.1984611677129726	0.12627799689600155	-0.832054299147267	-1.1604355462040101	2.633399238957921	0.9766475932890151	0.9890295115515917	-1.1817486143888127	1.3530841667866456	-2.3180098262718616	1.9991804172570178	-2.2071150384311022	-0.12388739661517242	0.07184593408903614	-0.21434055936845758	-1.328538687127327	-1.5349483104075805	-1.0069910587912783	-0.01935899537693591	-0.898061291976715	-0.3329777135281106	-0.011883665132219919	0.04080844575149437	-1.6142604176900583	0.8127267035159085	-0.12545445752084686	-1.7428882766367977	4.651768305531759	0.0500367788911099	0.33918482181717224	0.486045052735932	-0.9041020377807882	-0.21984509675276778	-0.6112327130379027	0.021327872373683256	-0.7547556561985234	0.12692669647775429	1.478080860215051	0.7331388807548305	-0.020194909997188794	0.9036891287775285	-1.509954074549636	0.8707553288709299	1.3036281618538905	0.6522634542417205
-0.03992153222069077	0.6331415588575104	1.4564627739016502	2.1017453284502716	-1.5607588243414412	-1.1993758655212798	0.20782531733406834	-0.8384959473425493	-1.1561933350235996	2.66858220406455	1.1232688131715383	0.9619292591709018	-1.2580241375383994	1.3453672102940366	-2.358869404998215	2.0041514385901733	-2.104539885010328	0.0033061350645305146	0.25764114563612545	-0.21395488514566746	-1.3697186229970044	-1.413247244107053	-1.083533057096384	-0.041586950040595025	-0.8866420103756891	-0.4116086912440772	0.012825253136209741	0.07344121461755027	-1.6676935222313989	0.7609386144678131	-0.14984548921869725	-1.8528474996226532	4.520989356585664	0.07926766073942668	0.2788110162125917	0.5218123915576458	-0.8060303459555336	-0.28340481072550033	-0.5883274309570292	0.03431347994546502	-0.7701887097074246	0.21801971764130065	1.3894024524563031	0.7071062104081272	-0.007372692966435482	0.9796467474647134	-1.6215798149206542	0.8881778909622206	1.294050155002965	0.6502804403115816
-0.023301922593192817	0.5413390194080705	1.4514813219629095	2.038026229717696	-1.4244362029468003	-1.1601973841149775	0.29117993406380255	-0.8303306329306652	-1.1815624903003923	2.6994211455699784	1.251025275857344	0.9860185331923695	-1.3125967263191318	1.3215689568485103	-2.4010154054775183	1.9669133083056944	-2.0301983366430667	0.08553479113760207	0.4336978023051953	-0.23724906404102217	-1.3835979724537837	-1.2980379389776835	-1.1793164751373504	0.047984257387676615	-0.8976253704810102	-0.4573926674240069	0.046129209421373454	0.09738398483891589	-1.6947001074765868	0.7579952308612197	-0.17612216571102954	-1.9267705609945263	4.396616170520501	0.13165206494935622	0.2142530213006641	0.617363333040357	-0.7384962447026557	-0.3208167440694233	-0.593314323671285	0.05323452124279401	-0.8141976768550915	0.27158166705518905	1.30338799589892	0.6702141167051646	0.04186124830569966	1.0166106575370513	-1.7629756132345407	0.8906995324538789	1.3358197624253845	0.6908045280654298
0.008726862719399703	0.4711623797070354	1.4308536698877163	2.0275657172519894	-1.2839365538350662	-1.141966367444793	0.39397159651946323	-0.8714921661510848	-1.2115793605284175	2.719988175508223	1.3078004871599433	1.0236218619080941	-1.34602167701872	1.2723070503381222	-2.4042837534270896	1.8811916266079347	-1.975796034954378	0.07054951224597185	0.5606013342538845	-0.30198519654784517	-1.429254497048373	-1.1843605554944312	-1.2808402392648903	0.13759893051869815	-0.8924408521940072	-0.5122693796834948	0.057342648810807285	0.09187667978499414	-1.6901493322087913	0.7132158554354546	-0.22877243580923068	-1.9904004521120071	4.220479965530323	0.12632217742070892	0.14358048987959102	0.6911293755078699	-0.6650005965831443	-0.3706941924366699	-0.5922807360823596	0.04139940374914998	-0.9158570208111716	0.293505947418343	1.1751709439935962	0.6192482476938654	0.051782941632931276	1.0088280982630926	-1.9021804359835297	0.9336051638323368	1.4115267343600733	0.7205152240948113
0.0468714928400331	0.4199160363913442	1.3929959946580222	2.0059116718062997	-1.139086700069377	-1.1017059900594082	0.49955949854227927	-0.8904344324240672	-1.2367297786077325	2.7395043723582972	1.301284216619294	1.0747150029143886	-1.3799285948122688	1.1624171990100345	-2.408961413012515	1.806853972614126	-1.9204287095817194	0.004486574728566994	0.6486217719074029	-0.3825666218587123	-1.444936705491344	-1.0247474313911107	-1.348694759241965	0.20152576126642466	-0.9028990897858179	-0.5729576484232577	0.03195311580449102	0.021936877650771635	-1.6601942168960089	0.6398668832203609	-0.3450097736170724	-2.0439317124411187	4.021102516054042	0.13646083474681492	0.044610362459788444	0.7664732125772702	-0.609159618927137	-0.4329267176392622	-0.6028007545134647	0.036785213187995366	-0.9920251450468319	0.28838889411308966	1.0880330376838443	0.5811604484635349	0.036192732879474034	1.0110367028779972	-2.006772823829457	0.9540440927266369	1.4483542786286192	0.7411569101214635
0.10758833015795236	0.34392990668371526	1.3878089176278825	1.9350839947906717	-1.0539926971651663	-1.0685681910892781	0.622245302136104	-0.9510314718122981	-1.2986493208603687	2.7359660599792885	1.228993990998996	1.0975974629597407	-1.397098907564063	1.0481607340949566	-2.39498987919769	1.723335044169641	-1.8558948705381486	-0.08242790837944192	0.7222669959747676	-0.46591850768002613	-1.4234039976503645	-0.8650241713417252	-1.4180552492126812	0.2773791508795241	-0.9260975597031861	-0.6277731960766889	0.022020521226803296	-0.04575517042181132	-1.6058236991877446	0.5952476543698131	-0.4707427534848504	-2.1007594972541463	3.864192048554584	0.06757872846397309	-0.0029066934475803384	0.8190393431312893	-0.5835873383516976	-0.45966671946130155	-0.6289079671408646	0.06046306856094941	-1.063554980797652	0.272920457730263	0.9734483072967359	0.5029177328546323	0.037993989520639496	1.0004122258612052	-2.128799834409106	0.9823831932306394	1.4765810435430131	0.7524396775946858
0.1639171077309868	0.28295204273866376	1.3733097996128711	1.9622890359618466	-0.9874858949178943	-1.08879102500505	0.7611293272769387	-0.9868722184439644	-1.3484955928722346	2.6860714316382697	1.1235337469611104	1.078596043982604	-1.3838238165144303	0.9168608654225643	-2.3517038789535754	1.6956005583793978	-1.723681780527107	-0.19831987620336716	0.7799328346415426	-0.5246056086819614	-1.3346619154658268	-0.7286867821995179	-1.452807592815271	0.316683008550687	-0.9442596625892096	-0.6730585514962573	-0.001905863399442659	-0.18461323844515087	-1.518710647061837	0.5304490366591768	-0.612908184095254	-2.1048854760782616	3.7285719097477554	0.0030728039005753494	-0.08031081583600011	0.7674929212410717	-0.5681860979436243	-0.477700053430729	-0.6775126749822825	0.092674062462587	-1.1554404902678546	0.2707465059420878	0.8416117467695106	0.42587098458576483	0.05002264234533578	0.9436288114178453	-2.234551388029532	1.0459438207104355	1.4901062253131456	0.7683461906265464
0.19740356367553183	0.2471031688799074	1.3489757977497343	2.0485948024845677	-0.9296399970614498	-1.1319694400025169	0.9490491828136424	-0.9949021959988318	-1.4092723306331356	2.585872357303974	1.016660807863166	1.0597265244775678	-1.349311462813515	0.8180651162359492	-2.305343016958505	1.6979135948008817	-1.5771508077405156	-0.3244537276000539	0.8449373557346667	-0.6235034986688225	-1.2219823273368098	-0.6312838034285732	-1.4789550879657587	0.3798529476913857	-0.9588467438138328	-0.7213320707215862	-0.005063948232090609	-0.310310182646164	-1.4201258073963587	0.4742385091402612	-0.7268677866907396	-2.090205973187021	3.6048239384290035	-0.02920329681320256	-0.1226268462161656	0.7414892581237449	-0.5814735020753677	-0.49374443105403626	-0.7103429229631496	0.10887989449136282	-1.207293198945008	0.24389557304676432	0.7437046190258803	0.3623147779148083	0.06934600330067373	0.8567560309816493	-2.328375508515557	1.0932719705567513	1.503522499199601	0.7688086637907606
0.21614050154730985	0.24197424973702447	1.3248117339786623	2.1436548299660543	-0.8577705394901456	-1.2315427203823712	1.1812034881016928	-0.9960539116760911	-1.5042997211833824	2.4546503550222423	0.8929754801529123	1.029375002903683	-1.2918314028378792	0.7578038664492699	-2.2348055315108692	1.7347152084505033	-1.4587710697850393	-0.4146127389910732	0.8935007520461588	-0.7404628383254341	-1.10530879828542	-0.6271676627714722	-1.4668311789152833	0.4516800505824229	-0.9674100415230651	-0.7673318746851419	-0.012275632553594923	-0.40632337734370144	-1.3032418538335568	0.42289772604363696	-0.8341056094279999	-2.043474883446282	3.50048757925531	-0.03312073396619473	-0.12204069276369475	0.8003693413203932	-0.6337964738769368	-0.49853979693888206	-0.7824178035024085	0.08734120367779222	-1.2927471389403151	0.22735881050388812	0.6385165009554875	0.27123637787296023	0.10007700452448587	0.7717622126805208	-2.4047535359995016	1.1287738704559627	1.5637662196107636	0.7098773552343751
0.21473892185693053	0.21406084643183423	1.3230364473768865	2.183110605534986	-0.8062420677054745	-1.3258701464065794	1.4042928724256047	-0.9945416230312656	-1.6063381533491803	2.2665125058857374	0.7867478947871391	0.9907867937093957	-1.1860255239456197	0.6953425162752807	-2.174233892631065	1.7366337492350248	-1.3814181629930729	-0.48302624697225427	0.8905855999428054	-0.8759156385578388	-0.9554028136472189	-0.6156277503028533	-1.4284763347415677	0.5145244414697201	-0.9665265636162884	-0.8030565991467069	-0.026550178947059033	-0.4525693509866035	-1.1772395627263237	0.3906952870299233	-0.9277608455238162	-2.001333376530774	3.4154768075932607	-0.03395170548349656	-0.1272861384866375	0.8122729257972351	-0.6991217526954143	-0.5266499215333512	-0.8323544658971374	0.07324414874456478	-1.3150682855799567	0.15547839837438618	0.49746675941451635	0.218224584387431	0.1484814488108242	0.6859532784292515	-2.469641049844737	1.066067222889697	1.616325556734028	0.6071629529375129
0.22220579126832413	0.2119255821270131	1.2971072932895629	2.214642876727999	-0.7850534408247145	-1.3727622317618169	1.6374851780971944	-1.0291757705471598	-1.6662671464148886	2.04544006833222	0.6771368217735837	0.9676979757634637	-1.061236283654742	0.6170781849254962	-2.100820914657398	1.7047862230835857	-1.3234376019372962	-0.529074001541667	0.818960688388915	-0.9946839814559428	-0.7807743847415326	-0.6155879930872991	-1.3522851083607477	0.5308191660652941	-0.9694841591022764	-0.8432937208832783	-0.01710697210375337	-0.48406863348043216	-1.0529753641647592	0.3119640093135801	-1.0254338354745591	-1.9684513674830373	3.3483176835185744	-0.02901014120627607	-0.08836149348551744	0.841102949275923	-0.8314394985058107	-0.5502204095836276	-0.8836502801897634	0.04800003128829407	-1.3201579385113031	0.11009882459798995	0.41688853153566824	0.16954242943639103	0.19506778467229308	0.6099021611477856	-2.5333107400946875	1.027369757591163	1.7107683149239155	0.5237471909324204
0.20790917827700678	0.18509837848992775	1.2893382901806443	2.258028055222757	-0.7761003646513015	-1.4490084062467163	1.8332661766347162	-1.0533713292577853	-1.7171951880906011	1.8123951681359842	0.5912727472349166	0.8983833533468666	-0.9128276787199054	0.5647973472417847	-2.036374322448583	1.702763507855026	-1.2495539351004203	-0.634044460467639	0.7032274517530445	-1.0834325855905127	-0.6419799334883037	-0.6039272017654337	-1.2869054341774189	0.5721120686062482	-0.9615553521109911	-0.883061052500089	-0.05837218126561457	-0.47013968082183	-0.9574617714796829	0.2181772047997696	-1.089187184434661	-1.870774746952598	3.2852324402976607	-0.033627767434379355	-0.07832542621774481	0.8835063475441848	-0.9710513875383926	-0.5863185560756285	-0.991771302968991	0.0003975517571240594	-1.3338832052349876	0.02365097509706398	0.29179847431072664	0.08924038029908343	0.24775512969073893	0.45171891186764934	-2.5411220237081102	0.973742219768237	1.8224518779063126	0.4753097830446264
0.18515363113239205	0.15590238833140777	1.2588649915114942	2.327009759450319	-0.8023771013993584	-1.540724319951007	2.017761083068934	-1.0875423868688876	-1.7564429075603418	1.574369290093315	0.5197218611147847	0.79924408903075	-0.7670598335406547	0.4897114164077497	-2.001887368554304	1.6557462133095135	-1.125412319333125	-0.7476583791940851	0.5882661346236017	-1.1297896748878373	-0.5222705986970829	-0.5521069026224774	-1.172200584645609	0.5114637544670722	-0.9344056649353947	-0.9226181846256629	-0.08960752303157675	-0.4801554046561075	-0.8870128450732568	0.09515223756422672	-1.1302632775743473	-1.7923937314489222	3.2454360623420606	-0.03460360565687675	-0.015574174484687814	0.9011906971734305	-1.1316951460043492	-0.6432148841746432	-1.0616420039194054	-0.040151733997195384	-1.3351583175396056	-0.01429212566040849	0.19891919500933458	0.028121203771126962	0.24359088143885405	0.31678515689623	-2.518292692015628	0.9232596601810819	1.9150382963131682	0.4358230551388667
0.153315767030548	0.15049995539964628	1.2528803383692608	2.304119559221868	-0.8293831016601457	-1.5849445533888917	2.193462969340462	-1.1373165697291072	-1.779096129252832	1.3343052019786623	0.5137205732713355	0.7108500034981541	-0.5948961736161592	0.42095951823321914	-1.9676586141480397	1.5961542668513133	-1.017011491555735	-0.8334393354408037	0.5099390167919522	-1.1718118403371185	-0.4173166870121202	-0.48628751267232684	-1.070745678748009	0.4342924116841071	-0.9217166262374462	-0.9476813152202016	-0.1290679858649561	-0.4883499460044539	-0.7949141067244496	-0.028827534597358272	-1.1850493850553534	-1.682354079459951	3.23308077436812	-0.0181672707299154	0.06987676292753228	0.8714384380587162	-1.2777336345493964	-0.6977526581460303	-1.1490881776086452	-0.07240957915886408	-1.327776046489325	-0.051142005031463635	0.15475956448147635	-0.016651139871391725	0.2640243547514676	0.18088188343494688	-2.43791336171559	0.8372606247323361	1.9651741877365967	0.40089104694634
0.1179862844585825	0.1164592719154068	1.2442616448000159	2.2545708138676277	-0.8601103828081484	-1.6714107025999123	2.3086065868908987	-1.180223804800466	-1.792656905441899	1.0861248242921886	0.505276682003626	0.6115732065535644	-0.4278860392887552	0.3490793071693775	-1.9563265981372884	1.5075742039844535	-0.9424672478372795	-0.9285012576323396	0.4148816916252932	-1.1817176140699064	-0.35519527490100644	-0.44581094528668697	-0.996499494838805	0.3898213726067794	-0.8985111753708586	-0.9687851144142192	-0.15415751445543927	-0.44578966168601586	-0.7492836260531479	-0.1164624188700815	-1.211140897837728	-1.5657734492656927	3.3034842560458104	-0.008284142175473058	0.1653676302332403	0.8225101092445778	-1.3457929186200919	-0.7378204847233661	-1.2504187137024467	-0.11012954742517093	-1.3176503680856233	-0.055832976971162906	0.047739794653448776	-0.060034347957568526	0.29037458220647755	0.032716099517899534	-2.3652363011870126	0.755462896087101	2.026454004770847	0.37112019982310596
0.07971677598276045	0.15466122132078028	1.2045590083508	2.173129137461707	-0.8299721090002506	-1.7469442716526313	2.3657454623997998	-1.2256002508594293	-1.7379801627655744	0.8743641893165996	0.5332789659667204	0.5330567615642414	-0.2608076022644729	0.29837907750996484	-1.9309629107094402	1.4123171613467334	-0.8555359762624141	-1.0486189492021019	0.29973875792715965	-1.1814033609994854	-0.32075879389720485	-0.42094610596091425	-0.8854522324620735	0.32391863853494357	-0.8955272074100413	-0.9501640813421123	-0.16832955196542007	-0.4123479344427866	-0.6779111371471577	-0.22148125069802763	-1.2534867400394518	-1.4625378392972548	3.3651485566612416	0.03423524181816339	0.24879551742646783	0.7715281512057445	-1.385167817884168	-0.8061991615298059	-1.362951174534461	-0.17906317985901263	-1.2980962478898406	-0.049476280181557884	-0.04863674443311927	-0.07593607100460134	0.283091869361244	-0.1566026211810862	-2.2519681726956904	0.6612524493613725	2.095150350568276	0.30334963872083986
0.04174380120046016	0.1587560726665466	1.1317881185665966	2.0678749627154764	-0.7843425580720153	-1.7859249824138648	2.391658051585927	-1.2785948012105046	-1.6506883321149808	0.6923706315922524	0.573262268201482	0.48152927793855405	-0.1106070386603305	0.25155239566005033	-1.967969760872839	1.2803231233192898	-0.8538821114048663	-1.1296294411439596	0.199891534845267	-1.2083046481901758	-0.2751569107592573	-0.44016322134274954	-0.7751405380004716	0.29068071144757057	-0.8743997524277864	-0.9255575316096879	-0.18988997256296608	-0.3802861805440112	-0.612325567869507	-0.29191813231547836	-1.298631232487928	-1.4143242813967938	3.4029940188233687	0.08133905341996327	0.3245676804496861	0.7799637333253074	-1.4215477243858463	-0.854852576010525	-1.4675124277351455	-0.24588953105078937	-1.2720140995883042	-0.07667670041845713	-0.12412988865937194	-0.10327191036455294	0.2950342905914274	-0.3175525597944897	-2.1198153326565423	0.5759170489056703	2.1056702634401914	0.22977696227051939
0.023637986403084735	0.16962806724065543	1.0271827259958002	1.9500520672075496	-0.7355004892338463	-1.7420105697573818	2.365950235157218	-1.32345857893019	-1.511554826543565	0.5721868005333018	0.6336419078459088	0.427503556459112	0.01317671423283554	0.18794453022423446	-1.996006303253846	1.1662981671299186	-0.8962809720571328	-1.2182767098770166	0.06791804034912902	-1.2268210920928024	-0.29192517794582284	-0.4577400555186286	-0.671463536517848	0.23743352833049008	-0.8392972127691495	-0.8949258374440074	-0.2690078037828898	-0.3480112708304388	-0.5509033429922587	-0.3963255079523549	-1.3787150187398383	-1.3907375809643063	3.43349282367661	0.09311148525466148	0.40353520059683934	0.7724111374907674	-1.4409458007062792	-0.9169760510809551	-1.542671640541251	-0.3025132301087119	-1.2245641521978006	-0.1282397539895745	-0.18704368206218175	-0.1400828492166845	0.25971995804329545	-0.4852821454098658	-2.0090174781928227	0.5458828497178841	2.121074351491774	0.1603641382543743
0.027556604333294026	0.17371506309901258	0.8855762028253495	1.8660692530188026	-0.6500035498923842	-1.6295976116221502	2.2789706676688817	-1.3563926573893155	-1.3422709530434265	0.5032678145419324	0.7236663011853637	0.38865713859854584	0.08893962871339846	0.13743254097694937	-2.067079797765211	1.0611965956281681	-0.9378973155966236	-1.304387848588932	-0.09504663109758066	-1.2597938574362675	-0.32107015821107837	-0.47831652931311464	-0.6090010209935312	0.19820260381321703	-0.7617908362293206	-0.8540495025004768	-0.31802231579905305	-0.29781385628421775	-0.5017965221021432	-0.48435658932987186	-1.4411408151904654	-1.3436403505270724	3.4464418352365165	0.1277819106793083	0.4373283473336529	0.7430101665213826	-1.4364997691695502	-0.9829801792085624	-1.6292385464986232	-0.3600066033289786	-1.182593497510815	-0.18067699432655518	-0.2114195946423419	-0.17017963052115592	0.20596243187578517	-0.6391992116617878	-1.867556973163267	0.5266948813595681	2.0527508434943194	0.12619456982852198
0.06503452271064274	0.2473288070437035	0.7195652101295857	1.8816650387774843	-0.5429178592148566	-1.5050633503316897	2.1761300468534523	-1.3730558772014558	-1.1589845274571107	0.4766926881217978	0.8212133199574712	0.3385312121494012	0.1400239665498271	0.10796367162639882	-2.10545935406743	1.0175982423636836	-0.9474829483403218	-1.3730164980858977	-0.2743926399631224	-1.292079619314093	-0.43782452718182385	-0.5176188208129788	-0.5835704615312477	0.17095280871263221	-0.6746491984445548	-0.8021335591950223	-0.3783833812583821	-0.25332554296146415	-0.45835634164501277	-0.5340618525175163	-1.4591803077448333	-1.326161802184426	3.4216344815760467	0.14746969832287724	0.47883612328265135	0.728940867791879	-1.3333344207889435	-1.0347809863186537	-1.6717533500124717	-0.4262991982480985	-1.1880134991293105	-0.2385766463459912	-0.19866013464079224	-0.22798422330158535	0.14905221562875728	-0.7520639320339523	-1.7545524036632703	0.5986366872075894	1.9743214688133421	0.12008528946841428
0.09739857246132033	0.395337794527297	0.57516144931771	1.870102586552757	-0.4313133135515959	-1.4139500780137786	2.0716824276473234	-1.3818273284072824	-0.9417586685752812	0.4763604682200099	0.9377176331272343	0.2929330892293174	0.16842543502335858	0.11466950858985347	-2.168513630049728	1.0000625036343584	-0.8690910784765157	-1.44880980826998	-0.3807145849889474	-1.3142167755410774	-0.5743013711703794	-0.5787781068074356	-0.5811507023214544	0.17667009231143613	-0.5718322270179511	-0.7550959670329253	-0.45704368361994174	-0.21227742585159665	-0.43307937787733675	-0.5190013188386189	-1.4612535247262488	-1.2742217004729182	3.4212404580319316	0.1802739588993482	0.5323392833940924	0.7015365201448294	-1.1957141043316917	-1.0569890018581491	-1.6934640285549303	-0.48003393383636234	-1.1877015572267653	-0.3145598264779329	-0.2153597061744989	-0.30505564564533694	0.10611886878600504	-0.8564736724191203	-1.615364143364556	0.6819117325104682	1.8400669922269546	0.09238324554032326
0.1328655286742122	0.6292620692697396	0.4226967317547471	1.8123261161021191	-0.3208142608683314	-1.3416155366086542	1.9851181226797405	-1.3722509247506607	-0.6843753806461081	0.48210632781806045	1.0681627845460953	0.24079610987566774	0.1985502899688611	0.12794921390568742	-2.227811920568379	0.9843287758177794	-0.7663392167021637	-1.501248311685007	-0.4166364557851517	-1.3355812229195796	-0.6807585300402866	-0.656350440229716	-0.5998566480574249	0.14735790699846807	-0.44675533551348784	-0.7120826039284806	-0.49751109342819355	-0.16528227883864882	-0.3762586826533583	-0.4678330154442702	-1.4679182622157616	-1.2859128448801482	3.4248427395561003	0.18512397546703652	0.5630162568341577	0.6653670467506455	-1.0452643310565066	-1.0792536564567772	-1.6682600251396587	-0.5512618668291664	-1.1965674328149678	-0.36437315332731957	-0.16072789861390105	-0.35430416507980944	0.043456683187573196	-0.9575897949615847	-1.5383702190495918	0.7455906825084039	1.6894199168429984	0.09082030318364992
0.18441151872772055	0.9105713581987214	0.30600443573977587	1.768408207205436	-0.23903483024318248	-1.2760969275925473	1.8951818236763038	-1.3287214287403981	-0.409054247442024	0.43662266020318474	1.1559610040665913	0.19920186942333062	0.195451160077816	0.18500503707717883	-2.2841490878447184	0.9995649624756915	-0.6293681965311118	-1.567942928597368	-0.4539201199470135	-1.3247292889682725	-0.7676703110848531	-0.8091638792979253	-0.6413692496465323	0.11251866721381483	-0.31579792508483856	-0.6622710676607092	-0.5553851016309964	-0.0960322523870554	-0.35002865446464143	-0.37261372742661286	-1.4574568016204137	-1.3189661648009476	3.4114889513729016	0.1249187812141284	0.6164228513026873	0.5938324386102419	-0.8815829565010624	-1.1013262168942899	-1.6603714677901789	-0.624206747975952	-1.2201149314788564	-0.43202684178024214	-0.1432766606079605	-0.4160446159911414	0.04598938685622743	-1.0430100507616287	-1.469922652810394	0.8339338756715973	1.5396093717439325	0.10273909451810512
0.22610044779974023	1.1859090484263954	0.16095143777637064	1.7881467633635832	-0.19672513263327107	-1.2253968895435754	1.7904909718547646	-1.2569090392081763	-0.13108245885527764	0.4185328115365562	1.1835197071416654	0.13859012521528902	0.13881043733525072	0.217832827607163	-2.377277394319786	1.04112027990965	-0.4750252157013265	-1.5889946753207163	-0.5045415658630358	-1.3187788866737982	-0.8261918630821009	-0.9880837501566992	-0.6639166745163632	0.0715198734350578	-0.18186298468187487	-0.6239004714610824	-0.5967352677955707	-0.01853673514845719	-0.38794147679975793	-0.3166960656561709	-1.4194712661370388	-1.3508706372283794	3.3939299411545596	0.103044914748409	0.6369208403234708	0.6130835849984735	-0.745812885832229	-1.0862232123431066	-1.6182792998018969	-0.7027390840518979	-1.2500924155722346	-0.4905560394264379	-0.11901512914408219	-0.4634424312129212	0.05103599627208059	-1.1388574276247039	-1.4094422526746881	0.9387796304770681	1.3808918297186847	0.12054184613159472
0.2693955138320455	1.4963407715863395	0.034221436800393405	1.8254544102704895	-0.1483208413745024	-1.1249254992567959	1.677522934919938	-1.21865375589454	0.15293003384038054	0.4047134499113366	1.1892193052322702	0.06510428717969995	0.063746964281461	0.22076835618178023	-2.458872354550409	1.0673652028577707	-0.3250864576059633	-1.5793693335468142	-0.500398412890489	-1.3122285466994281	-0.8665313140005242	-1.2159197486110422	-0.6896785635791832	0.026448816921471174	-0.06003456154754407	-0.5648085702236239	-0.6354725636423088	0.02864929896204991	-0.41194607948187717	-0.27081001296886553	-1.4097265682899125	-1.3796878360801224	3.281210788685604	0.0902111330943968	0.6145861727745137	0.6514723793354446	-0.6576501046120132	-1.0711992631547411	-1.5319877595839173	-0.7824920647935418	-1.293932863297201	-0.5805810814017309	-0.09325890940473472	-0.5501903082180253	0.09374558150391546	-1.2367807429882984	-1.3636707383086608	1.0499950808423903	1.2034662680428143	0.12179713043446268
0.29839939720471903	1.796221146885507	-0.08633083303774987	1.826347800531082	-0.13236174647739976	-1.0390840247146689	1.557948118055431	-1.201238222377218	0.4024369225513332	0.36186571261086653	1.162373479645014	-0.014264152611733655	-0.029421912895834335	0.20510024724757892	-2.5427159381703364	1.0908205273657345	-0.19247946027059834	-1.5342180019598375	-0.4689055049875285	-1.2573655382557383	-0.8528061895951717	-1.457243086377567	-0.710526405314716	-0.016363995089149704	0.08031354420505206	-0.5408291730716128	-0.6808205762627095	0.06597781504369811	-0.5049953614302651	-0.2023387464856929	-1.4114799395288418	-1.4292779784707403	3.138274715653252	0.03921905888440113	0.5798032281978593	0.7393650108828993	-0.6147404413079758	-1.0638058716047862	-1.4053329411458264	-0.8440963632528613	-1.3224133005902465	-0.6209601843963485	-0.08052070385795937	-0.6141269428465382	0.1839725083588716	-1.2890853649931147	-1.3049920344329808	1.1509473388734244	1.029733468545272	0.16559107109350257
0.3715945537104417	2.0927372311679493	-0.1605531640662827	1.757347512684848	-0.10899355924950642	-0.9516080584527279	1.4266201764796425	-1.2159225571784718	0.6258693317015525	0.351529257120394	1.1219538963877074	-0.09100382182790671	-0.1578963525570313	0.22173575576018076	-2.60618267966387	1.1074937067158657	-0.04503409726027611	-1.4782057589215003	-0.41382782423926445	-1.2065007539417827	-0.8514992101070129	-1.6727946127647755	-0.7385873491607292	-0.015967437229134226	0.2016587305211897	-0.49666895924571436	-0.7083711292781583	0.13247359109226436	-0.6124964851047283	-0.1226469574710867	-1.4335049797840074	-1.4476253729758095	3.006165457197591	0.055822392929851736	0.5741155118303831	0.7997990824239641	-0.5674069376322166	-1.0858352746747049	-1.2849262111571582	-0.9123168875222353	-1.3554850713685613	-0.6365120588218315	-0.08653081174585006	-0.6769549069695004	0.29923012819743533	-1.2865992613451847	-1.2929722424920176	1.2171736526495698	0.8843182494009809	0.2253497037112445
0.4638033829945106	2.360845730573651	-0.21446389388324563	1.6721884242623932	-0.061713717844139884	-0.8587322744512378	1.3116688582191665	-1.271885950906978	0.7916635011336006	0.2930396263562767	1.0849572656759097	-0.19015380575653057	-0.27722958746032667	0.2834954184918745	-2.6770731466900592	1.0903639159133764	0.13996687845802488	-1.386532315603571	-0.3665680993370387	-1.1239331403936201	-0.7642364726897537	-1.8745146884507136	-0.7466785962271576	-0.002186384817770215	0.2955026225193763	-0.4729141194736858	-0.6887417843021911	0.20045911832936542	-0.7185297150523804	0.013254070526772039	-1.454042544658455	-1.5045615578893072	2.900736124333302	0.08808038530548082	0.5904718004267011	0.9099197742017255	-0.4943261802474746	-1.0804537663238203	-1.168672312149337	-0.9456046136950553	-1.3830820626453515	-0.6153676929875511	-0.11251692788404602	-0.7216793884260383	0.4659000897532085	-1.2463096582179378	-1.1910999027685172	1.2907651144751338	0.7310228482546789	0.3006997365157374
0.5655516089750872	2.586636719306863	-0.25595949049581207	1.5696309390700935	-0.0862427049359447	-0.7828775939210408	1.211599893845445	-1.3272936855474062	0.9453945379191497	0.18370918234421565	1.0143601526042796	-0.30513719333963757	-0.40369807255551865	0.29636263377709743	-2.7242720130994	1.052748506057492	0.2998767134848346	-1.3070031626401886	-0.3008274540664862	-0.9917006178912932	-0.6516563798460964	-2.0228530891721404	-0.8016379949784216	0.03353760589289854	0.3899443164690579	-0.4607311637151625	-0.6624088008308437	0.25824609296421336	-0.8231404260594928	0.12749672843092436	-1.4983055345335141	-1.5683667280978155	2.8159035465547504	0.07735521902709089	0.6077560848513962	0.9729882089626518	-0.40763307110156266	-1.094812166680708	-1.0258703609090718	-0.9618343793795574	-1.427507987711379	-0.5944768681189423	-0.1712754932393173	-0.772928368918874	0.6784377934981956	-1.1711949053841966	-1.149763421671053	1.3746300575496062	0.6187601798652318	0.3854317227843552
0.6358563353214436	2.7673436660945736	-0.30581645475401575	1.4342947724976411	-0.12922013166343765	-0.7241817771845191	1.0966223293305286	-1.4135764739168883	1.0775413344263998	0.06441750785190928	0.9282001825809889	-0.39302032854205443	-0.537380539580375	0.34263626475174813	-2.8046138887261565	0.9703098935663699	0.4225340501465764	-1.2294775150425497	-0.1836249508077546	-0.8234539452970695	-0.4803150117122482	-2.111349267401598	-0.81076859626854	0.07052143924855843	0.4820931564306516	-0.4761780696064736	-0.644508832342408	0.3021943942264086	-0.9319474460553249	0.19432423758070203	-1.5192005173912828	-1.5774907258400004	2.7619031190839154	0.04144034836406484	0.617007073442299	0.9886146733177055	-0.4406001653228741	-1.104657790171164	-0.9426057052045964	-0.996385170364959	-1.4663437368954795	-0.5346461445685688	-0.2598911199824916	-0.7879620768336894	0.8929254388084955	-1.1304532825037654	-1.1174489495893216	1.4378245711508102	0.48396106574524883	0.4289480809365161
0.6837540772509059	2.867519519541704	-0.34995613513483564	1.3750839219984097	-0.14930083765783747	-0.6828604717615605	0.9747944404338342	-1.4680265193939828	1.1476837212060425	-0.04782568013208308	0.8179807684344282	-0.4712343732625355	-0.6714323287761776	0.39428653300121735	-2.8691931758617244	0.8699723429447085	0.43114944242555353	-1.1743616949866489	-0.09211413404102423	-0.6675328426919802	-0.34773997247944605	-2.155824903133006	-0.8544360554063752	0.10420210549485198	0.5993907108232301	-0.4852126275208343	-0.6224546729139857	0.3536982372955691	-1.0195993944066077	0.19024561723998906	-1.5714596508284913	-1.5865498770935125	2.672762396940958	-0.00851955057141407	0.569942910400185	0.9627417851060347	-0.4725336070358711	-1.1371259313859832	-0.8480682368891191	-1.0058172697974483	-1.495987775006222	-0.49229294554030334	-0.354705724556425	-0.8265978429005649	1.0906010193168547	-1.0905868604073008	-1.1209683159641315	1.4638718159230195	0.41029891291299936	0.4317574328445045
0.7237072487426379	2.8812930455106245	-0.42134746748765284	1.3207997952937256	-0.13324691724275295	-0.6112721766919618	0.8623309032848601	-1.5577808438418512	1.160495222222246	-0.14931193434781004	0.6822931216731716	-0.510029722889115	-0.83215431551835	0.38877598670839036	-2.9409517161033194	0.7932610043130504	0.3716944382378402	-1.1154674520597823	-0.037262628573515866	-0.5275732317048312	-0.2501402489245613	-2.191445676472607	-0.8764885111174567	0.14198646588504923	0.6709576957671232	-0.4782616864212538	-0.6177060779445962	0.36497113852874924	-1.1246746512567074	0.18935855247450006	-1.6028527031316506	-1.6081940864399105	2.592186502362182	-0.06948730706417135	0.5480321660236092	0.9256172408611102	-0.5189454624980797	-1.1342696475658913	-0.7672777578396539	-0.9747262844312778	-1.537091098462896	-0.4317640887133848	-0.4670690965062965	-0.8471621665106734	1.27540953316539	-0.9722650885864326	-1.128359324830028	1.5214511543698994	0.35083084229859957	0.42271406101292675
0.7516582789780983	2.861845715226721	-0.5149608677414504	1.2929023422564832	-0.09887949117438902	-0.5413697546085181	0.7410369151762685	-1.6537193181423355	1.1634167559839264	-0.2256739225134468	0.5556599200843515	-0.5708587000446248	-0.9686207598548929	0.34644422261898866	-3.010237424286269	0.6998322702066095	0.2475804407215843	-1.068205044349169	-0.0078653691883177	-0.43787656278767795	-0.19190989725584107	-2.1911174679697387	-0.8850666263744053	0.19854158456902962	0.6871501626139206	-0.504378111734179	-0.5891938588567633	0.3522240395496178	-1.18288033011268	0.19370643995340814	-1.6722968014919477	-1.5626302334952973	2.520763782393965	-0.0528215998539836	0.45567968211251914	0.8854948425056414	-0.5353414493891325	-1.164731011074294	-0.6617573705183056	-0.9714243995451539	-1.5380149774593708	-0.3728507065460085	-0.6034934936097108	-0.8672920226135009	1.408428685337937	-0.8441612261222444	-1.134947373761928	1.5262680812315566	0.3327826474387236	0.35915703473089067
0.7889114143887496	2.8197767236104445	-0.5578580967435622	1.2536310263099237	-0.03532192645432736	-0.5355194135559308	0.6138803609819792	-1.7468304971689086	1.1351582119548094	-0.2607749385938769	0.44700798095800576	-0.648397409177121	-1.0630781625828682	0.30814266976932847	-3.080299691942036	0.6226826588386896	0.15929732843796107	-1.0481169523319398	0.013609646456115575	-0.33075245249115653	-0.13184660988264002	-2.179918621656678	-0.866241596405479	0.22338112643899347	0.7058536768949663	-0.5144355256427845	-0.5953974899924226	0.34004223672322287	-1.1845749869655084	0.21691830545733834	-1.738796777596108	-1.5450026350145056	2.451261255135858	-0.07614715142801581	0.3998579809147772	0.7833722609513669	-0.5725849223476069	-1.198771404706658	-0.5804031660309525	-0.9640380820200276	-1.5194988140775298	-0.37419201276660397	-0.7526022456875106	-0.8788412869678849	1.555441956772095	-0.669024174418299	-1.1525165638323218	1.5263083794804881	0.3273946506530376	0.2720392194200195
0.8133772510025977	2.763554286088737	-0.5786512401974118	1.1785483889006254	-0.02019360075968064	-0.547256198579176	0.4863843725545182	-1.8213229315150254	1.092882002453561	-0.22995920389232868	0.3644172174256243	-0.7034779941253828	-1.124591328214724	0.27967514811445626	-3.153175353512794	0.5367959412396412	0.061982644288942824	-1.0646955483729337	-0.021773330825491922	-0.25379956182133623	-0.10664780985913747	-2.106766190936293	-0.8136752236688549	0.2512769263035902	0.7117293091546983	-0.5212192834858105	-0.6284105127917303	0.330506191456072	-1.1770457641886223	0.26694321752758726	-1.7475655605723364	-1.5304618261803828	2.4167200605892907	-0.08100219808963437	0.3731672372140905	0.6810376058104303	-0.6144686017028891	-1.2161757898450738	-0.5034319522653814	-0.935353445105784	-1.4657703832538929	-0.3453711474991839	-0.8937049447565538	-0.8724190930003213	1.689268030732532	-0.4889964270135062	-1.1807487519746303	1.5097466565791415	0.3271914736750935	0.20776915615494876
0.8482534237478946	2.660538138341826	-0.5919153614513538	1.1569039794053584	-0.0009225466691783091	-0.5552672686487903	0.35112676900198947	-1.8631023059995087	1.038081446269231	-0.1909841019892573	0.31416295884301376	-0.728784319352911	-1.1998834880737728	0.25556950768722	-3.2386080079058033	0.4609935732385841	-0.06402423708902956	-1.1009849917593826	-0.06423392171581058	-0.2166356672165966	-0.12283139506183946	-1.953405692582066	-0.7438853823820396	0.30713453280005115	0.6704943934372575	-0.5331776818643502	-0.6561343721929228	0.3438864845133357	-1.145185905100496	0.289674827382387	-1.6962900491323514	-1.4992290472326448	2.369262113720347	-0.04097673466668831	0.3751294510780482	0.5540307569981947	-0.6428413102538906	-1.2004300516327127	-0.46501950830440925	-0.9548260047598935	-1.4334016985509608	-0.34125189833643244	-1.0633527338055475	-0.870222060160977	1.8113810977192617	-0.27671126501515714	-1.269866287018242	1.4901728539225443	0.31470798109504783	0.18167245617427924
0.8374573268757585	2.591926883040846	-0.6376693800669544	1.184505471108198	0.010048503766915923	-0.6114881329069266	0.21215051296386708	-1.879161619768415	0.9724190158567343	-0.17720071091005107	0.26544058843642643	-0.7698602665405014	-1.259485080706177	0.21700773586784364	-3.3075211244225016	0.3665506278530811	-0.19647498941822333	-1.162484837488529	-0.15811411727015412	-0.18545795350266087	-0.17943111320023206	-1.7670458594201643	-0.6785996794301589	0.3205201103570103	0.5897604913749542	-0.5561554152659045	-0.7185290959047118	0.37289422681343876	-1.1329430232076605	0.3090686696795527	-1.5680579179468102	-1.411873645482593	2.3744335767272187	-0.06520367907304703	0.3396888944731685	0.42607965994907915	-0.6466944278285616	-1.165535764353923	-0.4334424177979711	-0.9550931886524371	-1.416803469028373	-0.3683752040916589	-1.200577468296542	-0.8780336302694959	1.9243092791311434	-0.08607831968405856	-1.3528315095934824	1.4468462344541841	0.31462209103975897	0.15777275024450474
0.7975889591441572	2.5252280818563575	-0.6604175536425568	1.2381859743471355	-0.017676815192406957	-0.7057815132942474	0.05384038236752068	-1.8616321018610091	0.9270776954272442	-0.10971728330241706	0.22480138188267276	-0.781913398844148	-1.3350116432871257	0.14419731605601943	-3.348352595356488	0.31394830366187626	-0.3866475230211619	-1.2039234838899195	-0.2375060043254488	-0.16516074220097932	-0.29037090263153725	-1.6184849874712786	-0.6296268961996087	0.30321266236659455	0.4728492161725211	-0.5764333486992678	-0.7927042290032122	0.36471545552943946	-1.118373229198348	0.3173640781993234	-1.3968554650151566	-1.2280222938678205	2.4246988453383453	-0.09532991764097434	0.25458752468828905	0.2802108816874717	-0.6587591169649504	-1.1055872291542088	-0.43538048670909557	-0.9747921678397109	-1.4217442747880655	-0.3779254119435548	-1.3169348648640637	-0.8692430930659869	2.0227705801913856	0.10622831041966349	-1.51320840057111	1.3706979773453414	0.3226256529189985	0.13095818147162136
0.7442623310476706	2.482017188024894	-0.6926212186111462	1.3287212348231248	-0.053447694591064375	-0.8148458158488193	-0.08984455566280766	-1.849194272444643	0.855246678409304	0.008444364883479915	0.17800010224535728	-0.7452357086684622	-1.3647049527936865	0.14460731426909462	-3.3713977167489113	0.23399037255846983	-0.5767621955806214	-1.2172331241216325	-0.32711141434834917	-0.15534006166972794	-0.45036904288601515	-1.4780756135581825	-0.5696586687927854	0.31046597120510777	0.3167525543773842	-0.601428135743377	-0.8926843142020273	0.3088506091220834	-1.1026285107782225	0.3189508178296441	-1.1312700402183606	-1.0220168072197462	2.4784557923735386	-0.0974667015426072	0.21128459343757103	0.13468961854984787	-0.7078166688003995	-1.0446593168714262	-0.4119775330448528	-0.9796064923074175	-1.4009220421754633	-0.4162174795849081	-1.4516764092541514	-0.8513068025536675	2.091282590485755	0.28344788348455907	-1.6336643238645245	1.2302680113236932	0.3556831202233271	0.10907698847819425
0.6649499998567602	2.4536374544216955	-0.7336955783457044	1.4830037447725675	-0.1072313896126702	-0.9315486751495149	-0.22393251177734488	-1.832300518489021	0.7741912644028817	0.14824853332491433	0.1432080309070874	-0.716378511797762	-1.3718686509522866	0.15997654469659023	-3.3479303248014043	0.1555199220626645	-0.7637514834859397	-1.163772698506629	-0.4226898153627934	-0.17481035206727233	-0.6457179536973875	-1.3007404991473026	-0.5456077042197818	0.3238785915737816	0.12885766888749958	-0.5910605914378634	-0.9841664867075238	0.23309676551752379	-1.0579700810227777	0.30088913733115946	-0.9082413149656317	-0.8121271126859249	2.5006248012503156	-0.11410021615164037	0.17123206172724656	0.02870048443610219	-0.7651877190519155	-1.0109269280380946	-0.3420362576400725	-0.9781367645171081	-1.3752379405909914	-0.48400466543636284	-1.5494043030031084	-0.8654793590737571	2.1432975449113623	0.4745039898681062	-1.7475478348250566	1.0751197529369318	0.4394862649844655	0.058752907018776855
0.5889571576675239	2.427231590563822	-0.7991914580608137	1.608999991085223	-0.21408464597771354	-1.0400649410466274	-0.371064804376079	-1.811285452600345	0.6716556599676125	0.28111016882199746	0.12281979178568381	-0.677954596744574	-1.2972809527494293	0.16176619317855598	-3.294683707346178	0.09635435702550069	-0.9099029879636623	-1.0704211513655808	-0.5394144487976293	-0.18281273848540994	-0.8030452416285712	-1.0797308146035092	-0.4610060526243398	0.3277973746330388	-0.08282542159659516	-0.5583735367824543	-1.0672149067561256	0.14963564089344975	-1.030330797292585	0.3002884956358294	-0.6721291165722627	-0.6240151919080074	2.5078332046840743	-0.13445097017523525	0.20266224718201897	-0.09237161030779117	-0.8475198006941819	-0.9831985187928545	-0.27228841671157233	-0.9518680815038861	-1.3554239219062478	-0.5336028957950807	-1.620347386427834	-0.8407161263623346	2.1815418055352103	0.6948349456443135	-1.8027868984064395	0.9614118130047105	0.5079019031645988	0.04504112004574838
0.49510228258091626	2.4350142361805225	-0.833422087945527	1.6956588463627085	-0.27024212013845483	-1.1738179897546233	-0.4953513176540943	-1.7771047748768134	0.5597836451025804	0.4158063021657581	0.10343747982979071	-0.659562957565131	-1.1202422802801357	0.20429530642486032	-3.1887081787509373	0.017818993495632412	-1.0562538768326588	-0.9564645002521825	-0.6043173001021697	-0.19719648243141322	-0.9627646846972603	-0.8142498929989648	-0.410311813645276	0.40084206193675065	-0.24608872586045377	-0.5421724397111072	-1.1119286917521007	0.08243133838244765	-1.0102129799655573	0.26060644764186147	-0.45558622713922875	-0.42042112356635586	2.495703731372843	-0.1284098273648297	0.24393633427517067	-0.16727402723072746	-0.9336826094502129	-0.9637526545526379	-0.1997919920803154	-0.9406629158920982	-1.3459708875880056	-0.6190604877900688	-1.6891677928124906	-0.8487707576903178	2.1926542520912387	0.8728293982984786	-1.8664258401074019	0.8626682419789503	0.626094870731317	0.04546710812024864
0.40148842363531695	2.4384192329047307	-0.8623773296382578	1.7299834783317027	-0.29583767826504104	-1.2910891223899537	-0.6087528959367758	-1.7845045932410506	0.4345808681570168	0.5411647428410122	0.09696812803387926	-0.6234410792979694	-0.8959558533913855	0.23974376309514386	-3.0547451329939337	-0.032726183335901333	-1.1966636115234428	-0.7889978961540016	-0.5847047760783606	-0.20722795739236996	-1.0958645026873854	-0.5172516502388704	-0.37502156575232676	0.49845157946362484	-0.3561845003399061	-0.49929174349867295	-1.1726744236403834	0.05175916976899336	-1.0222165223264128	0.1675159125772027	-0.21121531302372637	-0.29450105043023045	2.5002645730979	-0.11702773081913032	0.2910082225687179	-0.2574285850751709	-1.0556686825993284	-0.888925995798496	-0.12046040573285414	-0.8935474542681572	-1.3583901575463666	-0.7272201147776565	-1.7375323939564147	-0.8538371866025878	2.2002786890333192	1.0466121188685988	-1.9380511336073603	0.7947373980139527	0.712374737751602	0.08132800697522748
0.3019861963314378	2.419746025198228	-0.9206492713455414	1.772930909364414	-0.30211928585947717	-1.334088199268307	-0.6909712889240247	-1.8096639756794577	0.33492692139587266	0.6318721618673129	0.0901818195008445	-0.5941132914381821	-0.6529360111080111	0.32664558557038054	-2.91034755957313	-0.05817253171386179	-1.3570293092026382	-0.6423572223597014	-0.5355291065550756	-0.25847419868011806	-1.2451044870796495	-0.2278005112483302	-0.3609428930683619	0.6285259682080134	-0.4536672509018003	-0.45654417363068917	-1.2198321974123423	-0.006802790885179577	-1.062223343955681	0.07957100662404042	0.0036028178768600537	-0.147639587741963	2.4776623687457215	-0.09297180960640485	0.31901129335656914	-0.3251523324369746	-1.1788585809586685	-0.8282182578864286	-0.025215201744917225	-0.8671476818056852	-1.355616131214709	-0.8045279464839826	-1.7854040346366595	-0.8742621126574285	2.1879543294234964	1.2162741086574407	-1.9929357710401039	0.7742658875566869	0.8242780788055638	0.11483542032694365
0.20744450715567803	2.4150091662905777	-1.0195431579340843	1.828749905314955	-0.23469317127094252	-1.3475163664558218	-0.7637965892156224	-1.8905802749550566	0.24965022243574442	0.6694193201191712	0.09450964169919014	-0.5769211768983491	-0.4105429140703583	0.45668733766278313	-2.76835745125198	-0.038111205575189516	-1.4627038441289146	-0.47533150896504867	-0.4324005237729671	-0.27965465156608926	-1.3753145263230966	-0.005492542142161616	-0.3707807088848108	0.7443475990231256	-0.5262536095639421	-0.43731643361174327	-1.254359991770452	-0.030473397523506494	-1.1122896282751573	-0.014456938135213038	0.16792822125656479	-0.02327146529424407	2.455127755176939	-0.06544512358170626	0.34190217900869546	-0.40383799757966143	-1.2822038155499602	-0.7811717812639738	0.07088795752210539	-0.8786957647725151	-1.3950085086447697	-0.8538591907199328	-1.819925555803259	-0.8601992344168636	2.123635361373642	1.3875123888498648	-2.0083748551221694	0.7010499711147842	0.9247823750783125	0.12289872376211981
0.11170188109497166	2.4563104625464254	-1.1289081765874458	1.8305249850391987	-0.16969221278922758	-1.3407913687761712	-0.8080332218237732	-2.026264989660358	0.14515429558545434	0.721891876269148	0.07628808249312195	-0.567591362152282	-0.15881256636194277	0.540802086653527	-2.5984674174941143	-0.001170609042975379	-1.538768706756922	-0.3471320412952228	-0.3215999009272342	-0.2846490987411473	-1.5028957411703716	0.18381186266531585	-0.41728998767713443	0.8442928444468416	-0.5453938210017176	-0.4321636744986776	-1.2648077856718876	-0.07459743102472097	-1.1455368256087286	-0.0622756930744421	0.2703977412756494	0.12497118888845002	2.4211034765079344	-0.09178973753276144	0.3427587162613189	-0.5031190969001808	-1.3549116036588582	-0.7416142646320957	0.1872756013893174	-0.8594779047494903	-1.4618387648577833	-0.9139512360785039	-1.7950105123681657	-0.8531019175686858	2.027225466424165	1.4748366795917767	-1.9956333621259172	0.669877132042292	1.0353459529326288	0.061324119760119714
0.006776501514668099	2.4914794796766904	-1.2293806181131834	1.8290493080602226	-0.11658213833030355	-1.2811524062651576	-0.8361307467261042	-2.169123659220711	0.03664082384979661	0.7920559072886556	0.025093544207098577	-0.5197588432010949	0.11672031228849522	0.6070322236022851	-2.4178813882364842	0.06406529680662147	-1.6005592943741784	-0.18375648758313265	-0.20122803473110418	-0.2633050574061785	-1.6276416347496405	0.301767291721774	-0.46828639277111445	0.9566613037935223	-0.5023198129954554	-0.44282813994345294	-1.236036713216411	-0.15509079417127972	-1.1487864137820583	-0.09321131745522424	0.33687890235767004	0.15998198233779623	2.3372440523948677	-0.08610975546655836	0.3465981662234724	-0.5684464792570321	-1.4309413424486404	-0.7247884754033889	0.31453948400567605	-0.8331270815050782	-1.4879820626216336	-0.9627288868138484	-1.7833277065967088	-0.844596897692845	1.8749074569397763	1.5175903103099713	-1.9417543740419283	0.6696987908555305	1.1503204766832336	0.03418818637270017
-0.07223236713004613	2.5115273976797754	-1.314297153275386	1.7832991920189347	-0.04187338143810248	-1.2332867995399943	-0.8467778906562057	-2.2968557476519456	-0.08284566362919549	0.8519953831251476	-0.05049650575901159	-0.4593356033790009	0.386448903218303	0.6331896000651593	-2.2317326307686853	0.09538160228316994	-1.6136262803409676	-0.059552153040275925	-0.07651019233397163	-0.27089610560077526	-1.6888161784890006	0.4474919346669595	-0.5289391519932288	1.0400950052821907	-0.458176944097588	-0.4466932835938023	-1.2062538264577813	-0.2109465424645891	-1.1465110261481604	-0.1261610151150275	0.29456262661930976	0.1595078867555285	2.2180139104844656	-0.11168275300869104	0.35844387363940294	-0.6319019465760398	-1.4872599197270235	-0.7300474519305711	0.42943723993246286	-0.830696366634782	-1.5500674391379998	-1.052217250163595	-1.7802360764713303	-0.8257088119947861	1.7012228895521595	1.547872467207683	-1.8679188575581502	0.6270966824583886	1.252171806492727	0.02849947062781145
-0.17701941057663642	2.5267099124357895	-1.3898721348707281	1.705590069837355	0.021128456776948523	-1.207599822690819	-0.8737418892033888	-2.415378321207068	-0.186802798270233	0.871066444468307	-0.14005386168958706	-0.4000765134752422	0.6579167122049894	0.5936912070112778	-2.029652638055498	0.16668490120355703	-1.5854572793834536	0.019883622529103646	0.038714695358980186	-0.26596797806720224	-1.7191032866235283	0.5704042265326805	-0.5445505278659881	1.1113920124886931	-0.3680086769956643	-0.4273210457825193	-1.1697864755273006	-0.2456671118824821	-1.1265369787483295	-0.184571533201435	0.21861008165746254	0.09220911487330255	2.1035642803451564	-0.11671284693908683	0.35928109776344397	-0.6586475048380527	-1.5119592669384532	-0.6939353849937553	0.5026095274261724	-0.8588568150939299	-1.5872624181617903	-1.1206537937313643	-1.7074401939995134	-0.7916639664283031	1.499766051855156	1.5647851242565083	-1.7828915584875407	0.6386108353286609	1.3094374653535492	0.0037724406366806407
-0.24947882700568597	2.5302377404176664	-1.4215753321581854	1.5579363366681442	0.07706755653493105	-1.176327708158406	-0.9062836066150574	-2.501598230290967	-0.2832079483353893	0.8355841115916313	-0.23402240656344367	-0.3029493204268191	0.9241869228689052	0.5026256551516299	-1.8772181970266995	0.2316960887912729	-1.5263905619637117	0.028031509824121746	0.12642946912021108	-0.25437700523924267	-1.7354109465681806	0.590826408494891	-0.5820904146359366	1.1629268344228487	-0.2825463453286975	-0.44211311708391554	-1.1384762801521766	-0.29650217425028286	-1.1136676034694668	-0.1761069583568069	0.1284025321840404	0.0024737985960255615	2.016330693601883	-0.10458730251047463	0.33452552954670073	-0.6912400547060972	-1.5057433145253019	-0.6710904752003053	0.5663533038023193	-0.8823281956468261	-1.6337445934540713	-1.185845457062438	-1.5828222893056343	-0.7045307082530191	1.3045547240431135	1.6022355067157572	-1.7116390744273022	0.6464947161568795	1.3640970566731967	0.040336712856337484
-0.3518788855243604	2.5221394470341667	-1.4355227178342915	1.444420710999037	0.17490642180317323	-1.1604768334190698	-0.912627404272522	-2.6082309025723793	-0.3396636353567672	0.7985311857411452	-0.3200154491941862	-0.24982881662558887	1.1080426407013897	0.38044003838004004	-1.7622285647865432	0.2881613970472392	-1.4389448802744629	0.011469049396810838	0.2240854100849226	-0.24793159314072444	-1.7323597455519475	0.557863125868639	-0.6509243416718131	1.173256606584533	-0.20173099885883355	-0.46957619749807966	-1.0851753481110737	-0.3179148022797559	-1.0837986393076646	-0.17108084092802417	0.09411473140276357	-0.10794640549565679	1.966693712045505	-0.0373963138070333	0.29086723673006826	-0.645530198968191	-1.4514655965643666	-0.6236036179270915	0.5992856155708999	-0.942217145292366	-1.663985790134566	-1.2669144630379878	-1.4094304119523424	-0.6171925498235269	1.0822012322488506	1.6149647010204755	-1.6845826710895657	0.645266905678793	1.4460348350519343	0.041351787217195
-0.3864737603425862	2.4672809934980515	-1.422467507141528	1.3865795420241347	0.22356269407819038	-1.1628798530849616	-0.9315221088306999	-2.6861454479265077	-0.3500953593693261	0.7328332316069939	-0.399447965849836	-0.20244598541909933	1.1800405648744003	0.22962463167884956	-1.6779712083162004	0.3637396112475808	-1.2918848806967687	-0.022229358060823445	0.31941889454213196	-0.20554527504256698	-1.677510982535276	0.4399296055756448	-0.6844955641067164	1.1360626378120793	-0.17747297598215214	-0.5027942643108605	-1.052663807619451	-0.32122738227962094	-1.0352420777304263	-0.16899214302648216	0.05881372289308404	-0.24504107720311516	1.9488474409977303	-0.03746673512205797	0.2463215056550807	-0.6041472043939797	-1.385144999370333	-0.5710653064484271	0.6359546123997601	-0.9805720516188048	-1.6572953664017605	-1.3020745030193117	-1.2144278444459458	-0.49962828170795853	0.8868468208509503	1.6684087372514291	-1.6024807533758434	0.6138445604267453	1.4898030493126397	0.0325273259239008
-0.37519962563827086	2.3823733867399777	-1.3953544510128162	1.346542856301166	0.23300746244093085	-1.1444658488338812	-0.9406937455062099	-2.7282675981705657	-0.35117189747649535	0.6656150867762072	-0.48259765384776615	-0.1430866671383933	1.1916923857376143	0.10463986622854397	-1.5989693553487667	0.39486086403240417	-1.1256479627732774	-0.09153846730337314	0.37465294895235046	-0.16966036322638428	-1.604225029306909	0.27959789094864884	-0.7057071393157005	1.0951258339812768	-0.20711020806295716	-0.5517334152584414	-1.0124766379243166	-0.34799048120660003	-0.9915642752240684	-0.10630736807046148	0.02029929357278464	-0.3908903152389276	1.9745780233132222	-0.03733293462350862	0.19591520571180648	-0.5638940311328537	-1.308488925562874	-0.534469454195959	0.65820584554044	-0.9931542773680301	-1.6561697207278947	-1.3035045299281576	-0.9838384432056986	-0.3679020498712958	0.6816314603926628	1.692002148558276	-1.5309540115986362	0.6022549555159193	1.6083958854198293	0.013291794976501636
-0.34884709809732556	2.3118624603429256	-1.345189292695446	1.3017432579408321	0.24266319117598525	-1.1913658230632715	-0.9678859045622927	-2.7482328170072825	-0.318651611122042	0.579419215466614	-0.5912373314813212	-0.053664195579871975	1.164477226932637	-0.07040577875656624	-1.519894945056853	0.4097386178500563	-0.9442683292785826	-0.12862280629930573	0.4060145115608389	-0.09456857174699662	-1.5242429109096869	0.12729459616886601	-0.6955874098049069	1.0943022647900746	-0.2529401396888669	-0.6044390424449108	-0.9323906508609676	-0.3523790648276619	-0.9459163537924266	-0.07078874447146448	0.02769531210973373	-0.5838111741882391	2.026887913122075	-0.03972021720287446	0.15680322336343847	-0.566197559954683	-1.201859641171503	-0.4933822043275479	0.6392768476862338	-0.9677408650474524	-1.6858827842809028	-1.306546258178264	-0.7624813341276075	-0.25995975107821856	0.4829573342966236	1.662686942934751	-1.4966711797432743	0.5608386445288278	1.7227825224520434	0.03246125832901211
-0.33023503376234054	2.1979337551414657	-1.280296206051305	1.2589059520558055	0.1991550405780686	-1.2935548002962904	-0.980287649581334	-2.7472310705174654	-0.2727208686403544	0.44935378227322975	-0.7118061869356291	0.048419746292106505	1.092939246025652	-0.31036082759751443	-1.460196608749174	0.44779170462208207	-0.7778719199930969	-0.19791824509137307	0.42660385098689596	-0.032230897576998714	-1.4433071022376391	-0.013182872549594504	-0.6987840518677949	1.0864957340561952	-0.32414039210042955	-0.6260496751116522	-0.8231471549756317	-0.3639828861308789	-0.8878389542772751	-0.030404288076295072	0.09649506580754018	-0.7889264346897897	2.0868593718442727	-0.033173046943070994	0.12167264247230325	-0.56257645236278	-1.1018885727864134	-0.4598835832391236	0.6178375526255558	-0.8578837859230106	-1.6769347861152355	-1.362253612275808	-0.561210667160218	-0.16734911009131004	0.2888097476869072	1.6121377670267258	-1.4713026495406798	0.5624291392472996	1.8544550972736062	0.0683675170252565
-0.3019091805438918	2.018719308113359	-1.2163853219270793	1.2350156778299426	0.11437255040543155	-1.4078080406944673	-0.9722864399355317	-2.747728806769191	-0.19977122854820437	0.30834291804706854	-0.7915028104429658	0.1410488880959843	1.0149173599233865	-0.5242824556832154	-1.4235545062169472	0.5064449897923621	-0.5901264653706585	-0.2463450315542544	0.43709820365551144	-0.014510561452773458	-1.3840497855488025	-0.14772535029428852	-0.7043437463628779	1.1057506039396148	-0.39557334281930745	-0.6095631432120405	-0.7453075136611199	-0.37297528875672314	-0.8210946547890894	0.0129549369726814	0.15026123145851716	-1.0195192901978103	2.1395471555784757	-0.002152457674319369	0.06521650500063456	-0.5360570768014624	-0.9872997568241828	-0.42394434520598734	0.6058605441266405	-0.7457632640976187	-1.6547077087642204	-1.415480994135352	-0.3693374162494302	-0.07290054418027739	0.11781589266113382	1.5878870685934179	-1.4704411552327317	0.5438807984145786	1.9979711591569949	0.1182481567321213
-0.2444043290064947	1.797230269939424	-1.1677326126290901	1.17044462342359	0.04404375030786314	-1.5401797475382828	-0.9482828109981236	-2.756050901129272	-0.16221423193943124	0.1205406973116718	-0.8448203435118703	0.25172224107812446	0.9025462995123817	-0.7321577618064319	-1.3777250775984764	0.5967143720361181	-0.39269965896078857	-0.321796431072453	0.4521263510963747	0.017285659440674204	-1.2903224302747125	-0.27565865619721025	-0.6911108147619475	1.1228540104403242	-0.5005412222665363	-0.5505449840911807	-0.7328206041997575	-0.3355995430653308	-0.7500883221254278	0.07464698723887261	0.20089033657971983	-1.2222128634191334	2.1887778243573948	0.025890315987638034	0.025082858150264446	-0.5289439386637081	-0.899800287809286	-0.3939171081198424	0.5718697630336038	-0.6262576477719602	-1.6204020639583334	-1.4416372894949758	-0.16983738825185166	0.06237034813028456	-0.03858882917793873	1.587861096761673	-1.4813019048460305	0.5322217433300622	2.153728074704815	0.15852956933519521
-0.20737630903182774	1.6054613971747584	-1.1629975709238436	1.160955277104028	-0.028827890770173108	-1.6433166587494097	-0.9229564747824719	-2.7584573234555423	-0.12948613652811275	-0.09853892847995274	-0.8880885852104985	0.39599680904430545	0.7949304555599076	-0.891205652034952	-1.3729310648260458	0.7447466960380236	-0.19670601366551319	-0.4417554557743248	0.46202315594575155	0.06277290712229598	-1.2263255761892782	-0.3978487193310821	-0.5928351338455448	1.1795073270209993	-0.5946444177451752	-0.4766604142641545	-0.7016512663551748	-0.341546936892973	-0.6504056231623273	0.17759730515605027	0.2938481066448502	-1.4289735696957457	2.229472084424243	0.06119553926630109	0.032058760194177444	-0.5314539907592197	-0.7900368587934077	-0.39262876895786797	0.5539547659605077	-0.4725541866197961	-1.5587003096114802	-1.399373123429577	0.0479601354780933	0.18451083985678893	-0.18830989475574164	1.5464560034609922	-1.4961124840603954	0.5254199133561336	2.293095825487433	0.17765860326396973
-0.13450342608818505	1.4156671082906376	-1.163489258470219	1.19249649596529	-0.10838304367676876	-1.7237329401307893	-0.8559947436512472	-2.7592443601897125	-0.06646186389066278	-0.2999007396796421	-0.9105345309429405	0.527377987880425	0.65636171964564	-1.0183124828023893	-1.4073114705771699	0.9241845730985757	-0.011674528662877503	-0.5250615375703698	0.4922355263162337	0.09191661443692205	-1.15926847673068	-0.4812596798497103	-0.473042066169539	1.2226723744829546	-0.7424869603153998	-0.4269142867943535	-0.654257500909011	-0.351129330552537	-0.5650407468679274	0.3089941647067704	0.33422624242454757	-1.613267559570772	2.241215214962201	0.09316279221275285	0.04472237860556618	-0.5774480145785083	-0.7059774796018077	-0.4118688579121206	0.5317699037800461	-0.26527160568100844	-1.5172626552306032	-1.3709569660650744	0.23974292099944156	0.28243153705687457	-0.2892837481128378	1.4702976025360897	-1.5394222628048628	0.4982923325487351	2.476784179165983	0.23977200329353238
-0.04112099467662519	1.1968246552383304	-1.178163979180365	1.2932362279386191	-0.2358127378776509	-1.76569619411308	-0.7682506565533638	-2.7399936786891557	-0.00017187919063830492	-0.47235267494639077	-0.9115502387875839	0.6664724638964526	0.513538386305315	-1.1361635864599537	-1.4086606446107526	1.1209460142080332	0.13665093594722483	-0.6296548265264823	0.5311854623157596	0.10257271839044997	-1.062142680422627	-0.5269850455866257	-0.3273519042709818	1.288759963064517	-0.8508367218289564	-0.37715277341097286	-0.6058998569685168	-0.33082095362215613	-0.4747597701034443	0.39591786012813296	0.36394095043677	-1.7961081673558916	2.259003880228671	0.13203234005049408	0.06372166884836694	-0.5824790406734275	-0.6203350064407498	-0.40704135933288177	0.49852690217213363	-0.01672510674629888	-1.4771357762995128	-1.261507870443222	0.3898933199700571	0.3635865081799333	-0.37049828796629647	1.4108880363366993	-1.5807836287266843	0.4860185148156243	2.6405747681511498	0.2808068823033787
0.07830274411298943	0.9921199371166344	-1.2127973623432733	1.370411931436101	-0.3775034328054383	-1.785011930979294	-0.7186665445008698	-2.707626183025482	0.06518501087344078	-0.6669266410538384	-0.9285748938006654	0.8197420195120235	0.359530909404134	-1.2177079314338637	-1.3852527365959273	1.3596180069784363	0.2724720032095128	-0.7288290891499407	0.5307331844794196	0.07611156235072752	-1.0189303399350316	-0.5981395662586779	-0.18210543240228813	1.4033662837787353	-0.9510978901802046	-0.3378452388233548	-0.545348818211453	-0.3501288846022764	-0.36939137218907103	0.45328411209820507	0.35441776503413125	-1.9317019912794493	2.2719175602427124	0.0911789231666053	0.08298265198345744	-0.6071044588090385	-0.5952648128880433	-0.42509664692072163	0.4680751681689497	0.18176680425977385	-1.413343188209946	-1.1487909597489545	0.45440130464627576	0.45206121662602944	-0.4020978150838876	1.281842994646748	-1.6387897993924703	0.4228601838975033	2.7356071987562607	0.38961025164012925
0.1929844108247315	0.8255186320227936	-1.2680714261684334	1.3763421706389254	-0.5277160790650107	-1.7909059489551271	-0.6888918579533944	-2.6655584073299323	0.08832959199465186	-0.8544753274568517	-0.9471422156973851	0.996342811750581	0.2027920140475726	-1.2954819540591729	-1.3525043477099417	1.5873749514685662	0.3989738488689733	-0.8229139102906216	0.4751008070369746	0.023210214080006463	-1.025537334662118	-0.644210481411628	-0.04847599200202627	1.5381794686357604	-1.0184221644529052	-0.29534232737959776	-0.47867305803479265	-0.38965542445418877	-0.2820817513919907	0.4928086089959328	0.34702528214138406	-2.0052009372582362	2.2661362440311086	0.08145273354279134	0.0919738789949299	-0.6347882086157705	-0.5756818592944322	-0.5036312494883448	0.4457566791219163	0.34113362314550133	-1.3803961056984932	-1.077658011611102	0.46524098727686525	0.5175669794816129	-0.4072311532439897	1.1396022645972788	-1.7205788822534902	0.3749477094416788	2.7895558472604827	0.48724632388218564
0.29585724548774167	0.6875324966311533	-1.3312039938309996	1.408091938998616	-0.6525014814636412	-1.813237636709463	-0.6598219223172352	-2.613572853408475	0.08601189613023238	-1.0218355449099041	-0.9676268928853409	1.1620133510956723	0.05541349626134149	-1.3655920672878787	-1.3182989293080378	1.8356011393664928	0.5848672090408062	-0.8820859696401282	0.37885382898361214	-0.04740238282355301	-1.065247897370409	-0.6871388001496191	0.1045207571803648	1.6773117445210346	-1.0329309039140653	-0.2371166662859463	-0.38798396504942134	-0.42928854221349927	-0.19669072503761462	0.5305341720511745	0.42413786714881513	-2.0289241056743506	2.1849528004788534	0.061283062900689265	0.11918993979305292	-0.6602273085916792	-0.5514491504309798	-0.5661409869873989	0.38111409245339306	0.48621889850177685	-1.3118458770548769	-1.056040260965626	0.4432613805158878	0.5876593959987131	-0.3848469422188024	1.0028086267979568	-1.8047429793349437	0.3730931325812727	2.7495778235821517	0.5827524557517407
0.38193373659610375	0.5759989295407093	-1.3921687178991196	1.395081341081834	-0.7980064584376072	-1.8573542789398843	-0.620401087603076	-2.584269851529934	0.03576413120766316	-1.194130834250466	-0.9821513439731457	1.322515965250807	-0.09376879434207633	-1.4281736808124177	-1.2545642486495983	2.0347091709778433	0.8262212475040144	-0.9554380212353776	0.30074554482673926	-0.1266944182636604	-1.1079184006634424	-0.7567831218414128	0.23454048714777861	1.8061611246068316	-1.0225510080857176	-0.20642524330308332	-0.35344805847751104	-0.4585040594438044	-0.10312780494084914	0.5765683971358608	0.5066943211056558	-2.0218955205885587	2.1007607989883956	0.021230436970519302	0.11898618628650945	-0.6243071524764445	-0.5055545891350369	-0.6680907350139599	0.35415863314347645	0.56785337128052	-1.2696915084984775	-0.9875536927391604	0.4203797989934695	0.6756428377407696	-0.3405262380040388	0.8940645672829088	-1.9098250396237724	0.34718307333734033	2.629689866696102	0.6168265712942322
0.48929857343090405	0.52708689429808	-1.474298625221444	1.3595211049558165	-0.9328313908143316	-1.887554947164516	-0.599246606523953	-2.513824835499668	-0.059039528914901405	-1.3343891308353188	-1.0093171089769344	1.470124493501067	-0.2030117190920638	-1.4469509568222	-1.1240201628523772	2.1688590116331516	1.096354714876798	-0.9954879590331439	0.18885709887826194	-0.19389485260777795	-1.1419189716278209	-0.8193897396616601	0.40466111157696255	1.9330675603004301	-0.9547023869605319	-0.20158491184912383	-0.3285332374733383	-0.5101283182185838	-0.029305853213580767	0.5898658090598704	0.5951933259136355	-1.9904420700077232	1.975892971281107	-0.033919512882341546	0.1432521666936925	-0.569264728438958	-0.4935011472193357	-0.8037974899212447	0.27579466165048316	0.5817595402567155	-1.236175019184829	-0.912692879624504	0.3996732269081694	0.737543418940209	-0.26407814334507107	0.777190325515164	-2.031814481216835	0.31995946266014713	2.514729255682349	0.6476771798563041
0.5813069911925226	0.6047713803835432	-1.5479384651164083	1.3849985578726864	-1.040718084836652	-1.9498845988523814	-0.6298071215212141	-2.3986706955136468	-0.128738221559986	-1.4330615600806513	-1.0610463510029802	1.5886786858468045	-0.31132558175960395	-1.4456345512555338	-0.9945048353291546	2.2313211553141876	1.4077227398082603	-1.0238552643123189	0.051235322550560534	-0.2370758092492021	-1.189807185775798	-0.904840007640791	0.6209839394968075	2.07374109864657	-0.8504357050793491	-0.22942508785330507	-0.3043905517282043	-0.492253903417322	0.026819172851308432	0.6048472450567329	0.7782080000342575	-1.970440315755044	1.889697056678377	-0.09346174075522373	0.20273467141420184	-0.5104082762707399	-0.5223521226007204	-0.9055764432638561	0.20807932076039548	0.558218663668107	-1.1889728554332257	-0.8411100218330023	0.34494551531823275	0.787005492598945	-0.16801147632615718	0.6497299651282809	-2.087087749858569	0.29387020481990184	2.345366802006983	0.7040210052935034
0.6384481502404487	0.7557374946887474	-1.574792648884874	1.4400912784742463	-1.1340776000362427	-1.9764330613387293	-0.6750431907093508	-2.1996374010460267	-0.1343560415042285	-1.4761899546655401	-1.1128668413474674	1.634358385018072	-0.3737788401902328	-1.3541722838964554	-0.9088629413004143	2.2131482026466234	1.7806265457268513	-1.0507643882067317	-0.07722670980539019	-0.27824228127296413	-1.2585437097219683	-0.9047286874372411	0.8268017558569211	2.250764831245424	-0.7444478313850513	-0.29911345557443847	-0.22704870535146812	-0.4875870041551522	0.050486417598674595	0.5627029250611357	1.0520609844806452	-1.945214063802957	1.8542741096393272	-0.1403643485998078	0.21968677002728226	-0.4802777221210618	-0.5460218812071506	-0.9755907763247414	0.15025708770939672	0.5231286692454793	-1.1795918553585791	-0.8129150936856646	0.2706998647001558	0.8398441713032756	-0.01350733492217684	0.47445526271608784	-2.155002951624655	0.28512805703039446	2.155322544990971	0.724790882175908
0.6866919493319912	0.9065527122221756	-1.6023741676873797	1.4689929352019395	-1.2209774440285945	-1.9995460906287357	-0.7031116108542818	-2.0331874273730812	-0.14431930868062798	-1.4950309785652436	-1.1097826481841704	1.6117008224431317	-0.4152381134041578	-1.2133016232633214	-0.8095454950471623	2.1278359183606006	2.1522670993033217	-1.012332493892261	-0.22279013149488555	-0.311655953197051	-1.3558847308166802	-0.9018078009413577	0.9859869966882762	2.434685046580813	-0.6390541140354341	-0.3749334688043885	-0.15608556643369204	-0.44305693482136127	0.024590822083765097	0.45744686461386525	1.3937746381838665	-1.9197322973283355	1.8148725233049263	-0.16462952172003747	0.21502844341324087	-0.4537989561842318	-0.660835988184691	-0.9902243228490331	0.11503910756192774	0.44994925896991855	-1.131705543281138	-0.7952715171362603	0.14351820837742077	0.8815268707355461	0.1621997118923658	0.3153201158350103	-2.2484746890071476	0.2964853039526997	1.9847407154792673	0.763258985820189
0.6940496392024507	1.0656542549422674	-1.6210362024976845	1.4837868722290408	-1.296355020538692	-1.9836469222598023	-0.7177788494001855	-1.8747155244744653	-0.20028423499588216	-1.497406049899791	-1.0714053163539652	1.5688141183107422	-0.41589719870455877	-1.0515761320047499	-0.7010477169722795	1.9752352847083583	2.4869093474059403	-0.9938721566073037	-0.3823433451835837	-0.38365031132843364	-1.4622544633559609	-0.9203211290180742	1.064903550800461	2.624025947456333	-0.5440201253275294	-0.43201073426775716	-0.08557811268932512	-0.4202146031560582	-0.01717575453492353	0.3533313423045842	1.8287749443003194	-1.8975093088740749	1.8175269977073838	-0.1998623116461021	0.1912443255641853	-0.41191941214286654	-0.7479179929482216	-0.9605868582177124	0.08473899433008665	0.3137203770207697	-1.0780563855231178	-0.7698845536657323	-0.007032560221956696	0.9309826467382312	0.31309084856232416	0.16476660157734774	-2.327745970809342	0.28848138578723714	1.767988320777284	0.7561049499857
0.6676214532159611	1.2536389251814337	-1.6302122930089034	1.482771656023822	-1.3375409541444556	-1.9784052798769654	-0.7191523340855352	-1.7908089735857353	-0.3040211792292546	-1.4612578267942966	-1.0089265091438089	1.4545047263640567	-0.41879238569264626	-0.8515519356879881	-0.5976498690379066	1.7739495619194934	2.804839719125172	-0.9667568554269304	-0.5635453876745938	-0.39169301328657957	-1.6334929878054225	-0.9440776725179252	1.1547785276641156	2.8085604047792723	-0.430198075286922	-0.463783535999393	-0.016809770089051414	-0.3745799361283553	-0.07311326472482634	0.25982111276694114	2.318000868696486	-1.9016159305373919	1.819557025440514	-0.23848538488125298	0.2120126983851202	-0.4305353008844577	-0.890235887025834	-0.9315687536640116	0.04218104969209565	0.12246780417527355	-0.984587618245078	-0.817333606022512	-0.17062564274980596	0.9517840169524753	0.42470627160060637	-0.012490251055267233	-2.364957198181796	0.25022720122695163	1.5633739549991061	0.7336035104671319
0.6530480715893071	1.3996207898564206	-1.6135906482239963	1.532164161324784	-1.3677615298629413	-1.9751423729284032	-0.6635582871266176	-1.746384967454846	-0.40320097257030285	-1.3684211835120483	-0.8993590072023083	1.3067841781630916	-0.4069902713195089	-0.6689614580770452	-0.48689706161173796	1.513134008487825	3.1014800855756817	-0.9431122052268875	-0.7212243937176749	-0.3667082617045903	-1.7840532716907642	-0.9708230281393814	1.2554721045676196	3.020570876061106	-0.32326156815979845	-0.49924947387420476	0.03504202557763723	-0.29576287883263064	-0.17500268525332074	0.22376420339486164	2.851050070216274	-1.9240644299149507	1.8140092046624599	-0.2675090268596375	0.22291399381337823	-0.41416555132422134	-0.9898763668410748	-0.9097267062198396	-0.003461227212742063	-0.021390965403858854	-0.9087842138270495	-0.8545343172508517	-0.29286438807541193	0.9148445139286856	0.502812387162294	-0.15172893703003126	-2.3559426988484864	0.2621964670872867	1.360194131713936	0.6734317088604651
0.5821185920873491	1.5444526540228376	-1.5859309578991412	1.653913706629846	-1.4568238565559803	-1.942314984006464	-0.5454607445912578	-1.729663399569499	-0.5108289742742913	-1.2464063356270012	-0.8007167234579169	1.1431519731363369	-0.3547378307639136	-0.4625249148353605	-0.3880930728213635	1.2457299388935532	3.3587450630666296	-0.9800358678734098	-0.8396861333063977	-0.2583840719878424	-1.885696411523309	-0.9628698932322581	1.3114723157168564	3.221718154507856	-0.2028308861914132	-0.5300294563148515	0.043098928829786484	-0.1088515704625121	-0.2864141293368544	0.2342526996125036	3.355878655672509	-1.949646853625722	1.8243790133741453	-0.26452215708376825	0.255711548771776	-0.44442339529931285	-1.094465381137653	-0.8411108952342732	-0.07689900592187546	-0.1190169492164471	-0.8271526550407596	-0.8957929937484661	-0.401447771339391	0.9005318522515244	0.5628045602276845	-0.3211797558484565	-2.383854953945118	0.29179638833711796	1.1570529560101903	0.6053998356291659
0.49931224961113074	1.6553589318782609	-1.5602612426323705	1.7010066611907155	-1.5397876116744833	-1.95919717469376	-0.40578524675661276	-1.7373302109091013	-0.6010877427856758	-1.1414949022011778	-0.6797175181217625	0.9660414633230394	-0.2469420357164871	-0.2802417404475547	-0.2970372911480774	1.0068919945404162	3.532253898790772	-1.0488273675455182	-0.9338375937473058	-0.07492217719375563	-1.9479776636934478	-0.9097555220999786	1.3244103720742761	3.4441869038408752	-0.1140262311703621	-0.5602348360478946	0.028417296798319152	0.10756050267543735	-0.3793399187350609	0.18988739512193853	3.7218081966278462	-1.9417696506105422	1.8815323972749831	-0.26598088432358324	0.27827797386372044	-0.4523596478307302	-1.1961210197645196	-0.7891580800577335	-0.16161106477768525	-0.2495389149312402	-0.7694254122077926	-0.9169026041986209	-0.512290110206405	0.8664449751379198	0.5820971456683208	-0.46182005167998685	-2.4024058241039308	0.25529560631013315	1.0182800483143886	0.4998149442469554
0.41692838404901983	1.7772699120555409	-1.555052640110569	1.7742612211484468	-1.608942477894909	-1.9311573719979773	-0.2338227864912728	-1.7265034017696792	-0.6869586884558252	-1.0256211547927554	-0.5414216807533746	0.757794231039281	-0.10718104232128334	-0.07994686434354255	-0.24701097692756316	0.7748420092951197	3.6074772930684063	-1.129538304807412	-1.006150339965306	0.11546824958152872	-1.984316403300257	-0.8457822711425317	1.3144586728464736	3.622401942610319	-0.0011287690708243758	-0.5596852160667083	0.04040065902484772	0.3383423970840546	-0.47759516792004175	0.15963073699712443	4.028417913041516	-1.928688081343185	1.9227466455277287	-0.26106145245965645	0.32710156291968007	-0.45765974992164826	-1.3313962387182268	-0.6907908721813338	-0.2765865116006833	-0.3141616669692652	-0.6756333757751427	-0.9599545784012549	-0.6389647852696647	0.822645838711711	0.5572315382424506	-0.5965400384978159	-2.3560700548325855	0.1939790768500989	0.9160418306067729	0.4462715959661937
0.3242389824567586	1.850529530627832	-1.5100088494277402	1.8447325056548807	-1.6340095823121064	-1.9305166582189472	-0.02110443030346896	-1.7427279305128973	-0.7367097984517494	-0.8944113360830606	-0.356321102014591	0.5444208800543453	0.02411387629471039	0.08825340189609332	-0.2545768690593283	0.5750892375966538	3.6626168890026713	-1.208446684855458	-1.0339655359879483	0.3169976553204969	-2.0545152871676544	-0.7456651433965822	1.2465136164484794	3.8059536127531777	0.07481309918281646	-0.5327077194499248	0.06716816216632557	0.5649088319846054	-0.5578704779863426	0.14387600472996107	4.251301262623942	-1.956868236033062	2.0020867040782777	-0.2968837693943637	0.3261194903312728	-0.5323089772542544	-1.417382306672748	-0.5352299412588083	-0.3312509397318727	-0.3453652647014129	-0.6027293585112227	-1.0020404356606618	-0.7340707902046464	0.7798030968829636	0.506404347070368	-0.690716597478924	-2.2593712999258253	0.18561247444425177	0.8194155184067711	0.3647215039540512
0.21340114254086462	1.8301457548312492	-1.4398736994514696	1.8832501526219727	-1.641489454286003	-1.895438607800627	0.28631197108944983	-1.7225947082634825	-0.8203760498816873	-0.7792279910900546	-0.18568837759409912	0.36291479313226926	0.17867884309196086	0.23564091921316158	-0.2612732368291979	0.44531785948626423	3.67982418997173	-1.241854875372529	-1.0292463996637684	0.5092042199702942	-2.0676108389648316	-0.6137574355394991	1.0999968317519069	3.849260097514898	0.13609404328231195	-0.4951125641056775	0.14018331506397122	0.7119468323845934	-0.6470110462030744	0.13219726971305445	4.397375391251775	-1.9146405897520018	2.10181767305604	-0.2951172004060088	0.32876732025990096	-0.6239222050091076	-1.5129454350327742	-0.392585188791664	-0.42280562334963623	-0.3457997207633016	-0.5445975469418393	-1.0377778887563889	-0.8197143743870996	0.7232166759871598	0.43179986408688276	-0.7904925834925283	-2.1595338681069025	0.17908930257463887	0.7561318944280787	0.26024339269873703
0.12133644592025024	1.7613656779644962	-1.393970985005312	1.9369740176378112	-1.6313189956851484	-1.8958858726656467	0.6169352586859661	-1.7733534887174511	-0.9219144033576374	-0.713237993833331	-0.011489121399031988	0.21280805918709245	0.29836907208721963	0.305970759097428	-0.25074638487251855	0.3697497428689987	3.597562179435117	-1.2436693848928089	-1.0181187213009568	0.6313816645213104	-2.0815526894170664	-0.5378760526255524	0.9259129382325183	3.80188587601194	0.17551546352473618	-0.4690926238051234	0.18102880565851925	0.8523698973320654	-0.701663258784106	0.16220109873320054	4.396688493618062	-1.8547863128481903	2.1770408384361097	-0.2945940706372473	0.333390883242495	-0.7200677250109457	-1.5835382084200316	-0.24157612366370512	-0.479639791915867	-0.3763647113607361	-0.49260867230569366	-1.04645357154492	-0.899079848081753	0.6269008196771624	0.2738101899715459	-0.8326903271088912	-2.0285985430459528	0.14479206309561782	0.7221378193241291	0.1626634286081606
0.03755247509677149	1.7176087563445825	-1.3058950741274926	1.978536624938387	-1.6132235489439708	-1.926906983802184	0.9500002275371736	-1.8197221517780497	-1.0361796810168582	-0.6323724352898208	0.09361638909789537	0.07404235368667558	0.41273973813488984	0.3110066246194582	-0.19406473372229388	0.3522987924785623	3.507611473923545	-1.2207217035616096	-0.9695935784292334	0.7115212377715386	-2.0923845762899322	-0.44017074983676024	0.6910691096813544	3.6987603037942365	0.2554970519594873	-0.4545979330954288	0.24203818449532796	0.9742633966182446	-0.7335476058521249	0.1810056200412161	4.327779077146559	-1.7951217361202	2.200510201816175	-0.27513967935204875	0.351228488801072	-0.8037137217433299	-1.5954392063037197	-0.1280729568765052	-0.5313395177487279	-0.4026967188380672	-0.4995410390630551	-1.0615460032666584	-0.9262125884723776	0.47903956847888934	0.10716957971148462	-0.8641679474434796	-1.8344507233732845	0.1385304011392846	0.6868483781532941	0.011950326975229653
-0.01065730612280958	1.65774384357294	-1.2228275220529912	1.9869137072663325	-1.5799934666950013	-2.0004895999774277	1.2400712329756256	-1.8575299604418518	-1.138820439741322	-0.5804820218151623	0.13874886245736745	-0.0611976712599623	0.5074786748272434	0.27383773894761515	-0.082618382861226	0.38232072578410803	3.437661388981745	-1.1416146089489323	-0.9121479661242539	0.7958613814791835	-2.100017380655492	-0.33607841653335707	0.501383966499492	3.605650917039309	0.37228181684884293	-0.4611864810830671	0.2840474311575177	1.111087247649043	-0.7469112006437263	0.22668605004823744	4.180135584920805	-1.736859585692032	2.210792449740279	-0.2609699047501238	0.3773929497478917	-0.8827624905455609	-1.5871131435810288	-0.047607441032374756	-0.5947403774970812	-0.40681567840966215	-0.535331102553106	-1.095340995482242	-0.9256218575167358	0.36231208902795514	-0.07037391345318714	-0.8807604517202219	-1.6501787533205672	0.14741573632393262	0.682928871723456	-0.09857938861593797
-0.07602292656406151	1.6160601993208374	-1.1452914548752156	1.9395991258457463	-1.4880764296483082	-2.1242941609884127	1.530615034803476	-1.8128506727768148	-1.173658015061343	-0.5373913382865781	0.16363729755367176	-0.1570500343909085	0.5789066995483194	0.16332074530688245	0.04029725462447502	0.5216486823024997	3.3919862931111817	-1.0540041280969776	-0.8047874329362221	0.8216522398009056	-2.061540228325321	-0.18026904288067028	0.3013367128374445	3.4482247366958765	0.4323978732219141	-0.48248439893292694	0.32815361576465724	1.20061921451106	-0.7453564521520343	0.2665011577570281	3.9558842204157	-1.6430702701930673	2.191906202320708	-0.2612204034278582	0.36347784060437205	-0.9516906260370528	-1.4923716602188732	0.037294668154987214	-0.6757517391021521	-0.3951799233761205	-0.613181801588726	-1.120041830900369	-0.8966429623287485	0.2519898918614838	-0.21079305980868393	-0.9266411908721391	-1.542068521610786	0.16374252900810363	0.6528184282037708	-0.16406558866869614
-0.15580461765692447	1.5851531554602896	-1.0578707119883393	1.8257854739957178	-1.3888218343481094	-2.2722547976502345	1.7759558637101758	-1.7126829251801035	-1.2168991561273326	-0.4972500944885593	0.14231838261437119	-0.2127528928452413	0.647623480743475	0.06803043198289233	0.15682078792432402	0.6816872207360054	3.3115889182953104	-0.9376556710626112	-0.6845203637110145	0.8121528864351675	-2.0279451153670216	0.029704038625448747	0.11724512619785896	3.234438621142138	0.5032003666601705	-0.47602220036625037	0.34774077722886054	1.2460692244831084	-0.6896800048807995	0.2840387723938507	3.6754180398870977	-1.5268054520772312	2.1554993485369964	-0.20668110697814743	0.34969019810949503	-1.0641405627558185	-1.405256043768867	0.1412224435824548	-0.727857515095076	-0.40462488338541025	-0.6972987984120935	-1.172464455050441	-0.8868550179917717	0.1848475380228952	-0.35838805835474286	-0.9333825494006194	-1.4544126279475262	0.15324963665490382	0.6452683646390749	-0.2512063797252523
-0.20402008458315013	1.5704035209086267	-0.9534173007178797	1.6647768710495978	-1.259257365756438	-2.4520752356694095	1.9656016313606686	-1.6278999681069624	-1.2518436295887723	-0.39753930581214153	0.1418714939748073	-0.29021174086455526	0.6896628568219353	-0.04657949410872782	0.2757297576586465	0.8613125616214983	3.2194457112758093	-0.7846044449449773	-0.5965032714153466	0.6887867218281587	-2.032819795620155	0.2545784628803315	-0.0029811002493145555	2.9782657673817203	0.5270216923801223	-0.4552474839822849	0.4113412709010392	1.1651173250534925	-0.6271734943599423	0.2589575177581656	3.409473048745517	-1.4646058615711204	2.083913028149877	-0.09854012358735229	0.32281597968727654	-1.149973819678551	-1.317876576879777	0.2680654729193496	-0.771010578635138	-0.4759545155992856	-0.7903572536829443	-1.1900254783352684	-0.8617605619531405	0.0832026617713907	-0.4805096175789297	-0.9017349334380957	-1.3444503028075974	0.13430774483793617	0.6352758406467445	-0.3384134355933983
-0.2660603472170554	1.6036753592747353	-0.8044212461980923	1.5144157111245575	-1.1531187643149965	-2.5936640629773526	2.136468177972522	-1.5544877747912011	-1.2408986898662673	-0.23257794666761233	0.17573226216299123	-0.32875035577157585	0.6834406467161067	-0.14135945946973857	0.3715905991204327	1.067709041240999	3.088469789703129	-0.6180160365619224	-0.530797534226711	0.49185411749591823	-2.0686866685333785	0.4473074865637375	-0.10644366910293443	2.6610906021261442	0.5612578186745186	-0.46079135198478455	0.47343149160570636	1.0589597505241939	-0.552218004015933	0.2567178679037415	3.1758170633423743	-1.4511941559263515	2.003290280868975	-0.02851719200109672	0.3009187545007076	-1.2408827832121434	-1.24898622371474	0.4221897261862978	-0.7959151015288038	-0.5008100027943916	-0.8609254411311882	-1.1907724912635826	-0.8265432699581858	-0.026974264744844913	-0.5655172595230689	-0.8665895210786921	-1.2513136227654358	0.1449867808048176	0.6077203113220792	-0.41846242392603195
-0.32799513517429757	1.6125423192425619	-0.6228254010171113	1.34704446946605	-1.082306886294742	-2.7131763904600805	2.294277691149763	-1.4778960018670606	-1.1752383520764402	-0.02508910411614993	0.2245582678472479	-0.34464861308173084	0.6528961544913308	-0.2201632937456631	0.49470900491292474	1.3017804246388018	2.981184190132904	-0.45344069538975706	-0.48831294403007447	0.2812263371466519	-2.1385210258131275	0.6477408664926851	-0.21852171487897176	2.3744780168169033	0.5769781406557718	-0.4516920687079584	0.5542169727408776	0.8941525268510591	-0.4525882146021475	0.21645721217427588	2.9752400641259773	-1.435368709115863	1.9222535400397718	0.02955524242532385	0.24330286365767315	-1.3529236449849633	-1.1526343861702741	0.5521249928772349	-0.8013258834423185	-0.5530099268540144	-0.9092259943563779	-1.2016338361384062	-0.7986212569990839	-0.11905774238822804	-0.608632172171873	-0.8121743381238078	-1.1614808470508668	0.1983688422730803	0.5934249153378476	-0.5387560327056218
-0.3786920275794942	1.653546892314914	-0.36503611287773235	1.2046453577186176	-1.020697733576683	-2.7651716170075926	2.4235293201217853	-1.3821232653730848	-1.1270274646815874	0.19251819501184114	0.24459149397971852	-0.3489418178910607	0.6315185009050066	-0.2915035412112158	0.6583498920242519	1.527233113214471	2.8291118010120866	-0.29043745602303817	-0.4443331243246515	0.033875840853848205	-2.17257534778078	0.8041499819714885	-0.310610767369103	2.0867622205694962	0.5687258830173175	-0.44886701051834954	0.6088877774528207	0.7123127671964027	-0.37516281785183614	0.14505437979730113	2.783579246676773	-1.3836696040562915	1.8705496630502298	0.11847321885171751	0.1936285312876656	-1.4209730636629554	-1.0665986068867208	0.6539590695858479	-0.8077714918693493	-0.6227619604849071	-0.9110690621590205	-1.1911245808936286	-0.7862291954300662	-0.1990214163431542	-0.6451399471573286	-0.7668763669195778	-1.1046539177010142	0.24371637605488453	0.6027900121819466	-0.6385262854792539
-0.4115801785411285	1.734178614449205	-0.09281624842047438	1.0528510566528941	-0.9427118723502155	-2.7930502122750314	2.4945080275019484	-1.3277713729271425	-1.0230710857098475	0.4576871134783348	0.30534226334732384	-0.36526349989526913	0.606197867628798	-0.3360759190115245	0.8269976267264856	1.6886920868126665	2.7125813553045517	-0.18084377026706888	-0.4022150689881454	-0.20017127545777988	-2.2260827642247785	0.9422326790405695	-0.34321554429437057	1.8723044798951602	0.5193621948965054	-0.4226438773762662	0.6303382480544073	0.5652152391359411	-0.3064535906684925	0.06364156732867113	2.5848615916862734	-1.3576787442526799	1.763879117618125	0.17277006477398324	0.13671660398145574	-1.5019162863410702	-0.9578008531478078	0.6864359060928431	-0.7823540910678738	-0.6658196796354487	-0.9127178764381794	-1.226769609377182	-0.7847781770217601	-0.27580809972122144	-0.6508805227568101	-0.6775794156649957	-1.0719625212850823	0.25537028668209016	0.6405522019459023	-0.7576787984259461
-0.4185038755323265	1.858559045648391	0.20220120760955843	0.8916799502857217	-0.8921592954703363	-2.7958709992765	2.547158013909791	-1.2881642546844503	-0.951955803773634	0.760990612419888	0.35783690767449067	-0.37606565341926823	0.616828281765059	-0.4068280416995198	0.988717222032353	1.8002989791729782	2.6087343087438186	-0.11726646427612744	-0.35617785420472775	-0.41723498589733515	-2.292649672784129	1.114730693755704	-0.38753999195552147	1.7357423217998993	0.5377771632764783	-0.3869274977196409	0.6625756178437824	0.42497786236371643	-0.2498452760375453	-0.03758603363046822	2.460913659346621	-1.3539476515088462	1.6501929561003572	0.19245785241755306	0.12685821749663945	-1.5405599681279778	-0.8513174706839675	0.681240588677194	-0.7229599208205184	-0.710186646898871	-0.8934888660754663	-1.244935404502532	-0.8123337738970797	-0.3131975667317864	-0.6469869203434714	-0.5966386915017827	-1.0575959844487506	0.24678933188830934	0.6561879400095224	-0.8429919921737102
-0.4095960837497678	1.987245355150559	0.5194627668465097	0.7476876855580207	-0.8801583052081645	-2.7569301444794663	2.5462952657440208	-1.2680094220375522	-0.864963735507752	1.0762057286652376	0.4116585934058003	-0.3759906161317144	0.6576522734630155	-0.461367226877931	1.0888912369162287	1.8619430994607995	2.4966768891329436	-0.09230033719614372	-0.31969818134955463	-0.6073719764139431	-2.3488836427211615	1.2833132994573728	-0.390356698608502	1.6399407770705903	0.5245708362413662	-0.32747246250318096	0.6479160805328128	0.2701439046593099	-0.22239577969178645	-0.1423232743969893	2.3506372057166653	-1.330638339190595	1.5799300325290468	0.19590246074108847	0.08473049012015077	-1.5533415743880712	-0.787195835109894	0.6546231824975154	-0.6601701237537905	-0.7076772821221786	-0.8846505741159228	-1.2932395168049184	-0.8819529191199867	-0.2952130177764761	-0.6531199965429296	-0.5356087826765055	-1.109760501748413	0.19000018208431008	0.6724028031032347	-0.8871821411853761
-0.4232857234647381	2.1591437296659484	0.8284140701513142	0.5876105899392359	-0.8447607335589469	-2.739010052349266	2.555122322881034	-1.272615922249599	-0.7526123937943547	1.43026178247873	0.5093491286737553	-0.33790544083376917	0.693141723002011	-0.5201935945969447	1.1109499708974708	1.9081238625586519	2.3872092862203873	-0.07934585227988047	-0.28542622650013244	-0.8003334898523342	-2.4148015505988654	1.453419714641391	-0.38723215516284687	1.5153506802405698	0.470712347616436	-0.24652458099609467	0.6205185976170454	0.1222524145130836	-0.23764345306303153	-0.25901735575287427	2.249465758448863	-1.2861699079755464	1.5335589147340267	0.1668969271008541	0.030797612897753956	-1.5775822436364144	-0.7201530415711712	0.6105078330265317	-0.6030590186687739	-0.7603417768789025	-0.8650694278046673	-1.3365793301352638	-0.9871677927981537	-0.2660031445723733	-0.6398376063949617	-0.48523281890788467	-1.1421962603448885	0.17127178524572467	0.7195805209294969	-0.9375297210147364
-0.396182875382452	2.2883339329786443	1.135030990531448	0.4652637464815969	-0.8383708818058568	-2.6734974114379533	2.5451872060515983	-1.291863327335054	-0.6688364540594368	1.7884841828012221	0.621694799730582	-0.32168827505151115	0.7227220930152927	-0.5142020647007297	1.0822368804909024	1.867307111201141	2.2985030171079783	-0.07535213848929947	-0.3265152206717882	-0.9667087922142127	-2.486011327171051	1.537639877453331	-0.37600340310159847	1.4260237309879267	0.4282557657855852	-0.15543434431058234	0.5936092738040066	-0.024023969762792384	-0.2720195905917807	-0.314973121363626	2.1782153023561515	-1.247487215980086	1.4816484250088764	0.16634764084365494	-0.0029598045511817425	-1.5417663420583747	-0.70564943855344	0.5397560753703969	-0.5155254565485803	-0.7647006186650073	-0.8535434178645461	-1.3904898127182879	-1.1114498324543778	-0.21146084376620172	-0.5926746299179846	-0.42397994190707855	-1.1262028999766156	0.15872899813623292	0.7795203432122045	-1.02433407221212
-0.3654094170027805	2.4567943605708216	1.4239273897773503	0.3605001379713708	-0.84645965074825	-2.5956067839861463	2.5127530722967455	-1.3483262767713324	-0.5827676974185152	2.1257900007020325	0.7581720010822474	-0.2956310409678198	0.7369435129788936	-0.5011968711268439	1.0315265010445434	1.8306164455295453	2.2743596588823367	-0.10445271776810612	-0.3821536124858468	-1.0777583450851984	-2.5511917777598554	1.5913527215644223	-0.3654851059539721	1.3577911447287876	0.40535654589142506	-0.10099557981950975	0.5769220075313913	-0.17030760653529434	-0.31936445146623194	-0.32636055528250685	2.091818416253305	-1.2140240081793867	1.460243652830723	0.1058557312367135	-0.037838349114317923	-1.491156225202203	-0.7199756075665378	0.4462131272763331	-0.44218171074097395	-0.7167906800918582	-0.8161440828243384	-1.39163438593052	-1.2051779593107184	-0.1516198791358882	-0.5204686732513303	-0.4063046819540658	-1.1468348780177586	0.16556418134172357	0.8238745015101323	-1.0295771768207436
-0.3566652820220883	2.580546495604328	1.6982506912921616	0.2735525414394773	-0.8352247541037976	-2.493410878263654	2.467580929629326	-1.3829185977114515	-0.5255031361680508	2.34819907763775	0.9116446009548934	-0.24462712465623282	0.7319598854830128	-0.46768736957413826	0.9644606547889423	1.8184146766629616	2.258558304552434	-0.14394657450910192	-0.43888288185981733	-1.1266464639821738	-2.574353132169103	1.5945434495871478	-0.348951839896831	1.3263233660639577	0.41152382669632653	-0.051346310667187776	0.5470551962336232	-0.2785935332104654	-0.3491215299371001	-0.28291214515802227	1.9379928453241397	-1.1524957240097558	1.4970729490106582	0.017911580995243464	-0.06781618729970493	-1.4547286970059532	-0.777246663267413	0.3462778151951701	-0.32431676729212483	-0.6517473956595835	-0.7895246422500919	-1.4239224536129573	-1.3032520863418644	-0.06265098159030438	-0.4906378315058242	-0.4497047515643858	-1.109788585903226	0.13306381506027753	0.8872265706596828	-0.9722878945181949
-0.3271977870932485	2.6774032985008556	1.9119784309208494	0.28596337027068025	-0.8604660642317382	-2.357144640047248	2.397672861539215	-1.4366667235360775	-0.4844237208234377	2.5127917386856438	1.021340877085793	-0.2376116742505754	0.6908209629544325	-0.4348395607452928	0.8921458417263306	1.7791319426002736	2.3096738728572257	-0.1632825676440684	-0.4565238265070121	-1.1045630436698282	-2.602501025436326	1.5601196222051694	-0.34064753736599906	1.312614454757605	0.37160055377112433	0.01392616776393259	0.5215777563286664	-0.3734045464422918	-0.3979987621650563	-0.23209828110917047	1.788556916362897	-1.0601405224828397	1.4785215831997305	-0.05091016416043319	-0.09689499934958805	-1.411698381454027	-0.8471846196536361	0.20873234901778165	-0.20018242294107255	-0.6483157384279056	-0.8155292696703142	-1.4623541947508119	-1.3704676920866112	0.03846687283803609	-0.4529342433334202	-0.5013666206793502	-1.0618261515233771	0.1054433095015854	0.9482444200818444	-0.8796387311486068
-0.2628448391894522	2.754734359066434	2.0968399197710186	0.32403440470133654	-0.872755111180966	-2.2375753754728076	2.306790657920296	-1.5067509783791857	-0.47815463020140225	2.600056138271365	1.1185140058730894	-0.1994268065563088	0.6278788808368558	-0.3734670022168193	0.7878035719684502	1.6986297454972565	2.352252009875886	-0.22085563249865636	-0.487943281987605	-1.053422097566715	-2.5858237905485693	1.4549432618952962	-0.3288225540431472	1.2587931170247935	0.3440436445577248	0.0774459844590177	0.5063913971039943	-0.41301028321075905	-0.44083821147744934	-0.13236618225160904	1.6248403085255099	-0.9392735074479385	1.5027175475013013	-0.10727538470687734	-0.07256818258737009	-1.4037452496165879	-0.9535315797426687	0.05999206112005845	-0.0377383916245682	-0.6322835759292823	-0.8679060407437442	-1.4768920527766227	-1.3822794606019804	0.10133376213620245	-0.4395544578371151	-0.5758558319563529	-1.0355411314481349	0.09052095366315979	1.0172902718821868	-0.7319674999143294
-0.1972510099023292	2.8154633468876638	2.1584147215896534	0.34074968141445094	-0.8899123161414456	-2.1034745989119306	2.187846270890174	-1.6251051860246204	-0.48383171786994694	2.656583561246205	1.1982557402678555	-0.12979970743511257	0.5547009207152002	-0.23632511270037523	0.6397729683338629	1.5847104771350256	2.411686163091617	-0.3015119626605364	-0.5586765102240232	-0.9777632901576668	-2.56433148426947	1.3501400780367767	-0.30475781782415556	1.2194880955267067	0.3335605858131333	0.1378410076790383	0.4941822793421303	-0.46562459009117463	-0.45461547030042454	0.021984099364413902	1.4726378584003814	-0.8011380979901691	1.4987120255080089	-0.14640046131628176	-0.06463724633506453	-1.3810356327144775	-1.0692546493165893	-0.06765047001863038	0.129312750397272	-0.5857044953775058	-0.9538333536823401	-1.521750735144193	-1.3815114424882773	0.17425092505243397	-0.4214153040108668	-0.619643940711271	-1.0110880623945693	0.029421091596848904	1.0373926067895036	-0.6102223762142205
-0.13875121270438126	2.8312143132780045	2.1647233900274245	0.3161530231944077	-0.9247369979080486	-1.9227763006967968	2.0348098183890504	-1.7536448759231162	-0.5474402740083701	2.6394975518898915	1.2448248898860772	-0.046724318442394566	0.4547387518195258	-0.09368505710612893	0.5054461554500717	1.4597055408159467	2.4125348994027904	-0.3931995993423544	-0.586890967433594	-0.8833080679287073	-2.520602128894822	1.2039066949941815	-0.3031003597246451	1.2058018141883158	0.332262129258309	0.19354065668987655	0.4411208051029473	-0.5013289689079297	-0.42716743658513884	0.1631527531895447	1.355744644142285	-0.6025645996589173	1.5240746989002436	-0.20678573293189864	-0.04421168154646462	-1.3364911441223395	-1.179436209791842	-0.15167826358894979	0.28525215475400884	-0.4855322678847466	-1.0265124630468785	-1.4827919611967222	-1.3529994844525342	0.25156781446178156	-0.4339962884213503	-0.7077465872722388	-0.9894012311539491	-0.021454075824046667	1.0453101118175963	-0.4480267265897946
-0.11059674017572467	2.81693446543881	2.108825653404385	0.32236179642701374	-0.9464935079718613	-1.6945693501621943	1.8611739541106367	-1.909110911953644	-0.594922638071843	2.5948614402654533	1.280075826205706	0.03220960185604023	0.2981092235083428	0.06992126082060879	0.37526870638913695	1.3374869039750998	2.4050876622366246	-0.4895859864904389	-0.6448478376883193	-0.7454504834859814	-2.443707580278645	1.017790150614521	-0.2622342154001559	1.1508206905974323	0.30668470697914574	0.24660145784182702	0.39109529000501053	-0.536937340959321	-0.38367578704809907	0.30991876911802546	1.1829753516965815	-0.3942718708909389	1.5194478025459595	-0.2421623835443735	-0.040953556754636564	-1.3175624917691646	-1.3008789156721883	-0.24584286923232854	0.40868178699856667	-0.36619933326146975	-1.1165936740045106	-1.4606132637641107	-1.2764084136805285	0.3082312740887253	-0.44006602668310746	-0.8172097668516332	-0.9548762377585482	-0.03634985196636931	1.0013501804355363	-0.3015871037934114
-0.1194972320891589	2.7531257694856284	1.9846598199765655	0.2950964479718384	-0.919131551947783	-1.4159398029927428	1.7212481553623564	-2.0597911511839677	-0.6138005940814872	2.504977862776877	1.3175429560594645	0.1132049036397034	0.07431917885420389	0.22591950839917044	0.3088833301766364	1.2316181356722156	2.3807416086597906	-0.5928404677222836	-0.7016592865051371	-0.5526117396075049	-2.3660651980161456	0.7660635337951092	-0.25793746185186445	1.1070494832793423	0.2720714542946923	0.2742309232139322	0.32852854311220603	-0.5546556147938094	-0.3564377516110581	0.48260693805565336	1.0002825464391052	-0.23363782700914407	1.517850202211147	-0.30760893567275405	-0.02672750624094226	-1.3388185025526724	-1.4005224455811751	-0.29950528973574525	0.518920854609377	-0.26402012197306735	-1.1512075793560226	-1.4100810113533004	-1.2027511185202062	0.39943329216562623	-0.3967526964445477	-0.9468424711806385	-0.8882746131822534	-0.038882897005065385	0.9584678778451764	-0.13539663267033858
-0.1014981881168254	2.681558708513193	1.8367298437543347	0.3131995837414717	-0.8923216359889699	-1.0738974274147748	1.561664691629783	-2.221364424965358	-0.6426507109138806	2.3598244535199457	1.368657982842006	0.17447933750885405	-0.1637562701856713	0.4256327510150043	0.28655724533311944	1.1163572980321963	2.325131210375939	-0.6985680156184554	-0.7878831942678212	-0.3367574933275966	-2.295462548739979	0.5143316724068367	-0.28190660664576234	1.0866485671612578	0.2870455903704845	0.2983319948583301	0.28924775843977424	-0.5585539400408392	-0.2867020237683317	0.6250312358299036	0.8117025563992254	-0.12484206617305924	1.5059119800938423	-0.3386657416178042	-0.005410640568269875	-1.3365904341577648	-1.5423927903918375	-0.35952341918220315	0.6434264338645819	-0.11619385033945365	-1.1485500555817276	-1.3359154429749875	-1.100406542863581	0.4454939239554682	-0.34511449659529864	-1.0462834205647369	-0.8344208288269435	-0.019067304854877745	0.8414242200806603	-0.004090995504875852
-0.11227462593547641	2.5734031438356793	1.6772797642709967	0.3135564098684356	-0.8509831009239914	-0.7455556252787678	1.3878890205702898	-2.4405136533644054	-0.7038992769585767	2.243873833573672	1.3752090418040606	0.2575663572811429	-0.4253979672099318	0.5916220003333633	0.2950209591833275	1.0261757835765775	2.208557156903606	-0.8045388825928257	-0.8041867230265634	-0.11306222686040628	-2.199588685711912	0.24148720694284723	-0.3261662465610867	1.0733001189160198	0.32440375228803875	0.30649462690494017	0.2166050225282429	-0.48226426084331153	-0.23400416805312796	0.7292675123384289	0.6503989534751057	-0.048346477813298226	1.4951596689943032	-0.3923660183999248	0.013109684085689865	-1.3537467593786274	-1.6598246056664845	-0.3787843449283511	0.7649737856773547	-0.02711174885855177	-1.1176096833826372	-1.1993947317212268	-1.0159306625302529	0.4973742267772877	-0.3097686631538485	-1.1448483300749208	-0.7534291096434287	-0.01541499738734443	0.6944052489512996	0.14125259744699248
-0.10006669582741863	2.436579284937023	1.4739743278286739	0.25126223418739585	-0.8304805976378301	-0.45062560614216807	1.2608820960127018	-2.6574745850298513	-0.7806373197536721	2.121953988542007	1.3424412003500004	0.3382387360978186	-0.6543972676484117	0.7648288654537729	0.2823776819752082	0.9479727622375291	2.0508827851085667	-0.9405760752057472	-0.7794921640769762	0.07549077173494403	-2.111115152488421	-0.06520672102310174	-0.3808178085196753	1.0357635485928782	0.35548084392841417	0.3383061122347501	0.1433692837878736	-0.3776433664412854	-0.20814967023840922	0.7630223607108806	0.5277848356850673	-0.013739823167093757	1.4418498964374409	-0.4220636929649818	0.025240260148208273	-1.352782653134663	-1.7493791706579895	-0.4026160108372217	0.8623433766108507	0.02052168260946517	-1.0732405680254777	-1.0800495320639931	-0.9360235574565762	0.5233122907628772	-0.2546556608891127	-1.242938005010006	-0.6434768659949718	0.015396872263867007	0.5613636725973558	0.23942874762516894
-0.07888368022577923	2.276657207991649	1.2403368112717077	0.19872118208590933	-0.8135380634941324	-0.1825383387972738	1.138591701337261	-2.896013777426787	-0.8254869319839964	2.0543561949040035	1.2753240700229043	0.4438917729542326	-0.8472689038641779	0.9321438035805987	0.30035032734989786	0.8362445609009044	1.9191413049983101	-1.0599930628109058	-0.7181906632235597	0.24572791783560569	-2.0621365377167935	-0.3950105879023241	-0.4753901318105112	0.9742512546054236	0.4032058705691064	0.3267423490431198	0.06562610407019279	-0.22204421402124175	-0.20427994890550466	0.7829716539169207	0.515123857575654	0.028119785415712084	1.3281204921798415	-0.4596606270383325	0.03306014591116617	-1.3303818282427202	-1.8221349977433827	-0.4154796665369229	0.8643887083682387	0.0863302042889054	-1.0156214473532281	-0.9713522896270094	-0.8233537552097797	0.513065862848894	-0.18078858719149796	-1.2975549691192152	-0.5666707146022825	0.10852466794861723	0.43873065816290835	0.24801654887707344
-0.0858307657085493	2.097450902105039	0.9865895912857503	0.11725734299401773	-0.7360777685516912	0.0286331024958435	1.0332946909700969	-3.112312245842913	-0.8839688299703118	1.9899217787198302	1.1889368346564975	0.5573038797359624	-1.0168493705839063	1.088947110639856	0.2885595006539853	0.6968295519271704	1.7775412398387644	-1.1781319006469417	-0.642753352773288	0.35165987305880686	-2.010438728570871	-0.6644672310622262	-0.5612968493875324	0.9069237862434651	0.48344210851816316	0.3221034530251081	-0.05299717589600671	-0.09854771368882884	-0.18276914226074914	0.8067423757454051	0.5274662905201495	0.015877978176677354	1.279478170447301	-0.48071660023096996	0.024919662213742932	-1.269458653987158	-1.8271407908027641	-0.4371156515111698	0.8880470058655415	0.17344862646210038	-0.9148927964436929	-0.8409715652533334	-0.6837416364123421	0.48814603785838145	-0.09138452276182502	-1.3430704044684765	-0.5037817535689094	0.19990557741265919	0.2777731458814968	0.28035121311535594
-0.12525892483074297	1.9453286028802683	0.7069992285454668	0.048513233772585464	-0.6218654868514644	0.22505509307918645	0.9449884142993744	-3.2984258687412362	-0.9808324387855354	1.9990848401891443	1.1017604724261754	0.6247610612952895	-1.1655997710384973	1.1707103446835996	0.2793183121935331	0.5767059440620074	1.6193096577157415	-1.2330004573635214	-0.5299901393820348	0.45285800029295037	-2.012082755697304	-0.8786529702104386	-0.613044214236276	0.868578113744355	0.5590887601859217	0.27917790276823223	-0.20368103101390211	0.031153180530856094	-0.1853157425823562	0.7968602275953128	0.5310699501115446	-0.03901022202795559	1.2012663403255053	-0.5327891386172142	0.0018404735579393774	-1.176763462716293	-1.7818150113351248	-0.43532854560353573	0.8263035764848567	0.20401827584346427	-0.7898887824309965	-0.7044336528727821	-0.5502250737692542	0.4792398006840005	-0.004471249270522703	-1.3760720119331797	-0.43914406525467964	0.25892965095421544	0.13525334584572407	0.2095950869826161
-0.1693891633484749	1.7783036584918102	0.4420308490607579	0.009129108377866256	-0.47074992004782035	0.3439141531831457	0.8999888212651085	-3.458807782222629	-1.0608868467375125	2.0128413984013647	1.012532163634917	0.6608250965333596	-1.3101950385375272	1.1879234293493213	0.2906753049193148	0.45576985518509805	1.4643224125386167	-1.27587412755596	-0.35851415031220724	0.5391251343055989	-2.0359895888348776	-1.0811366889583587	-0.6438278935038207	0.8070996838875301	0.6397827932715724	0.2125249650226097	-0.32270372688869264	0.22153450959819118	-0.17798358710066714	0.7535295344074392	0.5405790603747327	-0.07752850397817761	1.1419746298226876	-0.6209495828976912	0.017577776383195506	-0.9996736774909675	-1.746167907185934	-0.42441567710823164	0.7262491327195156	0.186854835105682	-0.6622371825378076	-0.5407314920650707	-0.4230575275467484	0.4385487344189999	0.08251943627285055	-1.441659877337991	-0.3917346171416201	0.34255537676375336	0.053164116828026874	0.1722763622726814
-0.23253533929042022	1.5918836585174805	0.17209863455285213	0.036821570335514794	-0.2962254951554679	0.36994517412396644	0.9188622169830477	-3.6113764913492057	-1.1243324573239915	2.0211088222834515	0.9109497450099668	0.6878982818924679	-1.4307833307953808	1.189853366460579	0.2822536220237379	0.34656354717307963	1.2798974227136979	-1.3049847168914042	-0.22143794512427223	0.611475931601402	-2.080565242864583	-1.2578866955820378	-0.6725352946144517	0.7722180129129469	0.7205696729818418	0.08835909178067443	-0.3872726713938899	0.3916493130597587	-0.1976247752625031	0.684528449671254	0.5479026608259507	-0.2270136943125014	1.1342062981946606	-0.6792785521145621	0.02368845026662359	-0.8335729658712137	-1.7468966369700674	-0.39895926793546443	0.6076408271416724	0.11093152151677048	-0.5348386936317564	-0.4060343518055346	-0.28962027438347704	0.39300493993956614	0.17350358763441134	-1.479057716783787	-0.3604202701628056	0.4522308338332019	-0.006761455201504812	0.11400622270692592
-0.2813455504053105	1.3877024015113144	-0.055434932321251976	0.025150514066705355	-0.09345759219171937	0.31787586075832325	0.9968203491331676	-3.696580711751362	-1.188836969858799	2.0424648835536012	0.7895812691351225	0.7409309384691979	-1.536735868075139	1.236719777793449	0.29704335406425825	0.2827778047762358	1.11903460459131	-1.3130734402695818	-0.05897500462995172	0.6531448004169671	-2.146447606198774	-1.3922107708696299	-0.7028458773374638	0.7057139682638248	0.7744505782103774	-0.036091699405531474	-0.44463553637984454	0.5395342179043905	-0.21969165850042752	0.6377315955507878	0.5814500379811878	-0.4260227287617095	1.16344008009048	-0.7433257321115061	0.024424280465607708	-0.669989355939486	-1.682524495117049	-0.28383980587924384	0.4551479782544486	0.0029540904842547235	-0.3873510577076246	-0.27254701545588944	-0.16827610941235668	0.3360293217770568	0.31021196237215903	-1.4948910444402999	-0.3739304974582319	0.5153713306326465	-0.02804205567195106	0.02166072513346311
-0.32903542675454206	1.1982794629410745	-0.28574126575152403	0.08607580663073677	0.13588491185148752	0.15847551966808662	1.0981152994395604	-3.7686095607843177	-1.2535226686398295	2.1337974358594067	0.6743405626791263	0.777479886098666	-1.602401220959901	1.2755823595224167	0.30613066870324485	0.24408054237825919	0.9775688998004162	-1.3073116815499772	0.10902043049721981	0.6559884438015413	-2.182926757791135	-1.4915547476577926	-0.7150637576193879	0.6636779137392492	0.8618826234826731	-0.1640026843479022	-0.4760119569185419	0.6909948548665852	-0.2022289033009698	0.6301218720800826	0.6280081137367418	-0.608272333391921	1.1588876872133478	-0.7641855316408586	-0.023027110804581218	-0.4934401072556474	-1.6245534775616879	-0.1497324510489595	0.28859342375696084	-0.13052191303064534	-0.24330282683034046	-0.15200048667488347	-0.029305803705564883	0.23922599858470486	0.38575595220083514	-1.4219728293088691	-0.4137739919666575	0.6047620210451973	-0.030276364680467627	-0.07292933515921467
-0.40965973475382056	1.0132770213764664	-0.4782833899027382	0.1625796778991237	0.33616976617281036	-0.053738419194615375	1.2309566884001213	-3.844577079036108	-1.3383730538592458	2.2713034780254078	0.511752027673454	0.7811351099537169	-1.673697253132228	1.2894367254252563	0.30942712444518194	0.22098755803617998	0.84265761972002	-1.3185670191136083	0.2913858211807065	0.6752570524282211	-2.2444151385082654	-1.5899909064942084	-0.6919120005197251	0.6048020918407258	0.9238954813247803	-0.28567405245808813	-0.4688660552762222	0.8470131270736901	-0.19560274403595398	0.6696164105236526	0.7100284118168785	-0.753130968723891	1.1098610197079517	-0.7893893202885003	-0.06485065640589963	-0.3313387982627604	-1.5557139015254853	-0.0032337536330867334	0.12896381613575042	-0.25705821006784224	-0.15286578086841449	-0.058636361620265955	0.06663403670937482	0.14861457327698555	0.42978761957530975	-1.3535422470279392	-0.45986286756931366	0.6367013842569417	-0.002016552600865773	-0.16217424106125516
-0.488783811234031	0.8789136939508311	-0.6568803942190735	0.2777969986471862	0.49434683690486353	-0.29731625792552696	1.3871473689844127	-3.910855471009563	-1.4304657154993063	2.3894732485926626	0.3465372520026593	0.7973922062925666	-1.68824401028543	1.31133959217074	0.2998044544120557	0.20290222228512378	0.7344440630659037	-1.3186574084310039	0.521585712880219	0.6770976095348299	-2.3331756773626027	-1.6117998539708562	-0.657302233957953	0.5303068235906256	0.9693040738822433	-0.3970754180157436	-0.4138149499812981	0.922630585616262	-0.1459253864559462	0.704099465622038	0.7616517073322784	-0.9093251370942104	1.0880548504456768	-0.7988348306709978	-0.10991880760903747	-0.2333659444489836	-1.519036524233209	0.1288561665725982	-0.022897853769260318	-0.3496839978576188	-0.08662461344299863	-0.018250267143957933	0.16724561003454708	0.037822953074145835	0.4415778262951523	-1.2267118034525253	-0.5103906855902874	0.6590437623560974	0.068044134256444	-0.3027428705767055
-0.5927988513597009	0.7897502483445707	-0.7606706504082632	0.4736249776710964	0.6784084757810239	-0.5357880057112209	1.5467204381607718	-3.9854322556168262	-1.4988473928153339	2.518193412373655	0.19453751405004507	0.8118346812663079	-1.719385728054854	1.2986068931531776	0.32358626143231184	0.15358600284727128	0.6719011607507505	-1.2715593449338376	0.7793411717431153	0.6806581920509085	-2.3897040120492212	-1.6293488580958475	-0.6147486579515096	0.46355523699588186	0.9863527153677593	-0.47466820551228367	-0.37330624163005954	0.979382246861876	-0.07368900372537923	0.8102922914960727	0.7968297293736277	-1.0821626320009188	1.1655406172999254	-0.7841479624130275	-0.16968231835041858	-0.1729499436943659	-1.433319531736318	0.2689653798183217	-0.12337028709295325	-0.40483747050740354	-0.07235855892741203	0.011384333728156708	0.25867262959603105	-0.07782649502932444	0.4543190397650766	-1.051929067468574	-0.5689518063562533	0.6736488766603802	0.1586983698225363	-0.4439583117069428
-0.7128112053389521	0.7418275546102915	-0.8194105789626829	0.7137295982602726	0.8485464145938371	-0.7609762614014742	1.7485302273296894	-3.9987798130563035	-1.5523312243126457	2.581729290120117	0.042341592212782976	0.8355054080174128	-1.7800527876049848	1.2609797503706566	0.3132079493532446	0.14954215288141712	0.5899398015258888	-1.1989931574865236	1.0523369173696921	0.6941108082304619	-2.4017133579204275	-1.588354939369089	-0.57140361734916	0.4109770118960324	0.97613594105284	-0.5094663292657544	-0.315401702004407	1.0176483079992171	0.02095627954236532	0.911085232560888	0.759021554134805	-1.2470900360762511	1.2872004174502854	-0.7716330887142027	-0.22890023320935082	-0.09132678285366906	-1.3214594232214292	0.40057808803014583	-0.18233682924362285	-0.4573798415278915	-0.02562718408972146	0.0951254562480669	0.3474182568006139	-0.1874887827539549	0.42116640626168583	-0.8237255700105786	-0.6693641815189016	0.6367382528676659	0.22307549763399132	-0.5957766157331609
-0.8176607915586395	0.7047073058211429	-0.853877009279343	0.8763969681262168	1.0021363883392946	-0.9690744717202284	1.970636063152789	-3.9783614729820216	-1.6285171634931679	2.680329923315947	-0.11488194087996657	0.9020353966928873	-1.8146234286137524	1.1901405885659253	0.31729678337207556	0.15747082528735776	0.49554285639096207	-1.175914000784567	1.2821242391760461	0.6906909253845495	-2.390499532784974	-1.5498496531563442	-0.5096296841242486	0.3319668225734954	0.9803118673098327	-0.5366609631056176	-0.2344605401116581	1.1320414087144226	0.10100333061057376	1.0022242803644272	0.6894217332871115	-1.3773838693732887	1.3783565738617747	-0.7260403173290941	-0.25851305326453355	-0.03313964481424292	-1.2562472924828705	0.5648961434319066	-0.25285634320292516	-0.4723578506758283	-0.058386747483021015	0.17187405616210305	0.4087411096113322	-0.30615487886563597	0.3692624613025896	-0.591933964105392	-0.7216994669394082	0.5621813478868466	0.32036722719173677	-0.7641557978056804
-0.923498486135717	0.6780758466475864	-0.8499020270200651	1.058768411213439	1.102021553444445	-1.1939650081598399	2.1752101286285037	-3.975196595415027	-1.6826492429910815	2.7742007197960783	-0.2703428416114364	0.9904628202203825	-1.802081629501614	1.1670993032206365	0.31494425266475834	0.18729963761272372	0.4054366326693001	-1.192266997041648	1.478178281472062	0.6516329567834287	-2.315175346516647	-1.4990111711399572	-0.44628497315986965	0.2727248825465056	0.9696697980552418	-0.5470177102787945	-0.16085694934912273	1.2195783497932609	0.16288663312370197	1.097065107050305	0.6387413854097558	-1.4883787294975843	1.4641915690427125	-0.6382500879618946	-0.3342456243741581	-0.009995137556976685	-1.251224862548512	0.721617568789411	-0.30210754844417415	-0.4528866852700594	-0.11701474578930408	0.22311207522897125	0.5062910196276601	-0.4136416448457453	0.31011685815871837	-0.3423623418627674	-0.8189740293177336	0.5040206857638888	0.38665994656185565	-0.8479560337696791
-1.0180450900748481	0.673883301603861	-0.8349582376641493	1.2402938866817905	1.156374078121076	-1.4049251648234704	2.3501395954277617	-3.9638692615854945	-1.6860953275021728	2.865238110565041	-0.45003359270086446	1.06320767576099	-1.7515628289702092	1.1091209212507975	0.3000769235072195	0.23830489419688994	0.315053321979903	-1.199360690909322	1.6379167188979165	0.5863738445888911	-2.233615705349041	-1.4274456454489022	-0.3767794758578674	0.24058135687405596	0.9438730188383813	-0.5500643968390827	-0.10194089040990935	1.2937363841941194	0.15854660961045527	1.1344989088162136	0.6027995100783391	-1.567367898600634	1.487396713905866	-0.5144987110675084	-0.40887541584173537	-0.05430634421088672	-1.2689457339103616	0.8790084917578664	-0.35811601064343385	-0.44008791920617646	-0.23704323778461522	0.264849312576292	0.5755528578188329	-0.5130842520045605	0.25323363130385984	-0.1251906796133134	-0.916773343614387	0.46119736570239817	0.42104840556601	-0.9347688534522101
-1.0844637804811093	0.7241896287307776	-0.8113132781183063	1.3894170541106678	1.1883712091645187	-1.5762032555142176	2.4514563743022033	-3.92121242828111	-1.6924923587491474	2.9067826407851514	-0.5938851979979151	1.120577701950581	-1.6440352808879521	1.036985455936834	0.2567332042383158	0.30583890960603155	0.2517332323898941	-1.1722371725182772	1.7641390850806455	0.5254558732836592	-2.168157080071878	-1.369509231608896	-0.27989521724435745	0.1634261783539214	0.8856974336500196	-0.4895278048360298	-0.08334777012589582	1.3473164775427136	0.15799075462796455	1.1810693488130959	0.5263344123141576	-1.5946946928567278	1.4462208695073226	-0.41144013458398493	-0.4947309632977529	-0.0965841405843368	-1.249857519386369	0.9935536257771436	-0.3898593604052176	-0.45492602371798646	-0.37089047288138655	0.2799946314740438	0.6141279071460083	-0.5970195583147646	0.1928870842462433	0.08740534523268853	-1.0292953388644572	0.4170784998082338	0.3836609570371135	-0.9616842985677356
-1.1559466045179225	0.796626599237538	-0.7994244658434482	1.526459816331148	1.1422209614819665	-1.7543625024335008	2.5087516878821274	-3.8631236798444477	-1.647295836182776	2.938573061249641	-0.6978755456861182	1.1425195695964454	-1.4891138840694593	0.9259372235491286	0.17541219693282623	0.3663145262910251	0.17394528969098863	-1.1911464683136035	1.8713985302814589	0.45672131258666643	-2.110099520511165	-1.3271381906072177	-0.19482694987896637	0.14898848509360318	0.83440956322601	-0.4034311499657929	-0.08165194870453943	1.4255855597618714	0.10342123607133905	1.1821461964740445	0.45001770563345556	-1.5226578900188268	1.3908947409894263	-0.2961735201313917	-0.6061406768373909	-0.1301861722425332	-1.291044616252394	1.0247657360256912	-0.4141015527377644	-0.4237596341652411	-0.5307968477989385	0.2556979314553707	0.6046026964474633	-0.6876734326546698	0.12107983812820602	0.3003186259926173	-1.1694617095806303	0.435565964562781	0.3697590324816278	-0.9330983688283968
-1.2090101482221847	0.8723943178297875	-0.7796408396255126	1.5985924763468407	1.0396666082466117	-1.9048858432938505	2.5511791479812147	-3.76757226170509	-1.6168304471623691	2.900169426892103	-0.8077581280711945	1.1618963143663137	-1.3436168555108856	0.8156842788086447	0.0361810318498265	0.42420421529523056	0.09041511690095985	-1.1900946653475464	1.986666907626466	0.38232088466422126	-2.080495478418931	-1.2428737873192461	-0.0823006127231117	0.09667204023029048	0.7200116624408979	-0.3068644699233309	-0.09236228334352822	1.521308550615947	0.04552236999637756	1.1295803841152634	0.3608122463587135	-1.34390486612938	1.3816993221392453	-0.21923823346598628	-0.6554490254207649	-0.1773963484720682	-1.3111693427475883	1.0289251170724616	-0.4104990623844951	-0.3749895422078901	-0.715089468998061	0.22527284208889645	0.5623138330183789	-0.7625321841592225	0.055022119843303297	0.45595922295578195	-1.3036346336169982	0.4833476840619653	0.31856742139300703	-0.8897984560057568
-1.240721936115729	0.9488275390326262	-0.7606225012821775	1.624965384370822	0.9301113115720543	-2.063350893184295	2.5645247187044964	-3.6486460616937366	-1.5861915448455313	2.868986734604209	-0.8927160155594258	1.1535564558353308	-1.1842505814097342	0.6731119720338661	-0.1363668224606301	0.4590003611408025	0.0023566653611691414	-1.2195638238759647	2.131422970833871	0.2820364040192341	-2.0234652518342706	-1.1340722456694494	0.03128954358048368	0.030946248261526164	0.6385048917338949	-0.22431952599212432	-0.11730785701274589	1.6364158099594248	-0.037769260843843244	1.0625415551168065	0.2987870085310109	-1.1210407442132175	1.387642011346206	-0.16140724354822494	-0.6844013364784336	-0.23236668794383686	-1.335517409275918	1.0379466821391903	-0.42876280198078137	-0.33645693977714336	-0.8407845338808226	0.17887013522888545	0.5497361968400261	-0.8489889113263045	0.013042616688708564	0.5946175383827121	-1.4571959117108468	0.5344818749084403	0.2903516257591487	-0.8459011639344753
-1.2382255254268713	1.0593968093368495	-0.7269130715258281	1.602997482254231	0.8113569588888156	-2.1751736949339815	2.5761084121494884	-3.4763205694997223	-1.51013982415796	2.8145588021678467	-0.9766142819497643	1.1307807631305553	-1.0178091682532031	0.510333328402437	-0.31796669325221727	0.47920493497976385	-0.1213067993406213	-1.2484816822701854	2.207005513449952	0.18178314462085368	-1.985237573629372	-1.0357288226530565	0.13068404921889756	0.0178284963754018	0.5418786260751292	-0.1531949099439785	-0.17273802393436155	1.7480255809661371	-0.14835869552089664	0.9852441414782334	0.23952890843729882	-0.8997627480528528	1.419948562424454	-0.08535121730185317	-0.7402056558604508	-0.23463079862160435	-1.314470376024206	1.023672841504388	-0.43920271656254456	-0.3232769276998865	-0.9252083133973977	0.16761026722340938	0.5386182415998675	-0.8811993699776808	-0.0658288352355714	0.6518545608566584	-1.6118782928052717	0.6575998846709726	0.22640802981689578	-0.7683226612935836
-1.1940692675736448	1.1815538519451898	-0.728111191720919	1.576551616319908	0.6603769261856786	-2.2103875711855436	2.5702536783618974	-3.2634679138178804	-1.4629290941428024	2.765540955885903	-1.0605000016963178	1.105489820546976	-0.8832939698901662	0.33087430462727957	-0.48369546640068883	0.4761850677429299	-0.24921677202747822	-1.317660137863045	2.1903594491373983	0.08037177423178168	-1.9411027308121696	-0.8939841899671199	0.18422820882067786	0.04401392568604161	0.4842425131292282	-0.11278388545891868	-0.2419079211177745	1.8400259701473325	-0.2641374212310409	0.8431462693637913	0.14532691916608229	-0.6322167822238431	1.373773304285864	-0.03745667493419623	-0.8056192223685734	-0.2422483301393111	-1.3390884451693434	1.0395509236591471	-0.46559063041708465	-0.359838173989957	-0.9812593671687573	0.13268807640828148	0.5100631495235527	-0.8877879211292212	-0.132488564695386	0.6746295597885651	-1.7500336117176047	0.7573269044525752	0.13387891069298424	-0.7017251451298019
-1.125493863358597	1.3333897115336186	-0.7551148303767532	1.471584592896265	0.515533930912538	-2.2342154010727118	2.521867538913079	-3.050965207153358	-1.417386068139237	2.7558637186681336	-1.12948943345742	1.0486650635270072	-0.7140564581688968	0.18533261685477614	-0.6450041257821608	0.4208037130789505	-0.336883157459681	-1.419992050442134	2.175678418936099	-0.040551718944078344	-1.9087157864547124	-0.7863254737079017	0.22517212244015847	0.08434521623122246	0.41907108602971455	-0.07821734296460575	-0.3409679337767828	1.8740511837059806	-0.41935963422758765	0.6986438976645382	0.09014350932302365	-0.36524378835445753	1.287397582837759	-0.015314201452593207	-0.8570491181267084	-0.26890254156873517	-1.3735879515467075	0.9944343232600046	-0.46493992214855523	-0.37536362788110195	-1.07965177234008	0.059275089855608455	0.5153955171478747	-0.8354461204112308	-0.12512924479142445	0.6095137823715444	-1.858094546991537	0.8612175050174109	0.05709797947546872	-0.6265426873562833
-1.0572918847918529	1.5024112351673669	-0.7511255846469477	1.3847628900566398	0.35363647089730055	-2.17727062628274	2.438153421259402	-2.8666382761502343	-1.3638916572717577	2.6918687813324302	-1.1966276649581553	0.9648690700226844	-0.49683790635812813	0.06898672454637153	-0.7501060903374398	0.36246050524239626	-0.36724398965763	-1.5084645166936164	2.165509985574304	-0.14399362670505975	-1.8553919064320805	-0.7583566955150592	0.24262160800391977	0.17176381261412393	0.35058556963740495	-0.0689778692620665	-0.4173006207567009	1.8734134492356955	-0.5676720262915868	0.5145187782232786	0.09450384494309538	-0.09613376393296263	1.2025087050089482	-0.041530044999030555	-0.9137688798035244	-0.2953183576231064	-1.402085445325073	0.9126642742693869	-0.44452522509896913	-0.39123011755058085	-1.0791863284732353	-0.008704318370859401	0.475695231979695	-0.7575600361112358	-0.10252581904079197	0.5600887872114212	-1.9915009690589855	1.0070723012728975	-0.03949997742869275	-0.5416608163947852
-0.9893814191505597	1.6445277144251578	-0.7384904212655483	1.2366488406529288	0.2227393972033656	-2.0511404937703728	2.3363231513079823	-2.673263559697328	-1.2986082240762555	2.5724581719702404	-1.2775033308001442	0.9272542713215767	-0.3114435916219215	-0.09193582911534434	-0.8386774961471231	0.2781141519903909	-0.303087939216432	-1.5861918594623035	2.154503030994789	-0.253020071364385	-1.79340465105559	-0.7415503900125364	0.2112044330209221	0.2662543523819437	0.27407017762233293	-0.07197884030458822	-0.4834653114639117	1.8417866718370326	-0.7236704306869874	0.3473942301622913	0.13235780051228785	0.15195922315199414	1.1337304744410965	-0.06735454723768293	-0.9237856339427151	-0.30156866535302845	-1.416240653117708	0.7989873691626282	-0.36838552147211195	-0.37770393299057564	-1.0472322388946782	-0.06268272068296178	0.3889047199097448	-0.673419600991441	-0.042556734245988215	0.49666857084068694	-2.095453054634744	1.1304003763756052	-0.11699912179873273	-0.44708919586366547
-0.9127140015966445	1.731234442040467	-0.703964948791101	1.0932343750438434	0.08843632752469137	-1.9124267289180714	2.253192168257917	-2.474446508626466	-1.2916676922190198	2.4235016752062863	-1.3119860703389	0.9468229239543641	-0.16864401192640968	-0.214951346764299	-0.9139180689272315	0.2251031767305459	-0.1825543007003832	-1.6801833032089803	2.1460465481503492	-0.3206735878950995	-1.688778588110478	-0.7389297973788131	0.13153141049557868	0.36276162882642127	0.2121624994151329	-0.0686995559466188	-0.5395148090355186	1.8059782279253302	-0.8147730290392646	0.24152731177265102	0.12401579002239735	0.3491786880854186	1.0903702188155298	-0.10978037148421435	-0.939428302437918	-0.34429217469549545	-1.40066472552238	0.6643793800931996	-0.2340701668056468	-0.3793400580170618	-0.8889716163584618	-0.1143901925898915	0.3733907540129583	-0.5757382288732986	0.0254145151361281	0.4271629545088487	-2.188465409312589	1.2283354101940773	-0.2144382204026793	-0.3471074281780421
-0.847649762154749	1.8146068723182491	-0.6506565022308297	0.9370588826339163	-0.0620418795663769	-1.7214923763933254	2.1956541417903948	-2.2836816310800163	-1.3137117282007582	2.3712602588229497	-1.3556335628610474	0.9853143725663507	-0.09626838599851681	-0.3203610218406587	-0.9572357721464572	0.20746062940507742	-0.08765621351728779	-1.809256260373274	2.125247149341355	-0.4094416457911706	-1.5373978360768548	-0.7230150685825347	0.03139218284793699	0.46519124870796746	0.15270420359074197	-0.0905276244805254	-0.6084641277509484	1.784342912723489	-0.9075846889384248	0.1562094079017642	0.14636327717518363	0.5106946442131755	1.0761962011142805	-0.1153527095403071	-0.9283628454167108	-0.4193279381360062	-1.374234450110254	0.5443578633103233	-0.11796076475277155	-0.35110587997460885	-0.7343786960946781	-0.11744701411312589	0.3481095624073786	-0.4805016775940113	0.11249382956188059	0.3369519945601735	-2.3012582674916837	1.3162679041819885	-0.277770215180158	-0.24956424500223134
-0.7950242105979812	1.9106229738109104	-0.582438197287025	0.8146502383199608	-0.1456885347879806	-1.4564790260118516	2.1489623150044728	-2.1332349235644377	-1.3552653434681932	2.324658095782342	-1.4067337617918423	1.0102942855930197	-0.03499601589006758	-0.41097830479941583	-0.9557041001000665	0.19311503703092434	0.059833322543673205	-1.8993609634719413	2.101291478125682	-0.5022061592932041	-1.3921935924014055	-0.7569702683599024	-0.06896990243566459	0.5530876607001319	0.09514472595405074	-0.1337982579786719	-0.6799769060274279	1.836447378622497	-0.9446058108491726	0.06620014816725793	0.16751227728271467	0.5980026983479154	1.0831603560353122	-0.1005380768965051	-0.9035416125627874	-0.495749492600926	-1.342840926980484	0.43814859478497814	0.024586594858649356	-0.3336529389037358	-0.5506242963569126	-0.07343797893114182	0.39372626618402123	-0.3477461115659941	0.17878113902487178	0.20475912690609982	-2.3500993902660583	1.3565815864855455	-0.3733042303644861	-0.16639066510616024
-0.7410789005241747	2.013302721021558	-0.5124932080357756	0.7034527064009695	-0.2711728861622752	-1.2004960355737975	2.073955197363536	-2.0249284911424192	-1.398628263547926	2.3341670836719848	-1.452632236269525	1.0329170362263418	-0.0132922667523942	-0.4862177232178141	-0.9189215893399254	0.1423714263852827	0.20270851104797885	-1.9821747596467987	2.0157296603166936	-0.6103887990879727	-1.2453377417072202	-0.8573574914021551	-0.1847763216271586	0.6542768350520831	0.06612026608251109	-0.1707489738444566	-0.7488827875253243	1.9457321915712338	-0.9656853891542623	-0.017755405355136034	0.18806866681321094	0.5472533523829031	1.0934894566615434	-0.09529973707739087	-0.8724764452382188	-0.5566032631217265	-1.3155845267452986	0.33396160392265406	0.17520472222900155	-0.32208429030348634	-0.37403774632762093	-0.03493625358202271	0.482064959884104	-0.232666834843659	0.28608418619020526	0.07981090193388832	-2.3937176832240254	1.3737289201107288	-0.44780899662467777	-0.09714295091222358
-0.6655852441048009	2.104503458721943	-0.42737427660592325	0.610381814399539	-0.37266300710880756	-0.9436555588147717	2.01135710093099	-1.9407357767644267	-1.4339680101804642	2.2963436194114357	-1.5058300059204766	1.1023512895185248	0.016942425297420686	-0.535002345461772	-0.8446221765720715	0.12991928763272964	0.36483975791567963	-1.9922146970500776	1.8680148026310224	-0.7087153198558858	-1.0914517248810638	-1.0075454485450261	-0.3339742837782524	0.7715083532819086	0.008437458342942317	-0.19494001201973502	-0.8458812654153579	2.042746681376342	-0.9383095118756553	-0.09772110023632141	0.21236347503889416	0.44301890323870186	1.1152377897193895	-0.02641058866304642	-0.8124280658502492	-0.6264945119568289	-1.2947373092940873	0.23714263669365968	0.30958158065193536	-0.30822892389840784	-0.25604521284841997	-0.016815738276057587	0.6399802005931131	-0.12685333484802555	0.38723039923718494	-0.03205996633990055	-2.411307416905101	1.367560715795535	-0.5279836446703781	-0.01802789350927283
-0.610150230706011	2.159410387756724	-0.3654746098012906	0.4826785250554429	-0.44931670903502796	-0.7134794766926889	1.9297218945201329	-1.9190096590875716	-1.4847827014615231	2.2509590883618835	-1.5559139267046382	1.1610562236938926	-0.005334419692940751	-0.5714197352601228	-0.7782925583755903	0.1086447462951103	0.5726023313789044	-1.9963128441181124	1.6932505449697657	-0.8254735994457596	-0.9031083271538852	-1.1741147911459728	-0.4869259105676119	0.849989373132171	-0.03981020869598157	-0.20074564156353586	-0.941312611093875	2.165196032106391	-0.8820297073731517	-0.18182437516861458	0.291312512180257	0.4206053435363836	1.1190889282187881	0.04323609189721522	-0.7608861539463374	-0.6885697484934111	-1.3038361201992863	0.14813100478622918	0.4241779312992692	-0.30393708505887695	-0.18029412617586169	-0.05802453757798872	0.849304430526989	-0.06784486373939966	0.5495064417482582	-0.11997072102094017	-2.396372098779525	1.3055091291267966	-0.5819114927499707	0.07132813414303522
-0.5922204993523984	2.1714162148180445	-0.30660624203688813	0.3561662735976664	-0.46682994863146304	-0.5256371512424622	1.854682553754932	-1.917411186783361	-1.508768226254247	2.229909792030516	-1.6123749643438265	1.24229041204229	0.0015748198958961067	-0.5818365097441761	-0.7036927778944754	0.1540812987048571	0.7509133510688157	-1.9709672313088973	1.5595616091480802	-0.9295138804232993	-0.7482756332930627	-1.3536076311527296	-0.573047303802683	0.9026794549308061	-0.11099339656500704	-0.1960077105721117	-1.0207127473540667	2.2903739505632448	-0.8349397264794589	-0.25161836952865324	0.40947085122459626	0.46370986920159696	1.167781174961792	0.12542480866352596	-0.6808998662664694	-0.7301573798306313	-1.290696368332962	0.05095904060418531	0.5279279101295546	-0.33067713126111703	-0.12653914179555006	-0.08835395814599732	1.0623615857111859	-0.03987647789934418	0.695878027335634	-0.19402740140773383	-2.372080847951314	1.264185418371293	-0.6523827427057005	0.1770086756253069
-0.5837145858433466	2.191047077853232	-0.22784786680891717	0.24003531332748101	-0.44813974919097166	-0.31552350507489574	1.7950817276067212	-1.9502094961775207	-1.5197475198655932	2.2347585636160985	-1.6846561791926784	1.336354888521722	-0.038309367306100815	-0.5991738362926491	-0.6402137474126511	0.20744633536682316	0.9067078244254354	-1.8955631181030221	1.3936232054730497	-1.030157167333757	-0.5798719664871267	-1.5264309613988762	-0.5956951806785451	0.8988103769797527	-0.18713538536293978	-0.17789670991034173	-1.0606432761035036	2.4497495135020992	-0.7547895156407537	-0.24640449404616643	0.5095279443648877	0.531669957189614	1.1940333584250582	0.20715578688217015	-0.6165321056710771	-0.7905296929696627	-1.2616871173482835	-0.025684296028324227	0.6140450643368361	-0.3772356179558237	-0.07243797358368068	-0.118273769834468	1.2542285853117456	-0.04827845680057548	0.8536232842416551	-0.24304094281802419	-2.2985291666014023	1.185294308106445	-0.7123048414567791	0.2782196950092454
-0.5707241916778203	2.32900157705467	-0.13251248386822204	0.13716293904101967	-0.4090308675310066	-0.17552905353271472	1.775298288492238	-1.9679544209501685	-1.5311197615117376	2.274137608949198	-1.7509418092179836	1.4461802451172165	-0.15321927869573776	-0.5859934477043235	-0.6197042757264641	0.25374757956461214	0.9871110136099466	-1.803779115950593	1.2117815763779007	-1.0952381619763027	-0.4385265503139915	-1.6395842263553841	-0.5839593080062051	0.928876229129313	-0.28148058708118817	-0.1440608174016766	-1.1096639091537166	2.5607629681196125	-0.690149841678718	-0.123917398411528	0.5709936351874898	0.6062521298866624	1.2570712112898863	0.3062305289728199	-0.5995520030215532	-0.8374931846948283	-1.2612443338528112	-0.07405389298145955	0.6670657787654687	-0.4887567635208662	-0.07278864052922011	-0.1837973810828267	1.416562609307497	-0.03221992919391173	0.9938496744990337	-0.3184298782816607	-2.2110508409221117	1.0935051859548222	-0.7406277592774824	0.3178587728166491
-0.5587736072529914	2.5849162175958873	-0.0497204580869893	0.0453211744613636	-0.3707747447723077	-0.07941656736463142	1.8155704373603316	-2.0203484810950307	-1.5739964374626112	2.3205678965985728	-1.8038082334125973	1.4863784704326772	-0.26881610914213816	-0.5173821033945641	-0.6359757459934018	0.29610474544349064	0.980379097221206	-1.6565752569473866	1.0490409711819972	-1.1348340488494089	-0.3839084956698078	-1.7324765375472246	-0.5586721356815628	0.9868663302460521	-0.363277920407927	-0.12427099475411323	-1.1598475386733698	2.679896272901589	-0.6143583804555292	0.0895217232790386	0.5702175275665659	0.6617684670556191	1.3097751246428544	0.4162245989675733	-0.5929884362728712	-0.8419036480683488	-1.2395921342738228	-0.05626771272049284	0.7017215968798907	-0.6425170482896133	-0.10050247064116849	-0.2971396216965321	1.6199552388795009	-0.052396770056484035	1.1194335012423764	-0.42069206783485685	-2.138860597099668	0.9750420526486687	-0.7280395777678124	0.31675830362418955
-0.5822011278287352	3.0174900579380948	0.011801153108828611	0.012223130152925445	-0.34770682234820804	0.004283783727712263	1.8581808416487866	-2.0722308627962422	-1.5884669232292805	2.3556950203333678	-1.834307983851415	1.492500977116444	-0.40409599937948054	-0.44842953363974863	-0.6887170768556243	0.3357986581064838	0.9335252188640396	-1.4907870554799862	0.8686985474807143	-1.2154467634270278	-0.38442510580532996	-1.8275512661034958	-0.537953099340859	0.9971346782089823	-0.45533802474833135	-0.14128739017999764	-1.2021335593209632	2.7630149098534824	-0.5650654619987644	0.3243913099198886	0.5744674586020327	0.6884978025436786	1.3522213685384075	0.5026546909359938	-0.6029704267806141	-0.8473494086412326	-1.233826157338555	-0.047063546518051884	0.6878117185284014	-0.7639216459078727	-0.2072901394750951	-0.40551565499331854	1.7628575115542666	-0.056352504722044935	1.2343363047846803	-0.47406197446451215	-2.0506543877361354	0.842117849842924	-0.6580631228187332	0.3033860252022039
[truncated: 198 more rows]
[truncated: 2 more columns]
