# Supplementary material for: Obesity dysregulates feeding-evoked response dynamics in hypothalamic satiety neurons
Source: Sci Rep. 2025 Oct 14;15:35837. doi: 10.1038/s41598-025-19800-2 (PMC12521569; doi:10.1038/s41598-025-19800-2)
Supplement: Supplementary file 4 — Supplementary Material 4. [file 41598_2025_19800_MOESM4_ESM.zip › Fig 3_1/Fig 3b/NCD to_NCD_1st_MPK176_matrix_7.csv]

0.44742391979152424	0.6347718887789813	-0.17418447672116727	0.37270823532800695	-0.8982904805893769	0.14229490529043323	-0.9492325062601225	-0.48793957847105174	0.2759890134778168	1.06754965372259	-1.9342186193632738	-3.0176292799420787	-0.052651424792983036	-0.27315946686289516	1.6312896187821764	0.4965619195213863	0.5476104282065364	0.595273348733011	-1.214163954091262	-0.36550030358866115	1.2390105915607523	0.08431401549813142	1.1900587717416697	-1.1335705656143447	-0.2695668974778013	-1.3263086081568716	-0.05178494103060862	-0.14861665419079667	-1.5044060916703101	0.9783958082854621	1.562218961240807	-0.8320513766532672	-1.1419677824521748	-0.13026969578484357	0.25047240315338176	1.2945941061511772	-1.1144526510652075	-0.9407435830903983	-1.0572619147279974	1.8759989974284053	3.4876620848173885	0.36715303354851503	0.20585398957341933	-0.28937450946962634	0.3384516787804247	0.16714067624953116	-0.004459766188703902	-1.0699181206144062	-0.30126641993382947	0.5124828244958873
0.5364038613635265	0.5932464683811881	-0.16988834906961375	0.475818403529629	-0.8533446673820484	0.2466270638491307	-0.7666912299287447	-0.48245241805445227	0.34277026403813654	0.9596314358336224	-1.841133737257171	-3.0213168860979893	-0.05057204435866747	-0.18738188239981896	1.5837824231180044	0.4538804715538444	0.5307385979067634	0.5498989120719384	-1.252402994575605	-0.43883719173190205	1.1370759003135609	0.07264618010437068	1.2253173472608725	-1.104752673729862	-0.09244400657850134	-1.025084904767596	0.06696521518679682	-0.09297172062390982	-1.4480462569135168	1.0529520820845637	1.6500869617293803	-0.8163464883036561	-1.272046251997321	-0.06471369697762745	0.3095775539450964	1.4746900565450298	-1.1251905639648694	-1.0509754653732573	-1.3494453772047654	1.7939081140243243	3.372597290735558	0.27291720913778783	0.239955859810234	-0.23861589634846725	0.5120233270025469	0.36407766156114796	-0.006453911559961741	-1.097504490410864	-0.23540861163573445	0.4130521510383291
0.5481472327232523	0.5554471894833632	-0.09157090307018918	0.5589421891794167	-0.8582542144583557	0.15093574117315353	-0.6981362065245774	-0.494949762043506	0.3937150018564795	0.840777623973907	-1.782541493480749	-2.979272050791472	0.016679842871597655	-0.20811085046922875	1.4847116825565372	0.3373501138132953	0.5079169541235142	0.43906215211445504	-1.3405185606611436	-0.672659495602784	1.08528708694066	0.10905422016967253	1.2534711606333306	-0.9810653847482768	-0.007203597727617352	-0.8430743334398931	0.16611935587023016	-0.03845429069780147	-1.5440200075318016	1.1183722736339092	1.6785124210899667	-0.7984359265063858	-1.190024990228693	0.061653816070200144	0.3925519750046013	1.755255925462958	-1.0077078291597152	-1.1835630426037016	-1.3255892234783475	1.7055948759848085	3.3750622689661007	0.22451208449988744	0.22821621456917784	-0.2995776564480571	0.6593226545394735	0.37823705984924283	0.007255975660778395	-1.01522356389194	-0.13294621239182627	0.37793449635893855
0.48814375352596334	0.529826351531578	-0.01828382706598798	0.4289775347505134	-0.8954706296946072	0.0782510856528546	-0.7382287959202961	-0.5482770077155975	0.47526070622558236	0.7931442265560769	-1.7651823768716555	-2.902904219116466	0.06457537557685311	-0.22990457119984462	1.4745350369450554	0.25487419305360476	0.5296027039797342	0.2623229458201593	-1.337805279893579	-0.8594844260879753	0.9514777169299492	0.09428695351287666	1.1874664728526274	-0.8604329119805899	0.1773584980027798	-0.6925525633570866	0.21645032382959223	-0.030557821870606693	-1.618247210947864	1.151571057151413	1.7161078520151258	-0.8053738353898444	-1.0539479977586697	0.20183299300788105	0.5041656706015399	1.840570267102649	-0.86434939238351	-1.2503586876165385	-1.2304639655275906	1.6613320956220383	3.314538771858874	0.15617504020037287	0.23441640336545821	-0.3057934885265555	0.7684148613108914	0.3211151215602568	0.028716463271405118	-0.9820639727403464	-0.1018724330794938	0.29276126995159535
0.461475954604701	0.46388774258320664	0.07586407482976307	0.30038579215213945	-0.9419689302311129	0.11348176811021995	-0.7308433851214966	-0.5330311494785478	0.5182719423829191	0.8222570581835077	-1.7038022674505744	-2.8217877418699073	0.13208836528316195	-0.2424360330235335	1.358650824631559	0.16492972545249995	0.44611718233776704	0.11346699407275151	-1.3502802522878417	-1.0099709112454032	0.830658177584383	0.06099238354998711	1.0534148554316671	-0.7245954833284804	0.3083642576271749	-0.5557825330860535	0.2661769703414088	-0.046866519415802055	-1.6469459485017595	1.1110158618516537	1.757161351103613	-0.8602832413348367	-0.9414435552540767	0.24635726220001386	0.6431642233940721	1.911229850435528	-0.6832363934418944	-1.2885408758532495	-1.0382859161491658	1.627896905623486	3.153956644585551	0.04274502305349004	0.20275358619971856	-0.2815711142884663	0.8627341508127211	0.3467890182292379	0.07166433575471476	-0.9266660090154467	-0.10369399686205474	0.16949512299965183
0.4244500608483686	0.3525278828271505	0.143696790753392	0.17624597018839042	-0.9776647955238335	0.1389159341345375	-0.7563843909009874	-0.5228570834216052	0.433540455228673	0.8132414860708744	-1.6274028998529495	-2.76033487806038	0.14456460276571326	-0.27195076042136884	1.2378823845642877	0.10310333152005036	0.41757995876238946	-0.08118368506783076	-1.3691894967473093	-1.1290819502442289	0.7152236292809185	0.05163601706188456	0.9704762478360051	-0.5781303038604378	0.44974328355992926	-0.4774198643329024	0.3036518590424136	-0.07166774380098186	-1.6075435516348968	1.0466976987346481	1.7978599188837954	-0.8591976353282034	-0.9201414142774365	0.28729924100865584	0.7087146418293161	1.8563029188912263	-0.5940157648417179	-1.37027713670773	-0.961248950930754	1.6171834206483577	3.0229130107249436	-0.06605307436306555	0.25982457281184707	-0.29576535396796144	0.8865496778654559	0.3540948952882406	0.11623618555197472	-0.8421038314158814	-0.1227558407695238	0.09815864920267604
0.3521603464199674	0.31917165628418254	0.19296233505786728	0.09338971161647122	-0.9700967364147289	0.16249789626704805	-0.7593311424011322	-0.5103844460949187	0.30480349104155036	0.7810679990903624	-1.5775988456380408	-2.684555514985401	0.12744126944430959	-0.2534799912654078	1.1298383424527036	0.08408037023215956	0.3828853034423039	-0.24572261745065038	-1.340032208510672	-1.197973669267829	0.6174029447625344	0.03673655597675769	0.8475816733638988	-0.41078845688766324	0.5467758241004765	-0.34754015557536205	0.37072876511182973	-0.1250882987936527	-1.5842998376405237	1.003820889323779	1.8695280682800548	-0.8472595028317151	-0.9214939357683088	0.2980976849071824	0.784750070256539	1.794051173905555	-0.5266487559196688	-1.437738377570157	-0.9089498349095261	1.5758737620372203	2.874888817812539	-0.19431807402262166	0.2788606362913599	-0.25998729183384306	0.9482345490031003	0.29891731039924624	0.15765919744696635	-0.7623099112355763	-0.20156146559562668	0.02921167962413666
0.3056502916098506	0.25400913687668913	0.22031806949596885	-0.003249550446613292	-0.8949692678044122	0.20023459667076382	-0.7592977355774515	-0.52284651193267	0.2226550321185159	0.7405592661368327	-1.5134277994846086	-2.5331052156029683	0.045402421933432205	-0.18856407333851932	0.9872614827968543	0.07704542481576729	0.36624677772522113	-0.34912800058276944	-1.2951604611049596	-1.2285709251512438	0.5490417984735029	0.0793032953706532	0.6919241532007456	-0.27938780847168787	0.6284063989058097	-0.23500297290051633	0.4132376358858512	-0.16109097766414815	-1.4997327191664045	0.9429736414799016	1.9192800716978453	-0.8274495224749627	-0.906037638569385	0.34177457383413523	0.8026220801044415	1.6963077976060243	-0.4989761741498445	-1.5030138715380907	-0.84483969467323	1.5211963063181457	2.7626186980190455	-0.2889259083630029	0.25763817460194177	-0.2211737596055992	1.0004667920048622	0.2700752816184509	0.16953131900167684	-0.686176367075527	-0.28672559231028144	-0.0005879323796863546
0.2847838652388904	0.1864756540490381	0.20387209503306117	-0.08819866687854308	-0.8242177716722714	0.17486571692756983	-0.6924280106925359	-0.5576782117906403	0.17347789695772478	0.6685828214696667	-1.4376437940700761	-2.3783093941850235	0.020806974424055838	-0.12102219332789635	0.8840895038020746	0.06327541522366913	0.3438470570916581	-0.41334881995227124	-1.2662878716557513	-1.2235974174669497	0.4571141952808224	0.13559455935337028	0.5466759197027072	-0.14638996045567185	0.6864439996554461	-0.14838730333318692	0.41365301321341824	-0.21676558366061333	-1.3805949336766712	0.8901160018844817	1.947970034968474	-0.8165916549391481	-0.8550590634371193	0.40566373061478367	0.8406237454458136	1.5969214893346588	-0.48576292537215465	-1.5497452223000492	-0.735850104366566	1.4676951540450682	2.667558306484386	-0.3365547611684567	0.24934729079487156	-0.1977904844703573	1.0364882056521139	0.24858074531710667	0.16376372109408663	-0.6374401814446338	-0.3748263510182872	-0.048192147210087605
0.24668552464172366	0.12603870900084316	0.17663603766729463	-0.12690501336997925	-0.7534324108984538	0.12883770678292836	-0.6541365800736223	-0.6197168904169493	0.11842832557323539	0.5879150510927806	-1.3647191589849992	-2.214664715380783	-0.01310023911646005	-0.04025098308027129	0.7434850577557659	0.040931386112862456	0.3226955339768797	-0.41419875929614547	-1.2524319214028563	-1.1905529995244133	0.3596278422096055	0.18909281519869633	0.40658691575934247	-0.06031578490237943	0.721492995121749	-0.06961548363453532	0.35059101006502313	-0.24590608077950402	-1.1866419042283725	0.829511421784243	1.9558818330653156	-0.8269596589984956	-0.8141484792310756	0.46368494150999967	0.8255687130164777	1.50242039001777	-0.4999594004829121	-1.5946959094014672	-0.6483373068975715	1.3955495904334436	2.5645433262744652	-0.3748639920094137	0.2534930773249928	-0.21092078227375488	1.0445832238731594	0.24861969317408614	0.12942530209483177	-0.5815252807842012	-0.4747244742289537	-0.08330412497973715
0.246249524399007	0.023216663381207463	0.15468713462968892	-0.19990729601855278	-0.6961988537569372	0.06538387320487819	-0.5821043174595755	-0.7310329224866514	0.051264892611934496	0.47249389627329486	-1.2532249260951562	-1.9691503289058585	-0.06974107629993657	0.10677515514061231	0.5117687588134071	-0.038714648946265154	0.27767647962793013	-0.47841945730163005	-1.255704546878117	-1.228546457563771	0.16360917005832834	0.2410237494513625	0.17525268821758705	0.13744724714101417	0.827156093060417	0.09752639938831968	0.30632334002090233	-0.2784579287670489	-0.9454479919335311	0.7229126584165219	1.982124367253474	-0.842538322532671	-0.7175029239932855	0.5964745186556527	0.8676867061552509	1.4154066422802383	-0.4818212381868604	-1.6829879041346552	-0.5263505244317234	1.2445247238487052	2.365627377467276	-0.4898198630225126	0.22406737631121754	-0.1918354465967415	1.0736528401560528	0.2909059521981914	0.11154215033760455	-0.5146953991753709	-0.5794269486098375	-0.21555853029612093
0.20668059009068823	-0.061377600972562306	0.1362446197785589	-0.2870054369312793	-0.6363532589851854	-0.02403207417677229	-0.5690134765874897	-0.8844220733260023	-0.005427669592050233	0.376492412898111	-1.1303230341526391	-1.7159191149622	-0.09597854487845286	0.3023343397524712	0.275702264866705	-0.12535668826303178	0.21069613839685336	-0.49186516264280816	-1.2511335518874296	-1.230280833091142	0.035802876538551694	0.2816182516874045	-0.0847655151602423	0.2953767541017447	0.862468823930602	0.189944609181236	0.23701524053515946	-0.3476180089544404	-0.7380053275170506	0.5886054677081349	1.967535371335837	-0.871119239817903	-0.5747552329691701	0.7444189865664697	0.8869377552068711	1.2548253748266607	-0.4636901237473768	-1.7014688598508143	-0.3423687162048915	1.1055652455565674	2.1921942372054746	-0.5893460068398235	0.180225103831827	-0.16258939963448435	1.0575745346163	0.285753421051947	0.07326315751455961	-0.4288669295771297	-0.7432455668761296	-0.32771043727332333
0.19638780703286723	-0.12126421161282756	0.08305325574546031	-0.35032408329498377	-0.5641901854719193	-0.0998259213662055	-0.5573608648903203	-1.0930029231393568	-0.06389523982605182	0.3223976044988535	-0.976404501258523	-1.446991143943111	-0.18124514871829775	0.51547188356398	0.02098780724235392	-0.18067243268098654	0.13089707853293414	-0.4885891908540434	-1.1908327990584757	-1.125009979052187	0.024991507869225937	0.27244162783957226	-0.3609339638917342	0.3932768697754648	0.8729717336983533	0.23938127076765534	0.17165168730838215	-0.4390877641604042	-0.44886365097245057	0.42395976688058684	1.8874366185997915	-0.9071919336540878	-0.46063009518047354	0.8492498568791497	0.8821813103521133	0.9932246898813067	-0.5131429196116674	-1.629130405354347	-0.20027002605996685	0.9628233036095827	1.9834027866809827	-0.646829137374127	0.0924089257775211	-0.11042483156288474	1.0124886368113242	0.28293025209755984	0.02634022245040194	-0.37353734600270505	-0.9262110169929987	-0.4155748795044502
0.19703151049512374	-0.17377636459916565	0.03724988032883094	-0.37616719901715767	-0.48889570636045343	-0.17904080446503498	-0.48040688330332115	-1.3053968408529208	-0.1669547763829717	0.24943437431997967	-0.8288217451131399	-1.2113067544894562	-0.24201232887005936	0.729138885388078	-0.2531296699326463	-0.23925132104168573	0.048409749278109114	-0.40917043387403423	-1.1310766493810234	-0.9596184983493112	0.08484268023292389	0.239963747859082	-0.6013541720926103	0.4435279588283077	0.7930500405608918	0.27678972759301257	0.10131958033698782	-0.5040870053940594	-0.19424107616594907	0.24613734537089788	1.7316666823744142	-0.9823684697734667	-0.36741647259502436	0.8917382446126234	0.8112699857119352	0.755813807215883	-0.6176797487380725	-1.4775360208472992	-0.12768482407394416	0.8112743033084774	1.7899614278648674	-0.7032796250295935	0.03535307104538478	-0.07783852126327562	0.92644171955661	0.25467333155122446	-0.04010747923382065	-0.31291045258939676	-1.0772611067962754	-0.48759360735090107
0.17502732550608038	-0.2140590102117504	-0.03465202963780728	-0.360243075893658	-0.3725447268399292	-0.2850670403951311	-0.41170463684280556	-1.5632477059782217	-0.23750758857175386	0.1564504518092587	-0.6986006271474983	-0.9835212758889036	-0.3302528834604944	0.9175374328040309	-0.482351601554452	-0.2753646531916837	0.04123490624616359	-0.33187437639669276	-1.0663389662799851	-0.74048207964119	0.21697428075812647	0.2353532565187888	-0.8073651887898381	0.44044899271766963	0.6916433342453456	0.3244745359621116	0.03497648088904533	-0.575614843227085	0.07927852580196178	0.1081753739863532	1.5585889754573294	-1.055127275699562	-0.23892446166269954	0.9578641170794928	0.7220397089310767	0.4898453129829168	-0.7779722718575232	-1.2590991738985893	-0.148403588864184	0.7073308397415758	1.642134832209829	-0.6731249429461464	0.017890628015683443	-0.03834120565320669	0.8201051879512613	0.17676269926100424	-0.11414020881773519	-0.2618092488652433	-1.1888170489821925	-0.5063990246015674
0.162947000292559	-0.21949397650960467	-0.0806171556052074	-0.3415272866142417	-0.2533253295726684	-0.3399165451726982	-0.3371811220230516	-1.8243511161135966	-0.23953416199305302	0.05269597673911419	-0.579843977017902	-0.7683396425641589	-0.38661486159445246	1.1016101660974726	-0.6719364726821471	-0.33182444807562084	-0.00463225569151513	-0.20256979094674937	-0.9783198044091099	-0.48163006116007623	0.37357951773240783	0.25512736247389894	-1.0182345754999997	0.41430873445263217	0.5749565654650771	0.37520211545999693	-0.057357951765332336	-0.6382640280380676	0.33046730923155165	0.01576722329333243	1.368019484085582	-1.1827045593142778	-0.049198228270764546	0.9975928347179781	0.6884139204136571	0.26089305293870313	-0.950307165443704	-0.9651999165807675	-0.13696372339554425	0.5543565042498166	1.4884030060981437	-0.48355818227401437	-0.036989801100155574	0.028191134236462967	0.709584946449295	0.12537255388318885	-0.22545452783502423	-0.23620619034227794	-1.2957024946168652	-0.5385164999641557
0.17165111849837592	-0.2476501290093021	-0.14840809858286935	-0.3752938285996642	-0.15506897147039636	-0.40276959242113686	-0.2708238687992019	-2.053538332760784	-0.20811937699568778	-0.05861286824937645	-0.4544176011570363	-0.5757936892975747	-0.4129528746551025	1.2377719123408164	-0.8066216528887749	-0.45144901239376073	-0.05380437255740185	-0.019257666517053705	-0.8867418639872522	-0.191689149612106	0.5391075752228313	0.28167060583416886	-1.2220803489505294	0.3120924624027868	0.45230737070675575	0.3406326246802605	-0.22000068879579557	-0.6699351963683726	0.6021822151736148	-0.05738011697970165	1.1343781998138236	-1.33922143593294	0.1891492986718742	1.0513769484288669	0.6395851322313376	0.027355873895473705	-1.095498044927589	-0.6473710323945095	-0.1775002542964278	0.4171884227915098	1.3933055099833993	-0.17799496179130497	-0.05179305785591546	0.04402008243480075	0.5576387346350394	0.06389090862660565	-0.34535610642068404	-0.21422880997966326	-1.3869224416303858	-0.5436424204872065
0.16669271897695212	-0.2517727652379227	-0.20523137603459815	-0.31806112788058694	-0.08415218284819662	-0.4931238152033515	-0.18385834652901895	-2.2702995747605366	-0.15793803832356276	-0.13691850253391924	-0.37582193328488456	-0.41327501423507657	-0.33714522866087593	1.345918878105226	-0.8713050511905089	-0.5411121023654353	-0.08637554981614046	0.15931227457660885	-0.8074621085423477	0.08158274743976197	0.6546493347701157	0.23680881215972427	-1.3741313438706135	0.1827025376051935	0.31723837230656055	0.2621454290117217	-0.4179875128071117	-0.6911013022797834	0.7994927206550618	-0.13466950227319016	0.8845538003953637	-1.523811294026363	0.41881759017949627	1.0549434560936704	0.6229651586394337	-0.16345821235288494	-1.2198836518227627	-0.32376508281835514	-0.2238205899774121	0.302130325921344	1.2897579126064058	0.1441050710399307	-0.04785566345737613	0.04214168646838288	0.42701663791641503	-0.004067895405635025	-0.46308806807057784	-0.20006455517396238	-1.4646698795016628	-0.537200857152182
0.16589956333972927	-0.25582929605850085	-0.2404208081489964	-0.19720991416907138	0.004972417692143727	-0.5009751931803405	-0.1528344430664535	-2.472062815779131	-0.10790212740606438	-0.173739195997487	-0.35199896617131116	-0.2559597310362168	-0.28246604832748956	1.401339289398863	-0.9535205172450159	-0.593299230514017	-0.11784089729589324	0.35499461069075267	-0.7012814606964256	0.29153441023516563	0.8070305461394603	0.1893904873394696	-1.498458522130306	0.014950814390824185	0.18216062496125304	0.22025524135851712	-0.5748880324034598	-0.648265219011278	0.9666052579124008	-0.2215710382493969	0.6174138201772432	-1.7000993429985112	0.624255889026831	1.0501113558691344	0.5705771969346901	-0.30450674266561295	-1.321631442737884	-0.060560282532381784	-0.3373499328313726	0.17794971984924488	1.1953219659851544	0.43847978498572965	-0.04276079907616777	0.04151713498821435	0.29095848947082104	-0.06789512278423267	-0.5770493422373759	-0.1959051292936111	-1.5091898701152968	-0.5123957139101545
0.20520313177832458	-0.2398392241707375	-0.2691187657389755	-0.09975538654436462	0.06952404130339279	-0.5004302459515582	-0.10128986135169873	-2.6456972881124536	-0.05752526517359756	-0.1810400650322405	-0.3363627800305469	-0.17265240646305471	-0.18642584296202208	1.4104954029715477	-0.9916962954947609	-0.6119827503275406	-0.1511808688287024	0.5701227264070241	-0.5966700654145758	0.4169872596946269	0.9455115284330354	0.14833046986362147	-1.6299505157928589	-0.14444959916439276	0.05689511781897223	0.1927299834140165	-0.6556658091483418	-0.6040586054105108	1.0550367999117365	-0.2728646576375014	0.3831572517912606	-1.851925735398379	0.7874662337875089	1.0582011520337429	0.538615272567619	-0.43949121678356384	-1.4269264198636749	0.21136614486710545	-0.4593040109824932	0.08247774079775373	1.1226859750589162	0.73161791410598	-0.03753426357167361	0.07261466397499125	0.1766613495291879	-0.1462671219766704	-0.6697192287935193	-0.20555772871658476	-1.528699361715241	-0.478243661088772
0.16788598279912487	-0.23494535818162654	-0.2744374205556946	-0.050936674043815855	0.13730446852617256	-0.4995289115034808	-0.049170422605233396	-2.790564511191143	-0.010184504258107577	-0.19591899094663098	-0.3138551180254514	-0.09694163409555526	-0.06650942531980021	1.3687465892132264	-1.0564164654007866	-0.6205009521666464	-0.19332811317674278	0.7953175162075636	-0.469081340262872	0.510863746459896	1.0367618667988672	0.0865054685757682	-1.7030083815131278	-0.3458806015414909	-0.07069402960929128	0.20544449100665413	-0.6545283426250549	-0.5566088122958689	1.0786734489225416	-0.29863115204600055	0.18633300689303528	-1.9687874635088154	0.9340783618932914	1.099969276582658	0.49825619814509137	-0.5647477007564785	-1.5179525079492409	0.429853198550845	-0.5524015668123722	0.013938417826147197	1.0355806593493646	0.9925164629184243	0.013468674376515	0.0932279795064913	0.10173410404556145	-0.22803359210788154	-0.7491702133961186	-0.18568540498628153	-1.522705457625559	-0.3939779916134914
0.10688890160921134	-0.24596154899262884	-0.30287736031172807	0.03055261399293089	0.16290679840754815	-0.4854485823486282	0.01798054878541546	-2.8748175486054244	0.05132752504331044	-0.19939616603467583	-0.3682171430581322	-0.012890106332151523	0.06723375218473568	1.2712861908797977	-1.1178864455590736	-0.6188787066936378	-0.20565386088664153	0.9801803301076681	-0.3424806776501192	0.5672558892174437	1.060249871062422	0.028006474044442987	-1.7628591503689368	-0.4943995520114739	-0.18270846402022434	0.19659531791575252	-0.6435367008216872	-0.4805128321213612	1.1133625640412261	-0.28450000911110634	-0.024878980775247517	-2.1035630407977446	1.0088505559277925	1.1264547908351699	0.4778448369634393	-0.6266161779955391	-1.631268952686058	0.5853878413753523	-0.6365182997891726	-0.07294151208919822	0.9613487655212968	1.242596094311358	0.07202227149887414	0.09987559016137379	0.05407060607535895	-0.29113092262945645	-0.7837433367282343	-0.13176521760423046	-1.4798444850919044	-0.2921389630061553
0.03757957287697553	-0.2538290565868301	-0.3403904539807499	-0.0016118036876744957	0.14210036256114464	-0.41370410815890796	0.09136897863452156	-2.8792884440742506	0.09283288142570814	-0.2091845746356081	-0.4221180658482229	0.047082146715795054	0.2707070017751585	1.1663630156978273	-1.1690033448841173	-0.6153222019841722	-0.21975728268450884	1.1505265796875261	-0.2512854113385264	0.5545901484562493	0.9571361247154876	-0.021414627701730745	-1.7893965302642507	-0.5991779120324995	-0.29184976474021773	0.19313351728820352	-0.6466876685530798	-0.40954056732583866	1.0750233494416916	-0.23716291598371506	-0.1927218199700506	-2.231223444400687	1.0727178263746715	1.1602312963573957	0.43677963743704423	-0.6608743768960061	-1.7054405952075995	0.652783252950867	-0.6985521554349445	-0.17563159584243335	0.9132193348451881	1.3970624767917654	0.1862219201610084	0.10148009130525928	0.030350290085821248	-0.3081420249342499	-0.7910948875745084	-0.03849220580562216	-1.436495624994874	-0.21074371792330013
-0.012026192929674596	-0.2608397416890859	-0.381980397043262	-0.006579097937167777	0.1258526030645993	-0.3041726964821671	0.11819191159988944	-2.8637938281874993	0.17639568371914924	-0.20491846981903197	-0.39989690812746315	0.13409294709763428	0.41882865261305247	1.0496993725618031	-1.237002067042756	-0.5804919699121285	-0.2583331053206864	1.2661330883189768	-0.17459800027187378	0.536390968682064	0.7906176685133588	-0.0815905528224263	-1.7987632983913937	-0.7131749117369196	-0.3236491976287973	0.14107079020427704	-0.6593000687419703	-0.3298911980865469	1.0751957573769344	-0.1932656032826809	-0.31390612181075095	-2.291472820465875	1.091248957614543	1.192285239368843	0.45491616606484664	-0.7159724582575561	-1.7201524923749552	0.6502695409567532	-0.6881000640943129	-0.3013950892044512	0.8325551144250098	1.522812754588664	0.2509074747690468	0.10268825523699159	0.026714327794549762	-0.2406022357643745	-0.7745444731052026	0.040317753838853235	-1.4259243938475694	-0.1015167437943227
-0.0413182308286923	-0.24514914107171273	-0.42466047702478094	0.01598533419660808	0.09509822223383377	-0.20660451309774258	0.1903386662398495	-2.805974784518992	0.19116478474618384	-0.22365827507652072	-0.3439510894673991	0.19721741433185666	0.5650344145651555	0.946604194691085	-1.3115011686968723	-0.5267345985844469	-0.3395015862064153	1.403490027846074	-0.09563051548998709	0.4949334648932478	0.5596704468272892	-0.14127599599237023	-1.769928496492841	-0.8226202739747231	-0.3322450362017115	0.04440456969851405	-0.6643401691209847	-0.27832367988795503	1.0358675917044127	-0.16872352970753435	-0.46142667913502616	-2.320922031333522	1.059343686189929	1.168627226688427	0.46551131943713064	-0.7649667359181734	-1.706393062680931	0.5550488817799313	-0.6292151667523538	-0.49127242479515	0.7596404737857536	1.561860196124862	0.34305301837084823	0.09102392802339458	0.018721716830093414	-0.16632937336526793	-0.7594134403827348	0.08794610664805211	-1.4695407405553211	-0.01898684219284271
-0.060999434767471175	-0.20079881623692283	-0.47939366867275907	0.010131200342987534	0.06542552761624673	-0.18062213135544614	0.2681365171762482	-2.7089312720318866	0.16742522471113813	-0.20506285267680813	-0.2765539126905286	0.287101457109241	0.6896262553772111	0.864828932528142	-1.4245932073886383	-0.4109469692590665	-0.41344943660235456	1.50804184506481	-0.02878150777076014	0.4410821869886024	0.29729298449488223	-0.2592675770875298	-1.7080667134706586	-0.9368964195517187	-0.3064521518121055	-0.054182012989307395	-0.6453120768992316	-0.247539325302054	0.9530016332738656	-0.15451711805433915	-0.5813394573031438	-2.341332419325512	0.9824279372116909	1.1688780246498411	0.44334083385175765	-0.7688085532076514	-1.6637776945242453	0.427581153933406	-0.5414536053842097	-0.6500727214668758	0.669496414754764	1.4751074875977161	0.4566301525815237	0.052639309768467445	0.043016374877190997	-0.13777779075443064	-0.7174259324364275	0.09763772579325376	-1.4828198979527365	0.07366500634906778
-0.04139707567690267	-0.1457952399392211	-0.4627045668178629	0.005258190399928486	0.07450587700017966	-0.15920536622571108	0.364029381391559	-2.612953139236179	0.15382026996292428	-0.16679730905864867	-0.17149328369803116	0.3971825563885664	0.8081182257080384	0.798859759158837	-1.580589283858922	-0.21525718001124422	-0.49669486901790394	1.6300512337039046	0.009549469958575788	0.3390711684498157	0.030728162890294085	-0.34627122704977054	-1.609763382775127	-1.0125642468172114	-0.2467799716731133	-0.149078513165455	-0.4990604218983181	-0.17861847451409213	0.9085187896115492	-0.16685299027252798	-0.6614006834229361	-2.2918676603290042	0.8765070717359638	1.1340072902995242	0.39265929800094224	-0.7105504567788897	-1.672759684301824	0.2842261587403975	-0.4365446007764474	-0.7739237507328663	0.561799567262983	1.2907014180205756	0.5560185586580382	0.030909474749353145	0.09723188970077683	-0.02894386162166236	-0.6757691285317878	0.07523093721297296	-1.4587050282648324	0.13381683341589504
-0.011451920005394323	-0.06387991101831403	-0.4172520803947332	-0.024661126540254173	0.003887097224738306	-0.11852265474514068	0.463096543017552	-2.5114194952580426	0.145072153189328	-0.1201508853875157	-0.04329418385702277	0.48264314226862304	0.875787023907597	0.7780131713830011	-1.7718284555749648	-0.027796428194827284	-0.6280203763699793	1.7028876347113784	0.050685699077578625	0.289665462976695	-0.16223421364490997	-0.37909091377232684	-1.507113120232985	-1.0763694759667115	-0.14041607328895994	-0.18721917872924654	-0.28832454104779853	-0.09718058071716294	0.9195481083577522	-0.13359017866214645	-0.6891198994852297	-2.1969086732465977	0.8008340225694474	1.0871446648119962	0.31245607711214185	-0.6495144336432073	-1.6820447319118266	0.14416455660312086	-0.3335036873905938	-0.8686824122216249	0.4775733071547167	1.0636535711043662	0.6600785801331869	0.027234930944041957	0.12515476677009668	0.051121318057623086	-0.6232348072886121	0.046961244094637235	-1.4405399824760794	0.17956096722582596
-0.02875777579323154	-0.011471185451641861	-0.3550041990763259	-0.11604743113432561	-0.05746638266520145	-0.1338699222110489	0.6064169100255834	-2.4218891291363085	0.1803759718360728	-0.056315546287806065	0.07351892285386433	0.5135112873884375	0.9499470803970265	0.8247057220249976	-1.9626559876932401	0.13474748101967074	-0.759480223091124	1.705422572086628	0.07981646045999642	0.30600134185875055	-0.3824631876916592	-0.42419058778066826	-1.398733161126467	-1.1394397121041417	0.025647256209813517	-0.2279652711805534	-0.06871525102137228	-0.0482113742117876	0.9120323994769992	-0.0958104987188673	-0.6663639117808581	-2.087377881986815	0.7729148219404808	0.9990574591118561	0.22763226439990708	-0.5740465944906098	-1.669912350248356	0.05711704760252793	-0.20205487182299078	-0.8915551985576922	0.37198581850448736	0.8465656313993264	0.7177305675574243	0.037954075443553024	0.14573663545423793	0.1364273373917808	-0.559322944195898	0.02119579466886662	-1.427365014619919	0.24482482958371815
-0.09534519207903269	-0.009730616285935268	-0.29677237466229367	-0.23414880405894464	-0.07302066037754958	-0.12147643719075715	0.7647275030641236	-2.295952371449124	0.2496834719668457	0.05298166410317232	0.1692654084627464	0.5688295559515069	0.9652065064657325	0.9135929984293393	-2.153004423445398	0.26275960610977217	-0.9074032046549869	1.6112974945752818	0.10865937209701682	0.36272662023034546	-0.5460883236711325	-0.4691721990495229	-1.256256041075776	-1.152161753087089	0.15949233684068584	-0.3005321096638319	0.1483734433394041	0.007977389997171047	0.9194682898692144	-0.04875249603705753	-0.6522771439025868	-1.95001495271587	0.7835834385415708	0.888293208843009	0.16062652503595093	-0.48653945654277136	-1.568695061565474	-0.02331245429170912	-0.03893135641358323	-0.9385132637605269	0.29142273039274	0.6221876329373568	0.7047776465940817	0.022457959234832188	0.161217738556756	0.25979522505161856	-0.48074369544713463	-0.02429565452884926	-1.4158220156359114	0.3551569588581674
-0.14199780644412338	-0.04806899855830436	-0.23780059557879682	-0.2852679118555696	-0.05461065176959081	-0.026811589538478398	0.9620564671945472	-2.168487089843588	0.3155209195753765	0.1477414957645489	0.23823648598643055	0.5742661648912168	0.9751158347782081	0.9374085699281711	-2.3290788537040106	0.3841697008428226	-1.0561711528322102	1.439898376447204	0.13018922021981993	0.41397586431340516	-0.6650709132375001	-0.4563789166989978	-1.114190054855423	-1.1383022248330612	0.3140750619553998	-0.3764938137718804	0.3107948162335016	0.023220596601832257	0.9377171909036941	0.023825924510845687	-0.6586861946837147	-1.7920945000599915	0.7748837568098544	0.675968109894961	0.07705066788711755	-0.3734011834139878	-1.4502014627611406	-0.0547241503953938	0.15585221976341676	-0.962879241884456	0.21122003573849354	0.3968844247705157	0.6671253524570786	0.016800283781589365	0.15894623544065245	0.3399505154539935	-0.4036823782496265	-0.061029662637080984	-1.399037481268783	0.4898078003444402
-0.15410696298273657	-0.11879903077126197	-0.1430538689021489	-0.3710283498642294	-0.031609456755763744	0.07197099666819844	1.1540275560579103	-2.054216979624205	0.32670176457502675	0.2623859116722686	0.32324881427005275	0.6070420093224927	0.9458894441678221	0.919101180887728	-2.479350303514834	0.5281222247427863	-1.2016558232351808	1.2169669541848225	0.14937186769961344	0.49370161597011586	-0.8026458672451	-0.44881636941182024	-0.9605114627118658	-1.1567993372523762	0.4734040897935805	-0.3801226661849673	0.4874320908204136	0.02637264110640066	0.9473911917145189	0.08411311240715588	-0.639973366522498	-1.5328272418634012	0.8612297728533539	0.4236431369786865	-0.024505608188180667	-0.30000917101956903	-1.2949502714447747	-0.0990723079229644	0.35585767829955633	-0.9240187306151233	0.14264375678499214	0.1733873928811419	0.57933826564012	-0.01695142419896701	0.11793484580945464	0.38626472380018984	-0.3476121693929388	-0.14368806671393783	-1.3821297227326703	0.5955617963014986
-0.16844260389171498	-0.21326310798490483	-0.044019339142158824	-0.3486588664843582	0.03494629286927246	0.09766547451066496	1.3191341656520157	-1.9766817530417868	0.33727384812471844	0.3363551566547516	0.36479428570053357	0.5869042552072041	0.8679614272091417	0.9359885861323539	-2.572409981669418	0.688011755998662	-1.343108100611566	0.9921375414679415	0.15368361712677242	0.6302194613334425	-0.9153290701751295	-0.38584476541619567	-0.8185155386236491	-1.204318607674017	0.6465604277025554	-0.3197935424501076	0.6586792676998007	0.04856375298305818	0.9985771920442709	0.1335455972238676	-0.6014333411387008	-1.233444784747659	0.9098475861833425	0.16422950694875707	-0.1141421461041118	-0.22623155481876012	-1.0898963984589831	-0.1491506335308607	0.49847008574376417	-0.8080270205626794	0.06578027947838916	-0.028093298108265774	0.4776670530565136	-0.06596451163092532	0.03371459686959686	0.40605213748336394	-0.28233251438388673	-0.2615731508547837	-1.3923473105332156	0.687864350407293
-0.1412911447821767	-0.3243805146803333	0.05074314229581407	-0.27868218849638654	0.1338885999378861	0.08738225379744075	1.4881661019963548	-1.8652437771686998	0.32339092937139585	0.4038747104121482	0.3262355534987349	0.54472271815493	0.7765594988312173	0.9724525766097087	-2.612048498616482	0.8617062005602103	-1.4762825069860344	0.7375405364877488	0.14552619621367305	0.7510752275312622	-0.9836544562498337	-0.2237177650705818	-0.6820937885647368	-1.2486289949874705	0.7589822845801999	-0.22283074311870926	0.8432683943142723	0.044730737173373926	1.0129453181660244	0.16119679052923203	-0.5170451247233723	-0.9414695588758539	1.0036221333424922	-0.06188931029835919	-0.20185047741867454	-0.10933166603514186	-0.9270202318053717	-0.2522421899009323	0.5717790394058795	-0.6626714296818492	0.024781261126479114	-0.20734649387027454	0.3896188105892556	-0.11363754785320804	-0.05437232138588695	0.37835029899125805	-0.23209790904646854	-0.3608713337667071	-1.3867932065263306	0.7638057891445401
-0.14388772922361986	-0.46910818319772557	0.1333068477595622	-0.20601805332276818	0.20042142072260621	0.06674447170603913	1.6270290299774053	-1.7427473080683167	0.355503079561255	0.47966937696868445	0.2324316565390932	0.496582544111429	0.6869928819371508	1.0007691983914762	-2.5927550963144004	1.0351027624164355	-1.613026270581512	0.44188254051478737	0.14941586985414188	0.8664813091501319	-1.048385046714374	-0.08358782242864855	-0.5485799249548975	-1.2597634742193033	0.8274050999686974	-0.11142034535007399	0.9836326955561787	0.09813895472243113	1.0448798972452567	0.17753159287022655	-0.375485013199112	-0.627562129485784	1.0673453226517797	-0.25813996463190214	-0.3079900875136309	-0.03518720685084834	-0.8052280347598881	-0.33961929135029933	0.6371869420993689	-0.46407570862370234	-0.011475158595860638	-0.35119691134878533	0.23004263089977908	-0.14815811160741554	-0.13625675135736756	0.3853149567788282	-0.19344257502400597	-0.4640891147221349	-1.3845881951772765	0.8436177002371583
-0.16284579645754213	-0.6309822173652162	0.1860666601723996	-0.09317887894445767	0.2889135288724426	0.04933815521668601	1.7748116298167118	-1.646591611990709	0.4177290374652672	0.5291470667546757	0.11253905107347464	0.3887056560768255	0.5893578886325997	1.0211989027928436	-2.530973128602497	1.1815220038230927	-1.7329296873627236	0.16077571902427548	0.173655382891103	0.9308103608593047	-1.122493364857605	0.06731907425821346	-0.384695720785004	-1.2870043165424288	0.8442076976066021	-0.0003506894133192606	1.1385529780713637	0.19639689233360022	1.0915202346527606	0.15396875786782738	-0.2150718725513844	-0.2551369535647852	1.1437198973088736	-0.4558032987281705	-0.41035755243681893	0.002333935492216255	-0.6923797690665154	-0.44869422481975435	0.7384529975160935	-0.2580884108962109	-0.05487534829122955	-0.49654982980684303	0.005717342706295758	-0.18049283191626314	-0.23995487001743573	0.4579582568615884	-0.17453159510527586	-0.5203253330189398	-1.4324152019032348	0.8891159447328032
-0.21572362346493312	-0.7854744327661543	0.15737160461070737	0.0698535738755692	0.3311088525788909	0.028759813349167572	1.8816950893457256	-1.5966201255351478	0.48135358596309175	0.5757529133943644	-0.00958330831996757	0.2479869392652348	0.4854824978578466	1.040148953437639	-2.45403408497502	1.3192461225428902	-1.796351583681584	-0.1941007784911484	0.1957524916591354	1.00157721125689	-1.1559813663073082	0.19982222242442882	-0.15815766964042505	-1.2890277221228137	0.8331671253937627	0.1804182001515668	1.206027008246631	0.27781261578691935	1.087805482196194	0.13169145295522383	-0.06947145884053624	0.08516189098161633	1.20685318920701	-0.6119521622991312	-0.48934636609876153	0.017249204842897558	-0.6185756219231623	-0.5784397436344002	0.9178586934383148	-0.10184153284535487	-0.11769613690834231	-0.5920776328819196	-0.2070736501568135	-0.2352603473723997	-0.35887132416112405	0.5093728222453611	-0.14251812105566847	-0.5817039299046015	-1.462299567438118	0.9151084309395895
-0.24672200509388137	-0.9430529099751546	0.09653811809177656	0.2099458751452045	0.4248387800779163	-0.01959924045432984	1.9175295754183375	-1.5582812535850246	0.4621029490652613	0.6045147959249715	-0.09047945650441216	0.11037616866115023	0.38935913661358307	1.0107840755885462	-2.2916342148366686	1.4034977520668508	-1.8041081707431463	-0.5132741522946972	0.20134610562163452	0.9833413301014972	-1.221801171104714	0.26670228804872426	0.1193545861837105	-1.2716365001059386	0.7885548425041359	0.34733683951119476	1.2382471930305072	0.3813712547177439	1.0119164578487676	0.07436947994255748	0.034799482760003254	0.4026007468605197	1.204519701217765	-0.742740086106483	-0.529092279063738	0.015513457747392333	-0.5772681345781644	-0.7297231754704342	1.0917924903020428	-0.026000736019368996	-0.16326442597392657	-0.6310683842962004	-0.4206074202662952	-0.27910749259520495	-0.5142081101772126	0.5808604523045011	-0.09784860333143569	-0.663491371701215	-1.4762369222259597	0.9317372298946923
-0.24686380814178252	-1.0305470808601276	0.02276580711358594	0.3151054864287868	0.49484692585010626	-0.06198628104042756	1.9218727621096199	-1.5350922288159643	0.3881107125402081	0.6017095459665619	-0.11718582741266145	0.08703608566663985	0.2567682159567074	0.9232151827765724	-2.06962885428612	1.4519701076549416	-1.7590779386508657	-0.8173072935085905	0.1970990910961505	0.951878835795157	-1.2990276322400736	0.30585349133054257	0.40187358975820214	-1.2232928086900658	0.6879584774036754	0.516539088207978	1.2292987065018994	0.5167980538066825	0.9620003696716578	0.04909111435076284	0.09639647073995947	0.6585429399406866	1.1484646562203389	-0.856651092149554	-0.5168108926734968	-0.037514970968604025	-0.5869750467455939	-0.8826095184985254	1.2602561531020402	-0.011535928050009987	-0.17101858496341968	-0.6731103090972017	-0.6044842900806185	-0.3328685324413222	-0.6742485903987511	0.6481263949869082	-0.07991386174370903	-0.7470758247249927	-1.513390511908384	0.896248042139001
-0.22336980855819227	-1.0583615510320068	-0.06071341322224584	0.4446663015602071	0.5139023185394779	-0.09059062126318913	1.892965323243303	-1.5690489869382096	0.3320103628609168	0.5326160828491543	-0.1477164172610217	0.11694286392678273	0.13453439223485594	0.8260822435115598	-1.7834000739385605	1.5056918687161422	-1.6292435835491044	-1.1311880538939938	0.22208591758941995	0.9103356954501869	-1.4319680860470447	0.3362847230120589	0.6981078331335268	-1.2169007541240486	0.6051441046365336	0.7226728770732891	1.1367833027153948	0.6268016028619855	0.899411500069345	-0.009386866937434712	0.13475743511218777	0.908161144056119	1.1026362397932292	-0.955153642655798	-0.4682824082056096	-0.09712506557010103	-0.6221388168366078	-1.026669770651816	1.4497189968308455	0.042872843523669636	-0.1946334661318918	-0.6672770350755782	-0.7085459277356205	-0.3827505993271435	-0.8530875805208973	0.6379700153875162	-0.060601407118394804	-0.8139563937180906	-1.515700714621205	0.7864169655223143
-0.2015268436319077	-0.9753589809562483	-0.13263117802015048	0.5989953913204545	0.5255504337294038	-0.1702386618225044	1.7635933287989967	-1.6027615955478438	0.22978674619637984	0.4606701729240729	-0.13047474953718002	0.1480899808373286	0.0468805217079039	0.8176978076745914	-1.4408720050408985	1.5505110631571764	-1.4556886208739543	-1.4416583426028615	0.21915473993274107	0.9033285548225141	-1.5598012701524009	0.338775739574107	0.9415290873218096	-1.1998279931674474	0.5430015405412643	0.8888792129528511	1.0311459664999871	0.7803877535937561	0.8656554630816716	-0.07742531687256586	0.16765608617935282	1.0714836434492405	1.0695027984783785	-1.0171533174449712	-0.3562133033969842	-0.18363701429157864	-0.6842646656467993	-1.163165006980726	1.5922454386477682	0.07169326493814443	-0.19777816454525562	-0.5667475087548028	-0.7719619160278022	-0.44604274231442165	-1.0108748127075555	0.6337861745144808	-0.07635416343919739	-0.9328651717480042	-1.4895301051385448	0.606137687839813
-0.12346750193146441	-0.8470198484455531	-0.20315159743476396	0.7594324736571335	0.5398189122956161	-0.22845698312612947	1.6484900928387993	-1.6316725970761137	0.1639618931528536	0.3694599802001163	-0.07505699183696624	0.14196011864520472	-0.020323932291754967	0.8422318377549525	-1.1278076191018775	1.5739974470069895	-1.295591779141512	-1.6360826421552683	0.20583910943577366	0.8669565449837304	-1.6223961462387702	0.34540655638954193	1.1647639784059018	-1.1858850105886114	0.5187786941200065	1.0193296094134772	0.8621670777759828	0.9183844723153186	0.8455747277352416	-0.16826862345975946	0.20958207909575713	1.1665001744578878	0.9860810378904542	-1.058832279302266	-0.20957770904011302	-0.2997878922364091	-0.7350021850797688	-1.3026599058701847	1.7662791134504434	0.038629596308979934	-0.3042202991457027	-0.4460318745502434	-0.7565354698278215	-0.5004608246579009	-1.1606728946086622	0.637352756934354	-0.10037385939361103	-1.0409325877389972	-1.429647166302402	0.4424186559987846
-0.07188178900370448	-0.6886909089031579	-0.27879665481374694	0.9052524402069457	0.5163906593712353	-0.21993564750581243	1.542847429654812	-1.6212518519696395	0.16929941041405483	0.26153372590680213	-0.029506409374007486	0.18343587377182866	-0.028855121125728293	0.8423447268698958	-0.8468777327173049	1.561428153423964	-1.1239743411317964	-1.7425041791514573	0.19513943205837594	0.8000160488424072	-1.7100118870446628	0.27646942057787244	1.3452555794920784	-1.1632445276211534	0.46148175315919415	1.0513942186705734	0.6744800433821599	1.0281056781014049	0.7845000148604971	-0.27766471520757036	0.22888066535333254	1.2147839550297028	0.9543309843097181	-1.098661048369487	-0.017332264567951804	-0.4107341963940273	-0.8427171041683783	-1.4415665657758379	1.9095074002437518	-0.030560127380438916	-0.45470575867076074	-0.30075247810402667	-0.6983782835955435	-0.5119914061466917	-1.2820683195687932	0.6519660128977427	-0.16699022013908485	-1.1429959396085771	-1.3248398011045062	0.24697213478046004
-0.08278238346601494	-0.5163055639785858	-0.3695607166744337	0.9915053542131973	0.4572698670473979	-0.17817972697776072	1.459253869325741	-1.6400210307134195	0.1461356950388884	0.14082407218538834	0.029306655443573915	0.21209396093274419	-0.020220205002245206	0.8174381627102234	-0.594576770946906	1.5183222084702774	-0.9662892671064229	-1.7358897830782685	0.19368727751615392	0.7133245632445149	-1.7709214903308053	0.12097479691873539	1.5203177502944631	-1.1237982892969838	0.4506177505658956	1.0677377691572383	0.4543030614576352	1.0965133511571554	0.7399293708607886	-0.3369898794558139	0.1840849339908674	1.2163155087588786	0.9121159070397049	-1.1347700641848053	0.15735810849202264	-0.5491436689535656	-0.952786702067988	-1.5313347735285698	2.0930492056584646	-0.12115033123738277	-0.6486961353654974	-0.12848436823152387	-0.6126079990958198	-0.5171538870419289	-1.3825205809671268	0.6674803760920238	-0.2501550111296135	-1.2028453076745285	-1.2107262060452877	0.07311612441926821
-0.07387585759016504	-0.3353490193912056	-0.4631590094371122	1.0808961633622995	0.38652131135731516	-0.10907423757663967	1.366112648775768	-1.7205326618086771	0.12732815652033264	0.025049656100199845	0.08442990348467787	0.23466561863542248	-0.004177405431934997	0.7877184904998817	-0.38816357480224184	1.441082409989058	-0.755944045187394	-1.6873838120875302	0.21904037327092674	0.6136981934232311	-1.8229630250512272	-0.025172348267506816	1.6990400130744603	-1.0813509112460047	0.45665511921242263	1.0610556977357344	0.21540275970878192	1.1210260047141498	0.7080003790757539	-0.3825565181864939	0.10410561875934662	1.1753017392991973	0.8626358690276351	-1.1486325868071665	0.3417661508751906	-0.627596757805194	-0.9975558951918521	-1.6189910075484828	2.2569684222363664	-0.25644529329331917	-0.818998655844541	0.05470655961558242	-0.5128675510196482	-0.525012156711996	-1.4695384868572379	0.6550162608743146	-0.31868217982784297	-1.2044204420498024	-1.0688775554685703	-0.10187271285917657
-0.09444789063484621	-0.16119184295170794	-0.5598831118921666	1.1455987615635423	0.2873339233989835	-0.03930722001128193	1.2858899318334749	-1.8129750657535628	0.13801640121327535	-0.07244214440875207	0.17953669354970736	0.35571765944541256	0.03717459493112954	0.7731307977968054	-0.18092442418793386	1.3178889757203482	-0.5625624496792748	-1.6242883127291479	0.22066138816722208	0.48811641859901167	-1.8032183456250466	-0.14831354040771894	1.7969202531823778	-1.0564271726232286	0.47073278830119447	1.0787323290902275	-0.04107020473621339	1.0771590179937374	0.6632449632569279	-0.31821353874949254	-0.03157329098704052	1.082336427938237	0.7933420644312695	-1.1812044588471138	0.5148840786472643	-0.7043928526201817	-0.9732102828817093	-1.6744310563693143	2.3244504014229412	-0.3744946008304794	-0.939655043567924	0.246579912610768	-0.3774299681227432	-0.5101509423875686	-1.5318532015555455	0.5919715550150242	-0.36305670954690855	-1.1997830245721446	-0.8725997876291374	-0.24394240418768476
-0.1178512774824328	-0.01257241134328263	-0.6425997992781107	1.1872486058141374	0.1529818417331156	0.030041670598586246	1.1952574688645585	-1.8306543758699843	0.1378378756081185	-0.18882305022274953	0.2883370811062623	0.49851279503471435	0.10226735695829636	0.7316117940224751	0.07571638410530007	1.15587922050306	-0.3934990817818462	-1.503832894672374	0.2292220601778939	0.3699643208168925	-1.8219165250059237	-0.28479046005329284	1.834521829586384	-1.102134173690282	0.47033324982706837	1.0550126898723577	-0.291099806631299	0.9661217876213403	0.5864179120322015	-0.19614235879144998	-0.17363534481500936	0.9793549322467033	0.7153716345654237	-1.222748650269628	0.6768423969652012	-0.7823365374329121	-0.8719601884401771	-1.6941060970065842	2.3018750801706855	-0.4857351358058618	-1.0588863426121558	0.3872405335714836	-0.26384171079190627	-0.44389436270611327	-1.5890833137730556	0.4975885924333599	-0.4367944511256557	-1.171941305122864	-0.6917880555487044	-0.3742628601207084
-0.12760097251862418	0.08353968746480804	-0.727731737232115	1.223932502733903	0.05429545223955714	0.0976251431721045	1.1082611064534107	-1.7682898527557822	0.17156306439052016	-0.32090162810190204	0.41548740340809703	0.6157536134461953	0.16646996431081493	0.6622525605314367	0.3511301044084664	1.015902045875454	-0.22490789243519888	-1.3422951027107373	0.23166170428537353	0.28357397475712154	-1.7897905268619358	-0.3912824758684218	1.8117193002734127	-1.158866311135856	0.4337081871320091	1.024550025331762	-0.5704331803201342	0.8365861658455274	0.5423655055330249	-0.03989128123548828	-0.24454188622786538	0.9055871599708141	0.6379463812745451	-1.2587244129332054	0.8063091868037923	-0.8547821970368676	-0.6924920585378668	-1.6571694155133805	2.2515478118492243	-0.5568684353644842	-1.1844411292294734	0.5483148330311199	-0.16302353694838187	-0.3848735828600796	-1.6052801562169932	0.4295107521359182	-0.5350261182545676	-1.1578291722500427	-0.49834751318007725	-0.5123714204479599
-0.15746787173631158	0.16602663535783865	-0.8200996700710579	1.3004423742531865	-0.03009456083078262	0.1494557663725181	0.9937706784755933	-1.6490362070757876	0.18194152913582054	-0.46648354464951164	0.5527281701151907	0.6352799683075491	0.21887073802710783	0.573273763308909	0.6571908910256669	0.8946236526041492	-0.09119168992911686	-1.113799497193119	0.21106608142572755	0.17946909536733152	-1.6521699462289843	-0.4414288201571617	1.7413838488304392	-1.2217911936376213	0.35554531033766185	0.9521986969854931	-0.8506570686059337	0.6165344641582523	0.4548743690019478	0.146988277313803	-0.24359324384742137	0.8725950138290873	0.5187816054732218	-1.2789937970723402	0.8849662762162313	-0.9317228579481348	-0.4153733587944034	-1.5808311971708116	2.1701670180193484	-0.6400607968662875	-1.349323425640472	0.7171481884580835	-0.09826663275332144	-0.32926045673400683	-1.5785810184668783	0.3962652118486372	-0.5896147730045836	-1.10060407177714	-0.27985059433764337	-0.6247074263183551
-0.1422578767643413	0.20605573230068167	-0.8575639796438761	1.371954255955544	-0.12399543704099361	0.1764983720456078	0.8199697058250985	-1.4738996233622972	0.13212397712280416	-0.6120139056200757	0.7037660900792309	0.6463553154485171	0.3027936250545563	0.43187974366760473	0.9820453096124417	0.7693959112074416	-0.033214295430944354	-0.8056062830173417	0.16359804796420374	0.11415569379292312	-1.465843428422607	-0.5089021144879038	1.627228922243395	-1.2586650609384498	0.297659803978381	0.8429378766396537	-1.0765441225596102	0.40641682900464043	0.3834487945335753	0.3861460595147566	-0.2300912816133191	0.8259136102802833	0.3579695678126021	-1.2791616799781829	0.9625620182543745	-1.0008703931501552	-0.1870861360169301	-1.485162727669963	2.034031933709273	-0.7373414185534533	-1.528135674523153	0.8464373884284704	-0.057851868942855086	-0.2812023739135906	-1.5019520706488145	0.4056515052085084	-0.6650152945048362	-1.0457297182953869	-0.10427368542950118	-0.7359479488779147
-0.13452813966775398	0.18179429009146048	-0.8796731822181091	1.402353643063524	-0.21392519008637806	0.18692704466017343	0.6671572068292482	-1.250050032953708	0.14748854976265857	-0.749905051311813	0.8337271068085297	0.6346192896055501	0.3755036106187768	0.23774530032140667	1.3286256905578508	0.6493678339592359	-0.007101877805463427	-0.42172389951385336	0.11678565216801103	0.05682625422297074	-1.2363842171905641	-0.5729294587031053	1.5397514998159383	-1.2789616110069189	0.21116594304043038	0.7702274917189963	-1.2509496757281806	0.20354328790327117	0.2809996093956563	0.6440368097546523	-0.19395343589590358	0.8277027837407825	0.2036882513287419	-1.2410096871746925	1.0198311565361713	-1.0475329937718567	0.06798082736194049	-1.3830443381487707	1.8527430921980457	-0.8076297604840053	-1.7243626048847354	0.9022013111111772	-0.04192432142610616	-0.24344421531389382	-1.3998408463005168	0.3887872833823506	-0.7094037137936515	-0.9709591319398061	0.07344054668966796	-0.8007864403044873
-0.1795926775752298	0.16842761132184442	-0.9217638502475498	1.3251993772995152	-0.2671545259186464	0.21021261290804868	0.4975939571755458	-0.9886413693413383	0.13827195717690968	-0.9019285545750396	0.9455364870667621	0.5903187362865612	0.4151038663215302	0.015077971903244424	1.6919418887610866	0.5027665845239004	0.034187054470489364	-0.14313436764261622	0.09762101163818034	0.014691186473380366	-1.0216342533485347	-0.6199784840541804	1.4372262712326869	-1.1869568358682947	0.0858685221324557	0.6892083281379616	-1.3884916834089074	0.01716264222167648	0.17484964003666512	0.8768176174753878	-0.20826498249082617	0.8193952113739709	0.02359439882007819	-1.1517529240060942	1.044597063430527	-1.0302319642755502	0.33650818994902154	-1.2151957130336632	1.6059459509382754	-0.8664422778905468	-1.8048698753669068	0.9493820584141449	-0.04991672058175241	-0.18153260807228988	-1.284144294326777	0.387718570206512	-0.732852614572147	-0.8942863341255631	0.22214246470691687	-0.8539466089517218
-0.2193451909331136	0.10920699820704408	-0.9347047699211979	1.2130211855326265	-0.3182780426960717	0.23813885732127194	0.33740890676091684	-0.7168430341968268	0.05345701322522961	-1.004738002977962	1.0593861362352357	0.5310146791445557	0.4129396185444005	-0.18755718306831265	2.0291766288791515	0.35271566117854114	0.06620730759877227	0.09300374423681504	0.07640605428140265	-0.018504742299273465	-0.7930118538410293	-0.5651623733255537	1.3552969227655305	-1.0396294813019498	0.002701348153657368	0.6188318109508275	-1.505103969857724	-0.1682047398901007	0.08420960027796692	1.1093510072310142	-0.2006396502640893	0.8118507599982283	-0.1840942977469366	-1.036583733314606	1.0318572067497582	-0.9465446499971157	0.633098103716539	-1.0246775235277326	1.4059616619569706	-0.9222684117213646	-1.7950915113292818	0.9960393448252655	-0.12301923528577383	-0.12397091139630394	-1.170973172783775	0.37046146562768406	-0.7338850725902335	-0.8120340985788692	0.3698422596653483	-0.8540741496282431
-0.26587188889882285	0.04152160205302162	-0.9594095365883044	1.1155959356662333	-0.3783152617817033	0.26470535237939	0.16356078704518068	-0.4233198315119176	-0.011272387874766227	-1.0826604778484241	1.1741112355624594	0.47682649690740925	0.41703601250393574	-0.3787840866240758	2.3315496766193666	0.23990572842173488	0.09905291467731267	0.27134282526833453	0.03784300551759956	-0.0635420423475133	-0.545587401571526	-0.4072226225605834	1.264753874002934	-0.8711651080011984	-0.13777241050954184	0.5765417085613223	-1.5948675238638632	-0.3348663809263263	0.05686969267294485	1.3066854652758029	-0.17463199078578753	0.8054138078798262	-0.4053858720051714	-0.9410351543844883	1.0262440664662928	-0.7972790735728157	0.9555476100686693	-0.8408634098167775	1.2030234985047865	-1.0123651603235149	-1.750120273117324	0.9914607936975217	-0.2531824627684293	-0.06266634090073826	-1.0495967815576213	0.33539397663026066	-0.7145534371305021	-0.7532864638464423	0.49630492010178007	-0.8597284529540256
-0.3025253290065189	-0.04602318078498392	-0.9708293931598156	0.9651103137570601	-0.3607783331941924	0.26461857832992547	0.016176312652574958	-0.09576514615696277	-0.08760298391856329	-1.165850883874093	1.317334000208329	0.4575381868375474	0.45281818053569545	-0.5437376613785381	2.618471590592798	0.13157081915266589	0.060550750125493144	0.4342602262698838	-0.014643776843338337	-0.11568247125120242	-0.27728304060591963	-0.22167869189535655	1.1320060820644888	-0.7223083202741414	-0.24964228848645936	0.5355864966085868	-1.6690979008818452	-0.5005528948889367	0.024080257581468645	1.5233147984248707	-0.15127881555878767	0.7769667466199417	-0.6177184880884413	-0.870442159665898	1.0134886059080621	-0.6181697446095502	1.2851114242078605	-0.6492508822493611	0.9269795634346861	-1.1055262885901342	-1.7145129318523704	0.9360026355055157	-0.3835369698901105	-0.042763785885772634	-0.9201092511145227	0.30764798388384124	-0.665523255912838	-0.7407925018072354	0.6482638632880027	-0.8398510866840244
-0.30693240298485736	-0.13133331162000866	-0.9565456599663126	0.8888724205611332	-0.3161166525902031	0.28708809862405316	-0.18123246831935985	0.24686318213724015	-0.1461385242460498	-1.2648873085407708	1.4058198312287842	0.3791471136423442	0.523045092881909	-0.7208469747598796	2.8411068287178085	0.058938876105579664	0.05019179861204971	0.6045189481202288	-0.0758750278250142	-0.11910228713099894	-0.024240688742567018	-0.05406411397014399	1.0258079424431847	-0.5571973958055051	-0.3584423505211212	0.49193674125993914	-1.7503192984967821	-0.6407132814131759	0.033101734266645214	1.6646603595292393	-0.11666098829011662	0.7556542469227313	-0.8208607113192141	-0.8116010576082763	0.9883876412085633	-0.3779676154062531	1.5777643046128325	-0.380620632480826	0.7122846660422752	-1.2212525519538828	-1.6490246470699326	0.8667407443284644	-0.4825205704482505	0.006538311428149052	-0.7970490665672647	0.29589033673515186	-0.6301610727373033	-0.7077797127968724	0.7648843188191592	-0.8313088980398643
-0.2733427324639725	-0.19389727391773576	-0.9275535217674846	0.7901805709180073	-0.25155379582951953	0.32426272122917554	-0.32963019314645553	0.5357422911687708	-0.20183639102654247	-1.3343967577408673	1.4153704636653504	0.2685456568012671	0.5980106010810732	-0.844096085051176	2.9325061505059775	-0.0073205249684422935	0.003352187750845026	0.744931459524455	-0.14619959383836487	-0.1586927257834594	0.2290623173528484	0.11186691463788342	0.923529163184074	-0.33344493431532046	-0.45656428527818954	0.4438868761668001	-1.8216120385438206	-0.7095622757514927	0.052970790981471935	1.7724628262019089	-0.10044167996022657	0.7041373829873627	-0.9795331092844005	-0.7577573235990874	0.9649584191989966	-0.12824904995124073	1.8791884610002243	-0.07773791359773678	0.4948828480933087	-1.3342047544279352	-1.5743923160668643	0.8269018081541534	-0.5935297850119541	0.020959269289313232	-0.652752797944015	0.3018385455662754	-0.5621544322006591	-0.6727815085083857	0.8600554538202619	-0.7751264708614889
-0.2576020057525545	-0.22199654822259623	-0.8893668323085777	0.6394800091463471	-0.2069337439557875	0.36452085968201003	-0.3776808904975275	0.7542540259861893	-0.21271573416239214	-1.412298120023635	1.3358308225641369	0.2164764908308347	0.6971503129048244	-0.9032203075710047	2.8897577232271745	-0.05551308560561334	-0.09597902007224124	0.7928022826375283	-0.20012543022649107	-0.18542450615811537	0.4533922513173893	0.24947450680821254	0.8260865650296753	-0.15572621606561726	-0.49382005743800284	0.38416500567286826	-1.8559234796804756	-0.8024814281246947	0.0717327756366782	1.8666523862437099	-0.19118941964284433	0.6376440482794714	-1.1457572381785404	-0.6761457926642074	0.9401676879541332	0.11283635716663906	2.1040608965868413	0.19867364598492393	0.28221956349644645	-1.407946589843473	-1.4754681604666346	0.7059126792891057	-0.7150651979695045	0.02783968597529297	-0.5121273319969097	0.2927508791427216	-0.4663031727636713	-0.5841770917105883	0.9323779867230989	-0.715947596955554
-0.2772414336896697	-0.28624873246603644	-0.8230442280829251	0.47972701970973297	-0.18970407504398068	0.4564491141363348	-0.3629471329968024	0.9589756858368599	-0.2068222961333921	-1.4319055845302178	1.2089933708727283	0.2515350595257805	0.7849961188031832	-0.905172273257481	2.7297893629661405	-0.10877530465651586	-0.2082164072085154	0.826530057042255	-0.23456251767400094	-0.151377858190267	0.6054450189387495	0.32968931526927536	0.7298462638592766	0.005523136899625389	-0.5167959803410846	0.29968232713581205	-1.8614665090628542	-0.8622852727893516	0.12521006146210376	1.9143451799576858	-0.2904301754965611	0.5864795302309306	-1.281787476783444	-0.5882184371949892	0.909176826926361	0.37888938109603043	2.223099194020215	0.4184923847961792	0.12246829899302662	-1.4812672463797887	-1.347485760012111	0.5899579776063839	-0.7790940606756711	0.04747353524742508	-0.37561021101157405	0.2483118749440131	-0.4048980463067992	-0.5200941794193655	0.9622914752384076	-0.6385038353327811
-0.31371423671974824	-0.33404108326581444	-0.7968202746250748	0.29845119160884337	-0.1362660008642826	0.5309481065633693	-0.24904953881680153	1.1818398000309065	-0.22272852921988742	-1.3961326883623564	1.0242638396817525	0.29212712556679815	0.8430988798476934	-0.8139001336648894	2.4536727124746074	-0.1490810391317068	-0.2632592754229407	0.7929179354072674	-0.2661981920993072	-0.11535404094243706	0.7638743501478407	0.4365141588187851	0.6724873971668999	0.10203782234246161	-0.5817471546570905	0.2236554785458326	-1.7868185948521753	-0.8976798320287227	0.12855876633023333	1.8805204612819675	-0.41946744563721683	0.5382152260649209	-1.3985969958149518	-0.49892579474507776	0.8185880907589823	0.6400667109369248	2.3006617617039473	0.639848479148326	-0.03668948083013847	-1.5565178728009377	-1.2436856241539478	0.4688227942467485	-0.8389713376181286	0.0944707825979479	-0.276842737879529	0.22824295536190792	-0.33274173145530755	-0.4563275372786603	1.0317641597067857	-0.5713847951426939
-0.3268095422553837	-0.3751644312911532	-0.781506446477123	0.09081021046805028	-0.06368353441301731	0.5956397285700029	-0.2030465149703448	1.3865747031430193	-0.26197779995269255	-1.2973094327262644	0.825158418048346	0.34449447396025673	0.8659345155558679	-0.6886362752121916	2.1002891002728923	-0.15791464618821266	-0.2836877073395259	0.743180390921882	-0.23927521517825526	-0.09958656293858657	0.864762866560782	0.5455451962272789	0.5958619830765215	0.14558122581933491	-0.6260933701954702	0.15531413592813698	-1.6959135080460501	-0.9283756804998162	0.18069995451232096	1.8057309289796173	-0.6059384399936161	0.49065649896373975	-1.5209410228436202	-0.4099036749361085	0.6783958338932836	0.9326136559142253	2.3225997255267994	0.8162808527130222	-0.1320173671012472	-1.6341837781035562	-1.1296645193923216	0.35040766804769036	-0.8546133631965651	0.15512229463438665	-0.19952424978969518	0.2055341520361785	-0.28881629782482704	-0.361450508859403	1.006324514992715	-0.5131161668983609
-0.32910604555811473	-0.41205503626760115	-0.7733813927107337	0.04932936906447678	-0.00043742082129349935	0.6210477900677736	-0.1892827837687153	1.5234160658798543	-0.28117259780728787	-1.2006784809542466	0.6072300835637578	0.3862734229792021	0.8887556392739544	-0.5404699569303854	1.7570888400097129	-0.12444890908893565	-0.2864226415968885	0.7276897732742759	-0.21263910894075516	-0.07864795442855009	0.9219050696838312	0.6299702916144367	0.5505966103044073	0.09972136987528232	-0.6353771939976763	0.0773166572356844	-1.6001140125796933	-0.9357882866894581	0.24720248424463706	1.7558367115640443	-0.7384416836507717	0.46489275524901785	-1.6016035774433668	-0.3368995121865633	0.521870502000839	1.1685272058588485	2.3078838010128337	0.9470554745860437	-0.24068591437763293	-1.7288649634774942	-1.0734754867720657	0.2123602054192971	-0.8681685012938061	0.212089762466645	-0.13666863097857546	0.20339492347003935	-0.2654838048689987	-0.258433851619287	1.0118823457793458	-0.447769790277783
-0.3401213769264031	-0.4345051902964706	-0.7785875313876196	0.049501632872472764	0.10158578231947504	0.6119334158008325	-0.17956086876168825	1.621184628434715	-0.3376236253690014	-1.062933829379055	0.4004615352890769	0.3953082668724036	0.8944437946853562	-0.40011653302360817	1.4356031204477993	-0.0736748867530791	-0.2904583525552026	0.7428805504077434	-0.17767751136098017	-0.06171356071447805	0.9671103768355845	0.697245092355092	0.5162874151713286	0.028234379165025792	-0.631601228823037	0.025143860739816025	-1.4544949908910778	-0.9449166846889261	0.3188090072265258	1.730948103790779	-0.824266197967414	0.45861427025057067	-1.6820440939615118	-0.273452983065475	0.3556622548759117	1.3810692221836116	2.2534310543318794	1.0390654341530627	-0.32760140993260267	-1.8558209303741016	-1.0831647998174883	0.07174871457820416	-0.8367133157044228	0.26523749171841376	-0.050320132860707065	0.2123744570258857	-0.264938143200247	-0.13384304650389608	1.0113671084613909	-0.39257352583036764
-0.3270472535887945	-0.489571683793472	-0.7555464274884753	0.025301049015016452	0.21438305590041767	0.5931369170575986	-0.14722752966626623	1.681630868828328	-0.3835496088863172	-0.93713141087517	0.20748793695718545	0.3939818979991109	0.9069659661216537	-0.26606385379720104	1.153077770341409	-0.04606732111103485	-0.26071641254671346	0.7698824737367391	-0.150670869154958	-0.03185557550969368	0.9676007174412264	0.6909424529084948	0.44051605077255696	-0.06049654230676087	-0.6193636418470948	-0.0703605212643661	-1.3018105654951684	-0.9733867358173443	0.3552926016045258	1.7106508878338773	-0.8890539007811915	0.4776940656096415	-1.7226573996475576	-0.18477367997173394	0.1763992364523413	1.5714019219685227	2.181240866342596	1.0927655453666894	-0.4385018969101491	-1.8806444855520006	-1.112847327201909	0.011915017047813961	-0.7542763546159795	0.3348129140265612	0.031127810332215327	0.21194733219844247	-0.28952003602549564	-0.06567683504529714	1.0410435958250215	-0.3614490457349816
-0.30935070392624137	-0.5037719517584982	-0.7208033948718234	0.0022467638305200773	0.29801676084254736	0.5784851188055609	-0.17123737837458222	1.7313175141858417	-0.4109534703383681	-0.8042641756879725	0.01231616553373437	0.3591521864019496	0.8962324115647918	-0.13447257657897432	0.9044650840359262	-0.02115313514804429	-0.20506960997527518	0.8267133880994704	-0.15985942020250232	0.05371040106446754	0.9047705244615525	0.7179557146612858	0.3655642670362065	-0.150453092645281	-0.6179986075699018	-0.12874721560011543	-1.1446569052977185	-0.9649558711583364	0.3693750573558015	1.6699953466636308	-0.947287780081082	0.5302334408497485	-1.7215028364254366	-0.10067627712913645	-0.002298496046801335	1.7235218109737964	2.082613161530125	1.1236287645330876	-0.4590779982119201	-1.8681876435562201	-1.1487639111903307	0.005956557700241085	-0.692681458767824	0.43008433634975807	0.09948853006615163	0.2325394346388041	-0.3465261373201033	0.02666372015592746	1.0220795364735458	-0.32442808686256136
-0.29631776819590744	-0.5231676916368265	-0.6934436475844166	-0.06854373659193372	0.3073316848176093	0.5209205160017214	-0.12787270461862485	1.7619101879631003	-0.4593721493032673	-0.6456177898754485	-0.14927562924678334	0.3029836385485704	0.8414644349344739	-0.024299170566259305	0.746478266345153	-0.006933333975755782	-0.15346994679365772	0.879726047686437	-0.15044857761324187	0.1453885692014468	0.8194856246656533	0.765076396588349	0.23231467624895757	-0.20810427285278035	-0.6186826160059609	-0.19677960765503688	-0.9739496506219038	-0.9374681502744604	0.3598678771860212	1.5884132224137706	-0.9881184529799061	0.632898887592546	-1.6906315385751771	0.008174527497232891	-0.14936787819712333	1.8302535810603207	1.9209959434268886	1.0701058535607377	-0.5110995576827352	-1.8113986913410056	-1.275042651196662	-0.008973537453862668	-0.6482495373296235	0.5010203973417962	0.1670134698895005	0.23330087024890891	-0.3971999176248557	0.09490720596639135	0.9939714423254532	-0.28001508294675376
-0.3052719540173173	-0.5753069550339672	-0.655108104088376	-0.11898442272497005	0.3450867626079118	0.4931199699972938	-0.018840102727418172	1.7787335690760648	-0.48855250348103685	-0.4890645468699595	-0.30094002486972843	0.285230508572608	0.6988836085631884	0.08291242824576647	0.6807485445764447	0.03418578420523939	-0.07801052043432444	0.9546107877490723	-0.13029616993187	0.2963855799820967	0.7121421930706799	0.790081187885917	0.09045926138178369	-0.28495999766069663	-0.6022644251439324	-0.25464628902098235	-0.784238503029566	-0.9722869816185025	0.33206549327656104	1.4449633491591105	-1.0386774725392212	0.778603649998696	-1.672446515285389	0.11575542869499593	-0.2770448323640783	1.8745958989282046	1.7297566848520485	0.9984393255029799	-0.5797664297653878	-1.7171048865411673	-1.3982506421365464	-0.06577474390686697	-0.5977511422105943	0.572293152932364	0.17121078025421338	0.2234553726441748	-0.47596899049353636	0.1586970017216847	0.992505675808051	-0.27569767921236493
-0.3258951773738962	-0.6211255773850907	-0.6439847047168695	-0.12688941746966753	0.3752278795569118	0.48858478628350904	-0.034438342936011314	1.7834441749754557	-0.505862534459929	-0.3531934671897881	-0.4549565318000674	0.20231240811465595	0.5492729598572104	0.1538420299607413	0.6869622328064374	0.04147514922959994	0.0357969591839334	1.1057055629468375	-0.1129855220775795	0.4077413348132276	0.5485840117369619	0.8257820198902028	-0.068386959645439	-0.33671961609347206	-0.6472996201099117	-0.3053231910644292	-0.5786168081359568	-1.0372977899879543	0.2750217872791139	1.2845253187315573	-1.0109677809988198	0.8774083419363287	-1.6018089104655382	0.16363534783526168	-0.41655158252217384	1.9385611189464598	1.5699465371728438	0.92185169360176	-0.6121308272666782	-1.6293211552819096	-1.5829044022757632	-0.06474830537546185	-0.4867497233379437	0.6419637469173205	0.15040595733163495	0.2169268507563565	-0.58354635383998	0.20614310947529627	0.9834680245439896	-0.2688362944837898
-0.3067194042158105	-0.6529622173373271	-0.6373500676332069	-0.15184144016035658	0.35304703483854033	0.4846551614720568	-0.12209944620940102	1.7882243264935904	-0.5305831524452617	-0.27954731290414137	-0.6160964121580332	0.04835756565126156	0.4367262642042604	0.19270994575975456	0.7394106367521938	0.07966744265127902	0.1752036947841872	1.2407425935816812	-0.07259890943536335	0.45450171765615915	0.3805706622558339	0.8834485999641071	-0.2252287877627313	-0.3868559675095774	-0.6497990346567888	-0.3428207643981832	-0.37401205929139114	-1.1168945813372604	0.18653932108409088	1.0988487182523807	-1.0009251251158928	1.0030763092254664	-1.5270348023096438	0.1880974312752421	-0.5602936505838182	1.9579296370574304	1.4086042861594235	0.9144599121084951	-0.6494751886390201	-1.5294809619490952	-1.717731258093749	-0.07505632892264583	-0.35757883028478266	0.6997483762640447	0.12482020650214945	0.19580309504976776	-0.641976466738009	0.2506016262908891	1.0053535385957972	-0.28131326483277463
-0.3104704184497103	-0.6696744908079495	-0.6211383619402598	-0.15633376835488194	0.3291547867651709	0.5119369226236165	-0.2670406783463152	1.7136218534505452	-0.522504090251966	-0.2532301318182315	-0.7699415746906902	-0.14725762105777385	0.32033035382994945	0.19903020412999325	0.8804198123361487	0.1140172187469963	0.2914645386509271	1.3737192915407987	0.019589737501113397	0.48908853467051305	0.12755442435465145	0.9153894065956619	-0.3535739908047632	-0.38470593325715646	-0.6254560890798976	-0.38854770488787815	-0.21523615304621319	-1.2307835488325984	0.05290688829954924	0.9380760773840631	-0.9437522775547714	1.100638937647473	-1.3853270882406163	0.2031917199707251	-0.6645249986698719	1.9263100542711968	1.2968991828013796	0.8949518531652545	-0.7086699982967357	-1.3991018333797918	-1.7218512792176597	-0.10591359645491912	-0.24874622970491433	0.7383358450927691	0.1424675492505248	0.15292210525327257	-0.6984574100144479	0.3024843816621695	0.9852399480210785	-0.2721356503180888
-0.3089194108386421	-0.679704609282325	-0.609632820481827	-0.15738507381684858	0.26999196924697894	0.556342302807667	-0.284749630586002	1.6401920379150439	-0.5128658802989055	-0.2656293502554263	-0.9183056260364744	-0.26695656515823435	0.235348752260747	0.21719341764363764	1.0148786152937384	0.1443735578159535	0.3502774149016273	1.4842447884883678	0.10353639149474354	0.5093420507313222	-0.09213320434398811	0.9514730747275217	-0.45395801284203474	-0.381310435666009	-0.5955277374073973	-0.4591064932877621	-0.13548486322399425	-1.3440003956343014	-0.1430123809266771	0.7956549933663074	-0.8361366096014182	1.186307679161112	-1.2432344617605366	0.1993370177801549	-0.7569432894696989	1.8042081885374361	1.18963996805009	0.8889920183836413	-0.8495077554182572	-1.2746322084677322	-1.64544336496285	-0.1367255930310459	-0.15448142749016366	0.769356648095004	0.17909373095587586	0.11020151254387671	-0.7258635153555397	0.35008002676302863	1.0365954036892036	-0.24730393610178592
-0.3296397192695102	-0.6899643751898465	-0.5817433904883352	-0.23791804960262297	0.21563391995181194	0.5628193657855342	-0.28238045260666783	1.6285956759129943	-0.5158342577646104	-0.2865662267355009	-1.0571643597735398	-0.30664573148135027	0.14658339705151402	0.21155186475945204	1.151975451624272	0.16258396980337725	0.35556274742683086	1.5684023106225489	0.185267417406542	0.48043830143796207	-0.27546894539751665	1.0360877919382154	-0.5471665176782405	-0.3830046710184282	-0.5621385814239661	-0.48321182974447174	-0.08506848692438397	-1.4650127909243673	-0.3424205162869063	0.6691645112199216	-0.7663875833340968	1.2531737214528085	-1.0921755399301687	0.13947252616204905	-0.8329022556887675	1.7034260018279597	1.0922741316142848	0.8985177970682839	-0.9253394057129484	-1.1132531877774565	-1.5026667594914271	-0.16719077944956406	-0.052291848986187314	0.7923319431947915	0.1996504405043796	0.059438537798762736	-0.7545289416873028	0.36608936930168856	1.0616305275002405	-0.2376723375123388
-0.3141237592149314	-0.6939947392864088	-0.5371448446517608	-0.3264077701659499	0.190441097836933	0.5566955971519139	-0.28150007843756253	1.6654578132353202	-0.4298637135874192	-0.3220469519317292	-1.1910296491906869	-0.2628120800516381	0.05486475919528697	0.15877773559023925	1.2978374747888168	0.1600906859074053	0.36131198579304097	1.6106506957519244	0.26284555223844797	0.42265244725554385	-0.45899379425144016	1.1122584397391515	-0.6593266752746036	-0.37432768688664886	-0.518123433922226	-0.4702193437901193	-0.05451111177774133	-1.5216190235798035	-0.5522186243001482	0.4958944312212611	-0.719716473611097	1.3143101592732764	-0.9144835617477944	0.046795093004430674	-0.9166681255090616	1.5344532143763416	1.0060447643670605	0.9516323036750244	-0.9674494917390686	-0.8794225603041266	-1.3473316258002241	-0.1625211718543961	0.060721038810184515	0.7934427323748713	0.18989420700818424	-0.008099449156651003	-0.7561606354288914	0.34661919736543634	1.0521934596188443	-0.19901119035643905
-0.3118331398560968	-0.6118357224191266	-0.5019219766683489	-0.3572968685437383	0.1623686644722932	0.5285094024790815	-0.27611224189365796	1.742724475353865	-0.35353920117479215	-0.33991160637675005	-1.318424539364051	-0.18578663223920153	-0.029609970227048858	0.08609141797658965	1.3843127591091622	0.1521767281138206	0.31867213918113785	1.6016974579997325	0.3593323752446814	0.3491518144884459	-0.6307800773374579	1.2085608806993908	-0.7454522835086005	-0.33756678040119187	-0.48261464714565905	-0.40795102883215195	-0.04132169700759077	-1.5400125220927001	-0.7811951994653852	0.3332595975480856	-0.6669896728691626	1.4338235823281777	-0.7934792456832713	-0.06444808319357916	-1.0064187916032854	1.270543287651103	0.9919592202812695	1.0733570560828332	-1.0055104098382623	-0.6430100023063761	-1.16490667364527	-0.1965108729027628	0.17889002519029773	0.7627127294697492	0.1600215401854449	-0.052979995898496626	-0.7231471123572814	0.3424080416621591	1.0041409727000938	-0.16852745032643457
-0.33396029927257354	-0.5297072173292438	-0.46852175757155223	-0.3968941505323119	0.12791851140027607	0.49591992064764917	-0.3033572194716373	1.8229446067280055	-0.3158771787838215	-0.31360443674371463	-1.4300135808621097	-0.12083966067152588	-0.13177953740285275	-0.0005985363134550336	1.4146491410116973	0.13124523957341344	0.2741212376258075	1.5752275374115379	0.46416264091463966	0.19194756497825924	-0.7764484180590584	1.2338362511275733	-0.8111574749222594	-0.30091020790157536	-0.4674700243164658	-0.3826404394577153	0.0053748295327622425	-1.5145350292025639	-0.9724124413503169	0.1411007954300364	-0.5131108304654425	1.5440830567524013	-0.6744971988705764	-0.1274668277491678	-1.0946104884855994	1.0044926220737438	0.9791593059171448	1.2028592114613523	-1.037979772616347	-0.4033442621120001	-0.9554682881227226	-0.27296475060802694	0.3352228171238211	0.7252814470405367	0.11893235449246817	-0.1024453762311249	-0.7029867325691301	0.3425870733288573	0.9829534885017928	-0.1608871564662469
-0.3577608523331612	-0.4178403612280787	-0.4126209373440596	-0.4140574388260866	0.17058082355965	0.5092055854538003	-0.35498321596266963	1.919905996197232	-0.27645458250202626	-0.250857730770618	-1.535203059666562	-0.042382603130610715	-0.22597339218039791	-0.12816331683393375	1.3709843748592037	0.11642458580955414	0.22499269626328067	1.5128649939065328	0.5623338396945505	0.02965593939592579	-0.9199286223222968	1.1953810428062837	-0.8146397938634948	-0.25396095946206837	-0.4564214985171603	-0.37630285281858844	0.05492151850630145	-1.5158608683283386	-1.1189551953819519	-0.012117474442777498	-0.38431357827646473	1.6101558781531484	-0.5587664612551259	-0.1624326154193793	-1.19747975992263	0.7491920140147224	1.032807388745364	1.3168394695146877	-1.033759670137776	-0.21237361201420307	-0.723508477980374	-0.3410411057760694	0.5075319271778802	0.6791267399328053	0.05745919038682155	-0.14905334553459215	-0.6440255089801832	0.34164545092221293	0.9393440142964742	-0.13322069888011723
-0.3773184934501177	-0.31687044453620034	-0.2914528755054475	-0.3810976302295498	0.21268817849055738	0.4914339502162033	-0.5240112653306923	2.0390265434005017	-0.23001170760783202	-0.1697548148268918	-1.5786073938082823	0.006896844932518939	-0.24992365508952963	-0.3067732490931941	1.247311972018108	0.07345147280226376	0.19455096758747872	1.3956342063756315	0.6664005711898195	-0.14017452631107732	-1.0224545618256031	1.1441141261577856	-0.7625035586780773	-0.14758266425969047	-0.46697988455051087	-0.39669191658659764	0.08944196626525806	-1.4413203173992044	-1.1950781597374358	-0.1413847984636487	-0.24508125990260946	1.61537644019994	-0.4454468205508599	-0.1795031206492494	-1.3148354584154651	0.5406979720447005	1.0654839702535344	1.3434549457544773	-0.9491346082868815	-0.037506727697259545	-0.5276483032533055	-0.33937556998264456	0.6346100574607341	0.6414190034135379	0.03432740696869148	-0.1663600110111189	-0.5691084767888487	0.32250473742004515	0.8727065877194911	-0.08522137260783888
-0.4061374622598721	-0.21240050815573666	-0.1178940717048913	-0.3935197648283609	0.2611680726646327	0.4301901649039578	-0.6094168836832774	2.1530251297679803	-0.21163463669145538	-0.01814259839296404	-1.5533709272185923	0.012979098166344955	-0.28738053578535083	-0.4876113705761794	1.0504580975128468	0.04463711479615194	0.16574403253698944	1.2425193627997524	0.7403239126556777	-0.27826017939475156	-1.0846640385446387	1.05470365845009	-0.6527030320989811	0.021810166544253627	-0.44721621638130504	-0.4400387881904525	0.06314813182570177	-1.3176098000547691	-1.2460257422419234	-0.23749162416458908	-0.16864697171929213	1.5996961629449349	-0.3369780854898587	-0.15511975742349207	-1.4297360286430472	0.3203873498055992	1.0685528083705682	1.3318803947564044	-0.8999266581148897	0.1275691342748862	-0.34091766742439794	-0.36922877223637757	0.7383970396101969	0.5753110300929782	0.05125419311061154	-0.17948013229291773	-0.443317919051594	0.29216642520412667	0.840701474127043	-0.037003405175809315
-0.39094982627470776	-0.09444098514855877	0.0713325576596567	-0.39618949940001597	0.3150156281798884	0.2854151011485289	-0.6789549778606714	2.264045831928604	-0.17420202513492478	0.12766147706128167	-1.5108345666562464	-0.006415288003585362	-0.3457514020193164	-0.6982826178300243	0.8449393244577011	0.004347207106063705	0.11085784738120792	1.0550136689393084	0.7923142661581889	-0.4030533450535147	-1.1146494684141437	0.9697340705773538	-0.5259869661075031	0.20537937063944706	-0.44240429656949587	-0.4345988715594367	0.038691143666073936	-1.1350777682902211	-1.2872004288282872	-0.3456588832888269	-0.13241664289430433	1.5291012742328405	-0.24532551590601454	-0.09922653103425125	-1.5279092422310987	0.13569319679617178	1.083317161727523	1.2271660217005051	-0.8707874147795666	0.3293320165100041	-0.20628094619206028	-0.4175514361162672	0.7620677998701421	0.5057558061069801	0.04366596247617455	-0.20548068033309758	-0.35179160707153756	0.2995364282586475	0.7998562887063635	0.03766976300074361
-0.36291871755267013	0.02059301548179903	0.25819903746736994	-0.3853198657868468	0.35330130708759017	0.13407700612479972	-0.7166961780195054	2.366803182857832	-0.08291062125806839	0.26607485282539234	-1.3861054662825594	-0.03593618312804732	-0.38767719406155454	-0.899681072547383	0.5969128221380895	-0.052111457293222585	0.019241125752648948	0.8839923498590458	0.7894310402805286	-0.5332641992153011	-1.0750513822843495	0.8683224572539043	-0.4089601080337034	0.39282067852757985	-0.4248010213240632	-0.42847825223652	0.02200968980926113	-0.9289259957483205	-1.302258984875897	-0.4736282243458154	-0.13106797059439695	1.4653213569699919	-0.1675807783535208	-0.05056190880617317	-1.6353107308037553	-0.013507617691430617	1.0539930744265154	1.1095936616132849	-0.7532847157149162	0.5102755761010686	-0.12787836765589727	-0.39923714254767223	0.7942818769697225	0.44819460671297956	0.007459353481234179	-0.26425810278977124	-0.2482243609343575	0.29551063536327266	0.7879962128972878	0.0918982366479835
-0.3270702009699905	0.12166136725784064	0.4499580617745792	-0.36526141127144646	0.37785565020409007	-0.007150548544138613	-0.8160229880654638	2.4382072972856634	0.059214590733858	0.3637268297698183	-1.2289560669510622	-0.07518350490835894	-0.48064941484837426	-1.1125810734705273	0.4239104344344393	-0.12110889218998051	-0.0018190846040094023	0.7149071438129381	0.7466749644640231	-0.6008672023404926	-0.9975162133434182	0.7871759183210993	-0.28745404696712945	0.5974716671364264	-0.40254986898767847	-0.4156061216649409	0.014588139769670189	-0.6883199318996039	-1.267687202935364	-0.6241380872590112	-0.14988556849642543	1.4096949714098637	-0.105149969006658	-0.032303638711358246	-1.7228520297027565	-0.1323062006802357	1.0436615207998308	0.9718322873699176	-0.562291517703283	0.6755794466393116	-0.12093160108137224	-0.36375975377032643	0.7798553802584237	0.3956648023698004	-0.05590325478943063	-0.2810259061422241	-0.14893840932060823	0.2927712882806209	0.7363409418059781	0.1559271484469224
-0.276968418692881	0.20898877347906747	0.6449112560525629	-0.34690220098553615	0.3778133607003368	-0.09546726086161536	-0.8813393705524113	2.446813197681723	0.18322188001239814	0.5089969951233371	-1.0466435713913333	-0.08317429269852755	-0.5760475794752294	-1.2610808984519077	0.2615435261260769	-0.198070026204931	0.02886041443259151	0.5660671692814986	0.6729045457829943	-0.6022035090409089	-0.8855397377167102	0.6787567890747788	-0.16426795756500995	0.8326857520276569	-0.3964822767125809	-0.4017778891516909	0.03886204630038655	-0.4113267258784251	-1.2253722294217435	-0.7916859710078871	-0.1292506918174027	1.3506451648840005	-0.022773086394643406	0.03394772198816141	-1.8077569825777953	-0.25998914624508024	1.0184798111966604	0.8832228848140696	-0.4109476811660224	0.8595073099104005	-0.1536639788037636	-0.28206532007672325	0.7520141154235527	0.34188034401155787	-0.1128846480140567	-0.34530278602903725	0.0028666511504005566	0.3433325565984311	0.7133804721987251	0.2011829836667422
-0.24598003976855604	0.2714628599657778	0.8279730767061151	-0.34844548621190186	0.32623179573538896	-0.18007288261306834	-0.9241689814450789	2.4297981961937083	0.23124606446561774	0.6467573789816162	-0.7937266080788435	-0.07118685814595047	-0.6604387098430579	-1.3860539061634636	0.06673872761484427	-0.25356721340923966	0.09076395146097009	0.404119024159083	0.6188830283508864	-0.6107925733047792	-0.7301441887818094	0.5000764859779969	-0.02785151990952416	1.0334912634363276	-0.3991288326090755	-0.4287003987295261	0.09039178899553368	-0.12406856313594705	-1.1605260929635717	-0.9102878592401202	-0.15161522167201327	1.2741807956953553	0.03620473496455477	0.09223888034512664	-1.8186066422841598	-0.3809293690294777	0.9712009266907676	0.7975896025010003	-0.2637852210457649	1.041780616152246	-0.1944543995907882	-0.2367554952263701	0.7148064228570583	0.28971915283158356	-0.2056227100658215	-0.41870247552140877	0.1492852240329666	0.4065081934022282	0.7447018519449142	0.21019198637038455
-0.1979605852363516	0.2827922458053193	1.0010658047567893	-0.3561477342525387	0.2535971281779285	-0.2418188485638173	-1.0080688930334913	2.3992802469642482	0.27471353674858884	0.7437321254074348	-0.5156294361314963	-0.056564225989319594	-0.7582016600618797	-1.4659098921022147	-0.08511895277262942	-0.2946784181976837	0.20411017663433073	0.30623308991324993	0.5598871535734914	-0.5887529233584841	-0.5848369779459728	0.2806513763461684	0.09795289145928832	1.2063100550719492	-0.39821019337227564	-0.47002361986089125	0.22150193871408436	0.2314543659573028	-1.071531032435156	-1.0371745231293095	-0.1839404965212787	1.1508455706468979	0.12712932938038962	0.16484846025217673	-1.8198315466649464	-0.4777536757315012	0.8242846312353734	0.6894156056868375	-0.09866258950909378	1.175059985950371	-0.19441523274301484	-0.1903161921798338	0.6545623681574646	0.24537669162145082	-0.26985801503929097	-0.4755560340401268	0.3282313636260745	0.5077752655922713	0.7529185697696905	0.24533346635670966
-0.10192814851022894	0.29777361802616215	1.1798282454857087	-0.3533993112747617	0.17464176566580775	-0.2665426966815624	-1.0236023069461893	2.366585667837504	0.2922514866238018	0.7940731157147373	-0.21728895548353666	0.0013483131785645974	-0.8488359275315766	-1.5675452524465574	-0.20289210791074314	-0.3486997576911822	0.36012964893232086	0.19300902833842973	0.48630519873484934	-0.5362144256278396	-0.4542089203430015	0.06016067980880964	0.21605093024123345	1.4032342827119506	-0.3793522398618633	-0.4979186165509691	0.399864901460835	0.6140198564658925	-0.9864036565873459	-1.1006454287627867	-0.3571217349913299	1.03875619936822	0.19505810440690846	0.2015423440536674	-1.7875194627764166	-0.5500523313921325	0.6326101171756274	0.5967280661496029	0.05501332422632854	1.2919698312945918	-0.21729364077138183	-0.13610724520464265	0.5808151307894212	0.19119342467523254	-0.3456614179046268	-0.5464794808620049	0.5376211251829923	0.5980286482005402	0.7957159265738295	0.2808201412574053
-0.00487602430687521	0.29787230789158503	1.325953000067718	-0.37748859711635263	0.11496321443387988	-0.3147983282143908	-1.0451135689282265	2.3301282268285073	0.2974869574903084	0.7922576034358756	0.06818817316950856	0.045399963522590354	-0.9421880707685165	-1.6119114809699102	-0.3517152302429404	-0.4211861508395577	0.5022388767908199	0.11840442498471904	0.40618767786996407	-0.47155412042673195	-0.36959191667991287	-0.1256267857228409	0.336265769309942	1.581028978164874	-0.358607297962439	-0.536037538715309	0.5919879462002489	1.0385959573702321	-0.9212736855839317	-1.1418539341803542	-0.5016687365809226	0.8948653985754109	0.22438470629292223	0.19974802298026423	-1.7924382305128117	-0.6208128822234267	0.4064584956219209	0.5247181071480365	0.16087366101140113	1.4567280758609045	-0.18727907205060962	-0.07813151719099985	0.4320358881399221	0.14504808497235117	-0.3809535078921978	-0.5826490240028098	0.7566603015493094	0.7159528323983378	0.8703612210364982	0.33248125145309687
0.07873540685413005	0.35166885452627944	1.380886143966417	-0.4765239819090869	0.05407092801330489	-0.3251928056553213	-0.9874436758116593	2.276670581271654	0.2814475725477961	0.7679956237937609	0.3156766845034995	0.07812402277115575	-1.0362571917278671	-1.6849781542658349	-0.4523434811508963	-0.5178048302426271	0.6775288965641899	0.009442553484026239	0.3159295801262003	-0.4499219499179589	-0.22918811190050198	-0.2951233480601612	0.4141350711137493	1.7482391246188034	-0.3000380814265911	-0.5567693100785136	0.7578094801631192	1.3933381047972133	-0.8896417782132353	-1.1885145776483215	-0.6380922734488264	0.7743152995570037	0.2623810600125054	0.16495797238692964	-1.7499311405041744	-0.6906741589771048	0.19864439002147513	0.5358445946788797	0.2685067793011758	1.592968523837072	-0.1321235960337239	-0.07664791621718879	0.3434078173831935	0.07223397495481539	-0.4046057774176024	-0.637398497137394	0.9753251209404586	0.8566225652236973	0.9378217349711692	0.4123398667267841
0.167199326546425	0.44978031828658144	1.3913271914282062	-0.5176971587337709	-0.008107395431864266	-0.28373393749117165	-0.9443765375089456	2.2286804051032876	0.24828278758997255	0.695636562321152	0.5303272219591424	0.11375640470032825	-1.1021511348624666	-1.789161099394109	-0.49520949784179924	-0.6158564328543391	0.8694038561405977	-0.09733091060704313	0.2684572632691028	-0.3780888773432115	-0.04464394482063412	-0.4238363995622067	0.4533517721418816	1.862587629436962	-0.2590651807480187	-0.5729459992605827	1.0046085739874915	1.6739086228231173	-0.8221886102824296	-1.2804519634962843	-0.6935878527047664	0.6932190869515684	0.34681008348079867	0.13282093581602428	-1.6500372447923315	-0.7564175057652068	0.021368646930135803	0.5727959078491499	0.3711007337190795	1.6929407038845063	-0.048641954211020536	-0.1012066925185896	0.22167677060795582	0.022375673522039653	-0.3787230138211167	-0.7203048679156842	1.1629097130875867	0.9509078519044266	0.94999447958626	0.48575579509281985
0.2463601425442583	0.5530081133919953	1.365468493254751	-0.5257652015271892	-0.04328809968121236	-0.2119489460184975	-0.9195710371327653	2.1632468560293248	0.21013679785462017	0.6646233287860505	0.7725006785499633	0.1505364130979545	-1.148473471686445	-1.809694823051388	-0.5137529801839251	-0.7181199612611522	1.093777588332261	-0.22761975252870004	0.23143937992283417	-0.3090328759465819	0.1428312960874198	-0.5594330644804227	0.4665437787009584	1.9498769940264709	-0.21283297101893645	-0.6105745568136353	1.2298001676785542	1.927998286558348	-0.7593494698093061	-1.3583707368693876	-0.7256045330447323	0.6159983249847683	0.49569314260847863	0.07036769157485531	-1.5128181649236327	-0.8217289835330306	-0.18949859013556336	0.6631654994683482	0.42185928370206494	1.7564737179065362	0.046926908096583786	-0.08259444184386251	0.12605721038523562	-0.033947363693546735	-0.3417154653004621	-0.7774458796410573	1.3466323434361187	1.010347991069844	0.9504803735228361	0.523554554707641
0.33868981337643095	0.6469436365524632	1.3303414422397795	-0.572947053399497	-0.07930534317667112	-0.16487011935191756	-0.8884050189449721	2.1096360621418326	0.13662509576778906	0.6316565679431798	0.9758930150966452	0.19376033576349694	-1.1735411014281993	-1.813644329372745	-0.5357076286528046	-0.7892929290808326	1.3253109748017373	-0.35458499942107496	0.1942331940568695	-0.22968637189569413	0.3820029596879689	-0.6974377803196441	0.44398993146139326	1.9898434148954447	-0.13026062588794968	-0.609053756978137	1.3996476527763435	2.1028408019126688	-0.6353570351594717	-1.4258398273908361	-0.7141151022864101	0.5279115876904947	0.5775825620156947	0.016195064153634288	-1.3556750613371145	-0.8997779109092837	-0.3465041238404677	0.7533629537103066	0.3837632733540513	1.793619355171329	0.12393925839671512	-0.10806591030706955	0.04851404189045685	-0.07890604980175843	-0.2832680246714185	-0.7975027243862691	1.5281379338893097	1.0417226785845524	0.9231143894187801	0.5736280871489182
0.42627937900573354	0.7495178144358614	1.2742409824801313	-0.6147710046099434	-0.09752088614471621	-0.13292648437435595	-0.8423756275769578	2.047107152420942	0.02091450334522068	0.6133055952564007	1.1671472939472995	0.2432419130881734	-1.1415792691769486	-1.799188878204315	-0.6029377269293545	-0.8791044573394993	1.5113824441415935	-0.5430948163290115	0.17789938290741608	-0.20068004694716107	0.6379042564802807	-0.8749879568465356	0.40123501576902515	2.0512265631654985	-0.08807092589994074	-0.6105265556164226	1.5790095311061911	2.2040812816740782	-0.5266288088929654	-1.4938618821596048	-0.6844900293935265	0.39097563435225496	0.6279618020549395	-0.013599019646782281	-1.1678366483473024	-0.957345902303382	-0.4800093550836276	0.8461509067175979	0.30916265499501255	1.8363379863015923	0.18307125093530807	-0.16234286761703762	-0.00992124135975191	-0.1368990171711702	-0.18807037160507806	-0.8085412879647059	1.7044971080460674	1.0868859317509618	0.8911551492791594	0.5912797167794814
0.5059844598139762	0.8285012858783454	1.2085119180916202	-0.6408636547371149	-0.13708007381152493	-0.14058379218971812	-0.7993318510805085	2.012395010503616	-0.04517755871259665	0.580338977434285	1.3413244191979037	0.2646901664239887	-1.0688339907106814	-1.8033560992473479	-0.7025560426975359	-0.9446990316955969	1.6792923515067883	-0.7730921944788738	0.17389168224891402	-0.18723793081424536	0.8362744559768629	-1.0618753264466385	0.341273379363462	2.103894442833266	-0.031147604663359918	-0.673016114187733	1.7137058195048553	2.2463468948362517	-0.4051989468176488	-1.5454954776792829	-0.6228463712562993	0.24925034429755993	0.5837689153527297	-0.021138131319602526	-0.9421552932684223	-1.0122380915830425	-0.5411903682423135	0.8891818757850102	0.17089722200587662	1.8113059215797809	0.20625062013972845	-0.26729751857920475	-0.06971390653345491	-0.2044762852895338	-0.04130341183966548	-0.7846295064857354	1.8195245720432023	1.1059050816038019	0.8589036274216442	0.6009626353078149
0.5714362749277887	0.9403375200264303	1.1630832920950316	-0.7114053296591305	-0.14819098014909132	-0.1738583613398167	-0.752799969151454	1.9438274695041273	-0.06223049833522688	0.5657563769039448	1.4169443644121622	0.24005044239242398	-1.0163966348539109	-1.764315656626669	-0.7601806037828218	-1.0189771152697422	1.7997924798763005	-1.004346332726572	0.16789253641977112	-0.14673372187579606	1.0326349482435873	-1.212899115969706	0.299000429547108	2.1297781473888024	-2.9794134900507085e-05	-0.7104434000541395	1.7687001291245799	2.2052925185256496	-0.2786326851864135	-1.5990853146399533	-0.5250847736524105	0.10301942678859996	0.5417865778430161	0.019593956668425772	-0.7632605192602901	-1.0469924276881306	-0.5888502900793715	0.9393295440663717	0.010820399027241745	1.7415795847997966	0.2566008695425952	-0.38318364589556564	-0.1372635695138026	-0.2545411784756974	0.13074597024923124	-0.7339287081395529	1.8933859770912906	1.1682957047164901	0.8501431904648964	0.6113358677478203
0.6403337275872825	1.0583588791340472	1.0980909926466187	-0.7950220402793982	-0.11148038702413428	-0.19425915668417054	-0.6503259834415805	1.8512415352397062	-0.07850667413618127	0.5682404294878982	1.4235667923328426	0.20458176846020687	-0.9575412889330744	-1.6873462776110393	-0.7822928557922992	-1.1116493858074983	1.862598641798288	-1.2604778100887946	0.1721747081660671	-0.1261922411316581	1.210372981911933	-1.3103608335899317	0.27895480663802197	2.1765608087753217	0.05207462801774708	-0.7455636093314205	1.7397887034434938	2.0485163795787047	-0.19255898133849494	-1.646678992120919	-0.3908550199118913	-0.07901131125831148	0.4841321974161234	0.04445687058695015	-0.5439059619859543	-1.057178388599099	-0.6010305971675048	0.9937511134051971	-0.19547634181267765	1.6363400489601179	0.2999199877602714	-0.5288319387888153	-0.16160932253571514	-0.28352225220118965	0.29992644952609365	-0.7070874270529502	1.9106386085226739	1.2204861133829632	0.9214341827926713	0.5924347949897631
0.6371511023337664	1.1492431419228146	1.0506684730769984	-0.8322118823833886	-0.07735936523054407	-0.24319507197221296	-0.5813943534455489	1.7493076340302878	-0.06103448541694547	0.5654925240418698	1.3709935132105147	0.19608649276105264	-0.9039129990757149	-1.566389058258328	-0.7718751544411936	-1.138324188564679	1.8645259914730903	-1.5337867221624517	0.2287755028385022	-0.09410958758899793	1.4205758156869868	-1.4092664068433594	0.26244085412808305	2.1886560579314844	0.09139119431481593	-0.7417121646999261	1.6245853322819568	1.8148893471128562	-0.1418566012307962	-1.6946758416474377	-0.1730460531210285	-0.2672641412559541	0.43176966659705523	0.06672969310325853	-0.34656422020790756	-1.1298880599717238	-0.6027885339628922	1.040214704289344	-0.3992699047856367	1.5290209233385654	0.36360498995061385	-0.6861276521278832	-0.1781282017397088	-0.2953972882004293	0.5164550724079641	-0.6899979284190689	1.910391374181123	1.27350894279032	0.9420235388783695	0.6071388684854339
0.6431374268538755	1.2464337298051709	1.026530352450409	-0.8031843673792501	-0.0890788439580535	-0.32682173988834273	-0.5178048350901209	1.6412603769944725	-0.08490746455323414	0.5543806286130234	1.3059884011711016	0.21430485413652792	-0.8545279152042144	-1.40497580065029	-0.6778675553804644	-1.163989183081875	1.83982944591361	-1.8455591753898664	0.31180573269343725	-0.07625389510048464	1.673217235714801	-1.4467257349963067	0.1708105950574399	2.180243894150513	0.07465088320092178	-0.6901710125295216	1.4818453138378427	1.5560569824413943	-0.12386026983959839	-1.7618036146146097	0.05199249248743727	-0.4137970581427372	0.4276735338213034	0.08171795048978822	-0.08375591404998668	-1.2101674230723234	-0.5779071838699171	1.0230659399871038	-0.6203791046168152	1.3467527995035047	0.4352551844445749	-0.8193604323003253	-0.16098319544693793	-0.3334793739727859	0.7081507286391029	-0.7170734973857045	1.8657793989601401	1.27364570309127	0.9205842566098866	0.5844911365204212
0.6536667444563282	1.3249367251068689	1.0496483851166432	-0.7345666594321347	-0.09671870712040455	-0.41765105059137425	-0.5230372724781287	1.520768893285537	-0.10130049676957253	0.5128329697855737	1.2685181061633202	0.2865936282207274	-0.8042967686124045	-1.1386384470076445	-0.5414791684284357	-1.156041028127622	1.72331345235968	-2.097451935906783	0.3950062408732664	-0.05539621784131756	1.8714940462463017	-1.4393972658573613	0.049758382624400646	2.088905628022156	0.06819813850121721	-0.5926761046885456	1.2997500049692987	1.303613357181943	-0.10547840716691251	-1.818523437880868	0.27494259618064315	-0.5105702724258377	0.3966757299480627	0.13412115812985959	0.15148743330371492	-1.262282586588536	-0.5254962012367104	0.9350708316010161	-0.8421704230123208	1.1930254377736085	0.5361078688628028	-0.936651987791904	-0.13617217276628305	-0.34902718437864283	0.9097186635818122	-0.7338845538852402	1.8138886277820496	1.2825083444122534	0.9056103962146128	0.5078618056260145
0.6673210246621128	1.3257341215913754	1.06472767434054	-0.6630736345910642	-0.13316234775292193	-0.5272071928722126	-0.555222794618114	1.415094325604103	-0.09080500179085549	0.46482099620132783	1.2265148594946271	0.4315228144846275	-0.7662215288763996	-0.8206596451940726	-0.4282063762596621	-1.1338171356205904	1.536988507782179	-2.301894078374012	0.4767006632228904	-0.09835094977123349	1.9532833252415238	-1.4224716901328391	-0.07431133654752947	1.986552677405669	0.031119512595962774	-0.46552331428405036	1.0849549881989007	1.1086574329035161	-0.156377859122812	-1.8752753062450171	0.416081152365964	-0.612208604349797	0.3129919087403168	0.13437329487042685	0.37838838035237254	-1.2739542209518329	-0.4223349324817794	0.8018888178786467	-1.0648257582559748	1.0448878130695665	0.6219319804722898	-0.9865961435251492	-0.11508245173093519	-0.3661977531160852	1.0450088008614706	-0.7293808199452381	1.718711554832567	1.322386500530291	0.9877266818787517	0.4366550639782954
0.6602208695624311	1.3023589738685177	1.0937692220727024	-0.6396259073759605	-0.1317542394326509	-0.58286020675338	-0.5960175817985794	1.3302634676766407	-0.07501032135215098	0.4060071158217805	1.1559985243081825	0.590179250391197	-0.7773621604678329	-0.49642517371102607	-0.3294905247344081	-1.0918450667710342	1.267972077924047	-2.4208146813738822	0.5315230087417201	-0.18007363299011447	1.9635791188690495	-1.3620793329050733	-0.1643582684232464	1.8436745317801169	-0.01567939016880791	-0.3552836123807677	0.8594867785971131	0.907325826055758	-0.22073115632350487	-1.8753066061080734	0.527890038704881	-0.6993960628706036	0.20592752974323858	0.1509731746018855	0.5945545689741609	-1.246150487084388	-0.2405427436847471	0.6555975303066133	-1.1805611369173676	0.9058426257421296	0.659216481233708	-1.0398083675276926	-0.028021039174732608	-0.4012457248927559	1.2119923546526283	-0.726918994990439	1.6135301550331824	1.3722954030852559	1.115803348509695	0.37144758522781485
0.6574977803272173	1.312015872226656	1.1369506524582813	-0.5396618576100801	-0.09986260133768134	-0.6049306903828999	-0.6010446765796104	1.2324142617979166	-0.08320272738807152	0.37117257201922504	1.1316570439294424	0.752495729372557	-0.8052193798645522	-0.21360407404475654	-0.19272729278552952	-1.0903278150599114	1.025589054704486	-2.5264717021608627	0.6177028694275872	-0.22443619226075015	1.940380115592032	-1.2184219368856577	-0.19966034405745597	1.732496969708031	-0.07841946744732106	-0.18576890827188963	0.6768595809009137	0.7633174390231903	-0.31457311474991195	-1.8037819476163854	0.6169747016199374	-0.7372615155965384	0.15641529968955828	0.1542369396741208	0.8178325793829468	-1.131485494578585	-0.00024406032577604098	0.520717769510677	-1.2222973347587307	0.8066792824674447	0.7135931215597122	-1.0137080533239027	0.09058298479393798	-0.4222940522972731	1.3827611990297968	-0.7251735502841997	1.497939892283856	1.4876746177117788	1.3111055415868802	0.3339159322298232
0.6732302695171797	1.391112370144931	1.2502873658071338	-0.4022208593935492	-0.01787594041202607	-0.6203703350226093	-0.589116031239395	1.152685388837032	-0.02108753502585502	0.3519466868879036	1.1258505766852487	0.9138616996777174	-0.8145010907933617	0.09511459494021864	-0.03188682382732573	-1.0242050274034404	0.7983158925735749	-2.527513348106982	0.7166094215333088	-0.23601594856259256	1.9051633504311254	-1.0139842632087328	-0.19633593438326666	1.6257871887819693	-0.08733633265396153	0.039074318659845474	0.5799483058787066	0.6785769789856487	-0.358695138934792	-1.634332686615045	0.7353819386125873	-0.703463311841855	0.1667828771988225	0.2010031730626	1.047142552331628	-0.9476886097226295	0.33287086668703136	0.4217041813598569	-1.195253565882415	0.7745617930570777	0.8197479449228448	-0.9245978906781621	0.26278468543638195	-0.420251148511109	1.5358842147056104	-0.6789818925214048	1.4358548383173146	1.5948942154734582	1.5506641457747745	0.3496502003566817
0.6978080915664707	1.4331726246096657	1.3271654724895143	-0.2713684201544398	0.14229958577022947	-0.5842745617781827	-0.5862199822093433	1.0910346775145348	-0.00851763769697612	0.3266993282940231	1.1677252966947296	1.0820967238959482	-0.8597348269172077	0.4070868894880107	0.16319968334718393	-0.9768819112058761	0.6023942728641509	-2.446985181224659	0.7980718173512773	-0.18830132980823772	1.9141059748442273	-0.7231600538013441	-0.19787568447183074	1.5009747337000883	-0.1120148201598784	0.2856608498027837	0.538383727982013	0.6154683510460193	-0.4081800715823646	-1.426453826371115	0.8510733820065166	-0.6253577013477075	0.27023522212157153	0.21290581225624758	1.254071607222015	-0.7010747661373762	0.6335022227779653	0.35295470679778507	-1.0960150077087438	0.7572778597911922	0.9615923404452626	-0.7771588964561192	0.44008902713720666	-0.3827821189097589	1.6700309436751408	-0.5902949188569374	1.3792191916901837	1.6776087582193075	1.7611028250956164	0.369194146449769
0.7713226750014013	1.4858655207991587	1.4270634182085915	-0.09073457602277216	0.32007673026526884	-0.4490445195008935	-0.5488712212463491	1.0312905519314337	0.05541489462881277	0.2719793148785442	1.2516091388773254	1.2318010051526778	-0.8224049281490945	0.6636457879943086	0.35760855662145746	-0.8982220691276337	0.4776144549566033	-2.3293945850767908	0.8851802291918794	-0.1125148597345836	1.917793965263622	-0.42083735250018517	-0.171064115267531	1.4042754517931297	-0.1060509227683285	0.5190851479005127	0.5504129645858541	0.6264375912325548	-0.4368493561139891	-1.2075667297669495	0.9564651121961756	-0.4917448389265743	0.37366520662622815	0.24842094563909364	1.4626445164177073	-0.43444584500767747	0.9541525120319528	0.2940179065490892	-0.9986882856330693	0.7526124804117514	1.06964120241716	-0.6010004529422224	0.6039690937741485	-0.35153031686038744	1.8255841345948398	-0.5119337329512702	1.357144763049668	1.704501762853609	1.917422701676855	0.4185587880725022
0.8858936537616386	1.5937977485837629	1.6130496577983984	0.16444014303564974	0.5054269997995496	-0.31485241881812465	-0.4983972558241474	1.0030542908743811	0.18848498374561767	0.22756511829376286	1.3678295540797296	1.3766182686023332	-0.7564801238695544	0.8740114605410193	0.534082821543376	-0.8041728682859584	0.42453012792449474	-2.185448436079692	0.9738673782581809	0.007493951512268238	1.9386278590226695	-0.16064550064678262	-0.10041938955555603	1.308476640442864	-0.08001694528897776	0.7943006788024303	0.5802179793657996	0.6842170995029934	-0.4088989967086274	-0.9478260085734842	1.0506508233009308	-0.32424881135689076	0.48636884826398213	0.333544094293485	1.6590495999877248	-0.14960726639094032	1.2924941294755823	0.2252093652399257	-0.878664727606861	0.7790874927076787	1.1395676658891936	-0.36603479001050576	0.720205604397571	-0.3332607260224144	1.9637145375685958	-0.3646632551062168	1.3779149610906534	1.7221256707270398	2.0504586201616957	0.4862722740990759
1.069496768657157	1.7786057457352311	1.8060095213967688	0.40528323635146873	0.6971570374390461	-0.16056443998285846	-0.41265447323614596	1.0052893686852906	0.389028698589195	0.20899011857686228	1.4972360700792826	1.4869324012038558	-0.6289157021227411	1.0856086404426413	0.6820395843347968	-0.733184197726374	0.4062468494676919	-1.9640769555092994	1.0189075608571816	0.15578635281616035	1.9504189439486925	0.1561496841815566	-0.030566473724616884	1.2615999120428332	-0.020639594658289538	1.0121918694841472	0.6522831136305864	0.777281524586222	-0.35029011640029284	-0.6951474829336648	1.1160382281111159	-0.1283001451929331	0.61118748623188	0.43207734746831383	1.8359853000878008	0.20232598589541934	1.624647527485184	0.21950436128148318	-0.7550908514677113	0.8311767212657084	1.2121490960324637	-0.057012769525221184	0.8413702276691751	-0.28300350035469013	2.0848235913493585	-0.1611490700941685	1.4098477433540941	1.7424197517490843	2.2142606081742877	0.5390061684018648
1.295944609482164	1.9702852623330671	1.995446923074401	0.6245714485169147	0.8954855592109794	0.044238431933380395	-0.32948668262521086	1.0379536140847103	0.6168249807715687	0.24695791341393053	1.610786802960331	1.6000872016505077	-0.457004056828162	1.232770521373437	0.7987010059372627	-0.6045453347724244	0.42732684944381105	-1.6849126722068166	1.03548708315272	0.3372728007705936	1.9638201633600025	0.4283803282608837	0.1188920683237166	1.2418619190367317	0.10955305987972448	1.1666776654190678	0.7240100725225332	0.8758841716071111	-0.2713346014146603	-0.4204746404050089	1.1802502688217398	0.06670334870315306	0.7108765814902436	0.5455207625790548	1.960016975699428	0.5502827210103274	1.9473926410785096	0.2533977045737174	-0.5847768512166583	0.9339334656761237	1.2284364640482637	0.18195850718758724	0.9996305517504276	-0.22673049259805675	2.2176608859383053	0.09583849405850639	1.4417838326579508	1.7786325405285215	2.428798775269172	0.6035126744841354
1.5276788373364178	2.1461717837908645	2.14843197245687	0.8403263385761353	1.1101675642388398	0.20971127583726856	-0.18963734951372277	1.0635560197935876	0.8387247034427585	0.3081255067957268	1.6750729001462061	1.6599525433535038	-0.2901591991446127	1.2781667824355616	0.8706298514064332	-0.5009812402998122	0.5007465964437184	-1.4163612010679256	1.0503326646686593	0.5752735506183357	1.953519904147869	0.6307532201379717	0.3106913895712743	1.267840494597349	0.24444956487344335	1.2934982570619007	0.8725744670255675	0.9957506317849655	-0.20812544637421934	-0.11767335618286982	1.2982790013144008	0.23960894798504917	0.8536865684651529	0.6698630002741832	2.05699862046309	0.8373922071454576	2.235497841691153	0.3233124816748526	-0.4284491885845118	1.0075262592323022	1.25207394896968	0.44552057146805557	1.167199691505028	-0.13230774558959296	2.2956507457356596	0.3810072136615442	1.4947804781513785	1.7940443744432364	2.628381184901577	0.7075786544040185
1.746858218730533	2.359675725414573	2.318983049095347	1.0467567942908638	1.3356406612321359	0.37442081801319066	-0.01141137591197643	1.0701406581640256	1.048687182972205	0.3726598360003932	1.7271856866095274	1.6681437899154552	-0.1590311612198536	1.2900709396062835	0.9732271500514219	-0.4211730937418485	0.6285631329322307	-1.1713991255322558	1.0279076981280015	0.8239054578122266	1.978218314827458	0.8569325713814282	0.4880226495586267	1.3127627194944123	0.4236173228531007	1.3776869282660285	1.0228892448810725	1.1097015535606682	-0.08058779373747389	0.24262249743964365	1.4212373406027055	0.410240676889264	0.9797464271509687	0.8387648063051231	2.1151067508653454	1.1238701495716614	2.4513769303827493	0.4507548952011956	-0.2514957971507844	1.083452938418228	1.293519683732144	0.7041800138418012	1.3537409764104607	-0.015717092826549827	2.379676029542891	0.6783518743898512	1.5868443032526003	1.8575164559357424	2.7483574453013957	0.7972680670654422
2.004572725490385	2.5940552040195493	2.5054058438024622	1.2766611357989472	1.5321269464968352	0.5183020470776735	0.20900407032280452	1.0717357683130888	1.2585188114170038	0.42756433937975513	1.791505567945825	1.6744248314312984	-0.005829363037688551	1.276893554489171	1.0215471231187827	-0.36577776320452127	0.8143850053279731	-0.9587076851713144	1.0036024878160743	1.0852307729623767	2.0111508363829844	1.061766744778828	0.6789023090827038	1.4057700721189268	0.6149627176507153	1.4718068947886966	1.2284277397863326	1.2177636640282945	0.06014297705125475	0.5764772700813209	1.5588414895817326	0.5797561421535268	1.0919284707090982	0.9620451243757311	2.1565144767800515	1.3476751958964355	2.611384641563594	0.5726651171948737	-0.07493859512976248	1.1681530509777935	1.3332701370238011	0.932465266892707	1.5329211325037326	0.14543812115915536	2.425953958196606	0.9815654465129626	1.6964697039639165	1.913593917519557	2.8625521879840905	0.9299141665011783
2.2717714437378267	2.7953110530094714	2.6976921116109467	1.4493205125390707	1.6952216378303313	0.6369194455108876	0.3517310362661781	1.1153438306535783	1.4835105396301689	0.46458893276686003	1.8159204921298293	1.646717252946583	0.15874820771023423	1.2245275194704768	1.0437036053047806	-0.2885777577829879	0.9954725578071475	-0.7690448529834354	0.9714592198895936	1.2823520093116745	2.023846493426089	1.2701585940551474	0.8343878883045456	1.4877233446684566	0.7802787082811965	1.4829947928771245	1.399630683509439	1.3247753558838473	0.19923683027704414	0.8654823199032637	1.7367015541860102	0.6778880570642876	1.1530742085570354	1.090632630766464	2.1624638096961126	1.510990129000635	2.730171229833825	0.6791109897512494	0.030992341445834747	1.1910673658980016	1.345225768591779	1.118035814310161	1.6918667168424868	0.2785942198710141	2.456516078774144	1.2991697011134322	1.7801304914902194	1.963093495537414	2.952446723814149	1.0708832820018386
2.5170048110259406	2.9322222390444956	2.821212192323693	1.6020001940603716	1.8015204023088025	0.7511278544908239	0.5251093551713295	1.1924913774038497	1.632277106921641	0.5175186929352896	1.808908077603196	1.56025938467691	0.28942259486210287	1.1251746157601141	1.0210543820881592	-0.28641791033458697	1.1663180237015154	-0.6040289110577859	0.9298524291711485	1.4328719021366119	2.038934733040302	1.4370228740091835	0.9425042290149813	1.5586201251682952	0.9077631666276054	1.4364412508185251	1.5189848305827893	1.4306232098556502	0.3089222797673448	1.097748915588081	1.8780651748236383	0.7168678700541521	1.2067183306543134	1.1563167061126933	2.145169039330683	1.606995372092466	2.7468102123542004	0.7886401465058442	0.08475055194031823	1.1765288949559394	1.3061875283778008	1.2537374596821294	1.802720492932132	0.3947448359000437	2.4969169094778745	1.5634031766425842	1.7901666316059448	1.9803845881330098	3.0046657204329987	1.1757403937015019
2.803355178261494	3.1389675912939077	2.989058878808536	1.764044575705153	1.8580144878307912	0.8581541613409961	0.6913319624053131	1.2458291677454207	1.7787864152917958	0.5517448945497285	1.783990797791184	1.3729331681810693	0.38919914541186007	1.0344246689592165	0.9855406932148174	-0.2685364693803656	1.2744029308022007	-0.47964607057748515	0.9098801238102329	1.5240588364020302	2.0314816723280478	1.5587016870475723	1.070810320449183	1.6174980357109756	0.9947643669622419	1.3589107456777665	1.6166113636762571	1.5279892249041045	0.4220836089235627	1.3004884873652025	1.9898564598460993	0.7139641150069288	1.2467939422399292	1.2166403097284904	2.0897043476239627	1.6760412066754011	2.6965962479805663	0.8598467977469555	0.1286544187558913	1.1978682781872807	1.3506623608947144	1.3724492862853674	1.8890368560832271	0.4787725506168141	2.5192616479960925	1.7976559134927026	1.8127351320847118	2.0313569693918625	3.0331094651955346	1.3066945977378195
3.060279353677193	3.3320146635206127	3.1260064692827028	1.9187259201410924	1.8658446537600306	0.9348215133012147	0.8116971975466708	1.355920622064103	1.839818272275895	0.6061018395619961	1.726670111096573	1.1692570331117411	0.49605976777347316	0.9621619274318489	0.931134816500235	-0.3055024752301853	1.3163170351474967	-0.41260867078217867	0.8685748396373582	1.5730749425977053	1.9818377682308994	1.680019487431689	1.1339100243548597	1.6794214663150455	1.0578769703468471	1.2995473603153986	1.651446461909691	1.5645609829453702	0.4998032703056114	1.489844759364015	2.1207804996754733	0.6637964348191117	1.2777913980910984	1.1898379510763273	2.0142255552704365	1.707757066754325	2.64024259369956	0.9293692028852639	0.16685551896856515	1.2720468050374691	1.420012038946795	1.489235489267558	1.9681536133380177	0.5684515744209383	2.529918808683257	2.024392514929944	1.8586758100043075	2.064010164883645	3.0717707977586146	1.4024991075609077
3.297244603002208	3.49314384123103	3.1667630799121196	1.960919508367033	1.8480698467139092	0.9647195120441212	0.8586421240403596	1.4232540982543902	1.8334203201624795	0.6894606014482422	1.6677938846064646	0.9565585828224478	0.5585773485544825	0.8779539048418881	0.8602290142474163	-0.36090097112453356	1.3274026874411562	-0.3818446913566395	0.8081133204031096	1.623918589365358	1.9372720104574817	1.7980583413936937	1.16866530739299	1.7294007981778274	1.0947256580673754	1.1787452997349823	1.6287695310046835	1.5829672754114967	0.5430888366398561	1.647789532128717	2.234289656039942	0.5703362456924814	1.292072483794107	1.1200250808208438	1.8768788073134104	1.709290437214041	2.521215371469364	0.9839814734361305	0.20931769030295735	1.3295591276446324	1.516696669266106	1.5586707459422484	2.035314442459712	0.6543690936780581	2.5417128023906317	2.1799940895674945	1.843865361779833	2.0829710720628656	3.043833975187184	1.5071938174657995
3.5007379195237016	3.586206483794183	3.14558765497419	1.96959586216309	1.7967334287160277	0.9781025497300643	0.8481373008952193	1.466509993419112	1.7743801281446345	0.7757181304785112	1.5933806211126977	0.701368636105012	0.5616881197335576	0.7638947748577587	0.7951231142751018	-0.4339236096667217	1.2967065839995526	-0.37503308589386525	0.7447363107531143	1.6372440139272513	1.8949877781075066	1.8651756926510525	1.221205470018012	1.7287704687881422	1.0987128406725968	1.0903297612024938	1.624859954725324	1.5842755885739437	0.5430090181513181	1.7828559457296134	2.3235001855118	0.4496550439042742	1.2552691497355426	1.0402159928862316	1.7509129601636224	1.6508510038294157	2.41526494368275	0.9765702842973919	0.23167877233793915	1.3732473368203157	1.6078160997226274	1.5874225033590907	2.0998627643843832	0.6826910953018042	2.5402411486863885	2.2795700249879265	1.8269247165413596	2.0781796797009213	2.9962744550719465	1.5764058153410165
3.6444795857240395	3.6403936376446255	3.108052671005589	1.9207710530833286	1.7278506991469906	0.9892183054664343	0.8699227445139102	1.4628174170026114	1.680401787167849	0.8075601352382765	1.5602670126331921	0.45898892367383154	0.5098066673727307	0.6689317256521121	0.748548815055034	-0.5623053467131995	1.278401849584243	-0.4055695292035323	0.6975477549456395	1.607718223275458	1.8061237122475742	1.9170774768136227	1.2582323059644382	1.69779669361258	1.0959094002830632	1.0254090943771164	1.6500321910384657	1.6017090148157238	0.5501998657837204	1.8927429087583214	2.371337668185695	0.3298746170316157	1.2022880096844262	0.9703236884009767	1.6039499680869074	1.5978375466740729	2.2842603926335783	0.9658867973697405	0.22217749405851123	1.3782161209849746	1.7010020198340812	1.66172822224488	2.1047246136586084	0.7048270824917084	2.5035631433144396	2.357662789071655	1.8034665560496976	2.0818463859515584	2.980137098047612	1.6094677749634876
3.797552935111132	3.707319165905165	3.033272905897085	1.8853026651886826	1.6133839813280542	1.0185491738146282	0.8406310023366104	1.4405199078780881	1.5757785401277875	0.8287146756869616	1.5477125285613162	0.22359018796996635	0.42977838431715376	0.631213859648071	0.7047636998953719	-0.676118584597041	1.2248322197380734	-0.43474615294721997	0.6231273727077014	1.5354016241192028	1.6949506438309698	1.9832412594046502	1.2683181733379039	1.6508435860135446	1.032160609401025	0.9494091035998625	1.6051067759439974	1.5879433345494425	0.557274976607743	1.9911544477089422	2.385712076625104	0.17346464817499657	1.115155463759391	0.8613417101931515	1.4668110354069916	1.5669996648422446	2.1736150855360297	0.9597446994828147	0.2430394206886827	1.432437788607988	1.7978366923065559	1.701154030021561	2.0845965196355567	0.712983894823762	2.485905029202973	2.3931999351578197	1.764979881088486	2.0483439376818504	2.9846312738367335	1.612930580248113
3.9320291783937207	3.803496337224297	2.9518622563277046	1.8269912952916356	1.5046582288369417	1.0351812798383684	0.7899349239820727	1.4261557782194305	1.463280611932058	0.8584475737991901	1.5483191743927989	-0.01121518976942354	0.32312629627174555	0.5878769379477504	0.6146258963307526	-0.7961315190033573	1.1401602315163604	-0.49036879570668984	0.5762091714779892	1.4594600671834161	1.572780985944815	2.006055348312522	1.2962943676566936	1.5883654012272252	0.9964659075408203	0.9108224269119702	1.54419186827382	1.571812876051294	0.5581116340045996	2.0580532845349055	2.4140018115487285	0.0750729445695388	1.048086390254935	0.7686660620744048	1.3501625471967749	1.5509019248489728	2.1024740213387245	0.8998839265474607	0.27544648953395234	1.4946860337237466	1.827971781899706	1.6914546658213996	2.055030885967368	0.7037720351528367	2.4388570994929517	2.4062768032925366	1.7132055177330625	1.9958968404505177	2.9944070579094584	1.6390169758696949
4.030659847065578	3.8975133766160566	2.8369175441155323	1.762746606901656	1.398143391425233	1.02361677830334	0.6945605895980056	1.3848515994615878	1.2999205577666482	0.9184949809515395	1.5390189853321832	-0.24446083121537118	0.2541766404968129	0.5208941009613403	0.5611052363899168	-0.917844922768051	1.0429811079437772	-0.5657396115102322	0.5351803610194101	1.3794640427912417	1.495495986819908	1.9895204227920673	1.2984251803698847	1.504597519707644	0.9103994524555766	0.8820302802267518	1.46551933190646	1.5187105391402032	0.538476046368747	2.1123503493536715	2.4529684402680694	-0.03052945563946574	0.9915997978888796	0.6938532979404858	1.240602758664226	1.5234664295441172	2.042286333084731	0.8687920346887477	0.2365886762992183	1.5515122507369161	1.881672258236779	1.6759487448852106	1.973328240948422	0.6970275036606722	2.392179462425738	2.4005908166656034	1.6560155449912872	1.939472218102754	2.983669524225152	1.6522850020813902
4.071835098057591	4.006698164163457	2.6960040567948815	1.6874794167192626	1.3053364984229627	0.9810677429631858	0.6242482640682712	1.3206432370327306	1.1771214486687278	0.9966425500593775	1.5024035762176777	-0.46573006334118955	0.14626915652926847	0.47378224789241347	0.48657064327699934	-1.0475435613835233	0.8958486051811212	-0.6389933048446694	0.4708937695379345	1.305450531748281	1.3975809575811442	1.8931450578606164	1.2600722838379101	1.3928652034533084	0.8518538978394657	0.82805464828962	1.3779709069261827	1.468702043009468	0.5003399698225417	2.1182786924634223	2.4372539315984545	-0.1315590436470917	0.9641800089324819	0.6028895020992895	1.1360645816058923	1.468896636703279	1.988029919551029	0.8433882705750232	0.25937631603915295	1.6508957856363597	1.9130359397464172	1.6425452111875116	1.8457812283695092	0.6815751020079188	2.3189065079755524	2.3850013912389896	1.618395182337628	1.858682265773907	2.975984543735105	1.6358368098342893
4.068330032678557	4.116977133933553	2.5619841375300494	1.5807225725723253	1.2327606397066593	0.912405483010436	0.4899034966352704	1.2298810256428188	1.0468612729104954	1.0297940540128683	1.442706982422767	-0.6301330675633381	0.04453897792621235	0.38158014389794	0.4370705585075094	-1.144011773279653	0.764428639999345	-0.7313771399554357	0.39647817135219554	1.2141422006065574	1.2541873468281481	1.7692192798338868	1.2136355646061026	1.2282747831261043	0.7577860353497949	0.7628473076475555	1.2385001749476399	1.3627991312238694	0.4205258713012513	2.1221144161574363	2.4128568687720904	-0.19449687194624507	0.9132200070614604	0.5367047233496682	1.005530585846285	1.3941059625638972	1.9523667584803406	0.8194434551144779	0.2644210863649768	1.736012483972143	1.9568063535832187	1.6107457041546223	1.7022197748394192	0.655469995041907	2.2223137687257357	2.316248621625609	1.6104342100833677	1.8095990893996396	2.9691601287829217	1.6195229907999518
4.038729676119372	4.194131096892593	2.4016739684715	1.456854119274012	1.1869115491301097	0.8300487285156295	0.37477429423514247	1.1267500519745943	0.9325286953720328	1.0822024706332916	1.3666331544919743	-0.7587490860285777	-0.00674004883435046	0.2887288468574626	0.35257276935132326	-1.269142292996446	0.6702938293847924	-0.8520122310151532	0.3027696032178116	1.137165288296266	1.0958701406239106	1.572392119478679	1.1422842892385066	1.0175102426305618	0.6567518253143916	0.7347996557214845	1.0786067170172486	1.2645388626595773	0.3167589068631136	2.1219884714703783	2.3847947699216845	-0.24510073509496683	0.8438835697613397	0.48347664924718126	0.8930434389751032	1.2864953309523632	1.9391610889452298	0.7726786238201602	0.2661102901764839	1.7907059412697417	1.8872783786867937	1.5820701404781816	1.544931250196593	0.6507512515838343	2.1447798533740814	2.2414296882445814	1.5827276931908252	1.735117325497815	2.9669661374815	1.5781975340949335
4.0008141300459155	4.26976807845667	2.2177691836530378	1.306794832567015	1.1705640128356474	0.7234313133828258	0.2566669409167363	1.0046567994935254	0.8469576429749817	1.0811067273319845	1.3087719213906177	-0.887553529057333	-0.11693738141006223	0.17396025716696667	0.28710606765484215	-1.3597051300487752	0.6090178238438761	-0.9561083763211163	0.20053296138192658	1.0678589646585726	0.9516979649021445	1.358217623516789	1.0788011452925244	0.8121535102229066	0.5149662219834893	0.6604799925680849	0.9267906698046684	1.1876610492610005	0.1999716871736194	2.0711835770868463	2.319021279092085	-0.31754668797345986	0.7988512538227305	0.49528200382234405	0.7931065474881802	1.177088112062569	1.8859608470600733	0.6776638544474893	0.24160676405715237	1.7752713819303203	1.8116240073027612	1.5333160419123844	1.396374850227946	0.6343426807545172	2.039398720045663	2.170976574341868	1.525374418793275	1.6758848133347493	2.9392957996982787	1.5464945659310392
3.953507809513945	4.317604981547076	2.0877952171874345	1.173531550701435	1.1578335506590467	0.6412275291409325	0.2008526775098895	0.9201921658349805	0.7750794682813822	1.0561554625647411	1.2202919658745832	-0.992578473440893	-0.21417213870146473	0.07970251496095784	0.23287025788536392	-1.4345992859293364	0.5458421328055856	-1.0625345394280945	0.11411829273870644	0.9515814605012622	0.8294084157770334	1.1363003274196302	0.9856677070264649	0.5773812347783847	0.36225427982536174	0.5824124549854153	0.8259747575416295	1.1224525830771337	0.10922850596403166	2.03026124184579	2.224025316909977	-0.340561779654457	0.7401434105854803	0.5392011002111424	0.7326389689602002	1.108322629889722	1.8942591947505565	0.5761163028464091	0.2415606665468689	1.7790576587272846	1.6672756615619662	1.5094406838812189	1.3102885550323382	0.6139100000132123	1.9199205111987616	2.127906261916162	1.5190030085856954	1.6322458445771695	2.944297899501017	1.4903661157889772
3.9346421201991943	4.367543485734818	1.992171508820332	1.076820025945702	1.1624878409337964	0.5701254928245669	0.20884315030229555	0.8164855911945994	0.6892804245638304	1.0086365714229304	1.1488553798081775	-1.0478007723669713	-0.3236224381838448	-0.00426402974863258	0.18104379767824594	-1.4979974868779862	0.5308326398890216	-1.1770540833614316	0.054182513026880944	0.8480026342421288	0.6868378316830424	0.8907269045277703	0.8829998904556122	0.3604906966066658	0.2136660734100908	0.49484023748645517	0.6982801116480775	1.0359350516989896	0.025925325798818864	2.0214995158946487	2.1071019528054924	-0.3943785326750785	0.7316682030898666	0.624226071727614	0.6696085954124779	1.096176675286294	1.8791113373126382	0.49565557995728027	0.21254778645426145	1.755279251138568	1.4947320569224907	1.5421129555768858	1.201256308705973	0.6203486452605759	1.7954589247290258	2.103946181089615	1.484347076961546	1.6062288709615395	2.9382108259177135	1.440663362314444
3.9279344241573972	4.382407562172266	1.8849678319762302	1.0384134909459786	1.1610813845472658	0.4991467996213683	0.21724029749239532	0.705450831940826	0.6535939165468422	0.9875040289285192	1.0487015314453862	-1.157971660471158	-0.42150190332586385	-0.09115971638715248	0.12946508778397475	-1.525950867774521	0.47799841117737774	-1.274700230864672	-0.018829555500673154	0.7655779194750008	0.6046608816970119	0.7220354306319746	0.764469391238272	0.16288589010394827	0.019857452884018058	0.41009079039108076	0.5189906328789591	0.9069689799164331	-0.034538652079588034	2.0405313231022917	2.0228007905202565	-0.44803054186132857	0.7348430344369042	0.7238963946634441	0.6800057426724366	1.0789677716764778	1.9063674123343664	0.4356665477996689	0.18498841069603275	1.7460185155349148	1.3312260562618727	1.5733316090303529	1.140959490487663	0.6369922107399633	1.7108245614345587	2.0866224846864245	1.4479761803181164	1.5798790820680737	2.905348042054461	1.4171554899536054
3.908795131451469	4.337160476161506	1.8322647467111577	0.9648022380135257	1.169371911371265	0.4122649024099293	0.26219419726888826	0.6293102169683256	0.5727434722407175	0.9699747922073427	0.9271424860383217	-1.2293166328955625	-0.5127300907097377	-0.17500762270044606	0.06178716855208806	-1.517273211075507	0.4522440352512402	-1.3471716831320797	-0.08033995036531487	0.6912340960011625	0.571436844836658	0.5875759117033383	0.6405250139906469	-0.0033512657538096067	-0.15572045384430058	0.32540448772775393	0.4107024313773304	0.8037228289117495	-0.07653579635369837	2.0656353037427744	1.9189648338345247	-0.469413510735904	0.7279930900150821	0.8526690988370721	0.6840791348839564	1.0928105031538182	1.948686770515197	0.37506575290431626	0.06562243780694389	1.6657010898642508	1.1307911742288277	1.6654726003445965	1.0765357094810435	0.619391203967304	1.6494234659671043	2.096886997153524	1.4284619962273841	1.5879881071852233	2.8321288419377155	1.4025432761118588
3.9380565728422257	4.237912846358421	1.8072847877064937	0.9288431960060063	1.196379276976154	0.3440028567696011	0.3221694828038073	0.5699759666276084	0.46319226668069735	0.9596837678090552	0.8301408457974734	-1.2639334405721931	-0.5730331708111267	-0.2547767324017408	0.04605402716589549	-1.4985507969375935	0.4203083820088366	-1.3931711587620523	-0.13770524214201638	0.6361076803647829	0.5932268105526782	0.5177204895584688	0.5127952028411045	-0.14313597342049053	-0.3301955958091358	0.23754420113921304	0.37425034350263164	0.7089333057321667	-0.14313514591261095	2.1019453805920962	1.8164840737461962	-0.5384352830688354	0.7458327013989308	0.9332832393026285	0.7103620223745053	1.07617749674431	1.9607708240193453	0.3699708240622689	-0.05193201713355474	1.5839906540486015	0.9467218964771608	1.758452712332349	1.0250204520265218	0.5924198433465929	1.625541320845453	2.1529809222765985	1.4526847444633821	1.6080019730451809	2.7824444562743893	1.383286000464374
3.947720362297531	4.1016847495398325	1.7832035818588075	0.881150223946188	1.2472074280008054	0.2829075418559888	0.369834278909131	0.5402422552265371	0.35657235740592	0.9182980016661431	0.7480695967288005	-1.2957691333638102	-0.6619426870501602	-0.3192597205728236	0.04561532820536941	-1.47130066227982	0.38864749775258867	-1.4458335275266585	-0.18923682729004063	0.573420780199431	0.5949613989394573	0.4665995183443328	0.3828768354628735	-0.24227456574620782	-0.47414189032330406	0.17076101166960872	0.3299953681760089	0.668193573041195	-0.16764053935266554	2.170517418668847	1.6621283861539535	-0.582096241340912	0.7234183398855325	1.0211223245996623	0.7420045580664733	1.12674250752043	1.9948008960395651	0.32493496083641	-0.12763201958356202	1.4610025301773246	0.7377079353881262	1.882671268355492	0.9658625652572768	0.5500332037516095	1.6326910834626585	2.2018299452632952	1.484422411342238	1.6038800367018733	2.6861021907566824	1.340335614806818
3.9955986021762238	3.9285863613858076	1.7388219376191998	0.8723434600673372	1.3238663383044478	0.2577362495503278	0.39479561787326833	0.5235757216792502	0.2065162630941876	0.845556351500371	0.678221600170261	-1.2849002587577778	-0.7408384386060711	-0.3900407118314845	0.06634923913338311	-1.4462600316087062	0.3821565910474788	-1.476459580315694	-0.20873973925030592	0.5124484932792608	0.6223092215519223	0.4174857111934222	0.27452193704208117	-0.3105958396555878	-0.6313768382648709	0.10049640203549937	0.31511220039472454	0.5982428090182536	-0.15374190558049297	2.257496011926957	1.564511989886309	-0.5973922314035696	0.7196710122309163	1.0982815223298696	0.773630071346664	1.2018944423268763	2.013294471673974	0.2760665095349334	-0.24029490574367407	1.3258292420198305	0.532319031691509	1.989591866249373	0.9690568972012338	0.5272616207955709	1.6418878376520207	2.237118475864457	1.5153460171521247	1.5821361052166143	2.53707608297453	1.2918443459250994
4.077541935242624	3.7364062340416537	1.709370728566355	0.8820768614522937	1.369382200806895	0.2372407149185835	0.4306628616085629	0.49482304741067373	0.044808494184782235	0.7922817330804566	0.6524905629959212	-1.2988260461090007	-0.8256550176561127	-0.4475482009551678	0.07960150608580163	-1.434692856143833	0.33437734929412705	-1.4898578337537913	-0.21444305264230076	0.4745227916359802	0.6620949593132163	0.39472398520659124	0.19076612268407864	-0.3148701804302373	-0.7500528984400661	0.03759502366905493	0.3311043905979024	0.5734748547534587	-0.06899183172800297	2.290365339544637	1.462011275924618	-0.62778657912744	0.723326114036591	1.1523503497407261	0.8346963139114978	1.301317970948142	2.0341077989559055	0.20969911250202683	-0.36079514732610674	1.1825521602417335	0.3371183799145675	2.1157746375283124	0.9661392172202804	0.48520885401296504	1.6617253143037505	2.3119888624683678	1.5402463779695	1.5613691969722672	2.3774309571112466	1.226547892369331
4.144894264234947	3.5592678414190617	1.6723279636197048	0.8713475909419355	1.378067407640137	0.20421909832082044	0.4278029578628956	0.498958792184915	-0.11844270643719967	0.7342206867149975	0.6316406011194458	-1.2561976530446286	-0.9355299600466864	-0.5103698645297021	0.12443578862846687	-1.4376021583910712	0.2603018691243896	-1.4782548282763062	-0.20415416958896593	0.4255678544089851	0.7190350461937502	0.3480306104530807	0.11349174847086904	-0.26126267581639157	-0.8274165392144306	-0.04279107650350272	0.35653341724342696	0.5135536650013386	0.018475399165756884	2.3258653461286793	1.3409065038417158	-0.6537936893856011	0.7070273703742015	1.1988149115599596	0.8986284497231065	1.4146716755602928	2.0845150759668316	0.1388451741221233	-0.46408109389668883	1.0176404367052356	0.16481484272015406	2.187803449963932	0.9949195776189134	0.4157890404899559	1.6901426791300729	2.341092823811743	1.5683351887342103	1.51612812432552	2.183971656617904	1.1674652813073416
4.181671855558855	3.349902373777984	1.6424858563601021	0.8762992892911157	1.3708520253717051	0.15737983001222539	0.4335084638380834	0.5209041341336709	-0.28633455885473574	0.7028587549573403	0.6276100050865423	-1.1643536313081027	-1.0374088039563116	-0.5709337941864294	0.12561500192908864	-1.4466884287668926	0.20494527498141388	-1.4736723228643598	-0.17607495400561077	0.3704263817956994	0.7810022164087908	0.3594858256746304	0.07866925198069986	-0.23690776122831353	-0.872716190930398	-0.10573188442480017	0.3671084342869186	0.43705651552624925	0.10641701528244574	2.3641979903192794	1.2221691945428987	-0.6501261847905763	0.6700122648851442	1.1936222334834274	0.9718898034211584	1.5359757646816028	2.1570969234139645	0.13161962333138963	-0.5463859723300156	0.8865960968274906	0.0030941488222428148	2.256236313664254	1.0159432254191105	0.36163046417257144	1.748329669064745	2.3715088423386597	1.6105726427952096	1.5366919004864987	2.004557867670807	1.1118940169041254
4.188863211788929	3.1549113893960437	1.603706252501184	0.8887568691179093	1.350565618266762	0.09722427805431075	0.3882948996622763	0.5530127544301464	-0.45503502724857103	0.6563095853998415	0.6620859961537002	-1.089494391098237	-1.1053419999790637	-0.6701260647497369	0.12290338625329629	-1.4832926173519991	0.14922059686573155	-1.4594685350347194	-0.11850817575140857	0.30105512494509906	0.8354567977271813	0.38435008234051404	0.08636754047539816	-0.19636304530396578	-0.909596971372315	-0.13248153254838702	0.38035006600052695	0.3715912238757724	0.15537433973893194	2.3813905579549726	1.1349416229063458	-0.657678249670406	0.6575408939538095	1.1500815653353391	1.0304217918766625	1.63218734149428	2.16843591779521	0.13190483133877828	-0.6393549950118526	0.7563057104747152	-0.06300429114473151	2.3207684536676725	0.9637891015757972	0.3221267879789626	1.7645377587151228	2.3979591329977787	1.6202916377349752	1.552539837179066	1.8408596684704648	1.066472492680432
4.115988448413283	2.9373164870517345	1.5517380558648164	0.8271814190663933	1.340720555715748	0.02642464930032864	0.3290330919999316	0.6268724210772464	-0.6329121462925594	0.6210651304914432	0.7396419200747253	-1.034078231834947	-1.1001141381415678	-0.7299401768415065	0.08928645905726626	-1.5131734180528575	0.10522789972038586	-1.4624060297173809	-0.08064818239822157	0.24821078237104902	0.8849937801963241	0.44327050625632325	0.06885462514736167	-0.18195900572027138	-0.9382438014255128	-0.17743775381533614	0.34515165090295974	0.28853980226503706	0.19660272022253547	2.345167673581306	1.060712309163636	-0.6189063207537688	0.6081937133675255	1.082325952378998	1.099188008926076	1.686239533477173	2.2265595909114344	0.11877851251352436	-0.7250282561055862	0.6377538221403783	-0.11767809287797507	2.293770141809153	0.9352635271774558	0.27085765129346673	1.7988997047300714	2.409817343713435	1.640546202034193	1.5780069004936745	1.6928684433432746	1.0297269609356423
4.023276438906728	2.766635766477246	1.4874775178594537	0.7381536399422901	1.3573807039512331	-0.03590550372418411	0.2471964609449829	0.6905628906005632	-0.820390611381687	0.5887022577617358	0.8370856920232642	-0.9473752191922818	-1.111150019110487	-0.8033680791782322	0.058941484082308815	-1.5567452922551153	0.0722888744307523	-1.4812522910617942	-0.03894423091732358	0.23006336095497945	0.9333933394344094	0.4132793531925162	0.12085871006304028	-0.18590121757798256	-0.9339856500713853	-0.19490654189070747	0.3548185790999503	0.22973708444059246	0.19489128826925717	2.2459474057881077	0.9570176011375622	-0.5259291464910918	0.5823591649466999	0.982887684496433	1.1065672244314047	1.7070866588171554	2.2653771712146265	0.0668807808968856	-0.7793267418793762	0.5232322516984572	-0.11323626056451977	2.245199106126138	0.9268498850036402	0.24498387296846585	1.8150506931785206	2.3850276134594055	1.6622199496578236	1.5743908816273056	1.550996851031031	0.9829192138005929
3.9168112400974904	2.6452063292860624	1.3995185415304627	0.6775642761332523	1.4218343348530043	-0.09703224323999494	0.16585199379765705	0.7703169183597168	-0.9083435502300177	0.5275025868676694	1.0073174160550715	-0.8585786401944692	-1.093240079982555	-0.8459051734356748	0.057904642890612736	-1.6217035620210125	0.03127776363814565	-1.4944480150828987	0.03085870652078527	0.21243164099794343	0.9260170673618419	0.3991470190444195	0.19833590106025442	-0.22866393720194916	-0.922054276174376	-0.23099315622377511	0.3194673414227563	0.17087701290115637	0.1649243307146763	2.165531350484046	0.8528018065187777	-0.41693395639093556	0.5977913336511154	0.8807522228793754	1.1153599384546662	1.6948868242609385	2.3013876909304525	0.0070132574761496095	-0.7770648803258192	0.4682472623535934	-0.09025935083690094	2.1256540960239674	0.8927836657929829	0.2689352285242525	1.8101806527898165	2.3209848412311787	1.6730716720811103	1.5656107746697616	1.4611838635534544	0.9677061619051189
3.772389719483597	2.555440005351005	1.298006342576757	0.5586129266416086	1.467827341897013	-0.1388279992548967	0.09874592437390403	0.8201840863871614	-0.959831855665089	0.4503408462053998	1.151163718607634	-0.7568468993333382	-1.0433747547955265	-0.8652653744255827	0.06012450715723429	-1.675697430737512	0.02453450979217763	-1.5475077067962255	0.08746355651188716	0.22013987211280694	0.9177424846984381	0.3249486429413387	0.29743293562412987	-0.27670508659060433	-0.9171170873757297	-0.26758057352371456	0.23081566614994772	0.09961197688823717	0.13934968082031526	2.05453830991373	0.790848268061794	-0.301244502522381	0.6522037144711753	0.7829588683166887	1.0810913411125174	1.6369102285035548	2.343506688617421	-0.09261006826679677	-0.7703236904746029	0.46645317898781746	0.03111861298423707	2.008516610212655	0.8602642257706646	0.320610517380539	1.8246696501942619	2.190130599752446	1.6404874028555843	1.5103034744170993	1.35607855634047	0.943048161126921
3.642530724655323	2.470124090292777	1.1987519716652868	0.46825169804079597	1.4788087366293357	-0.16926889364012979	0.09094640478591616	0.8165536571193253	-0.9566560553461698	0.38364569132385984	1.2772256037154517	-0.6617796609135719	-0.9835677897578465	-0.8810618192634012	0.06692016332507618	-1.7180399311448156	0.0418757905655346	-1.5775138607394577	0.13878859298764154	0.2728035309639828	0.9006428875296215	0.30644184543998365	0.3830683245089639	-0.34853289736665405	-0.8888898090086036	-0.343205031125156	0.12660691211619332	0.039907153916384705	0.12747254605255692	1.9367979131503699	0.8377572527190468	-0.2033368849831943	0.7358743108402053	0.6907892787179472	1.039877741618785	1.545615506530194	2.329990913393318	-0.16326579551967188	-0.7933470504563109	0.5119365028108949	0.18166679792371587	1.8233480095140444	0.8748050909738849	0.3662611771544467	1.829265431779764	2.0662314192692746	1.59082379111651	1.4824001650141039	1.2892319492229674	0.9110301371251917
3.491833448321061	2.4067372671564873	1.1223029148546435	0.3732740829475193	1.4482783580137604	-0.19426490856401935	0.17073847830904088	0.7898385215105449	-0.9259572557981279	0.36162526235924297	1.400387192953383	-0.5793880988295006	-0.882191748836291	-0.8878034765727048	0.09859540876850642	-1.73925341908121	0.04204198207919148	-1.6255667298789729	0.1833783515092462	0.36504351255176987	0.8825836750595226	0.3170126917743017	0.45690118519855594	-0.4121734931626774	-0.8643708903311567	-0.3870966591730915	0.03754474125179985	0.022342195319826414	0.09770806405785101	1.8480404443419167	0.9222469529151345	-0.12267880297924401	0.8134936734414498	0.6304406845579529	0.9925293358473386	1.477346956512092	2.3160854923846705	-0.2522731391887875	-0.7329817897126066	0.5912992563553208	0.3499358575075159	1.6168679206723138	0.8599809189494441	0.3951579442362867	1.8255002131314004	1.919276959730094	1.548822592022878	1.4567243270582557	1.249988357415875	0.8979421862020143
3.333494929406412	2.3607850567932784	1.0662700023051235	0.24662743267992307	1.4375308770990705	-0.14543969217050715	0.25379752945921724	0.7525102805732333	-0.8248548378733208	0.3403237510581606	1.4866359256654884	-0.5117401123610364	-0.7447603824904193	-0.7941815500525788	0.1775393748689102	-1.7476793168486289	0.07641595385566899	-1.691785153860831	0.184685732843932	0.4536218255682064	0.8778340404383252	0.36146751509390235	0.5538573211818673	-0.49135366211396436	-0.825669732786879	-0.42309441414703375	-0.0545228048026854	-0.021216045267615984	0.00889522913876829	1.8201463044804527	1.042971887064983	-0.01484113108769789	0.8993428879779181	0.5321148528999659	0.9385679358806751	1.4691863518592618	2.2855300136524703	-0.32903586180460204	-0.6955587095738308	0.6748070687049377	0.4803163505184599	1.4339782054820662	0.8589285006571936	0.4484129129265447	1.8190425862951443	1.8044338708731051	1.5088548259406527	1.414873159725755	1.2003046730283065	0.8864234183273461
3.173423310115357	2.328251555664599	1.0242074789465694	0.15257139351419588	1.4317213565210223	-0.09654325907497101	0.3368877403373113	0.6638336239139319	-0.6767915673147322	0.3241276720921641	1.5396924650264556	-0.490929986115394	-0.5891511571551835	-0.7072853957305829	0.23529202715864056	-1.7327586151932288	0.12232801846939852	-1.7243627743208076	0.21062113675695632	0.5532453722063206	0.8668389945078012	0.4728018190861583	0.6885921906747285	-0.5614898665900228	-0.7747777155871459	-0.45503654415886147	-0.12985484527351093	-0.04882907678928808	-0.07070561832669478	1.7507425843282174	1.2373326143758412	0.0527805957492149	0.9857428474424956	0.42573680014561016	0.9036621329243409	1.4496579604457511	2.2401760498007937	-0.3721573717571999	-0.665952573212057	0.7999841181419141	0.593245089947074	1.3118722940791376	0.8914793135825333	0.5217473765011618	1.75107571777566	1.7365378469816406	1.486074278030368	1.415976997063909	1.1922451712103501	0.860400413458678
3.0383186557406985	2.3386039380031796	0.9596419777962225	0.05221248390858888	1.4056233143628438	-0.021605313920575086	0.38783860939012904	0.5270284914850745	-0.5288677133037814	0.30264343474984734	1.5366298583469349	-0.5244876197566206	-0.44521115116807036	-0.5864440489908528	0.34783226181976734	-1.715493853615681	0.18100092224027323	-1.7049027822783103	0.23034077740754344	0.6765488382124367	0.8504144772383386	0.5508501616538377	0.8310208061724017	-0.5902899621211358	-0.7508225073504631	-0.4118112755879456	-0.16674331406219206	-0.04904639873455681	-0.13955840345401663	1.7416700954510205	1.4869549510623632	0.06861287749861264	1.0705309426830343	0.3886303046090242	0.859609053292773	1.4401945208689118	2.1666135434540577	-0.4692242886859927	-0.5833802461605102	0.8937769193988145	0.7011785948349809	1.2045430206685586	0.9396728460929531	0.590798391825808	1.6869484725009911	1.671142332578397	1.4312739065528763	1.374780586408605	1.1672938698888975	0.8472441827233205
2.925790994177333	2.3893288211074215	0.8628269367823475	-0.02500636306080457	1.3884954045694424	0.07861902311794988	0.465485455491235	0.3915624303512519	-0.37282930925104474	0.28961449592686883	1.540727288242629	-0.5866281685193453	-0.35374766165506805	-0.444980844449105	0.4334207579302853	-1.6927942870823927	0.22702625367000998	-1.6524642487409449	0.23862113733645648	0.8160517292473966	0.7793978192289457	0.6218687406379099	0.9582892081374466	-0.5846012393792227	-0.741372652430784	-0.31415712568002646	-0.20031353246320438	-0.028931675363201764	-0.15836252189476752	1.7500755991511923	1.7260865507335477	0.06962200320081631	1.1574277036546448	0.3772158735466694	0.8390005867680866	1.4319288061442463	2.1056445499576695	-0.546146364947356	-0.4550640886509657	0.9994621396221766	0.7490176842017211	1.1203390422342883	1.0109226102417184	0.6532610568959469	1.6724793740002475	1.6534068301706881	1.4157640192802743	1.314626807127323	1.1384772467873718	0.841864395520336
2.872457579277995	2.458714710023525	0.7884693417371424	-0.04720074701444144	1.3477647513945348	0.1844381789771466	0.49781886649372165	0.27416794621744633	-0.18377598035496404	0.23653264224311163	1.499415147781473	-0.6586966050035609	-0.3001580489506373	-0.36694099440102923	0.5247168631973383	-1.645213092544039	0.21264464172971556	-1.5819055219475895	0.25462284625767084	0.9214929153376021	0.7305924160122522	0.7127865067613489	1.1396217857833222	-0.541099249508042	-0.7485885437518818	-0.20567023892281694	-0.16506655015346017	0.014256329248932243	-0.12068723748289316	1.796313694467905	1.9916724147145501	0.04221737229706174	1.2615431176290732	0.35308750312367315	0.8023676473568285	1.4374439934429002	2.0492506222105606	-0.6143854184334832	-0.2411343683999691	1.1001017928646257	0.7969668694340944	1.0712207969611196	1.0700434199437563	0.7449488108055778	1.6307781931980592	1.6347030880433853	1.3992656576271278	1.269304634665747	1.0813123526087098	0.8488486140671316
2.8284353820317514	2.568000032878989	0.7617000071012229	-0.09743443301605861	1.28445293709409	0.31954386784340677	0.5139731880005366	0.1966652729033758	-0.010679146926708533	0.16672237272093918	1.4278485661797502	-0.7306889506789874	-0.23440310183437435	-0.23605546767539196	0.5982173440514611	-1.5771555425854407	0.19846269554762183	-1.482424110625407	0.26361675313492966	1.0269623332595066	0.7045484470276607	0.8267117858018601	1.262615968846212	-0.4990319182714823	-0.759666895500433	-0.08364674787832807	-0.14043582288357886	0.053626828528928874	-0.045436761043771236	1.8822874130749554	2.273069556507589	-0.04975497700793015	1.320163085293275	0.3318205500113277	0.7896632540339283	1.518820387713411	1.9542354473075103	-0.6451060335961875	-0.03544021753681614	1.201352762118194	0.846131980686909	1.0627623022474921	1.1071471065832654	0.8408555050833832	1.6202940664561314	1.6718675436778194	1.3696207520647534	1.2351968068820454	1.054887119916383	0.8716990597907435
2.7832102124559066	2.694495485559392	0.7380609853050215	-0.114209950515703	1.1657520487892494	0.4634425136992462	0.524031388378858	0.1584987853060972	0.1002247974783917	0.0945054725170403	1.3119814156806666	-0.8864670491962301	-0.21305411919188733	-0.1718845453355517	0.6178641201676489	-1.502260143171764	0.19237347977703095	-1.395669147219086	0.2800894686836981	1.1034696561025394	0.7677354984643413	0.9168974849469256	1.3617152146017744	-0.4637010715888744	-0.7671720985292245	0.06315824696355973	-0.08855068760498497	0.0966188928710553	0.1102800826231259	1.954063215705925	2.5726224371763813	-0.15631994545635364	1.3127737066606653	0.31455654656781207	0.771119393277645	1.588554295791806	1.8512410919328417	-0.6483715808997185	0.21356953154029817	1.281226823355503	0.9419095379893678	1.0877449433372157	1.2225261862601833	0.8901306566524887	1.5908826216144214	1.723793126972231	1.3464551985091586	1.2506332193963003	1.0653186970055057	0.9123132798397741
2.7496952680225046	2.8030150874383692	0.7434954085346543	-0.0765834232029662	1.053443344523616	0.5998449167718222	0.4999329341878239	0.16594534544075507	0.2071288123287915	0.038112524894754155	1.1766692832998136	-1.0602095946446897	-0.2116996130653724	-0.1814035893492693	0.6084861115898106	-1.4168192890152	0.16985040069474344	-1.3169128578710159	0.3402834147658814	1.1421679688733142	0.7951801563082708	1.0373867013319482	1.4254244821544435	-0.4385095233746391	-0.7675976154051452	0.23833673995378651	-0.0027188264563455357	0.14916812790547299	0.25945645566592623	2.0494100509224755	2.820573458383903	-0.28079714300042485	1.2187459734445167	0.2902688614255549	0.7850938003725404	1.701171346623195	1.7989621055847873	-0.6254963882860546	0.40495075845943784	1.302965806548181	0.9930758608174919	1.1230543100740398	1.3173151346150114	0.9039273405862209	1.5210539078441838	1.809159475435497	1.3444253371014023	1.3299959871299927	1.1017931512070005	0.9617651881337341
2.7023281663500844	2.9443381208621973	0.7608050065670299	-0.038978871931578875	0.9690533843151558	0.7233127366442323	0.4404106631587835	0.22559699014786783	0.28490048299073517	-0.04093967773268954	1.027641520285856	-1.2113796471455882	-0.21907083379432074	-0.21862704941091052	0.5833590172987151	-1.3249943732469862	0.10233712589635724	-1.2257130329824817	0.439395792373192	1.2018717054891468	0.8929284056696849	1.1338379149928133	1.5272022170800197	-0.4257801419486723	-0.7525782615627886	0.40445164498151487	0.08747575287983138	0.1792939444193181	0.4171349903437768	2.123876896541416	3.003757254499716	-0.4126929831916531	1.1193882822037158	0.26048905793610894	0.7972086508342302	1.7581533714487587	1.878748876117713	-0.6016810977637765	0.6155757232806518	1.3169654978416576	1.0538205239556795	1.2034258423190407	1.4151786274658988	0.909946881201767	1.4489999775381945	1.8632732174186857	1.3465861573096596	1.43374866344431	1.1542876490166676	1.0630464540324964
2.663010770643333	3.0557539659310153	0.7907102829768446	-0.023475129211953348	0.8936137729129978	0.8481162632618993	0.30661119096434053	0.34856326209827654	0.30509190999444324	-0.11701956853845656	0.8475646541583721	-1.3330443567817356	-0.2595746764246251	-0.2732314336736751	0.48559064974372	-1.2211582841675404	0.06908503531524679	-1.085712528145298	0.5572659379965029	1.2661960518930369	0.9906092829502601	1.24674646033899	1.6215130841227388	-0.4185905357866422	-0.7134873782816861	0.5508058285795802	0.1849507923719112	0.19845543064525484	0.5830963135227788	2.192399749119079	3.0800115292192745	-0.5391538172552703	1.019285823729957	0.20495132203808217	0.8322718401727858	1.7935410178186024	2.0146869267644774	-0.5578201565186501	0.75074296752122	1.3197794233989337	1.073503326411575	1.3078864708799693	1.4473425079206457	0.9424478440349635	1.4141370982517842	1.9289870930066038	1.338357843908115	1.5559638847502597	1.21152497496295	1.1229539799701298
2.596775037684215	3.148944687722249	0.8562992494480536	0.029944373880747187	0.8118179764117016	0.8958190573255912	0.17695748062096375	0.5214595890718029	0.30796910541678507	-0.1525224960043238	0.6333646944480257	-1.3896973466669214	-0.34976995820858353	-0.4171832787543372	0.3428500812169526	-1.1219138845917302	0.019384504642382182	-0.9124346950243435	0.6658047898054917	1.3379667321197302	1.0346729342733707	1.3413854938168737	1.6679425661672709	-0.4237346105203221	-0.6312000698056677	0.7303822122113319	0.2799393135806246	0.23468150921473038	0.7543153523784291	2.2220265599711366	3.0900437081281202	-0.686195962477637	0.8889646087899555	0.19591340247699668	0.8611663202635045	1.7600568353546844	2.1529235854890603	-0.5009705219689948	0.9442070543779719	1.2879092682522093	1.1353518711051802	1.3881095737605524	1.4735778603984544	0.9600198812407708	1.4085939558161078	1.9809848009237765	1.3191252675370246	1.6919118773305855	1.352565555501437	1.1964599004301828
2.5396320421270104	3.2003691863949357	0.9284478005472276	0.08265142789099633	0.7687193224741525	0.9604434108494508	0.0360501549015654	0.7250100711089453	0.2293103616637072	-0.203891669332313	0.4318921789709521	-1.4259118942791447	-0.4480274119430767	-0.5989574122703625	0.20321081461841795	-1.002275259305512	-0.02046717334088003	-0.753286032279367	0.7674753558834937	1.3948885040399495	1.0895958195081377	1.4565681556567165	1.7177990873608688	-0.46439632329771474	-0.5279529731758164	0.9434618124094989	0.38861759994836137	0.32561829987588514	0.9378390737356914	2.2822281203849437	3.0335880570654665	-0.7860084256219784	0.7782492172465428	0.1648817958530993	0.8542425961266418	1.7526982470482957	2.2473739250300175	-0.4041446817494063	1.148936687514702	1.2380350159535198	1.2607228073698882	1.4610200566208145	1.463292301677719	0.9761861716606901	1.4765028579639374	2.074856141852956	1.3008338417981173	1.8098289040871784	1.5388476392267476	1.2864302821652998
2.5004807560403957	3.2330782800137263	1.0379384508038594	0.15866513710897795	0.7857136238666348	1.0074482936295948	-0.08562826302967362	0.9502676125690058	0.1423676677104419	-0.27524281723052313	0.2503958644191253	-1.4839553163201056	-0.5614293883711179	-0.8225218059769095	0.05085939667987882	-0.8837354650992684	-0.13088661407119181	-0.6321849890606775	0.8716845291952794	1.4025619158957177	1.123288364148514	1.5036072368298976	1.7114942653821434	-0.49455550225601225	-0.43787113007934614	1.1090264179977545	0.5003640408513154	0.38181535737069006	1.109271387592715	2.3076898137460655	2.940082015842924	-0.808196389760103	0.6493997441440535	0.0779369436290193	0.8533841700860713	1.7232259128724121	2.3815389363316064	-0.26838313880044895	1.3400281022937413	1.1418757440342404	1.4176230560925305	1.5852722566332251	1.4969535252311963	0.9798342554384736	1.5445605693046716	2.1496411936021027	1.277367810550264	1.917653403179982	1.7378219225578788	1.3687416185240977
2.4511351782328408	3.146136585076464	1.190350474687078	0.20261721980750474	0.8251538723041391	1.08450179010993	-0.24987933835059478	1.190552238396106	0.06471475097741285	-0.349726099239252	0.06796071770460521	-1.497002726743174	-0.5895355113624123	-1.0233606532244797	-0.07669322679425414	-0.7733170726199174	-0.2086999434082613	-0.586845273931145	0.9609037649974447	1.4207893275016013	1.1454393141334076	1.5616157211378086	1.690485634617276	-0.5544396082466416	-0.31887056357634624	1.2235807037028759	0.6461309361632825	0.46237747878011143	1.239071974198006	2.3343722017663664	2.801504508349143	-0.824100450917802	0.5474284071464697	0.014934889186877126	0.8294437083094692	1.6970376059829477	2.5238945638018535	-0.16248882309031276	1.4733356649933316	1.0632330503811074	1.6261845718887984	1.713780421288045	1.5400732036984908	0.998384029981396	1.6569071840986176	2.1838645253456264	1.2270696438960376	2.072079022639675	1.9311602429646644	1.4318520476594099
2.395218817874011	3.0397736721348574	1.3235398134421907	0.20866346679679088	0.8746192903244996	1.1696637016980596	-0.40042514291326486	1.4105538845165324	-0.03322345449736986	-0.38928972647497184	-0.10371931816701423	-1.466618104885796	-0.6044614275645123	-1.1756361433537132	-0.15571271381304155	-0.6791157085443278	-0.25232433096154255	-0.5558778312995823	1.0665156112883	1.4240585736123372	1.166116718275291	1.5198924367457303	1.612658462482375	-0.6336073716080272	-0.17361689828686203	1.3656413897393065	0.7872492837890539	0.529401021356058	1.3191553802996243	2.3474153018426516	2.6518903658677866	-0.7861998078677438	0.499854660030908	-0.06255998510307322	0.8334865311065064	1.6822691992511245	2.6111017204642204	-0.10351734222296753	1.5724951472486863	0.9789831485782428	1.7932682010326377	1.8302806503614568	1.576486686471538	1.0182967041065392	1.7860666421815459	2.2127228448578604	1.1596352536330943	2.2425072231322405	2.117498128203897	1.4660936067055657
2.371336948708776	2.847767760084815	1.4348845095294045	0.21799406861095183	0.9420437588649089	1.2235187758687671	-0.5351093915870904	1.638575472202751	-0.108508462645974	-0.4245388942577839	-0.2406920149848933	-1.4462563882077328	-0.6061062540701965	-1.3275932297342505	-0.25072074274164163	-0.5849311886900261	-0.2619411717451886	-0.5154735338671369	1.2091303768551735	1.4103134358191871	1.1442803007715459	1.4731716960046284	1.5107058185987903	-0.6842338451281829	-0.018758084301953692	1.4601704140834608	0.9316351326857475	0.5987814817693196	1.3504338514030727	2.3535396417139185	2.4635419930012556	-0.7271311641163029	0.5070708976829583	-0.13503033197816436	0.8641772302732773	1.6296373181548813	2.7023593809798783	-0.07073360996539649	1.650063552390267	0.8756824421124563	1.880564479482579	1.9212925889770278	1.6016458533063225	0.9927161718121402	1.9011662270442176	2.190799086151685	1.1429803122145228	2.428307090178401	2.242482158721873	1.4708435099840869
2.3548759095855716	2.605558922214862	1.5428849932781616	0.19810433338074968	1.0217880849314187	1.3035882903826235	-0.67997922000903	1.7988862617246457	-0.14600803759987935	-0.41100368239242063	-0.41871473132294035	-1.327636162872926	-0.5196996814364864	-1.448196622346698	-0.2924487177572407	-0.48040228209271757	-0.24430673327072266	-0.46508144610625823	1.3240004767215445	1.4086439935047244	1.0859600570130827	1.404521576464678	1.3912321291001877	-0.7095868187695372	0.1275671975180171	1.5730703728132187	1.027182975213209	0.6564207998590963	1.3362261604432804	2.366526103942769	2.2184176594008416	-0.6665712367605614	0.5979612119247536	-0.20378420114768292	0.9119017604182803	1.581410344018662	2.7953699441076605	-0.05512142489822943	1.6651552958469806	0.7926438282340332	1.9115335696153917	2.005097787185563	1.6374176176084845	0.9560225436031397	2.0811310469579953	2.1726552920576596	1.0983676094446486	2.5873248910162068	2.2965394996503607	1.4224299042643218
2.322715860913174	2.370935679917731	1.638252272421631	0.15276279774530177	1.0445069842922254	1.3881787328735673	-0.762106890912402	1.9489131778365312	-0.17771011483681337	-0.41030901015217325	-0.5618273302609131	-1.1772554167859193	-0.43308428763101936	-1.5355685236530963	-0.32898561848885555	-0.36286642608491293	-0.2367920602980292	-0.3995866914887102	1.4210166050379445	1.4191349421640451	1.0657000394152434	1.3064502417428714	1.2684173689983906	-0.7154696250760805	0.2802310204780258	1.689898048552994	1.0527223665589789	0.7254348186681103	1.30558224632371	2.3469174849730967	1.953977595403448	-0.565259453338651	0.7564304520057163	-0.25837224281502713	0.9812999345049148	1.533006714299526	2.7789152126947054	-0.0503461231009117	1.7223577378868207	0.716573896231779	1.9260009457993135	2.081470632353146	1.7065463833742236	0.955773324375334	2.2428416508189635	2.1337687303942663	1.0518573268836846	2.6919073102473354	2.3491802635467893	1.3814376931269579
2.325379639993913	2.092899983262405	1.7099523850980123	0.08836519864180503	1.051944122145962	1.459884468648348	-0.8055001677006539	2.0805978069282025	-0.22279725976726902	-0.3830390384151793	-0.6594481017801395	-0.9619201819272961	-0.3061000231781323	-1.5830102548429017	-0.34202817001401786	-0.2606841795244478	-0.17828833417936735	-0.3081628257680124	1.4818057762193169	1.3901267350933995	0.9629653823704338	1.2117353595355727	1.1613159822102772	-0.7089204866374145	0.41628546824133383	1.8161116726763105	1.0953979405094274	0.7835281731268479	1.2237196062940878	2.3316073805297637	1.7423800741380198	-0.4191732809364656	0.9542357567704081	-0.31728239910138395	1.025034411329389	1.57703281867399	2.6607609178422873	-0.0682992077364136	1.7521653847389296	0.6278244858649144	1.9437263801662117	2.1419150276604966	1.8172585060532587	0.9524883720942136	2.3873570063719756	2.1470376244798848	1.0118625092108506	2.743983337571197	2.4156371617071004	1.3095884121793142
2.3266460412387167	1.8328771151211285	1.7808081576477963	0.05042249989546227	1.082346072824828	1.5194536139762758	-0.828409279046096	2.2045081236607107	-0.23205574974148996	-0.3920418544385386	-0.7132310003751702	-0.7664924909894684	-0.17589958424670069	-1.616059349593236	-0.31420578228540774	-0.20314307607261378	-0.1365756430363143	-0.26988921216278355	1.513521260873577	1.2996277164603791	0.826824948879481	1.096273802502624	1.0329165772550322	-0.6919995771763343	0.5898016065180547	1.9657744530808217	1.0700688946819459	0.8417623048860191	1.1263438439246316	2.3003462696852877	1.5553792687268557	-0.23211426608552413	1.1150515356682962	-0.3861059115624653	1.0269877330808	1.6722183798610881	2.460346960954568	-0.07233852942685395	1.7529222560226352	0.5014067786429679	1.9507452351752341	2.179439950043532	1.9598093718284602	0.9457311194349682	2.483021418505593	2.192791704571358	0.9968196421858917	2.755420515466702	2.4500838269619267	1.2809926081969318
2.376771712328045	1.5550443551825122	1.807332320928437	-0.03399527287721379	1.115239806965366	1.610168444915478	-0.8039923564563949	2.2873902245693265	-0.29264458801291404	-0.4534181900180171	-0.6885072449900299	-0.5904070001213162	-0.041965357722178506	-1.6598095260893295	-0.2816615924804858	-0.10888835312153584	-0.12508321231282	-0.2864485470714998	1.5966781012262463	1.2118524108435662	0.7181302119662683	0.987161018102338	0.9247471895016937	-0.6583864745596079	0.7510292548654525	2.109287556294818	1.0228034960314767	0.8668719190429167	1.0134725192828191	2.2680574800038116	1.3996183807972762	-0.09363908354363881	1.2674678018711163	-0.438716924502737	1.018683633202254	1.8040767567837483	2.2317633254665776	-0.08805787844946028	1.7630678612138169	0.3982442119165807	1.950424690575294	2.1576712994580043	2.074432649750781	0.9230689385158228	2.5173980724058866	2.2222078094595137	0.9971922265873957	2.7240526755306984	2.414576231666825	1.242118209993206
2.4329407821932776	1.3328689677990926	1.8484773280160887	-0.1371054410788374	1.1429384738019153	1.647677767425677	-0.6933267451320918	2.42198689148415	-0.3314288955063241	-0.5148306213119402	-0.5806454692647531	-0.42424588894614895	0.09177568448120661	-1.6969758481317931	-0.272868296104482	-0.03143602352608181	-0.1410406206283968	-0.2870790688383753	1.6711224037251793	1.0849204016152931	0.5874350929318239	0.8333202867122003	0.7543322168265026	-0.6013510393347421	0.8883483228768225	2.242448020348074	0.9322648700156163	0.8304096781175939	0.8827422867415242	2.20882994151891	1.2638529312449789	-0.01422018785900237	1.3908833888578596	-0.48374687735671246	1.0595747998462441	1.9414035072755902	2.0023051919356316	-0.13150737761055473	1.7400585588962816	0.34458229622379427	1.9457090800473	2.0691836495666323	2.202230645553863	0.8745792611904551	2.484277644948016	2.2055967987652365	1.0047927182080763	2.6578080897553034	2.3504545817821363	1.1967344772866388
2.4795053374540164	1.1158544158495531	1.850869625041448	-0.24658724346262803	1.1175894844789593	1.6651720356123083	-0.545594799824835	2.5287453350321782	-0.35080308805624266	-0.5427080907335426	-0.3692501815898384	-0.23053029967321467	0.2542534887121241	-1.7057344307497142	-0.2876233910050281	0.04793417327840224	-0.15741277040995513	-0.2904792602687118	1.7582967353548036	0.9808879839268636	0.4799045921729081	0.7621294297207388	0.5872632883959744	-0.550852489717038	1.1187980027487334	2.3370865712334865	0.8668308412712307	0.8194567712525824	0.8056224613008393	2.1681028578045356	1.1062585728511896	-0.009107188689722795	1.5594761124677041	-0.5374611246461793	1.1097128952010782	2.0526726760093252	1.756185542880025	-0.18686810822814792	1.6360858320987326	0.3778039675962919	1.927727404860389	1.948731241283319	2.275232538801649	0.8398229395161529	2.4288782318711166	2.2005298728059257	1.031522732206382	2.561236189970011	2.2779366574238358	1.1359326558636755
2.5460969313399837	0.9974333256026823	1.8615070597623125	-0.35118044000304727	1.0815181236341664	1.6371291420840195	-0.37131189004921505	2.5730222190678216	-0.4099968917611211	-0.5595300557669776	-0.1301296370962433	-0.029937003350227743	0.3522815224678302	-1.7438361197445615	-0.3177601621975835	0.12735354616516872	-0.18708525504760734	-0.25128530762251233	1.8761006830465228	0.8826327400650914	0.3695829068775768	0.6981925580259697	0.4187168958822648	-0.48937792760564847	1.3292329992625778	2.3783561719798714	0.7732428052639592	0.757952207106561	0.709567694916689	2.117330753753729	0.978956003882724	-0.020118697033114565	1.7049432479583317	-0.6140840074475123	1.1500168595654772	2.123421470411577	1.5080816201495337	-0.21983494740170562	1.5356648977038683	0.3676719116865733	1.893546048630305	1.7836124791302777	2.351632212516014	0.7873944419217236	2.3402225596893356	2.171298314678656	1.0623437073239779	2.4260545619488454	2.2072580791976852	1.103100117624804
2.6225338873059525	0.8877360145635558	1.8908944742278138	-0.425030572504966	1.045219932463619	1.572873578270383	-0.20701985167059286	2.561519077788769	-0.4710154226959915	-0.5755633634923674	0.08716928397722976	0.17164358583358252	0.4250908599686355	-1.7709770820292803	-0.3870036763674385	0.2167912740218303	-0.2217418629950271	-0.21664190595632396	1.9723641575692763	0.7824417336098286	0.25897775403750567	0.7014696715996078	0.2719818459901836	-0.42498326811755105	1.517802294124135	2.3366246549507865	0.6323653597382022	0.7052397527756682	0.6220144755652272	2.062267587524929	0.8300097208764349	-0.07372290049602626	1.8072573866963189	-0.6677601263066885	1.1869618765259802	2.1978367514372605	1.304348928287612	-0.2198779817460154	1.3906591573608982	0.3888298942145804	1.9054432222165314	1.6070399176896561	2.4110249207109016	0.7084786241139991	2.2599702810580036	2.136202350692737	1.1039330608322788	2.259110401850404	2.1833906596702612	1.0836521382990918
2.6552821538496643	0.823338122983223	1.9260803163330813	-0.510971781176338	0.999964216486602	1.4569973720597436	-0.0040486597816761115	2.499075250473788	-0.5395019730125106	-0.5828472062467231	0.3126895046119866	0.41793221090472077	0.5149114568335993	-1.8278699705571824	-0.45066515828747383	0.3172433138251954	-0.3068482864508225	-0.2069269019607824	2.0522494850169637	0.6281152488108195	0.1628346881871387	0.7133494837187752	0.15214241676355886	-0.3801333132185859	1.6778080727507234	2.3077086956537087	0.46317353696367053	0.6633849569568877	0.5663083542295595	1.9720777773642522	0.7430321679395461	-0.18914680950667637	1.8541890330900075	-0.740867018043275	1.2052723174607716	2.217835046701328	1.133515026783082	-0.19689764188442024	1.2286637850747746	0.47814763521480935	1.9025388348231533	1.395599220536169	2.4320742372499344	0.656900420891932	2.158716007323494	2.0976559570090054	1.1214735615336284	2.0586456225331764	2.1710171498237525	1.0639151426903342
2.674511235539451	0.7969551103346533	1.9654378241008703	-0.5849750370631425	0.9495411196150835	1.3014072246493382	0.20453721946005823	2.4459993659730186	-0.6243906447800319	-0.5933490159963412	0.574416125809732	0.6819116900933887	0.5597197845639338	-1.8428858355462208	-0.532400309154708	0.4368802433844385	-0.410449524944025	-0.19222529320895315	2.1514673899152235	0.5028609632343073	0.009705714675033695	0.7333444956860876	0.021761454533979385	-0.3468979097608986	1.8436222859794058	2.1756073056341916	0.31316273808574546	0.6326111880528368	0.4937206225680709	1.8765222763939966	0.6882390221731418	-0.2931097389925249	1.8364016250168802	-0.8289528224879004	1.2077121964821411	2.2352091232811713	0.9252055776863048	-0.1999362041169828	1.0639821945824353	0.5650773872983985	1.8674669686710477	1.1501159023182543	2.3828853280891225	0.6429470353091624	2.0013745105797667	2.0578222415352205	1.1925826689667751	1.8687534664816752	2.2155481604850187	1.0760389468326659
2.707834804697625	0.7886375350873664	1.9965501941731543	-0.6578064737128388	0.9611561829147333	1.1140037892799588	0.36817074892202184	2.3424918101777656	-0.7174538338108689	-0.6087380492714624	0.8734411100671359	0.8965178396941422	0.6405619590063243	-1.8340433924429127	-0.6179694497720345	0.5278209505835146	-0.5007222630273548	-0.19016170512192992	2.2623589384643994	0.36793821636196944	-0.1304642293799684	0.7858674302467558	-0.08288011238791254	-0.3498008821171974	1.9165783473939162	2.0183243351721756	0.18700323065884208	0.5783909225189332	0.4605943534549641	1.8062563940615388	0.6808624704582246	-0.4205887464341337	1.7824094808481266	-0.9006545851761871	1.159955110974615	2.264490669427505	0.8150366050090874	-0.17491553004868593	0.9009314592512006	0.6451577915215981	1.8367131987710223	0.9219403880441073	2.3020440118622085	0.6499563983705494	1.8674860347735034	2.0538917019047886	1.2622872101941502	1.685453539482244	2.2574934672426474	1.090206848434288
2.7046920725837262	0.8590499170427218	2.0226165374740397	-0.6931708865757212	0.9995677391734489	0.9568820179150463	0.5470425278590445	2.2267989741621634	-0.8095718148608114	-0.6075543822581783	1.1987832130648883	1.0323737608002495	0.7101035605490865	-1.8451081384089527	-0.7163814392180423	0.6110952761273947	-0.5938076855682036	-0.19008288990107017	2.3976702920642246	0.26037211440589075	-0.2519635641851566	0.7708140897403308	-0.22601525444380038	-0.36175163790867354	1.9502245036400232	1.8531649777865784	0.05987456089297698	0.5144005195493555	0.41918045085845135	1.7396733877585064	0.6216178298461118	-0.6058944421170799	1.6841106467597915	-0.9182827901006088	1.131380865005451	2.2855444817995	0.6950711217707286	-0.1529344307857583	0.7545655308852088	0.7127199110301745	1.7753810329162274	0.6771577059027003	2.1921067048183893	0.6578042019895187	1.7159333886676909	2.0611041641808554	1.3421369577301925	1.5201118658192658	2.3138059106457916	1.1094441578925314
2.7119849327299557	1.0081279411474793	2.0378765780287416	-0.7589480139523037	1.0305476419984465	0.8178992459242842	0.6651418116068871	2.073754222104996	-0.8920326832465595	-0.5427821210007153	1.573354698731286	1.1336121225093323	0.7464339691658664	-1.823660819271457	-0.7650903051542628	0.7118090231272758	-0.6363213991621762	-0.14678857538965956	2.567013501638892	0.17684071183616487	-0.3984667750727692	0.8068154259287578	-0.2938629612564576	-0.3711336711905462	1.9551350479240086	1.681720701742129	-0.002760014863976909	0.4590218929952403	0.39645971900362115	1.6756197084843218	0.5865050703218451	-0.8209272415668554	1.59917325005059	-0.9088524475940627	1.1168309585390614	2.252781937391796	0.5970119172057646	-0.09669276182581728	0.6508934761367144	0.7939776228818199	1.7644201613377284	0.4580853249671394	2.1188034415627954	0.6732037529754009	1.5891094562606036	2.0296460601967725	1.3787370322744987	1.379428925583024	2.379353153965146	1.09307777387937
2.692627110347718	1.2658825605893333	2.0333709289383664	-0.7681779513189939	1.0428628741100743	0.6775223868474152	0.7479419973251324	1.9416301238906226	-0.9344993257779425	-0.4356872259266851	1.9627287833487	1.1770415154159513	0.8008430540479685	-1.78291107418038	-0.8002878686144943	0.7707671890881105	-0.6194534766486606	-0.10416624630479428	2.722348338832461	0.10119916516523167	-0.5081958967060853	0.7993965817613192	-0.38630378530196985	-0.4323330913073722	1.9456116223295201	1.4791337441965717	-0.07181700688696721	0.3944333814751619	0.3766317688103913	1.6064057251209918	0.5537460487456171	-0.9854015933050805	1.5332978922512963	-0.8799581751130716	1.1162740419670905	2.193922063719829	0.5436397076203485	-0.01741421768920668	0.4947112698376913	0.8615121829057495	1.7279423807244865	0.2757105607185121	2.0388652846652735	0.6984228884777384	1.4920824018082413	1.9801655412626658	1.444952718617168	1.281649518413263	2.4533026826931854	1.0886024626407163
2.661456564520363	1.6298753947608955	1.9990112892829028	-0.7415167597349797	1.0346267289448083	0.5649696267312572	0.7597739052926094	1.7328423388691543	-0.9739393618024245	-0.3081261492994445	2.326580411198724	1.1953759758300826	0.8350234641953767	-1.7240377880360522	-0.8013365147406513	0.8474044392507842	-0.5847661225338956	-0.078174357164855	2.882801555593915	0.027982732837236284	-0.5966125304037914	0.8256292352987499	-0.441523524214924	-0.524009468049936	1.9447337452233573	1.277596336637687	-0.08827074924866572	0.37668168373934224	0.32182815512462537	1.55657410743153	0.5380242633412774	-1.1002455480683424	1.4738339710637647	-0.8275004523858712	1.1035242555461189	2.090892994651236	0.5818210275693148	0.07064670792935557	0.3398597657668238	0.9036289442178636	1.6502088537894744	0.17618540643029787	1.9282824563744452	0.7298581066270168	1.3972775357975893	1.9114891224649582	1.50835820768128	1.2127566602647226	2.482425663118901	1.0629530228952375
2.6318425925150026	2.048870200796818	2.025706196900255	-0.7131045738886207	1.0604164541896886	0.45552622873325876	0.7677971357476976	1.539475924880653	-0.9922061886311052	-0.1943856245655053	2.6517065894089997	1.227789323982386	0.8428059519837973	-1.6622342230081375	-0.7929242724504022	0.9408700839160368	-0.4983339272914657	-0.02773946931230089	3.029725361479319	-0.006765946678858213	-0.6448194870361366	0.828496180781908	-0.477582424858913	-0.6445298945426619	1.8657062141603462	1.0658327692630984	-0.14177938021124117	0.37822300458423636	0.21038486306124954	1.5207819687922994	0.5239505440579979	-1.1622962260830991	1.3733356374837025	-0.7085508171208585	1.0396973749806642	2.0255993246494484	0.623830823752946	0.17062224024710765	0.2780816267152586	0.9076068054074821	1.5589481498770514	0.02297562694905262	1.8267797067731215	0.7389391233121698	1.291714457275753	1.8575049597015725	1.6101926969217382	1.1298357911739303	2.4968479000025816	1.072952963513503
2.5614312010909877	2.3792803170664336	2.060322891216483	-0.6542208344501095	1.1028180251274866	0.3553565593458957	0.762772429879141	1.347627676952393	-0.9806320803308456	-0.08276296479773908	2.943927005108668	1.2296794831513156	0.8487088268327767	-1.5711367390033797	-0.7394719891429389	1.0571624746377228	-0.444071955691418	0.01271861094150919	3.1554552598376207	-0.03934642152047595	-0.6730681928044839	0.8321334100839677	-0.5065981564393554	-0.7677558330624679	1.7782933163062726	0.8936926663400071	-0.203034962526766	0.37230774659749855	0.11747034758056332	1.4646789763986918	0.5579164311374926	-1.1924627087119672	1.2124354632334813	-0.5626666410752648	1.0108897801167243	1.9674222248054538	0.6933676347015113	0.2611546873261469	0.2222895193143566	0.9009248544860039	1.4417944572472816	-0.08853869155361624	1.7046031647749857	0.7368623870039203	1.1969975790262541	1.8322898095149796	1.7462561590263097	1.1125263363561093	2.5152694123544235	1.058936470915008
2.476526661463834	2.7291303123462063	2.09741631657073	-0.5791903758563673	1.137235654928024	0.27403576303876503	0.7386963467748162	1.1988784766231761	-0.9376342788590077	0.037650295434503836	3.2360306451579666	1.1925553538621305	0.8314650291443751	-1.4948164401446389	-0.6567286355483898	1.14575459997605	-0.4189279317395738	0.03111845259472949	3.2673503467783256	-0.03847311685992204	-0.6579686921508225	0.845390880808994	-0.5073744602616966	-0.8545303214515236	1.6749421271135507	0.7577317514874649	-0.2675625090998337	0.34309380595561645	0.023297701156142936	1.3728579217084191	0.6225731717752545	-1.1953419411937003	1.05599858504442	-0.40584999446256037	0.9374071492509148	1.9022636963245971	0.7525915789116648	0.36161709840207357	0.13863682422541948	0.86968596415003	1.3217997067043648	-0.1475324372060559	1.6132376656255694	0.7314386942897297	1.0727091043670316	1.813791159393428	1.9239182277382683	1.0979761879739522	2.5341567721743754	1.0039856463528272
2.505277494203269	3.130481929274714	2.133194447638877	-0.5153825853465018	1.2027447393351771	0.2325021700217341	0.5862614397639365	1.073441115666333	-0.9031313992254194	0.15270402312299636	3.4644878835652406	1.0925473078648618	0.7670220432864063	-1.4364430915093438	-0.5251769755424236	1.198277482065735	-0.3631004124866911	0.06840918899461099	3.332973635821335	0.008856607922270901	-0.6349786976490865	0.8614642209897483	-0.5108198233530141	-0.9714454085537298	1.5525543269744282	0.6195597433921277	-0.2716949371777646	0.29415474410716524	-0.0807805793328396	1.3317612015160516	0.7386121363994578	-1.1733050962587954	0.923421926064702	-0.251834877106375	0.8547584461302018	1.860728435669257	0.793058458335431	0.41718540644516233	0.0694553108168132	0.8065378521597255	1.253495452225949	-0.18276718355374266	1.5537860144007642	0.7122013233190575	0.9331669260857816	1.8357255511649275	2.0808591219763772	1.1077837186469528	2.5500036006702116	0.9947229743536319
2.4872805103653706	3.4961812470109606	2.0950521642162574	-0.458139959963588	1.2892275674379563	0.19941355146149134	0.46637398711731615	0.992458941874041	-0.8623210977041544	0.28553570743672235	3.6610675727356083	0.9217163425520507	0.6934826745240767	-1.4328233826737846	-0.36780232802441987	1.1841769470240406	-0.309728162712421	0.05240027560113578	3.4081038378971846	0.04031251480121426	-0.568073561635865	0.8759141838787606	-0.4745823027677547	-1.070781461208665	1.4215772499712254	0.5698082168097071	-0.27602810047612686	0.21366938641712166	-0.17651144229050147	1.2927906363069797	0.8836060285562226	-1.118063192655073	0.7778451636215595	-0.14335958218216144	0.7580606288049065	1.8096361079781318	0.8523129902430888	0.42158841053555696	0.047785047732108565	0.7179755466101514	1.1776998073860157	-0.18117339851507863	1.5501619687548218	0.6848607019120896	0.841446649699902	1.8728319754936913	2.1684937087940868	1.126967459043803	2.5172339863005817	0.9505793241999063
2.426724577869083	3.8212415076955764	2.014095582003846	-0.408344376979837	1.3493250821051108	0.16519382077018924	0.3086503155179622	0.9299751628206323	-0.8445322704673746	0.415641075627965	3.7823534071870895	0.7623157034552392	0.540918308053134	-1.44099252284154	-0.19730128328441227	1.155200929712953	-0.24839730070027	0.08638831157213499	3.4812942736918453	0.11056460480082264	-0.5286317709673822	0.8968240894597557	-0.4411234001482073	-1.10539747898774	1.3029048683297701	0.5347501995597663	-0.24936512745433456	0.12891873503190526	-0.26626677392224296	1.280263909447633	1.0340997606343048	-1.0367994829597182	0.5774460503581584	-0.012617444621858376	0.67155151221469	1.724892658297231	0.8965381895235692	0.4207192855426277	0.0038094764469354834	0.6406173792087928	1.1065135744072263	-0.19082486950698752	1.5048224197252835	0.6301741971608619	0.7665110985869033	1.8903423813151234	2.2386075954842384	1.1670468345137277	2.466772186367893	0.8979677322958534
2.3459985739553915	4.115338270692511	1.9562432728407912	-0.3698118696398627	1.3595264337252426	0.1529227305466662	0.11052179276917365	0.8921475251529785	-0.7873975586408806	0.5394041066972878	3.8537775078066003	0.5954421283953624	0.3801244909452414	-1.508800176082771	-0.057088787465746124	1.1231562118189526	-0.20907980972519238	0.04032141466084018	3.5509634245539203	0.17398365046823328	-0.47195476526706875	0.9959647157808167	-0.34678920472522756	-1.0990949247631263	1.1691933482996255	0.5209289024575894	-0.2190499238794561	0.05919431882534694	-0.30903014375892446	1.21969889800496	1.1663345080193244	-0.9175828095059838	0.37991703161545975	0.07454100535355845	0.6000337641549557	1.5892971325179706	0.9744068254813161	0.4128957261281184	-0.02003281307258049	0.5645163354333607	1.0788834093321487	-0.13802072730368292	1.3785797593568192	0.5875778317795098	0.6873571529229648	1.8906555160778584	2.298960421680524	1.2796152902277247	2.348135362666704	0.8481357831526871
2.250036620993203	4.308218702203109	1.9517832806609654	-0.3286989497027492	1.3495015086285802	0.13024042788695916	0.004085403428713441	0.8472476899366705	-0.7634113942709225	0.5789282942570934	3.8987765272920236	0.4460393705411888	0.26134139446122584	-1.5723970653366357	0.032533201787256466	1.070902950318335	-0.20611947730578467	-0.04331464198489356	3.5780600736955024	0.25339226454885855	-0.3520188704646267	1.0051198914018222	-0.2828126231914851	-1.1326625375369082	0.9486772803602106	0.4902844238585041	-0.20857028581891415	-0.033461067799766306	-0.35191981039001974	1.1419520726652586	1.257267404407523	-0.8163072699046936	0.1580150266438563	0.13231835812181703	0.5529984714628033	1.4634441621365588	1.061615452125196	0.30167548840427133	-0.02730459149654914	0.4587360466440512	1.1117874586609515	-0.11072997001609708	1.1948554759344625	0.5069310736788769	0.6206577580523438	1.8754367611106715	2.373925339817091	1.462314246559227	2.274282008899823	0.8591101269478696
2.138789364461115	4.440406105955131	1.9329188459213889	-0.3143252008512115	1.3703368202767645	0.10826694524844709	-0.013958475937719133	0.7922267476520946	-0.7412271435140702	0.5642772480795528	3.880870927568592	0.33567846422625053	0.13707242729872066	-1.647116757815652	0.06139620522037263	1.0157759968369604	-0.22190059284888758	-0.12825628989790766	3.623964723401175	0.3201313736240639	-0.3035546573276378	1.036573521059394	-0.19640607350675732	-1.1097479738437563	0.7152832623145252	0.48917772958943495	-0.15837058256084416	-0.05258014119444826	-0.3778246613896142	1.103669813801831	1.4052309472449962	-0.7386453230818621	-0.05632654684700781	0.13031099265912766	0.5273113683844496	1.3597111205700434	1.13236425276266	0.1633987399163101	-0.010656537951667744	0.3610046942262598	1.1648059252109189	-0.09489924604939759	1.0361172379638561	0.4496631550095704	0.5674788030777022	1.8510378410626807	2.4014194124332664	1.645784024114242	2.180178816696581	0.8628344665364335
1.9982119420735607	4.455596577844785	1.9301250182580478	-0.30376464962605115	1.3657721374958258	0.10878077158420352	0.01368819239900848	0.7689030707275932	-0.6856517242957023	0.5601489403554955	3.795507192709922	0.2218705022815405	0.04245441307739341	-1.708428448842745	0.11310296799137987	0.9074354351446396	-0.22549376544652172	-0.2474215627573154	3.682324597378661	0.3421729056924726	-0.23066078404217558	1.0695607964270204	-0.07595041318188442	-1.081206755557777	0.4659910191220126	0.4935016469573985	-0.08023253347112842	-0.09165848266576407	-0.3505042853687374	1.1072454505385483	1.555778111890893	-0.7025286479802055	-0.26875095375162905	0.14055006487669242	0.5066674385018948	1.2875093339983041	1.169292000668977	0.0004564215807056016	0.05025675366597859	0.25316626197961184	1.2224591354141228	-0.07585800482563032	0.8596515034677232	0.4135319527265963	0.5430944096266044	1.8536500427921716	2.4057119508941147	1.7940389805404564	2.0858652417658066	0.882455157194935
1.8618055298352254	4.368908975569686	1.8935794758303934	-0.28540047700822346	1.3008333006158401	0.11655151167665448	-0.027087906934380273	0.7506466059602979	-0.6411492380479047	0.5481226655641432	3.677527063933385	0.09961821457550424	-0.01718978560837913	-1.7416130105310104	0.16000742976480847	0.7626949634435005	-0.2341155953708923	-0.3612424782927088	3.7479829323854545	0.35175573043214436	-0.20544964658714288	1.1278966586698593	0.028807995818831412	-1.0691540375555868	0.2430884775635342	0.6298099990469083	0.02375996406650328	-0.16710679086548028	-0.28413553142321135	1.0738204758281436	1.703621550507308	-0.7058788553659392	-0.42897579117215134	0.12344492989272007	0.5679352831635407	1.2489277546893285	1.1985213748460768	-0.1815702479821688	0.10400312831322767	0.12034982496688462	1.248769124401302	0.04472601082746689	0.660954939397846	0.38434749645122923	0.5797536408154962	1.8203367392411267	2.3574437117884526	1.967608020017364	2.0352782140191104	0.8975448134858748
1.7260605905697133	4.3747276286733845	1.7300426766139814	-0.2869430533300298	1.1605484442916894	0.16518235419936697	-0.05158904068619654	0.7752087867760474	-0.5917705765692698	0.5300831852719938	3.5438740271134512	-0.03651751356621578	-0.04373713875925461	-1.7619540163420666	0.1768482342839222	0.5908522527389473	-0.18701954525303247	-0.4478325636837406	3.791862704183606	0.35235048101993505	-0.16780865145116197	1.2362881002051849	0.12420267015175086	-1.0247216043220395	0.06954122087976525	0.7573318462752099	0.1251974017640288	-0.2322417882110753	-0.2155368404723017	1.0593578524387917	1.796550106633207	-0.7251056975888356	-0.5389206618493172	0.08348371094125098	0.5935958596502082	1.229930213302482	1.228805611784074	-0.3723711984445374	0.20234822122024437	0.021708925493309827	1.3338245135507507	0.18150894432863768	0.4919896674310496	0.36031126179927186	0.6185667120377287	1.7641594328637624	2.264212951177641	2.071195340695078	1.961457920395126	0.909485353822776
1.5699619125780744	4.353794249460078	1.532974941940433	-0.29625309691196106	1.0177083768579718	0.24824668908608988	0.04882038614239996	0.7709576258685712	-0.5623882313518319	0.4777073501417399	3.4390256507181673	-0.15231836980039373	-0.07441256084636497	-1.7846737570751319	0.18812045191363477	0.4012083654903348	-0.10834802181478084	-0.5073935687620674	3.852230767514431	0.3799941495584667	-0.20331878610528795	1.38851961988248	0.16670389933270294	-1.0091770705387981	-0.10567897329725354	0.8952899537974917	0.28057776861102396	-0.27749995961153073	-0.10476003278821948	1.115971777835044	1.8168286614237281	-0.7935047100755841	-0.6396646120063244	0.014384856234276941	0.6324811478464256	1.193672538186774	1.2626408609120214	-0.5725612302625629	0.32246882281145706	-0.10979793985692517	1.4372064799794473	0.29393033446784583	0.3476935175538499	0.34146279425329873	0.6493037785855986	1.7069497567673957	2.1331483253838686	2.135338790937701	1.8710610707575186	0.9572415936389704
1.3500473323941145	4.220781905303532	1.36123490931628	-0.26468061453866637	0.8634712881628606	0.3585412785278689	0.24130513113597302	0.7609127230421179	-0.5196804887232609	0.39381716399170436	3.340963481929303	-0.2184948218350001	-0.08372255444325324	-1.8011845964863418	0.1425711168947085	0.19391981729748184	-0.04074580432654291	-0.5435112434019187	3.9384994669370643	0.4075597100292979	-0.19621656501861048	1.5548322904393073	0.23033763836710155	-0.9231301141200564	-0.1817013411339924	1.0225597852163806	0.39763635372186723	-0.3213823428907273	0.011267873619811441	1.1221301749382548	1.7309799548214797	-0.8668223117900368	-0.7344124028883563	0.007798955318715309	0.6941539840549329	1.1465982417290852	1.3089058105669449	-0.7182828612494253	0.4863381523314951	-0.273863700482431	1.586904705350245	0.42614595789180554	0.21399171181863422	0.33927754638985214	0.7036592692191841	1.6192797727237143	2.008111111453533	2.17356759869897	1.7720596677460396	1.0084526978143356
1.2117170470200018	4.152228531369959	1.261584011263874	-0.24301507338653203	0.7171694283828745	0.47614837909946406	0.3561886510659816	0.7232167781418727	-0.49074007585578955	0.2652420497775317	3.2194433617390272	-0.26196180076132725	-0.07155673656700996	-1.8124710889281612	0.10106692204256555	0.0038067789190452616	0.012242523880906023	-0.5352195394926358	4.011628711366387	0.4769526112842014	-0.20167816915114795	1.7691895740397314	0.28332070145512056	-0.8469136430082356	-0.21889638766113975	1.0998624751513209	0.5401516161597841	-0.34672138067057157	0.11931153661937004	1.110975499933008	1.6124475656111694	-1.0057883263169316	-0.7887956777525237	0.04553521256908623	0.7731860842914903	1.1451894134553262	1.3517857753959268	-0.7858952165489028	0.621410678647219	-0.41345122061360745	1.8050435871568797	0.5392860430135257	0.04611217046293242	0.3577049664348538	0.737405906524869	1.5069199281404022	1.928847966746601	2.1894652664100644	1.7003802688303373	1.0536222912433646
1.120494146034726	4.122487983731054	1.162462483198988	-0.22562210001542926	0.5778843223583814	0.5909371949036808	0.5374011647435214	0.6965253176373463	-0.46306172675929796	0.15129053537689752	3.0804509602763814	-0.28212461222308927	-0.007555798336052804	-1.783403754532025	0.0501318493703908	-0.17560887888436563	0.09041953540125605	-0.5409867576103041	4.076413678704277	0.5090569092311631	-0.2265689494494544	1.9666420866956558	0.3359880230004021	-0.786512329241605	-0.1706643480350627	1.141182553347155	0.644549104938837	-0.32575594703926825	0.17494326712372027	1.084363983745483	1.4352928870982138	-1.1956359198334983	-0.8021926603659277	0.05816257754447085	0.8455800751827883	1.1439086604791813	1.3745916324132943	-0.8472260004953561	0.7615011162214003	-0.5597530773755548	2.0094750465423696	0.6543094988638892	-0.08358831620710488	0.3744673591794708	0.7782511749169417	1.3857543465528663	1.8667245511112263	2.2046351397923294	1.6015237293541034	1.0923135471089718
1.0554665632758378	4.050308452727177	1.0906203962939123	-0.20265997242368786	0.5075536398272563	0.6659409643727424	0.7635406849554588	0.7013720553861931	-0.4494206323449695	0.0021685622824760054	2.9562090126630123	-0.2888951072400336	0.018039693965772464	-1.6771557449511185	0.05175418464919135	-0.35926509765906667	0.1579579527489579	-0.4990499496094781	4.122151442868122	0.5176346807623533	-0.2418956124506116	2.088226332552125	0.35336012114197934	-0.7188205003311848	-0.044611634672329245	1.1832397927858975	0.7541727312147319	-0.25238998617238645	0.19496658903134506	1.1180923435570793	1.263359932467329	-1.3926377283767783	-0.8609062024645986	0.05459303531358674	0.9063914355019479	1.139537318079911	1.375121228492546	-0.8849547755051743	0.8402680701273656	-0.6823332903689272	2.148096458670861	0.7046438753961886	-0.12080988890645102	0.3570517518523131	0.8858025865034991	1.2385183811147564	1.8097898818896188	2.1214543687477887	1.5631769690598105	1.1054033048584002
1.0071305525620118	4.101230274859544	0.957991449208008	-0.1705891301449569	0.4593781772183224	0.7333378107584488	0.950822985796564	0.7112712083520876	-0.4043843798862146	-0.12326431102113414	2.802032838900029	-0.29240063001157485	0.03621352408503984	-1.6019143434909011	0.05374776212016845	-0.517828496938779	0.211085081100356	-0.4470582041387955	4.13316032577742	0.5265738197392903	-0.24274213196777694	2.238452345529177	0.388332850861201	-0.627390257567394	0.09662208917767721	1.2299541959994416	0.8716015954488375	-0.14755650866907333	0.19365389416884643	1.1767112263954667	1.0985689405771617	-1.5954747566282166	-0.8932612924165955	0.028949077636936892	0.9401851359262048	1.1614337775824177	1.3618521282483234	-0.8778977758963219	0.8428931364562009	-0.7496477280979551	2.204889362242615	0.752621193621532	-0.1403386654123987	0.36078829978244453	0.9721227330094406	1.1286666063093338	1.7453008079625782	1.9572114636845392	1.515160617879071	1.0810196531854483
0.9656246239230267	4.1132876258472075	0.8227548045488927	-0.1261946910012067	0.44275760931525615	0.759263231535418	1.0091515995561466	0.7078176025191432	-0.3458006050544549	-0.1930359649393631	2.673279238329276	-0.3084849407124507	0.02909370485012689	-1.4838315229098813	0.08925744958066076	-0.6562812695398497	0.2640385341587548	-0.42037539678556124	4.130773862529271	0.5483876150319934	-0.1392418904378778	2.335424361134172	0.42356184630219806	-0.5313215462475905	0.20887626456865696	1.2596625560124104	0.9694389600302469	-0.11376014202559585	0.15531579702815163	1.204958152975312	0.8863911663890296	-1.7884683651214792	-0.9281139627645378	0.01513870492519937	0.9325589890600361	1.1908963957012408	1.3114987069299426	-0.8420140773035328	0.8155263735382375	-0.793490196204712	2.272061480474434	0.7987266790274927	-0.17328626950543152	0.34468174102431703	1.0261235992239597	1.0184354203043429	1.7056050790250286	1.7584409819139026	1.5361508031518467	1.0357335346466618
0.9224041140326555	4.1074896306835225	0.6745179863023565	-0.10304470370115695	0.4862962987548237	0.7801206139534279	1.0457059552403933	0.6711204510795825	-0.3045201981769732	-0.3017123971470229	2.5497695254543915	-0.281330294339901	0.015747911499958623	-1.3736154609387339	0.11362996326235106	-0.7694136617382735	0.33484008574852986	-0.37542347824327305	4.097163114404976	0.6194979527152474	0.021520611651438416	2.423724761141165	0.41769649867121617	-0.39422200962130793	0.31118990840691485	1.262735013595901	1.0163283074280907	-0.050702339379617725	0.07980261399770447	1.196241886349085	0.6840307931410783	-1.934893648307457	-0.9333643107403395	-0.027814863938127043	0.953300797810309	1.1802016667114728	1.2426040966718523	-0.8044918114548993	0.7841921100392684	-0.8285145131802831	2.2886830332859165	0.7919703425791365	-0.15391274133473593	0.34166885981295747	1.037680726763699	0.9197655211713572	1.6816045639050308	1.612778924284435	1.6020416715928403	1.0305043669092844
0.8759462582105328	4.1732231958053045	0.5543812077487422	-0.08884250975305547	0.6106095989038148	0.8218658736696881	1.1510697788078867	0.6281286812966865	-0.26895608702518425	-0.42228291210502283	2.3835111112873815	-0.2701188022830977	-0.03420548478738481	-1.26148915387259	0.13853154497752942	-0.8691748934602408	0.41279282720362165	-0.3493336697582882	4.034286205095326	0.6848527609761483	0.21122320850007031	2.5030851502390012	0.43572751961683204	-0.28207033136485554	0.4040709963760566	1.161397248004266	1.0259373655652388	-0.008003396774154781	-0.024258082478253628	1.1951799267096892	0.5211576589790841	-2.040477103285361	-0.9077805122220113	-0.09508084073207848	0.9604353161463435	1.1388121469120387	1.1915931405407785	-0.7197463867316954	0.695883192648121	-0.8111638499273605	2.315761744733133	0.6984230325134881	-0.0881425018790369	0.32774180126369634	1.0191130597190932	0.8322391736202794	1.6623495195013498	1.4614169268391637	1.6791068683334012	0.9963156081848668
0.8567234135012767	4.17631500082727	0.584766819875021	-0.07886822259872843	0.8114563284695311	0.8177812951984779	1.195413267504148	0.5955347213630185	-0.2715719035797732	-0.5285772314747292	2.1982689423356607	-0.2315388411638438	-0.0941441938772268	-1.1773769257601656	0.16545845483806093	-0.9488562448598401	0.4308739109009291	-0.3617208524158378	4.026008682220626	0.7441311379943832	0.4116975720487813	2.5181037836147433	0.44412866218215896	-0.17786321539314773	0.43790247118681636	1.0419456972978087	1.0207977901733327	0.013247710059397705	-0.11374290925233928	1.1944991546882238	0.38195572383006393	-2.14941722827456	-0.8297835456732152	-0.20893927738039048	0.9606941986587856	1.0750671280778894	1.1726454815760607	-0.6254115599991236	0.5962519376749109	-0.7835619007437233	2.260134103597636	0.5998907618250287	-0.04100458199281258	0.3468404941661443	0.9528084937047148	0.7721841973759352	1.649040666048472	1.3577306223072654	1.7955777517635068	0.9876127334717031
0.853887940937643	4.178855927448884	0.6639446588873998	-0.08076241558212331	1.0447437328281588	0.7914119011955713	1.0872155066309186	0.6286302975680526	-0.2893392932590982	-0.6081509831233309	1.9923567488303617	-0.16005691363606817	-0.12184187001811604	-1.0507810321956996	0.16316677977531446	-1.0240441006525178	0.43866863205781703	-0.3581953276505912	4.023438644876463	0.7612292763323094	0.6855243079287786	2.482488028049497	0.46893296669902523	-0.082349740650535	0.5123199046945877	0.9438651558027452	1.0173720016436119	0.02457999794738127	-0.2248741110255305	1.180747112713723	0.3520087316217528	-2.217034882772077	-0.723987098088041	-0.2936473152452677	0.9664194031531161	1.0261704526268332	1.1317975144792962	-0.5424858973727655	0.5102387593544485	-0.6686616159597845	2.18724771764956	0.49351681938500713	-0.0035350682901978845	0.3688850046000421	0.8798306486481305	0.6979533265737881	1.639863628892191	1.302455551580072	1.900186455557261	0.9902324037840391
0.862872134872924	4.251526428827075	0.7053517241328624	-0.09003630503151223	1.2651493578795694	0.7737732161980457	0.9803336450366704	0.7325107362552943	-0.31553033938297137	-0.6742762888314782	1.8140608949805368	-0.09263761721641187	-0.1284388224918776	-0.8879763823792564	0.18277408141715143	-1.0723624277070214	0.4730220474039447	-0.36678601538683026	4.021369264157788	0.7450223228150128	0.9313178510367692	2.403998241976947	0.4796460056421414	-0.013047034233515753	0.5177960483961223	0.8602744995138915	1.0565920338202037	0.038456179412446556	-0.3292316764059083	1.170905094346253	0.34454122072276694	-2.2514833328932804	-0.6254195039550081	-0.41624771200980853	0.948911143373316	1.020132718113911	1.0978267451379125	-0.45629173410552104	0.40445026823855657	-0.5250830359675276	2.05065284888847	0.35529365597030693	0.03234450471507357	0.36799521678624353	0.8087736534176264	0.6276763340793516	1.6321464516574484	1.2723779446651258	2.073781559172037	0.9433112517307828
0.8650397798043258	4.24651481257989	0.737133937372246	-0.09658516535359285	1.4798009673266077	0.7661209846645771	0.8919702494340609	0.8831384081376056	-0.3391278755998782	-0.694494656278748	1.6758749064996923	-0.050998154092832204	-0.16754940126533605	-0.6952722441193843	0.2008746487507298	-1.1041206807906665	0.509674428151577	-0.35872099090623677	3.9965811983448356	0.7040033534785867	1.2069978045294583	2.2604149398320237	0.48055080803430184	0.058140308819170095	0.4509426744569895	0.7883409911124075	1.0658520368149058	0.05016878070465167	-0.4214661064368541	1.1600175115057494	0.34439863863004394	-2.2635206369716623	-0.5861933733532718	-0.5388443691179138	0.9496948835822152	0.9940875022466082	1.0375386752696574	-0.40257272153282464	0.30071103986584274	-0.3863161204856464	1.8616055817007122	0.2014847858883984	0.11105274874476823	0.36178508995843595	0.7105240535802826	0.6117062539251916	1.6057979378416103	1.2360422628879817	2.218247370879273	0.9156205538244071
0.8549223382746145	4.231963359634641	0.7991263901664292	-0.0831422081888808	1.692511885015487	0.7941936292955395	0.7931819274245614	1.1089855854675637	-0.33844491557690476	-0.7043848820364615	1.5769475696848143	-0.039059163743436306	-0.2334855669585488	-0.5352990145758715	0.22394679524273395	-1.1551561107446082	0.4902349094730699	-0.3461096988815491	3.931579279802569	0.6089514814535864	1.5493382576611432	2.117862224986127	0.4920553935480232	0.08931805665565462	0.350227303819034	0.7354078613671191	1.145917917605114	0.009413905581363824	-0.4317368302679906	1.125751241190493	0.36666887571792284	-2.248950514847516	-0.5583036380129874	-0.6578613896003168	0.9456922053062862	0.9991884322033237	0.9391405090772386	-0.3901909896833091	0.21249608249002408	-0.22541018940476992	1.668703010616411	0.0510443322214255	0.251623470964568	0.316980208542576	0.6199914129809334	0.5913637581877864	1.5721888167909557	1.2141768729536282	2.3948743901445617	0.8983042043389562
0.8600731427614473	4.2344650361702305	0.8239062092892327	-0.1136066727354365	1.894362263444488	0.8895248396662397	0.607221310386287	1.4033374168013375	-0.38400117365230313	-0.7059056694016296	1.490939732653976	-0.019617168615208118	-0.25435962639403525	-0.3675748184003843	0.2022954722651701	-1.2002867141398046	0.49005913282331	-0.331136520292629	3.8794998650492345	0.49773782684200735	1.8184625387921145	1.9688491092361287	0.4822307578386654	0.10617534787190441	0.2111902611310501	0.6590424329039434	1.184875327813472	-0.08237447163790539	-0.3657486508758145	1.0593738675353888	0.4385446896256403	-2.226175514132619	-0.5214891672481359	-0.7630813091349911	0.9608705224741095	1.0532485736874482	0.7963209312774875	-0.399570257520842	0.17466715737895563	-0.06908644187533888	1.5134444568813028	-0.08835271747623322	0.39111690473626815	0.325934620703534	0.4601128665770454	0.5973840555973807	1.5347216362493967	1.169933098501499	2.595779876713975	0.9139144998915526
0.853686121661999	4.115818912096817	0.9107275154772758	-0.15674847752227897	2.0757801906104296	0.9989624114066311	0.40858124078117725	1.7791730381987683	-0.4153890892786697	-0.6704889630196985	1.4240118617927444	-0.009748750329346209	-0.27830996988056916	-0.205404766680084	0.17906110757636934	-1.239803443810672	0.5319899374249697	-0.26295621412614373	3.832109934021287	0.3729324273895079	2.0618534032246645	1.843544083484916	0.43909247909734417	0.11670361746110584	0.165064927720102	0.6184714210098503	1.2175407203070905	-0.19400451771987637	-0.29959301229468493	0.9853755883187428	0.5074713686728056	-2.1718806064965843	-0.48469766594000213	-0.8426029165593849	0.9939141445087559	1.0876186838996926	0.6069550936620858	-0.4301937078845793	0.21505439048752573	0.027789380111241428	1.3305459950741578	-0.18558829934184698	0.5781073925713196	0.33198694145370744	0.3124818618060903	0.6019526692580074	1.5024115206744135	1.185174125494886	2.762375947712715	0.9077488723285232
0.8687390153319381	4.043410077958792	1.0280022311765777	-0.20630799528766602	2.2248422334384848	1.1384820668377214	0.32921022306863124	2.202421755098393	-0.4930819841593849	-0.6620500574031285	1.3772678174942417	0.004325125939530184	-0.25106812010242185	-0.10101676653802442	0.19947283578009695	-1.2789660141198467	0.5646503744203695	-0.09873116580807491	3.7995060619993586	0.26074289246220167	2.2199898223717245	1.767274871332517	0.38823300693351176	0.12060860450919679	0.1638014010901786	0.5810371540169438	1.2989691013237283	-0.29426547139087533	-0.19155581459269766	0.9135147543931375	0.5648475647763213	-2.135286210572189	-0.47618765623724074	-0.9123031776376749	1.0434811024851134	1.1099046689625305	0.42957404552525336	-0.47046080040772875	0.32405309560783196	0.14717715252865782	1.1601916418512948	-0.2509771736366864	0.7857544367204025	0.36346992180302484	0.19312932751361417	0.6084316302481265	1.4584704778131665	1.2615632652303774	2.8572755888130486	0.8886953505034881
0.9279538499156581	3.9594107622774004	1.144217293762629	-0.24348791272782128	2.3235994578508303	1.296562691449214	0.2316259449045619	2.662931386857608	-0.5960105777977959	-0.628619977418061	1.3712204545687816	0.0065084560621914865	-0.22958135010262765	-0.020096582976215745	0.18953867680938608	-1.2858769607124052	0.573575772978294	0.11333514991524574	3.818336313969027	0.19526574626394044	2.260015245533005	1.6747859251020774	0.32874771603512176	0.12874499918218046	0.16633375342700832	0.5462780966044061	1.39809818316377	-0.42553519960819247	-0.07573463806998078	0.8563051627935382	0.573172568381245	-2.090216922249298	-0.4825355788209592	-0.982248676281295	1.0162432576938754	1.1398663391030928	0.21179809671694735	-0.5448849861250917	0.4076696186864476	0.2930356881884114	1.0739612472686308	-0.29916605318278033	0.9618738333810637	0.3335544205319788	0.11279684764866424	0.576422499192353	1.40467572441374	1.3059968782820766	2.951739437120633	0.8679595899302562
0.9820726006907812	3.8374986178879107	1.2223897425872268	-0.28759949895227016	2.3914093555715374	1.4715301659010884	0.06587800419252234	3.0524068276929484	-0.6812808525728514	-0.5602311979937747	1.3586174975854313	0.02916697923264234	-0.1907513418427043	0.0460410935241583	0.21230318977555074	-1.2875031317933616	0.5273199706375591	0.3420229960367863	3.8540331313661804	0.180460032659967	2.2241616491756995	1.5376251969884898	0.2837783750191224	0.155557233600151	0.1962311855321226	0.5124392526193844	1.5558925298849293	-0.5318586468838492	0.02683935923846561	0.8215126747091765	0.5408756766072174	-1.999470062038594	-0.5670431682718886	-0.9921207445069257	0.9477393985659743	1.1672497210109882	-0.025518759348504914	-0.6833533893311541	0.4913314086895754	0.41612001590203906	1.0021728970777968	-0.30409598708208574	1.0785851206035364	0.3060747336394256	0.01752435740100859	0.5245106127278505	1.35788896004578	1.3695109442306082	3.0053499652087403	0.8483555023348235
1.0519285478109839	3.785267770956711	1.181190322469194	-0.3327404145973355	2.426601491202369	1.6093124808989767	-0.033426211055858635	3.382557636198675	-0.7158076321860343	-0.46553776882595194	1.3677142473054649	0.04185267850692752	-0.16360529859545786	0.10356761252721765	0.23455372816014428	-1.2693688127277416	0.5576312751037291	0.6411532308321968	3.826502579815844	0.17683224228665526	2.154433710345473	1.4178212514505826	0.2841048953514191	0.15216639916010025	0.221404883215367	0.4995095015630552	1.6867331152116158	-0.6011379036218721	0.0938868097920318	0.8127990164048706	0.5225259232205238	-1.8849877487194753	-0.7172604570160888	-0.9622294921155519	0.8944394611502788	1.2268203684208197	-0.3031741030277881	-0.7618775667263284	0.581567700362029	0.49641243949314395	0.9894787463403525	-0.3737748460296593	1.1547468356019577	0.27611156846826845	-0.007450791242524108	0.4550875094454089	1.3240451714071582	1.357852654575805	3.020291146153671	0.7988033379590695
1.1463281901058797	3.7014860522434576	1.1052991555792362	-0.3839970498785326	2.4641975208121507	1.7974572145766363	-0.044778738593833876	3.6318009954599084	-0.7382676742225774	-0.3337025986513728	1.3978276763399238	-0.002174749735508563	-0.1361500798569893	0.17169173427517478	0.2537138880136526	-1.2395044888406592	0.5848945136624255	0.9057843300830781	3.8240048595398077	0.16475184150268504	2.0228922465341292	1.3670718220202498	0.3127214906642165	0.14935773501478397	0.2213795311585068	0.496379899697168	1.770106366619887	-0.624187174292893	0.15548816505414964	0.8025460755495668	0.48051944809413183	-1.783371372016605	-0.9563098574713755	-0.9569642611340965	0.8367959645701472	1.2852096316198967	-0.5457355510797448	-0.8204397994173913	0.6873893110855354	0.5135501560913297	0.9559949886925099	-0.4447016594920937	1.204367359852817	0.2638957208382428	-0.034586337905922096	0.40123463800556347	1.2923198993157832	1.3191809538399217	3.031878225328209	0.7575853950076759
1.1703935206418028	3.6058384127866616	1.0080100957639186	-0.41035837483381343	2.516783197181831	1.9604114416948242	-0.06957149544026345	3.855197059652645	-0.7472870195524869	-0.14931390708430467	1.38182500561089	-0.05582169328884408	-0.11548157337383683	0.24341341440163813	0.25059824385660334	-1.2064070636404112	0.5983106664553668	1.1039090899235526	3.81835300252321	0.16777170643341308	1.8700901343998104	1.4031048430892175	0.35287248177308966	0.09480117463376084	0.23371544434713218	0.48747396328575243	1.829988737541095	-0.5990505613894892	0.16970136348965065	0.8026069612355589	0.4314029173753604	-1.7104924320783415	-1.1795042424054052	-0.9132654742427896	0.7847318542494612	1.383987130774437	-0.7522336204916157	-0.9105978561390387	0.7670371915277111	0.5322415981084755	0.9685897608609751	-0.5134768013067623	1.2606109891396198	0.25662389697058907	-0.07363655215010197	0.35645411416634726	1.252902490899701	1.2538113470808825	3.0079807511254235	0.7285408528200248
1.1463523142758552	3.574847371178963	0.9134663403230222	-0.44337914922248045	2.593278962509276	2.0610891731418	-0.10708924599433092	4.00616432131159	-0.7391075774448921	0.06127870675146487	1.4113163656147614	-0.08687108654814582	-0.09240746884463799	0.3210214555215489	0.266088119271936	-1.1701213891054927	0.6142908579021412	1.2520722815802212	3.7994949362965706	0.1715312453546532	1.6669686499572847	1.5206724210126747	0.4206168661886841	0.01718698508392429	0.2876448367983239	0.5179550092371856	1.895747374178995	-0.5425983819517087	0.18359011573294234	0.787117478767523	0.3943171912392526	-1.6434671259046343	-1.3588026904697112	-0.8857367654235173	0.7224054992821487	1.4948199602183685	-0.919925587538135	-0.9861338467988141	0.8524983417802087	0.5579548278053702	1.0525217824610897	-0.5792412711606165	1.215408340050537	0.22744282915154437	-0.061337498311672414	0.32210138342446804	1.2414195867424873	1.201254267789346	2.9409037248301453	0.6965944413898209
1.1077659985982211	3.482887174014511	0.8378804492966143	-0.4730390070938292	2.6691661554467783	2.101460179840402	-0.16601045386151494	4.112168860758553	-0.7373223213933219	0.31392827632446835	1.4335808551806273	-0.09330330738770785	-0.07728655532985704	0.3776485708188422	0.2878130161202515	-1.080286199803098	0.6655379650315387	1.331589985929897	3.816689709956317	0.22098212175849188	1.4291365646614786	1.6766819483535649	0.4761250932448883	-0.06090522247689929	0.3456596982994876	0.5778425981500662	1.876019981542586	-0.4764720460164204	0.13174321831809502	0.7995975539262197	0.3553323706830985	-1.5564461906534561	-1.4851321618542999	-0.8516062866931188	0.6986154730696257	1.581955326491959	-1.0346576244717336	-1.0293967047429198	0.8801945357795441	0.5963275168707636	1.1728565635978634	-0.6426733813537534	1.1476191021743922	0.21150189420645732	-0.06639189598698945	0.2879449138374777	1.2373365162216323	1.150886979134764	2.8683387148137776	0.6437718759500217
1.067809900781525	3.4529848058455044	0.7954237129145083	-0.4715467629957587	2.732915600033715	2.1087287461123108	-0.19079737824605186	4.077484833027527	-0.7139633504272818	0.6071453426254699	1.415614297098827	-0.1383990138347658	-0.1098780999772246	0.41377631300383155	0.3377861399446819	-1.0117359676766815	0.6746099571863817	1.347209106654992	3.856236020518318	0.3094446842649633	1.2670069141363554	1.8594282503050603	0.561468546313641	-0.1293111164988617	0.3887665462268335	0.6542994574650756	1.8442335990582017	-0.41265913724044945	0.031353517803287004	0.8476533291711152	0.25881280883201463	-1.4837507715753415	-1.574677196778805	-0.7214918580518985	0.6314938054073311	1.6202418909774636	-1.0704689918976804	-1.0337552737632874	0.8701935563357163	0.6410045431270917	1.3022533062058916	-0.6640851008780781	1.018983544930053	0.1999185661330719	0.015143766764470778	0.26608315130878823	1.2399955089982582	1.1652999846696748	2.72399813092055	0.582062762039454
1.0231566505524015	3.4534743990238157	0.698855156673887	-0.45937345389738615	2.81635345171159	2.1207754634365044	-0.18337089652895444	3.985655022405196	-0.7265724002681876	0.8875388955817536	1.3959276850977376	-0.1683183207681446	-0.12280843624302014	0.4266376085991033	0.3970135198391981	-0.9569691866048539	0.6289837508239613	1.2896705686788927	3.9330256211650836	0.44674266924423767	1.085195490681282	2.002092690914336	0.6424096183626362	-0.19704884528792604	0.4016782990755835	0.7090479658216139	1.7958202111537702	-0.3457327410792315	-0.0778020965600971	0.9246362739005892	0.15809613306591302	-1.4244228065629427	-1.6232388045442498	-0.5698865431719314	0.5931791935659365	1.714099002181029	-1.073527761648189	-0.978127645829904	0.8129587214508118	0.7385740103295765	1.4140551706062667	-0.6630262750593575	0.8792529129976346	0.1934710218511005	0.1532406011528507	0.2577622370280012	1.2371630024250506	1.1239506511324007	2.5666418689505806	0.5397664247095373
1.001115396716811	3.421582671231544	0.6447667281640634	-0.39887412096742486	2.8628183831865406	2.1570364792636965	-0.26276037038803624	3.843752366287218	-0.767247992813553	1.1637296814845421	1.3194565261804656	-0.2116382965951657	-0.1996569577479872	0.4959303181474072	0.4653138810699436	-0.8959365428744608	0.6102788959618171	1.1396432257114628	4.009765156149301	0.5887600754225156	0.9261263188600768	2.143979828285022	0.7501559386257673	-0.2728885659507587	0.38976497981985136	0.7464127072709387	1.6647487505703427	-0.29681514853585755	-0.1876713361021053	1.031521952679656	0.10504978461450118	-1.2915281189000287	-1.6402788352188828	-0.40716231041474876	0.5363354027984168	1.7420556314554883	-0.9930515093755832	-0.9230179235731331	0.7371276940954494	0.8122608758350136	1.4837546222491633	-0.6590233330068261	0.7607051701155955	0.1513717071616778	0.30749581253914193	0.2869020624391655	1.2097402296002584	1.0293164439747589	2.4412056758600094	0.5112487849417662
0.9618900847320371	3.4231788413965587	0.598622602089825	-0.37849098816370313	2.900577623849869	2.1978884621221857	-0.3491396103929387	3.6787516865821543	-0.7730788635929405	1.415013062318393	1.2504296313647807	-0.2947543500902526	-0.31340646451056975	0.5763004575601657	0.5500838889485868	-0.8685725966745299	0.5631807297408324	0.9403853257336978	4.063452234955585	0.7772922475079427	0.8105767930786909	2.288292565125935	0.8829376914504599	-0.35728991242714236	0.3820169637382421	0.7744144532901505	1.4783852098998873	-0.2631968456797941	-0.29068678552510974	1.096278537449895	0.06479810740149136	-1.1995851417855725	-1.653787311923215	-0.24815595661865367	0.5266357488610199	1.8272804675998358	-0.8479523527107476	-0.8413427039827193	0.6366279578755737	0.8213944344828514	1.444096727428614	-0.6316776964355696	0.7131590602402469	0.15535461783937032	0.5498700832362442	0.3652854155827131	1.198781081276077	0.9503182906797878	2.303802712862829	0.4604172205629494
0.9282815855906836	3.4070298410902944	0.5707481200437589	-0.3587720989323768	2.9118742075398494	2.1800247844106924	-0.3668381760566537	3.5536716717301347	-0.8443819178684662	1.6214543284674696	1.184453592219774	-0.3325282998979652	-0.42021318059028945	0.6037027017014196	0.6218294513119356	-0.8960972977917162	0.5661720295230339	0.7014244895535464	4.150432979356688	0.8669603092279583	0.6996760379530966	2.4518073144932115	0.9605051717483324	-0.3972638104177028	0.3280086418833602	0.7989702085999435	1.2687741008551563	-0.21166087421519353	-0.3678859186160066	1.120881951304283	0.07645278861463874	-1.176735245437445	-1.6513920500162826	-0.15521621199890215	0.5370222571136185	1.934808071087398	-0.6609741557246763	-0.7283050668319093	0.6190143483720542	0.823232802294571	1.3983358193131568	-0.6794431554919053	0.705869138411003	0.18662798804929237	0.9068116863804686	0.4751132750022292	1.2144280255317075	0.8916636146973772	2.218035685782475	0.41387905494119037
0.880480425377033	3.3760491284526024	0.6062723236367962	-0.32120724631632996	2.901710850395746	2.197078364388973	-0.401042209391793	3.4273827468671825	-0.9176636007577403	1.760822538036313	1.1202534242860576	-0.3444397271662416	-0.4934897864449108	0.6401314546478959	0.6578322017558101	-0.9366657568996086	0.5482228446716817	0.40263787198733975	4.265183477918081	0.976997637518749	0.5937504974259975	2.576114412745338	0.9992158086066493	-0.4487704046639623	0.2801136354837718	0.8621012117411497	1.1013128755257457	-0.1757335256906462	-0.40925288794125886	1.1416829460094178	0.07826901969422488	-1.1525521005828792	-1.6292134734563095	-0.11529959224363187	0.5412980032451375	2.057981176275965	-0.4674043723501324	-0.676226422207034	0.5528145859692607	0.8602321968929679	1.3005911509247428	-0.6851187084708978	0.7438103864917701	0.2215855990632501	1.2244466216702765	0.6137372126553254	1.2155187536019358	0.84516893783745	2.1694152356269614	0.40193942560912116
0.8094635761260871	3.3710092796873994	0.5927242295965549	-0.236044414851458	2.9091993964274816	2.163903405649514	-0.4071527119331709	3.3476250198729884	-1.0268611590439343	1.7854938907538098	1.0260712917293051	-0.31515854732303566	-0.6082941319762156	0.6053368522752989	0.7329003932374542	-0.9694600709030275	0.5285750852247525	0.12058313469542847	4.330914129993	1.1755593644969813	0.5080907797567298	2.5971093020505385	1.0444480111937209	-0.4765441406385902	0.2405662163395334	0.9250504008238657	0.9576402813152077	-0.14771914960875976	-0.4703113976628292	1.1417955509929352	0.028222514657918453	-1.1591395522006807	-1.536864946735031	-0.08619229322374292	0.5648431266008906	2.208697536674967	-0.29945757494684744	-0.6633794890955267	0.5283112674963719	0.9043624012373371	1.1801833947407483	-0.7312559973420079	0.7704478825446651	0.24822493722315847	1.5775206738909244	0.7054040578216325	1.2395789674155353	0.7922055943791763	2.120744694345844	0.37040717975079934
0.7689873376689562	3.370571331359121	0.6297962024572146	-0.21051463494465072	2.9560389864747423	2.105658804205194	-0.4010126475986405	3.230017459800904	-1.1162818463361233	1.7375559828513996	0.9840416052907163	-0.29754657373220256	-0.7092627735535911	0.5424997874000823	0.8177683514099569	-0.9924876475575655	0.5105876777998957	-0.117512850072612	4.377330562026948	1.4376379049168597	0.3968613187727496	2.5719671056125626	1.0642695122713242	-0.41139418735131883	0.17279171766783027	0.988255786772657	0.7467580145035432	-0.12886533166904957	-0.5314635344714549	1.1237989122323824	-0.02989040321394366	-1.118728843088003	-1.4334829022707205	-0.1204588454672993	0.57004886382916	2.3272837796531056	-0.1409206728984847	-0.6806226589358338	0.5372047646379662	0.9573196396007768	1.033509395625921	-0.7742641973053699	0.7748020612063682	0.2830900711347891	1.9314443054792914	0.7802067712725037	1.2881177224272817	0.7517055231834844	2.077800570543687	0.3529746847409381
0.7824121440627849	3.348621581497169	0.695441009831774	-0.17223237091423363	3.0047763180029134	2.126756674703148	-0.3388403615553162	3.1171116274641153	-1.2120179221758542	1.645477919752473	0.9355855858915033	-0.2777212012029399	-0.789630795108944	0.46144524160096684	0.8422968588684551	-1.0288298971968022	0.5216430277917433	-0.36945170035998787	4.427635427185504	1.6712611116368614	0.3210779210115495	2.4783163479316923	1.0726137582260484	-0.3902565463274377	0.11537666594800164	1.0592623196732078	0.5885637841812067	-0.11452576373358785	-0.6135282749140558	1.1246692719957863	-0.06723976811602246	-1.115385452444301	-1.307619850066325	-0.1739957402197104	0.573678112946732	2.440159630913467	0.0035322960027313944	-0.6916977246442804	0.5385409694968544	0.9784251212282034	0.8287613862692442	-0.8018742360511097	0.8254531377867662	0.3214947367925654	2.2181362032645158	0.7609194721024747	1.312424006504205	0.7159247343728714	2.0784096786310218	0.3326341484307837
0.8109280897618785	3.3775674870435686	0.7830321665841341	-0.11022236236765041	3.021579788009711	2.163384620796646	-0.3248866359101282	2.9733948664827325	-1.2763458036186535	1.4811964480742348	0.9211421271482303	-0.20731256334908146	-0.8429972889874188	0.4152598856253931	0.8066829047076123	-1.1120755253878378	0.46335121428594883	-0.5532298626173742	4.4169714410626515	1.923011506960215	0.24369797967474152	2.352310940082646	1.017246195913422	-0.3267433590752709	0.05328161458988233	1.0702959281991666	0.4614801409914655	-0.09953142580818616	-0.6733329958176693	1.1158170223692776	-0.07111529607387802	-1.153674561261044	-1.1853310889426059	-0.25111316804032946	0.5224666836026425	2.5192015216557353	0.14047705241330194	-0.7118526264882663	0.5884303114706237	0.9482764775531702	0.5971371249421512	-0.8963072736106936	0.8496368925458062	0.35301084999977944	2.489570718726038	0.7610086817183331	1.3383667464609166	0.6452475846615204	2.097347129576577	0.335069340264579
0.8577366286402214	3.413764329534575	0.8454153299539368	-0.01477332574220428	2.992601566336565	2.1658397065818447	-0.28000152722526894	2.854370499390492	-1.2692149187976565	1.2597655851881786	0.9669541695579292	-0.06740403407344397	-0.8777027817745321	0.35139109487468134	0.7060597130572824	-1.1657111830856581	0.4350640472496736	-0.726542220231814	4.370499380514762	2.127256794775435	0.1555869472889666	2.1819293459129008	0.9835009624483639	-0.3072925840170925	0.008998630063905643	1.0884220945751746	0.34472424555095643	-0.07916625642087191	-0.7568889930634783	1.077517563485866	-0.07696144761118935	-1.2147372543268067	-1.1065087010457875	-0.39856657175765947	0.49670244062825314	2.611340657315437	0.22984374280666722	-0.7572901604705671	0.6368374731362755	0.8884450625744245	0.3408685373879333	-1.0039874340387565	0.8897078853946843	0.38727081486399345	2.6944239107598107	0.7281669275812143	1.338556967425684	0.6228972503509255	2.158772875081299	0.2942519965047741
0.9307610795485888	3.443784447961657	0.8928720609346124	0.05632909268649727	2.8975420304086095	2.142936935855035	-0.28879120709039147	2.743102688329224	-1.2070914845636886	0.9901939360529989	1.0362682296521966	0.042081535604711943	-0.9527590201282745	0.3180325226792399	0.5832632516842854	-1.2050353177390971	0.4180740985803887	-0.8863523311509811	4.277104668456044	2.1936802719722452	0.0841803078341201	2.0506096524078226	0.9234881421906639	-0.28315722344653355	-0.04686984676764842	1.1293183526765722	0.2630548632568236	-0.048879025784773676	-0.8731735159121591	1.0409211674130665	-0.060938344432274506	-1.2932928583241559	-1.0855574243208734	-0.5835347986533783	0.4156171041758263	2.6040597974655313	0.3080302471639972	-0.8604027277263911	0.7210518103234754	0.8158178692631409	0.12934982715477172	-1.1541846218727396	0.9033068029520497	0.41402308229348517	2.8367426003780354	0.6734490833104342	1.387392522700746	0.6682986098958484	2.231262748409261	0.2616318742259665
0.9520309483393724	3.50585329452511	0.855175276380271	0.12790009702913024	2.7897388168341304	2.086903213228136	-0.30048121845073555	2.6451106919779734	-1.0919155274422432	0.7149770533889879	1.1203121793302684	0.12857197842479942	-0.9863589909608491	0.24998046450415806	0.37975308056215834	-1.2761477763678764	0.33051698439176547	-1.0121525605759765	4.15960612130587	2.2204854551093183	-0.01151891773729355	1.8999667638948092	0.8638889040883593	-0.27576894292801735	-0.12990876916468502	1.1747823437508222	0.19847563529869272	0.028847920537052475	-0.9920465044530395	0.971696750762051	-0.09529996206204998	-1.4444953674433432	-1.0677169428818458	-0.7670115363202056	0.35022820454968506	2.6070700085984293	0.3402190465190957	-0.9947148570827711	0.7672838755016598	0.7651267292620976	-0.0429490334011018	-1.2782690967033585	0.9314616066783239	0.45434895064490466	2.9275335114440453	0.5958837553110922	1.4239742101003352	0.7768412440234983	2.2435460942296834	0.24532321755234557
0.9569234476891568	3.5758203601535827	0.7883761140784238	0.23289098902751468	2.6847934486304497	2.009903020806758	-0.26272809210578274	2.5420551827045568	-0.9663776255310907	0.43799148071721045	1.1689305095391156	0.27457779534214644	-0.9753368081502597	0.17574550982119788	0.18466879639478684	-1.3231516945720394	0.28227032716295775	-1.13510790320282	4.068425424102079	2.2073430669229404	-0.11929492857177304	1.8060917747516598	0.8105004353267395	-0.25138213399441717	-0.21909293072469166	1.2407477985393403	0.17367187307866835	0.13108965858339966	-1.0949308280630734	0.8921917823051073	-0.13959375112080583	-1.5636672451637266	-1.0260499133688905	-0.9277659786829384	0.2788271876787124	2.559963914135816	0.3580783150623858	-1.118727348986532	0.8293077641181815	0.7419131606818395	-0.15663012705486418	-1.4546732402918212	0.9591144439562628	0.5146457040255592	2.9512547349966263	0.48587424168490057	1.4352510856395893	0.8731199698909154	2.2877645362671855	0.22547113166644142
1.00031635713569	3.6445789362912877	0.7052037776050056	0.3460484615531095	2.600673017931064	1.9723862605208908	-0.22077950813857222	2.4616745045296993	-0.8232152775458458	0.2040885269138561	1.2397391510705111	0.4160649374455689	-0.976301319651413	0.12638994527524117	-0.04189395875652326	-1.3313248159716777	0.2307388659113018	-1.213455004484681	3.9644946715025773	2.222922991458204	-0.23429052770580278	1.7786058720731592	0.7937354371088261	-0.2572865917938996	-0.2920347850453785	1.296624430270846	0.1458575486863258	0.2116261044565449	-1.2209336829111135	0.8571246567768721	-0.2206658147489951	-1.6485283355402984	-0.9970866465254966	-1.013670572729201	0.22744820106136493	2.4864407438038616	0.39690946550998046	-1.2287676018656095	0.8459298618577247	0.6920507897873359	-0.29675088898532503	-1.560004456551515	0.9256119863059531	0.5481261967239578	2.866670551546278	0.36358497036936865	1.4193449686265038	0.9418796062917473	2.285032566276786	0.22710797959886833
0.9981934301778997	3.721717061496318	0.6395987999432475	0.4602813422956987	2.5439495779285664	1.9257774392950875	-0.1745528533217529	2.4034766591931387	-0.710023742972596	0.00019064653066387384	1.2641437931217785	0.552391936665364	-0.9681702540222252	0.04194122696520506	-0.26870661057239953	-1.382724052843317	0.12765603581762258	-1.2856443496626422	3.8046294481335003	2.1830417649392455	-0.36148979295254835	1.8925836992693956	0.8160208154970074	-0.25474514228628276	-0.35773638024443266	1.2689704072100132	0.10044224642717334	0.2753204500906015	-1.321899920350482	0.7865995519595244	-0.3051635631660817	-1.7000697220411574	-0.981731912731985	-1.0380872269299075	0.17605931307449993	2.3657885137835137	0.4294475163631234	-1.3480679174484809	0.8497048741863307	0.6305242511469664	-0.39888792449163407	-1.6864734985979617	0.9142359815317306	0.5542714455996547	2.7865990933877187	0.2468750594643539	1.3986967342360848	1.0219688294422327	2.2571298056707656	0.22955524224669302
1.004280958533026	3.911135910858716	0.620138448705433	0.5307953699398873	2.427534503378916	1.86629754727518	-0.12706223210581497	2.3954456199222287	-0.5917449166820872	-0.12415595689405237	1.295562318575784	0.6346927911552032	-0.9472177121972545	-0.03729927139186117	-0.5224260808635977	-1.441705732884875	0.06439376888077983	-1.368157126640565	3.6348122836200396	2.1319540925700586	-0.45805029388592156	2.078632443200573	0.841326410719741	-0.2954694779669434	-0.4130277249580618	1.1837899017444322	0.0695929225313288	0.2990497281387545	-1.42377640783314	0.725120606872665	-0.3328256320970228	-1.7051570477664217	-0.9614718078410229	-0.9827634279406032	0.1343936479726709	2.248731224875518	0.4883840087089678	-1.4367741050884928	0.7754334792622198	0.6227792482008224	-0.46635642469093613	-1.7453283143653056	0.9378607282005793	0.5407496545218365	2.7048336329052862	0.1934187653168244	1.3607184175277236	1.104691883843175	2.2848171744366925	0.26147928091655726
1.0561720481490044	4.049184660790463	0.6123999150858859	0.6096468241101621	2.289950228333484	1.8192319226604112	-0.0900428774049518	2.4111488726652106	-0.5190237969505886	-0.20524000090858582	1.3330480367826714	0.7669187380022879	-0.915718394233106	-0.1083087018381178	-0.7861475501709496	-1.530265356789509	-0.008419481581502306	-1.4748510044923107	3.463122107042121	2.0283541865432566	-0.529473436588235	2.226663230161906	0.9113699109483617	-0.39079315441998536	-0.46478867147918324	1.0697308950588846	0.08553292554429369	0.28645267910719474	-1.4614589557274709	0.6957004869020013	-0.34521417772195007	-1.7534487959587917	-0.9485209495007123	-0.883762048321783	0.10000504262749417	2.1209341598041105	0.4978551197323654	-1.482737915349279	0.6705184529076189	0.6470415781890414	-0.5743918413270308	-1.792075647924173	0.9587721941051255	0.5065875963853537	2.621115484350851	0.1415798685380249	1.2806381031338303	1.1786145467692093	2.2994778450782443	0.3019709404488164
1.0955432819424078	4.052190391062373	0.5508188122926385	0.6940234804183782	2.134665152873497	1.7109385287436703	-0.06949823013128689	2.435899714467978	-0.44599704717699523	-0.2682332133692877	1.3090818542488323	0.9113709994383227	-0.8771242360286443	-0.19706357543764802	-1.0091688249839224	-1.6234357810407904	-0.12348321715546848	-1.541682028345171	3.298488407457859	1.9126553408296687	-0.5568707689431028	2.358614671438973	0.9680943688838124	-0.44622588069258706	-0.5491682702948621	0.8895896401956481	0.07129282454625015	0.25777757420783753	-1.5051005125205954	0.6914768684765444	-0.3733181844686806	-1.7870540062377753	-0.9845838666022116	-0.7021786121337714	0.05277402057059259	1.981352400796339	0.5070076676388893	-1.5330436631220725	0.5544734941647783	0.6670356155518531	-0.6299875254325032	-1.7986292991277708	1.033754383019359	0.4799976042107856	2.5281581882904702	0.12216641435567085	1.2000397077882599	1.2142344939895158	2.310497892710954	0.39429270157315854
1.155257663362925	4.0370494982287495	0.42279714783086664	0.7798576445012422	1.9940875738905568	1.6414102017958025	-0.016845480657001578	2.4906173194793095	-0.40658235961572	-0.27901125749208605	1.274811505836415	0.9332711202555307	-0.8727625812619417	-0.3144168097958099	-1.2000563016395265	-1.7160946949024045	-0.18581771664938726	-1.5877323055251111	3.188545881356549	1.7635511802583275	-0.5749194969971636	2.439593426742829	1.080119714619329	-0.5345355186224083	-0.6430563817304051	0.7023551607990686	0.0935639509544984	0.22819287181174897	-1.5971416062086041	0.6816453132061526	-0.38400088822275025	-1.8065048271274224	-1.083595171475272	-0.4680751375115636	0.016260521748636857	1.8619535421367839	0.490098017221204	-1.5490407060180262	0.4078078177764016	0.6948234909452176	-0.6609494836915412	-1.7500176927518152	1.0964222321508337	0.47299799018926086	2.4144869986457325	0.0997675919173691	1.1100407458105646	1.252814307105014	2.3310482779009334	0.4973896760197566
1.2401712113081846	4.0042460666838995	0.3214159404298386	0.82399120676704	1.8822417480667029	1.580534487208799	0.00464993780184092	2.5174885628067596	-0.3658402816725723	-0.23283278411141756	1.1992951163875782	0.8438523088776583	-0.8438578556400771	-0.45659323163874976	-1.3459301067419074	-1.8014391243707315	-0.24398135476594418	-1.5721425691704023	3.087287522566863	1.6021919269158897	-0.580701458286427	2.5379236025656593	1.1389373364958666	-0.6135092064590786	-0.7564128844376109	0.5034235325174415	0.08523036480468464	0.22449235228482545	-1.6680539477956764	0.6875426694514777	-0.30770241972161233	-1.7765633943676256	-1.101690318065102	-0.24003347639231104	-0.0004543517889240775	1.7538632906176321	0.5237350463900136	-1.5739991912397424	0.2689002900747717	0.7457210605944727	-0.6837131094727382	-1.666209229097264	1.1793444274726685	0.460011760245534	2.2920568306930833	0.09446637807802662	1.0740963250992692	1.207564120292756	2.340905209597136	0.6322563497342139
1.2444370706330115	3.967562385406582	0.21722655783768957	0.8580469818128013	1.8037187296531048	1.5404808256053804	0.06855949852167752	2.485601896612658	-0.34512440944995	-0.1266857488776677	1.0740183455580357	0.743015699957023	-0.762326417266896	-0.5951728450094466	-1.4558817262453387	-1.8718142809106642	-0.2767792573594198	-1.5159266705365293	3.030506942100216	1.5524054681392554	-0.5465989535633681	2.5615527240929463	1.2152307638678146	-0.7444148161615642	-0.8667917632116833	0.29850213579553697	0.10843175614406231	0.1888413005721465	-1.7085251142240652	0.6733092355831778	-0.19721844200048094	-1.699064562443408	-1.1278123327169671	0.05205850324623762	0.01286880620206956	1.676336221498873	0.5462382483096185	-1.5771142871003228	0.09122989547434047	0.7962791739330461	-0.6971980992733169	-1.5652239256748157	1.2373817311876447	0.4524764347488521	2.15907332242041	0.09510165867580597	1.0131830283072458	1.1330180886131411	2.326090258288727	0.7499600719935651
1.2630144466968425	3.8693882798861807	0.13153110102882243	0.8571934607229782	1.7543886842988983	1.50333037577118	0.11872634088204523	2.445327584889831	-0.27020941643998636	0.0018203067432103314	0.9911193848040348	0.6987452154538014	-0.6629117108858229	-0.7496736134359419	-1.5064628041945174	-1.9373895126743972	-0.23704643506383055	-1.4049508645379547	2.988952442184877	1.4846500131228901	-0.530816995087955	2.605514082208428	1.2375589494488173	-0.8712770477472771	-0.9871702885698836	0.11046135057434925	0.1721220860981598	0.14577282302990985	-1.7324323479110153	0.6389902026416266	-0.07633488646304279	-1.581545523342892	-1.1213774046153806	0.36048885442160383	0.049629059068076326	1.6048339910354836	0.5723984118401239	-1.5868617348486953	-0.09614786649991516	0.834017763463174	-0.6747703925412605	-1.4685040863740986	1.2638471516209409	0.4489741239811151	2.0437704226720848	0.13775106391396136	0.9815490702158565	1.0112803998489404	2.3623021348098097	0.8384106699172046
1.2823249621701538	3.7727029232427256	0.06669513584562625	0.9066586941819308	1.7250820581981716	1.4414214301809123	0.1324655437850312	2.401350338892393	-0.21291457475020614	0.14375340286482588	0.9295742104306219	0.5693849937983206	-0.5531411968081563	-0.8823636000923667	-1.5633931738091538	-1.990894158506108	-0.2416391898933437	-1.2245630418082982	2.9088863220668753	1.3254267171157024	-0.5625401198378794	2.5570927603082003	1.2357798024441384	-0.990375751829719	-1.126467413535299	-0.04267465931419059	0.2138886389337913	0.07624329553556072	-1.7553458414156644	0.6851213940213068	0.04197320025671063	-1.4908057454615702	-1.1446914901890604	0.6521696503561547	0.05187319453935363	1.5351142154037212	0.5572651535336677	-1.5872495502338897	-0.24278168992398014	0.8385885335869675	-0.6171914239748821	-1.3610208422361638	1.2196360764061274	0.3981560451862037	1.8712571365760067	0.1785748259023277	0.9701608069412877	0.8914122148350645	2.3278294221696703	0.9152087986194752
1.2495572786115838	3.7605106070469754	0.02416067576583772	0.8694078862858101	1.675950575279554	1.3690760456986517	0.06976218412255847	2.352668405771627	-0.13945409828630742	0.2918196580379001	0.9081029139616102	0.42096698966052754	-0.4510141745005732	-1.0086135046465485	-1.5651347849192625	-2.0085479763760152	-0.2456449657342905	-0.9445612611154658	2.7742224843693455	1.1601220963483536	-0.5431905475716612	2.4660091603946137	1.2128704938223094	-1.1179992589118755	-1.238468823948394	-0.15859640769704828	0.22877884831618797	0.012518629984946175	-1.7743155034016431	0.7081261485156745	0.12643856529936412	-1.4238099194839218	-1.2104137182769055	0.8625942719691253	0.032681680663656044	1.4447425188510998	0.50155844214377	-1.5958573472876498	-0.46594710865416966	0.8696752700196415	-0.5604255085047042	-1.219168877720176	1.2103126200447023	0.3713263521079808	1.6801106035700772	0.261301696120224	0.9761188833953487	0.767456886063534	2.263680723077157	0.9253647564069786
1.292807796615826	3.718300238218145	0.008551891466994924	0.781400929727608	1.6827201997474912	1.2829317279076586	0.04512123107880463	2.2459891258534457	-0.08431858354084956	0.45220313308177146	0.896069146469058	0.30628703205856533	-0.39512689717998584	-1.1575616606844157	-1.5052301084083528	-1.9922469529627456	-0.22235455964107423	-0.5841139838534943	2.6785514535200834	1.06662956249419	-0.47318959648935544	2.308500207014654	1.149290802718416	-1.1979696792157335	-1.3114111654262515	-0.22808975999975326	0.2562487888254138	-0.07124469625617841	-1.8365555662090447	0.7559318005930125	0.19685716545569287	-1.378588538137521	-1.2586339163902331	1.049300234206028	0.05848886267175306	1.36651465703491	0.4269822425868596	-1.6002267677132693	-0.6362553986280485	0.8779301507303756	-0.47877409840368346	-1.066938613300597	1.1774480780891525	0.3402561158069404	1.496129665787342	0.33074642597620696	1.014521757952402	0.6593813602823314	2.199100138299692	0.9281551642083004
1.333119284643859	3.627598109600494	-0.015656090487106953	0.6980450959852933	1.7111909473756033	1.1991941503600203	-0.03889322526736807	2.0826412643640624	-0.04150749160657541	0.6088483180014113	0.877296175405456	0.25975971588302954	-0.32326361895529127	-1.3294763008065809	-1.3885900276744196	-1.9684335764278678	-0.21887545016306179	-0.172852734660378	2.5984864459723602	0.9284748355289596	-0.4377794520992985	2.1116279078911697	1.0559972224360445	-1.3077290805601836	-1.355544622526671	-0.265013366637075	0.28601105811128497	-0.16676995937627664	-1.8720428662131101	0.7901717417615608	0.2707787895186803	-1.3029259771642017	-1.3101490134652578	1.2017720069541107	0.10179328954069697	1.2620620089513839	0.3149577203007875	-1.6068875560207325	-0.7858912393507353	0.825691481666311	-0.4182871375350521	-0.9671764667938614	1.1117769865139404	0.3000490747207499	1.2802546786336053	0.3706708829481426	1.067557029677897	0.5269953805949846	2.101091841944423	0.8931889767351231
1.284305497685653	3.598002167541682	-0.03697868078191659	0.6282782537469795	1.7565127407022345	1.1183331325521224	-0.1198704870056965	1.8975337625249096	-0.022431686680692287	0.7666226858370604	0.8562714172724512	0.17761588743108656	-0.30255280933612383	-1.559875404707177	-1.2544104666087363	-1.878947644705723	-0.1889741756998195	0.25274928664298074	2.5326206166085603	0.811579807106288	-0.41039571065410996	1.902753376019307	0.9254795543583099	-1.4200458745650546	-1.347361376251671	-0.25841751641365984	0.3361320739563654	-0.30020563377150367	-1.916308603586603	0.8108286080496713	0.3244161345534905	-1.225878688002738	-1.3615349073462464	1.3132010949505635	0.16066998183468506	1.1512797030041666	0.22365646375807388	-1.656527334658168	-0.966766241501627	0.7055239476847823	-0.2928776190023878	-0.8558673568351463	1.039450846583346	0.27783797482158346	1.0900928904617184	0.39230917088357103	1.1698963717083644	0.43826673188744375	2.001587824578642	0.813438171291631
1.2243904737782714	3.7156973377764912	-0.05217642779838973	0.5108467956312323	1.78136905730647	1.1098683240268847	-0.23455530374767725	1.7098035030427003	-0.07269044680186913	0.9185372890108603	0.8486832033125463	0.042986941057262855	-0.35847594360057156	-1.762463791331114	-1.098889577078222	-1.807606059448045	-0.09490985270153007	0.6614696016505638	2.4666735696144033	0.710354574549789	-0.48124609359136894	1.7201717379546764	0.7974125133791292	-1.5393597509109676	-1.3021104402528068	-0.17494914888913293	0.38661380821559177	-0.4115279239374335	-1.9309552962333556	0.7816689103919807	0.410087018332015	-1.1168973969739961	-1.381092007652828	1.3797660869797659	0.2531652990478029	1.0349056295631	0.1006023983359238	-1.6726237826704247	-1.125041960000774	0.5953050748096373	-0.21542459294981559	-0.8484775535453275	0.8966424377951631	0.23362006771480615	0.9383112339293838	0.42433362076226916	1.2886533836058125	0.42629567238073507	1.9030588810638527	0.6620014584337529
1.1554747808926993	3.854361005722629	-0.0521349550622451	0.3688624280918814	1.7772445091435745	1.0774123502686999	-0.3411987223152589	1.4819084291948355	-0.10578322763934951	1.0461813381077372	0.8551154117775912	-0.006330928270458591	-0.348145114898577	-1.9674033356789828	-0.9258219786099868	-1.7503833004737017	-0.021318827429967213	1.020443633963493	2.380137853324844	0.6456415699295102	-0.5538302882919968	1.5727445235946367	0.6400560442551863	-1.6436235402483366	-1.2606444172133555	-0.043865593779559765	0.37778866871942063	-0.5207655007654796	-1.8712805996475717	0.7626048792300875	0.5075369735795972	-1.0104575821386903	-1.343254700019909	1.4273445130546738	0.3586602775014353	0.925575255851874	-0.015815143564276345	-1.7467601445673142	-1.223060414671074	0.4915873492560275	-0.16563224703879614	-0.8325283235740768	0.7516249963566884	0.1887602713335994	0.8205668252137599	0.4299547276685785	1.4133672086678826	0.4355992078719339	1.7358750407972838	0.4728404150558534
1.0406225496142176	3.9768866909305087	-0.09464925667787039	0.19474058124519233	1.7856198132071281	1.0411581524025373	-0.4358381665009001	1.2812833762116864	-0.1351988879798591	1.1610980382915848	0.8361367980592496	-0.02930350351670135	-0.3222361765032273	-2.091553139837359	-0.7469365174966738	-1.696370439615079	0.07372863560519397	1.3418440517686299	2.2934641783207055	0.6575761062497026	-0.65141884446468	1.4492941845122982	0.502543326710152	-1.7432138954363805	-1.1973706542829872	0.08567858960273633	0.4504202551637997	-0.6800301512453881	-1.8142287385951505	0.7389977921832062	0.5137255316789251	-0.9547563009453324	-1.3399590180085517	1.471983872628031	0.43472059799729257	0.7993837250458029	-0.1654003575909572	-1.8241467807945582	-1.322683623344628	0.3864245295026147	-0.11963780902923762	-0.8925514763452087	0.5778579019367807	0.13199356664726677	0.7589252990793974	0.42730006576636903	1.515367645196449	0.4729589947754137	1.6004206225860682	0.2776416871519133
0.9982581535607604	4.142278978861636	-0.11528411630363888	0.07400137445410263	1.7758266874529114	1.0161287976492146	-0.5110940228131291	1.1264814875107223	-0.17086180744122875	1.286792414830574	0.8232239082176843	-0.010335927481691383	-0.3256028615108458	-2.2110801347388263	-0.630665425285611	-1.65782243919822	0.12277253284275343	1.6345990775524157	2.178435537189597	0.6836905505712098	-0.7142981588750517	1.3872331552374106	0.41324367291631947	-1.768191501494244	-1.1658734576801089	0.21913915637904197	0.49955068633414007	-0.8446199780527401	-1.7079153009716337	0.7390510720024753	0.4687458817987256	-0.9088725270375179	-1.2883876283634659	1.4431572798958447	0.5122547047194594	0.710116214214201	-0.2637280250809627	-1.913492155019177	-1.421304470727574	0.2813183869070232	-0.0570313566022187	-0.9565442240383332	0.40498910879976746	0.07718407133976497	0.68587694269013	0.420287649295562	1.577730748507144	0.4692831839229232	1.4764332652124452	0.09686910035272375
0.9844202943054106	4.367588933202848	-0.1187387808393963	-0.058257531431359165	1.7200174275823206	1.0416397483770639	-0.5178885213306669	0.9886035991157996	-0.247138085349582	1.393608623747046	0.7941232692578188	0.005339113226796782	-0.35470411541602775	-2.3210284882373946	-0.5141110836373578	-1.6079666530194718	0.13888087018603942	1.856629573305399	2.0505544841971237	0.8442952301034264	-0.6990112978236698	1.290947872858633	0.36402841271015324	-1.7862805077933999	-1.1097479805858779	0.3536824168258101	0.5406448356878129	-1.0413541742002572	-1.618320643957319	0.7700921895237578	0.39598402066843896	-0.8927811117088906	-1.2420189076703894	1.421494940673512	0.5716679576180013	0.6538496444994492	-0.3861931514715593	-1.993617885071225	-1.4363264449795352	0.15877821190587266	-0.019849264481832836	-1.0724352000472646	0.21596689275119418	0.03059349078906378	0.6358919347936508	0.40235201097187134	1.6088392840171317	0.49249291805195455	1.3473619591368482	-0.02652536542570172
0.9804633420351392	4.538112653433236	-0.12276027904680971	-0.238015878431854	1.691755352224289	1.0747428086183966	-0.5124175122822436	0.8393875553245888	-0.3390067823699297	1.515477310859264	0.714881075567926	0.05866281701063282	-0.3497856063400381	-2.464159790722586	-0.41934950187948844	-1.599374347911547	0.16224427077726888	1.9565758402269586	1.9212237521312978	1.0729182971112312	-0.6829342224523646	1.1941176105345754	0.34387208393315605	-1.8466739424426593	-0.9995908080345399	0.44505593389605763	0.5980966244246277	-1.201037607573893	-1.531785349790184	0.7586315285477465	0.31647026406699963	-0.8505610444969698	-1.1952778903663521	1.3949648004492192	0.6882140985774081	0.626653517509446	-0.47406824356924204	-2.052607085962698	-1.4654064675493959	0.10519793211930548	-0.016405270944896216	-1.2233934050231998	0.035474398617613964	-0.007673375717486744	0.6016457052295798	0.38773334836509776	1.61105511353568	0.516880617427718	1.29628974874756	-0.12187534836698337
0.9834441480130117	4.7127266457862245	-0.14477110036036628	-0.3197695878693517	1.758047783611115	1.1240620792606797	-0.5053354654037434	0.6888656815644095	-0.43606307859765536	1.6085079534833977	0.6010791648728745	0.12325731523792482	-0.2973026436737726	-2.625866997071621	-0.40256273176493157	-1.5921629863280493	0.15353152952355456	1.8742113643673295	1.8472923445309182	1.3354194492304203	-0.7036700675058674	1.0606073706269026	0.3388072308079403	-1.8944205897197808	-0.8610741287410819	0.4872703201113886	0.6527528380134963	-1.35787131931037	-1.4252699713906654	0.7621682863831387	0.27487096225149094	-0.7978918855709107	-1.0700077720656804	1.427433764998238	0.8044401259906779	0.6139487129694612	-0.5631074402046259	-2.126705645141448	-1.4850285372701006	0.022203576688128772	0.020782384426753436	-1.3930461894946602	-0.09093411032454778	-0.050791540243089496	0.5776993645142451	0.34043260782251983	1.5773312381825668	0.5184359072138683	1.318576292350946	-0.14298940369682564
0.9047069759757129	4.933910520908815	-0.23065224945337137	-0.34622094370370876	1.7770879719023402	1.2580077416429705	-0.5454768730381463	0.579329704379269	-0.47430949170181613	1.6802199223158065	0.5177865453226564	0.11833187616625906	-0.2618449608396029	-2.7210373590733523	-0.42827755848135407	-1.5862415077304068	0.13078305227922132	1.6732719587862726	1.7513726542243322	1.535193978997058	-0.7144932855068746	0.8531893683404583	0.3112047525214472	-1.9722817059840771	-0.7071374336870534	0.5423099785867338	0.6806273036299846	-1.4533615305038128	-1.271169364316329	0.7406317448961909	0.23764722579316802	-0.7837330697257099	-0.9152542418341394	1.5104023717350028	0.9307317395458485	0.6225220733917767	-0.6104496043941333	-2.14615328724052	-1.4982234304725894	-0.025911447830221684	-0.019368506039903977	-1.5696396497897924	-0.19333600732645412	-0.10991131389840465	0.5275010922802607	0.24857193449084822	1.5062234535655874	0.563790672428621	1.3703826382770763	-0.18963095318363649
0.7971867271864279	5.119184698906578	-0.35678459343038355	-0.36921000966871703	1.786516548918738	1.3784482628554289	-0.5748703397425863	0.4371990274134526	-0.4716604324483361	1.7299788862539767	0.4535562654287821	0.0164127898779994	-0.17323616752232823	-2.7476759647965756	-0.5044313133387425	-1.6022483225134672	0.09383014064886161	1.4079713585016775	1.6589030443524841	1.8082107543964727	-0.706054301375316	0.6180787804624553	0.2771125960152837	-1.9653086871106793	-0.5515183264298972	0.5918408520467293	0.6427118520312385	-1.5070453087742786	-1.0976963471265473	0.7257734770783502	0.1676754209587941	-0.8237442380791313	-0.7588773974524067	1.5635010305193224	1.0494112851879236	0.6056493453562507	-0.6448983694363244	-2.1831952256770424	-1.4598707172097665	-0.07301397912187615	-0.0653230542713147	-1.694332981873254	-0.2702449792415222	-0.15476655378885731	0.5329496716648651	0.19091188500048045	1.3892322689690282	0.6088609706704777	1.3916560387740118	-0.22056518510321163
0.7515920459338941	5.297710616500053	-0.506669163324274	-0.3910364721558932	1.7180544677573426	1.475793250988339	-0.6142977102272467	0.27877382677286894	-0.4224155384312539	1.7364556833174565	0.34093679999848525	-0.06291292234063883	-0.0651272400499479	-2.6938157617065306	-0.5620229125940395	-1.6671999111150817	0.0386218949200289	1.1278094629742956	1.5694562879282925	2.043676652771464	-0.6642331307336999	0.376291944524921	0.2772788280476964	-1.9743037447787963	-0.3790297915245565	0.6501323059118188	0.5621540608557432	-1.485292959389541	-0.9057037484439558	0.7248589778009239	0.10282866610928629	-0.8749441235100308	-0.5833099200053569	1.6548905581313178	1.193383297661989	0.5949357142191104	-0.7109970949938923	-2.1624163878606444	-1.4248278882438612	-0.08302538374853843	-0.15079993521219276	-1.7740850194276292	-0.2906847107679165	-0.20894519485613708	0.5108847203843986	0.16901317707532407	1.2246765834674773	0.6518452688237772	1.4188825691843878	-0.21730151029151185
0.7201494265407737	5.459538032582914	-0.5909566360642549	-0.44893058082912785	1.6068674331091386	1.5485749849764763	-0.6322580975022074	0.142984208347075	-0.28664552655894027	1.7393079258097655	0.2767153333612422	-0.09587335589093042	0.07448221404760945	-2.6434035147271695	-0.671262326603456	-1.7077623560446349	-0.07530283008303641	0.8388627029937183	1.455801671091574	2.2522820063284805	-0.5608480515828123	0.1597347552956515	0.29735386165400957	-1.9472630963562216	-0.20773508994773365	0.7179130440711159	0.43811546384827416	-1.436695215676905	-0.7341713422023051	0.7617960505260426	0.021454294156243954	-0.9443266944899091	-0.38748399077218304	1.740005674110788	1.3493731328506158	0.6180074633147608	-0.7130580896217036	-2.161121222859045	-1.4051045908823308	-0.07386404982687518	-0.2371199848528705	-1.7672711220717505	-0.31014589292826444	-0.2863799467388634	0.48087733798359433	0.1321290559004214	1.0612763778875134	0.6421091595443084	1.4613555358591204	-0.20936741737290854
0.6859648892919712	5.60187812525339	-0.6596482773083722	-0.4801500287317144	1.5491340602874082	1.64113624372535	-0.6467542892424518	0.0256273824259722	-0.16863161343619737	1.7196602792814435	0.1600300188715152	-0.20381288729171612	0.1516955094511322	-2.5483420100862757	-0.7897213714303859	-1.7140285194121172	-0.14235679253256334	0.5167704246193849	1.3378614335406946	2.4326228065525712	-0.46333424541336504	-0.05269638004378925	0.3434102589953483	-1.9048806808239758	-0.01626432674345226	0.7673161810118623	0.3217714524840772	-1.3817942592532986	-0.5979870325207088	0.8075997559099772	-0.0788911157465063	-1.0159404825187557	-0.20522517996238593	1.7870637613547207	1.4845417213673435	0.6059377355953615	-0.6805193440512702	-2.101283232811856	-1.3752130548673638	-0.052262773061993006	-0.3327739035239245	-1.7432316011635387	-0.3113858831528182	-0.3776672730028906	0.4639789294086928	0.10626637726656704	0.9018432979913961	0.6079085355927659	1.528037543537892	-0.21464289452259488
0.6310882865430033	5.72591528307223	-0.6754456309021558	-0.452695572945448	1.487019105020519	1.7463640344374478	-0.6751695801804949	-0.08958910679281964	-0.09546241109331578	1.6872865097322816	0.053427804406520375	-0.2696318545166443	0.19481851247357015	-2.487980200326345	-0.9067727391471616	-1.7579280645902302	-0.20372820704360978	0.19966843475622714	1.250520216369242	2.532069810136461	-0.32974628183810306	-0.23828281719490887	0.37659846001424596	-1.8826591578628502	0.17290606041525747	0.814518310675656	0.15897553583505886	-1.2862611094497025	-0.4825830273283371	0.859414465851524	-0.1931138492911233	-1.0694750135663582	-0.031112260763068045	1.8403596669343156	1.62053582592854	0.6017168507560615	-0.5665960788639482	-2.0245065029388725	-1.2974602596846503	0.00012856901267414568	-0.415550892834588	-1.65712485723034	-0.2919037857237892	-0.4762587464636533	0.37989334327154617	0.09246952445436721	0.725112412491804	0.58268120447843	1.565258255328624	-0.2156229838880069
0.5821121027332583	5.757866230292538	-0.6577896657867361	-0.41326133900559475	1.464097995754424	1.8090706814681472	-0.6988906660974262	-0.1860814554544385	-0.011888020930980108	1.592506042219063	2.5771431267668234e-06	-0.4056625088521546	0.2233342103988968	-2.427607908005741	-1.008555190692658	-1.7760363372895103	-0.21736409539511423	-0.157919906037788	1.2050461313614866	2.5770423651840053	-0.26400802249877187	-0.43666565643863836	0.41433669607159385	-1.86253524890388	0.3732981627185657	0.8151097539984542	-0.029462767973176696	-1.1843818083249817	-0.4439765006106887	0.9257559907301415	-0.3124431552481375	-1.1076205989781445	0.08999098057527156	1.9212790490468596	1.7328550183368556	0.5441770535929968	-0.3838539175348098	-1.8979273921118167	-1.2115116594078732	0.09153981169713993	-0.5018284824945196	-1.5701679098977563	-0.23345428009087793	-0.5465796812038594	0.32191131204500734	0.1018644684436552	0.5932077984321955	0.5813177540089807	1.6209032845742317	-0.2502388900031665
0.5098007858251233	5.71237056040362	-0.6282593389368437	-0.4436790158512137	1.461737977135616	1.8492563635896793	-0.7711840312520754	-0.2926772510362469	0.026936061922410676	1.5099385256354825	-0.042346589848361434	-0.5899107477268706	0.22365224940433123	-2.3143656114033058	-1.1148691349729776	-1.8142673498104585	-0.2583364969842298	-0.4402354189082816	1.1642164709828235	2.4911626388535626	-0.17484155889847525	-0.5849008839984068	0.4733891723743605	-1.7842221366197013	0.5107086840497138	0.7977912268136431	-0.22063549409491362	-1.0715776979596572	-0.43061751963952266	1.021865871893904	-0.3910395099009395	-1.103562875739914	0.20170867568453507	1.9381931848716065	1.847773320243372	0.4951034752412081	-0.10352542254295291	-1.761799027787203	-1.2067428512044216	0.2180987785020357	-0.6350134971800154	-1.4174354297760243	-0.15361649746914238	-0.623930217225808	0.264847208594558	0.09950086417702358	0.47928250486513085	0.5838772756413693	1.7139200002631398	-0.3452825058152004
0.4490190569818148	5.664313305953074	-0.5876669680979779	-0.4742675386957094	1.4637251212705529	1.9329542730004192	-0.8493771792906409	-0.3835852122867177	0.06341576680765006	1.4084804871603276	-0.07701573812336426	-0.7947468633717074	0.19109254894620814	-2.1664437786904323	-1.2163372993023003	-1.8533403472988605	-0.3044240433204547	-0.6230178536525709	1.1140517896794038	2.3453595322566705	-0.10445035455252276	-0.714961664080694	0.5304457633118139	-1.6409179558620146	0.5818823467372385	0.8021446687275106	-0.3681001095172322	-0.9765063572897571	-0.4554299748049841	1.1060494544522597	-0.4953396917836878	-1.1164974401278887	0.3089343629117418	1.9467140679236277	1.9092696198564085	0.4583914419662383	0.18205976661197307	-1.6554436961160122	-1.206499281927113	0.32010942965998074	-0.7809079006501992	-1.235917459190564	-0.08142952963773657	-0.6805226419231372	0.23779304844730217	0.12366045014449026	0.39684350342076946	0.554063998653552	1.8059266784953834	-0.46260094894755976
0.41125825863283333	5.518557767200429	-0.5288610299240877	-0.4801968164326521	1.4128534913498556	1.940763317637563	-0.8841468159373692	-0.46021368237623655	0.09884553110444341	1.3135590420454117	-0.13702593696675341	-1.0371100379542169	0.10109758258345798	-1.9709706317111764	-1.2885949965171735	-1.9325584939178952	-0.3236193843433362	-0.7463094459988422	1.1010842267941767	2.1603415832962405	0.020641348914673303	-0.8073833408724503	0.6153638622471456	-1.4902278261613597	0.556944870572029	0.7991774518640988	-0.5448658189413271	-0.8385805310898578	-0.5093569420311359	1.1614823093254918	-0.5923736159150271	-1.1804402509665572	0.39944227920195047	1.9090577804146893	1.932076105301799	0.443867084922214	0.5067937853287853	-1.5392928869929556	-1.1370604426643687	0.40961815708285104	-0.9237779414624556	-1.0495062969106654	-0.05976848902449523	-0.7389313601621359	0.2537545647257163	0.1806185371019921	0.33056644502204746	0.5786872509113008	1.8364542140830131	-0.607030136718349
0.37850705011717306	5.270623925554837	-0.4646240708985564	-0.5555540800283949	1.30775502192712	1.8797642599373918	-0.8998575427637443	-0.517253393402018	0.09847156667523624	1.2054322181690065	-0.18802825309447901	-1.196737277317141	0.022672403054843915	-1.75869506886383	-1.3051272706420496	-1.9780401523639348	-0.31393913419778	-0.8184191878037353	1.17121342546656	2.016257164738905	0.09628543985166085	-0.8748575126306541	0.7495714949478423	-1.399744203070294	0.4512267934669162	0.7681189629390548	-0.6728408693253567	-0.7189824810403741	-0.6208009524609088	1.2478866246200107	-0.6911676716920088	-1.2362637908708964	0.4992990862965584	1.798214899183563	1.8782867026207988	0.4044431967781678	0.8123999213200694	-1.4597774008194384	-1.1136806990930257	0.5155993291318399	-1.005106926565124	-0.8570277479202935	-0.06981716331354082	-0.7805006069487072	0.29324653463208816	0.27234981143530756	0.2790971230746584	0.568257594760184	1.8755092628933354	-0.7251965735154375
0.41049864147581944	4.971380581102631	-0.3458522088129998	-0.6717329037872334	1.1974093435638147	1.8501953827678108	-0.8927377686454421	-0.5213539214586825	0.08272017648684468	1.1178505301132735	-0.20726979563566764	-1.2753767523403776	-0.0706803042239097	-1.5555436880966556	-1.3199777248833082	-2.018716120562059	-0.27826178298724014	-0.8932393336527532	1.2902373064690469	1.8262137427026333	0.18818620032357258	-0.9339931987502516	0.888281351056159	-1.303606187677288	0.27679347742490856	0.7783792188432551	-0.692144674942762	-0.6276695832061975	-0.7793175812684099	1.3442758935780537	-0.7640616950880693	-1.3446440665752453	0.5659156441025776	1.6871988691819222	1.7992835617622773	0.39085506132692577	1.1202573440665007	-1.3653771787597289	-1.0987707500969113	0.6413423701861419	-1.0843570990703064	-0.6944869663402071	-0.10547701951993393	-0.8376475588837746	0.3170477863843419	0.38176657672501785	0.2570821550208354	0.5827901708782167	1.9337785662092966	-0.8282836028259488
0.47862823945684446	4.632681259823345	-0.2834242641446315	-0.706393374422379	1.1061372952383746	1.8047264006631838	-0.833371847543483	-0.4976350848487847	0.04711224870579776	1.073191277679977	-0.1917489162691675	-1.3348435987099687	-0.18393248726175476	-1.3708827380062956	-1.3715660550326114	-2.08986825920206	-0.23872235924547658	-0.963672118863299	1.4028544515207308	1.6814106075845168	0.23906862460420703	-0.9402395073538461	0.982617771529269	-1.1417400927798664	0.006711453989270399	0.7873556332029588	-0.6231126855625932	-0.5557684423542829	-0.968508551003312	1.4100624890250921	-0.7927247912698607	-1.4622800526397055	0.6108236291561522	1.5350100250949363	1.6585410554358873	0.3613978223706026	1.4554765596831787	-1.262328741115034	-1.0700048654479164	0.7635611146393415	-1.135671437508226	-0.5949357973320565	-0.15503850567147198	-0.8931679361371329	0.3491959880141078	0.4782902997551136	0.23860439739669012	0.5943739978964319	1.958345257850142	-0.9467893889230673
0.6016720974277737	4.315750587131897	-0.2308339451942444	-0.6883276506241651	1.0440334409662202	1.6932849681948068	-0.7489371343541144	-0.45692808840031907	0.031800386384577224	1.026085008227849	-0.17081743176884773	-1.3971411735105892	-0.24035995548490927	-1.1161549815794518	-1.3991091134821372	-2.124849410974903	-0.1591833514972057	-1.0360673859394995	1.5274155948010923	1.5593358181847086	0.2826915615575902	-0.9123948343356979	1.0661634841813512	-0.9215790616260667	-0.2818539090342404	0.7193520323423179	-0.529252605726446	-0.5013597902405651	-1.1669828898661339	1.4653520277872698	-0.8152036153871748	-1.6011898511771185	0.5763381220936166	1.374556451033957	1.4512820430804847	0.3061173441196909	1.7464583932958806	-1.1137797537069978	-1.0433348601684915	0.881811418097198	-1.1483223098531805	-0.49974656163721687	-0.17044554820628177	-0.9381089282584059	0.3906854704359961	0.6011361399518063	0.2163374328631154	0.6340812897111996	1.9640225860260117	-1.0304416484779355
0.7129716033816612	3.9938654518272996	-0.2003526411869505	-0.7020619675628952	0.977632451101714	1.595369750593989	-0.622190370955887	-0.4057668539713317	-0.005751927857634054	0.9912913956033709	-0.13381497380059945	-1.4419622514403059	-0.28247317056404675	-0.8685760089914453	-1.4051150655277815	-2.1653575022024762	-0.10096846976840816	-1.002866388483756	1.6580302329687195	1.4194587612736322	0.30417878976050394	-0.8104279166705094	1.1629868716721024	-0.7399903299615023	-0.5975129655138403	0.6853473746978775	-0.40094808775235985	-0.45295483212453896	-1.3888371814806217	1.5460334314065627	-0.8277502680755093	-1.7656189645364069	0.4598382905024113	1.2708171319910604	1.2689583666487247	0.26597395280215014	2.013087063323545	-0.9502880606195523	-1.0099686724043095	0.9669483087537347	-1.1139010810379744	-0.45025833143500826	-0.1762421008378465	-0.9649685160792683	0.45489049446904817	0.7836469391611691	0.19093340979027995	0.7577356501840669	2.0165301075283355	-1.0329066757199894
0.8567616591366022	3.651814035481885	-0.21471830664458996	-0.6824153865966536	0.9477688325901521	1.5179387869984855	-0.44440157632649824	-0.30374479629168494	-0.04365679721702873	0.9559899911922962	-0.05726523001169509	-1.4966748004146404	-0.3337514930136548	-0.583211678835678	-1.4101674241663065	-2.179168633173725	-0.07832459585168193	-0.9170741358664891	1.7169653057803749	1.3423417249720075	0.3478156088573436	-0.7007965726407172	1.285870923992496	-0.49571035574497185	-0.9342253642080763	0.6685993379323201	-0.26371719982780767	-0.38619142742227225	-1.5678844585088954	1.6131421263619679	-0.8499728825539286	-1.9621168653440524	0.30326664076617016	1.1835287311858151	1.0735835787368528	0.2143205316485647	2.206642650301288	-0.8280208223302349	-1.039300808902596	1.0105083616893782	-1.0491697784042402	-0.44621650088899933	-0.20148378791451726	-0.9904854425382645	0.548561815104451	1.007507116206678	0.16876102661262282	0.8543456133258476	2.0471608308347076	-1.0311044044934305
0.9780962314056524	3.337426355206053	-0.25342886224426575	-0.6723198767626262	0.9506015685680967	1.43178951069038	-0.2982895533666128	-0.20368786474593445	-0.1396309313383627	0.919835161502542	-0.03163921747888334	-1.485992018368413	-0.36410097145220144	-0.30413930413633117	-1.377865597331413	-2.212095129094865	-0.06697756426968389	-0.7780558228849067	1.7650478118069124	1.2765745437560905	0.3469156964807235	-0.5565036949080067	1.4007237772035133	-0.2353344703275393	-1.233237961894079	0.6753604589444719	-0.14448621333323086	-0.3195945193716238	-1.6849693213421486	1.62028669272189	-0.8097946394047065	-2.1735344366425657	0.14179136004283519	1.1046389382699078	0.8641075525770038	0.1682152617254066	2.3021357705633125	-0.7564741153880067	-1.0406258008535765	1.004112777740843	-1.0185077972785614	-0.4388328326795758	-0.21260965558225955	-1.0394966298904484	0.6226815111656562	1.2727227986175031	0.1345166230979244	0.9709233244588272	2.0933087830304458	-0.974693466936287
1.1176327841179488	3.121632825230889	-0.32500845318553917	-0.6359523639478343	0.9708401356719192	1.358174745827386	-0.10463623867939145	-0.05623401815205531	-0.24669821926148697	0.8757936225220927	-0.037670422767185796	-1.4285006263751447	-0.3684648018087565	-0.054085882783859306	-1.33090648791008	-2.220654593623703	0.01804701687015754	-0.6820295080746356	1.8210657253474032	1.255083532405811	0.2360862936309447	-0.4290470220383084	1.4466183695152943	-0.05445999673249419	-1.4575135778114685	0.7041735585332364	-0.008297482373251435	-0.23523767638239051	-1.7690450886034683	1.6213523785354584	-0.7630920987594633	-2.4076444641070105	-0.04799029586398361	1.016996207248715	0.6523274720564226	0.11128268279750184	2.30314160037923	-0.7312970916401562	-1.036995310449102	0.9771650857482946	-0.985201108857445	-0.4549969388940485	-0.22998031861021367	-1.0854292948091377	0.7349951802964292	1.5851673132138804	0.1140367832055225	1.0558600786402472	2.1011350204946937	-0.8619604147931493
1.23588534657411	3.004002383208121	-0.39354917019561964	-0.573095923357024	0.9653437556536903	1.3080862852180661	0.16770710186157364	0.13288863339904816	-0.33927334898173817	0.8255658161163659	-0.03930821962457918	-1.3925967338977767	-0.3577837031405541	0.1893546554854254	-1.2744313748263831	-2.22742167473968	0.09815251353527922	-0.5936351538069518	1.8788821087436673	1.2870080876909564	0.2098966106790058	-0.2683679524889935	1.4457216127196268	0.07068297928318859	-1.6312895001061285	0.7368029437813469	0.0884040124423066	-0.14270164156754203	-1.8114095495799827	1.6084933514633355	-0.6781409831003178	-2.649328228379198	-0.26985436642979654	0.9666000973155018	0.4722848981001821	0.07361744249545166	2.298796093386736	-0.7720849587962044	-1.0382963192359496	0.9781207978223826	-0.9240724742091169	-0.4545126039826612	-0.25231754985990074	-1.1438923093021758	0.8279185617035438	1.869863131742146	0.08983652284435799	1.146342510843464	2.073505757434467	-0.7088614977016787
1.329564205741707	2.9060314140978485	-0.4693907649385891	-0.5437550725375196	0.9033509641907674	1.308495362879826	0.4447528111924674	0.3730262516256756	-0.42710345641978603	0.8044642614522794	-0.032758501071110856	-1.340689730721267	-0.3648616221264608	0.4282086702847471	-1.2063483317073078	-2.2195557625437274	0.14451272012771704	-0.5173996750624792	1.8887934410728722	1.3135817698080992	0.18540870377476346	-0.10779648479399047	1.4014582824197699	0.20508665178121185	-1.7403918282524393	0.8112688962976801	0.25142431814084487	-0.07899651746603831	-1.8073156593028599	1.6055802284946352	-0.6076080886812851	-2.813400303808442	-0.4994880297413067	0.9342185996711763	0.31466800405253764	0.03770292084955812	2.2779726977382793	-0.8295943014060267	-1.1032551864970617	1.0106582701719444	-0.8531606040246841	-0.4995840809596319	-0.3252044091299444	-1.202935293367114	0.9152561478074805	2.1089791443173924	0.08612337786451221	1.2099862217318333	2.042567474616892	-0.5711342688138124
1.4741956654738209	2.85067157785266	-0.5614221500574418	-0.44663514786496955	0.9099965614734788	1.3077075784736183	0.7469353783199185	0.6796875317031371	-0.5071293130450656	0.8475002964175322	-0.01764523482382736	-1.3058544246538828	-0.371020152956298	0.658977727942028	-1.0943002631611658	-2.2362049752292528	0.16091583727206876	-0.41090850653203626	1.826969579532162	1.3174467075676821	0.18846762923186028	0.028962869002116497	1.338474989441335	0.3692609260725726	-1.7760885185092605	0.8928724554066839	0.410496467520129	-0.0250744737241265	-1.7919402238557538	1.6063269537989684	-0.5451815148445355	-2.9754717982450907	-0.8122180530039114	0.9155979666854931	0.20189750495198414	0.0895555008574894	2.226739814672244	-0.9231372962032929	-1.1563571304093356	0.980089696421732	-0.827130433910158	-0.5335520420537572	-0.3924911006343946	-1.2673437187657108	0.9613228020140611	2.309398548633518	0.08950648021077383	1.2572913324842632	1.96462698554754	-0.4130607339185214
1.6170195776409872	2.8330896051074848	-0.6400078001768823	-0.3382457674076055	0.9308361086797735	1.2826738850178216	1.0477209509790648	1.0374802081797572	-0.5863566590399636	0.8829876959156767	-0.08373511186699331	-1.279964506082303	-0.40435905300660596	0.8607015452156677	-0.9273141759846677	-2.2421925871789314	0.1687255112412765	-0.2833301371894786	1.7145549222712302	1.2777245203672933	0.15690953695661194	0.22883255782464093	1.296502921836397	0.4544029095818362	-1.716431649024215	0.9225646245396403	0.5063654070582974	0.042601507888636744	-1.7239085315200247	1.5621221572051518	-0.4852284593431393	-3.0676881532737488	-1.1111028882080298	0.9391301341254839	0.11620017299406935	0.18929423603535306	2.131317877761556	-1.0071443022067759	-1.2164765896764718	0.9488074237945744	-0.7223939765582733	-0.5884243396491142	-0.4442364260444033	-1.3109605530408708	0.9510434609463209	2.427364388554877	0.08147434044674623	1.3427430322352172	1.9453709550431486	-0.2971961026643681
1.6995748408726037	2.824178458383821	-0.651275612981893	-0.3004377605275972	0.9496586381813712	1.3642328141092679	1.347963305714847	1.4727375816235306	-0.6169828895590534	0.8855434768136915	-0.15913171446944366	-1.3108232129349462	-0.42045761213905575	1.0503421954363197	-0.7175278424664072	-2.214469712102568	0.16386953382802077	-0.17074542982639276	1.6253284547622524	1.2125551011345495	0.13887731215001856	0.42866276241141615	1.3048287668575165	0.46251598849933406	-1.6317736746822338	0.9715696563130278	0.5163206441909578	0.10666459979111824	-1.6597121175585527	1.531934184522592	-0.4805176308153548	-3.1384840030820986	-1.3964862071492454	0.9657977223428655	0.10845816733774308	0.34378935651351084	2.0014933392691985	-1.1448877032828135	-1.2323501219900173	0.8939287691173663	-0.5399386944537881	-0.6480806640890246	-0.554440022486289	-1.3227970207744624	0.9424818624597412	2.5330004683466525	0.12115617981454574	1.4194957822254008	1.9159053513183075	-0.1846050154409301
1.7029839979661276	2.747687615299202	-0.7026951136233981	-0.30788196730852024	1.0237277789215988	1.4183444915405339	1.6661201071010967	1.867787473724703	-0.7024949234913405	0.8804477154058713	-0.2567341250373538	-1.3362871816738358	-0.4776010105783962	1.1604881855211198	-0.5007202558834265	-2.218982606826087	0.12897491957799012	-0.05492052593131511	1.5510310115401285	1.1830396621543786	0.12201293479657922	0.6476082116978462	1.323935711178684	0.39372402576610466	-1.538508925585948	1.0198337172246812	0.5487232163613813	0.17629411290625466	-1.5829674390139972	1.5116371921361407	-0.47948707754664033	-3.181719853385844	-1.6008256263058953	0.9797620814328333	0.11162633535238183	0.5230448679716402	1.8314807949691017	-1.3482961133877633	-1.2387194689739363	0.7892353991558777	-0.3568418652285645	-0.7059403104444023	-0.6829410565252503	-1.3078652617962248	0.9258748430486184	2.596625238557042	0.19258137417071872	1.4634449003927563	1.905421278729553	-0.07806224113324253
1.7439538993161592	2.720015616053613	-0.7451185142064316	-0.3683813002384819	1.132711926888376	1.4220850728870817	2.005394415374266	2.2728433526997125	-0.7313767451967137	0.9278332839616519	-0.3567656160205742	-1.3291080013359202	-0.509388553909264	1.2385330268807775	-0.30167986221862514	-2.2408309184177897	0.054119504256758724	0.05364324303531955	1.4563490556687717	1.2261798772185568	0.06912390977972896	0.8064185849864911	1.3607337288210348	0.330202153797016	-1.4109373754677397	1.0174850872182057	0.5116696170677504	0.2219238347292675	-1.4954209244155725	1.429040259254873	-0.47903275785239224	-3.1947956040100776	-1.7313518610482028	0.9281682104169965	0.12869033855548856	0.7358520443263613	1.6447245470683964	-1.6016468926373957	-1.2829424509956067	0.7113780229882463	-0.16644723899139297	-0.7696786502069152	-0.8313586741792595	-1.2693715884453254	0.865494102801137	2.575511638328945	0.29997149288877045	1.4195953398990289	1.835651353521845	-0.029265785632705193
1.797208887127303	2.7574161278493854	-0.7849594848763388	-0.4155567719697533	1.1442850905406352	1.4079942068833655	2.335377531956314	2.6334536625212737	-0.7492199485082812	1.0141672180846826	-0.4492269602199845	-1.2990326706585036	-0.5278907369414133	1.2679849906185405	-0.09524452032353335	-2.2738337220528178	-0.005370443888690962	0.1266577493081918	1.4237335016589159	1.2846928892794343	-0.02192673929174494	0.965302467197988	1.3888694492253042	0.24410719908163597	-1.2334272443273853	0.980472735510323	0.4666115025044406	0.23332202023936482	-1.458837716563878	1.3464669726749101	-0.41340308730336195	-3.2038618709120934	-1.8102519448724785	0.8713923715578545	0.1487308168478771	0.9310425076581028	1.4358581964823487	-1.8351031476556685	-1.3029280058142887	0.6173106668327312	0.013490910619830432	-0.8028459833093706	-0.9872235345107541	-1.2053326551269319	0.7889930616753931	2.476314690587683	0.4522653339333644	1.3591707178399224	1.8086422185965865	0.0113058145735879
1.8580460427221148	2.841580707050882	-0.8366481111152334	-0.41096590604143624	1.10166235871368	1.4572186458858774	2.7104535686394113	2.9493971889340203	-0.7341614404556043	1.1500510334225922	-0.5171985409978265	-1.2960678018993568	-0.5511477924617045	1.2765879475280049	0.10415922002533093	-2.301407373155357	-0.06449473383818587	0.22148445362262364	1.3506526540367227	1.329067682343807	-0.06565452040550966	1.046603891576065	1.4116665891434959	0.1371683609577156	-1.0870613693904898	0.9138236446234085	0.4437553400403133	0.25107143959995243	-1.426349995359076	1.315348127160372	-0.3715028105960658	-3.1916342292315303	-1.8641501230819326	0.8268003155145864	0.2070361944465995	1.104574201574152	1.1941157093635923	-2.0772429739261153	-1.2978076521833155	0.5727853083040843	0.2080289898885978	-0.8679272130082273	-1.1483696713090432	-1.1179706184360714	0.741417534162949	2.289682587347109	0.6070123375590499	1.2722068603977341	1.724893062420034	0.024897247500747323
1.8948618796813483	2.881485649774247	-0.8660517869461362	-0.4065848758627772	1.1047926872510812	1.4579766791894109	2.9758865124543328	3.194226620946037	-0.6459928948216543	1.2662454537926429	-0.5671888014890099	-1.3138505663637488	-0.5989753151538151	1.3295579393116435	0.27795851746052624	-2.339280869905685	-0.1816425714535058	0.30542009377634155	1.2545365950759182	1.3586565240863944	-0.07080353361542435	1.1110471364078258	1.4696341494805645	0.04395375131848232	-0.9380717056983581	0.8137748635616854	0.39366486094146347	0.20483619574395173	-1.4164556955198853	1.264643094244685	-0.3333818641755161	-3.1360246642036884	-1.8969120508354842	0.8556161980135449	0.27091442595424736	1.2125951157770094	0.9428626432246583	-2.266308889321287	-1.252858115258576	0.4939652775438426	0.47925116814696284	-0.9594631072801946	-1.2864098361572869	-1.0045972644746741	0.6279288088134644	2.0317522667873296	0.7661272801670825	1.1778882539345918	1.669059490177656	0.0034529529191978437
1.9646230953048214	2.8253773075025825	-0.8783003477159742	-0.41729500595002433	1.1252053020937862	1.3664213795996834	3.2062871334486744	3.3795309220892955	-0.5715117226534311	1.3655101055322905	-0.5794010374283538	-1.2304716412582852	-0.6775187017310673	1.4138409525279594	0.451218927303113	-2.343745719031571	-0.27573499364693943	0.3152857033786997	1.1795632654093877	1.4230339463338784	-0.08848530710814506	1.1402546317083853	1.5047294648336185	-0.05726019248285941	-0.7613532546708439	0.7176263702544299	0.3673330911156346	0.13731847358004184	-1.413688388522267	1.223804597922528	-0.28175324080772857	-3.022329374737309	-1.8736328544744691	0.8409556737637809	0.3402560714484389	1.262121453555034	0.6846734793861684	-2.366164600523509	-1.2079943363146792	0.432382685714363	0.7712477152684839	-1.1003663112988238	-1.4327498831316041	-0.8899303991151317	0.5117599606861989	1.7705059617285872	0.9093865513565458	1.1291431576315643	1.636236779214887	-0.05674928308168285
2.0247652394466007	2.6956778083261432	-0.8640541407503196	-0.40355714448849545	1.1922602793106252	1.2955697483974864	3.3882807176393492	3.4532204239245745	-0.4765057549782391	1.4124897675633772	-0.6047442913108985	-1.154503989327197	-0.7213930970842821	1.482269495901377	0.6152202824464117	-2.3326268372547263	-0.3289072827357441	0.33402145207647327	1.095397323813795	1.4917229339184221	-0.12140928580615924	1.1554763700429833	1.524103107205028	-0.17888014819673492	-0.5921017300372547	0.6460293464357871	0.3318611147737402	0.032532491437347356	-1.4457211443424018	1.189657989964673	-0.20882445290676288	-2.917317906386237	-1.8370479042657553	0.8225510304815213	0.41598622808253854	1.310009248972054	0.4331128246498734	-2.4395525023536715	-1.0890008603791819	0.43766605410362647	1.0642725382890217	-1.2048351529512502	-1.5074411596723705	-0.7897367524840596	0.38143217740502844	1.5207613893649607	1.027955835797701	1.0528362462224772	1.617417543325755	-0.11844177115406107
2.093945945165263	2.5408499909177316	-0.799475755595078	-0.3847754270850316	1.2202727144418155	1.220917413828755	3.5060389222116006	3.4252749227416324	-0.34799223318332173	1.4164521235376493	-0.6400789139054002	-1.1187416432943191	-0.7366786302312147	1.5281250543911538	0.7043497606350458	-2.336662667455869	-0.38347030134123294	0.3164867788096218	1.0327451537004761	1.5487342948512335	-0.099582284861263	1.1989352254514953	1.5552496284012556	-0.3095244365197186	-0.3748419598167688	0.5872621664197508	0.2958781562170691	-0.09763362686919523	-1.4669720187308013	1.1013436825030012	-0.1346693828122018	-2.809035287151176	-1.7182814571263396	0.7712052798687912	0.46195567664661674	1.2765611042470513	0.22219786352684232	-2.462207131295586	-0.9414167741569874	0.507887666047141	1.351880449860481	-1.3421144045611615	-1.5749623018317909	-0.6836039398839956	0.2758865753116614	1.2937103015041378	1.1218864984422985	0.9749626738385805	1.618594384230677	-0.20520108860654368
2.109232431407886	2.459246996277863	-0.7200098417412955	-0.3829102991885825	1.2464201163801554	1.154473904339342	3.5664025058944153	3.2957247522677937	-0.18525524424353698	1.395685714176921	-0.6442459685284847	-1.0549259273954015	-0.7586980168577953	1.595255372942728	0.7047577974281402	-2.367327628834324	-0.4081527641238244	0.3182738282738907	0.9424545127197709	1.5955586698460151	-0.07419640713892561	1.1844617280081378	1.529405494055592	-0.4244426497632987	-0.21108330130025799	0.4800894933931318	0.2642926279660915	-0.22039108232784427	-1.563455809490844	1.0628672825127954	-0.06278095843749934	-2.68711564268824	-1.5897683038531727	0.6722498650009059	0.48941061392938395	1.1552617848264801	0.03170638253386642	-2.510781936482947	-0.8553969511503586	0.5682335345610164	1.5732226147211918	-1.4701206800584297	-1.6530960414585902	-0.5981338876789343	0.20885590695288386	1.128354781756512	1.20069423061345	0.8751947910203256	1.6037814365672916	-0.27429245425855014
2.0815155252899116	2.465133131985604	-0.6753904500851516	-0.3997276420572463	1.2737376160254574	1.0158263281053674	3.619983655467169	3.116893372596779	-0.08757291339878222	1.3727606993662835	-0.652850277534221	-0.9518704069201135	-0.8041267502943228	1.6367880846810159	0.6735629514929427	-2.4113713108053356	-0.4295512118140016	0.3676849749424557	0.860771271701449	1.6516252054779688	-0.021916837343263707	1.1563031309427978	1.4790489910091442	-0.5321430287008804	-0.041793410553953914	0.3184846818054131	0.17821907129759332	-0.3557690716089137	-1.6174625952055344	1.0617313955778012	0.040073401022042286	-2.5555578332255733	-1.457654340217482	0.5888466012989854	0.48834231573694575	0.9689618670161794	-0.10560720834764048	-2.518754259719062	-0.7666919377874053	0.6515801549938933	1.6906091649782735	-1.5800504359336096	-1.6603289216459793	-0.5403138703583312	0.14167080579798202	0.9482676005553587	1.2382513626543428	0.7586343690672096	1.6118831752223568	-0.31974931787802924
2.068323134679987	2.5608158899404216	-0.6747999123462386	-0.3121878536038558	1.2411226952616143	0.9408696645488723	3.6405882252945228	2.974414375659637	-0.014671457457611748	1.3158067017523156	-0.6632514626795538	-0.8443828849923511	-0.8216209100282743	1.6595376603944594	0.5875322686003533	-2.46307459152364	-0.4180943198259035	0.4744384782221552	0.7832351363975698	1.6953355153302536	0.022294391843377108	1.0421806257074198	1.4350836172492514	-0.6122454001009565	0.12366389542405745	0.16886914067434847	0.11748337733459009	-0.573176806468504	-1.6160059077897126	1.0483283470763738	0.10759559407101352	-2.3978060285381386	-1.322882793038484	0.5195451446801221	0.5548317852111849	0.7377949907550693	-0.1764886899191797	-2.517388130239885	-0.6537630046225621	0.7655628591249077	1.7214067783646119	-1.6902608222604496	-1.6261391122112996	-0.5065079470766174	0.08570911891603435	0.8158102586752204	1.2201795111709397	0.6740222054182539	1.6366291930928611	-0.3850076306981517
2.04491857104362	2.6153108470970596	-0.6962417735018945	-0.19946493957332928	1.2287133690041365	0.899001185682373	3.5820830397434067	2.8589886244138922	0.05015629567962694	1.2025759438534982	-0.6609582533039818	-0.7278136869908292	-0.8065140975588314	1.682346099717837	0.4730013310464461	-2.4767766307261465	-0.37353051520274244	0.5123400325836969	0.7530727998525955	1.6795679432202975	0.08256619315385573	0.938988429338783	1.3785877466438141	-0.6313092124092445	0.27021766389922447	0.0584833970333559	0.13198857973787734	-0.7811083405863781	-1.5718774582165054	1.060407061110166	0.13632288553035682	-2.2131411066061624	-1.2023796374574376	0.48355153162783165	0.607710205155253	0.46995244577073364	-0.19874367639882645	-2.4583450098464232	-0.5625971525023187	0.9024930863108475	1.740039285748363	-1.7586244189240425	-1.524351696296292	-0.49729319623135515	0.050843929626454495	0.7189350407475701	1.1515234340372682	0.6152168348860488	1.6758144788297513	-0.4650523111171284
2.0117578400327765	2.58077765737511	-0.7049616179796869	-0.16073606567033122	1.2547661944319741	0.9163962835267595	3.461107393521817	2.7509754003404403	0.07515350161063619	1.017869405683956	-0.676746468121644	-0.5987174027181951	-0.7680756954723085	1.69260691391532	0.3069840917053641	-2.466269341145049	-0.34797580503480563	0.4981258788391399	0.7176357676155563	1.6077770301808871	0.15659791681325125	0.8239502700525889	1.3368622823457248	-0.6101428479825872	0.4148121856523386	-0.01913692939528283	0.12039116188391755	-0.970527374900357	-1.466720590491906	1.0939595455007818	0.1319835133563606	-1.9671151484831442	-1.089165186424275	0.43669426125691746	0.676543795491946	0.22473073650665487	-0.13175413197616367	-2.375926646196521	-0.412596165510112	1.0665231940575652	1.7367597929720762	-1.8461642978471506	-1.3510589031284197	-0.5051103534023582	0.008700543273817727	0.6629881763245762	1.0556223044307964	0.600129782776947	1.715749127805666	-0.5082551969473692
1.9522992924928713	2.503308316531869	-0.7065802492742307	-0.2287689273557322	1.2740085794130187	0.8992193604353119	3.3374671910795835	2.676450611233226	0.07062865607984734	0.7812785470466961	-0.7037261234292818	-0.42276763914343646	-0.7101827176937339	1.7325188605033575	0.1146249843238851	-2.4729991162675704	-0.363286953981612	0.40142902640366385	0.703549515314937	1.5483490244546474	0.20202359085766078	0.7674337828979122	1.2286188520072479	-0.6003544114346976	0.545936006325836	-0.04430649049038543	0.09205556065432627	-1.1445628196434166	-1.336956720391343	1.104859797333475	0.10835031718573525	-1.7511191256784808	-0.9841273399494007	0.39907278200596946	0.7102712219930172	-0.006762272458856333	0.025048594621813726	-2.258109581014204	-0.2907515170343034	1.1776339782062046	1.7468165144328105	-1.9423910547992702	-1.1069510981921309	-0.5308065326702167	-0.02192186233024135	0.6365255404963942	0.9577283522692349	0.6214922104045002	1.7798635645682666	-0.556104207422319
1.9049211878453647	2.3763921304731976	-0.7362891384249703	-0.31025892429703805	1.2622728456575039	0.914930421905453	3.2221722029475854	2.6431086659745566	-0.009495735815851558	0.5543584113602564	-0.7108807251629067	-0.18942145091854254	-0.6151850227544924	1.7365361002936797	-0.12275538349725637	-2.4692798217684784	-0.3659648935450712	0.30197878136120804	0.7061351286430029	1.4817840116749197	0.26136926875142424	0.7347199431747453	1.1312850734325872	-0.5520775437297996	0.6824709501315092	-0.058917131089345286	0.08367635286350507	-1.2544435993256058	-1.176822713586896	1.1202133489676682	0.07382678268379468	-1.5660923144208323	-0.8893397875457014	0.3326871863833297	0.7103564049786184	-0.20350359515302313	0.3015058026845385	-2.162015577791089	-0.18951702387687194	1.3310859964103665	1.6951377099646603	-2.0729178588101735	-0.8839496514367313	-0.5693557165683767	-0.013066936699695336	0.6128787746540285	0.8685450122835865	0.6755519315481494	1.8036167763293158	-0.5776555450716636
1.8238280846719817	2.2210451101724553	-0.7821411853591196	-0.3772901038396491	1.1990142897008487	0.958953996271861	3.0672116801438785	2.6222619968325533	-0.12013468014416888	0.36621528875513876	-0.7106684725656929	0.057852796523653896	-0.5077867073897708	1.6922859862885538	-0.3728291220808503	-2.4609673681357056	-0.3559159843186419	0.26253861681854135	0.6765913811730735	1.3722507156860602	0.36486947261508834	0.7191658528664344	1.0595346671867412	-0.4863477678031744	0.772248648081527	-0.13863730989104864	0.05383748880948282	-1.3576583788559313	-1.0295959446413296	1.1838068457314481	0.049584017112081845	-1.3868046510732563	-0.8655376880222935	0.3003833379299038	0.6678491589312066	-0.4059121172749441	0.6704993538116835	-2.0554449900172798	-0.06895531894739351	1.4138031017447505	1.5850720476223195	-2.15847947116432	-0.5900378383016116	-0.6129673467297314	-0.013917857080492351	0.6067702588465289	0.8047727062964565	0.7454638882483718	1.8110102264683507	-0.5854575422895831
1.7801921683425306	2.192830495702522	-0.7957363122715979	-0.50193891927723	1.1209793318069683	0.9997427580371694	2.9359836844700196	2.6257222612885687	-0.2845867461045316	0.2151190367223988	-0.6587840963367435	0.30475686343396	-0.40085308190200475	1.64118511570804	-0.6417019888275308	-2.475230127724701	-0.3207171525950746	0.20749732198162843	0.6766180828597657	1.3132396000079083	0.4771462102677817	0.7035343949042817	1.0054495498576246	-0.38483564121689956	0.8697991872449101	-0.23944058596134	0.02617199014430314	-1.418809093802357	-0.8929857235048948	1.2311448554976863	-0.023568597053345453	-1.2175317555903775	-0.8521866913053039	0.27146213813754	0.5884210961187016	-0.6210133430294194	1.01811423887648	-2.014376555812543	0.056998216572266155	1.4054712995580503	1.4337740221509088	-2.285837803009449	-0.29677915196574756	-0.6380922299486997	-0.02477139399210801	0.6203026366864612	0.7425960010118072	0.8547600620705964	1.8414095287744363	-0.5885640687677116
1.7057953463597861	2.243442448734692	-0.8079380903440511	-0.6804198202612295	1.0703705311520952	1.0624518843264252	2.813308634625848	2.6515436617117882	-0.5348453154730466	0.11480659449755784	-0.6075327322653673	0.5523317990338299	-0.2987221918791291	1.5847437836399092	-0.9389211094996041	-2.463687879446364	-0.303691001604048	0.18264225673386802	0.6826749154578675	1.2943007462432115	0.5378963145210438	0.7186483461498807	0.9267840188690627	-0.26512081427578715	0.883772942726506	-0.3589074703835731	-0.03522474156139989	-1.4387422481936327	-0.7607880280518267	1.2964165018715554	-0.07290466800172694	-1.0040367069079874	-0.8830210118104693	0.32757483505600415	0.5349966113901707	-0.8655769219193429	1.3308505906739354	-1.9916468277207535	0.16215774661316718	1.3391036996814587	1.3315163975712412	-2.389271300368606	0.036864066110398164	-0.6579084544979777	0.014779744871837086	0.6294317540426363	0.6950748884770814	0.9765321608741553	1.8577442448336483	-0.5760089038372881
1.6397880869421613	2.2178624102144324	-0.8618330071045515	-0.790322003048895	1.0462156982990956	1.117482127052734	2.6515081520605372	2.685457508707576	-0.7934914740441747	0.07809019721719804	-0.5341412189904371	0.8015413088686077	-0.170014940840682	1.4776007246476701	-1.1761268562772227	-2.4263547543588215	-0.3097637014478159	0.15300345025481513	0.7395322632737565	1.2846115816041404	0.5989097038181718	0.6612414261092956	0.9014570046516477	-0.10931400183419063	0.8678675394678936	-0.42019204652009423	-0.12606877471055813	-1.4602983067890953	-0.6213680364818714	1.3469102607116155	-0.10920852613571952	-0.8288324490955692	-0.9121460219115815	0.3794418170191452	0.470439540286199	-1.0755156532464565	1.6386002818985408	-1.958797278230708	0.3059135591941981	1.2092584976707745	1.253191470720839	-2.4725906397909463	0.42356741944134263	-0.6763194526727483	0.045276718168992515	0.6459066975450491	0.682556436401638	1.1047758336279112	1.8588332259042626	-0.560680488363218
1.6135256917553555	2.1702231347501524	-0.935345717892855	-0.8401296374101601	1.0385104846379758	1.1401072208212581	2.454010605812406	2.6693022094427574	-1.0258791595793002	0.07193541478963314	-0.41872986074682406	1.069959780509416	-0.017776663057626742	1.3700722299629835	-1.4048042278054456	-2.379869225543422	-0.34181934584786233	0.08648854397257523	0.7989846812650814	1.2773927022387248	0.6329525832789089	0.5834547519089028	0.8644108746719101	0.04631062611798947	0.8052581097890643	-0.4283029916748161	-0.18783125312866572	-1.4829374699182367	-0.5749328325899115	1.377169999508753	-0.16082095781628966	-0.6177878863798607	-0.9788492372133983	0.42406957383983973	0.3824650210074735	-1.2734363286121735	1.9383458231025437	-1.9462936916819416	0.4404263952882198	1.0343756674867983	1.3006164827168365	-2.4996631663316737	0.7652839312282275	-0.6939209220333015	0.10196739706222521	0.6944292493819951	0.6831571272229233	1.2136805478250683	1.8986416452436579	-0.516852805052161
1.573975586067505	2.15662676723151	-0.9407002102571692	-0.9273036311107694	1.042806569600469	1.1608505573456867	2.24518689794992	2.6123872588179196	-1.2081136070243699	0.13143347922070187	-0.2972875175463241	1.2790808769672788	0.08735541287769318	1.2554494607549609	-1.597515643490712	-2.3375404887867344	-0.4148317606919953	-0.01748843614619664	0.873133596354978	1.2172185292006827	0.6546278514250286	0.5048083937805175	0.8054168656033681	0.15662212847251278	0.7228686573788592	-0.41910285744953235	-0.2776613552241872	-1.43453251180221	-0.6018356541516978	1.4099407325578064	-0.19079367575823164	-0.4475083263042382	-1.036909759397704	0.4927221688289958	0.26381594548247933	-1.390414325661778	2.2207909907890993	-1.947258167280891	0.5405374173673291	0.8360082149817115	1.4981859493443384	-2.5223817648494764	1.0589209937884052	-0.692293190881857	0.15680851611481658	0.7238473367060594	0.6975060448868468	1.287314589134154	1.9137621524182478	-0.45235290375492526
1.524222721663447	2.2041124853416934	-0.9832418184579265	-1.0216290540091646	0.9953845737937111	1.186832567199199	2.02988276564796	2.4756657512963667	-1.367709848948643	0.21838996226021257	-0.16932711007242476	1.4782099388966805	0.13643591416988157	1.1613233230664515	-1.7652728841781122	-2.310971838538205	-0.5217151709822078	-0.10881360293651224	0.9237026969547623	1.1401936227765028	0.670438933278325	0.384626082022998	0.7526276205498987	0.23034862965684533	0.6272198306814324	-0.4042850393023419	-0.39936323161476084	-1.3743650033984944	-0.6392896817133442	1.4412007255500296	-0.18068568165512505	-0.33939966678465744	-1.045643103564284	0.5864484015754312	0.18268788277649142	-1.4723736833559131	2.4097148271140227	-2.0134542707472294	0.633094334536627	0.604731612765496	1.7137653458499322	-2.5620153737363425	1.3125790621610798	-0.6865599921725967	0.1625344844866914	0.7216783716013007	0.7275816269840928	1.3592778308029045	1.968998638443436	-0.34988270063294724
1.4263615551743496	2.283895515466406	-1.0400089941990207	-1.0856771631647524	0.918995457308543	1.1869627282733959	1.8320041119583752	2.340834552880035	-1.4952606361109624	0.30936062927152724	-0.08772296360523238	1.6278398833588739	0.2232284928475574	1.0979981740392708	-1.9110753230857953	-2.2929445650641105	-0.6228715361828783	-0.14993030429680787	0.9710970782638256	1.0875600778791388	0.6491321729403662	0.24492170144888994	0.6982802706690722	0.24768574304116148	0.5078322128350568	-0.41359973828978236	-0.49051189831287195	-1.26285869061762	-0.7115517539415973	1.4715682998277424	-0.14405818026724193	-0.2883414722059857	-1.0470214884811226	0.653858609510182	0.10444663669842214	-1.5202562674332374	2.5167973722378862	-2.0702899824207845	0.6458907542155403	0.40018687003180664	1.9023809982724207	-2.5577603986230293	1.5189088531817145	-0.6950270853344419	0.1822770606711556	0.6908409502778571	0.7732507849801333	1.4310984113940832	1.9735759655010583	-0.28904200207876535
1.3608367791562235	2.350207502908555	-1.0583993475934406	-1.0933297878862136	0.8710471573944318	1.2057505496116836	1.6331706922466993	2.163265352204522	-1.5907536564006288	0.4222636040306297	-0.004814308268936153	1.732552028533965	0.296200951240838	1.015247227382893	-2.01752210354097	-2.2796511960626438	-0.6898097028151036	-0.12741999186961536	1.0099480324015406	1.052930913117236	0.6461945948911201	0.08420772003581734	0.6791742271467467	0.27017427160217783	0.3909264221674863	-0.4541243775987107	-0.600527989714405	-1.1602809798542726	-0.8138620549094602	1.5007207687075363	-0.11432548027697809	-0.2734421368533614	-0.9676743703060369	0.6884633730686784	0.0774613619419251	-1.552924301104081	2.551172789229937	-2.1141386040300887	0.6390388368987455	0.20964563173371148	2.05361082276512	-2.537204910709344	1.6330834035214319	-0.6978222726829608	0.2195675196922732	0.6711905048937782	0.8265277682896824	1.4277515138472059	2.000523989253081	-0.2368528127486198
1.3161858825046582	2.45151817232095	-1.052592789270974	-1.0651479960217423	0.806768254828244	1.2027004417730152	1.4772178519539236	1.9807547133631496	-1.63833199759813	0.5552869361565176	0.05478578036585656	1.7622324554309703	0.4097456302477049	0.8702824444008656	-2.065201007342757	-2.305976226869059	-0.785889632472157	-0.11838965227093023	1.0607474350490482	1.0412457579770507	0.5826570921405669	-0.1127467355456075	0.6884229675282141	0.25794885621107944	0.26047487839001165	-0.5083926930262279	-0.6842135510086162	-1.059100964666345	-0.9285043123564686	1.521387397571981	-0.11713711913949679	-0.30215450217195094	-0.8294454848634816	0.7112413615855567	0.09108049711769135	-1.5134179298185375	2.4622600512781156	-2.166349389406317	0.6269560980434521	-0.02313369512565777	2.1791025721921153	-2.4611714740217296	1.7380295669028185	-0.6996101748926467	0.19878184297573454	0.6774748267220245	0.9013975759438665	1.3859505844070745	1.9888186950221194	-0.20823055925927267
1.3196079842747543	2.6295455449621086	-1.055693081128413	-1.0591343586422	0.7631724877740803	1.2173299266980482	1.334663694665712	1.7835336964634145	-1.612611998344822	0.6783227203059357	0.11160264255635503	1.7382600920604638	0.48596097452827164	0.7797211836920861	-2.086945849930987	-2.3203825580086272	-0.900448229898875	-0.12129210844779634	1.1100554372377471	1.0533158070893982	0.4443369776786317	-0.31170274940369996	0.7032368046583504	0.2345447420518815	0.10253424848926707	-0.46057007169608405	-0.7842052785736155	-0.8766388877844209	-1.0278272172209726	1.4703037853602847	-0.14603261365545292	-0.39360277857897136	-0.5285177600997996	0.723808927758754	0.12921191943767862	-1.4611216943298355	2.30326040710423	-2.2524179092643886	0.5678928324071981	-0.23219354477447202	2.3368251298580693	-2.3614308992492905	1.7848369875161274	-0.6925551312767431	0.19528450682968998	0.6745010827493558	0.9576936556610128	1.3171508762816981	1.9572131984115089	-0.1894775247864636
1.311728795003201	2.794366985150872	-1.110573938482976	-0.9928843919243271	0.6969812736713937	1.2222301812342222	1.1764058334744172	1.618683205700958	-1.5480110777411942	0.7888021675026443	0.1306157748631715	1.7094458141065338	0.5958666974863842	0.7171431993356634	-2.073202299934005	-2.3135425606327127	-1.0287570737239846	-0.11739846519990482	1.1362514607385938	1.0307877464547117	0.2739726920567698	-0.5068553297002143	0.7494032688393617	0.18968362051402227	-0.04799831155740046	-0.42477194074864544	-0.9053785389933884	-0.6731178499678929	-1.1054140606380942	1.4260670181920614	-0.1405283924540653	-0.5400820822323215	-0.12513320754882534	0.7382132989304904	0.17037445169607962	-1.3795886065572778	2.1514878364224943	-2.33338171207661	0.4777761450857511	-0.42721323182598303	2.5299849160620798	-2.224124831400874	1.834499342304348	-0.6627384503445183	0.21894255568886573	0.6833453601098458	1.0202479125218722	1.2650455841661663	1.9388287534926127	-0.16719130990573408
1.3083831845037572	2.8673101713372366	-1.1377848317332497	-0.9020900226375668	0.6104075495664855	1.1963578785718174	1.013966975970487	1.4714751066892269	-1.4314863651046017	0.8711103397831991	0.1407047503923253	1.6798171723922384	0.7331054838416327	0.7129146956302332	-1.9924902766040826	-2.316530996805464	-1.1275938359878046	-0.16856256518284438	1.155544541944267	1.0119354703072256	0.09749210876753436	-0.7659072472945503	0.8069447982890073	0.1360793318664502	-0.13511364585782187	-0.3576133133437001	-0.9921539746910332	-0.47965552684141083	-1.1813038033519174	1.3986555669330085	-0.12688165748720515	-0.7408714320007637	0.3456379886468265	0.7297754201859835	0.17834136596800965	-1.2249033251768897	1.966241571654748	-2.3872894007157326	0.3691582116297777	-0.6147713450516183	2.6830922160687147	-2.063032463139942	1.810396396537937	-0.6070557625639091	0.14531592850631228	0.7360659903140737	1.086356774845002	1.2433931768823125	1.8902859445817835	-0.181503195821101
1.34325378961087	2.941521755040407	-1.2090371314239685	-0.8333900817615314	0.5037752860967781	1.1461020680099594	0.898740699033385	1.3736710314779859	-1.3435235765677116	0.8934477708467823	0.086399666341865	1.6195826524512096	0.8448758484579066	0.7378099708784113	-1.8969209000452303	-2.319744964665925	-1.214068574488167	-0.2061978611678307	1.141333681772416	1.0343637784699096	-0.012426227451895217	-0.9564366233017785	0.8307477532558017	0.07191179999644767	-0.1721844772483395	-0.2976148645229717	-1.0868110447600812	-0.27762303043121395	-1.1774285359149004	1.3764149275742699	-0.13734720214213733	-0.8879774332754333	0.8032652612580167	0.7802081234160576	0.1672053041834971	-1.0626270650707854	1.827314222986503	-2.4232070458118864	0.2518641349461256	-0.7231062657342878	2.84757446502459	-1.8673450691966746	1.710315885206899	-0.5424493148526572	0.11636137979700209	0.7835032486021314	1.1229444887966245	1.2159923420395908	1.7923886501608508	-0.21499477013906879
1.396534078380768	2.963204328878189	-1.26483237786378	-0.7779707589060478	0.4064325795076164	1.1257678091472914	0.7732564798723355	1.2677774690822097	-1.2655748794811486	0.9048111103845493	-0.022303261285103692	1.4637835892874194	0.9721621895329042	0.8016850511655267	-1.7275697632393225	-2.3198308814993394	-1.2750492103734887	-0.21959130859083062	1.1040125117681308	1.0405154945971056	-0.10909524209126431	-1.0841736829912665	0.8569426217145943	0.02033823325253347	-0.14037331281972307	-0.23747031682025094	-1.1201207933441863	-0.058518677165678934	-1.130756191293493	1.3417376602476963	-0.12273658555980589	-1.0418437038577728	1.265387238922316	0.8554037783878645	0.16842871910325288	-0.8587186840532282	1.6227735447108926	-2.4656524102724116	0.1782396625143014	-0.7959329470418844	2.770374854322914	-1.6988124316620226	1.6064506609386904	-0.465018404184154	0.01674971730463033	0.8501220160713112	1.1512957198324798	1.171212448080424	1.6710589676201326	-0.3078087016240583
1.4697538762264934	2.9127404244161132	-1.3178982166647244	-0.7400089197365952	0.3089896996564397	1.1099073723491442	0.6368367941469771	1.1241161966264204	-1.2100494329473892	0.8956593484602664	-0.1583987452929061	1.342349841566161	1.1431019907827538	0.9100416681434013	-1.4782384323846631	-2.3102652856318415	-1.341606183516091	-0.23216062294353948	1.0503771674798144	1.0959110536956813	-0.22450410195747	-1.2189114439170103	0.8927586069375909	-0.029019669407225508	-0.07715307156107983	-0.20435035743181765	-1.1846238430795828	0.12542498331513513	-1.065320196205024	1.292306032451044	-0.11020421965430924	-1.1341904888349394	1.6535153739149706	0.9325861816233981	0.16419867814735484	-0.720129111126907	1.4208844815118582	-2.4892428252504026	0.1390321726700306	-0.8068012686968924	2.609052259280733	-1.574078232026892	1.5090492053868396	-0.40079385747335783	-0.09104999799334275	0.9434084212637017	1.1753676670254773	1.126731112378254	1.5514800600832725	-0.397384010930236
1.5466935034034681	2.8275594745659705	-1.302493700132804	-0.6488884543523942	0.20728568976071576	1.0692258385163882	0.5050501604792725	0.9997427356669586	-1.19468681576041	0.9168216528928135	-0.32397984599900803	1.2083331296911557	1.3027530591764147	0.9798055284764271	-1.1640830635318038	-2.3045472942712317	-1.3495117088463258	-0.23341232858699268	0.9945622980152156	1.1802702135708198	-0.3199375281667274	-1.3472391097797551	0.9246249818954103	-0.08773335663212925	0.07167433896714936	-0.16902812502057746	-1.2664898943174487	0.27830597691239767	-0.9562698943554173	1.2444767862388406	-0.14113605695077586	-1.2125893962946799	1.9907836503876717	0.9559112845543207	0.14757625049108625	-0.5773372728597258	1.2488546292263059	-2.487557735336927	0.16211903093392074	-0.7959069483456364	2.4334074587093144	-1.4695693144460724	1.3917906036107544	-0.3465343213481432	-0.16098012522854416	1.0684833664617428	1.2054447028976905	1.0640927140294099	1.421635547392865	-0.5041852828590868
1.6549404192639483	2.741572176457315	-1.2550836893058004	-0.590479680968851	0.14689997873322067	1.0005441783654359	0.37018238899768596	0.8941932021298626	-1.1908881674884082	0.9801846829742766	-0.4199003934263663	1.1150513107320628	1.3779011557683623	1.0364226450235396	-0.7514484784308433	-2.3075690797411625	-1.3390078743140998	-0.23896366153448154	0.9271978364857938	1.2370914801701918	-0.41031513597529806	-1.4679731284264237	0.9427048615542721	-0.17721528662803016	0.2021791021800635	-0.1197386099613285	-1.338481835601662	0.321964027860994	-0.851557982777023	1.1523696358955409	-0.21828658918037153	-1.2927448984997565	2.265078072573732	0.9698622558527538	0.1392168987009807	-0.4710807769534804	1.0390649087461872	-2.4996107269864463	0.2165789825815684	-0.7802306011311051	2.302701257310043	-1.4318999208150034	1.2529236772054433	-0.2959439745733684	-0.20990091379993267	1.2045781322078177	1.1805383351721033	0.9640969005641253	1.338581656039685	-0.5606653049493462
1.748253885515584	2.6603100378276627	-1.1851416804041337	-0.539656895278162	0.06348009811212109	0.9315687260755832	0.24392716631252184	0.80485001730113	-1.1957717299856647	1.0567996689098862	-0.5240782278795874	1.0445666655939037	1.4399388256011907	1.0527802777787556	-0.37406158790075683	-2.2804154036861655	-1.2816452586484632	-0.3003668867316783	0.8835867504099865	1.2640208833667408	-0.5268348585519312	-1.560676264449311	0.9695569821047216	-0.2531813304461015	0.3369704011088056	-0.05075061311999311	-1.3656554734702948	0.4036315994073383	-0.7294755247394181	1.069230343458651	-0.29901738918917137	-1.3460811243246211	2.4677406343844934	0.9678353442144234	0.13471241391120875	-0.3644348614802546	0.8722965129610708	-2.55090766540409	0.2860632964152675	-0.7720410118128835	2.1580654931589676	-1.392667071212066	1.136717493721608	-0.2619611114222612	-0.2995745446815453	1.3144921915450403	1.1320512030612617	0.8962536652926187	1.2285496862591212	-0.6213275983905362
1.8349117286289058	2.5782436167334994	-1.1516851719655639	-0.46323485703381984	-0.012735499252961663	0.8523260442901934	0.13549171264299836	0.6890624808685147	-1.230972054478345	1.1266533213945134	-0.6336081327538313	1.0357063878811292	1.4166029653818075	1.1259032343619877	-0.008249665576059727	-2.219394103238752	-1.162777773884504	-0.35871319505286864	0.8468157464085964	1.2542140860955908	-0.6056038879358866	-1.6288484784987851	0.9276890068103862	-0.27214154200885876	0.48621428130835087	0.03991679110078012	-1.4347613500733987	0.4673244553345121	-0.6178280330368148	0.9769090126238691	-0.3783671335236311	-1.3724589945260075	2.6778337284378173	0.9810812251587038	0.11193288061779808	-0.30540274861494476	0.7243619029152668	-2.581002173047616	0.36099500702722065	-0.7348056790460333	1.9607912393393128	-1.3609942239034793	1.0082920398581068	-0.2485408583871404	-0.37127360832094447	1.4085396809157156	1.0654579188438165	0.8177115550011992	1.1926731197328266	-0.6872015986431517
1.8927414828194338	2.531293627867657	-1.1165412341480614	-0.42191848148808564	-0.10645566712744983	0.7605581482792785	-0.013327547375105376	0.6648968580490073	-1.2915078058253955	1.1889540477893707	-0.7480233726666452	1.0014980984764925	1.410648214801463	1.141996384047909	0.34597195745953274	-2.1654225050698614	-1.0052342649461867	-0.477707096208138	0.8064088627358995	1.2290595240518476	-0.6646136762047192	-1.666148894789334	0.9008423911417477	-0.2833802989471234	0.6509146593753876	0.09420624038873779	-1.4746654093326583	0.45740022962925664	-0.5186783047595975	0.918239580506647	-0.4394259860166893	-1.4068684033064849	2.7937224680737174	0.9981310239376668	0.08942251421061129	-0.27637381995218224	0.5285624797736066	-2.619367712905409	0.4508117490621616	-0.6589495429892611	1.749433483415908	-1.3485993824454894	0.9396909092795399	-0.22328413761842772	-0.41244115243602053	1.5079802610189936	1.003425512960709	0.721309410134918	1.1684191970802482	-0.7328611608378173
1.9658695499798156	2.460929929790933	-1.0881726567686538	-0.41933806889094677	-0.15778408976602762	0.6640437117626694	-0.15076086703929742	0.6209344089917271	-1.3424067957029973	1.2452803886027393	-0.8152707240807763	0.9712964787728529	1.379766280890935	1.1101837476465275	0.6584386074411022	-2.109021495387734	-0.8981616588156698	-0.5951255839008904	0.757214899000783	1.198762063333617	-0.6966008529141272	-1.7205328237474014	0.8512924418206254	-0.3138679004212281	0.7640143606595801	0.18431572593238435	-1.48722524545691	0.39607872417019785	-0.4118427823844013	0.8486127370449135	-0.4893335282785918	-1.3779488621476055	2.7772227416650503	1.0104183390080743	0.1100667987267449	-0.26814387798305733	0.3336991126678409	-2.6281171857711243	0.5747623477600123	-0.529097321330591	1.5548239392644485	-1.4064680335156419	0.8777227709548379	-0.22566299586249192	-0.4820307332939403	1.5782564425169214	0.9463372647821509	0.5961924795344828	1.1548409956629817	-0.7553713310731529
2.044344533477095	2.4250815178881466	-1.1146399052703908	-0.4373144707146439	-0.20917640920168107	0.5494252024268192	-0.27391186175322463	0.5923393221358368	-1.4071322858972406	1.2897850424100201	-0.9207328703566532	0.9585464656426215	1.3518558804089396	1.0174832382095818	0.8947350676435395	-2.088168010288189	-0.8037930446120274	-0.6984194416597351	0.7043728173212923	1.1568434396270524	-0.7277240360796389	-1.743755403884382	0.8077156811501132	-0.3497037985273215	0.8038401553301217	0.23660112523671445	-1.5029805800012772	0.330799544229495	-0.3229928637955437	0.8028214845350657	-0.5598797570282734	-1.3245126869493167	2.7122087384926585	1.0261713070470575	0.15127713559155348	-0.28817874095279034	0.19890895648867096	-2.6766430499394653	0.6989506497231635	-0.38001325742078895	1.3717364633163056	-1.4787798512727506	0.8571972868268531	-0.2504100604191679	-0.5054093496349517	1.6484398910697178	0.871081790074574	0.4597100028325354	1.1654787177704122	-0.7524037328319493
2.1370287119290206	2.438247511656516	-1.054238939799274	-0.43897188957511435	-0.2623898203926924	0.4766460716601658	-0.3825333150293943	0.5589958971831515	-1.4675253616085264	1.362947377911871	-0.9782395902099985	0.9307904429547256	1.332626889211343	0.8884904748931424	1.0583601213370353	-2.053210598693	-0.7312460987234047	-0.8176193246813466	0.6664436276596113	1.0604402039247294	-0.8018770100689581	-1.7201477305839208	0.7844683673957124	-0.4088689752574193	0.8331151198744553	0.3219764927052658	-1.470439456890663	0.22910581676747438	-0.3042921102974504	0.7636492587797343	-0.6258199269909828	-1.304339822579024	2.6451553259814196	0.9766543287579463	0.2131325939077416	-0.33818066205836367	0.07518997614116335	-2.7244913341375914	0.8454252810019183	-0.22314965562999434	1.1322682125677612	-1.5470584473869873	0.8761113445723951	-0.2581268707112995	-0.5234315271671969	1.7057363437924207	0.7863586621129791	0.31726787563418224	1.1791163272626441	-0.7159240626640513
2.2325307464165536	2.4643894461451312	-0.9627653195136802	-0.46869696666595156	-0.3237426395091359	0.3994503897016371	-0.4282942517589534	0.5159338419345032	-1.525274954728238	1.413960633874416	-1.0081061011711596	0.9351596089346954	1.2972671079205242	0.7301143037857422	1.140126003361578	-2.052358778509089	-0.680971322546627	-0.9405506800670587	0.6423681631102681	0.9600863939066706	-0.9149271675603277	-1.72358529639261	0.7596748878632178	-0.47806456587777085	0.8608722617455882	0.3316159521736095	-1.4567668494357568	0.09674884788913296	-0.299231458487154	0.7567471471209224	-0.7068269381346504	-1.3281027993900039	2.59547604533343	0.9290678700081176	0.24822223891126755	-0.4356902687631954	0.07597600344745928	-2.7654937823477193	0.9121797708764319	-0.072698060297531	1.021896620120918	-1.604677440266188	0.9064936244131616	-0.25044330314168917	-0.49423966240199324	1.752977160704144	0.7077756036536558	0.2377283523842551	1.17283826623564	-0.6763272376283144
2.3431443610304474	2.4461064806355095	-0.9113925390258462	-0.4769939856321378	-0.36192411443649697	0.35872546884414847	-0.4411895853125409	0.504271633548749	-1.6073243089198677	1.4496289205755113	-1.0712488619185834	0.9744253061024208	1.2371716757839197	0.5416363227504106	1.1366512898928223	-2.0429921479400233	-0.6214395168491353	-1.059139488120855	0.6223802817654479	0.8688853437254034	-1.0024273856339465	-1.7300714351689046	0.731152324400796	-0.5631235211777584	0.8529105665983856	0.3674871420860911	-1.4194622319391055	-0.03850593386973922	-0.2890132552214765	0.7869821962879874	-0.8092603137265663	-1.4188528200901964	2.560050008622732	0.8784147144774419	0.279490734765855	-0.5646079485248354	0.18987861841503684	-2.799377843722552	0.9782463280862215	0.057128769301137375	0.9214239125840793	-1.6607294148687752	0.987502262789522	-0.2186873034174285	-0.500019861342645	1.7843930027590975	0.6137201994445405	0.20070193545074036	1.1652239843602694	-0.6546688569111755
2.4270923537823217	2.42544991781838	-0.8805847568362684	-0.5218726065901308	-0.35171582469465584	0.36813797395246317	-0.48138770365175365	0.5238013750166648	-1.7196947705577563	1.4407105549029273	-1.121030923910604	1.0066682642987084	1.1743172734050855	0.3516497480275409	1.1049719050567874	-2.0317381732474815	-0.6052634936986016	-1.1844000902891174	0.6101564721116369	0.8067775725343024	-1.0771705934150515	-1.7009057463621076	0.7006164832261924	-0.6788076650289641	0.8045632993883857	0.3863456124410036	-1.3429864767637252	-0.17518767956278958	-0.3324446419524314	0.7954365873933138	-0.9025606252762408	-1.4465540235368843	2.5000771051556674	0.8163096420681157	0.28163988517941724	-0.6835768981578045	0.36583614048226554	-2.8535867727718456	1.0045634382362483	0.19608598570670205	0.787912702360407	-1.6789711858499152	1.1111457256773971	-0.1995845050474228	-0.5514003880074629	1.8238228419719964	0.4864915421116899	0.1772001750427229	1.1263678975008435	-0.628660428119824
2.5199689489675445	2.4073267070448603	-0.8987774720973517	-0.5828866042304015	-0.34201765209183416	0.42206246736274194	-0.5092389076384021	0.5473743803828325	-1.8747107624530888	1.43344033317289	-1.2015373058205108	1.0069096500697297	1.1683932228148772	0.16834288674390405	1.013441502502849	-2.0217701248445197	-0.5958508900457586	-1.3368133070619108	0.591976517469961	0.8286920613600642	-1.1821079486071648	-1.6574214163096417	0.6403300664929337	-0.7524572322601096	0.758162732117788	0.37654372034994893	-1.2320515060058177	-0.25753517085645017	-0.37014254692395715	0.840792175618818	-0.953800648150834	-1.385848253313314	2.459003540280095	0.7963323795402644	0.2698618656907645	-0.7641598615432039	0.5822498392996437	-2.931732079174957	1.0225020144226211	0.2819293476026264	0.6146812421356495	-1.6721632256686145	1.2142751127656592	-0.1641880889397187	-0.5892256084363362	1.8744324482664125	0.36487552763321524	0.1665641351647176	1.024564597287623	-0.6581367486394485
2.608256556280986	2.4091397855800123	-0.922470281486803	-0.6456884591701181	-0.2876636797691387	0.48196135407863405	-0.5831839940422456	0.6054523705041115	-2.0365650454798296	1.4254693097416626	-1.272092272448524	1.0162426763859573	1.1769320100978535	0.049353082759400514	0.9741870292028642	-2.037784005156644	-0.6545827055377567	-1.4449146362870249	0.5597553696239597	0.9472646628647279	-1.2736572869859408	-1.6128198286233826	0.6032745127714663	-0.8788582782023131	0.7643057045086152	0.33783623112502525	-1.1051040334967357	-0.37380600439790035	-0.4181196125408578	0.8876422577817562	-1.014891884018325	-1.2758217078496008	2.405285463492629	0.813005535117389	0.24120548658477597	-0.8471710265780235	0.777542924288727	-2.9859722292191413	1.0228155605511249	0.37268078670746985	0.511180411144057	-1.6720355764152148	1.2903448956512875	-0.13177449739497132	-0.5913305663801478	1.9578896929281644	0.27117417517110953	0.20575972157708078	0.9191431148898301	-0.684282587326338
2.640536166693357	2.4233958299830745	-0.9220887648370072	-0.7320748599049524	-0.15586778054987707	0.5354321431731419	-0.6827970101839647	0.7434249593160469	-2.1774641160943493	1.4445475974534685	-1.3540720105358381	0.9796422456380534	1.2221849236433604	-0.06627490757263062	0.964044750770712	-2.0474055600143255	-0.7707877344196524	-1.5703988338101174	0.49372354477455416	1.1159613382107012	-1.3761754602551446	-1.5664916586775683	0.6286739773928185	-1.0538874034579908	0.7660821380457515	0.30931494833836337	-0.9571517624030423	-0.4775868725437256	-0.4089859270244938	0.9638128592797053	-1.0530071157257388	-1.173314905284994	2.2403464931029315	0.7918679973232108	0.21892470995643118	-0.9149652563559949	0.9731321199373302	-3.019203181133269	1.0550142561911269	0.43042267780250587	0.4866748251936233	-1.6679438736027616	1.3836536133999433	-0.0967158860967425	-0.5763966987024972	2.0639393719278476	0.18568328470637901	0.2651487047390171	0.8186753442674426	-0.7129465952038319
2.6384744327520884	2.3475088873448384	-0.9092748089009133	-0.8077887024942013	0.006757497291962666	0.5824171918848371	-0.743194230393583	0.8136186840389312	-2.2871215679272963	1.453828282372927	-1.4720212194703586	0.9703894028305393	1.2786710522151228	-0.1829010795860023	0.9537790571146477	-2.11229933563093	-0.9345829640514098	-1.6487411119431372	0.44204832680352923	1.2557510740663331	-1.4413972650266635	-1.4795366474442537	0.6614720247253418	-1.2579335492098722	0.7912301804416508	0.2234367111847264	-0.7989288697888546	-0.6366060719072238	-0.40527005710908837	1.0268867783167568	-1.0952188442989037	-1.0147028631648196	2.041337031970934	0.7485120806982988	0.16361428385644042	-0.9197649885438375	1.1480950585540506	-3.0557823737968564	1.1082548041039162	0.4224456711572741	0.4707567167625565	-1.6759293734084444	1.4014487042710693	-0.06976464804941351	-0.5908562803362528	2.1320083182969207	0.12183789312603995	0.36490692826328885	0.7296860552592854	-0.7437582969734626
2.5991431509377425	2.2841489195305655	-0.8941336014010661	-0.8492433144290681	0.17652203629547875	0.6132263181471176	-0.7948065006249837	0.8967952440566964	-2.411259510427623	1.4876881056752451	-1.6258926014414956	0.9391679491254588	1.35239445976347	-0.2862580795683054	1.0123913232683202	-2.193186642835955	-1.0890164649834857	-1.6987034511454078	0.3715013357400295	1.4188819378989697	-1.49028667948076	-1.3549984932940389	0.7321934569233033	-1.4693565587999975	0.8142265639459157	0.12035474018556588	-0.6360802700622206	-0.75649855814062	-0.42526992834478106	1.1048914027428134	-1.1537079807855002	-0.9022603492372581	1.895304360614158	0.6945557107363325	0.09793323708817606	-0.9222766776217455	1.2701135924790319	-3.090173565386011	1.103451941883858	0.34293039192819197	0.40625320539771526	-1.6193283091104214	1.3839882576988336	-0.03854412850636229	-0.5530404556506058	2.2041905218096325	0.027492263049957603	0.5086521420382566	0.5857877760051349	-0.8098858602377339
2.545607263644988	2.176927324882413	-0.8048091707280843	-0.8289261097493938	0.34242402382731774	0.6568475398405988	-0.8327899692663123	0.9468510730711591	-2.52017678713493	1.5120002719814616	-1.7328174545430162	0.8660213785470077	1.40060311356673	-0.36530737601869173	1.0322381776925404	-2.2386276038345883	-1.2163682698346494	-1.7473223335068997	0.32607859585064386	1.5431515912919278	-1.5270394115912744	-1.1976845237943208	0.7806125803343402	-1.6176534628785995	0.8547478003330612	0.021615801316828907	-0.4747776191476043	-0.8716090852799295	-0.43715734772478676	1.1681571452263069	-1.1584454779745816	-0.829106526389799	1.7025697374308684	0.585343730269944	0.036932218731134524	-0.9053182716285051	1.3714289470518746	-3.089012481900311	1.1141426189871733	0.24812033968318287	0.37068152350163003	-1.5427031340233284	1.322948281956538	-0.04294397543511962	-0.5245131277520866	2.181552103969708	-0.05686425302512477	0.6425973804295776	0.46793771357734465	-0.8429887391605894
2.4694987435433675	2.046592249751569	-0.7350213946228765	-0.8213273617744659	0.5105071585925604	0.6603615169551176	-0.8924626059567402	0.9898672578053167	-2.569018930283746	1.5149260680050907	-1.8280839114406908	0.7926785254211867	1.4580967013948771	-0.43687398681876494	1.0759759964589395	-2.299746691204242	-1.3405790993167774	-1.804867125299437	0.3111346074935396	1.6453941108506451	-1.5972442263187685	-0.9882879225831072	0.8356226771797589	-1.7382863677917548	0.8607017557415292	-0.12345686460422409	-0.3106407237854143	-0.9287410968352102	-0.4693516561657223	1.208485006639752	-1.1624753031870876	-0.793712700383755	1.510445892983018	0.48905793028599104	-0.03357814299963681	-0.8529277903863172	1.4022579430291122	-3.0933800459424505	1.1127368525699755	0.13223241642616265	0.3639416104955346	-1.4811914326329034	1.2739228921690464	-0.053588701107210014	-0.4939544678534536	2.1609737884699785	-0.13747356160406923	0.7856802726743378	0.3921923979599783	-0.8884023300505351
2.3808185536092203	1.9288722899887438	-0.7413681429952257	-0.8074973427201826	0.6814708693368683	0.6901946830867814	-0.9969673797945671	1.0244654632834247	-2.6014866904427247	1.5407365469863499	-1.8946107791251792	0.7125459666461252	1.4732935993996819	-0.505912937763694	1.1023403245369796	-2.3284519574416116	-1.4248331829775955	-1.7969873165878631	0.3017617591793019	1.7772697020216115	-1.6798488045700637	-0.77222121530459	0.8840478290138135	-1.821861315454648	0.8333946874445303	-0.2165095473645823	-0.19946157807063764	-0.9877378708886063	-0.5305862454730088	1.227360657340139	-1.1453197343552142	-0.7776267827133116	1.302286061536743	0.4001816481528051	-0.0918119555421797	-0.7847549876941557	1.36378440887847	-3.0946769829464627	1.1699974356137768	-0.009974992325957421	0.4053892938573912	-1.4572792641193606	1.1983084917242373	-0.09275663678981957	-0.41909496515938693	2.092279410605159	-0.21586034060058198	0.9040329240259137	0.3532011652436751	-0.8951240273714912
2.3055021300349217	1.8688079522045657	-0.7245157395054747	-0.770805860521629	0.8175849894307436	0.679967741542781	-1.198217675838312	1.0773290116929224	-2.6185679334351293	1.5669863040018832	-1.8984178489367605	0.5982259995884882	1.488534009201531	-0.5907193452344263	1.1202505564662268	-2.3564704542539965	-1.494217771270492	-1.766025673728531	0.2569158869795046	1.8756651639808215	-1.759195447615388	-0.49048237728907856	0.9177068013658548	-1.8641368001082863	0.8003103427204182	-0.34772653437355	-0.09487743727337801	-1.047601303828579	-0.6066052143197751	1.2198252153094367	-1.1129801727231095	-0.7499782540914132	1.1154495424097892	0.2854249799444686	-0.17431791084553225	-0.665842550182161	1.2168692209433938	-3.0762684093098125	1.2244620593063857	-0.1487557729125482	0.4377945017419099	-1.4101303796532876	1.0675769393498855	-0.16223494455200396	-0.3157667325123553	2.044513518509995	-0.2848068420236463	0.9751661167408148	0.3110922107787018	-0.8994004358884261
2.2586612294651487	1.7595026600070889	-0.6973780223995069	-0.7035308178104976	0.9071548852301312	0.6541555609003625	-1.337503425347857	1.115535451028629	-2.614942378954741	1.6178567435244482	-1.8326460570141934	0.5230472782110958	1.5389593473320022	-0.6667269412447767	1.1136735215521723	-2.367624381054997	-1.5602519858364166	-1.7440650974668324	0.19292189814365804	1.9310889549110968	-1.8184615216096016	-0.2468504186419959	0.9603628601596931	-1.8882179555672984	0.716539491528866	-0.499395555292513	-0.009028715953061409	-1.0607992305128449	-0.6860023969298841	1.1936966634612123	-1.097105652085709	-0.7502300309009955	0.946632736088673	0.23687549272358707	-0.2332424786726429	-0.5610826715416062	1.0466093109734735	-3.040724572341685	1.2931193173587414	-0.3308240274370832	0.5126421529777655	-1.3666527470867267	0.8828837085711951	-0.21254016371371426	-0.17481779690802335	1.9838018333379204	-0.31641619573433594	1.0996881017774895	0.3026603315330103	-0.8958953447961683
2.1957274363738764	1.6835730242928264	-0.6044505735033389	-0.5872194288990034	1.0187697046397348	0.5947723599641438	-1.440580923853582	1.0831227536119008	-2.5337983270204996	1.6143105098431085	-1.7041140364039218	0.43580845597635454	1.5665135956974487	-0.7456550431667632	1.0569021736033775	-2.3565422400292833	-1.6445694788591445	-1.6470453596319874	0.14743709352126597	1.9252722565200613	-1.8534697633848563	-0.03910936706276401	1.0517319953541235	-1.9037092651087058	0.6468097129863609	-0.6267210833386432	0.008959004498765005	-1.089297323182588	-0.7848671732030197	1.1438148914673778	-1.093668252134886	-0.8303542203572837	0.8103359821814321	0.12208428401309201	-0.2865193649057237	-0.49985860825396583	0.8707042753009425	-2.937809203640083	1.361976954228319	-0.5049676280243982	0.5796944323469931	-1.272440176609757	0.7223627291537713	-0.2723762547226385	-0.09279079561736493	1.928940713017429	-0.31138221881206885	1.2045714319253369	0.3214500136580355	-0.8443104553381122
2.1254952993006624	1.6623669602713478	-0.5825283766312184	-0.46565222158223757	1.0977840081477115	0.5183101666494436	-1.5336999171309738	1.0109107262514254	-2.397406213164163	1.5929309500726807	-1.5620196623821332	0.3363867518865488	1.5893734046262034	-0.8424302045724893	0.9612080020230787	-2.338986943896639	-1.6820621073839017	-1.5459922528696626	0.11731008108264547	1.8594376576900484	-1.9149278569544819	0.17298620101877776	1.1303287730635672	-1.883712386817555	0.5029534928389182	-0.7582688881224494	-0.02758224393085818	-1.145180609850737	-0.8844665908628127	1.0919123705052631	-1.072198074885935	-0.9389887339806761	0.7173940778282872	-0.012511216958627997	-0.3354231226265782	-0.44569053020868	0.6827606951409603	-2.834006989921423	1.4558736373929964	-0.684581744282805	0.6202048394014253	-1.156712472901686	0.5734633187787621	-0.31591566334906773	-0.0732959261772051	1.8311070504057843	-0.300957766010617	1.2720418873074266	0.384661407608261	-0.7540002688005486
2.106864967741765	1.598277767174611	-0.6011588978838709	-0.3298232723343597	1.0993477947036723	0.4592027832275935	-1.5980969278508752	0.878286491459703	-2.235432430239446	1.5221261414598886	-1.4378161258789173	0.24083974880631667	1.614059903256808	-0.9353584032907666	0.819153706462221	-2.32711911603905	-1.6674845900080324	-1.4260955404931923	0.08849267511926824	1.762777324107054	-1.9374179001358738	0.3754054210658116	1.1537352826105387	-1.8641118763696625	0.350211227632391	-0.8464073721257888	-0.07001364292443672	-1.1976568492478934	-1.0295421214381397	1.0153943330750457	-1.0517317822444003	-1.0590426272966533	0.6869821691123754	-0.0981099892202701	-0.3770795176066597	-0.40054133796582364	0.48701020426061453	-2.7885947871355183	1.4979023156312494	-0.8433987667824505	0.6385158278855403	-1.0604051682811417	0.43404441941908817	-0.35418579110027026	-0.06756608011461786	1.763069651800865	-0.289369234982495	1.3040761133280365	0.38505943169230467	-0.6307132256752641
2.10561109929746	1.5394866470932418	-0.5840900931468586	-0.19571058102540267	1.0898328830045891	0.40090301828039954	-1.6321762423776067	0.790386008296404	-2.041691228982067	1.48043286707196	-1.3269145844975572	0.15540422027273296	1.6154812886269283	-1.0214746309081477	0.6670265056230245	-2.3052453685427188	-1.6067059792990297	-1.307082329608812	0.0562907747390915	1.692499063199461	-2.0045074842090287	0.49326069770456726	1.1894702036369136	-1.8437829495607307	0.174981499093596	-0.8801295465342516	-0.13771447216199945	-1.2066941122380554	-1.1671790477926416	0.953384005741678	-1.0488106113801234	-1.1957631892925182	0.6734858731805451	-0.1705593172626521	-0.3874770904269132	-0.34623390869706533	0.3375558749714208	-2.746447287842473	1.5404604922984317	-0.9311816314184995	0.6214948121987535	-0.9079067810576775	0.3529917639090961	-0.4054038118234972	-0.06704870861835786	1.695162219891858	-0.30019780812286434	1.3017826526447676	0.40559153362143796	-0.5141015704586278
2.0990375571764988	1.5058720471038751	-0.5878589772971368	-0.10272995007666988	1.0226399627126965	0.3540276767598136	-1.6650450414231084	0.7285518149159447	-1.82122912629561	1.4191225934604268	-1.2276017631819889	0.09178445282323214	1.6095701304210295	-1.1109161122317766	0.5106090696478977	-2.2716733658863246	-1.5298560446184601	-1.2521418668533684	0.06192513102520279	1.6186221001158163	-2.0464965996631106	0.5595122230417051	1.1964090494157957	-1.7850433255678273	0.05189748176318858	-0.9270813175728225	-0.20276723291828963	-1.2204879216754783	-1.273569430439109	0.8685937200520739	-1.0279566706975847	-1.2868060023423358	0.6282003711849375	-0.2598544587669828	-0.415062688905412	-0.208056914884646	0.22124640691750758	-2.693011289369416	1.5892428710860735	-0.9738749571510811	0.6199088471538222	-0.6926940979426934	0.30204587710970354	-0.4721672721896256	-0.13351462878667042	1.6183373308030329	-0.27813852572745723	1.2442877613963552	0.431941268969256	-0.3563834033650012
2.1218955024248976	1.4776250685279206	-0.6556383496878787	-0.07578023433687715	0.9525248244960123	0.2972151508408267	-1.7222883378902991	0.7448055138328156	-1.6263168260380723	1.3771092250010122	-1.1379556735359115	0.10631604328767888	1.5552238959124356	-1.2135602335802314	0.4148442907615462	-2.2316129465802232	-1.4323943807262962	-1.2079004846608705	0.052431680092736986	1.5715194533665888	-2.0544035967586534	0.5946670074664737	1.232931638188361	-1.7251290698933794	-0.028996954883007	-0.9636420389688348	-0.30569104351532717	-1.2150031714519327	-1.3481621187232633	0.7749033183025315	-1.0213657015483193	-1.3987400050201635	0.6107937862635229	-0.32629333779992997	-0.43610870233948235	-0.045448453954866894	0.16839480236003607	-2.6828492774375223	1.6245759897788976	-0.9853481818054665	0.591855641150799	-0.44096878071000345	0.2925662217189954	-0.5336833667819978	-0.16796577380038819	1.6015216065680415	-0.21989162286851224	1.1426530526518506	0.4669177781142627	-0.2669568915147643
2.141837365078283	1.3714958657476621	-0.8167618371913363	-0.06807444177344217	0.9030524683539427	0.24817648888007163	-1.758953350557022	0.7248806940626733	-1.471319664429694	1.3611521950118075	-1.0291226769298194	0.16628746109074294	1.5007664645891725	-1.2985627455706361	0.3264568830180047	-2.2087918529470403	-1.3157948866278664	-1.1631683920498044	0.03162227685400878	1.6111585448756778	-2.0631299315520026	0.5385875961777503	1.2395816893984042	-1.658680774741923	-0.10696904502200599	-0.9682679638692611	-0.41173175437922327	-1.2408530910627913	-1.360213193941243	0.6957177202339829	-0.9851877575937384	-1.4668822565080262	0.6319517880988934	-0.3608366603204773	-0.42664991552873033	0.12488224079873463	0.15849351030846143	-2.6677982264677316	1.669802423235001	-0.9597983963790299	0.5968427890040304	-0.19519112706244843	0.2678890567578981	-0.6020486533775149	-0.24417381654666165	1.5733497505443017	-0.1259326519579475	1.013853731402627	0.5146085770514808	-0.19291725128200402
2.1882731561107946	1.2233738429048528	-0.9342500771270981	-0.05205745215262807	0.8565219617172353	0.2074051439061199	-1.7730297975921627	0.7109449358215987	-1.3323152103794373	1.3289561798300022	-0.947032405915583	0.2856990809516488	1.475731065808192	-1.3435950198721516	0.2407278085353557	-2.20907503935191	-1.1898970731916645	-1.1448291438810556	0.027357238690007092	1.5626242619409982	-2.061580567848567	0.42805981375853913	1.2580724719135425	-1.5988479634133619	-0.16518651419640337	-1.0031961683576918	-0.3985362897827645	-1.2272047471209921	-1.3441960178462902	0.6609279149950267	-0.9228116637230155	-1.4894493908555182	0.7173868563703049	-0.4128933026636914	-0.4114436532349064	0.2578282861454121	0.16514789511262856	-2.6580741522749936	1.682362956554987	-0.875354977613757	0.5502985439330957	0.025172549762384033	0.2522978647892956	-0.6679726323632998	-0.3520262206809597	1.5567619343501473	-0.025699497828053273	0.9262955022161223	0.5496113539827526	-0.14037656592073078
2.242317945711141	1.1060375010880714	-1.039982725839528	-0.08421690750131582	0.8252040071716127	0.1771836329123711	-1.6915445523920394	0.7142320760777623	-1.140990079786576	1.3130475044771273	-0.8976598078266722	0.4206554433193833	1.4787366029003404	-1.4046519040398011	0.14589685362367205	-2.2277421671380067	-1.0564387993249245	-1.1605348157122743	0.044693809431794775	1.547815725153855	-2.080526295941459	0.2684803265542747	1.271717110642761	-1.5511423197062322	-0.16683668454839545	-0.9088698443072444	-0.30760769791377407	-1.2232000645005088	-1.3002758945281676	0.6207724040417941	-0.8566124267648437	-1.484293632122586	0.8334904996353417	-0.4316238940438451	-0.37476886706136353	0.34400812237100686	0.19688731306458596	-2.6762827427822033	1.6974671587982637	-0.7641406146592636	0.49292008624412686	0.23929892783564793	0.22060029975672416	-0.7220809600707169	-0.4464025421711398	1.5403962050441182	0.10145137791419753	0.8745578370913961	0.6055825866565137	-0.10968936814484649
2.3169252952064947	1.0622897683634642	-1.1730845033963269	-0.12780390435162098	0.8044473275694684	0.16216800346722207	-1.6355651424272284	0.7308453406404796	-0.946538687014319	1.2664928865099017	-0.9426237799282241	0.51612142764602	1.4995787536846614	-1.4214925409368078	0.015888497159950443	-2.2577265767570545	-0.9237724051638988	-1.1830700577365003	0.10503300490159373	1.5167305963312236	-2.1357655775535593	0.13374881486189216	1.2596706892363305	-1.4972002742007429	-0.14044131598400472	-0.7582525639057793	-0.16757772395846599	-1.210116056577876	-1.2458759229389387	0.6288992867943314	-0.778853277586349	-1.50212941632545	1.007998336880266	-0.46608656850818814	-0.3031430266868459	0.4435619079863362	0.2440844988171435	-2.6753039224018167	1.6666337385191299	-0.5967155104941194	0.4156776063558317	0.469879294672093	0.23700842310611353	-0.774621693052888	-0.5596876757806588	1.5010829006227477	0.20086127740276405	0.8068622532138982	0.63769301183143	-0.09706360033992073
2.388294886894024	0.9518719083766802	-1.3040066325522428	-0.19017474531906892	0.793224420124307	0.11082993456415295	-1.5925572076075583	0.7609600732506258	-0.7578420399652317	1.2727197377771367	-1.0390357104790833	0.6290448652602405	1.5211307913800227	-1.4537836659153833	-0.0650740744055964	-2.3163342924763333	-0.8039670516981996	-1.2132315290660576	0.16713960949012133	1.4943182862065032	-2.206422775417521	-0.049497386761771234	1.2163337958991065	-1.474888704183948	-0.07501570029333167	-0.5746699851161859	0.02209434770657448	-1.1576398171807198	-1.1625811795879648	0.6383335871837574	-0.6943688634999111	-1.48502452851496	1.2519809501987227	-0.48424981205869083	-0.19130627779897666	0.5608136867416222	0.30197740497260006	-2.7083661121813942	1.6253172875793993	-0.42379124876085106	0.39893621468175766	0.6927158047081274	0.21662040933500254	-0.806278895567722	-0.6071528768496199	1.480754191825976	0.3014460360697594	0.7868122367289339	0.6976595026650788	-0.1256372669048787
2.468877734452718	0.8408381663383047	-1.3995165113615378	-0.25372449456922	0.8068592169077229	0.07923946996791112	-1.471151557140707	0.80691123106518	-0.5835827260143089	1.2969140822229972	-1.1669233351419657	0.7228645819236148	1.5514488446318146	-1.4745447805041905	-0.1220198517593667	-2.387908101890851	-0.7106771339651912	-1.3114665633390674	0.2393634998550242	1.4660553994927088	-2.1975721808785327	-0.24734353287513086	1.1885640923917342	-1.429801259019563	0.011973569661606448	-0.3499834287586861	0.23465053203328207	-1.0647399433671787	-1.0993033966110786	0.6408722743621295	-0.6085929242449184	-1.4819864747968023	1.4657961403064803	-0.489350203625579	-0.030394128538168096	0.6884392192420183	0.3933984750769697	-2.753567362299113	1.5579515904007466	-0.26232114597138534	0.3895059679254657	0.919794623885046	0.2408767020486035	-0.8234623011192188	-0.6100693639965943	1.4836178204950303	0.4233335321101192	0.7540970687371408	0.7527542308048101	-0.20541016421555464
2.519116324309361	0.7806611739212546	-1.4541134202587114	-0.3308377147592248	0.8262954728325342	0.06514736433491755	-1.3414598159499231	0.8514892328330443	-0.45217129548140117	1.3359355926908374	-1.2894018969909393	0.802435020892803	1.5775011302252067	-1.5196697851501237	-0.1558594629463681	-2.478479140609317	-0.6892521428211914	-1.4054634804477986	0.31177441328380306	1.4982148436175895	-2.212873603618857	-0.4756731858482993	1.1530897101072817	-1.3734700721691886	0.10428449484296438	-0.10567447823111024	0.4072223233415665	-0.9724324471141289	-1.0189719944655722	0.6508232535147757	-0.5394172741954963	-1.4516712721037928	1.6780930841274244	-0.4810737816469781	0.15716681913967862	0.7969199679272071	0.49575177755494676	-2.774449145017585	1.5301456552564343	-0.09594318262880272	0.3708442315508391	1.1378617026306956	0.2546984622868213	-0.8211534092940967	-0.602859558600392	1.4335350195099388	0.5378862373850365	0.7688271095151624	0.8518660446753424	-0.29428475897155865
2.583788928732985	0.7114963938230919	-1.5663900176708356	-0.3794898346882549	0.8380566840317393	0.05500409776718608	-1.2288674947827158	0.8553172012519928	-0.4196781144350344	1.3543498554671127	-1.382628378753593	0.8584782820138184	1.6046960033780266	-1.5378175167280046	-0.1579826647301618	-2.5431004694252275	-0.7118376727517784	-1.4537451707339604	0.3514939510382221	1.5526118428289746	-2.2277177893264004	-0.6789772232454896	1.0631236191532607	-1.307594219014487	0.18007153594014608	0.11305650101507943	0.5599660568707848	-0.8649325695500693	-0.9811204708310051	0.6884105212760929	-0.44345200142043917	-1.4644647919020954	1.8415277291131678	-0.49891716408213804	0.35140814139269255	0.9169857314437209	0.6329342783042885	-2.759075758370805	1.501884974402571	-0.0022903323538065283	0.3868334638597034	1.3050841244797582	0.2619953241824915	-0.7950836903019637	-0.5582887828503882	1.3773200666746819	0.6696053264772692	0.7753100259630477	0.9506572152326646	-0.3667362141133501
2.6619115169463696	0.6003729756671198	-1.6280049566128596	-0.3875231411582504	0.8486449515725345	0.05918846639527986	-1.0967178902331403	0.8555369358133429	-0.4503924851819033	1.3902896091828767	-1.4740100035386714	0.8742535521081971	1.604447824980069	-1.5336252988095205	-0.17402742572396085	-2.5819608792751634	-0.7551764969810157	-1.4972444904883235	0.3675506765597257	1.6076625030502967	-2.2826638956011336	-0.8602887363142141	0.9510085014989847	-1.219992005225853	0.20750971911003474	0.3715082804737803	0.6697320226666222	-0.7541903887703018	-0.9351253860848445	0.7548263714057105	-0.3948750348668494	-1.5019862647427864	1.9364629298806892	-0.47867297576667134	0.5871828007739838	0.9235927385725919	0.7635801941378138	-2.6920510328238287	1.4969554478524556	0.08102933609729332	0.4035210741905657	1.4341434568411167	0.2844489108746249	-0.7602248013269002	-0.5286826748202863	1.3111522141649479	0.8351008728652403	0.7961086855499936	1.0431485751962455	-0.43964742302717397
2.7226324646492293	0.5639373273895607	-1.7155392611300289	-0.3966361092725984	0.8307034974506878	0.11454690717110197	-0.9304903294013848	0.7835365046971319	-0.47561855152358046	1.4337434009639802	-1.5445063554001408	0.815925896233747	1.6291963682101638	-1.496252550956876	-0.19156019104104283	-2.6450814897179606	-0.827696899415816	-1.5575590376130406	0.3591897665426232	1.6660334148916227	-2.3767615295447717	-0.9644658645063184	0.8194773962286019	-1.1600065158984383	0.16515528046235367	0.6709815592527959	0.8316998569426193	-0.6775826504666116	-0.9357894759094819	0.8374940792392248	-0.40896466010168864	-1.5095377984479124	1.9902935048027597	-0.4531018923019407	0.8030489693882024	0.9040413819333019	0.8595850189917741	-2.5785741922178533	1.44206930188113	0.12392198516777915	0.4058103861859431	1.4688482213002123	0.29294716481719385	-0.7003057914380053	-0.5680254029488905	1.2352747320976456	0.9782752192568029	0.832995138357326	1.1365285717644782	-0.462487832514217
2.764596328873777	0.6487206807542513	-1.6897712513405416	-0.3851057766098319	0.7673697256469661	0.20757406198969575	-0.7861643021489975	0.7545211847407459	-0.47607916931213917	1.4251015420850623	-1.6479774401153033	0.6964065297830088	1.6576055428101324	-1.4450867691352702	-0.1971464546699677	-2.6852526965197803	-0.9103192979846906	-1.5923664092061047	0.3174433482541813	1.6455535736466935	-2.4052665210385005	-1.0423769384223067	0.686738912544855	-1.1374018909549335	0.09324958956048254	0.9995227058795922	0.9550928085523556	-0.6267266863791432	-0.9322195940096127	0.9328109560154214	-0.45312605830614583	-1.5429858695437	1.9461060124426584	-0.4336195585767334	1.0072002432907747	0.8679983433508369	0.9676450716165181	-2.4256786432153232	1.4002534612466626	0.1284749635171072	0.34917549453886554	1.4937299304221319	0.3425372668590632	-0.6426898910255593	-0.5929872798888243	1.1459887023460813	1.111567798179291	0.8860750627994157	1.2187079522104272	-0.47693181413026675
2.806875231222421	0.7751856078852948	-1.6466160893144568	-0.392323842836225	0.6520261217522447	0.2782923710630375	-0.6599384015667707	0.7625581427877195	-0.46406472199388515	1.4218924287556076	-1.737746187526115	0.5545802782573199	1.6634949451175092	-1.41095184236935	-0.20227398161195104	-2.704622420515963	-0.9883209236339063	-1.647039302853603	0.2662759296098333	1.689577350936942	-2.4185807586278636	-1.0644481387464502	0.5254465684132865	-1.1169162661893062	0.006257933529604176	1.3317560398324635	1.0449441346286936	-0.5810119636339888	-0.8860552142492629	0.9927651804399524	-0.5534573719164969	-1.6066259108012253	1.8496299439536767	-0.40629730735331265	1.1950297904411198	0.8553498036140116	1.0692532142879276	-2.233113394331628	1.4105496101088144	0.11623945708872115	0.2870282880164904	1.536375665877585	0.3911299007236714	-0.5717919357112767	-0.6243989971374774	1.1124914467649225	1.2617702007235687	0.8525271680296995	1.2618316026067455	-0.46246126153994166
2.813801721894521	0.8753937630391896	-1.6778116425251384	-0.377651645165073	0.538912800208099	0.3645507037568801	-0.525938947836488	0.6899244026327336	-0.46354109516821185	1.4101497436905686	-1.8195813147608633	0.46670499942217036	1.6455149036498942	-1.340268742100361	-0.20699777979536335	-2.718932095217941	-1.0816808865922805	-1.6733664136883495	0.24399943557288856	1.7286592401943992	-2.3383380863229712	-1.1043720631456733	0.38889262419956405	-1.0813361017213137	-0.12933222362376323	1.5764010273126696	1.0675454922935979	-0.4917741398578655	-0.8195178038374561	1.0595662648126536	-0.6336605134124802	-1.722393489845209	1.7492125255052318	-0.3967236976269585	1.354091461688337	0.8666950667878703	1.1402812107291491	-2.0140336480313517	1.407113061481839	0.03139817160852718	0.1919919097216678	1.616417684933578	0.4430503439741802	-0.49067044100224344	-0.6364006315791364	1.0734794509749892	1.409426446710238	0.8034122403128346	1.281530278369868	-0.4106319191185535
2.7926641241625267	0.9385771743261501	-1.6394198096873243	-0.38912242984482803	0.4321777930674774	0.4347806608761295	-0.378211237056359	0.584739613670539	-0.41506708412934074	1.3914794056571036	-1.8531578542337097	0.34304281835459893	1.5896900738158062	-1.286987498899808	-0.20656666972127607	-2.7148646114465937	-1.1558757385724046	-1.691856207495811	0.1638489269992351	1.7790238868842265	-2.206316960477875	-1.105630684092643	0.26058673294288254	-1.053499919721563	-0.26255499576558483	1.7657484165508408	1.0248175526334715	-0.4283064925594588	-0.7644890221955235	1.1569902185603784	-0.7292400430509114	-1.8348324626080785	1.6359522225641523	-0.4088929323760312	1.4708086778861034	0.8745500572822553	1.1973236419641793	-1.8301040166392972	1.4111019496464432	-0.07850395048399204	0.026385611206671024	1.6491018309783985	0.4681276560529003	-0.41569766457811086	-0.62080940794353	1.0643770208105647	1.5542824892944895	0.6844547832667093	1.2804522472193107	-0.31840983710627846
2.75431910902408	1.0059156548075516	-1.6284096144364948	-0.3858231880242	0.2836584435118003	0.5333467458293937	-0.24621495434748572	0.5335348022527853	-0.393555371555875	1.3949479994998275	-1.937001258257127	0.20699729666018132	1.5817330553747964	-1.1894255809980134	-0.20039797822198896	-2.7011167876157556	-1.2069409198185732	-1.7057416503681537	0.06548998198476697	1.7835005143306197	-2.0064597213065283	-1.021563384125733	0.15198057323832465	-0.9805655110304924	-0.4458540553372238	1.9200780752581614	0.9378137508693403	-0.3632720241395145	-0.7129278749696427	1.2592057342010567	-0.8262406313556283	-1.96501736251976	1.456819171989315	-0.3887177804389116	1.5294754980282241	0.8726018995138514	1.2614437321321161	-1.6651281618357703	1.4148831913683295	-0.21905723551847292	-0.14662563780082602	1.6118331966312582	0.5484036896090181	-0.36764519063590695	-0.6383438027841513	0.9958416883719987	1.6743322232908167	0.5548086957904876	1.2575068249861898	-0.22362919802250003
2.7000044817566486	1.0007368469658595	-1.6144873839046014	-0.39532605364635726	0.0868793034336118	0.6534417823620562	-0.20428370797247522	0.5037219272218678	-0.3786774894095927	1.4318330523033	-1.9724423743692625	0.10725151755599502	1.5673008369143469	-1.102386299405286	-0.2087642272610913	-2.6683485595456395	-1.2481393094242639	-1.6207017832695787	-0.03617290735831102	1.7882453441781525	-1.8195284080194238	-0.9336782997836582	0.004420176031406392	-0.9543788624519534	-0.6586909355439087	2.0501222711114226	0.8275565590128314	-0.34191926671865924	-0.6025990086432366	1.3369674865944965	-0.895215313993129	-2.095467584195969	1.3234832158551542	-0.36031147510896644	1.5161058121117068	0.9141371601691916	1.2817271612837997	-1.4942398775342247	1.4363185336500663	-0.3441551622565334	-0.3473186118233059	1.5393581065732884	0.5830560116897494	-0.34173622093688283	-0.6845490571808669	0.9302564007859295	1.7625820122231601	0.39352507323932484	1.2331850789495433	-0.08702349200025833
2.652979113661783	0.9935541500830946	-1.6091980620893174	-0.405236539390315	-0.14828932306852163	0.7999107995259546	-0.1426419362711331	0.45369347254669795	-0.3328728815765295	1.5282821634006651	-1.9703374749103884	0.04012205111054097	1.5473547068395352	-1.0120575902732876	-0.22185176018587596	-2.616776980289081	-1.2401969181859416	-1.5957000531760448	-0.11923406666699803	1.7460174878083783	-1.6011166647980961	-0.8395995524856534	-0.09418773246053305	-0.9316288677929526	-0.8934148031886593	2.0568024377235137	0.7399647835558497	-0.3218248734647654	-0.4873671320213962	1.42706757048108	-0.9362717180607932	-2.2592050195618447	1.1893128768046306	-0.3597240188164308	1.4546435573222243	0.9679812518754087	1.2963749229563866	-1.3264989226609594	1.4500439635136992	-0.5018972253286305	-0.5315986305991887	1.4627388686607719	0.6192612924700205	-0.32394277760038714	-0.7014911568269409	0.8603593151000382	1.8274666743248442	0.23561847375587902	1.2019599643285388	0.07088660862811887
2.5942592952780594	1.0269415127323167	-1.579075758995111	-0.40925673714811117	-0.3585025169419983	0.9825460008772733	-0.10368468618401039	0.4122760971966433	-0.2312575556047766	1.6239793939556457	-1.956846582321393	-0.017193287966409017	1.5136822163452188	-0.958907782256562	-0.2826393538079754	-2.557586499732634	-1.1959976436619473	-1.6453379649420181	-0.15854246520056786	1.6539676946601354	-1.3427942445243504	-0.7553255696056846	-0.14584007698608642	-0.9246840690236086	-1.071989024778306	2.0797344382490244	0.6866027369093793	-0.3224961178602338	-0.3199071448834508	1.4700903501036355	-0.9769290446611825	-2.40994248522789	1.1049471063478278	-0.3417264536487647	1.3799597825253997	0.9616967295131525	1.2428360315631386	-1.2068852157942296	1.423545162726295	-0.6476670621030168	-0.6919076616677596	1.364390264467843	0.6458379441049359	-0.3193047557297895	-0.7268629511831405	0.845863473408835	1.875862895894631	0.1254402629381308	1.1667279704065057	0.2562052613746032
2.5647877441347093	1.039724735530182	-1.5735712868068275	-0.412134889660305	-0.5664437534804985	1.223179117446578	-0.07861708455800029	0.3536343436553345	-0.1042489358583614	1.6775161489885708	-1.9616189607874666	0.013493609013920032	1.4663510504490225	-0.9379531434707096	-0.3897839285384722	-2.484638586225823	-1.1012353015599337	-1.6520208103211491	-0.19604743181491993	1.535050137814553	-1.0687898560392604	-0.709544329443953	-0.21731161284862405	-0.9438445709659046	-1.213726210651598	2.0353514265167663	0.6419923194105708	-0.3466039567162748	-0.19945194637167407	1.5482890336806387	-0.961325020445515	-2.54333284741853	1.0898385981698853	-0.35132650872599697	1.3171357347937578	0.9665167770930301	1.1722264663663595	-1.1065178178000545	1.3680599567677292	-0.7989793876059416	-0.8362831903700696	1.1781982927780263	0.6294082400010453	-0.31984424886097823	-0.7028497328479715	0.848215723724358	1.8982171662952063	0.028821118685237967	1.140131085444962	0.4280146993800428
2.531139116495983	1.032450820070298	-1.5433320269691582	-0.3794742387879413	-0.7317663087335745	1.4724016252835646	-0.08895156785719169	0.3083121297822084	0.04761124479189508	1.688423865262882	-1.966811658151067	0.10358813350167506	1.4301895240089562	-0.928114857103442	-0.48527964690561254	-2.4279018226025912	-0.9718558717639691	-1.6376584496938889	-0.2353165454919429	1.417290744811366	-0.8001101918106537	-0.7516004025736361	-0.2693500690144673	-0.999060782309116	-1.3299847782205134	1.9417567111897878	0.5957978957251706	-0.3295354210309866	-0.060107862184318364	1.5709888122210134	-0.9077057720022991	-2.6468030238375233	1.094420308740864	-0.27880488660932856	1.2781111465278312	0.9942031233256273	1.081887574501272	-1.0342434929147166	1.3577440814935204	-0.9228874406790373	-0.9267767307019664	0.9600613631734817	0.5711763292179353	-0.32915093905014053	-0.6358519409387894	0.8866325381882868	1.878523211487423	-0.029902606903665557	1.076360023348371	0.5316714027873101
2.475818699626804	1.0127018982775453	-1.537117058200271	-0.358876307902645	-0.874992928662533	1.7496831418294552	-0.04692005107567765	0.21684484419375405	0.12921021473168226	1.708581619151935	-1.9435572929778497	0.19373360792725855	1.3468468667950961	-0.9201146474326893	-0.642445224434985	-2.376357374977636	-0.8239092960189309	-1.6305933504935894	-0.2541786726001006	1.2873582565101311	-0.5620071620225995	-0.818022636297926	-0.23646775464499567	-1.0444883159069671	-1.3749692690727733	1.894633631116641	0.5633383361744789	-0.282818213183462	-0.010485394299146	1.6015987368669595	-0.8150131249493338	-2.7277575898552895	1.1472639800737472	-0.1673447478617094	1.22619988327956	1.0142111346467568	0.9250910902905416	-0.9784642406415476	1.2988555503388137	-1.0635323277866335	-0.989164043641391	0.7265229970100068	0.45259323953182456	-0.32981359620806383	-0.5354547475935256	0.9484649844898568	1.843552912601264	-0.10155247621009186	0.9528162729830905	0.6711113207598922
2.395004966109618	0.9977903085780673	-1.5459282164991617	-0.3327779865389957	-0.9678421772459058	2.0489488638071127	-0.06740525517608408	0.16488094974588002	0.19419002243607122	1.726782712897624	-1.950081306199475	0.25393137709346086	1.288442512592886	-0.9317330338724412	-0.7990839032792133	-2.335619230123752	-0.7160544690506188	-1.6067772754616805	-0.29237740466324036	1.1520101500401965	-0.30467881971396565	-0.8998086248659904	-0.18295706980804313	-1.0988910485811936	-1.3395380297642485	1.8569117379023414	0.5115083832460079	-0.26318212387059925	-0.0026961474581722934	1.6377403906436474	-0.7188621239973825	-2.7698682350782358	1.2048259606406637	-0.03950999236299142	1.1727509288341	1.0473649711706208	0.7290600947187901	-0.9712140758934895	1.2506088993733828	-1.1937026001627415	-0.9974286966995292	0.47747673085215003	0.3341134712729971	-0.3431343928460088	-0.46733777212654715	0.9886723891322923	1.800738909114021	-0.1248851224641447	0.8744389892984786	0.80254525234919
2.3047092862467244	0.989465847350776	-1.5103477235643514	-0.2726040408019156	-1.0301636903076883	2.2848645711587574	-0.10616899536316386	0.133048736291561	0.22973785263206384	1.7569308070731318	-1.9376560832248644	0.2209016182179271	1.208991905047256	-0.9436863784432447	-0.9544905915671287	-2.2930078722045186	-0.6059850332516874	-1.6255856712325947	-0.3634367677172625	1.0298250409937801	-0.09977517870078392	-0.9449659166109438	-0.08611440599199209	-1.1707191729139552	-1.2507431962617424	1.8151116477343812	0.4155755932459261	-0.2512942629451134	-0.06416763803943878	1.6908912842867008	-0.6354273122234432	-2.7602601699783844	1.2149821147415059	0.11623357813224722	1.1359165575501475	1.0533593367379361	0.5452670979753638	-0.9775274673469834	1.176952553212601	-1.2616623255326518	-1.0156229933090706	0.18904770143329425	0.2507011931782125	-0.35315092415826627	-0.4252557436108909	0.9898864509044746	1.7584193743098795	-0.11987323998063495	0.7691575616878719	0.9129404383414481
2.1931485331838405	0.9812660223615645	-1.4921187329496814	-0.18949348803724125	-1.0860618242135096	2.491433294981594	-0.12988921839532236	0.06393796262651139	0.2584846756648146	1.8098266929118683	-1.9168448262337627	0.20536439291504	1.1317471844569789	-0.9555123195843278	-1.0767631898095578	-2.262395478362296	-0.4811647513234235	-1.5884984837074547	-0.40130038248670746	0.9290882191256724	0.12014253439093185	-1.0189437756946638	0.010704839363913976	-1.2427071950898547	-1.1147686820424145	1.7510195730037457	0.3176661960604664	-0.2580154698814594	-0.14409547790689634	1.6904903479456515	-0.5253876534485744	-2.722369707776814	1.2049738700210415	0.3239786332695779	1.0710284714638285	1.047625096516465	0.3276474102155366	-0.9514501735542724	1.1473089470502393	-1.3276374837556073	-0.9961514190272405	-0.09829700200203466	0.18725453549659296	-0.3839685296457839	-0.3697089056126497	0.9742861220803665	1.7194637610175825	-0.04119586131882093	0.6946315842863898	0.9811280871998183
2.085387278052562	1.021190245828941	-1.4751412420337675	-0.09626119596983151	-1.1103188192567468	2.6489269551299253	-0.050541370736868915	-0.04063571270714609	0.3194418633187248	1.8441605278604727	-1.8663386230105974	0.23901390349333324	1.0188620314849441	-0.9874639708672535	-1.2031403790952049	-2.2490291931008937	-0.35428424024124666	-1.6170117745651482	-0.43906719251618875	0.8687615000903502	0.3106997082246109	-1.1009520458862045	0.0974113319655396	-1.3413339583431647	-0.9044826164351427	1.6751929198830928	0.2676129680232745	-0.27581483823753145	-0.25377422264415905	1.7130627658527822	-0.4349570803449603	-2.6552301105126808	1.172137117522122	0.541514724792979	1.0425379190192345	0.9905491792485815	0.10561687176446513	-0.9137231452325467	1.1319815248810412	-1.3404357752954486	-1.0348215883021146	-0.31251778115106854	0.09622101870278169	-0.38990353232373165	-0.2729512849119258	0.9670069778692143	1.682571740945292	0.05731401800384443	0.6355571162174829	1.0558192477218085
2.0217601327804355	1.063266957785886	-1.5005102229337968	0.018155999958267298	-1.103225415775702	2.748405345250378	0.045318735815759625	-0.12614911649176005	0.40949771067469787	1.8315352004195895	-1.7818035546067237	0.2596795323743154	0.934971190090246	-1.021859510218527	-1.3161466403735802	-2.2638967619777355	-0.2313899660687313	-1.6830722511310312	-0.491080854366042	0.821140046380602	0.48497101148314103	-1.1950327430230105	0.23429464519165738	-1.381770151485599	-0.6484817815502874	1.6034092247419571	0.26145036700277424	-0.2679036183912025	-0.40992935761346744	1.7253792619652706	-0.3626459576886909	-2.5635750300876627	1.0656388834298172	0.7655964556801995	0.9913067011214544	0.8511241137428568	-0.11388419096435498	-0.8751110438961767	1.1389875158583327	-1.3503248127251026	-1.0345556044851425	-0.5372596294616805	-0.004651002450655517	-0.39741133384072935	-0.13364762527248814	0.9571088556021955	1.6148889919470573	0.22586123835719465	0.5135923383134673	1.0866673137676615
1.9741248997846608	1.088743500026679	-1.4944791326813687	0.15375739084249637	-1.063129019256532	2.819216688501038	0.0015207021515329599	-0.21830115268144906	0.5081033701553901	1.7372225469865925	-1.7099927723524964	0.2834873525029844	0.8768402350127984	-1.0497726340494555	-1.4194078515988788	-2.28773303082678	-0.08905020831377994	-1.6920093831641778	-0.5500454102900875	0.7562840004797159	0.664365262528381	-1.237835604414026	0.3511511675938771	-1.4385606667589592	-0.37406384454564556	1.575110423694757	0.2556869751765822	-0.25039167583371114	-0.6125182597419432	1.7205084070859082	-0.2856830585403677	-2.4544664341882525	0.9577083645023533	0.9717109670605659	0.9129613346246825	0.6668384228889712	-0.34061001146102293	-0.8273416559959527	1.100508553558337	-1.288437516175593	-1.066740620638397	-0.7417121731854635	-0.1026457861472149	-0.422814926265735	-0.012976693441066023	0.9235979392354168	1.5530903276806003	0.40329194880467983	0.3550817764450976	1.093997319381969
1.889624404700923	1.1494268185534504	-1.4940644678636397	0.267453630833428	-1.0399028308672702	2.8633301359901053	-0.04943895554249219	-0.2554442617019702	0.6321783760427836	1.649959454689671	-1.6552222749080763	0.2740783189024568	0.8546564704862725	-1.0550098826319816	-1.5008369863696054	-2.2874481486949345	0.10139612359242953	-1.6743408953593015	-0.6472908838437719	0.720383462230305	0.8012288586155748	-1.2910915516248855	0.48138134995579096	-1.487309007131246	-0.13264741168528132	1.5052534432750728	0.24023757340616192	-0.19190657227968128	-0.8518196756735449	1.7262754813774375	-0.22010005814860842	-2.3442653889814418	0.8545502722410374	1.214815589443111	0.872524666375139	0.5138821580263789	-0.5085817280714592	-0.7309187353726008	1.1457401781755086	-1.1804883294829267	-1.106370553057675	-0.9391041299497065	-0.18500299351340257	-0.4523054827328038	0.05951103296563327	0.8658189435905717	1.4994203158456911	0.5632555953602418	0.1994575654162362	1.0394095492247253
1.7470008996628645	1.261328951530178	-1.5450019441084277	0.34132006814021887	-0.9727867453175083	2.855504976172347	-0.009957183368757172	-0.24927171811494092	0.7454521844851854	1.5832320997066422	-1.606131333812354	0.1917306906992012	0.8537918749635178	-1.0188806083804325	-1.5331763743596025	-2.312122671912087	0.23258684918453834	-1.6186906672725319	-0.7324232596120943	0.7294854047700385	0.9049313243386445	-1.3597463507779626	0.6439803913473785	-1.5773973879672494	0.11703008335166813	1.4417880508413792	0.26708069240344506	-0.15008436598970995	-1.0759946898422796	1.6864143605409427	-0.1372176686444057	-2.2592464511887362	0.7764036562015074	1.4452921863858887	0.789174214328919	0.3632868067016751	-0.6352717726286696	-0.6300288498098597	1.2138378290647407	-1.0464521376370128	-1.1747177741526786	-1.0383782407062365	-0.24315778399672322	-0.4743801770267747	0.13632581924088152	0.8184965764744525	1.4458866069885945	0.7026538399330658	0.019441681139387414	0.9858042787998453
1.6562849004442561	1.324397070853926	-1.5781088331908737	0.4275653968676815	-0.8890323831349838	2.8035738066411904	0.08890128797692645	-0.24568257231014629	0.8245375066619444	1.5239030040822448	-1.5684103016533997	0.05552897821176964	0.8466857538869338	-1.0124389135765481	-1.5707091669583089	-2.2966299450236956	0.3250570903171336	-1.5837119582428174	-0.8101067548494084	0.7414453497387599	0.9892561234436303	-1.4442172673769769	0.8207151223239707	-1.659078107375065	0.3347672675997635	1.3655517684564178	0.30486387397183823	-0.12763273066817926	-1.2961382317919294	1.726974511652352	7.088530172894014e-05	-2.1995052322568123	0.7319229552461868	1.585194607921903	0.7207124147434508	0.16609854538272972	-0.7221454951968056	-0.48090109266138653	1.2919450767251726	-0.9280428088204384	-1.2741264489916624	-1.0742231504851716	-0.23165029823802125	-0.5049468285818851	0.18565701837528156	0.7334172757195873	1.4428868567674342	0.8274784095265062	-0.11952527707250371	0.9626097921013169
1.618813592134973	1.3361100539815705	-1.624518770045708	0.4990484970449175	-0.7814452424937419	2.6892322614767905	0.15359847074243496	-0.2563086693521366	0.9248659056415203	1.5232430654540101	-1.5621533301077144	-0.02182388559457802	0.8558963955472375	-0.9899504342589518	-1.5626917767291588	-2.2512438125305967	0.37200115704231346	-1.5525528746883612	-0.8836237300209134	0.8259281650367394	1.039609958415667	-1.5286716103461706	0.9257320220965928	-1.76488339778659	0.5284118454049791	1.17368942125381	0.3298306740519752	-0.15549463086911053	-1.4596876238298315	1.7162244991623272	0.2043814044070671	-2.169666493273075	0.7066495924156151	1.6230249367207894	0.6390705872793472	-0.030115283740847775	-0.7704517054811496	-0.2809529813632382	1.3893032260899527	-0.8217133409040432	-1.372548450528642	-1.083725598395205	-0.16877407598884547	-0.5727176897338204	0.197002854164491	0.6158116984691395	1.4833652960308035	1.002892144626419	-0.221017912124733	0.9323957854187409
1.6110044217957857	1.3447705510330752	-1.6659827500700746	0.5857950212960551	-0.6641718231726086	2.549764670475379	0.2500006766640908	-0.35170506044552174	1.0197863765715252	1.5930944023645026	-1.5327379109984869	-0.09027470944403024	0.8763689377888856	-0.9647143951538109	-1.487055875217521	-2.204843861403216	0.43352785075822375	-1.5573584614428266	-0.9499495515665073	0.9254483831708349	1.0533731814140779	-1.6300973502517428	1.0714279966751457	-1.8688128150705459	0.6399876395223241	1.0019984723903521	0.3294779890137446	-0.17155629996119573	-1.6138174444709725	1.7507825289153545	0.46234927004318854	-2.1808610001548243	0.6860336349565685	1.6406280975498468	0.5955337832116328	-0.2597083619120906	-0.8022426734697191	-0.005708049102398705	1.3554049443163074	-0.7545188438270418	-1.5297748947894614	-1.0641167929677755	-0.09016327809732137	-0.6471272653972044	0.2003634329319169	0.47586713230052097	1.573790760396956	1.2190851236454514	-0.30898664453985025	0.8859961456734389
1.6064943787992612	1.2987694502118359	-1.654371509736535	0.6287610177521038	-0.5411430667001101	2.4360224860669217	0.3760460106178719	-0.3809482532803456	1.1326342439230346	1.6466570373436333	-1.5399192462772278	-0.13586321037171972	0.8963207082818322	-0.9403076878680888	-1.2971472882571677	-2.16927937955088	0.5461173663021841	-1.5300989322778262	-0.9991340584542531	1.0165666199791183	0.9984442579322967	-1.6338488401076243	1.1519541646271967	-1.9635656333902234	0.7224758754764349	0.7793726150484284	0.3816035900114383	-0.18649455480394647	-1.7349027301312705	1.7462440487722524	0.7503670022485774	-2.24073855392738	0.6471630497934381	1.5940671436315645	0.5562029333871524	-0.4553751770231667	-0.8391684077027313	0.2975461996199019	1.3335273151115827	-0.6828300387919136	-1.627154687941772	-1.0301142973081956	-0.025741113270554533	-0.7351843403985576	0.24161939739300947	0.37365859408289204	1.6460310740750317	1.3782046339798018	-0.3276307618538723	0.841692444876581
1.6680910338722086	1.1881376083964155	-1.6213715704034581	0.6783914259734557	-0.39977982803026196	2.348960222795525	0.5407863735638372	-0.3484816580090905	1.19070279313407	1.7052669428840097	-1.6005076681994628	-0.10792176331992495	0.9495951827672983	-0.9117402909809851	-1.0063242957113039	-2.1471885790017136	0.6183929201218318	-1.55639545938013	-1.0423007728349818	1.1336558834038786	0.9043812808083416	-1.6486568908927037	1.2269626832923064	-2.0706002269099493	0.7360678588076713	0.5588773060832628	0.46301673736707816	-0.15308393461332231	-1.8623441216708383	1.7108081323839912	1.0317042347989158	-2.3150755684274658	0.5722953237003168	1.5294139282334955	0.5184303293220813	-0.6902264086199215	-0.8496707208256911	0.5776641722682838	1.2653466056452638	-0.5820797177657665	-1.696918248504656	-0.9576557323861318	-0.0029410936735463243	-0.7902652591527695	0.2975076659719938	0.2732100083979194	1.7134596439468404	1.512003127611838	-0.3436854685209618	0.8100963679463431
1.7214054495167055	1.0613115667019823	-1.630572376034846	0.6792144641672138	-0.22879887109770483	2.304366418961209	0.591894719087745	-0.30052674294912196	1.241678552643098	1.7453733679388246	-1.6988441496009894	-0.17510385019297214	1.0046305957946364	-0.8698656058595023	-0.688038732905422	-2.100999237164661	0.6980965289884853	-1.593893771084514	-1.0957959332681626	1.2046194155622991	0.7686381872696546	-1.6383753908874739	1.2864681613237143	-2.1798667010237667	0.6954407403006997	0.3113616089085654	0.5320307756232852	-0.175706448077303	-1.9753399631547697	1.628823357752962	1.3119128115050516	-2.4640966315674264	0.4725240952330851	1.435758293774419	0.45794047271268845	-0.8762315765901253	-0.8419633862502669	0.8446069019486051	1.2047429148737094	-0.43954975185552536	-1.697134543037139	-0.9555980066307519	0.005227145850062407	-0.8609816487187206	0.3164431365661048	0.16105820244100438	1.7617556621920027	1.623038720316309	-0.34739904424513235	0.7674780966921069
1.7371714771868778	1.013508473773398	-1.6341773956568506	0.627608338938107	-0.029921907323977193	2.270424749513268	0.63646591348802	-0.28302658678566706	1.2819760909657782	1.82772131361039	-1.873606401648134	-0.2143954399520526	1.0532849393234751	-0.7808480957340579	-0.354606825942568	-2.014239175250416	0.756768061347579	-1.6254853103290774	-1.1324184091373246	1.282019805348075	0.5990771049942516	-1.6721456240262171	1.2790893099567453	-2.3138864675478428	0.6502032856308952	0.016709497994828813	0.6142013116438809	-0.19377483997046244	-2.0625488455466785	1.6126525070755928	1.5642545420595677	-2.645171432205804	0.36312148644603764	1.3229813229262681	0.428062664634985	-0.9978902134663491	-0.8142783988145444	1.087642180104971	1.119701314258722	-0.2887629466661001	-1.6879801205247476	-0.9017597075690936	0.04331637896368544	-0.9438236234519127	0.3261046599323746	0.05296858788095353	1.841681736220862	1.6898330251195781	-0.2842244171810991	0.8041981962186622
1.7559618520197549	0.9406401381896815	-1.6627848900202296	0.5600298850754439	0.1930970769046605	2.2064611183946155	0.7390743382434779	-0.2723457188696806	1.3237141462404147	1.9116240992079194	-2.009465323159181	-0.18971061269683737	1.098739457528621	-0.7078424631952844	-0.0029217307077455514	-1.9210968491951146	0.7666390114624891	-1.628835642565349	-1.147989386475079	1.317738718813556	0.4152027076511695	-1.7113481080685395	1.2680569339746595	-2.4738092344250986	0.6442675180862786	-0.25953834436857337	0.7230043632820247	-0.20807953123890105	-2.102039042750933	1.574575478433283	1.8213251977334628	-2.8376186832516908	0.2496813430995229	1.236173097577395	0.4508332611622132	-1.1019214496568281	-0.7567799712595658	1.305464901646056	1.0890838462800143	-0.18175996519092746	-1.6240385852244816	-0.883154482550949	0.05522581815866777	-1.0038895049971015	0.3588995240222821	-0.017701647809043562	1.9484197727095531	1.7204329033656331	-0.17548590044586107	0.8211253492563422
1.8266168387210775	0.8206022198377829	-1.6898037740713434	0.4999693640679075	0.4098790201032486	2.0938686901415595	0.871744390146015	-0.3709598747652972	1.3143026239726048	1.9653678938104864	-2.111997135048818	-0.09405085155747787	1.1426879840916153	-0.6396625016529716	0.37019928577843464	-1.852228459121175	0.7113755406033421	-1.6193991475730833	-1.1399532913508892	1.3260840482637577	0.22468608326729753	-1.7440391054301358	1.2233450212498809	-2.6337553170578407	0.6503322570122316	-0.5185933769684345	0.7930152641474832	-0.24084353101253392	-2.1268689781653842	1.5369631037103861	2.040128229349672	-2.972419314280815	0.10758114713938816	1.1109552983159068	0.4871500092747133	-1.2427699175219027	-0.7505406045235881	1.5181617264934046	1.066339293176943	-0.115237101100341	-1.5405575669535838	-0.803705329957604	0.059058835859550074	-1.0517320796824758	0.4401403455827547	-0.05933910962690616	2.0282874973173	1.7203525686433978	-0.06195754204716086	0.8559383930213572
1.8980485060167134	0.675147804990728	-1.6467755757828144	0.4674086687384561	0.6163859354368858	1.958580509251129	0.8740989470222493	-0.4962594022245651	1.3041675841406897	2.011887097114484	-2.137613893662167	-0.00691309395351033	1.1968029614566575	-0.6219977742168818	0.7445912491046499	-1.818166956611254	0.679693169421224	-1.6750067126381267	-1.1296258577373917	1.2909871761567093	0.06425127742593377	-1.6894913900126638	1.1810293643294651	-2.799790831830225	0.6508048591200298	-0.7313482071616516	0.7960646245501553	-0.2589618719011785	-2.1712911597764117	1.5280612736103272	2.2390888245082734	-3.070399800136445	-0.07384362877611787	1.0445580999406041	0.5832850018326159	-1.334076122108153	-0.7474888826296479	1.746934832277931	1.0323579528262106	-0.09909546388528577	-1.429350600204508	-0.7773618884548965	0.07151785225993872	-1.0953437098438306	0.43446198577057193	-0.13191879153916544	2.122470685568116	1.7219393419897375	0.0925590439941367	0.8534159572914544
1.9223874399438141	0.6380798860291668	-1.6155543796497693	0.39594612679345054	0.7838002352693374	1.8337709146481456	0.8498071427246486	-0.6057871301155676	1.305715288879921	2.0313815071192223	-2.140917836685786	0.04541583317535683	1.246560312925094	-0.6053704171120349	1.1768795169750124	-1.7902784090094073	0.6932845827412129	-1.6705004523854896	-1.1163595697322914	1.2519820774814732	-0.06087149097767251	-1.6030014153337298	1.139923295474273	-2.9276528269313378	0.6428892510296039	-0.8879056357181794	0.7167450543003373	-0.29559025895885227	-2.203341475664025	1.4726860775562531	2.380892573302532	-3.12953459461491	-0.2516289638791649	0.9945823666615764	0.6851412269887682	-1.4152723276840888	-0.8099661174315862	1.8786486154297202	1.0244497380553121	-0.05325040286884064	-1.3298787907452314	-0.7704663549485891	0.04588343347908739	-1.10159500699419	0.47155633850019407	-0.20130855385406382	2.1742617164072393	1.6984397142773227	0.2678126647776362	0.8799432109265052
1.9452289101493037	0.6506667688791677	-1.5655300416159672	0.3358345646576191	0.9108938720580296	1.6807963230329848	0.8759469585779767	-0.6601254451598216	1.305129377258939	2.026640709605144	-2.1021983359942635	0.031287665989121825	1.3152694693284734	-0.6299666974757785	1.5871477493044477	-1.7869044775709457	0.7417772830405959	-1.6547094802114342	-1.1293783108503461	1.1912977552446316	-0.18825180655693058	-1.4981420092970725	1.1248840353587721	-2.9965267646448885	0.5941975935256343	-0.987843233054454	0.6577178907930537	-0.28581602921074095	-2.2068606728236726	1.4349753318351806	2.412495889392384	-3.124934621680345	-0.43045714711938904	0.9877608406150072	0.7903229221389882	-1.460154505013366	-0.7998464022366025	1.9646936773510901	0.9935810178809164	0.024082485133532294	-1.2094295488801872	-0.7821431940944354	-0.018163587483070363	-1.050089314424482	0.4852533854923796	-0.20676205481542684	2.177694821204601	1.618360341693969	0.43255376121303774	0.9044170900363895
1.9108554983014296	0.679803416071688	-1.505325463403926	0.2675082164845218	1.0100922552873368	1.507089551556898	0.8767283486780644	-0.6843694177774668	1.3437010473581341	1.9586077794411803	-2.0516629755804088	0.03279194202237088	1.3845434733194124	-0.6554664132993933	1.9692550805106124	-1.7767040580481397	0.7594818404722442	-1.6303269636139568	-1.1341729324670844	1.130640535566221	-0.3047914301084507	-1.3307239751231454	1.0610501188039845	-3.057327823019366	0.5731104485685192	-1.0600737964839264	0.6230188343095544	-0.2359380138769846	-2.1974173474447234	1.3528740024760109	2.3793162649294053	-3.087333649692325	-0.6531703915396025	1.0162750515447212	0.8556923878450176	-1.4652872329750068	-0.7424422145923045	1.9469196493403451	1.016708678670801	0.09752602884078108	-1.079132533867185	-0.8586265696620549	-0.0890162182142912	-0.9800436773045966	0.530180853417096	-0.19596048243871472	2.123471263716586	1.4625917169516363	0.567035810494044	0.9087885846826955
1.8778401007048249	0.7475883146367736	-1.4369376657723287	0.22805271540787814	1.0763381021426848	1.3408191301755052	0.7867510389628005	-0.7465164184728723	1.3810371609364456	1.8822408255478997	-1.946709868318818	0.022210224606916917	1.4533344963631571	-0.68101491334768	2.257345154073307	-1.7588056598241653	0.715053333731763	-1.5798509462097348	-1.1379339762947631	1.0382170470723908	-0.3677901503681476	-1.2601008136990122	0.993580023786136	-3.1051235137821647	0.5005671782915836	-1.0613684763939841	0.6027038151014756	-0.21490510528686774	-2.191664828975778	1.2748102064040816	2.26675927501848	-3.001660481722821	-0.837365423144055	1.0967535290560604	0.9610021057171438	-1.462350333909019	-0.7370193923815609	1.915465762703023	1.0210879421477148	0.13354626920730478	-0.984433331468112	-0.9057275609198754	-0.1886906881247154	-0.9038901452814414	0.5458456164794289	-0.18113636738329797	2.0455203526469914	1.340619125634154	0.6620698961754954	0.8988559923741697
1.8158409838693697	0.9097272868849334	-1.3981974644526525	0.2437662938771612	1.1055282338760428	1.1088004453853	0.6199991158379089	-0.7685759927996503	1.4499538384614947	1.8050314113005155	-1.8534340323190264	0.007508244186455605	1.5282353009085683	-0.7242135458821953	2.4063395246106087	-1.7472470195184004	0.6747921569095758	-1.5055406920053183	-1.1416388353233597	0.9212096559595577	-0.4260136074341087	-1.1337292748688388	0.9363873814270365	-3.12773577664557	0.41126003440084896	-1.0370651083314406	0.5749242623337791	-0.2439123271912936	-2.1644714681157127	1.2423292206587453	2.0835575918505542	-2.9183581235144342	-0.9651189747434674	1.1539542071665647	1.1083012336850824	-1.4018104656435162	-0.7401285039646975	1.8913715927534014	1.0217721371764699	0.12009549705395077	-0.8623824188470397	-0.9461033166288304	-0.2651586216705019	-0.8155007587018523	0.49447855185555045	-0.10681304297926156	1.9729288312766653	1.201617199024362	0.7686112157772739	0.901368619618711
1.8056146893775769	1.0653690891036827	-1.345229819281246	0.24673943960034833	1.1087409806916173	0.8645324258654019	0.47211344920625936	-0.7840855831898408	1.5462099199178694	1.7317836719761872	-1.7210299808514171	0.06401840719674684	1.6036847569837502	-0.8142321324884285	2.545556496508193	-1.7372868845079903	0.6043467572726952	-1.4331236393740476	-1.1332773133926035	0.8876175404820625	-0.4328527473405669	-1.0033664647560536	0.8741342513524929	-3.122590230607319	0.2980317832754037	-0.9954976906333026	0.5661750828698854	-0.2512031279358052	-2.138050750224697	1.2204355924484207	1.9322283496630615	-2.8187513577741243	-1.074153158665098	1.2126721683176513	1.2561798967546411	-1.3446544350687795	-0.7725707945838144	1.8535064326245472	1.0100998115152078	0.03791803799136098	-0.7678123111576673	-0.938502535840428	-0.3227363123562211	-0.725767901231583	0.4178053073475068	0.021252767228835734	1.9252823157693384	1.0368340429540743	0.7967906797611265	0.8999645561960561
1.7997972340472916	1.1651723486333192	-1.2940302848786474	0.2805960124648477	1.0983085565798867	0.5941950646093517	0.32500837370731445	-0.7742091435270896	1.618773879177485	1.6010647447445145	-1.5608891418877007	0.06562875933006361	1.6054502078601292	-0.9656494234388502	2.63429050939238	-1.7252253481055935	0.5404351784698928	-1.390449395045877	-1.1324139588562099	0.8267195973853647	-0.362777046255026	-0.8035591805244007	0.845149778261772	-3.104062244911775	0.16891395652841262	-0.9259534799192661	0.5033479341991418	-0.28135479524555984	-2.134681611823501	1.1484135791327743	1.8215022585954361	-2.7576104934977925	-1.1583752395091396	1.2822101425869588	1.3709656366294438	-1.257146148859652	-0.797962208124982	1.8111943902503154	1.0091010321257374	-0.06389935619113762	-0.7356126210766941	-0.9966157985031409	-0.36909053712498124	-0.6044353756157748	0.34153445327911236	0.15449291537816617	1.877688051500596	0.9027899354724578	0.8320326718718292	0.8637659310189205
1.8177003101406046	1.242207941596085	-1.2772817039526108	0.31966516055647953	1.0634379533322766	0.32874395007863305	0.2828348804219293	-0.7135395137279075	1.6351424682328743	1.5032024523740977	-1.4462915410064154	-0.014431968385108684	1.6041738618134906	-1.112923191996869	2.6897645027094392	-1.7137391153416721	0.5132310875741316	-1.3476260871478198	-1.1415414854239594	0.8354780526394284	-0.2967721138522021	-0.6469823378347488	0.783705142094675	-3.0223469538665158	0.012006686407255251	-0.8981051662982867	0.40703261665696233	-0.38000931911790053	-2.160537214815667	1.0977502793678278	1.6792295223432163	-2.670984752226212	-1.2778948064112288	1.3221914432257293	1.4329089164050575	-1.1118459603050803	-0.8231885004551278	1.8044548744070845	0.9460019502288249	-0.18997324798766355	-0.7333070285333987	-1.0239763769637489	-0.35592820678744436	-0.5245265550704389	0.2404806393701607	0.2819237153206529	1.7942100837826083	0.7830893822456491	0.898697648567895	0.8333912534507555
1.8230682321572118	1.3795241609749662	-1.2351228632759106	0.3673205606746368	1.0269638246106478	0.1137739487310602	0.22145820609810082	-0.6197433377279402	1.6677376949496932	1.4569318327639145	-1.342629380480849	-0.1565881416393547	1.606282572422111	-1.2026577173358732	2.6934293982716886	-1.7284691607608191	0.507363804570226	-1.2871159396633847	-1.1305426156471707	0.939126705628964	-0.20658963267545474	-0.4411196829642301	0.7434250672816931	-2.8822401671775033	-0.08690347859452399	-0.8431476051086498	0.31477157533811956	-0.4661406658941087	-2.184663151161212	1.0337272292453483	1.5611574913740334	-2.6018576762788426	-1.3991289910539613	1.3567819264732557	1.4235258793267136	-0.9394141240482698	-0.8702490524329116	1.7843072069739012	0.7786968507559705	-0.3496624400841196	-0.753025003208314	-1.0988974444132515	-0.3803796769855974	-0.4609669784570355	0.11139653757038392	0.4017580911959908	1.7627667435008358	0.6891096066008525	0.9454325405224221	0.7801046828830402
1.8666794359222987	1.5133364494286206	-1.201615694429745	0.4036646796389601	0.9759404150178878	-0.0809408201203204	0.1777035563627444	-0.5286959153164775	1.742509867475531	1.3938004282009886	-1.310883119390232	-0.2514293627939366	1.6041343788865432	-1.2398112184002827	2.6626307841951244	-1.7372202424378624	0.45143021620123136	-1.2365399554317484	-1.158815807858645	1.1080698486299145	-0.12302689529177094	-0.2603443755661743	0.7027450454821084	-2.7110550864090257	-0.21021872656745755	-0.8021308678118677	0.27131656556881073	-0.5568164949613067	-2.16812236578145	0.9425470019894039	1.4211236178113125	-2.5065879519947356	-1.4787494805661914	1.4061418213416945	1.3470518432979595	-0.796742349748017	-0.9477714473342062	1.7106737562379692	0.6282621941681488	-0.47931516508024485	-0.8102177691182477	-1.177116157156736	-0.41329186772597765	-0.425774447963541	0.06854951733113694	0.5943414670322722	1.7210385075231962	0.6124582887611492	1.0021848942088396	0.7733788253066837
1.9172434019924638	1.5316235465262442	-1.1754768004216847	0.46897960124264904	0.9717673000030258	-0.24080486838342713	0.10942300488671308	-0.4415606189211136	1.8519797406807477	1.3564340083980972	-1.355034230143879	-0.3515665376500288	1.584335705457272	-1.2578677517003065	2.5793155428502685	-1.7284834048674114	0.3388064301091125	-1.1927973365173412	-1.17581810686015	1.258971454640643	-0.09735172534911872	-0.05680237984153565	0.6550730692676553	-2.5477378671296615	-0.32036794553233083	-0.7498015245543757	0.28857344716719685	-0.648812029067115	-2.137969335366388	0.8677754447512654	1.2843350536418985	-2.4270834929182348	-1.5777304379146198	1.3621531084369167	1.2340655851281326	-0.6799610851883277	-1.0182520266874246	1.6520727926370267	0.4487062660446206	-0.6210685499335487	-0.876829372735035	-1.238703557523014	-0.42408034358907926	-0.4400510668371303	0.026425067813466575	0.7891845494714637	1.705080053288476	0.545402829165011	1.0131256976808447	0.7262800728613713
1.9337478646216226	1.492487354610568	-1.135243055233627	0.5039094556104635	1.0340427571521276	-0.3006914827694665	0.030300466030125938	-0.35925049373431633	1.9880531881424837	1.330806732193923	-1.4864722752408472	-0.41711196217596214	1.5939518126041086	-1.2351425358451666	2.5277624741935125	-1.714877513384403	0.23126555321407105	-1.1467272270291091	-1.1449431690515675	1.366160849855752	-0.030764034154833853	0.1519585251741154	0.6238533831877249	-2.420055966139887	-0.37832652546726664	-0.709354544325223	0.27711477860838746	-0.7226182421328002	-2.1386924908725438	0.790633429646332	1.129537380611258	-2.3572295929178866	-1.6682208747962897	1.324204967072526	1.1236986505704911	-0.588056459814948	-1.1568300030372294	1.5603007876797224	0.2805453517581046	-0.7723703286320278	-0.982711859847179	-1.2922400502103553	-0.44948159515190245	-0.46100225078394097	0.00796409349949408	0.978680191270368	1.6973382716730339	0.5006321928262165	1.002560076739608	0.6438221786001777
1.9422225090154837	1.4761696477941961	-1.0942218846978762	0.5317403397179058	1.1060805215795866	-0.30188834483743426	-0.007483500455791339	-0.2734666388759598	2.0847025328994673	1.292464910839579	-1.6223556535390464	-0.47895933998495527	1.6279256625816587	-1.216198129656118	2.4433165654246207	-1.7081355855518925	0.13030855884433665	-1.1154560802242106	-1.141919759318771	1.4542215792910422	0.08574889296695887	0.2867772044101605	0.6219996623575648	-2.28552968492767	-0.3606552470575518	-0.6774829389295149	0.2377938234276887	-0.836409940531666	-2.1105397117802487	0.7290012866345101	1.002217096032073	-2.2524639699255387	-1.7228960122803145	1.275154776448253	1.0508666304681415	-0.4792474850567	-1.286116286655124	1.4904400144616423	0.14323174929774116	-0.916087481675288	-1.0647279405813648	-1.299490329897621	-0.48535283057052264	-0.4872518008198038	-0.0037407790743861718	1.1855339517686834	1.686169073369746	0.4736736580113482	1.0210470081014873	0.545331396419806
1.957257162459344	1.477044855852753	-1.136674055388927	0.5287629405673602	1.1619066311743287	-0.282638575648677	0.029076448000131948	-0.1973999346195503	2.1388454018257432	1.2834341717163664	-1.8194924874161482	-0.5176679288161021	1.6761431798991313	-1.1837336392510234	2.320723087600021	-1.6780360078091079	0.026415268627267112	-1.1590306171132634	-1.1311523041599854	1.5255225759443705	0.20710998880512407	0.4129573275650988	0.6339295034557741	-2.1598633908000666	-0.2488376639116466	-0.6682009836158876	0.13952778402252825	-0.9172247863322796	-2.0647877541501747	0.677567272455903	0.8855659903858715	-2.1594022503558463	-1.7830960001490173	1.1683639334549156	0.9562901106351385	-0.33399066544773515	-1.3281789014895493	1.3486072537222697	0.047767024020881385	-1.073083122178096	-1.1660806356035107	-1.331355937474132	-0.49226190437097317	-0.5312728212672052	-0.029308534373567237	1.3730487796526387	1.6736043040106208	0.4331183088758319	1.0902090274088743	0.46236163131846625
1.9317320254427461	1.3993331285133572	-1.2179514868494445	0.4446400720915	1.2064039113324787	-0.19426875141478223	0.07527777555092585	-0.1986749277652296	2.1756571643365747	1.2764125336801435	-1.9873130513211297	-0.5901747018146152	1.7123973703514213	-1.1257533060058937	2.173589144071626	-1.6299236776675599	-0.06713316052135772	-1.1845496920298926	-1.1218028198216037	1.5485362240842782	0.310877943297262	0.48141563171286056	0.6278779830316944	-2.0397486584527944	-0.09681768377604419	-0.6391659546823909	0.011076384199894419	-0.9466754151089077	-2.0173739755887365	0.6339914331959677	0.8585358544334205	-2.040150165255195	-1.8679366032195897	1.065332382324479	0.837766461914254	-0.19636421875947532	-1.3677727528518724	1.1632372375118367	-0.019842439699199348	-1.2062131727974343	-1.301514821136914	-1.3714387925706366	-0.47405088486131036	-0.6032125823418989	-0.04843423589156347	1.4825860950676977	1.662578961965459	0.3712510090965669	1.101145022132822	0.35789784595514706
1.903351998847657	1.297426064372783	-1.2731894688057015	0.4208400193102476	1.235319425600841	-0.08507941543732199	0.08183450137543152	-0.22188824911003008	2.1400918219737157	1.2791278848780505	-2.1761094597848096	-0.6879685136285726	1.6949684783130365	-1.0536332079387642	1.9390063157515154	-1.6063833696999326	-0.1028801145663664	-1.166465282597547	-1.1022332649016346	1.525420000289197	0.39733544736470294	0.537294794556574	0.6564112867879988	-1.9351300595963405	0.03686908071622561	-0.5739354801300036	-0.13433065554200682	-0.9730747736701044	-2.0045247953038627	0.612083258001669	0.9153763152295543	-1.8812456229314833	-1.916496122852606	0.9677112840128709	0.7268185666280068	-0.020365971266953997	-1.419331850993339	1.0109159101102179	-0.108107336044491	-1.3196064864845	-1.4437806012777947	-1.3912425451252912	-0.4248522215797402	-0.6845321224929817	-0.04826795027019015	1.5808603090045252	1.6339639349296462	0.33561337867371	1.132671174400476	0.258231336121628
1.9353724215313952	1.2268351289559138	-1.2995072378331742	0.3775266596199686	1.219434100366928	0.08772887273802618	0.07908117987859017	-0.27625751491401296	2.1140466381495533	1.2731748161996195	-2.34856241826303	-0.7523274727990199	1.716465723375083	-0.9479254534079417	1.7725598060663923	-1.6218803359057616	-0.07851351151108454	-1.121273665551445	-1.092549453194456	1.4366515929393215	0.4514913393195138	0.5635278673093469	0.6942141416887562	-1.8441439417749763	0.16347706377608526	-0.4761608224545582	-0.267473943609792	-0.9784902963385042	-1.9852582085405222	0.6027269091759494	0.9458419271794067	-1.680820747538937	-1.966227606811317	0.9017799807829702	0.6449099128592992	0.14648505014214833	-1.4587454785948517	0.8297835110983206	-0.2149517093216032	-1.4112362915420933	-1.5293358656035037	-1.3270914727767875	-0.3245614167290583	-0.807036730184803	-0.059786214385828776	1.6623623942741923	1.5631521304299592	0.2539377169048939	1.1177254051084415	0.14227522479889804
1.9092024042637614	1.186824073280682	-1.287218649086964	0.39406256737845	1.229032562249183	0.25259274875906695	0.02746125553966528	-0.3830959359235969	2.152416244784899	1.2336558795446892	-2.49092104309616	-0.8127833326338912	1.7103466754721943	-0.8587936107995844	1.6202730853011336	-1.6599561328842405	-0.061134480047846426	-1.0885941164504045	-1.0884507442871436	1.3533648662443196	0.5273860854621573	0.6289084873961841	0.7972522866723291	-1.7744893282484342	0.2758594967140144	-0.3350113020009315	-0.3716776395920429	-0.9129098941608877	-1.9441812197841284	0.6168188527585402	1.003790261312975	-1.4883480886363871	-1.9222593683562454	0.8076281055176804	0.5883810367096536	0.2601319146941491	-1.448491854125077	0.6112474320144943	-0.23561164787462135	-1.496562279382676	-1.5359154186226567	-1.2241162956090803	-0.19613688503876614	-0.881979669689783	-0.09248703452650003	1.7488631466304294	1.499379096893937	0.17780995192639276	1.0286111888330292	0.020123703646829194
1.8359308277117479	1.1011359710032171	-1.301797588606211	0.4153977590057861	1.2296787590819964	0.4061539949300698	-0.05408830653474963	-0.47888422397707464	2.2095342990498565	1.1797882017259442	-2.6366363920779996	-0.8202863374127238	1.6741069889522524	-0.7691100710229934	1.54945114407624	-1.6929159781025622	-0.07454887802356291	-1.0530965906376766	-1.0955439361000017	1.2158925967573575	0.5790510549065391	0.6859162169387467	0.8662341531206994	-1.7552538299726304	0.25057206274430976	-0.14613040058805277	-0.4469994647823829	-0.8673905859068421	-1.855310516460855	0.664878078440721	1.0768549260432523	-1.313458596100505	-1.792097721536016	0.6968923266188295	0.5718510691200204	0.3640759713544587	-1.3700089370572304	0.3808281359885045	-0.2118649930389956	-1.5613215652444181	-1.485186361498037	-1.1423849524801926	-0.07222789330804932	-0.9777532889952291	-0.1191314070329472	1.7845510479563225	1.3927911537415978	0.10253039728716026	0.9185036816350547	-0.07782708041919897
1.7577420392455854	1.0340282397117622	-1.3362110158549245	0.4268352251712379	1.2124333505455112	0.5365282853622675	-0.12774423066351864	-0.5758883766033585	2.2230747238531636	1.1397520611566132	-2.737043136839837	-0.8561041437057952	1.630152821971123	-0.7212073974498594	1.4587010936834321	-1.6724745546580084	-0.03602872290859678	-0.9850511270338351	-1.081426531831575	1.087426371924214	0.6418152290716661	0.7575339911360015	0.9217131989139119	-1.7296233827611638	0.21041341048017398	0.01238164814783026	-0.5146948392585209	-0.8196700166587807	-1.7606346144662008	0.7310664828987993	1.1098398221323755	-1.21476456555949	-1.6504026232670785	0.5524870552780856	0.5658357743583234	0.4356474066424559	-1.230965802173939	0.12204119086076667	-0.19336016500333297	-1.6196522401471576	-1.395190785740698	-1.0544424737490372	0.02391353138907489	-1.032371619855602	-0.12114093675596067	1.775480502570156	1.268858094465583	0.0021496466111600387	0.7683098495328388	-0.18772508552423117
1.668087503505872	1.0199622483568214	-1.3985345750661602	0.43075404957700325	1.1637681094057695	0.6514706478470117	-0.19036457761495043	-0.7196458291701769	2.197017952160107	1.0596251665209464	-2.7784999615973645	-0.8112860726576544	1.5685433404521727	-0.7182295438678313	1.3432097403901515	-1.6764436297405578	0.008244504627020494	-0.917694011581738	-1.0856092397949406	0.9255247032225272	0.7536912290446748	0.8198671399141574	0.9174434201031414	-1.7343966807032092	0.20163066262531393	0.1463362843897306	-0.5433382873874297	-0.809136912698561	-1.69082296983607	0.7800851835259129	1.0930032771612734	-1.138059928346511	-1.4684804368059161	0.4685708606565055	0.6082577523080752	0.5307911004564022	-1.075635372813016	-0.10827318574617276	-0.1675965260640485	-1.6869559317484017	-1.2776564342197534	-0.9910399801617471	0.10969237213507663	-1.0606276448809895	-0.13954093390763136	1.8044391153171886	1.127486746509193	-0.0809722409947124	0.6210336251325087	-0.2816289280071661
1.6009711206637927	1.045429081365809	-1.4798833063595906	0.4446769351286005	1.0568921592784215	0.723147376296686	-0.2782959395951453	-0.8288078876775173	2.134633935724372	0.9743043518597047	-2.740569908368628	-0.796652164695111	1.4406541998333044	-0.7400790627313434	1.1869944294227324	-1.691903855195256	0.047109459207145675	-0.8803811298181697	-1.1041029392552546	0.8390264174595605	0.8220109845996548	0.8801284192284289	0.8649588760322459	-1.7057174974640792	0.12938724255813963	0.26585262718837804	-0.5733235076493539	-0.8030825686668501	-1.6102039018578729	0.8355498822836307	1.0895978796040064	-1.0905641454477262	-1.2799239577995216	0.4236271519555963	0.6653963145062	0.6013212835747938	-0.8792810215819251	-0.37698494762569557	-0.15877394018264251	-1.7560180018392413	-1.1190851640887307	-0.959011001331468	0.17581146876542902	-1.1073738862579667	-0.12662873428425298	1.7715468090644173	0.9886823233242277	-0.17105395595248832	0.5005174825809379	-0.3786548903342754
1.5749782101074374	0.9867299579772982	-1.5271282017840595	0.44638823073560496	0.9409436304634544	0.7318904815948479	-0.3520418514202047	-0.9012039889735612	2.076461385390009	0.889981153346582	-2.6946983764766648	-0.7979008557943372	1.2851972657877246	-0.7627157493298438	1.0427664928126559	-1.7114223509714026	0.09598001294487793	-0.8682041010935452	-1.0973969218994388	0.7444544865734406	0.8332547441773093	0.9900759296200358	0.7508324362461807	-1.7167056502304494	-0.054581300212274475	0.3697093594158592	-0.5418994006655578	-0.8183485590238382	-1.5810390243309151	0.8528686479862257	1.0526744513209385	-1.1223109524964876	-1.1021451481103146	0.33491429013107477	0.7405405455415918	0.6196670541884695	-0.738094432148977	-0.6341240992716928	-0.16225229842086003	-1.804229117538925	-0.968679694568704	-0.9651074900926595	0.23334965811416247	-1.1579306954104387	-0.10704860236757736	1.6988313302924625	0.863318638363958	-0.22542669560313655	0.3430403006337625	-0.3943029166703428
1.5419239784811174	0.8737597310017196	-1.5375604931260174	0.44452310283915686	0.8342996779106002	0.7251884259030129	-0.43119850618402494	-0.9516767661678049	2.0317858053505984	0.7997206865432378	-2.6238449342240577	-0.7885569712946394	1.1505207602365843	-0.8078810715168274	0.9211075211959494	-1.7442786155336516	0.1689515803628499	-0.8375649495574777	-1.1047270911816938	0.6662677461687441	0.7753020374477438	1.0918456113411639	0.6525763012506485	-1.7102785416320476	-0.33586296759006756	0.5353257662961065	-0.47293267006752515	-0.9120888027789643	-1.5280850444800433	0.8948267776716324	1.0080534949351923	-1.1408987030216422	-0.8135896079875968	0.31236478658971917	0.7779650271004804	0.583321563582494	-0.6205428297167881	-0.8561779406691337	-0.15892379862035164	-1.8076800111542854	-0.7351575948640323	-0.9927727445619621	0.2838351237943708	-1.1783921144246483	-0.057194667684615674	1.6332024291164182	0.7586231623182245	-0.23931514409281712	0.18522129684547053	-0.429170867455771
1.505902473947886	0.8250394461944917	-1.513348570917992	0.4425417145949247	0.7100835775428911	0.7065691941465415	-0.46627637014540646	-0.9703240773124406	1.9897450170010906	0.6843271142979965	-2.5151275381674516	-0.8005009731133296	0.9737490083669375	-0.8481128168404812	0.8129292481459178	-1.7522613180988142	0.24657193879062725	-0.8247738560267678	-1.1079496509944053	0.6376961914283742	0.7152045880928646	1.209334123301182	0.5603063980110071	-1.7071180507763664	-0.6359141048288419	0.717332572450536	-0.37078978295155407	-1.0326630489858262	-1.4498397783509707	0.9210753853612511	0.9696125245790711	-1.218317239036476	-0.5065714969730882	0.2735491163338899	0.7892219480086096	0.5180268248144292	-0.45172683023133897	-1.049645164095248	-0.13550783112707582	-1.8028009224916843	-0.47985249227905713	-1.074678046905947	0.28182767630640015	-1.1661173446616449	0.016767506924542108	1.597506075404699	0.6488906007322317	-0.20923345349615655	0.09965097761536076	-0.4495325846282757
1.4414668159449673	0.7567092475614574	-1.4900535395437375	0.3710997308821494	0.5687613068298034	0.6802202540267227	-0.41170250359989435	-0.9711517885510149	1.9216307993969903	0.5448912082382898	-2.388408331002519	-0.8037525814406138	0.8417938434113237	-0.9014618741450805	0.7615940341887617	-1.7281139398740404	0.32361208681056364	-0.7897447737906775	-1.1124983945795153	0.6201802219813042	0.6973753532301238	1.261243609327022	0.43066365968008213	-1.7185451829391254	-0.9131223428981752	0.8557874637918277	-0.25354415903032956	-1.185570944936798	-1.3178027575153295	0.9416490387277234	0.819133460264702	-1.316497003935134	-0.18045828495188238	0.2294247404748945	0.7904557891555795	0.4631664335396931	-0.2384247600887285	-1.233717061966727	-0.09193665128909598	-1.7479497397701782	-0.18149756791234248	-1.207658685169407	0.24142329407475316	-1.1331296237171573	0.09306416035417171	1.5759872742880874	0.5357539701637365	-0.13231123549668417	0.05565153397899599	-0.4356625360565717
1.3564791303066142	0.7047943844806994	-1.472930321776344	0.3203683938796557	0.451360820765362	0.5986522756415467	-0.3429137289718538	-0.9672214297452525	1.8336028290975679	0.4358393124952891	-2.280646438852401	-0.780663907155714	0.755945470729514	-0.9700718464532269	0.6508025472572136	-1.675733662770552	0.3127671615235318	-0.7663149764396361	-1.0755198962211185	0.6706747350969461	0.6933997209151611	1.3138182536127299	0.30271001156706767	-1.769781957615005	-1.2036855573640486	0.9602839462612309	-0.11061151808368548	-1.331102162922949	-1.1785611602672572	0.9739406826586168	0.7120806915551657	-1.4226029577633037	0.18828676076992856	0.11785990027228095	0.7919309939162034	0.3632478011489661	-0.07345034585116186	-1.3622262209455571	-0.08250358486610024	-1.6901113068497395	0.09038758231707136	-1.3553258153245593	0.1304951737118887	-1.0717604007810793	0.16024394936695482	1.5735934829292204	0.45162167142890475	0.021663457516171315	0.04491560321070792	-0.42367143495147835
1.3267357939107498	0.7023127461469219	-1.4744826567350215	0.16356366761618593	0.3014777668683552	0.5386253972026951	-0.28651038691388736	-0.9479939157800696	1.6889724646989965	0.3323579253417077	-2.1558837746597077	-0.7391948339881489	0.7014909401927198	-1.0336689776123371	0.4992584641871461	-1.5626127336864801	0.2994325413729166	-0.7209979549535879	-1.0081131013925861	0.7515090566783683	0.6572437268174921	1.336692787523475	0.15133346090798838	-1.845632130168228	-1.494886486415956	1.0584346799831714	-0.02365446858383955	-1.5225408892508652	-1.0289152629474796	0.984757244619377	0.5671412796636227	-1.5251220658752145	0.4734908483443344	0.04624637205540086	0.824793043558562	0.2605186844273868	0.0447838112845376	-1.484102774893393	-0.12700040063410484	-1.5898612007394106	0.3338645891642575	-1.5307582710265057	-0.022879153466753493	-1.0042907999950064	0.2229346668282636	1.5794309907370283	0.3722775703725724	0.20902698254871507	0.048716918550486175	-0.395963982147895
1.3579548234358103	0.6257085598314306	-1.482639607795082	-0.009354459288211159	0.20328365362941905	0.4553265244565631	-0.22647541851549483	-0.8995702780467065	1.5073514500635325	0.21580139004014728	-1.9870652563287954	-0.759301266420347	0.65560638039345	-1.1736986436009662	0.2763852109874493	-1.4506855398687664	0.2822222083050865	-0.693082143438112	-0.9602796998514853	0.8393796917802196	0.5762796684424086	1.2834988061897556	0.017208824886899197	-1.9143468775512211	-1.7625833286903316	1.0773599139080166	0.061444272629310716	-1.7280564693239537	-0.8809648300519859	0.9819676815862632	0.4406405801932446	-1.6129617626676809	0.7012333597194444	0.008726283012341667	0.8267592030455212	0.1544457248390126	0.15854014295486335	-1.5977936902670433	-0.1905471890261608	-1.4448214073556769	0.49243946420415546	-1.6562703394840947	-0.15829068734721108	-0.9063719293318847	0.3039668527092669	1.6024047646440018	0.31410148447710984	0.3570256329563655	0.08534131552736239	-0.39064599143936835
1.3633374553121578	0.5669366791781938	-1.4589686887052093	-0.15281901954811827	0.14192324883324017	0.42801786334966935	-0.15064071033464227	-0.87643770360435	1.3310224703038591	0.1131246104140888	-1.833044269326336	-0.7470657641376893	0.5975566473371525	-1.3196026156382687	0.0737016918992754	-1.3686861183891266	0.2793808053051679	-0.6614891478253373	-0.8539059876850731	0.8567366219087191	0.4462162218833615	1.2114347138906243	-0.11098362730880491	-2.0059424209814907	-1.972170274047259	1.0952765512485727	0.16365807164380328	-1.9524580274794598	-0.7186733295023522	0.9997911650329824	0.38769178141882465	-1.6117597320188946	0.8816640105877795	-0.009241561258117622	0.801950420951503	0.09566993922451403	0.2453947054215006	-1.674694038403583	-0.28197433304759834	-1.2742872057685166	0.6372228347591549	-1.7691113493318036	-0.2849585931557147	-0.8278146749653713	0.3673063609482427	1.6374842383675958	0.27278239553982164	0.5163838999979339	0.19278056864670415	-0.3666728992775046
1.3552146707632966	0.5705685516119019	-1.3964443641749829	-0.3028700120717672	0.14357617373383	0.43806381901907326	-0.07658714013960223	-0.7881803182444336	1.2161801713823959	0.07634783794343639	-1.6301425373988194	-0.7593538868479397	0.5295533489747182	-1.4567252337104644	-0.13251824826960928	-1.2776425370868842	0.27494038040787194	-0.6262892421649069	-0.7401953529348139	0.891629283766479	0.2731820991329341	1.1259547557113512	-0.21302912276530844	-2.0883821084299483	-2.1541871061187976	1.061104841818595	0.20990796231869596	-2.1233431803142837	-0.5675096437137773	1.0442439757797741	0.36288478317022926	-1.5401772744446576	1.0335706854724418	0.010577725329625264	0.7278012208111933	0.02390460676870732	0.3553237388560452	-1.7356529803008762	-0.3616558625958162	-1.0826111243791812	0.7433935392073308	-1.8445405795533276	-0.4284804978141173	-0.7264719021825177	0.43905635712942254	1.6503976456506275	0.23344184274302338	0.6850224532795399	0.29934489009335896	-0.31732224917065344
1.350466916433361	0.5408567185096165	-1.3418174342955302	-0.42861054053121367	0.17503785973033253	0.4663174495246321	0.022593682586225267	-0.7331916332894024	1.1264081543901596	0.060864900032665835	-1.4328974473527578	-0.7748398281150461	0.4667856398226249	-1.6075805707102095	-0.3050741948154573	-1.1821631601142664	0.28426528743855634	-0.5983889966555502	-0.624383796098473	0.9084902747181349	0.11054337196239583	1.0263399285935386	-0.270302452063396	-2.194470403873578	-2.2906318761379154	1.0325510820314372	0.2880389896427962	-2.2925099124447827	-0.4270728843275783	1.137853221455822	0.3620416724923493	-1.464158029657763	1.181469764396335	0.03814854321587101	0.669316966035381	0.042822299832075604	0.4281511940362067	-1.758512402093066	-0.45395906695907895	-0.8959612842732142	0.8051474794004673	-1.8983293032072701	-0.5440847018375614	-0.6280083342744016	0.4934874895521683	1.686220082286093	0.20523146517259563	0.8737813159280664	0.4246685785158245	-0.22372181684711517
1.3416333514618255	0.5233982802457193	-1.287911007990774	-0.5155711539593674	0.28592684588536765	0.5339441851599543	0.09421194427168095	-0.6697669168113282	1.0643145589185952	0.08886511531491514	-1.259499560876008	-0.7238665034303565	0.3847793588198447	-1.726143170029736	-0.44869732017294756	-1.0692418746194163	0.319524350682757	-0.5404407051996996	-0.5301599966679501	0.9511975075901578	-0.04400488083192937	0.8637575921415858	-0.29656574273848474	-2.3078452749023106	-2.3820225614231973	1.0163192486168566	0.327474713003872	-2.4083118388373874	-0.31914479849942273	1.2160773175406874	0.4414270385386848	-1.3531811772373756	1.2913825300374078	0.08279861302245642	0.5631757912970757	0.10907308978210542	0.5365753187945204	-1.7659939650419112	-0.5409395766152623	-0.724489483037018	0.845628267744145	-1.9166375705436693	-0.6613106948083853	-0.5099390771321904	0.5508473426218172	1.7562845035847616	0.16742445315781898	1.038194071546902	0.5975566959838364	-0.21160089755341976
1.3467729764552552	0.5236797198888704	-1.2386997382270288	-0.570149007102543	0.42509869533262334	0.5999618819923536	0.16199449937819854	-0.593185826524196	0.9774279937052872	0.16470738735144494	-1.0953908468890832	-0.6470874528582345	0.3147395472009227	-1.8088005799908753	-0.5411311068348371	-0.9876934091191563	0.36479657059572346	-0.503502409907009	-0.4551654725376076	1.0270018578238878	-0.15186428160508353	0.7539073104618624	-0.322006765752897	-2.4421938739778923	-2.4401871392475973	0.9666627720241546	0.36602728073703183	-2.4527760840990784	-0.2578777869220926	1.241539532566194	0.5251786359107516	-1.2527764985629006	1.3035206698353048	0.07718645081117433	0.4779408164137104	0.21154871457497887	0.6242413916031295	-1.7367772736412448	-0.6718675422282752	-0.5747673244589618	0.8228355006590435	-1.912555763022177	-0.8009281941511223	-0.38173104982677486	0.5794246773305108	1.7874493151873339	0.12014819389554336	1.154485850363398	0.6839854869427588	-0.16158369557760596
1.4297936596490701	0.5142071454434893	-1.192699462692877	-0.5813319765310794	0.5777162281886993	0.6504649985951845	0.21297501012090655	-0.537134413489445	0.8919882463476485	0.24964761826619902	-0.9646087284169305	-0.5987610192059528	0.28194905694817934	-1.8306059188929034	-0.5523645598193745	-0.956677059196885	0.46218162713088234	-0.48292367007189985	-0.3776332312297045	1.0604688121808516	-0.2251581159468215	0.6277081910023907	-0.3556111820314961	-2.5923995987585395	-2.480243389085985	0.8659878801083132	0.4312096962135136	-2.4942477711224873	-0.24359977587389806	1.2671409574588153	0.5939800674950377	-1.0883327778992586	1.3011993626185614	0.13937095745027261	0.4052258253923278	0.3388916953032794	0.6304266197254613	-1.6449169638970371	-0.8299829369089989	-0.44822647007911903	0.7569338692306345	-1.8948303283233923	-0.9164788170589828	-0.2888668655149289	0.5850469741444363	1.8476139021152442	0.0973302764285501	1.2540910840600965	0.7191123295739257	-0.058712908447452986
1.5141270507261528	0.5653135111513757	-1.1803333197424464	-0.5641538012415518	0.7247964791471363	0.6931342779753108	0.2353141381356716	-0.48711816628990584	0.8512686923246644	0.35982215883353647	-0.8295468925244179	-0.5802494868767469	0.25449150146505384	-1.8388202147066366	-0.5219906167617362	-0.9315627265790031	0.5483748723034537	-0.50607615521166	-0.2858103584609566	1.0615595019454873	-0.3431679846918597	0.5477633377235247	-0.3466378397232718	-2.724292003592426	-2.4830112371760835	0.7649214546175874	0.46893919995416394	-2.4790869365454684	-0.27191586359374215	1.2625418897236553	0.7076423781715286	-0.9102980671487357	1.2907064971635667	0.2237667027646201	0.3409893997848613	0.4371459406212205	0.6317723777320197	-1.4919307136852928	-0.9653108994962304	-0.38152074849158624	0.6408958471826016	-1.8636433398010008	-1.0354092142884757	-0.22495421869155313	0.5929699562493289	1.8790009087388093	0.0870718370560158	1.283747191902052	0.7563351451919332	0.05470081613954797
1.6075720231238715	0.5377832735761371	-1.183539310474993	-0.5248819064458593	0.8595101558932955	0.7475649120198213	0.22539575704928802	-0.413683186622289	0.8024629061145057	0.5046864517149225	-0.701351464873673	-0.6423004138635872	0.18753409777972552	-1.8094650130673955	-0.458770792701384	-0.9287656305857187	0.7048724954293359	-0.5466702773901704	-0.23977155503105915	1.0308564439118482	-0.45559266910420504	0.4648818322243137	-0.3476310281898195	-2.814909089283858	-2.457052719348327	0.6347644273787355	0.4522075920454873	-2.434308976540204	-0.33143475448990006	1.2477465562423666	0.8076614589052156	-0.7244414547688723	1.3202866331286507	0.3469592861747052	0.282288463892471	0.5130630855834066	0.6387031391973175	-1.2973208018461442	-1.0583446040449742	-0.3539352651489066	0.5088020384134787	-1.8761549456923337	-1.1314158115581325	-0.16708088811618518	0.6137421968800194	1.8708210177396567	0.08016872089024267	1.2677386814015865	0.8298169229890903	0.18348980462412
1.7000443207560907	0.49835945427567846	-1.1739182110916988	-0.46554659480284916	0.9828956639763586	0.8457072916858435	0.24229471615659443	-0.33735287043787787	0.8035130567330757	0.6541104505920716	-0.5773533506937811	-0.6999491826976012	0.12220697718480703	-1.7702876520773074	-0.3183900382389376	-0.9698614042586877	0.9078837610571145	-0.6474142057480584	-0.2468783535784274	0.9248562675540036	-0.576943571760111	0.4112092044613747	-0.3166199886792188	-2.912449346371444	-2.402153088768139	0.4645496772383658	0.450795324559369	-2.3342488704089455	-0.42922896528551835	1.2235199592036037	0.9690582921739492	-0.5420504917436939	1.466116581628792	0.4828797322486277	0.21032640960734256	0.6233910422041413	0.6035408088827164	-1.068560353221709	-1.11532590262332	-0.3219759344740508	0.3497932755671214	-1.8845095398508689	-1.2118323576920234	-0.12445502119190306	0.666215000324147	1.8390135274489403	0.07962570485382434	1.1778814254832006	0.928075875336878	0.29650595911060007
1.7922948466589141	0.5417220747965804	-1.1669539686400987	-0.40109866347561657	1.0887314244660862	1.0144581492711713	0.27989172427500625	-0.3058944868797178	0.8388162235621955	0.7824116460071981	-0.4897266653073077	-0.7232971169940061	0.054570306001172963	-1.677589884233153	-0.1391413837523992	-1.0115136590007079	1.0839619002135732	-0.7736949510141408	-0.22120451493796311	0.7833338594915131	-0.6365571847304078	0.4558442318830965	-0.3051552061556866	-2.991579000532483	-2.3269111666033573	0.3072460491182633	0.4428701512740497	-2.210173813027285	-0.5682109928088644	1.2124254991729975	1.0723633043868115	-0.3852795896758703	1.661397856320106	0.6479774419409978	0.15521244341727317	0.7250696941674659	0.5317336215560708	-0.8231202990290811	-1.1960201965489279	-0.3179513362948096	0.16876868436503706	-1.8796509519889242	-1.2646407491674294	-0.07654404132172707	0.6797164930031231	1.786365391321437	0.055596749186243896	1.160972496637672	1.0296576024651045	0.397881477569312
1.9037622803716023	0.5737693293332308	-1.197232005579878	-0.32864081952885765	1.1839812169067847	1.1560742657373175	0.26964336965964886	-0.25202556037116514	0.9074555164755814	0.912513745152604	-0.37967971604400247	-0.7424223037383305	0.0038376617752041175	-1.563535914894278	0.032751953355254125	-1.092107322817849	1.235194776737328	-0.9127001566818194	-0.25842341748221564	0.600826360290637	-0.6436166915295223	0.4855753739425988	-0.2989173666549367	-3.0138873545830043	-2.263843202722792	0.10638580130577191	0.3751009887524574	-2.0329582822383316	-0.755350787025313	1.162630390538086	1.1229877574115243	-0.30549243942202875	1.873830528748925	0.7899368530203236	0.15971924751065011	0.7847428901431801	0.4500210745577745	-0.5872068673317685	-1.2638634805458306	-0.28186540588909864	-0.004657392223969559	-1.8687126973604211	-1.3148795097466095	-0.03562454549084175	0.6680689725303917	1.722316590685836	0.027853325722650812	1.1375424923511948	1.1038177142851813	0.45125459359609527
1.9898467331522274	0.5599613556490544	-1.2552137802290115	-0.2303072502501809	1.2136853643427885	1.2615747748905888	0.28562271730969535	-0.20717181762345058	0.9273011904411483	0.9738466977696278	-0.2958039526799864	-0.7835809163830981	0.013067722589373814	-1.4509483751585106	0.22440046500650762	-1.2081984872718035	1.403370487299832	-1.1036702935113447	-0.3210058850675647	0.40675604388693526	-0.5917120366851554	0.5534216724362464	-0.22230481012067577	-3.01464391064894	-2.2664201647377107	-0.03771293556231274	0.27827881477868777	-1.8315078493592085	-0.923547738267931	1.0997231730812003	1.1912606732760227	-0.2985118122885043	2.087377741861645	0.9178970967516916	0.1747700313509056	0.8487309605610858	0.34548777942801906	-0.3347209940217031	-1.3510694838564843	-0.24240692460605487	-0.15416819156227382	-1.8782735274871256	-1.377878770817269	-0.016109188107716273	0.617947715975093	1.6613430797967528	0.021037515423877832	1.1201522246282676	1.2049869009211656	0.4590831617882903
2.0829577917338304	0.5755775876823803	-1.3013485247462881	-0.15946996212679004	1.1869897054192324	1.309384796886833	0.3063527250161008	-0.15809081102661574	0.9765888147247791	0.99476893164856	-0.17532159345809578	-0.8203411294770107	0.01954219741219497	-1.3068123595503276	0.37537722132367485	-1.3321708254644868	1.5418094190809788	-1.2739143403102404	-0.40234167038779933	0.18182833543630805	-0.5292161800835913	0.6528280617860794	-0.15061726731536734	-2.9925429864230866	-2.241095945430602	-0.17797262429856323	0.18070691855920024	-1.6166185078000577	-1.0676761027490196	1.0194214368007763	1.2351396313082947	-0.35473558347921574	2.2549042563527655	0.9615600400624631	0.18982231174486416	0.8476159988495076	0.27313448390101985	-0.07170689494777147	-1.406008579670703	-0.18791389992406557	-0.33607754431817466	-1.8033858665399083	-1.465930245644233	0.0007188342943390283	0.5313635888822978	1.6066430774491458	0.02463491398914016	1.0752473145394492	1.299920804351411	0.4224387515798854
2.2196570596277723	0.6100554141250952	-1.3894613586094595	-0.10443344773351922	1.0378841836951318	1.3213472194201186	0.35194180386168317	-0.1298978310195266	0.9716451401576324	0.9816390610353801	-0.05114207307920125	-0.9046996097347062	0.03636458334622024	-1.2152987985219235	0.5043761025801324	-1.4729636447671979	1.6315453231839232	-1.4245541289449795	-0.4408571289579239	-0.05476664799442921	-0.4485123876288665	0.779948972413999	-0.05724320797066409	-2.8995155340093604	-2.2395420134748463	-0.3551069470221224	0.07853447655405521	-1.409259196384848	-1.1177807221960556	0.951774302224978	1.2344866586609444	-0.40488473983453066	2.434456673523731	0.9743052176033519	0.2271937230979688	0.8087874550356144	0.2047306561692254	0.18828973716041703	-1.4961708453863263	-0.1423831874107127	-0.5378326024391186	-1.7170153141496844	-1.5258144626531163	-0.0021581732879022513	0.4323108260330427	1.5406769945628018	0.053807640320821415	1.0599940460645771	1.4010091038377719	0.42072909917794377
[truncated: 195 more rows]
[truncated: 4 more columns]
