# Supplementary material for: Obesity dysregulates feeding-evoked response dynamics in hypothalamic satiety neurons
Source: Sci Rep. 2025 Oct 14;15:35837. doi: 10.1038/s41598-025-19800-2 (PMC12521569; doi:10.1038/s41598-025-19800-2)
Supplement: Supplementary file 4 — Supplementary Material 4. [file 41598_2025_19800_MOESM4_ESM.zip › Fig 3_1/Fig 3b/NCD to_NCD_1st_MPK176_matrix_8.csv]

0.009370364820585623	0.11144807292641497	-0.26220421187968335	0.42119765830718414	-0.23471968688358186	-0.06579821696866464	0.7369458435921626	-0.329518328296546	0.3605584134744861	0.13541203928421428	0.3278852343068034	-0.4723905967689877	0.836175975842847	-0.42294948068417887	0.06362563437945888	-0.12025856295268042	0.2398530672266382	0.19577033230842167	0.9759522434176413	0.49329683780229566	0.7926368514690566	0.08868864573410933	-0.3439387399901028	-0.6077664262595901	-0.9427815027883977	0.11609334339775508	0.40321745422239197	0.11544964969534041	-0.17973115777233933	0.5306446303637531	0.6739265380988767	0.013304289530076441	0.5398653891615446	0.8496502279102917	0.2941582188831757	1.896491071114205	-0.26578410911850936	-0.08665697976225424	0.2064515124953617	0.024175480634083674	0.23747065013329224	0.3846153286509616	-0.05619424271499338
-0.03299423649038622	0.11437567896971636	-0.264370603145205	0.3542209394845549	-0.12807515393274937	-0.0844555114318732	0.5712016020648192	-0.3318046596514016	0.35854213910405164	0.04246948910697914	0.34100337466450736	-0.42477858228099163	0.9062154766497124	-0.37665433534148973	0.11954997881112955	-0.06082067052042725	0.27240195817311025	0.2507784290637427	0.8957585280485626	0.4781721901689866	0.8189587164575034	0.04721618339754905	-0.37894624553859313	-0.5549904912233257	-1.045259533435087	0.07883979870370089	0.4614098015212732	-0.10924790023533325	-0.04722117813908387	0.5920305615371508	0.6029903021238067	0.05317405274245921	0.5616344313805325	0.8144749008335535	0.3329467144479358	1.8085844856844973	-0.26340790620977245	-0.14917258240851858	0.24863244549452293	-0.016299291118475563	0.11211259185956562	0.5073432911553406	-0.05196265058488633
-0.015803148867125093	0.01481585845183997	-0.2665799048752279	0.35621299772053994	-0.11167615953635035	-0.0707781780256556	0.5325763086628886	-0.31732104408869133	0.2855105087489906	0.030494799661758495	0.3678915491049142	-0.3348552345884119	0.8514391688053062	-0.330464448003346	0.15421516649235742	-0.13907826878204033	0.15246379323412546	0.27229974111590394	0.8293683987970907	0.5072451286665518	0.6632132190077774	0.0013186817450701188	-0.3248375968445069	-0.48159203578556903	-1.0851469686173763	0.08570779727160423	0.4843869498911708	-0.13822699376127492	-0.05854442439032324	0.6083986879082431	0.5611969479796411	0.11719011159026009	0.5762993757136833	0.7956900151015963	0.4314496477295576	1.6911523784733253	-0.25695519519982724	-0.12714992946608428	0.21892462509329172	0.033792949609826685	0.09561026441994984	0.43457462499042804	-0.0337936998374222
-0.03407050716929341	-0.09033302016592043	-0.2518713368907445	0.33392883145712016	-0.10463345236782215	-0.0392684131120836	0.5005450842684038	-0.3193842913240408	0.21904191712693505	-0.009926197960871495	0.40104694209327296	-0.24293148378498544	0.8272268894545903	-0.37190767778212525	0.20095163047257214	-0.13571905247271393	0.12720800697237641	0.262467872424082	0.7665907334733264	0.46442094860845695	0.5488228780311083	0.060867046701610125	-0.28735351261457215	-0.39462433928375196	-1.0991925380315486	0.110067708819877	0.4575966436029381	-0.08569213933714179	-0.075921369059777	0.61902882607061	0.5448743091711739	0.18931637119979286	0.5193700222242144	0.8190673029586725	0.4347280645347695	1.6095482447952	-0.2080007948853332	-0.12936771404213968	0.15154441216868475	0.07847768326547613	0.05588122507289853	0.4072247985187252	-0.0452043799742763
-0.060853235338416356	-0.11642194500203282	-0.25516317290503776	0.32709809099223724	-0.1344115121128025	-0.05546594673038272	0.47603869944019434	-0.3225371191089226	0.10114375076245505	-0.015327640258969577	0.444177676434968	-0.1952347951051226	0.8106383306014848	-0.37353994236528437	0.23804742821781916	-0.1274626653991876	0.06421628550322833	0.22972015266067522	0.7484230305244124	0.41429470253313394	0.5122559720353637	0.10837209971875836	-0.25973253202192237	-0.337225369977261	-1.121960417674492	0.1404408737166319	0.42907911388833553	-0.10500668554334518	-0.06918177019238966	0.5799394564846442	0.5648829188821916	0.25029770542467517	0.45994531723843163	0.8071038320083499	0.40349399126395885	1.6149533295095364	-0.21131044950338432	-0.11367659888169465	0.12431467222483042	0.0893526162630689	-0.0033736496746960888	0.38683101230900185	-0.0279716592280278
-0.08915792617005512	-0.1890705878998804	-0.24160426337732052	0.3043843162698385	-0.17072380668720913	-0.04155552721374929	0.47719197945228536	-0.2959862499768802	0.03310107081028776	-0.016445378658092594	0.47275596216049626	-0.12799777325597791	0.7193276512095403	-0.3589360531849995	0.25388704566166626	-0.13984184967805538	0.006825041068103739	0.2649449821950009	0.6971424085846626	0.3920514349261712	0.5179871415528746	0.15758528178788453	-0.20424160179720352	-0.31603015684306246	-1.10535678187923	0.13519808968837224	0.4102142654901777	-0.14337636938353412	-0.12266646871465092	0.5909431476076099	0.5296085862658417	0.24505284819014495	0.4283163882343523	0.8191554903821214	0.4245012704769902	1.579638427175224	-0.22442497737924094	-0.07941034146412324	0.09248996024030441	0.12534983531584068	-0.08277749742288724	0.36699578020907	-0.018589394635636244
-0.10101119421075712	-0.23289212782938953	-0.22733660144385934	0.2844408832582444	-0.22596488794058972	-0.020961323840442313	0.48867368986931464	-0.2837015157335025	-0.025534328137606595	-0.019003425052748293	0.4732117296615262	-0.03026451987124466	0.6758235967285378	-0.3548513140668002	0.2614753495739048	-0.17803014533269876	-0.04596350371493417	0.29926353389042176	0.6188223680438482	0.388245445148989	0.5199194256080769	0.17482568627085174	-0.16603884220516196	-0.32323476392529543	-1.1087570388734211	0.14643750562795357	0.379255782676228	-0.17723355368745433	-0.14929798607259073	0.6404251821714243	0.4875817526931648	0.28172581998582186	0.3249719421821683	0.817256075786621	0.4537433945643889	1.5402631233764994	-0.1961172344099696	-0.09762657672691022	0.0662085610723374	0.18288530719380924	-0.12543378738631192	0.3832128540341138	-0.02688797586553021
-0.07600480708437479	-0.2401444520268196	-0.18900064169614608	0.2633420742965289	-0.2722141544552259	0.005424092610130684	0.4693074431968331	-0.2957857820052463	-0.059749906893434915	-0.03099044340750623	0.4703029345524821	0.03626101734923874	0.6149757038664709	-0.35573155859574385	0.2642151932981819	-0.205390412902715	-0.08853990947123729	0.3181204199720602	0.5508536264959083	0.36802064308018917	0.5106975470226207	0.20973800645866583	-0.1280748596943551	-0.31727863292648156	-1.0866153885197627	0.16236718566753197	0.34961097127788054	-0.21736179946889694	-0.15497335716771757	0.6739494548560905	0.43304056224867393	0.29216647244074934	0.23671925341331942	0.8240164922836835	0.5115656652429725	1.5005905859096866	-0.1902406583116278	-0.08700506834268032	0.02113309521399096	0.24930656361450637	-0.15064646536903076	0.36322535688203733	-0.01771029668703447
-0.06847511559663266	-0.23711259721643227	-0.1868448890998148	0.2430854171915735	-0.30340742270636667	0.04308846823184623	0.43907326015286563	-0.29535397477589687	-0.09821137411367323	-0.04175885112093484	0.47250790159268063	0.09623886425262211	0.5856424039847572	-0.34443928214727143	0.253271390675206	-0.23636423102127432	-0.11178269427936316	0.3438394562021231	0.5011141177373531	0.3350501690462143	0.4821155369821365	0.25831364616381586	-0.11390150434644673	-0.33238771771313247	-1.0493062266771587	0.18347628237518662	0.3033350867944165	-0.24348702793350574	-0.1160068430548858	0.7330025799683016	0.385262918329972	0.31645089408596305	0.14811890546043344	0.7991904837328175	0.5577882782042676	1.4525921565273845	-0.17275664531666785	-0.08728733817209954	-0.032067370454628194	0.3015683732992399	-0.17738570797634987	0.35125076279463857	-0.016580557311046303
-0.051005466514489395	-0.2423318215753242	-0.17753834093980453	0.2221917211900249	-0.30912521167886864	0.0751400363750303	0.4230192612527962	-0.2796202088984606	-0.10625049599675478	-0.0333061606338432	0.49811467068199977	0.14333544411879337	0.5839245979063613	-0.3353707193227381	0.24285079035391233	-0.27751116816452936	-0.12635903312432945	0.35093865997509793	0.46590878697287597	0.2970402025518514	0.4815946183487866	0.31084174809172926	-0.10798241158186397	-0.35413787070430647	-1.0372847379410453	0.22562771413553281	0.2677420788942462	-0.289735661881826	-0.06886011038867916	0.7699533742160792	0.32936115078338885	0.3464754264103711	0.07431246719156835	0.7628776964612911	0.5790759853956029	1.3705455267353315	-0.15962882830602565	-0.07496161928752651	-0.09999826687322577	0.32725579344165184	-0.1872437265144196	0.33191762259439506	-0.016926452258123045
-0.010562475579635484	-0.2832473692509642	-0.18482246710866468	0.18738016318733672	-0.3227961854483993	0.12752489101543119	0.3851098099228188	-0.2726622704081284	-0.17568095766216354	-0.0544534319788314	0.533620272845582	0.2047074978360255	0.5288026733689819	-0.33444636266466987	0.243168487125551	-0.325044483666356	-0.20155687101213254	0.3753927332242113	0.378339853856199	0.2469630385097712	0.4157303768237727	0.4039264788934297	-0.07808901126934759	-0.34067282423733625	-1.001481106661418	0.2790533840063635	0.21357265766752054	-0.3833620811536541	-0.025385745617479166	0.8038555610668648	0.2376741930328105	0.4293069503093997	-0.061287322858229666	0.7238286592878788	0.6201084753421993	1.2326190239684638	-0.13930991723342892	-0.06152348059289575	-0.20502227642660453	0.36440592453636134	-0.2371098140708307	0.30116985554110387	-0.02087787793292801
0.03749658545408234	-0.3284411064916177	-0.17854133772132563	0.15609509278851064	-0.3402358042238792	0.19285578006197807	0.38487738635700375	-0.2607050006801531	-0.22925526577588054	-0.06366429284959105	0.5380871211016429	0.25585875018686993	0.47701590358947665	-0.367830722101906	0.24003005659151877	-0.3955451253274197	-0.2832298566050503	0.35871726602467435	0.30650709029066747	0.21138446104085934	0.3557960224309547	0.5016236818648172	-0.05628491092457873	-0.34594439603688365	-0.9438659986336552	0.3412492130724472	0.16458725242346542	-0.4366943282779626	-0.03661846179931776	0.8161726218405813	0.17066786031901826	0.49272314351800767	-0.1997771486054968	0.6861905762498857	0.6699465991130685	1.1099502261288712	-0.09868239196750664	-0.04661227246015005	-0.2961928249304675	0.4233708168806447	-0.27881349827009944	0.2628139932461157	-0.03665774968236887
0.052129979349020736	-0.29974533375435036	-0.18108663820018722	0.09499578523988124	-0.3701475947360609	0.24484319166722995	0.34833859391568495	-0.25536798055812837	-0.2287137725524177	-0.07628927157260046	0.5325868303936775	0.25519781155563104	0.465598738745938	-0.386436864225715	0.208332440825519	-0.43940758638037936	-0.32244511575623935	0.3369940457911802	0.2618833616275249	0.14621107197763059	0.31795863739252744	0.580132740775594	-0.07935587135196584	-0.3809992015126199	-0.8574161030764701	0.38246880461080407	0.10132607319203642	-0.5020106048416497	-0.04950731057092541	0.8332842321147259	0.0879886002279017	0.5426654583705666	-0.35494458146950886	0.6612345222714036	0.6907450221336342	1.015268925616373	-0.06816006560480078	-0.04509398176546578	-0.36221887074408154	0.4428405251428506	-0.3297394243528269	0.2482360089722866	-0.04100316830546145
0.10472389461408949	-0.22511122485007135	-0.17366489718291325	0.06827316348199089	-0.39026942742883597	0.28209882229446703	0.3501869381020631	-0.2511262072343462	-0.21911988785354763	-0.0805275298160806	0.522073459182536	0.23396431658314523	0.437380710961419	-0.3764440115804967	0.202997954855814	-0.4776200884359666	-0.3934579349145083	0.3193995156365245	0.20700176801124598	0.08916790749078886	0.3334411482341891	0.6261338948261655	-0.12321121183709605	-0.4256933788295193	-0.7806234617092349	0.368421528676852	0.03678793074110446	-0.6206286460980139	-0.06322433647482775	0.8077692810297792	-0.009272390222189609	0.5857071412513742	-0.46267317841597294	0.6303120020042035	0.7215974761345716	0.9560392207428594	-0.06552248037610442	-0.03124179011721657	-0.40559978974434924	0.4427321970393166	-0.36119026128366005	0.24822309580866517	-0.04987737690942151
0.1427266667317458	-0.21009931106680999	-0.18877773775353318	0.029038011011535324	-0.4104327156288955	0.3470405667957335	0.3596546881378655	-0.2462590559019763	-0.17560502684652984	-0.08548936825319466	0.49701698002805117	0.21105707119193884	0.39349735175666434	-0.3573913362946925	0.19638697954980494	-0.509936558781401	-0.44000281132613067	0.31476440608245576	0.13987213816584068	0.03558339310784864	0.31252919015941816	0.664333332945001	-0.15384181020447396	-0.4647338068613169	-0.6779396014733938	0.34477668706175457	-0.03337056746426378	-0.7046288058316499	-0.08997075298702653	0.8198591248438254	-0.09934315943156702	0.6168289650595332	-0.55352358486334	0.5911123056693355	0.776856677162073	0.859238434419729	-0.05906237673488864	-0.03549503864760405	-0.431777513238422	0.4199747477694705	-0.3569562983722591	0.2430496251207158	-0.06698328472364753
0.1747162799387315	-0.16480054530077345	-0.2043007895981072	0.013258323283232485	-0.43156410053619265	0.4044251705327073	0.379584024060901	-0.2753116129174667	-0.1208439174342896	-0.10154653733720576	0.4620480048455568	0.15077373373834088	0.40958242677453144	-0.34447330846455004	0.17649740710681538	-0.4950239857721586	-0.47676758730325347	0.2845865050711391	0.09087561245020234	-0.030104682797654436	0.27754369018621344	0.6994886612293654	-0.2118424271447422	-0.4982000294514196	-0.5929096364585377	0.3139343864984773	-0.09657494954174335	-0.7894683408872095	-0.1102703837946731	0.7963281988764193	-0.1459219222475789	0.6689341889609124	-0.6257734678016027	0.5903111815568385	0.8001320457503033	0.7964926401497846	-0.03174079569024834	-0.04347657483846471	-0.4569770298848483	0.3616360442718133	-0.3103536203726497	0.26570386062236706	-0.06328550620213172
0.19482565360348375	-0.11919820066212425	-0.2347997990711061	-0.011225615261165665	-0.41378374826986375	0.4329830056484331	0.3654286973031533	-0.27928210969951606	-0.035743644647104646	-0.0990531543195102	0.4358621477812556	0.06474077820163404	0.42013578153221387	-0.3235187667450682	0.1738380282136474	-0.45888302742231274	-0.5032154903410812	0.22774379991479096	0.057237653101135766	-0.09988245018760009	0.22579678599498337	0.758165267186538	-0.2651675659353155	-0.5192438779732417	-0.45333640120087226	0.27189847668258793	-0.14753252450799134	-0.8313681982136636	-0.11985483202388034	0.7543213906934083	-0.1483653330020569	0.7057180652060346	-0.63836557532616	0.5590706891508501	0.7925036103517427	0.7098673695543221	-0.04847480864119937	-0.015394991313529607	-0.4751744345770619	0.2928397927329902	-0.27425869357750604	0.2558948780559458	-0.04342067554107219
0.19159011810745308	-0.11794651999700234	-0.2801206879801913	-0.04270875705407071	-0.36426365395908833	0.461051880213782	0.36115685908956563	-0.27813522188284856	0.0112715761061144	-0.09499437478362738	0.41735610845012416	-0.040879945088442324	0.45400582364438496	-0.29849676866280206	0.164312764652138	-0.4337026657474863	-0.4952060616194552	0.18779980921019396	0.02579345012205913	-0.12125145238504564	0.20455516252278333	0.7694521461405163	-0.3001532433602466	-0.5387473745916258	-0.3384931800076865	0.1981535314092981	-0.19938808148838927	-0.8177195601312967	-0.16777678402884652	0.6462037221996211	-0.13421762915007765	0.7432308156751558	-0.6276029363084243	0.4813198482999475	0.7544996833208539	0.6240332843308404	-0.057033891518464094	-0.01596749687698704	-0.4596068106162215	0.19867411364119555	-0.23256872465902506	0.2957161153977226	-0.0397079732592853
0.19613040787678565	-0.09487142069494806	-0.31114815874626583	-0.08408355704097897	-0.29219530877029926	0.4783667495626279	0.331605581480028	-0.26304818991000334	0.06415663353992937	-0.0946845360677658	0.37434438777622886	-0.13788347840390552	0.49135813925552013	-0.28795148242925794	0.16562992168169502	-0.4223574185688063	-0.4756955479668877	0.14639527010957284	0.004158209032182884	-0.1163996700670871	0.20799245526917765	0.7604102472374983	-0.3081253745044067	-0.5225933218307353	-0.23169029752603737	0.12528790880965265	-0.2213741386061836	-0.8056099984962003	-0.23924436088747053	0.5251917920013451	-0.11720474953834033	0.7795441424145888	-0.5786781879580458	0.44214444874413383	0.7116935451128515	0.5379121605696229	-0.08890510906569578	-0.01585388682353822	-0.4310890907478955	0.0824713217119669	-0.20023314326588787	0.3324507569024663	-0.011723043025988528
0.18387644021811395	-0.07504738382305046	-0.3658717866154399	-0.12443192519877541	-0.22710713939292707	0.5005522809659589	0.29383915083759915	-0.2456847796412453	0.11671900112316999	-0.11133849451599027	0.3091023630046071	-0.26169036069703255	0.5190494027238064	-0.28889766272525114	0.16096911578928624	-0.40127530079135837	-0.45559631608325474	0.10951264005972347	-0.028052735516232136	-0.09451327451594067	0.17983754407282349	0.7434180313056967	-0.3133850159144197	-0.513580264563363	-0.1045386283942065	0.017139948489728662	-0.24723023973288857	-0.7239235754056932	-0.32367627161336443	0.38072297053332516	-0.0666655983024101	0.7979901848275792	-0.5025125199310028	0.4111945611206849	0.6306364074420241	0.49572900699560024	-0.11570630167332271	-0.020388190290071235	-0.32224374172899084	-0.030038296531197484	-0.188778550032575	0.360147699375451	0.015320656362600674
0.15407624034901907	-0.07339516028719724	-0.39794773577014003	-0.1744066992403596	-0.12317803148338786	0.49481328470231994	0.23099143877214584	-0.21340251947689737	0.17410439011439915	-0.10097745159925972	0.22670324477578738	-0.35521299002978596	0.5555830793316124	-0.2808826788822955	0.18389360100166344	-0.38482485427221597	-0.4059429772981392	0.04977289321827802	-0.029302361859176663	-0.08452186942025422	0.19063095713319364	0.7062339135724657	-0.32615431469458145	-0.5186204882271469	-0.026677310110549322	-0.09727207391342298	-0.2815008464433505	-0.6174586671874567	-0.4048073093179282	0.24977750681232025	-0.022884634294227317	0.795137508799539	-0.4005452394818808	0.3591663567587281	0.5652933331923724	0.4607726335363365	-0.1260839718434062	-0.019422430580819786	-0.1839901474457856	-0.13381624537265913	-0.165437301742704	0.38418600183044926	0.04266598105512864
0.1307180526567888	-0.0770086023905059	-0.43931031332769727	-0.1942723752114699	-0.027532192866649662	0.48690833055482574	0.15274172608896394	-0.1790459667999725	0.20824596761023698	-0.09830360976612541	0.16998257730913693	-0.4536940303388041	0.5837954086103359	-0.2228711432679294	0.20170880777831396	-0.352525382370756	-0.3569114815550446	0.025580286941436037	-0.022451226028719788	-0.05285084964017559	0.18992894680256112	0.6759703472962683	-0.3114594284996139	-0.5268530179467399	0.055851986888675244	-0.21287711721141064	-0.3228257786271117	-0.5003672138184941	-0.4634081374208229	0.12457193932745639	0.018572713831243804	0.7785552114875134	-0.29321863075473786	0.2935355719466207	0.47753018361887917	0.4398703913330085	-0.1813631642445916	-0.026997102438503017	-0.07588620854198051	-0.2393435406746002	-0.089412768849394	0.3721054323684755	0.1004937070375292
0.1442983820309496	-0.11418087469374957	-0.4520361054092926	-0.1865175738373027	0.0807793543844048	0.4880039549385254	0.09388879406095903	-0.1393025231968506	0.21158667996943228	-0.08595130497609123	0.10950886124209018	-0.516059860511758	0.5898031625863781	-0.19190871179689412	0.24181316888614743	-0.28731433269479817	-0.2839578496094508	-0.026660799568100534	-0.03532639467591771	-0.005866215126150459	0.19848620580194926	0.672408508673818	-0.25769040514574143	-0.5154651152896892	0.10607734286944623	-0.3324251708381209	-0.3317328374899642	-0.38111559983922133	-0.4922779095797948	-0.011074548211173384	0.063176823103384	0.7573303047336513	-0.15101889821935993	0.20815469112904944	0.35769368475577507	0.41714415056453796	-0.2354827696263131	-0.025066035975115076	0.01935688773332825	-0.3385728500263774	0.052362480528384436	0.3468724022217281	0.10589244650561921
0.11149670483789567	-0.17817058034160613	-0.4702888407066318	-0.2071251667140702	0.16961070181247667	0.4883919600673283	-0.03389492485650627	-0.09383111175719681	0.20019268843298801	-0.07118838812536851	0.04163862685218138	-0.573491588088887	0.5920095962328709	-0.16135158801600955	0.2540539565691068	-0.2269063147814061	-0.20985087197332852	-0.0734323956930239	-0.0225565618691346	0.067794759834148	0.17220285786672745	0.654125466360959	-0.20264723031776555	-0.490459616328997	0.17032003153758607	-0.37656010969456044	-0.32592772144974436	-0.1925244901759417	-0.5016220815788084	-0.10055863117255577	0.13680229761546298	0.6940658544332333	-0.037927608000056595	0.08764220787137511	0.22286590314738586	0.3539113592059563	-0.2820409805253839	-0.04179937857882486	0.12292640782361337	-0.41762767670992995	0.21128557538137435	0.2800020327819737	0.13810797679023773
0.12197688200404463	-0.19452690280383822	-0.42670926352341565	-0.22419735537095295	0.27294676375105015	0.4773910308134486	-0.16380450338624017	-0.04569148333836039	0.2147155939871233	-0.053259099757093184	-0.03125676521122145	-0.6208236572950712	0.5937719633911407	-0.1533674639062039	0.23704057383385518	-0.16209108601514927	-0.1252086987802516	-0.10436246894315807	-0.05480332589280058	0.15432057265178795	0.19977031959162966	0.6349977338714108	-0.13522158421577068	-0.46085651762911733	0.25078119628120377	-0.39947772824277933	-0.3156832313541263	-0.05260689600263878	-0.5182126107246877	-0.23261757441796246	0.1639153900164459	0.6420115460279031	0.08419973249823454	0.004361171400683183	0.09108113157572487	0.2870998744835896	-0.30359314090761436	-0.044121924495014606	0.1986574268243258	-0.470006204316009	0.34851074770207674	0.22642464435612292	0.15577563679802303
0.14167991336225544	-0.21523279432719944	-0.36895804136736393	-0.24481651942881796	0.3839083306026713	0.45821980228803316	-0.31281164536861084	0.018262834758898783	0.22887750405894974	-0.019451384515181906	-0.09507835067015027	-0.6493835236103933	0.5836619801819499	-0.13660730143506578	0.24184926224718536	-0.14755183121358528	-0.0684335256397846	-0.12935409908100506	-0.07187335994282022	0.25025443978247336	0.19976191733478532	0.6163187765325479	-0.05207384068642419	-0.39107265219354304	0.29185606167818084	-0.3936697340114167	-0.30465502280038215	0.09013087732259899	-0.4964096391073477	-0.31362585356803924	0.17358672612941545	0.5735920777836837	0.18202295264724205	-0.16533327290640903	-0.03604474465434249	0.22823822351126152	-0.33330755828135084	-0.07935468243859131	0.2783461839202954	-0.5155141685736073	0.47141169818330875	0.1408387067663193	0.1378446927056846
0.16642561136950224	-0.24821443479002075	-0.2982984625563578	-0.2680617290038535	0.4572208219323571	0.4449048622868193	-0.44123741328280613	0.04381318114011412	0.2328942950605076	-0.0017073535250134997	-0.15707345989970253	-0.673165920560775	0.578538884483699	-0.12795626782788724	0.22984145219676072	-0.12422057646334332	-0.002517410348928475	-0.15607698395984576	-0.07357183509831802	0.3236910542782866	0.2148937893418006	0.5567306379184445	0.01471188987341455	-0.2923310426866828	0.27273898527509377	-0.37565092142379797	-0.29027736078874666	0.21481750886175002	-0.4696132011898254	-0.425074608066752	0.16808872240398104	0.4699925997467404	0.25341547449376045	-0.2590171570764682	-0.14462775586749607	0.20169144403188052	-0.3556810928023669	-0.09227652655699356	0.39375826766362615	-0.5839276352627938	0.5950092281825389	0.08387304768580514	0.1212628764118084
0.18540400055140338	-0.26884549761614585	-0.24008585251604414	-0.25586706544261173	0.5041982797348521	0.41594708678476106	-0.5605686946849799	0.07065724933476411	0.28692966030113337	0.026885564810900826	-0.21706034400593538	-0.6699643198693173	0.5581015409174046	-0.10435529195247559	0.24810362762668497	-0.07347115536146395	0.049119652910432354	-0.1804728564360545	-0.09553252344998263	0.3392485825370145	0.2223478857996691	0.5194541976633056	0.050137959668880815	-0.20872581795134226	0.24217835627972623	-0.3186268840443298	-0.2735599984403988	0.2843054447507015	-0.4345423168564918	-0.4461804247212927	0.1565748657550082	0.36461743265668106	0.3258659012262011	-0.3073331197001851	-0.2234308266592623	0.17299409863465542	-0.369244459005429	-0.11586197365295903	0.4892723431812585	-0.5981927369927099	0.700773113834664	-0.01393125358278211	0.10825167088668661
0.2018654344753143	-0.310850978796387	-0.16938030226628664	-0.251174883441842	0.5357866342912276	0.3799879508213784	-0.6447113718148645	0.06575856239750026	0.34395462681875577	0.04044963414537815	-0.27257095039361856	-0.6686285369666444	0.5201614452816379	-0.06717583776346436	0.2638092526451493	0.0279096690741256	0.05373228283593331	-0.2068784743516027	-0.1342202760714945	0.3541910454685442	0.205424938612851	0.47198622793178113	0.07123356701579169	-0.15517996503639053	0.22083544354434417	-0.30771505283093686	-0.23569103800197633	0.33752158152179595	-0.40664887771471453	-0.4893350763258516	0.13173682602650372	0.24791334512757915	0.34624314199981454	-0.3548808640854003	-0.2964881994088219	0.15259929225788108	-0.3600691475071653	-0.12349679200952705	0.5899593024069305	-0.6011017485470529	0.8310124623113684	-0.1079393268684917	0.052989612506845654
0.21116050270977743	-0.3203749705360199	-0.06962796267792482	-0.23424801520638816	0.5519243275396224	0.3231852819381993	-0.7397251336398876	0.038361671532066675	0.37665336840276425	0.08014054584891457	-0.3238142189038939	-0.6319557299808005	0.49753559751391485	-0.009405047213204943	0.3017330358523391	0.12767855535106584	0.08040453118432024	-0.2365070328176726	-0.16045014133520868	0.3793837459224005	0.18947622972564698	0.3933262212916948	0.08159601584255344	-0.06527351445353634	0.1978230495071575	-0.2894784232231922	-0.1880881526375836	0.3920075702091528	-0.3694320076267666	-0.45377147945402224	0.08330266809768726	0.13849310333949064	0.33975211647889725	-0.40930249249735945	-0.3104696155572991	0.11482372771767857	-0.3467204316335261	-0.14171835948397218	0.6367905717499962	-0.6147395562234294	0.9376217927037678	-0.1878492116487051	0.03476349304195689
0.19939986136075127	-0.3279815829841991	0.04415367805694381	-0.20400414690901503	0.5408246395102859	0.2732542101083131	-0.8278100070858379	0.015539213590596467	0.3942100685300437	0.09597183690035291	-0.3497463062248801	-0.6003858130118869	0.5013813939862588	0.04596573034836934	0.3366909599079614	0.21828088501359058	0.09018689012865828	-0.2487117348956271	-0.2127482434315266	0.4186021909797448	0.16493639919813588	0.32597501715960026	0.09760451912742853	0.034116145111362434	0.18308428557793108	-0.2735022377022299	-0.12029276177766597	0.3963247785269068	-0.3055789319649371	-0.39298822622830965	0.042843084347487355	0.01850071324049015	0.28805676995304286	-0.41678092630213043	-0.3137228346611204	0.08146752210519972	-0.34562024968678157	-0.17778546743242812	0.6458802597611145	-0.5954086851233723	0.9928214089883636	-0.24255172222739488	0.028302563629685796
0.185626545851825	-0.3057700322782079	0.1616522431536353	-0.15828164578918505	0.5122509811084492	0.22299463254155888	-0.9091447486669691	-0.023136603245929456	0.4359464466153816	0.11980571980722925	-0.3643987320045377	-0.5606912873498396	0.5162232218250471	0.07728738085692952	0.37133670145543624	0.3151208584486832	0.1052669603159784	-0.28356163020084085	-0.2841756135418328	0.463658139997931	0.13188917814447318	0.22940229763314018	0.11427360713053322	0.14308587706963544	0.1512687126966452	-0.26392635547533133	-0.05449113556488747	0.4077928881923725	-0.22872005960622369	-0.3341663288140764	0.0018712763630969243	-0.0878739871132877	0.23862176962355877	-0.4206249828495663	-0.3126930699447948	0.01897510205753673	-0.3142100155038439	-0.19353872654955948	0.6665237497027997	-0.5660993107888501	1.019980364465539	-0.27900527823650456	0.0066068721496029105
0.16916087819324954	-0.28311878429763815	0.26588563310738883	-0.10018002286826573	0.47651913691943404	0.15941413693919604	-0.9764864519789537	-0.035789016181275425	0.470601368282192	0.1393448777951642	-0.3758925542193473	-0.5226622597229994	0.536691281727459	0.10441119426121184	0.40543490170299384	0.3640420564285757	0.09487028669574572	-0.30173482154009346	-0.34821100222736917	0.50074309554899	0.08894683433365605	0.14460466212923112	0.09747903044240021	0.23970486456338835	0.1587519102026201	-0.2582689216357396	0.002322749587976769	0.35557546672672763	-0.1861182069315742	-0.24394091899080447	-0.03341554765812631	-0.17992371665369472	0.1660245796317855	-0.3928201889210139	-0.2784863558678715	-0.0553665653592134	-0.25157964337066796	-0.20563158112697627	0.6647898347927516	-0.5293631242483976	0.9605658551701136	-0.31909688494160393	0.03253610727385534
0.18095649596387842	-0.25243318780561286	0.34538434331239554	-0.0342821465185422	0.4448126128693072	0.09851339800970768	-0.9827071589780573	-0.05049526451747403	0.5278397089152507	0.16504749776444796	-0.3773607801300779	-0.4731318209944872	0.5526290295223162	0.12734480394129777	0.43189157972618863	0.38303372984948075	0.12424898266648884	-0.30527415604231367	-0.42177559876717147	0.5393590745564677	0.03608295170138177	0.08774251446100861	0.10572589354255976	0.31402766113555036	0.13635619747015953	-0.2861030565970547	0.04594116285467324	0.30623780371120646	-0.14716068831873602	-0.14340877518418632	-0.10906263726564913	-0.2407511187092713	0.09445683062858182	-0.35975648151989964	-0.22454681985183642	-0.10695614122403166	-0.21472188481269133	-0.21908865483051487	0.6784098889541806	-0.46904432669503493	0.8769444413101241	-0.34621884190192087	0.06685464588410353
0.15804501538936436	-0.26346591069457687	0.40098016131996295	0.0721638029615647	0.4275667371010236	0.03603996622030707	-0.9703043649972936	-0.0520775136691474	0.5769229180742653	0.1761295148077195	-0.37127584676564895	-0.4255718950027295	0.5720845622364005	0.1624667686068177	0.47671859420446144	0.42218102490623066	0.15858059071163463	-0.3115816648057777	-0.4267427875284403	0.5439079736411156	-0.05174630767608188	0.02068136706836665	0.08991286095066896	0.38170547858162507	0.07897537108174515	-0.375150780830806	0.1092186430582766	0.2874588707771698	-0.09823686250195036	-0.03074311960726812	-0.16723173784758788	-0.3309529742801313	0.006160356278511914	-0.3463902876854862	-0.18559077520823142	-0.11915199443599615	-0.18144474721112355	-0.2221449137781612	0.661496231615284	-0.3814515983381683	0.8070417914847319	-0.3894094285266654	0.09676591352008412
0.13442865648172383	-0.27599676002001516	0.4396314013814931	0.18000993342022914	0.4216122312734516	-0.024689995510782096	-0.9720074444550375	-0.048177520652092486	0.6198699202949158	0.1805895153686034	-0.35723287325082276	-0.3788867154304737	0.5967417188383598	0.18087769845249274	0.512660751631313	0.4809769508655277	0.20768737011599142	-0.33125076151059474	-0.4095597749745054	0.5495896113906025	-0.12816346496942116	-0.08641372460423234	0.09263936550676444	0.4169825709622252	0.043284153294566405	-0.48009447645578873	0.15462868469266647	0.3105204929844136	-0.0786608554152403	0.05100686477623632	-0.2244847509825613	-0.4070635070197282	-0.07852542924436541	-0.31018234749896967	-0.14460947724753195	-0.17634616111208415	-0.13136785504479712	-0.22514919426998042	0.6527381707620337	-0.30366239400492445	0.728107172083966	-0.41546496442377234	0.15648929768481365
0.10494766577313908	-0.29807930428170865	0.4645874145714462	0.2900628242457114	0.4384204676956915	-0.07694285473553045	-0.9679400320532718	-0.015726386737371006	0.6241266586904679	0.18465894578738676	-0.32327002704329455	-0.34684764671907214	0.6093576547181817	0.2101872030200961	0.545926423415755	0.525651670422083	0.23838353015881317	-0.3208815663080977	-0.41999150204549196	0.5568996866454059	-0.18775298545973493	-0.12952882952494502	0.10150512191615693	0.43728718362138236	-0.0052038365250031415	-0.5596773212013935	0.20290376420729875	0.3417490052227449	-0.08382298734030799	0.16810209654846453	-0.2937340112343356	-0.47604659871727034	-0.10841404560925802	-0.28946867375948704	-0.06787431976110878	-0.18591747677123344	-0.05500540630203923	-0.22851264589155895	0.6189072958006735	-0.198749629399255	0.6451242372001204	-0.4389223090279278	0.2233865965699191
0.07428955730704721	-0.2950798340276726	0.47661897542038034	0.35780800562475024	0.4341780454636324	-0.10220840056977987	-0.9475614658362602	0.039831318644701505	0.6221755640598965	0.19297229981289515	-0.31041303485011906	-0.2938986338117568	0.6173215250495457	0.22824308282813677	0.5652187635253141	0.5758710638518296	0.2614858272901729	-0.32367229336884173	-0.40151870288462554	0.5869126245599008	-0.25439428276962434	-0.15255814264565998	0.11075750627782059	0.47017325803563387	-0.03628212253274243	-0.6591312936464211	0.236529758239228	0.38282786905726085	-0.06590799932746978	0.259655493452856	-0.3447377967509203	-0.4971843396958275	-0.1646372796785393	-0.29834847690731153	-0.012163436358034723	-0.18234188967796314	0.011278773837135141	-0.18402532511899988	0.5709282137608984	-0.14447564519601575	0.5939762541903387	-0.45025235465925484	0.3110826710717423
0.03446459541195412	-0.25120778007774763	0.48689214294333566	0.44588572609929383	0.40538659793668447	-0.1187770769935819	-0.9206723666240322	0.09096249191743852	0.6176051033999571	0.21489142024636396	-0.2832407334797201	-0.26056388479249065	0.5919480245726884	0.2094786687663825	0.5871216061016349	0.580571214555862	0.31916666287561757	-0.3172774834460222	-0.3564434399654993	0.6155983622361935	-0.3088722424842787	-0.15001565996671895	0.12571667855109184	0.5056437904910801	-0.08997694911517916	-0.7383491996519285	0.2567585609959865	0.4346105002026359	-0.045911012479081054	0.37554535962787927	-0.39590029208034394	-0.5285147705474872	-0.1545009948582132	-0.34225294797041955	0.05503677925502224	-0.17372690508924532	0.08597392020559683	-0.18687723448031163	0.5151373393206502	-0.083894262957922	0.504009237085452	-0.47529853850237913	0.4025010280152982
0.01447299654786669	-0.2590628122799979	0.47891453563203845	0.5112017081713601	0.37798020680161165	-0.11956597982667043	-0.8401943000382088	0.14356587383800484	0.6260534004512011	0.21267059785437842	-0.26549970590759064	-0.21838878240033743	0.5362384589986232	0.18031034910900315	0.5766142396797898	0.6131340004489901	0.33616947777155964	-0.3182305211023239	-0.3146148781537229	0.619873623682791	-0.3183177768699714	-0.1170727593155196	0.14816569095997184	0.5010239391215809	-0.15584469322005573	-0.802252330127693	0.27694828722189124	0.4291452773241402	-0.04744700695375261	0.43582596081770025	-0.44585250055600145	-0.560472236537662	-0.16540112360544168	-0.39336610119683707	0.13524901215860036	-0.14033204337589722	0.13512963771097086	-0.1384055051763931	0.45354624216398953	-0.002195228731545408	0.4398901339441793	-0.46620973383209313	0.4490061829466862
0.007776387774745293	-0.2615168451168135	0.4607850822090758	0.530723651998106	0.3423919522881439	-0.12674518811193203	-0.7118513998481453	0.18090625745506855	0.6724570776671298	0.21041634981924875	-0.2506384468343893	-0.16975662621321846	0.4749417864677997	0.14019230455889325	0.5533049466025927	0.6569152170342478	0.36195488459028446	-0.3184924245803917	-0.27015763342041976	0.5943059967339359	-0.3477408121261346	-0.12095647631008173	0.17990075860887708	0.5007088032747737	-0.22376431021748716	-0.8376457214342523	0.2920382760370752	0.46724600758826806	-0.06745106812035064	0.4975747405945019	-0.46565850427803807	-0.5856005837214145	-0.13132302930844836	-0.4560325641764716	0.17707833538569034	-0.12082699642894086	0.18476376406863632	-0.089149725419298	0.4243250254130147	0.058348701252882426	0.41588961170005423	-0.46796922411530806	0.4891741103295878
-0.002745900618127773	-0.2787935092736517	0.4210730895552487	0.5206363047120154	0.2828578865234698	-0.13799195713655088	-0.5646915468604197	0.23253654908408355	0.708670511377502	0.2082221546345145	-0.22996288529757578	-0.1128617398687245	0.3965215904788079	0.08382571668228375	0.5223765705937202	0.6517728639519541	0.38139538443787824	-0.31076627197739437	-0.221798358005676	0.5485193744741268	-0.34319285309791925	-0.09003102981833962	0.21729736916643955	0.4902780074689268	-0.29651288463555353	-0.8921111801583802	0.2938992749744773	0.49826197414422363	-0.11804629317546522	0.5518020122676829	-0.5100104251136324	-0.5929404761656764	-0.12078927921772029	-0.5092497802062882	0.2242631461374799	-0.06456756484733449	0.22267924974805497	-0.03237649465889012	0.3989301666123799	0.07865937393443656	0.3816038480004874	-0.4792977452759303	0.5141350467542584
-0.023888988711815863	-0.3203248412097447	0.3887953434001862	0.48988078601282303	0.23563474609908264	-0.13189789996846493	-0.3805394855435234	0.27168845976833145	0.7554079661623896	0.18234968707514998	-0.19117689566377744	-0.059126631335495304	0.3180498299617634	0.02964783417548919	0.4980880571121048	0.6599788223083533	0.3836870190866826	-0.25794354149364984	-0.15292066724123005	0.5185463724508107	-0.2995539576860026	-0.08305284377375141	0.2687146194356437	0.49687389536937854	-0.3974302366463942	-0.8962753341421008	0.2777622797081312	0.5709888069505193	-0.15852604314798363	0.6149813275143206	-0.5379914019329586	-0.6017785354313705	-0.11323618215553184	-0.613629699586735	0.26903789467817957	0.01707192404793308	0.22551326775054018	0.014197315585470252	0.38815018663374545	0.10895630412477457	0.33606937702550427	-0.4808428411731315	0.5292022965320317
-0.051958986311182544	-0.3710610793599964	0.3422400275993537	0.47334080362064945	0.19734570032465076	-0.1425506636085704	-0.20335168966721592	0.31234434917076703	0.8161898642351787	0.17300467040275247	-0.14943911135429838	0.01934712158089783	0.2501531063220145	-0.010584906803536557	0.45807042659630726	0.6645031200622171	0.36883054137331006	-0.21020704930494566	-0.06060567399807772	0.47667401052568736	-0.24437779586943137	-0.10180860663017972	0.34768883955540897	0.4683871575212481	-0.49988169442886576	-0.8634848838043707	0.2733946019152601	0.6300263491951726	-0.18933315686456859	0.6387862332827993	-0.542935929134367	-0.6230730453112897	-0.04784787005003617	-0.7083995732552018	0.2900523530142326	0.07463937394895538	0.28153066718870506	0.06984903690649003	0.3316968059160622	0.11832944809776713	0.28616038458754073	-0.4512317822500389	0.5351303646745749
-0.062021515174811616	-0.3856314602754959	0.27953890606891635	0.42507876857879523	0.16350388100371566	-0.1458877491268921	-0.036954354803002534	0.34998797283392935	0.8659313171407044	0.18482715042212766	-0.10158396059133172	0.12035814696149516	0.18935845825299522	-0.0559140185377615	0.4339611266781806	0.6299421670798392	0.33115633876814693	-0.1629363815523711	0.04086889208656093	0.4485350390637836	-0.18253289741178408	-0.09000447795847806	0.3672954680096268	0.426951180907652	-0.5911400745563237	-0.7937755439316538	0.2625908582930877	0.6725168267272366	-0.18989965168936224	0.6779974579077693	-0.5472213239841485	-0.6193225698909887	0.014505582919201144	-0.7782031672535311	0.3396683880962815	0.09118486728263897	0.3155531404359788	0.11238333848611756	0.2925947038819703	0.11087111966885603	0.2297921480067171	-0.3926588378350222	0.5555114595104882
-0.06839434908947226	-0.39615434065982946	0.18756483163222368	0.3540895725462129	0.11709830858842155	-0.12950200367724693	0.12658348080975154	0.37657764013861106	0.8871004073780521	0.18300573613890525	-0.04767931952265919	0.21644599605162904	0.09371279114727159	-0.09341759126443627	0.4119770740395233	0.576033698488184	0.31189727254419397	-0.12238644805087813	0.11983713654072288	0.41078454980755996	-0.09554823553313754	-0.04250855975550251	0.35911068918917305	0.386233840193814	-0.6798675581999574	-0.7030632103896935	0.24529290652116806	0.7014001315210534	-0.14413266808829026	0.6841136882970115	-0.5141223963485165	-0.585096122925238	0.06940987757798762	-0.8215939623185371	0.3898102075334899	0.10664796020843688	0.2941079091846416	0.16987893612362331	0.23802985475082994	0.12912216796165882	0.17013288843710314	-0.35209602620238717	0.5493846136936933
-0.07831044365539644	-0.3796693440286823	0.10018437791959516	0.3085372358542859	0.0708699904137544	-0.10887523563732307	0.2745086995347863	0.3822603795871569	0.9701823716139121	0.17333552761625304	-0.013944058986054064	0.296626316323627	0.006757901331725757	-0.14506438846986552	0.3724726397347801	0.5137992625256664	0.2995996864771043	-0.08579067506047867	0.24179065009434525	0.35621737663635966	-0.030019730028072365	-0.03683766711698577	0.36159310098380343	0.31845302293320504	-0.7457584691444687	-0.63282392034533	0.2159043537077273	0.7052711232252262	-0.09918992930094414	0.6772306152216296	-0.47657085763344975	-0.529260980805905	0.12166990982266919	-0.8918921966494893	0.39539017349635175	0.07848731222806563	0.25910010379787873	0.19023438257059636	0.1596156886406001	0.15042759816989043	0.1144157924313223	-0.310623571867371	0.5338152712813717
-0.08342647900174152	-0.34425756505225014	0.036447790929424705	0.28648869060203586	0.04010332605811436	-0.10960279728197882	0.4292321668676838	0.3712442542312765	1.0329368521436	0.17404596416715848	0.06562760561482242	0.36139200693779083	-0.07231464153232055	-0.1864270654286404	0.3154389884099472	0.41376617186237336	0.26011717032843645	-0.04520574834427761	0.342137872452042	0.2917490125889133	0.04515168560678726	-0.03402511873192095	0.36450744713484573	0.2419617705774586	-0.7697186776092984	-0.5668486350402147	0.19400703811303924	0.6862861105791597	-0.05608272550003128	0.6361210326761265	-0.4302246801781159	-0.48086916461350865	0.16109448603510754	-0.9183144655872463	0.397646017874924	0.05479067951199261	0.22214064375540826	0.182647599732705	0.08642998832494293	0.15386980075678383	0.038056423816357966	-0.2734828023992587	0.4824169843706816
-0.07592427231003937	-0.37017476392907833	-0.02272026926418789	0.2444573962522781	0.04193701430708025	-0.11128450316300002	0.5753909946309694	0.3625591024545785	1.0798512233652544	0.15327691247239633	0.16601781863003026	0.4381118298008123	-0.1403082397705962	-0.15422594514659366	0.2608672677480195	0.307242427729691	0.19860665489461193	-0.029108142068710846	0.4387137150200406	0.19306680612753632	0.13990370899846374	-0.03274781999567448	0.3748707402279906	0.18468803551094445	-0.8092868469238704	-0.4734485347874668	0.13794488980693193	0.6718003048418877	0.00827671328181162	0.5761345425935828	-0.3709443043687684	-0.3981280438444862	0.17239584092930144	-0.9151731025001565	0.3781707457398641	0.01953242093410376	0.17138970203063686	0.22231042874534598	-0.011623345820610398	0.17662144769032864	-0.002000033389902997	-0.2511496114606703	0.44208110472002593
-0.08055698546930841	-0.3672636171082343	-0.07809625969349929	0.2264628483303898	0.037434206969604276	-0.12678837147613836	0.6757601288529623	0.33818818183478294	1.0948934180556462	0.12795449503047535	0.27077190164711035	0.49764772818631425	-0.21962337914539934	-0.1415861768553174	0.20989053357242363	0.18792023134841718	0.14571762434847085	-0.019994628541616582	0.5144008358646994	0.09208529518582634	0.21759463425928632	-0.0485435782667009	0.38345312246368646	0.1208384734209971	-0.8090057030841964	-0.3878292956100008	0.07998172108089785	0.6399739674595617	0.07233827893207041	0.5123196116717591	-0.2865177343024741	-0.3056794722050018	0.2060744608560435	-0.8687703677419965	0.34286471734077295	-0.007461687602342275	0.15861285899036673	0.21711046689702118	-0.09725982174235408	0.17929863318140676	-0.04718789527204047	-0.2657293802619728	0.39556665561420745
-0.08783939878811986	-0.33423548619119725	-0.1489136597607137	0.24788450783024518	0.04525194341957959	-0.08249333220174002	0.7196207912133266	0.3022860093732822	1.0913357502766274	0.12225570614246976	0.38569147796542375	0.567802337427249	-0.28856279035780924	-0.09054261240401715	0.1797056432036897	0.039541299561296296	0.11273434667652031	-0.0037413351985320182	0.5743183004924071	0.00539645790074691	0.33398714678657515	-0.043102801746992804	0.38950463968954907	0.04659241056367182	-0.8005486321262755	-0.3246695990824499	0.008670715349601177	0.5935980883465531	0.1486950385445182	0.4068334687177356	-0.2225067178622789	-0.18059812238486023	0.26024018863724396	-0.8236254217546073	0.3226167266685766	-0.02611147473456752	0.14538532946507238	0.2110201215258866	-0.17997979101068853	0.16625649638008339	-0.10924705902811487	-0.2817152491020513	0.343390812407737
-0.11184070039799784	-0.29631436492762764	-0.22957682821403816	0.27422323863878584	0.06887072746714717	-0.0551846929590248	0.7384592699223502	0.27751696815427496	1.0761481546280833	0.12115577586848007	0.4892461546634112	0.6109479051615733	-0.33279535677748107	-0.04174546689535284	0.15072317558662862	-0.03778777893442934	0.057371495021320905	0.023920037143384604	0.617492635659644	-0.10548312167205334	0.43863587097521145	-0.04360241518348804	0.3544719750028604	0.013388458993517944	-0.770010171652991	-0.2154573827682884	-0.06119867767137812	0.5231604861557761	0.2444205874759585	0.29300630953655293	-0.1195703150837972	-0.060991244576959036	0.3320778102249434	-0.7697376528855548	0.30844758682181317	-0.06301292431101069	0.1344025196208971	0.1918459523170079	-0.26771635132601757	0.19220167434477095	-0.13871375200485145	-0.31422718746037	0.2835107606940276
-0.12253463305407788	-0.25164011531001446	-0.312201198479006	0.2821059355969654	0.13298386111468352	-0.04418427722298178	0.7180764829384054	0.2221620167821104	1.0742679698243944	0.13526468318621637	0.5872608889645599	0.6577633527213139	-0.36600722147025194	-0.007801521979838804	0.10588976957567231	-0.12446729673589293	-0.002548276650045078	0.004982524153970674	0.6414278030749309	-0.23704829658048293	0.5447271892369014	-0.014191886274174803	0.3305949704346962	-0.03305539613052225	-0.7329860237618077	-0.12595875299948162	-0.10839044235653553	0.4517378395682804	0.3735287260258072	0.15171985174468303	-0.03499693652476908	0.039278614150721765	0.43809932550556685	-0.6546927675617938	0.279803083462643	-0.10699151616352628	0.14687520868884948	0.16897327836029413	-0.33791032452907854	0.2170246929470129	-0.15326140665351365	-0.3232017465025049	0.2206370225399111
-0.1345619034657192	-0.19647765996536776	-0.3577030921147339	0.28034711607016	0.18825358832839884	-0.00046497104694112336	0.6902313800156967	0.16205265093425586	1.053266484632405	0.13354796481575845	0.6685786556136984	0.6533691454879735	-0.40267396513778486	0.01402479089048346	0.07689169909941206	-0.2020848631093643	-0.07123483067532901	0.024230902021657834	0.6262443669522735	-0.3654062554481273	0.5992049074148502	0.03037512631076066	0.26020748436007146	-0.048632908003053386	-0.6598851753785727	-0.053906599492164455	-0.14892852440116316	0.34606270344231194	0.5253382938816726	0.031241697066782436	0.06274493469575153	0.16435162778251078	0.4721019746393054	-0.5129346832852624	0.26873647026121217	-0.1332825286352158	0.14360792968933817	0.14778668897916586	-0.36215238055470655	0.22385613999238346	-0.17718184036594717	-0.340891256193137	0.12352215346790771
-0.15236956879166957	-0.14690413978573955	-0.3855818432289494	0.27887961804392447	0.2561453976482144	0.03689644321415675	0.643264584922714	0.09829017834119605	1.0089435452658924	0.11408636565064578	0.7413103479463865	0.6295220009847688	-0.41914160447766663	0.02785622767632112	0.03020869632149903	-0.26496388816190847	-0.13917155943444753	0.043393142745447276	0.5687810992373451	-0.46989543065208644	0.6195068919153058	0.04992573979775131	0.235053028003764	-0.06171415972680211	-0.5976866153013995	-0.0032834548933545456	-0.20726150274280472	0.245451105642741	0.6398757175148064	-0.08705344787176446	0.16063386730247972	0.3099443713805688	0.5114053120678193	-0.40303939505964453	0.2261756566106296	-0.1252016485540727	0.16075540194640892	0.11566806056830385	-0.3591201741542173	0.23666046122200193	-0.18371092358939597	-0.3757956271365655	0.028433530802917377
-0.17867331483285356	-0.10588470863519069	-0.3739370334457017	0.26507179570616207	0.3281559634508149	0.08452103433080801	0.6026854985071781	0.03377600947087289	0.998855727065831	0.09074433258459773	0.7881198245931123	0.6111697970445611	-0.39047749487970307	0.05400889897931822	-0.016717811319251857	-0.29924894020957965	-0.20417297824097486	0.07790070110444028	0.47285841618813895	-0.6029665373652304	0.6437725871389886	0.08364785227764929	0.18703390387304758	-0.0890330138760909	-0.5100249971357902	0.06140735635989606	-0.2435063691862142	0.13602081151465448	0.6841905382757927	-0.20409560090845016	0.1997347310572014	0.4336174719060787	0.5359148951409122	-0.29347074546172147	0.16675809422865145	-0.06874415524781702	0.20014096515869864	0.0926980383893209	-0.3438023381734065	0.23348192178787688	-0.1961151515439678	-0.4048303912956787	-0.061255344703086335
-0.19202923702555236	-0.06789999140878952	-0.35981115534155633	0.25199431909295905	0.36754487865865604	0.12022509188491907	0.5844026134188598	-0.021164512470575367	0.9544547152636611	0.08148452297540233	0.833225844867974	0.6009877020993348	-0.35455091762105456	0.09637102678824427	-0.05738425133075509	-0.31991985753277763	-0.24688365778454177	0.06812675430681812	0.350841292888615	-0.6925064197263779	0.6563058462491539	0.10638744969197496	0.13433376013510775	-0.11603949642749245	-0.40809985823855727	0.10743093873222762	-0.27598430252360634	-0.004811070865581102	0.7555992267362425	-0.3094116318995842	0.21297539031973156	0.5570581303641077	0.5340398606454217	-0.18293541885560063	0.10813675287733449	-0.028174087081377298	0.25208634487892756	0.06947226735668602	-0.3222254858068735	0.23094950948963294	-0.21710295343976377	-0.4584823801438672	-0.1458209209840629
-0.21156888471421437	-0.07830864492976	-0.3471777039125822	0.23706817613501802	0.39309216136296715	0.1783807007715033	0.5214409483842696	-0.07391543178430038	0.9057131625432596	0.05648151871322689	0.8421366869201643	0.5766032800592317	-0.3347775472715174	0.13539149567074582	-0.09243240878897228	-0.2945971136534181	-0.26708678112071627	0.05498203699549885	0.23739134446010857	-0.7876195096927031	0.6601128350762198	0.11587685705144588	0.06507413719595326	-0.1391726468665177	-0.34257364150403735	0.15715299791547566	-0.29054772480223484	-0.10987708487364947	0.821879101961067	-0.3836010253101112	0.19092974667486126	0.6603274791554876	0.5401025718110798	-0.07292084683675523	0.038093061422583056	0.02227888090973079	0.2962845110490426	0.06160563251262645	-0.2979666983422491	0.24320825067370805	-0.2324002374417037	-0.5090229780873757	-0.2263676932608742
-0.22558781937748362	-0.0637594790598532	-0.322896453704467	0.23945864601819916	0.371399127844381	0.2300979874266064	0.4806997141723638	-0.13435052291624178	0.8600178673352736	0.05713065603382313	0.8222688627294501	0.5347143309352813	-0.29690506927159516	0.10853830842524859	-0.13117136306169513	-0.2642409686231472	-0.26178681136789705	0.07828511720947065	0.11349549578695547	-0.8503384577193623	0.6541835195808917	0.10881547517928758	0.008168802383941765	-0.16071475985862724	-0.2675539680636021	0.20191476613508968	-0.28294414894959674	-0.21179980595449016	0.8710104346866402	-0.45082585993883945	0.16024779093063238	0.719793800174416	0.5284359665233543	0.004416661800404567	-0.02318361732225584	0.06444048201299124	0.33578096373040695	0.046754422368891345	-0.243658549443807	0.20544811666589274	-0.25251554719269925	-0.5318025699183769	-0.29475264905725784
-0.2378475968747698	-0.05796526374175197	-0.29290936944459756	0.25521178809574907	0.35502234748072187	0.2803664409956904	0.4788425767215405	-0.17738654744400234	0.8098194399898416	0.06158357489065121	0.7991662534407837	0.47836183312049724	-0.21444991421543333	0.11219580660786391	-0.14900624573307789	-0.23736521452425205	-0.2572871069342889	0.11791344147202935	-0.0006429026846161923	-0.887023141441299	0.6078037219992101	0.12134381191861499	-0.042747751869572616	-0.16978351502125333	-0.22297812046509136	0.2582460533479119	-0.28042312906288963	-0.27860473363384874	0.9231227636664396	-0.489453228174696	0.08060213365222224	0.7818649777190754	0.5454853065971801	0.07447075176451196	-0.11276243327057922	0.07842000447964909	0.3586131054128088	0.02998750910821174	-0.19974586042995063	0.19431273809372643	-0.2763206506329006	-0.5333593683701093	-0.3525105058687116
-0.24269507873365237	-0.06513621609637962	-0.24504495754318287	0.28920179224052145	0.3138354696848161	0.2880072534302448	0.49765967021143337	-0.19647942186758033	0.7345227301108348	0.0443444977264973	0.757625315819989	0.4128630266839431	-0.13818931293505335	0.09311842396277026	-0.18656339308013759	-0.16307594348106785	-0.24903827616985091	0.1478116877695425	-0.09852256872660947	-0.9316076144720598	0.5426958124097832	0.12513788593676103	-0.10741270830213137	-0.18304875561192244	-0.1957887217519339	0.31582536296789354	-0.2789352526304817	-0.3489573545000777	0.934084776339354	-0.49703982976547334	-0.005423336237853205	0.8076252565403278	0.5450725009092194	0.12681334114236545	-0.216108565551358	0.12662632882283553	0.37483148233256425	0.009631780492478207	-0.16461220574833493	0.17492327320128578	-0.2693921784328867	-0.5496097777149325	-0.39343858133230963
-0.22306777349318865	-0.07525094569793664	-0.16435979780828044	0.2848408182822227	0.3069699595042551	0.31938256893377315	0.5058795434686789	-0.21569897387815734	0.6579248607215874	0.004369700336123811	0.7145750249153475	0.3496474627916687	-0.09166969986007181	0.06893776789912225	-0.2206196097306535	-0.1311245349562374	-0.23412608854714465	0.18034344628999274	-0.15718424947946624	-0.9875899791981	0.4354535153902078	0.13547938876227766	-0.1397624018774644	-0.22590557911028913	-0.1823315479785485	0.3370717870221364	-0.2646441976628834	-0.38767521544823313	0.9487657214704587	-0.46419892657047174	-0.12019208817238387	0.7909482099496115	0.5297809747466548	0.17636490020323065	-0.2975617794880775	0.1389516969832428	0.372386369539476	-0.002757135943831308	-0.14162688247757774	0.14333834467710077	-0.25638399656486477	-0.5551854844822155	-0.41807201111871617
-0.19157714921596275	-0.09054327040004745	-0.08497899951354464	0.27539737319131635	0.2401520498105009	0.35377286368116245	0.5050059854056362	-0.19882097745931154	0.5466824912612986	-0.029897249250416046	0.6591223804213828	0.26228571768635384	-0.04383185560901719	0.06803402789153087	-0.2715450863206083	-0.0665559455175601	-0.17277442163858206	0.22505429854832001	-0.1949066597834014	-1.030858527707543	0.3000866844405442	0.10357769453008828	-0.19990993450227262	-0.2770465928142919	-0.1569965241160027	0.3522423624102016	-0.26601345486791994	-0.4430681673218301	0.9569876405916627	-0.4581975629889762	-0.22300291784641493	0.7755448762855695	0.4895260365773737	0.20271052906469716	-0.383503880813223	0.12394449145534245	0.37350397697421794	-0.01350939931604601	-0.1413478357841936	0.08900336018255124	-0.21408749874339125	-0.543690168291484	-0.4287269230820726
-0.1684257890842132	-0.11984138886060887	-0.036763720408176895	0.24890617505537413	0.1894958107798624	0.3777809723834975	0.47428654020108496	-0.18124081559245123	0.41984357700440195	-0.0699530103469214	0.5925896913123418	0.1722730315015591	0.016295288949410708	0.08146049102914939	-0.31564540859756	0.0004859984644384419	-0.11192414391402217	0.21980597110074132	-0.21732122198191695	-1.0759121859480318	0.225879040514749	0.08199631035453415	-0.254865305626473	-0.3291155224421048	-0.11600515403506646	0.35941556967306665	-0.281772343731819	-0.5072300557254344	0.928092809539851	-0.4497537655290775	-0.3501186724812122	0.7611346011758446	0.43957397510279633	0.22696410959303676	-0.4486345241213935	0.13322192956100426	0.35352248671466197	-0.04392882527417119	-0.14604968261374288	0.0511245118000941	-0.14571814764525573	-0.5411118399550745	-0.407597348090636
-0.13366244942290353	-0.13346060514920238	0.019884229836608543	0.23923879357734737	0.10719213244597303	0.38913603279879055	0.4602684587147984	-0.16763748107516507	0.28740515008472445	-0.1145762439450659	0.5304483135392304	0.06973006082105845	0.043873138253568325	0.10107619007639719	-0.35952014736802174	0.05541420371014869	-0.04358088338409046	0.19376876407767468	-0.21954376549171	-1.1285449246198085	0.14023470606826052	0.07782977951317949	-0.27278946468343707	-0.38252386257571414	-0.06826538853868132	0.4045228425352714	-0.27396131763622195	-0.5364947696357635	0.907231666771871	-0.42782179887522565	-0.45815016603873726	0.6986182792665061	0.4068205129957695	0.27906883924335196	-0.4952224604126066	0.08084881653647784	0.3286563153423815	-0.0558932336617471	-0.18703403839393803	-0.01598507811881007	-0.11048990468235045	-0.5036086858653619	-0.40448947324009055
-0.09413899679078598	-0.09979977413403375	0.0659372124871801	0.25592239474667133	0.002184727905953354	0.3725170243430203	0.4459485220466369	-0.1400066640163988	0.11906307228423582	-0.1293455060026225	0.4650543518917959	-0.039796956876505626	0.034149402546967064	0.13779927252464177	-0.39268468254705424	0.09245162761724195	0.03431436808671789	0.12433492189903188	-0.2111551454831225	-1.129273731301828	0.05172494922935642	0.018252570196744967	-0.25920297744624965	-0.43425362688996644	-0.014131193593452917	0.4617459609135882	-0.2757415679520182	-0.5590165484406711	0.9132184290320919	-0.36884580334582406	-0.5288111389637182	0.6376192326647192	0.37251518257804833	0.328968464012652	-0.5107370488887338	-0.00172864423935154	0.273636921125885	-0.08098976872351696	-0.21987935868837663	-0.04649431499223097	-0.06862999080813212	-0.43748154073181755	-0.3831682950497385
-0.0501323030017265	-0.05433299504169239	0.10829432160347616	0.24503391333401314	-0.05512885062730113	0.37772677986282566	0.41032581189521755	-0.10748004394557453	-0.05475961887335429	-0.1631764888913799	0.4144861156933809	-0.14978483653553526	0.001649017150976792	0.1648351389515754	-0.41809854441562566	0.12279239310296372	0.12116536390121091	0.09956321793179528	-0.19859249192442568	-1.1329805489895364	-0.006861066763921797	0.003576374750744778	-0.24333131439167235	-0.46031848697208194	0.06386030970316975	0.5203511840445224	-0.2735349946300932	-0.5480942313321157	0.8931198476493079	-0.35268516687129464	-0.5681188312620753	0.5810832760932513	0.3388794960263818	0.3747279080655541	-0.5044310336258799	-0.09246611233456019	0.23135476656784676	-0.07027010326859874	-0.26999197853089063	-0.1030403461357706	-0.025112850412696203	-0.3446849463806648	-0.37784768710831773
0.005834060965145193	-0.013178405786109033	0.14135636664314133	0.21862575543888738	-0.11329173804529573	0.3476886918615096	0.4135648910481741	-0.08780645718428234	-0.19921933860607527	-0.19841815289347126	0.3470160208105658	-0.26002670760557056	0.010601126527063394	0.18368567319886409	-0.4581076591540535	0.13622092100822425	0.18020732808226614	0.06587806559432183	-0.16111807825243374	-1.1184417465412477	-0.08389526177507539	-0.023544604334280277	-0.21694300109315146	-0.5027116736660941	0.13576938714785497	0.5964757074386896	-0.25538175042538364	-0.5790593014643469	0.8640237165837045	-0.31440721019831464	-0.5936281192385904	0.5123344879421436	0.3031187261730308	0.42484613688670914	-0.4807256879060965	-0.19631517437058155	0.2081772833960413	-0.05020464462667974	-0.3065215294981771	-0.1319896369271974	-0.018669751114649597	-0.2628627476127659	-0.33943536164647076
0.06180191636127379	0.004723088529927198	0.15363471854089628	0.19910313095443005	-0.13267771830797104	0.315161884147191	0.4111829012291464	-0.06405885127699203	-0.34353115046757277	-0.22980341546551225	0.2860891205143896	-0.34399988940925563	0.004729719726278714	0.22640650462905362	-0.46645926186096764	0.16520804373874506	0.22142513262301536	0.021802402021274665	-0.13033892940774788	-1.0995445274159716	-0.15271422181234243	-0.04429890213503618	-0.19648088518874127	-0.5555824648789955	0.19579176177568763	0.6642471885594954	-0.25228408211942605	-0.5890519044081459	0.825141181888673	-0.2872840054425395	-0.5833601844327466	0.451985502164178	0.30045398677574753	0.4692214297864388	-0.43870169885763277	-0.281204701027846	0.20206806571768232	-0.04284048551509218	-0.35205206439027015	-0.1105518760168778	-0.015271409319231433	-0.1997315461141377	-0.31380048580706976
0.12169823009719494	0.03848348976239049	0.14806974006827509	0.1338280564108316	-0.15251920074714073	0.2992097412966991	0.37628918787329046	-0.03437593386180635	-0.47899900276904217	-0.2623226344831916	0.21319980166411537	-0.4395367485427559	-0.010523977348047003	0.2352697070569571	-0.46876898631907726	0.17786694685679957	0.28885971936151866	0.0027254981807561724	-0.09393313234121517	-1.0860645733252619	-0.2189850501241047	-0.05453606508311182	-0.17993057779049978	-0.5820031101779306	0.23913935580162377	0.7142090214148512	-0.2546485123972156	-0.6012041414475262	0.7707563486595237	-0.25991003737520824	-0.5255964797512971	0.3745397224784407	0.24338308082039237	0.5039009208229241	-0.33548161104213114	-0.3784032988016195	0.1863613644909413	-0.023484718432543968	-0.3882855247534799	-0.10353842902286965	-0.00874049739167812	-0.14131359553247713	-0.2764139471008943
0.17128435592480531	0.058097782891811146	0.12717523814321918	0.06188730089741619	-0.17682405489040676	0.2620758981621545	0.329710914376554	-0.019803846664051297	-0.5934476782348455	-0.2869316127316873	0.15421121528434079	-0.5196033803893126	-0.06303484652985258	0.25236632543476234	-0.4398880312799364	0.15175855108591457	0.32615900933359904	0.004663583918457312	-0.032697426934632415	-1.051479769158619	-0.2722313336677339	-0.055490145674500516	-0.150470393584268	-0.5852049362611413	0.2863964200810564	0.7623392228985431	-0.21929883202271822	-0.5948259235561677	0.7689506530316426	-0.21521412714650454	-0.47474527329669175	0.2864109960171737	0.16599593946808602	0.5278247156210852	-0.19653858231738797	-0.49703912992205196	0.17615557299792278	-0.0004963478586550857	-0.45371094315431043	-0.06842888423651346	-0.04427512666523039	-0.06632577828595942	-0.23563894130398486
0.21197439489945177	0.08543695181131557	0.08596357817055508	0.021539953726187312	-0.23672293461544097	0.22351731617769205	0.32918922758354985	-0.0270053947713755	-0.6920028113311465	-0.29787319675084506	0.08429441461770378	-0.5800478512406362	-0.1275048918491313	0.293733830343332	-0.4253247360734994	0.1360171825154388	0.3844421142091371	0.015882146650521265	0.0010724310879726556	-0.9829600629422446	-0.31570834312873686	-0.07899836665291779	-0.139062896479005	-0.5915931040456452	0.34267113998546533	0.8397573418739774	-0.2141529926433992	-0.5606395162346329	0.7583956546066657	-0.21963967514020516	-0.41015129908428155	0.22855849631634664	0.11053079914338489	0.5414578870552573	-0.08633658505022397	-0.5990031121072018	0.18593444003500492	0.03883099734909599	-0.47780156403344043	-0.05236551727071489	-0.11838890411261897	0.02036303315186033	-0.1899714542690075
0.2246283061520465	0.13850414040969786	0.03725243487486269	0.004727027591657701	-0.2677956029973412	0.1915879529085786	0.30763806196624377	-0.04286446290047789	-0.810801947928336	-0.3026009820362239	0.025043667871212132	-0.6419713499175216	-0.22157749282340586	0.3344521064895898	-0.35290177793596816	0.07227018453554805	0.4133126454663641	0.009627527839433707	-0.005168376690121877	-0.9051143461918144	-0.3507585395134978	-0.08331162290947577	-0.11087460725309084	-0.583632124505239	0.36534153685580084	0.9127965406972341	-0.20695483996727676	-0.48147950478903734	0.718148566816132	-0.16731370492409017	-0.32568188273292875	0.1523025254168383	0.070494684607784	0.5390535581516641	0.04559100860709262	-0.6550286771933932	0.18825995061502035	0.08863140736633854	-0.49961028933609786	-0.014292110580407075	-0.2193322386624012	0.0704519393928612	-0.1660102678542012
0.25539447107332275	0.22385135559884156	-0.014655504310070172	-0.0010503950645055341	-0.30499000078111027	0.14687545016704745	0.3185016829385216	-0.056444720154479364	-0.9074099258288919	-0.2899555796787169	-0.026652055017141463	-0.6850332095622805	-0.32315370610103605	0.37764594651456973	-0.29251708362223683	0.03189798970046339	0.43757882800082887	0.012011504248545506	0.016864126929037365	-0.8074411000403987	-0.39237644095612334	-0.10456529055168165	-0.055658281065222893	-0.5587700568007552	0.37155157485084006	0.9778667253557332	-0.1843154911789524	-0.3758591723803025	0.6547694222841604	-0.11535359088001629	-0.23059215900672622	0.06006065887496896	0.034226572506141625	0.5206967485056707	0.17295625477121906	-0.7285011979389988	0.21532094140733582	0.14552338662182845	-0.5552568586658204	0.03125391201206906	-0.32876345977569954	0.11035370465777675	-0.14971874459951046
0.2683335339776892	0.27090731020246844	-0.07900574465879892	-0.04337641420339104	-0.33734494557660033	0.11519767421836431	0.3234847203804355	-0.06455863199820519	-0.986418872584303	-0.2539236994805062	-0.08205611913345799	-0.7165758886792659	-0.40271575756232725	0.390780579659844	-0.23770279802874777	-0.02360492484154108	0.4512616334351322	0.01666705682409788	0.011747278947905553	-0.6890233346603771	-0.38902342841732684	-0.14728349794637685	-0.03480114059561087	-0.49227617519610983	0.37070300493266006	1.01168808777495	-0.17566836628655946	-0.29197854072706286	0.5972574223512401	-0.06933438537726808	-0.11984980068853983	-0.019192204111089645	0.007946703267460706	0.4878780176839122	0.2659567474019578	-0.75727361589082	0.21663022921004912	0.19009505224061632	-0.5838603283426057	0.09909614715974631	-0.40825156695229303	0.12424619722775354	-0.11089418840340586
0.2777504664156179	0.25766137334356376	-0.12518531071723504	-0.09010901136725306	-0.37630460322807047	0.06739948597760284	0.3003604749269432	-0.07497058088507125	-1.045925826294971	-0.22363003909848497	-0.11494752268798869	-0.7717830254710739	-0.46104468997115183	0.37089268863225644	-0.1791465206971971	-0.03958694281171815	0.43132727276966154	0.04271845028555928	0.032802708388037026	-0.6044045518534167	-0.3941237979923221	-0.15106474262550723	-0.04434569485164694	-0.3941834759907276	0.3539361148555617	1.0012927847094977	-0.17666839168614176	-0.20154159988493303	0.5156669202084178	-0.04575058441284201	-0.007450300413420863	-0.1037413874802315	0.02023744581483266	0.43819070276149974	0.32689010211637415	-0.7534337347727618	0.25624311583394127	0.2872243709555002	-0.5828057837127384	0.1408513991652452	-0.45318394145471	0.10926672117499414	-0.05465775537365218
0.2795371457435568	0.2338644145530929	-0.1529857001330105	-0.1342182175790197	-0.4062863542027449	0.010213660989168469	0.29726186922869013	-0.06130054094330589	-1.102542882242803	-0.19708426011355845	-0.17053963798871322	-0.8024015498270843	-0.5443668518359324	0.32666990811783647	-0.1292336634030385	-0.06541016944868142	0.3753945237987121	0.0860193888202888	0.05368382135499111	-0.5012626424034108	-0.39658046781886747	-0.20058964515338512	-0.058073765561172185	-0.3275582524176824	0.32744641929639184	1.009066423712182	-0.17985543574453172	-0.12516241754316598	0.43451379212601215	0.0010276149920847618	0.0952576322708968	-0.19785654122604532	-0.017622813585489942	0.39187778956054925	0.33516630079899273	-0.7252123535481766	0.2680179933143616	0.370595586452675	-0.5664444816440108	0.17618402640209924	-0.4862325432865635	0.0722197066552579	0.00025147068287775245
0.2617722988704625	0.23631636803444694	-0.1480018620172229	-0.19698809057556704	-0.4270874828562853	-0.026432626355039356	0.2855564162914875	-0.034512568610894356	-1.1721541997798044	-0.14340121555948931	-0.21566686123572568	-0.8274688503700034	-0.6502644783379258	0.26988826009248984	-0.061534173243051826	-0.10769023725752051	0.343991450176644	0.12131117349377578	0.045123380436817975	-0.40779315998137144	-0.384579153045345	-0.2438147738359134	-0.08513334738523397	-0.23467742411712048	0.3105968743985438	0.9837141910578635	-0.23302875562245057	0.01333875964033151	0.3568525822087353	0.009692711292722481	0.19296930954344155	-0.2981187112363129	-0.046914202752245934	0.31068464992609	0.34246127728941284	-0.6967530859486881	0.27265238105403217	0.4001694046149371	-0.5403948526076271	0.19354495530673765	-0.5099575930275334	0.05710350351518188	0.007889554797246508
0.23840925200549273	0.23800619558985522	-0.15369226239436024	-0.22980396016780863	-0.46129445965355054	-0.09858120608902946	0.24406845806289734	-0.007947778091932515	-1.228219233469273	-0.09966687745446343	-0.2617101274629636	-0.8400800319092298	-0.748237846073232	0.19847968573722824	-0.026170198875749746	-0.13132867817388053	0.2926766009874832	0.14682930237350533	0.03453707083301398	-0.32037903447912786	-0.40301822612944216	-0.30292822690641874	-0.1428930644259919	-0.13288946319141595	0.3264130872256117	0.9734024847754785	-0.2492783168669373	0.12428806769527094	0.2935146884695917	0.005943456825126564	0.28699387661556586	-0.39843251705405097	-0.09884610841388593	0.2575620382840056	0.31153298330936774	-0.6890600633308843	0.22930331138997145	0.45465062308920573	-0.4948433063611869	0.18814927275967488	-0.525085007834334	0.049988969115540134	0.02233910424737761
0.2012079547261813	0.23191410557696363	-0.14349877263723826	-0.22005067968657702	-0.48700999648006926	-0.16665858311318676	0.2020258840246087	0.012695751262057933	-1.2680333106113193	-0.04495019870709562	-0.29131491051275127	-0.8162553882402268	-0.8746488640912421	0.14809520167552445	-0.003695815420904054	-0.14928235375520488	0.22100730830301227	0.12833964433158726	0.021204929228743563	-0.2719969610889748	-0.4191689804703782	-0.35993133490712187	-0.16610394281839863	-0.0399922902654964	0.33735897851881824	0.9638896879560075	-0.27020834602438326	0.21034228146583978	0.25233133297630034	-0.022099643844401853	0.35575913707741136	-0.5085056523513225	-0.08831832624044028	0.20426437504480233	0.25027197618521124	-0.661624211803675	0.20329577055386222	0.49551694641706023	-0.45435436025177073	0.20868946304811628	-0.5193274592269097	0.04291550575019394	0.03233221592311611
0.15597151016003724	0.2290181816050599	-0.11323035908321619	-0.24509051138404914	-0.48352159180261445	-0.2070901784849203	0.16373053149119046	0.04491517468208037	-1.292937701325329	-0.006256617549184091	-0.33845023635334465	-0.7981218973947963	-0.9599075033145426	0.10294689013686983	-0.011549881171838847	-0.15795236963211948	0.1437113147758468	0.10584009853852061	-0.022037559237673542	-0.22064349449536785	-0.4354838992584783	-0.40998329591318783	-0.1987651092876655	0.038134846895164394	0.3733582947195429	0.9237451338114365	-0.29868546515871464	0.31012273420002784	0.195801632004678	-0.05831411349606277	0.43159882422313955	-0.6072227948308712	-0.12473323129254672	0.18354090606840995	0.16953617092586432	-0.6253182612578964	0.1612504442190617	0.5350899937855024	-0.37834429455767415	0.20920223449162614	-0.5030962177227609	0.024483220127089034	0.026869395829612425
0.11446891647098667	0.22323300726830958	-0.07115961850357995	-0.26339639214322924	-0.4795030526689784	-0.27299787761252226	0.10572772523513455	0.09117939591809268	-1.3327173979452505	0.037036734346224946	-0.3640744011139526	-0.7616456205483493	-1.0207485733576054	0.03519430033672075	-0.027805679297797155	-0.1717931502762575	0.06883644379485548	0.057146349137479	-0.04996854441177958	-0.1822327522007895	-0.42324402673265116	-0.4473755412525347	-0.2242801441407704	0.12883231999576372	0.4083012441401159	0.8653196006729704	-0.2870541773316363	0.384603147401274	0.13118040489694105	-0.08154277105389876	0.4925707508286104	-0.6725076943865214	-0.17131066812456777	0.16217670041825866	0.06041998885958568	-0.583421284818862	0.12506245805429386	0.5532564640967719	-0.32405347363510206	0.20924089890771408	-0.4742904306009896	-0.007484580831658807	0.0327228451707999
0.07451638926381786	0.19696042125355454	-0.018438333758356223	-0.29646941421891804	-0.477138749041472	-0.3404566399373835	0.056348902531779196	0.12104955745274903	-1.360739672259435	0.06284816894735265	-0.3968648508186706	-0.6858812790924798	-1.0693315325443815	-0.04182847566297246	-0.059080952609981405	-0.15285850258763853	0.004314581910565304	0.03661522623498942	-0.0812190360484594	-0.11164626392465764	-0.4217819245450567	-0.49634301711999784	-0.24098963412784924	0.22226823471329524	0.4465398893752687	0.7860716601531353	-0.259120377615275	0.4550854571584429	0.08131248529240317	-0.16612219839720618	0.5364296749973926	-0.7258552531541411	-0.2523848738883886	0.14784622099090877	-0.05082789899446194	-0.5686669349313874	0.07677880701642625	0.526560782139532	-0.25274553883573414	0.23452980678919153	-0.42801003992962805	-0.0032046741638867447	0.0363360557174468
0.017364829766142245	0.16149546838105927	0.03933969559946403	-0.3413165214558436	-0.4673785671863625	-0.4047387195292832	0.019006159508765517	0.16919340624993628	-1.3839587011284618	0.08208782750734794	-0.4180848705850801	-0.56445510348336	-1.0981276111972957	-0.11561461956462808	-0.09659210598655091	-0.1853975716041727	-0.04533273418164936	0.012040677385964654	-0.1361759577092458	-0.07160452184748795	-0.41421216421038665	-0.5622184250338277	-0.23962230634571863	0.31666400906103787	0.4863622626367836	0.6813893552941741	-0.19131759389816883	0.5011554958740827	0.03652935237637674	-0.24471539993110064	0.5864723733557147	-0.7713306983647692	-0.2994408624689103	0.1293516084319057	-0.17418310626325217	-0.5787657075051907	0.0009042719375953412	0.5007528847823106	-0.15127480590805428	0.23715693710259553	-0.3793058674210597	0.019629780677556604	0.040637192712345734
-0.03737230782941599	0.18206001290694668	0.09196460511586008	-0.37507898172762383	-0.4865108059424837	-0.4765817899685495	-0.01893262615140059	0.21581158827352534	-1.4077836866999343	0.08832624224442617	-0.44059251808234434	-0.41317283275426375	-1.1187559936956908	-0.1504588988258514	-0.12963507672041916	-0.1848989505809085	-0.10564247521835066	0.013016777098528942	-0.14705926650617526	-0.050362734171465307	-0.3928979992144512	-0.6167699113072299	-0.2399219671854472	0.3767497881731992	0.5450206859108353	0.5962455835931812	-0.10571023646723265	0.557310693280474	-0.04319193948325002	-0.32742674877877304	0.5949402430752472	-0.8172390588326955	-0.3446077627520495	0.11414823373724108	-0.3109822335785852	-0.5980324156232741	-0.03764724405372771	0.48993620658892834	-0.008991766009774449	0.19203844241387344	-0.3485147572664496	0.009424884101491834	0.02904072843669262
-0.08015155052908389	0.2566956883526716	0.1291124029726735	-0.38027049422563175	-0.4541347692664236	-0.5392954809893579	-0.02470285069567106	0.2468415508102734	-1.4241502477530013	0.08089951756673838	-0.4805057813108837	-0.22814055730589047	-1.1184309703834179	-0.16402217562185373	-0.17182715051872657	-0.2046228117397902	-0.14841639303737755	0.028385855199270855	-0.14779463721362193	0.023261673189304537	-0.3751013735095339	-0.6757661951612786	-0.21934434028961922	0.40207506829527395	0.6220035214526385	0.5129943913514649	-0.003893278130403466	0.5785608277097681	-0.06468861432579946	-0.4013774285559647	0.5995048936266125	-0.8513243571335124	-0.44428276914219467	0.08157689004142119	-0.40974435262214276	-0.6235479741994213	-0.07242772602888817	0.4251518186007834	0.07517390563880844	0.17327443550542204	-0.3161295309109149	0.012061169227127263	-0.023186443137842398
-0.11851794272166771	0.3372983904150341	0.1591734052146536	-0.3758530256772694	-0.435991512988529	-0.6127868032094234	-0.05927029876755181	0.24241028836020387	-1.4360745588432182	0.07005097014278686	-0.5191751013240542	-0.03181311240487368	-1.0764692585233195	-0.16378201774082987	-0.20285240211121894	-0.20643274129826059	-0.1870459453039514	0.023890645753069713	-0.15184107151225118	0.06298903572287189	-0.3898564482567502	-0.7061863443321515	-0.1834583955255699	0.45206444543153645	0.684260879497326	0.389457504293396	0.08515440931645188	0.6163027889906947	-0.08144905240317049	-0.46914302402577696	0.6071259533838766	-0.8783473661556176	-0.5015917979662226	0.05957902630668353	-0.49850448488349314	-0.6300493026728673	-0.11481126524436587	0.34176820252914764	0.18900109506457435	0.16887144267855195	-0.2888652682016262	0.035327874285847334	-0.0708448364342547
-0.14438803405666312	0.39120561052069386	0.1676812467595572	-0.36443408048364395	-0.39600316241267597	-0.6808240145020538	-0.11869890823225418	0.22085678189376895	-1.4088530641901855	0.030820369202895537	-0.5528361514581321	0.16466404718797997	-0.9796723542589261	-0.14872886173508465	-0.22413432608592854	-0.22240035106354522	-0.21521633851144548	0.03229170906885369	-0.1556148180185072	0.13697345152521917	-0.4044927674573418	-0.7390018447750204	-0.09657026794143789	0.46663025940416974	0.7569310566253733	0.2798848393343911	0.1991007395059989	0.5909937802331718	-0.10398065952001681	-0.5188106916394171	0.6220642941933879	-0.8949679451869743	-0.5431717523307614	0.011625410923340624	-0.5935567649490174	-0.6546566208147951	-0.1421637369268191	0.27552002696999867	0.27211742994488886	0.16638258801088002	-0.2413048543215719	0.052250978748073426	-0.07914359676414046
-0.15999843920240744	0.46750390627958127	0.1888542480929191	-0.3845471074671543	-0.34668766621375613	-0.7061752506987709	-0.18614648244815926	0.22677225176178156	-1.3617646415752755	-0.006255121893287749	-0.5892562516617577	0.34463301164911303	-0.8593628591298252	-0.09966129884384245	-0.22765844175397137	-0.2607682674640459	-0.23089265529595648	0.026799011126045214	-0.16810965734916417	0.18478835381075814	-0.41880816488922495	-0.7444202105506253	-0.012199581531658992	0.46983334717775893	0.8378740563986569	0.1909613037237311	0.2637742379459531	0.5490639947011154	-0.16941309117916625	-0.5795761905083319	0.6141314091206057	-0.8912118043959477	-0.5795673383537877	-0.0021252268284610034	-0.6657589925591472	-0.6857040991340619	-0.1504376754550355	0.19127275172734076	0.3552963633216401	0.16553258674241436	-0.18554006397110462	0.09010000833839611	-0.09444634816262412
-0.1487104365959171	0.5136762753088187	0.2029291229030577	-0.4251191397489868	-0.3018355417189332	-0.7135512814741447	-0.23970294288175403	0.23973031973750442	-1.323128097315997	-0.03745875291969866	-0.6350466804371695	0.5006205745519977	-0.7319700969738194	-0.045711961041537436	-0.23593234347531702	-0.30562335670016944	-0.23867096317750938	0.05917690135313051	-0.16997929561623598	0.28022339985581	-0.39814735668031176	-0.7758821345289462	0.01611237736898688	0.4829343386209747	0.9441802678241562	0.06262647841114506	0.3402474090421698	0.5096864200356521	-0.22407508540116328	-0.6390422771087368	0.6020280807766311	-0.8705947109870673	-0.6420948803196974	-0.03736982842248554	-0.721567164435421	-0.6911158836475455	-0.181542171530382	0.08928693737473717	0.47514724953950854	0.15172359677572397	-0.11747631109922732	0.1194567317429946	-0.12275083563035394
-0.1514764509176652	0.5674963872802565	0.21403517470014893	-0.4408227299451311	-0.2880929792212111	-0.730873013335929	-0.2975243018846364	0.25139198713186756	-1.2651048780132688	-0.03143873793571015	-0.6715285782480684	0.6530708317966335	-0.6043688772213509	-0.010519664891164302	-0.2735026498602551	-0.33507680341040214	-0.2339258340081881	0.07899557404430979	-0.17350360104749157	0.36015453032459754	-0.3831920480046511	-0.7860416718561389	0.06577237465980888	0.5155904986385293	1.0164948677304335	-0.031537455128530054	0.39280956753070007	0.44679940945468805	-0.30554199901210566	-0.695007599413321	0.5552274077698739	-0.8153039300605899	-0.6483845504888631	-0.05402287904847923	-0.7659965546962586	-0.6991751329485864	-0.2059156768329177	0.005090526763851927	0.5438843187254612	0.1418677893346813	-0.06066507007811732	0.15913335061968598	-0.13631137462317927
-0.16274802374702044	0.616047581107199	0.22270280819284966	-0.4759072316901758	-0.23504595835208222	-0.7333531952295742	-0.35988229243199643	0.24770347023997719	-1.1756674665470217	-0.030717877116434106	-0.7108531659935319	0.7787565711431295	-0.5106119868109997	0.038435889564831606	-0.3071747479288879	-0.3383688353935425	-0.2018316563757375	0.09514701603481182	-0.18629404259817584	0.41998044671375323	-0.3601983172743872	-0.7907057049769343	0.13340332332056906	0.5395927243500779	1.079011054281306	-0.12727171545609733	0.4254618111001055	0.3426897124608014	-0.4002003957158783	-0.7281274303448965	0.506134270758202	-0.7994603161573066	-0.669198824913136	-0.048021746804133625	-0.7758998339681582	-0.6680061881408903	-0.22818386635831361	-0.09392991668386527	0.5956791536155907	0.13379952929633668	0.003622517668044306	0.2307930241296538	-0.16011073439546536
-0.16524676913489117	0.6632661609775383	0.2224658478719695	-0.4803078879930617	-0.18000304099285597	-0.7343536965472753	-0.4026127740997496	0.2384000916513404	-1.0574925871177012	-0.028407032102487843	-0.7220886102813804	0.8706670749180365	-0.3886396398931345	0.12648792114374516	-0.3651302838502404	-0.3114332629608504	-0.1744449660819777	0.11527357081465336	-0.1775375982166979	0.4515305388845324	-0.3136120058099319	-0.7901827876145049	0.18948909037938705	0.5608785880263178	1.128663919190115	-0.2111604839876351	0.4416614788963778	0.23016815753071743	-0.4780093663585901	-0.7293736309627354	0.4609163629716547	-0.7353563226624593	-0.6444178154197037	-0.06269884752510123	-0.7796913194237007	-0.6230886812153092	-0.24204267378969488	-0.14120596329193136	0.6175056803360821	0.1042626873354949	0.06670594730153315	0.26969330181593115	-0.1490326852179847
-0.15153379396705707	0.6969573393426935	0.2521412355486028	-0.4662160952580143	-0.13528172737948777	-0.7049172100403208	-0.47748270766077916	0.22039138553283627	-0.9105134627236892	-0.01903856082625623	-0.7257346691104954	0.9062685492487196	-0.29413756560903964	0.18742584675959278	-0.4056012181561198	-0.23590812409571882	-0.14636792461444878	0.11070117259338838	-0.18900274630879027	0.47761227319374805	-0.269115791966068	-0.746668592812373	0.20212155660440004	0.5640349359063406	1.146656757900737	-0.2845928462380571	0.40864192149548384	0.1492550774255394	-0.5850403311752127	-0.7293022254621722	0.3983768186986565	-0.6528369364102468	-0.5954979463118126	-0.07892957421597047	-0.7651237234367014	-0.5511491093186596	-0.2527862792077245	-0.19411743240024784	0.6042874647757335	0.08283848303579526	0.10696178550394526	0.2804020449275729	-0.15425387238841343
-0.1424605638068844	0.6993535155187474	0.27093218899443616	-0.4537681589622816	-0.04957416990777323	-0.6709740452109931	-0.5689751469445292	0.17283154331313208	-0.7570763440294448	-0.025197320556111513	-0.719114334062364	0.8941162289042616	-0.1928331432602734	0.227907083619424	-0.43849379988566256	-0.16327782023951376	-0.10330943455585291	0.07160698592415563	-0.198726899724403	0.5466060855497175	-0.26875541920220963	-0.675746788756058	0.20604281321890308	0.5574993797458055	1.1296831573660606	-0.3777475683869432	0.3683358417616369	0.04477915710835265	-0.6400139520057496	-0.7224519542886113	0.34146364074718416	-0.5451480319158806	-0.5410605743753144	-0.10891046037558902	-0.7166574342879262	-0.47974056176218494	-0.2638958198736991	-0.25183374541217957	0.5405625552199947	0.06776411136868936	0.12414193808501499	0.35875930113180593	-0.16443516962971114
-0.1447800923197735	0.6649675795346776	0.28695002478576254	-0.4553308129366008	-0.008703464210845677	-0.6151665707742513	-0.6689369630881984	0.12526616770847912	-0.5905840815714345	-0.03974648325160522	-0.7115473235993673	0.8704361266051046	-0.11882824685332763	0.23129382515812483	-0.48892236614048956	-0.08975331728525773	-0.06286931023593653	0.024247852996766812	-0.23185598110625544	0.5696141476735024	-0.2897159342059091	-0.5792991471651705	0.22361043858255644	0.5646204749410815	1.071590325027959	-0.47659602433936676	0.33214919545822286	-0.03089190910951642	-0.7099868622868165	-0.7014719316178069	0.26710430003051905	-0.43953645699883104	-0.4449030762459727	-0.13322675337773743	-0.688570502900159	-0.4263683085609887	-0.2523878691866931	-0.29720076442212856	0.46339729113455563	-0.01106156313929415	0.13531389203670352	0.43923019113157125	-0.1643766951719688
-0.16453902821980312	0.6267734726182163	0.2880761829726244	-0.4607933633353725	0.04415152436061705	-0.5448057823184114	-0.7395729046458126	0.07369939863527145	-0.3981111748047388	-0.03153114001023254	-0.7034939233480915	0.8400755827276584	-0.08377472237895955	0.2274046506279095	-0.5014804746225776	-0.046815085914704034	-0.03221681471664591	-0.024384349086929148	-0.23998999937708812	0.6238867438016322	-0.30280722361685675	-0.5008305250317998	0.2175758343148797	0.5791792349175073	0.978234200784601	-0.5415069700534616	0.3003604654011426	-0.1066230534290008	-0.764106177270254	-0.632218200887827	0.1661447808565334	-0.3605541883053967	-0.33538496515764193	-0.15574805008484255	-0.6120977734664429	-0.3920411480437589	-0.25071898267712484	-0.3391187158682602	0.35139256920372264	-0.07224609422503117	0.10365995574470559	0.5152267506437896	-0.16405011816404097
-0.18188261849378864	0.6158210297097273	0.2932807862794481	-0.4454435790177237	0.07799368719752238	-0.4809989798735316	-0.7496813600675375	0.05130323313912979	-0.22521009651835172	-0.020427991162057516	-0.6780167942737545	0.8135058996152018	-0.07144085558662534	0.2222281750516514	-0.5364465447492673	0.036122564414564816	-0.02422093705404726	-0.06013788414244239	-0.24466402723053923	0.6388989736405681	-0.3108226996844847	-0.4024830856880013	0.18955236891226693	0.6045679436558823	0.8695535424485143	-0.6056139474065324	0.28150312103095915	-0.18417636361460543	-0.8459229804914947	-0.545457219080313	0.07071734471931485	-0.29302385952961524	-0.22624432731167093	-0.16564554391121572	-0.5476198674784595	-0.3418160010669661	-0.2573303712368635	-0.38979823008339787	0.24737348756241956	-0.14633765056679976	0.08964572537540347	0.6079539815778509	-0.17349133030849412
-0.19329912456946813	0.5684219112063641	0.3030222989433724	-0.41192567906172506	0.12927237716617607	-0.39863009447929687	-0.6981413640019016	0.014913472160539527	-0.05436182190715457	-0.007081936335968564	-0.6327937314616695	0.768559704182098	-0.07853584277209592	0.18502438538596955	-0.5809391316791694	0.1465511668136717	-0.014252627466393709	-0.11356910370689835	-0.23541502776653575	0.6658055067016561	-0.3064452494675523	-0.2981617945487046	0.1759387039727136	0.6212881512993358	0.739528260290126	-0.7074780926713939	0.27622639973085145	-0.2554134368531695	-0.906625064225284	-0.40974194553638565	-0.03092238126237217	-0.2417950684794758	-0.13975554797253506	-0.21102274414877104	-0.4972982045907927	-0.2564783622592296	-0.2497819666634471	-0.4182788596392043	0.13002767746269508	-0.22858018009761266	0.046252997815922084	0.6783905363710512	-0.16234584319176823
-0.21429563884464947	0.5379719984162052	0.297629093405133	-0.3450463623576277	0.15523600122637854	-0.35188956568143787	-0.6301538130029467	-0.035474328358902504	0.1522722786704893	0.007027027635399845	-0.5746794746772108	0.7478614298835509	-0.08553182536876461	0.14510050270870037	-0.6346543242993746	0.2644576599302413	0.005754758350500542	-0.1938746029107114	-0.23384146641908793	0.6709916831727969	-0.32168758426098726	-0.2129639405063358	0.18082249333955613	0.6199738140223335	0.6111502314528391	-0.7621788547942914	0.2756788836157555	-0.28768740412545246	-0.9850582422506081	-0.23454525128179848	-0.1264208574751579	-0.19411134269390354	-0.010680581847499426	-0.24789951535553606	-0.4578172742167812	-0.18058114069718006	-0.23841500401569338	-0.4329434671265228	-0.0035964876737223928	-0.31076871403158324	-0.03243683647819626	0.7400237301823228	-0.15838746303048418
-0.19661754504367845	0.5097798722662802	0.3116591901018779	-0.23525089627867718	0.17814391332519994	-0.3125698118676484	-0.5388536577914727	-0.04293304991030571	0.34036274325761395	0.004346461016094497	-0.49951280745132304	0.7432490705180594	-0.07025017017411334	0.11378544169918423	-0.6455882315347393	0.3838111982044068	0.021065949377893436	-0.2635501674494177	-0.20569292642000594	0.6817487085965246	-0.33067999578810137	-0.08684820884563435	0.20968034413788908	0.5763663650381576	0.5024330831421564	-0.8399803986025741	0.2822168930547101	-0.29096379812854317	-1.047082086201358	-0.0476568764934792	-0.18072699493175076	-0.15168192452079077	0.1368272320742109	-0.2809177858666875	-0.42102234310284514	-0.11203732284345384	-0.22486193469190283	-0.43073252638048504	-0.08432631524127375	-0.35772191458900704	-0.07262805176077784	0.8223969533703915	-0.17548882913925495
-0.18683175809523783	0.48648055381679933	0.3187196984638484	-0.12438101200194733	0.2249211700202581	-0.250270525058774	-0.4433123774804651	-0.039718604601511685	0.49210827579984917	0.017803171717082067	-0.39702429930019495	0.741286324620501	-0.04883984149019534	0.08659188399313204	-0.6353160359184097	0.5097865855574596	0.025361635089482713	-0.30065679772398124	-0.16297990432043644	0.746897102729774	-0.3492841994661834	0.06533665849746696	0.2168758039362336	0.5390096054668813	0.4299847380463528	-0.8963948689236613	0.2994245741493793	-0.256499806700052	-1.0431892835789998	0.109199470170892	-0.19707433555721496	-0.09678213510824309	0.28764610192752693	-0.31511277617125777	-0.39018893797166054	-0.031233220592461187	-0.20019298816104789	-0.3917414075269926	-0.15722118489307044	-0.3759028357204957	-0.13647623674292864	0.8797148996959511	-0.1562207147073489
-0.17330036684494787	0.49741051720677937	0.33865107317580956	-0.019520858858353397	0.26536399222469526	-0.17064253461606227	-0.3239423353686175	-0.01939906548717462	0.6616138477699045	0.04793899507910189	-0.2987873067080606	0.7786913124910263	-0.018528655235364466	0.03263876212206883	-0.5994012618227624	0.6339397397164017	0.05606758200826856	-0.33697480752569703	-0.09739988383713462	0.8039692328279366	-0.3652191005050856	0.25887673776232384	0.23966554690677438	0.5082679458995472	0.40520172506483776	-0.916461113238406	0.3181410651352329	-0.19889321140428207	-1.0395692373671706	0.2686940366407054	-0.19741258134355524	-0.06601417844898728	0.4448907262993112	-0.30962161801418986	-0.33199390025290787	-0.0013954562669462613	-0.15316793259717387	-0.3564136559851966	-0.15681934629199007	-0.36839436298432127	-0.1793342686382915	0.9753251289206133	-0.14403217454816322
-0.15564974901973652	0.5151517747049448	0.3699883652995593	0.07837453231694078	0.31682268456173773	-0.0959376922251993	-0.17540651236050886	-0.0027943971828701952	0.7874341387823364	0.06381844171812151	-0.182146240836796	0.8516725500728402	0.05663950078760205	0.014494152425902277	-0.5458289387566672	0.7578095864757618	0.07873398674092358	-0.3485764040944349	-0.005568772236741177	0.8898316449089787	-0.38900837262938115	0.433511649210058	0.27641744495409915	0.4844627159357298	0.42368454683807644	-0.9076956027137498	0.35034073799829296	-0.15058646792137548	-0.94976288806564	0.4565152427984701	-0.16774523421258086	-0.023651069393523766	0.5730546992534121	-0.31510714199690104	-0.2796455521735409	0.0671545393236552	-0.11042162640429551	-0.30883993618610683	-0.1206061492448248	-0.33864290588401813	-0.18690240411806086	1.0806935848046855	-0.09930971706872206
-0.11666869553087497	0.5349878423341545	0.41129333365488463	0.19515538429285212	0.364912859294928	0.005137417505578801	-0.010991460686702714	0.02929277599223959	0.9309516173305796	0.09822872499475575	-0.06850896486940004	0.9316527313458842	0.11604197609315144	-0.00668227925646009	-0.4725669352991656	0.8630542381718183	0.11597229694738247	-0.31975261681569456	0.0534340818973861	0.9593592933118943	-0.34701045343755793	0.6285940099006883	0.35402010828467273	0.4701815278425694	0.46494589208108705	-0.8622560110932929	0.38360470436955	-0.061927511893703116	-0.8562503188750178	0.6016000628326912	-0.12485499933312598	0.020514962961472705	0.6730023988854746	-0.29746787171719574	-0.2154832510986174	0.15776105679917518	-0.09145715098967802	-0.27359289976071505	-0.1109134666111042	-0.2592022372058969	-0.18862224808027322	1.1358132443731954	-0.035103839933113515
-0.04475089909104112	0.5920865218316147	0.4520846038565498	0.3094418980187902	0.43158175176080604	0.08972431494739042	0.19428061490522286	0.08568788650190462	1.0476531481346851	0.13909123381732907	0.06662375640716575	1.017771090325869	0.17506174808874073	0.0010855005084727698	-0.3846858673794562	0.9400946668998558	0.1775347581074774	-0.27958011532648397	0.13264110024847783	1.0239585456094396	-0.3029399158313614	0.7575570428394853	0.39330779111229586	0.4514012092093064	0.5324405267652571	-0.7758438176464285	0.41720273894910437	0.01008510830236769	-0.7980289691520439	0.7612292907628049	-0.05835083642211688	0.08262183234170282	0.7593691476771991	-0.23350526166600033	-0.17187513473653968	0.24461090118162576	-0.09658420479909297	-0.2248883441021635	-0.051640615904885646	-0.14257010804224052	-0.19884241379391548	1.1536722393363585	0.04267080803645905
0.0455498502386419	0.6350526090365352	0.5241586141656467	0.40912435601592156	0.4650086037897312	0.17478570911397767	0.3934459442052544	0.14520055532904333	1.1225912261922792	0.18924255890891103	0.20470891164500477	1.0763586502283182	0.2671371623255321	0.024828639932580502	-0.3059666229274685	1.0396725230445063	0.25963016032373354	-0.23974023125441932	0.2100057823407074	1.070021758065219	-0.23757026096595055	0.9140390891662005	0.44668691690045287	0.4389626625643558	0.6216073875803666	-0.7069880603945738	0.45764722631001653	0.089012658876922	-0.753956063087322	0.8780666380770888	0.007777335202205993	0.13499871076937064	0.8573969891033709	-0.17304834873006797	-0.11288867523580297	0.33571564008461324	-0.06583376295714759	-0.1838838026347735	0.025431484270942883	-0.03920759221918596	-0.15750786658044455	1.1369541761839965	0.13440332326208826
0.1440602921888216	0.6907631782660734	0.567603044410937	0.5058891747322283	0.5190910711072161	0.2641135676360203	0.5555155860401236	0.19397751949512637	1.1701208655077884	0.21856143689102173	0.34292618590529	1.1218097120244015	0.33182332695181044	0.05203818206700826	-0.2005457480952809	1.0990822709102346	0.3441629463569972	-0.1935845448087522	0.28920303544296166	1.1307344090476754	-0.18839193860791598	1.033553313919628	0.5170898760753234	0.42702363061015874	0.6909132272216464	-0.6225732354054714	0.4942251937758953	0.19217047266486423	-0.6589658962803816	0.9925940756591711	0.0737957893764855	0.22460431844491566	0.9415317566256427	-0.0896202880491174	-0.07606718037918461	0.42479323903191035	-0.02199361135861515	-0.0980505904499206	0.10856597091614542	0.059779284648130794	-0.1660795252082055	1.102979104647573	0.21153496508893238
0.23322211878315796	0.7786408847543618	0.6095757067159859	0.61636876987712	0.5391750758213522	0.3268353230200237	0.6647959551431009	0.24371065140790318	1.1985965329574915	0.25311817547289917	0.467311450896268	1.1475903077102754	0.400699012190871	0.07279432114693771	-0.105381152709799	1.1448606265836068	0.45926774967566236	-0.12058607989206171	0.3611065089040705	1.1776161927337365	-0.11876951074708106	1.1330528685062486	0.560736936043902	0.4225470957977426	0.7908128091705857	-0.5171147731977497	0.5320143669420727	0.3199225283740749	-0.5528677005595544	1.0532419882961812	0.17170832537401734	0.33284324950286315	1.0322309362470192	0.026216586180841682	-0.026831984442223948	0.5109504459971045	-0.009980321519685488	-0.03316468111205333	0.18517569820142016	0.1655940228774184	-0.13370256285360277	1.0518895179006607	0.26537650006054664
0.3461675560486276	0.8927462182203868	0.6739413466443214	0.6865799741453296	0.5736091166749245	0.39658070171058574	0.7414899634806404	0.29685148678809387	1.176851568974557	0.257568035033575	0.5881017999055289	1.1816824996311266	0.4335378332359451	0.08614164505345598	-0.008739925288089706	1.1928303730872414	0.5482345175062526	-0.026964636703045674	0.44920404036547606	1.226689656770196	-0.04186520612465287	1.257468063160529	0.6043475237047577	0.4272254437211531	0.8759137721806723	-0.42393716104310897	0.5578654653834619	0.4111566309888679	-0.44433115890895303	1.0813666357936815	0.2807075579544863	0.4411805961437003	1.0722522052172412	0.11531230103079557	0.04304932255726042	0.579636630232182	0.032347772961255024	0.03420333315040326	0.2761199225089719	0.2651863481357979	-0.08722813796856935	1.0155165436195384	0.3623798063958783
0.4394753635343269	0.9713943261484038	0.6918230429931735	0.6939378840078553	0.6259527061512207	0.4685961414096309	0.7992286060035398	0.30894506301350727	1.1309858036777025	0.25166302692345666	0.683002147895309	1.1647245994612712	0.45020061165234104	0.0829279267966018	0.06233579801901977	1.225320616097082	0.6211806210857207	0.05107918046572045	0.4881658845338821	1.263908685600789	0.03127476505281157	1.2925330826420212	0.6073780178845797	0.4489855768106648	0.9690857949227505	-0.31392508726127644	0.5815743028019273	0.4580785086461277	-0.3252392525880184	1.0705432694311958	0.37626312678463825	0.5002768875203844	1.1023745501634545	0.1526986350014138	0.05427423196508441	0.6552589164001491	0.05474506951135864	0.08118925829452836	0.33159823056480825	0.3378769655839105	-0.053480614135838954	0.9602360972289924	0.43723058955001115
0.5473495756860245	1.0341276374571005	0.7260748902387375	0.7113933510221474	0.6219754782481617	0.5285534382931363	0.8551277398121752	0.31214107933683916	1.085370801314095	0.2304340610404773	0.7552921897764316	1.1582672963495828	0.4851528834078766	0.08506912253073019	0.14085264393601885	1.2324485493255875	0.667188724992548	0.11065823497317775	0.5133548285228697	1.2718220498885564	0.07163015413840673	1.3113974076899977	0.6151233176772208	0.45287445065452153	1.049476637003599	-0.24056847059089276	0.5951360268385891	0.4929769209108691	-0.22976891884211875	1.0586292228549488	0.4467961892564046	0.5605493098596883	1.1320032305756116	0.19037870172573249	0.07789232220890369	0.6703845395728146	0.05931609184012916	0.11702947285780962	0.4007549918482914	0.3748452455763992	-0.025741410846097212	0.8816670292714697	0.48557087024570206
0.6427905215160123	1.0688809730717996	0.7454329005291909	0.6983948307034912	0.6214134861209031	0.5720261310398527	0.8783408324096216	0.2998583480984239	1.0202827428451995	0.19872230358463422	0.7996265390673699	1.1260069590469992	0.48879992711710313	0.08188019644849923	0.20289362248406265	1.1993503124472502	0.6807555935885088	0.16991911313026595	0.517568465582155	1.281244273085874	0.1179566848254123	1.2818012593566914	0.6392173754571647	0.44221018477909224	1.0889789614032395	-0.19739116304826812	0.6124825602434625	0.5282175030892231	-0.09961620998226536	1.0331953791048805	0.48785834918156545	0.616181089450135	1.101811705294734	0.19582118979940402	0.10299041779501987	0.7405076393020651	0.019627958790793737	0.13391445146815134	0.41574826442533086	0.3856407908482898	-0.04022925816240554	0.8035390713962641	0.5011237156225969
0.7176311151699165	1.096422598154874	0.7326546589569067	0.7005477510453197	0.6055670944152436	0.5854631134716924	0.8864967610478217	0.2850402480126721	0.9421508575344049	0.1560966770666278	0.825496082947892	1.056226948181559	0.4502634342040389	0.036991550317743496	0.23496470427747346	1.147349077364076	0.698530066012383	0.23287983624614733	0.4995459596768984	1.2560864433591792	0.13090739987405073	1.2409407889705393	0.6394827053557229	0.43776731415995684	1.0933656861705807	-0.14416854717803887	0.6045688679281103	0.5448524311017149	-0.05170139012372279	0.9920498997724092	0.5164604783509524	0.6202606176955621	1.0409063877429596	0.23170858468431232	0.11435940341315512	0.740577508636025	-0.0027701298269465933	0.1538742601858564	0.39445293958807165	0.34568029682931034	-0.06005998672217873	0.7293789520679808	0.49760819432173775
0.8051157092884512	1.1294007542923263	0.7331484683546168	0.6927549009050735	0.5975645463732963	0.5690019037923923	0.8873950809435419	0.2760759299313809	0.8533309274081244	0.10629858737336295	0.8416071453543934	0.9726827843609632	0.39690054111421896	-0.0015899731130483818	0.2529737875455344	1.0850739827424694	0.6919939385416474	0.2600029241896689	0.5175734906164526	1.1923168089310305	0.12861919384801926	1.151254615032886	0.5998640624310282	0.4171551357962632	1.106841504992342	-0.10877455690483902	0.5715339689589151	0.5534090344026596	-0.04062180305320911	0.9764318868911523	0.5526363532078572	0.6120773781650972	0.9794081383099644	0.26015934770321525	0.12029003052941944	0.7259902186753301	-0.03976127257486741	0.19187897645764085	0.4158928346633558	0.301447072879064	-0.06825238953475957	0.6424819015188064	0.49195433874250105
0.8727164242237349	1.1229891741226274	0.7302986937521798	0.6733684079629383	0.6111031977911032	0.5660540928897252	0.8376413134442438	0.2603570721496914	0.7712918390100438	0.06672330573365408	0.8338371617157841	0.898529134891786	0.3697047696742638	-0.05169247880969208	0.2691642917787803	1.0172565211793532	0.6911918664145659	0.2627214822920116	0.509714364100404	1.166249455615133	0.11898687912835144	1.1024848571432975	0.6068570441254134	0.4055979945798077	1.1158461824891568	-0.0925489470233483	0.5181305811418715	0.5643392954176407	0.001575618367071914	0.9499943883811348	0.5718429457550632	0.582926941501688	0.9256934880842707	0.2822479321673007	0.16161709164486923	0.7362108057790769	-0.10495659733449599	0.22619901425083996	0.43928190924072713	0.2718280088715623	-0.10276927530887381	0.5845155170950059	0.466427647746339
0.9328946325223739	1.0930900095359355	0.69971774260467	0.6586975116468511	0.6080053707717741	0.5619240983707916	0.7870595018186708	0.2531670128500982	0.6988255772410328	-0.005667742697423023	0.8413817971830438	0.8348249725526722	0.3180644236961174	-0.08912363881369706	0.2590681766216826	0.9632511695515381	0.6785275736334715	0.2831642127706539	0.4729656304826717	1.0984594893605806	0.09625175369690633	1.0347755033369492	0.5974962789856891	0.37577771308614133	1.1301404748911694	-0.07035298416862015	0.4646656602954458	0.5384065976347384	0.03316158174919998	0.8991732696857128	0.6166987606671195	0.6016030789000016	0.8648137049049476	0.2953979200610831	0.16899489961247144	0.7125607758217447	-0.1655172967341632	0.27509966977223727	0.4564478638020607	0.2635121290066271	-0.14397734586318559	0.5386919005379561	0.44347209426924394
0.9774546898652579	1.0522032777930845	0.6898750814104895	0.6403299632989992	0.5948177926755195	0.5402041668786467	0.7302168155620098	0.2345619262392547	0.6191000114775875	-0.05970681000852614	0.8373740092561839	0.7501302120579283	0.2983566278596147	-0.1457304367653828	0.24767050729422616	0.9196245012000004	0.6867751245756681	0.2698797408533994	0.4755580327921967	1.0168712357590972	0.06836223498078196	0.9938391124952265	0.5504902898642166	0.35485567503540516	1.1298020746037287	-0.06165699686550976	0.4186129959395715	0.5134002886604164	0.07810798299011502	0.8295775492961093	0.6525933106940248	0.5992569598553056	0.8202419732348794	0.30021738706525036	0.19000099382582902	0.6976787817089651	-0.25054021301162566	0.30839885811850287	0.4826305300302331	0.2319365189810647	-0.1618429054509834	0.47456118430513144	0.4340692027645744
1.002470769563573	1.0105227380528894	0.6626610125200966	0.6126020101010576	0.5794894230529322	0.5363782300690616	0.7138585298493386	0.19805040148362418	0.5377238225217219	-0.10696460747642826	0.8331462005379112	0.6763991544333189	0.2676653095718296	-0.1795931546877227	0.27312334497975205	0.8466993957582873	0.6817339800502664	0.26878447505831315	0.45643970999461453	0.9410875583101557	0.03644925016573658	0.9673401939557866	0.5680940114532939	0.3415882551613553	1.1032835306035687	-0.07555853861372494	0.378248551543709	0.47945135795549054	0.10270232250913229	0.7958248677121266	0.6527453533153043	0.5911631684352096	0.8035595165667765	0.2939303850405838	0.22720958857581142	0.6553962274785087	-0.3341277443186841	0.3449616251962245	0.5173855599171315	0.23736317406060886	-0.1874578338034853	0.4560913608327774	0.43183747966776237
1.0053448980732518	0.929897837465999	0.6267271447713989	0.579201455534541	0.5720687910645157	0.5322787448570813	0.6880893407968492	0.15877367897130523	0.4775070542813563	-0.13912449516493886	0.8085968879534609	0.5831920977420182	0.2601129825492697	-0.23200102598429817	0.2671572878539621	0.7845768306028165	0.669503622292684	0.2906230128482202	0.44650499340093575	0.8635046022458972	-0.005133129278806339	0.9313049354116136	0.5956865863197484	0.32207219898874945	1.1007334165068916	-0.09383937971601919	0.3623594671274466	0.5032163853653802	0.14608175262861062	0.7642338518320039	0.6534656399067406	0.5821726297631302	0.7946709817224347	0.299836415482822	0.2003944679626924	0.6081375496998739	-0.4013948803944388	0.3705971694194194	0.5147142677943841	0.23525098282234125	-0.2118860725215766	0.4084851896474884	0.4021017631404763
0.998512227652353	0.9033298565283394	0.6029060976459414	0.5340949496437205	0.570018687754319	0.5147013414651191	0.6591671684987782	0.12945352066022903	0.4435433959875136	-0.17184022863749296	0.7887006688276805	0.5183718067656351	0.24195281749410302	-0.261763770649558	0.2607576090990317	0.7206936831811841	0.6706072807667793	0.3138638182351849	0.4373449865483893	0.8073708680202769	-0.05601364130920439	0.9045025542854332	0.6190281341227124	0.31145260842263106	1.0873530250980747	-0.09584113485033613	0.3376195206800436	0.5010706992915449	0.16471968969988643	0.7245356921427331	0.6963779838064774	0.6089138270585734	0.7874884002809643	0.32236477164777816	0.2626992820493074	0.5721046377219249	-0.46439332635817776	0.40593115837591454	0.5444272013688216	0.24505889202178482	-0.2233263409060658	0.3714739105145801	0.4005245139926684
0.9906538387877596	0.8877009712850539	0.5898630514944478	0.4892940590654134	0.5705648781469486	0.49048708682825504	0.613955438642939	0.09572231668370808	0.4079888506584422	-0.20534048461610538	0.7515649949508713	0.43612521182707686	0.2294994975113772	-0.28603857173421066	0.24314643007158362	0.6177787896493443	0.6690059972917445	0.33420294188043276	0.4090694305001875	0.717179335763679	-0.08006610792971365	0.8450988820787794	0.6296569873688833	0.3020280852480546	1.064746270971603	-0.0735878521807442	0.31929412851508515	0.509046566084409	0.21396407658431219	0.7060819301093685	0.7181253664221037	0.6343253618447351	0.7787901855847766	0.3273033598289354	0.28996743532537755	0.551594029232364	-0.5298075786124643	0.440124858819481	0.5312497965057409	0.26676898839396673	-0.22113180889872835	0.38524965553095464	0.38707975584545695
0.9842758137370732	0.896363313245453	0.5599759338044812	0.45839696356220605	0.5483091654691619	0.4601363616757138	0.5773803124329326	0.07711096398334213	0.3555758879316598	-0.2478773915456971	0.7063034684556386	0.35371558868370284	0.19166329536542237	-0.3099980555031915	0.21858928423099058	0.5371443232502127	0.6872297626060276	0.3421049626689524	0.36698534467715505	0.6495259931878282	-0.1204945538173476	0.802255734785704	0.600734953905126	0.29732582255701623	1.058746822925506	-0.04167516806521311	0.2985479925113014	0.45746720657251305	0.21098939324347504	0.6767593001105771	0.7399798839089741	0.6288664534152166	0.7780719571317609	0.3635003951618613	0.2627053920853742	0.5049917751514414	-0.5586927011710519	0.45003250198649497	0.5364579327023942	0.273510786223954	-0.18978262179179783	0.3438806589519803	0.38739827629369167
0.9802494358499793	0.8795992123174706	0.5393365193807284	0.40244553835227004	0.5315325325161816	0.4557389944957476	0.5202461118733842	0.06763973156909929	0.32271584439801704	-0.2686407937402312	0.6594255083398182	0.26716106879653	0.1720015045391241	-0.3382379565004186	0.19880059774507003	0.4416589639099772	0.6897389670358778	0.3358360119175371	0.35310826828062136	0.580535201264673	-0.14286278499389932	0.7642237439005337	0.5758592819834547	0.2894603873879983	1.057947434827843	-0.04779844799482191	0.30000488564598854	0.44839304853086953	0.2468378742977096	0.639454874001996	0.7552443040297493	0.6219975394261408	0.8030072615346949	0.3617775239510941	0.23436825789153087	0.49654393749988246	-0.6164168162690926	0.4704075443113145	0.5333186337297247	0.30690510335683585	-0.18862951935611869	0.31382222168172863	0.39963995369706795
0.9512656732224183	0.8661754273429138	0.47967337690902456	0.3470318327345071	0.4995395161469015	0.45839843937899954	0.4737325568029645	0.047230132511587496	0.2796061077059767	-0.30803596215165996	0.6328182288855737	0.2074176765687609	0.15713166367977283	-0.356483711744793	0.1792343616613819	0.35881510451896503	0.7093609005071121	0.32460042545939916	0.30102097349358925	0.5182497023156735	-0.16402706841315956	0.7062706152258519	0.5666793740531509	0.27853374726340785	1.0396995113018515	-0.053761199693557735	0.3061074391209168	0.4301099631513698	0.2845632664256696	0.6115367785570738	0.7385172400230136	0.6216571558595636	0.8114594357273424	0.32960437959324473	0.19193335045626408	0.4782909873020612	-0.6554357313725644	0.46147883367935744	0.5170251001436754	0.3025007557601992	-0.2035515968162544	0.3097876705032478	0.4073414655666922
0.9164634120685686	0.8619183685252985	0.42360754213836405	0.30712146781413285	0.4583574475745792	0.4498452717178753	0.46155522212257594	0.006402303722837416	0.24613215697414642	-0.3497333755556289	0.6022906903568394	0.1358455147731051	0.12200872167565638	-0.3827224543014006	0.16698028961637373	0.30170857296136255	0.7096939554245338	0.33638200791834255	0.2653601564106162	0.44928052854648676	-0.16354649088244672	0.6652866827512559	0.5292332434346826	0.2646457962322133	1.023920955600046	-0.0726507977410778	0.3329776957318776	0.42787301452465	0.31925655179604506	0.563445270946347	0.7248908569068102	0.6269968487022429	0.8212092409956455	0.288966065231215	0.15629221402448715	0.4205243976177989	-0.6691266996718255	0.4484846652524201	0.47562569673161315	0.29210673037773605	-0.20405675455501698	0.3372326269361208	0.4159592452227714
0.882361160452982	0.9016530249445708	0.3829626531804849	0.2972648634922783	0.42550838940754315	0.44453843687364464	0.46555278083158935	-0.020675139671305055	0.22450465977513856	-0.3806475631738598	0.5597571553061201	0.062337676643031546	0.11476675473704065	-0.4095179866923851	0.15846012590044375	0.25495572887289714	0.6869469971743286	0.30888388874442085	0.23762064470938143	0.42204691485212165	-0.15922757306035873	0.6322156754660953	0.5025259509465727	0.2652896597721778	1.0161201316203718	-0.08432568315385194	0.354542715736432	0.4082529512195965	0.3672484942525173	0.5156244445130246	0.7023951395145727	0.5980667140261893	0.8312326698279637	0.2715133253418812	0.11425365935503577	0.3966851200871623	-0.7474605809991687	0.40955411615095255	0.4582490889029659	0.24943774855571496	-0.16742018302015566	0.34384228354058993	0.4102584823418739
0.8561471262871241	0.9426008728783675	0.33884257348309144	0.29735539096792296	0.37718256271879036	0.44842036117506356	0.47345004680286956	-0.042005137010502076	0.2136962831322164	-0.400726335680141	0.5236887687259573	0.012919431062917607	0.062173646387447525	-0.437433714348194	0.1434563162355012	0.19000232704061576	0.6547504337625625	0.31388086160401973	0.1758990707031579	0.3990729598629322	-0.10795957979657747	0.617306919831007	0.4740460060612648	0.2643619158970555	1.017698354219064	-0.10063216645929067	0.358387168230684	0.40462544948445417	0.4023117645376414	0.46544168711190037	0.6929302564367485	0.5820762941806333	0.8055776128273017	0.2532153636426352	0.07856864831034473	0.34349604809568	-0.8101886150718934	0.37117388523779854	0.4120034578001149	0.24438440385040328	-0.1658030948124236	0.3736255090111597	0.39203276027621226
0.8280765032496819	0.9642788560553965	0.3248227052894065	0.29454223264583057	0.353889431810979	0.4339109745227123	0.45414074154239376	-0.0625040070349034	0.21986293115787864	-0.4340871670692974	0.49420092166579394	-0.011767673944086626	0.013569248865915545	-0.48534765820866566	0.09654265432220273	0.1444554820796851	0.5894835647664267	0.3031552594184527	0.12656584734529933	0.4174366823157364	-0.07525600106434073	0.5730854143375115	0.4180792805623731	0.253253362959713	1.0205949432304302	-0.09803368542192943	0.375365170483975	0.41800566666355515	0.43487151649553646	0.3892004517917835	0.6921816151225942	0.5346000018974831	0.7689760891213433	0.21460232929964093	0.04749139987133246	0.3135290994611607	-0.8541080843235196	0.3147006072949768	0.36158450585696744	0.2137013999285619	-0.1425102723488805	0.37761286078310874	0.390017875229254
0.7906459588604169	1.0022144485090063	0.32123875146735836	0.3071936175315641	0.3288615452536206	0.43549635028466316	0.4312383677373828	-0.07918991176081269	0.2549052783333813	-0.46803542807605075	0.5003590532305618	-0.031515615225800535	-0.03372030878543093	-0.516237709578313	0.09853154890441654	0.09787162195112437	0.548339764064698	0.2746363932640524	0.06825081258191672	0.45961346314366336	-0.05334274452777239	0.5313931480723646	0.33541017467068734	0.23622289418227851	1.008628345647232	-0.08430931972993295	0.3837502269268411	0.3885512319461718	0.4457427003199418	0.29911040196088273	0.6631498965771442	0.4855352367835348	0.6924805526315876	0.1888902150378443	0.04970158226248376	0.2943110823509024	-0.9599143009287092	0.27428038535150423	0.28138053974729793	0.1611576242802627	-0.08952290037709773	0.39327877012456736	0.3762472397806114
0.7707175773525682	1.0049780243156894	0.3362536257086747	0.3647670500682721	0.284798064723199	0.4601795798987808	0.429865985368893	-0.0826438518177073	0.30321635826634763	-0.4889134247060107	0.5203623526930825	-0.041991155953360414	-0.08228124477617524	-0.5590284810379668	0.11714532129403846	0.05750744066819878	0.5206797940805584	0.22372308463735294	0.041697541264678104	0.4746067813400597	-0.011710511907317084	0.5039204421024267	0.28122541919979643	0.22194878876010699	0.9939016936588801	-0.08702431917008338	0.4014113736526734	0.4225586334972265	0.47127414605082274	0.2404032442603668	0.5954727677582177	0.4237349853603569	0.5720974670948452	0.16992953477575792	0.02130138633601193	0.254492522823834	-1.032800364815987	0.2032579143697788	0.2252690504092565	0.09050486577505476	-0.06427156194127513	0.3979726154262036	0.34426329389574856
0.7486285478472363	0.9735888891428319	0.3136946622107378	0.41658416033787676	0.24048106940676414	0.48805338532265974	0.4269507016477935	-0.07116002061607554	0.3720447310380489	-0.4853019822519419	0.5624833887152542	-0.053738654502643715	-0.1116020724201027	-0.5943760349197909	0.14484227623453697	0.033426311703749975	0.5096289054439616	0.19269530174713856	0.019836627986729343	0.504996119483206	0.033972750175711205	0.4915751589192894	0.2658030516885147	0.22547305128945067	0.9786949683777164	-0.08630667956947	0.39783106294308485	0.4475112749176767	0.4461012930764836	0.20313563661301332	0.572089624179276	0.36797631765243205	0.479111813082031	0.1500118675201125	0.027454272603298368	0.23467965055971218	-1.0959670459456645	0.13446517063312474	0.21090709375308644	0.04248745791452252	-0.032859389040094056	0.38608784180763944	0.31036063073838616
0.7254878201627686	0.9133971683955429	0.3166887723563491	0.47436383216120304	0.1948176975967003	0.5337670345309473	0.4354561097881032	-0.07224352655621397	0.47660220191469155	-0.4723343510291566	0.5984907235213348	-0.06427240445197996	-0.14726589296639228	-0.6356627695331399	0.17486932081081386	0.010894550435127779	0.46980249353065	0.17702480911862475	0.007755252004434239	0.5146740952838151	0.07602441128439721	0.4701294328240791	0.27912304240450575	0.22518790926391366	0.9498568041859905	-0.04748993535964798	0.38970892540625013	0.5044421486009821	0.42316499447830463	0.20338138407622686	0.5388187289820758	0.3475768877868266	0.40562713539783823	0.13632962424478093	0.05240013523135029	0.24211504414772445	-1.1756851050707278	0.07868691147414286	0.15730711934389568	-9.263496751599765e-05	-0.025409065645271373	0.4063327858716761	0.2664574330554317
0.7085827100902761	0.8603883562967886	0.33479265452166246	0.546444122505499	0.14657987969951494	0.5691469046846116	0.47486942037655366	-0.08380495996476009	0.5629139296998066	-0.4666614369881633	0.6286540290837532	-0.06497387574937236	-0.1773704041451702	-0.650687053094259	0.19433592417913562	-0.005894246064087155	0.451428010326521	0.14714606008003447	0.0020371291703832574	0.5435301225865903	0.13863414699013735	0.44552444951681053	0.30156814816257915	0.22317924083180793	0.9163808677251778	0.0018528900335968545	0.3713943168074166	0.5146526547454421	0.3816557095314855	0.18804326911497463	0.5291347481954612	0.3382057171358594	0.3343129387542573	0.16410581684681014	0.08321362249302128	0.22716552998120534	-1.197906039840945	0.04303309907894934	0.14278191989865288	-0.055673134176898675	-0.0013433979944293545	0.41775645193925887	0.21294353245754682
0.6921389808749618	0.8088695147841998	0.3704943920759248	0.6266705243423688	0.09258198601389514	0.6138153864087268	0.5158204267050636	-0.09746078954092188	0.6625473935473277	-0.4242346193971452	0.6351810284353823	-0.07725159617230903	-0.20853580336816835	-0.6520217593878848	0.2081923910652393	-0.011682054347600297	0.4263969457936372	0.15022298944153303	-0.020442812725386443	0.5775054611048491	0.16676903479364683	0.4182771258019805	0.30612046319737146	0.23314045841860973	0.8812349515378426	0.045907791433919355	0.34644964935982114	0.5262414286546663	0.3594764690001141	0.13725649491303016	0.5577298729819936	0.33758476822418126	0.29381987771630313	0.19315491196406134	0.12149263732313009	0.22124769310618708	-1.2184245519578751	0.01627290517508543	0.1334333822283204	-0.0648346488516908	0.031235514250187113	0.4325956228822818	0.15334494584304328
0.6713749178771048	0.7722967431401894	0.4158850791533877	0.6982954546775965	0.024071985354094348	0.6653582174752504	0.5541862836328031	-0.10550144851208854	0.7332869652187183	-0.38243618123579337	0.6605047822413238	-0.08825307052589657	-0.20498564120686455	-0.637577306725327	0.243043350941534	-0.027794960336384532	0.3962473451315745	0.14456427379401543	-0.03060836216989151	0.6226029495586007	0.19936583014860387	0.41577731285502073	0.3172739128730045	0.2394344671104105	0.8195591868721985	0.09310213985851892	0.31200338169231134	0.5204477344825916	0.32591168195468645	0.11525166748346768	0.5813611587019144	0.3428657840129188	0.25846438190074417	0.2360943991409775	0.12351622176568436	0.2273443876452094	-1.2244420545404984	-0.03418985887925706	0.12148960615228321	-0.0970005730639553	0.04527002581882664	0.39225794867039593	0.09341288450545038
0.6447716687858491	0.7059273697126838	0.4729614900263365	0.7741009846775458	-0.02503863792019332	0.6935585827832005	0.5828709674447389	-0.13562701327657098	0.7987274240393907	-0.3230976198381829	0.6872094462008229	-0.10325681999220038	-0.24555695239980652	-0.623122901309509	0.2497618543856365	-0.02291851148484052	0.39219181429940997	0.1459119854415728	-0.0333468024195013	0.6448380014751824	0.22965347824520532	0.40029016514601035	0.32061014661050924	0.22135184031662258	0.7607192312964459	0.12951520939020053	0.2835769619943841	0.5710790534223488	0.28266165306642377	0.08374515458023425	0.5916807450837378	0.35989087051407787	0.20743393855706566	0.2501211018705299	0.12250294829481505	0.2402745649467847	-1.1921040952972561	-0.0537714500758892	0.05610988436978677	-0.09540919097561251	0.03525212348732899	0.36734531742853105	0.03824258844577676
0.6319338306284588	0.6523312801928858	0.5165008180500134	0.8257499724923818	-0.05004316539157712	0.722701994723197	0.5836532162497831	-0.16702652269260826	0.8525995534260116	-0.25642236771557225	0.7113956445687444	-0.11945304136935712	-0.2728486950166372	-0.5860272185736989	0.24991662973592263	0.003435309439053852	0.38750314787603446	0.13988616841896415	-0.049309681716408316	0.6874479938186382	0.207905392558739	0.3547638833952357	0.3407358453869581	0.21556177112108155	0.7180457071532664	0.196278444361424	0.24781720594602827	0.6064317462894037	0.2422187203903091	0.0482377216272573	0.6031270868388858	0.3841728113114363	0.1922579504813213	0.27239869423119817	0.13667458651589084	0.262271112317989	-1.1674395051384001	-0.07804375533812931	0.018807619304763733	-0.09955175605382685	0.0634410747814477	0.3642273264624437	0.008242778842653075
0.6359063246198233	0.5863552983392856	0.5591985675719531	0.8759668564819865	-0.091717148833237	0.7548603650957939	0.6075441640167798	-0.16341909743989858	0.8969024374879517	-0.1965831581680133	0.7217237295056649	-0.14863895444061	-0.28696148243163727	-0.5264194583689673	0.24348311345501855	0.023870029335971647	0.4060417494617137	0.15612520257268733	-0.05097861699417209	0.7024155959142991	0.2048286174982259	0.3421368013446584	0.34730554261777563	0.21384667510022365	0.6588263175025084	0.266747516107762	0.21387287437184965	0.6274449490910176	0.21804909055278981	0.0562056935933307	0.5983026457199103	0.42699006457764543	0.162475895584716	0.2946084163136226	0.12179586886459785	0.27655995668032274	-1.1190849323643826	-0.06101152918792546	0.010418104613708916	-0.11239663124683782	0.05543405031644062	0.3555547022947064	-0.02632868308657757
0.643750761404273	0.530275222024258	0.6012530579014784	0.9116258333356321	-0.11171733565064175	0.7734973945947148	0.6221349332298527	-0.16518708427043685	0.8957549875620426	-0.1431953362591702	0.7058792598459881	-0.158656001715568	-0.29395686390543846	-0.461342740169985	0.24266224013973833	0.04008338803414996	0.40939789508075775	0.16273331832819996	-0.06868367093512641	0.7049323121667708	0.20888538748315416	0.32847804556114996	0.3568634823335478	0.2109966312343588	0.6052916122465355	0.31061866229885643	0.17227965929169148	0.6307831448386753	0.22244939358337357	0.07713899223007116	0.6261600955728845	0.49415285647430096	0.1701553086141906	0.3188129728291077	0.11822131734929589	0.29764847070201	-1.0446575048569717	-0.0715395426507184	0.05013903316966859	-0.11818112380381232	0.032135750448696467	0.34318927203023464	-0.04065953080677298
0.644755792280858	0.48657433555807905	0.6233273040044245	0.9220276444844879	-0.11868864875002678	0.7801829821682349	0.641601110328031	-0.17782051722648012	0.8680070411639775	-0.10668567898243075	0.6711234864085862	-0.1558552399846443	-0.3012131952482971	-0.385297115764221	0.22860713444375386	0.0787763794394279	0.41173469992631906	0.16584996971720536	-0.07069672273165784	0.7101264554536793	0.1965992204222028	0.31836858325529355	0.3137182926784456	0.2015344982165909	0.559467794303822	0.34998068160812446	0.13102757176466476	0.6237824387450023	0.20912432731563474	0.08770768544177336	0.6625825032486684	0.5577962148622293	0.19349488100925719	0.33497064656657793	0.11819988860519895	0.3109294738498217	-0.9828287051716756	-0.0661187094926001	0.056433699735254604	-0.09190220008983804	0.017680776265707195	0.3406437646513642	-0.0394919080090014
0.6464694926075188	0.47637636148954393	0.6656369386602699	0.9256861796844026	-0.12285206230893819	0.7856757500108571	0.6770288210471138	-0.1994965562822109	0.8400370538938571	-0.07596932584871038	0.6191132232352221	-0.1478184468740792	-0.34916174339852935	-0.33641858015597037	0.19180976487896756	0.1345558667594005	0.4106272772691604	0.16929509171828772	-0.06376746491049838	0.7141079034497729	0.16763867159754858	0.311747263951057	0.26339746045954	0.16109132282199773	0.4912573806168686	0.3663307472776835	0.08260432382806246	0.5945821166622186	0.2250978872437186	0.06759841986409602	0.6825715098838181	0.6212662614662762	0.22524267680581636	0.387241818719071	0.09902491513741499	0.3171672478866974	-0.9295795029154235	-0.09824458815550023	0.0829917107522207	-0.0765014358646098	-0.003855044709830813	0.31786916501354895	-0.058871365188720895
0.6473542469311377	0.49107937156424564	0.7045285485437005	0.9088950345966443	-0.09648329551347337	0.77160494505158	0.7175617604108417	-0.21368498177974932	0.7808072931428186	-0.06478554755083467	0.5790609047355583	-0.12378802341527687	-0.3465363430970237	-0.2841044819977801	0.16685521609444232	0.1578559576956884	0.42358660671873977	0.16653872493884703	-0.03844536090333128	0.7410593527224385	0.1515918585519976	0.3009328619456039	0.19639567445728257	0.1320667034256956	0.4356333461810803	0.33763658240134015	0.05713865449754334	0.5818350103510018	0.24127886733826953	0.06653374056630143	0.7451504595579566	0.7108584826801352	0.23044339506333147	0.4048780279872427	0.07447600765001153	0.3048005584975254	-0.8871119094823875	-0.08827898158474679	0.12983860368008693	-0.039988937855866054	-0.017966109315558098	0.28994068234285236	-0.03784397218326578
0.6464723792447902	0.5120218529950635	0.7344986307584843	0.8639525672143217	-0.0662773179244057	0.7430431037683315	0.7424825753096588	-0.2246342844784182	0.7602369969991416	-0.07618998041637168	0.5433472683854227	-0.09982544526957408	-0.34937385151340017	-0.25070321168774806	0.16302405620923263	0.18853466843662608	0.4227697789940511	0.20439898247155047	-0.040624367678722954	0.7693088839034735	0.10059880651951665	0.3102752190964789	0.14843523451529564	0.09693883460713257	0.3990818576067803	0.288783570382	0.06014504603064774	0.5575018088897035	0.26298333823067677	0.05372052798568443	0.7726462640812528	0.7751656201824267	0.22978361854973212	0.4323801070063727	0.06814682564353905	0.31700489522139574	-0.868626159747117	-0.10566859674622453	0.1280430276886912	-0.017845324071490077	-0.04863372098626613	0.2546236282120228	-0.03826486054354806
0.6370884025823743	0.518769923457442	0.7713291972754063	0.8001109578113782	-0.028528416661527868	0.7019825400955225	0.7496785608549068	-0.21950664201565578	0.6914000290969096	-0.10347221696558721	0.5183549841591827	-0.04890774659141094	-0.3500991392626397	-0.23731868751466306	0.13741719511844325	0.22115986290263376	0.4370330214566823	0.2168943755848709	-0.015227261135343137	0.7975914531895116	0.0651336822804606	0.35186712420324684	0.08769694567723678	0.05534915543065598	0.36252831367281657	0.23768068452891167	0.09820241871513338	0.5430241318008668	0.2680724716732938	0.037488486010592806	0.7809258431150577	0.8344661886406997	0.21273212092040472	0.48978210843003794	0.04785444685857151	0.36052069975299655	-0.8290691930983438	-0.11159891604540736	0.11865268509296678	0.00798255043996218	-0.052258473766133094	0.22480471219199916	-0.03952979647712444
0.6430435352728323	0.5037023236919245	0.8038973192673277	0.7429234581971546	0.015024461730777336	0.6380997245240096	0.7616416212672956	-0.21904436990703008	0.6371181984883034	-0.12032351701172042	0.5064874462417686	0.005641443369827748	-0.3639050899381325	-0.23463102005778072	0.07133607863126204	0.2543969204067661	0.44757574537976286	0.26802652639278624	0.009974357332864583	0.7783528233438112	0.01797182105288588	0.37708606446095044	0.05873922277094845	0.038348273292597115	0.3426055656439527	0.19026122806578638	0.1319688770336461	0.5089008970096118	0.29225923793830216	0.0009288697224204917	0.8032793270873887	0.8771716722358807	0.21732621968542035	0.5099155291705469	0.04627415104390244	0.40430353913630845	-0.8399762115745417	-0.10421767829833464	0.12329478354670216	0.07407570651593116	-0.02756351942511595	0.17714826934333422	-0.03031843720722175
0.6438811411876884	0.49735677710784537	0.8074216068215279	0.6597069270331726	0.040385352669653936	0.5884036274263711	0.7516447347848504	-0.19912934233428736	0.5694849786169583	-0.13646243728735494	0.5130013935125513	0.06190266633251962	-0.34251995281947034	-0.24738245099870956	0.047064671898888584	0.2675364504809629	0.4343747553775339	0.3110345855430885	0.026565345572726468	0.784174283376414	-0.052652778827495236	0.4233396479364161	0.06197161174341048	0.06029379457835754	0.3059190839831884	0.17479777953556117	0.17573630917881583	0.4642023829753743	0.31089368604065115	0.010852196915448137	0.8393814796652249	0.8997403239919712	0.22464598404803277	0.5418641387666938	0.08255735979880482	0.4102560061419817	-0.8438381749553452	-0.12582170665820355	0.16243214753824722	0.09940117178999171	-0.013453673955458717	0.14787233391864224	-0.0016844603629397853
0.6296062387754588	0.4652405700082167	0.8434009345838238	0.5821861395999613	0.04091093210407063	0.5439164898178482	0.7660816570431901	-0.18975728881127435	0.5283443863296046	-0.1697643545641278	0.5209440375349297	0.10042943235724484	-0.31089623389436255	-0.2514793578552439	-0.0016682583321609324	0.30782065813223486	0.4218588466927863	0.3319953756515418	0.07208252669030044	0.7583683332487937	-0.1056589909888022	0.4878179570710609	0.05662742089276929	0.05474373330254205	0.2988910018312553	0.09747725420251088	0.21572722529631944	0.42057906743868145	0.3215905563512466	0.05791695940055519	0.8836623604252509	0.9178537282095048	0.22864012403088158	0.5605073538700273	0.09586411613313303	0.4255338974770767	-0.8533668278261384	-0.1228979927729145	0.24051698741855193	0.10114555373231397	-0.007320853495368965	0.08621788719224346	0.018863279581126335
0.6057246075247203	0.4638665094393624	0.8773163777287614	0.4785342219602501	0.04202186275172078	0.49442481652298564	0.7472015334337543	-0.18226453283929456	0.47897768111523675	-0.18858752394517736	0.5165409047429198	0.14409567313475288	-0.28993338385274825	-0.2588738196643994	-0.03729854656129111	0.31448599084970924	0.4046414733622483	0.33915152443491076	0.10586822611657612	0.7228367506601117	-0.17827684032229438	0.5292902570109246	0.07006737418655748	0.04529110310730672	0.31605553059752156	0.028950092635683593	0.23013423639513958	0.3930818819450487	0.3369969564300724	0.09870735159707526	0.9404546476332412	0.935370649823508	0.26298143020203657	0.5714722912911748	0.0982218704836324	0.44163743029405084	-0.8791804784255717	-0.155273516533654	0.2964307011106917	0.12593354440573534	0.023801513345717968	0.04249023850549492	0.02560757025463164
0.5900010943085666	0.4889164203927209	0.8940325929789894	0.36179734047250856	0.03235786536826892	0.44558997780614895	0.7326933505603506	-0.16922086738433845	0.4213867968782254	-0.23130849852659469	0.5077128927939947	0.17628775998456314	-0.26907817302609605	-0.28861536049609987	-0.06991980146219504	0.3372738620075537	0.3874173245021969	0.33121453953206925	0.13533264017797564	0.6818257211489411	-0.20046351640892146	0.5855856970475325	0.09667861218579081	0.07181097461955266	0.3497259187636333	-0.03410635755566704	0.25704012324262626	0.4029796198667703	0.3519649993688395	0.1622815703076951	1.0059280014218541	0.9514230731049611	0.24331375796830082	0.5773332674698926	0.07859527389025808	0.44956659907918767	-0.9120625802142379	-0.16057672987173116	0.3195441377768168	0.1667908068802838	0.01600740228724033	0.03516614318872169	0.054396234748170146
0.5715598121015907	0.5268723849099791	0.939082898204636	0.249238336018642	-0.004652682668245367	0.41308076080922584	0.6876388442727921	-0.1924589036372982	0.3831627472583544	-0.24491348877979005	0.5104401916791159	0.17992067860587435	-0.242978884443392	-0.3390485807537082	-0.10806973213464063	0.3351094906087149	0.37378420628432585	0.3462141882268033	0.12984695739195604	0.6391207090434994	-0.23474892707342102	0.6152185713937309	0.14377292692116603	0.0778220116800157	0.3887883374707418	-0.07765280953221895	0.2782570119346078	0.3880836868675487	0.354126242133979	0.23709154155021972	1.0639779355339891	0.9812335254578951	0.24716411568134555	0.595688431822186	0.046079109972630816	0.4486305675300669	-0.9355937215856267	-0.15951785447161387	0.3697267418103995	0.19903722402516452	0.009984643689936457	0.03559371238418583	0.11067364247683242
0.5715405678531165	0.5794969377392224	0.9709162727267759	0.15172322830682547	-0.02782771278549965	0.3663438219536924	0.6190335136869769	-0.22499081090433354	0.31974556067688875	-0.2758327808903043	0.5114444678446133	0.19516184615405788	-0.22066095057175947	-0.3845505591876235	-0.11792522488481708	0.3591162716170174	0.3525677648675698	0.34619498197174475	0.11974745222413948	0.5913768208665563	-0.2475840265526003	0.6346000568412489	0.15630984521713212	0.11048030510130127	0.4281686615932186	-0.10513335052635568	0.3377684895316627	0.38709485525962667	0.3291418223957622	0.29396421044586873	1.1161375974904753	0.9952278004886308	0.24885027499704568	0.5948694964488246	0.0353439016799069	0.4426087097475155	-0.9771822625146049	-0.14091339141507123	0.36050161152231575	0.19675758324380704	-0.0011214682058511144	0.05195199417286396	0.18373818706804484
0.5752542267024982	0.6294941968427428	0.9749195951742673	0.07603000682929231	-0.0751374879375732	0.3295041459772485	0.5553835182427673	-0.25873513908519624	0.24883193761224218	-0.2857886596892157	0.512979769197921	0.2001704321207174	-0.22772409700862703	-0.4290141108631764	-0.1188350783609905	0.37675215724098193	0.33187153355013155	0.324177826009795	0.11476881642117717	0.5680467772109603	-0.25557224922868205	0.6714119288669779	0.18960920799519435	0.12399158105073078	0.4476520591702823	-0.12154771677307552	0.38095756122749647	0.404877936389366	0.32933431324491663	0.31778861690132226	1.1141588976510373	0.9723931191100428	0.2755890582703445	0.5730949143741924	0.04395041605903273	0.4548221825611328	-1.011052838575073	-0.16373817093748794	0.3459301189218657	0.177721704347359	0.003289279014640932	0.07484963384130436	0.26424821268986964
0.5729516523725151	0.6938130166912673	0.9870693520585562	0.009706787475582346	-0.13635409492432252	0.3043881290450826	0.5028357437255982	-0.309912267588858	0.13662050299760983	-0.2795023159790856	0.49896066234521436	0.1982636341422622	-0.23119226323104863	-0.46476938510519694	-0.16582725586696373	0.4174747628568639	0.31792975232108844	0.3012003063692545	0.130357456119221	0.5252109396396971	-0.23507403547835107	0.6746874702334981	0.19564598893510782	0.15218388050921722	0.4809758990160017	-0.11868569041342891	0.41502028968747784	0.4685609088436401	0.2995294588615793	0.3331537999803155	1.1157384089752302	0.9696745505004631	0.3024906083224547	0.54789337683632	0.038083976425087464	0.43553354782765963	-1.043636750660722	-0.1683401949064698	0.35794985402655377	0.17505424289453655	0.008053401533167942	0.08323117377907574	0.3248515239009935
0.5797790306250834	0.7432433704373925	0.9761146252817297	-0.05114169770631832	-0.20539904613420762	0.277252327315493	0.4796255353188904	-0.3463075795373067	0.063073718719093	-0.2895477811669879	0.47772123493369306	0.1576020089137965	-0.2389861860511527	-0.4895125745671708	-0.16955815641595615	0.4261046300280091	0.29409268665581473	0.28349630783586255	0.11860857329700791	0.49834736290260356	-0.23491768071798086	0.6638699396556891	0.23628736080521057	0.22201976773307885	0.4992461378754821	-0.137612519193202	0.43602267435020503	0.5322050854758372	0.308880840111302	0.3785282409781173	1.1322255307202584	0.9490057403502453	0.3616723557337743	0.5197231363932147	0.05218287541620063	0.3993037313630957	-1.0980117107276928	-0.15209455130279076	0.3632968980953473	0.1415595925823322	0.019489481314445174	0.09063803888767227	0.413238150524536
0.5816548637451429	0.8119716883384216	0.9486795070752155	-0.12074371332263537	-0.2652212530946917	0.27972137518511336	0.4728779359142316	-0.3618471884718451	0.008606304917102004	-0.3140620288766667	0.42358967411658976	0.1255880588621831	-0.2598099439055716	-0.5074227677280153	-0.16519311556538846	0.4491556532875792	0.2787378311048903	0.20293770074578726	0.09108061486156821	0.4871286015388434	-0.21002080177679466	0.6227742538944608	0.24689764019096744	0.27096877218811366	0.5116849543413485	-0.1678025924840585	0.48280111717458746	0.6329273529764313	0.33288052246518757	0.42410076432714205	1.1275117496542704	0.9259877437617524	0.3910118445323561	0.4828340254837018	0.044202514864586505	0.3646427990338215	-1.1065838944036612	-0.13595895351558948	0.3630632071420817	0.05645331239421092	-0.000958177120621223	0.11447112965078687	0.4966925559872726
0.5893568930908804	0.8817874529473168	0.9301909195448272	-0.17023705816479556	-0.3182121640652461	0.295486653733335	0.5251310305533141	-0.39225829700153836	-0.05037984118424843	-0.34069070912195515	0.35414019121805607	0.06794416898715983	-0.27919517651645	-0.5132323506288243	-0.18772828124281585	0.4316123120493126	0.28311708168048	0.15337441579234884	0.0865479322036217	0.47230370640932484	-0.17936439959267184	0.5612254187662937	0.22720428255382458	0.2793997313945044	0.5274011886019312	-0.23703345798158018	0.533827951539761	0.7479303625833217	0.3720044128504122	0.4294510348971675	1.123980130622487	0.9040813738434764	0.46057676841329015	0.43848200583729396	0.02225325966104644	0.3393638477800138	-1.108560736810202	-0.11621211538239225	0.3420342407535805	-0.0023684788283441283	-0.03061490728634302	0.13226558569826613	0.553081008414328
0.6133174257603647	0.9501961401945476	0.8869737893675277	-0.19401923860852213	-0.3498530765650634	0.2969781967273985	0.585523381801209	-0.3902866769156027	-0.11514792443129573	-0.3833346290978795	0.2813777172840897	0.03423991388645472	-0.2799522299608015	-0.5158156299820289	-0.19188967031669119	0.35457066914670554	0.27647179290091406	0.13803152803941382	0.07405122120027105	0.49529564824561456	-0.14273407008380706	0.4939374681474499	0.21693908553917227	0.3068942587241275	0.5229645479570505	-0.2535757281682148	0.5808192864170187	0.89310931682721	0.4157336265617956	0.3990513072526581	1.1018366248670448	0.8833040313769311	0.5207255658504144	0.3836746325780448	-0.003968018115661468	0.33140492144541944	-1.112808833163675	-0.1395277942926195	0.28267724994157944	-0.03663518747396427	-0.057453639258475686	0.14479611614012272	0.5821365690675401
0.6604966253206387	1.034636236563364	0.8176313576255125	-0.18683489646245657	-0.3637139459629247	0.3219614378216663	0.6643194024178418	-0.39857907559372263	-0.1567853868894376	-0.43379154388288954	0.2313228966723754	-0.013477885686881925	-0.29001671546579194	-0.5129923232329302	-0.1806687707314033	0.3145282441247343	0.29655521521568284	0.0869663881464016	0.09318729776275475	0.5252479144885942	-0.07549089550995312	0.4290339232632654	0.16399721298563782	0.33604933117060837	0.5026098073703585	-0.306655428012301	0.6365321361173123	1.0170843221442765	0.4451008948479303	0.3688755658569922	1.0710794141560338	0.8862969657973612	0.5637040714440529	0.36299969976579405	0.005986867892021792	0.3383079768365421	-1.0923483716838045	-0.12705712317078924	0.19974404241281069	-0.06449349643348423	-0.09130869960070376	0.1473455566534129	0.6088952913412518
0.6860525061886656	1.105616721224999	0.77045522851398	-0.12675051762761189	-0.35522896409241805	0.33633683638023376	0.7508200109952321	-0.4108229207349495	-0.18159831108937824	-0.45643090194567704	0.1972969742863892	-0.060013911529926314	-0.2934837002906706	-0.4930386024574598	-0.18816315611365864	0.25681010855291386	0.3121381802602308	0.052843638747656	0.12274031789451141	0.5522713705401935	-0.06814423457846672	0.364518912475233	0.11553966132251177	0.31773738641557514	0.4619010602539973	-0.3099464844387033	0.6755808742751728	1.1438284254475424	0.4665245133798147	0.2953542310556027	1.0159440390018186	0.8764829250233923	0.6627539508701924	0.35367257761053544	0.024314211093307093	0.3375085254786011	-1.0705598107948604	-0.11536677490430339	0.15446036016057316	-0.09959904821421413	-0.12256186232588395	0.13831304978952702	0.6179598967536153
0.731264462448626	1.1802740121327395	0.7038824481004352	-0.03518640028841981	-0.33399301292379	0.34502579751193563	0.8353626057920837	-0.390482871754158	-0.23605382779819278	-0.49987583630006593	0.1656888832849645	-0.07921786865490661	-0.31642255586271395	-0.44146924817644734	-0.19764580945727572	0.1882119003635337	0.32143797093588183	0.02848748829895346	0.1468544945275558	0.5783289872024435	-0.061384185791188275	0.3379488885422709	0.07147557213674587	0.31518521617815703	0.3966934536295875	-0.3161708423590878	0.7186289814158914	1.2334820601677492	0.5125054517355634	0.21931345600629756	0.9569725764013318	0.8276950184834136	0.7469282273904576	0.32707640495498513	0.023209268022690605	0.3249811801265097	-1.0558517484438976	-0.10783160667304773	0.08129790158435558	-0.14878497173688615	-0.1458180236261761	0.10939297066482682	0.5988010174343354
0.7402529698048891	1.2394148153897393	0.652446147464581	0.05882263955088244	-0.3245173996983997	0.358471328168762	0.9653622273497365	-0.3615914511287329	-0.2709167301360311	-0.5352316630369043	0.1374424542620801	-0.11118492846394339	-0.31701283072097974	-0.39903719338657	-0.2161912801741	0.10586696149217842	0.3089514228790264	0.03523332163335013	0.19209234883983173	0.6274796759003675	-0.04643861909596237	0.31705760263222904	0.03830495998200812	0.29531994704861225	0.33675343285912585	-0.3347166045109341	0.7331812371450411	1.332538416594185	0.5491925806840859	0.15937865729698728	0.9026663853006693	0.808261178217494	0.7878587377549001	0.26829969368559825	0.04375538486276005	0.31250224734903276	-1.0395739030860132	-0.0977151511979929	0.05297632872157605	-0.1845933192467401	-0.17288415059972825	0.08970930084458495	0.575104030541588
0.7540770756966014	1.2608525487127054	0.620007586511415	0.1533237949156807	-0.31841291479823497	0.36767953023393474	1.0730242699949988	-0.3218642090891667	-0.28084661281258216	-0.5569700017292292	0.1444803562752942	-0.13039973709926922	-0.2983703774923748	-0.3503648438558527	-0.2446530258636818	0.04462270108019312	0.28753773826976503	0.028675185791569035	0.2046512454902954	0.6217358477785964	-0.04767585866242552	0.2881265986880647	-0.0033773155861721972	0.28204115475628694	0.3022492293209893	-0.3490035101926354	0.7426018494482355	1.4019874642900554	0.5483194324771787	0.10581237547646297	0.8726877799486312	0.7679080374814207	0.8515963516518635	0.2638742171285423	0.04194786536068528	0.29881795109673026	-1.0189134310628414	-0.08397123067323056	0.011623625624810936	-0.21563171849524898	-0.21897158686365184	0.05528778357837485	0.5318109329260519
0.7605147579175594	1.291102253291145	0.5709556635887866	0.2636950974186548	-0.29273688230828976	0.3755940003299996	1.1445781580145749	-0.26382884853369626	-0.27805146203863423	-0.5949431752969242	0.15914605255837597	-0.12382336156751805	-0.3113504826395265	-0.3137323507088311	-0.22026870205389373	-0.03326716417676137	0.2746702548869253	0.016948457561087656	0.2204227530356723	0.6216868845264201	-0.05667983979770926	0.28620912649069935	-0.022868049291525243	0.2704242552955415	0.23845935840841062	-0.35985602733388566	0.7307193601158428	1.4261526428933604	0.57295719134706	0.09032572543183895	0.8563477195898106	0.7613128984859633	0.9044101432792537	0.2010712521658003	0.048939659684624194	0.2980476482155969	-1.0056541079426289	-0.06970849090438483	-0.011712413983791302	-0.23598428208404437	-0.24574740270645257	0.030832888116989966	0.5062933395336309
0.7588943921960001	1.3313722032449093	0.54889619199026	0.38241514321494985	-0.2731616659679475	0.39263853141328264	1.2148660973385055	-0.21056051083423663	-0.26251957411144816	-0.60600745975324	0.20775675898095552	-0.12452375457008627	-0.32496899417072606	-0.2761085294109756	-0.2068784410812007	-0.092723269227558	0.25878389668749363	0.003937020019718662	0.2758978432129145	0.6144294123150222	-0.061620478734321416	0.27124520713379197	-0.06042086448013998	0.20995510582692184	0.22687828757350692	-0.35287052501279287	0.7208368332018414	1.412429082688884	0.5813308709785182	0.038109492663667775	0.8057275658081681	0.7416068776236158	0.9145058007356603	0.1429056814149005	0.053801496095312554	0.2625053007518058	-0.9844404059820426	-0.08580725824288661	0.01656688051163254	-0.2543548709827874	-0.2836325437393973	0.009611466761356536	0.47828911272927854
0.7554323518954236	1.357846051198813	0.532497060334879	0.502986850249914	-0.2778681095725622	0.3823018908104293	1.2402779281239418	-0.164574389084956	-0.2621911828242881	-0.6084109334562395	0.2629732939960971	-0.13890097734576898	-0.32999393658134535	-0.24470751784659472	-0.17690923360950447	-0.1465716685560049	0.24916565612470584	0.021392886832930207	0.33983078494415053	0.6066029024394062	-0.0677983435503167	0.284037755178338	-0.10630029524146087	0.1565157625197396	0.21993102509976797	-0.3432446915534558	0.7085318948872432	1.389725213383786	0.5860704714181575	0.004351096699273542	0.7824889546807057	0.7214719072634778	0.9396887291691083	0.12036142712128824	0.07891161942811421	0.2720171883224188	-0.9835921300580595	-0.08669955011757417	0.04796564623028906	-0.25663213200409585	-0.2866899454246958	-0.013249767649893749	0.44071410034310465
0.7546880805856695	1.3944490296958192	0.5393189036254591	0.5990106369155874	-0.2757673720083574	0.3636092067998319	1.2068874409115202	-0.11001310330809286	-0.2412943146960802	-0.6015080282641715	0.33007361543746166	-0.14212616963208916	-0.31864818374458354	-0.2389585191914581	-0.13885580254816887	-0.17117861605407786	0.24346894147703746	0.01823418538550105	0.3774407050066125	0.6006675822709158	-0.025540796554290084	0.3023705558389754	-0.14076143763812096	0.11011347435871388	0.20078134922430507	-0.3020620722006003	0.6954671042585979	1.331468667985932	0.5825449743366224	-0.014541304667167913	0.7516777933621434	0.7152577239823783	0.919332687862855	0.08139685473489987	0.10081643714389603	0.283519142466638	-0.9884501976982059	-0.03985673651332525	0.094925947446132	-0.27591736875413664	-0.2953527431818121	-0.03032785043174383	0.3830469946127134
0.7257923603948797	1.420835067030548	0.5368617898904764	0.6853064635669021	-0.2810413108660741	0.3640554626449791	1.1712761268308225	-0.08353796652089004	-0.22651952167912165	-0.5853945284734169	0.4065300413461794	-0.1347649687431258	-0.35219476615887724	-0.24664379973320347	-0.10271168522092418	-0.17446959575259077	0.2428350530492144	-0.013386367284171603	0.4114862685547386	0.5779024274265978	-0.007228113186940112	0.32063683069293025	-0.21040668308503627	0.07042560417424207	0.19025688006780017	-0.2681977220747916	0.7281957833010863	1.2538280672006548	0.5830931858076788	-0.012222469247395742	0.7132294790653146	0.6885390263021015	0.9056015295920169	0.06488652377169364	0.1414426697024068	0.32180309994755796	-0.9492101373106946	0.004830552804290578	0.14748936802007515	-0.252330737996724	-0.3202304164121476	-0.03834908620205339	0.36079320559268063
0.6844548486803061	1.4297334439352896	0.5570051219158392	0.7518264610650393	-0.3020673737769063	0.3470050575836012	1.125510350968821	-0.05252587611412797	-0.21113753282839848	-0.5683348167095951	0.47839291792178695	-0.11201304767001152	-0.3648446150975807	-0.2765036971017051	-0.09314318482067055	-0.1743238948042349	0.2184868113239736	0.0011778668782747067	0.4059600871117328	0.5759895432062485	-0.017624658092448703	0.3361916734648377	-0.2276327873466883	0.03170841548245488	0.17398372408470447	-0.24246343488540806	0.7751676632910055	1.1816595247482387	0.5995069533786782	-0.02620491779422578	0.6902013059610547	0.6457467249472455	0.8651083695836267	0.037869662909057335	0.16077337187729143	0.3628426761165494	-0.9297435702214617	0.03679826845160515	0.20997849936225524	-0.27958772526519304	-0.3471946584426974	-0.03766153735949539	0.34264835285050743
0.6590110655596435	1.4109173844584195	0.5570483089287575	0.7818189624695139	-0.3482671114228523	0.3351479463354801	1.0807751456997958	-0.010858643379706316	-0.1655910766307767	-0.5411589643513918	0.5538246222995579	-0.10615303263031817	-0.37378729414151546	-0.29529714410479535	-0.05117337343833991	-0.15236328125316906	0.19215484512448874	0.008305279030022483	0.38845296255816025	0.5871008331585873	-0.01268647236363724	0.35839617376450333	-0.23990312469481956	0.01795621975525479	0.1698245569943842	-0.2128621439071945	0.8134637752358305	1.0977469327272884	0.5824886303798745	0.016620201305969053	0.6720552796682223	0.5916885668229082	0.8163845312180387	-0.01572181917479567	0.1771369336195475	0.45000619291360355	-0.9126602554429271	0.07573924294621273	0.2554451195892529	-0.258051360289595	-0.38375010518020763	-0.05632848386152088	0.310686881311235
0.612817171521268	1.3904926344382593	0.585104524571057	0.7835376231913339	-0.38617767130130964	0.3322302035410564	1.061054315663285	0.04961352260371413	-0.10992987798670509	-0.503763034644716	0.627977435849571	-0.08692202464095077	-0.38359838377232586	-0.34501210896653445	-0.01653627925861387	-0.11854091066150037	0.1792316518323153	0.032253223807769994	0.39111561362651204	0.5711531600050289	-0.0005978823273753271	0.35321934871529936	-0.24398968099185886	-0.0005941271317487749	0.1819589600129592	-0.2004247524141523	0.8745576800177581	1.07683228978795	0.5525738060091115	0.03102271987499588	0.661823133120512	0.5537338284099407	0.787159650184179	-0.06675299468605977	0.21399121346713432	0.5549057312496273	-0.8697056354617165	0.1336471039933577	0.29122166537430755	-0.2706248447943958	-0.41262224291178384	-0.06514093786283369	0.27512700944295077
0.5868383982930125	1.3493164788946068	0.6033862690395737	0.7816365462028013	-0.4268439437740472	0.341448238926512	1.035039618667486	0.11160853591352908	-0.01191767063562188	-0.43509220364200896	0.6907840701923579	-0.07035002312703562	-0.4252735233354783	-0.38056759742662866	0.023521711906220058	-0.09066338159768406	0.19072069137745426	0.047979290899311286	0.3895777225630135	0.5662059455850994	-0.03403718991426313	0.3446232677191232	-0.22131953219196782	-0.023231261203342794	0.1851142160379662	-0.20279650518667705	0.9407815606638692	1.0366250387560831	0.5215129864233764	0.06661028027758527	0.6492991586332888	0.5034102988546469	0.7616441810862506	-0.12114592611488495	0.22462688178727874	0.6710213772343211	-0.8018421358212802	0.18878416434676099	0.30139082946910006	-0.25441110284103946	-0.4241069400979131	-0.08081793100306765	0.23037197941969417
0.5533168418751464	1.3537463490107593	0.5985328443377957	0.7922296221686199	-0.45118940150499187	0.3601197214661287	1.0239847266069961	0.16868387762706086	0.06643324725154191	-0.3817228955737134	0.7077609916600752	-0.06031162810771672	-0.45303539268045245	-0.43575866434346483	0.041361607544414085	-0.06962416465503014	0.20169328500633874	0.0720243582168419	0.4017688355291226	0.5544789200409773	-0.05580744867024843	0.35028514734098903	-0.21412876190962118	-0.036432803634767356	0.1865119193336484	-0.2065188717174542	1.003132807021784	1.0024782493585678	0.5222843376971387	0.11519175962675324	0.6703759137394292	0.4895702028415133	0.7312841091531076	-0.17643927321785075	0.25964381964100625	0.7870717306309646	-0.7485891316403737	0.26514571380108365	0.37276760272998444	-0.2463668008364533	-0.4358793533965869	-0.08246086204965053	0.15975591081816978
0.5312066436964925	1.3476220851870013	0.6236438193491021	0.808725361809539	-0.48099078598434925	0.3755637522043584	1.0249006330316066	0.23427043291289662	0.15952881073532593	-0.2919255851091262	0.7371858637619992	-0.09107700001325544	-0.46566590144643716	-0.4676317776309859	0.02221959377709638	-0.03119885826987213	0.20027418799155633	0.07016338850323893	0.4000337745975969	0.5843995311299341	-0.10951542962548366	0.3370306269782251	-0.231623266129405	-0.05728372249285072	0.20476669161166142	-0.19976457913822898	1.0646975200773017	1.0050036726337264	0.5218542596297515	0.11727980781182604	0.6789758245055684	0.4516933956495687	0.7051258270742865	-0.2153946625696367	0.2710742277422211	0.8714209837448174	-0.7142974504448926	0.32260949319813015	0.4253615129663886	-0.2766041924607537	-0.45778599202407644	-0.07416969363203726	0.11223457767671481
0.5221454893022377	1.3268264231114446	0.6428381735906019	0.8123001761109252	-0.5052268682303794	0.39329285927505925	0.9906842824224926	0.2829470927535232	0.24275035989101185	-0.2209988234584054	0.7234064570421926	-0.0648873379150066	-0.46812077604682667	-0.5017067948591813	0.008070494953407734	0.008594094350524478	0.2084959166379401	0.05696345320862696	0.3769439793490613	0.5941212692689123	-0.13125042643790613	0.40007546047368886	-0.23839174971754612	-0.06310099832091648	0.19569910542800475	-0.20076780086260287	1.1145548377864731	1.0165121761396545	0.5175347811666127	0.15099432237961036	0.6923790253002226	0.44237410360767343	0.6660542061581319	-0.25678749714355253	0.295258491080074	1.0007165790236965	-0.6914336260570405	0.3896829381259261	0.46713579719411963	-0.29806044776097196	-0.4821326531228484	-0.09851132092001777	0.05077785162479491
0.5050296547089486	1.2992609135399538	0.6477097822978193	0.8317771965287051	-0.4948926711890536	0.41970839162544726	1.0123332994865444	0.3209486103624192	0.3043577629504477	-0.13811019685639586	0.7230836710917897	-0.028470329886405677	-0.45788347987888367	-0.530897910268701	-0.018665975546126923	0.03617034623112793	0.19990002819508618	0.0714882563474311	0.36031721910390807	0.5898883956940646	-0.17565952604349994	0.42674388056500395	-0.2686947727285311	-0.07093507474907312	0.18100886266797575	-0.20985215124151996	1.144391964716546	1.0227342870326581	0.47226285719727634	0.1833449821848099	0.6893927365572636	0.4500326326883132	0.6167319925373506	-0.32931692191318745	0.3061265180862104	1.0716892045837318	-0.6551265160880513	0.45826751557248924	0.5040472264492973	-0.28958663026277776	-0.5312136954231452	-0.09935569565101979	0.002253269940991709
0.48376957120665925	1.2774445408271045	0.6278784196157741	0.8664478583850898	-0.5160070245745476	0.4428462088196382	1.0588517787850527	0.36937516589270414	0.3771888450348536	-0.07743965190628628	0.706726430458384	0.03342593717146881	-0.4620458908927527	-0.5272826435982799	-0.04052000435812721	0.05231643965814849	0.18608397068034954	0.08433011138675221	0.35061673285388095	0.5729318504679071	-0.2521518415082105	0.43431416496469133	-0.291163126512718	-0.06378825253998856	0.18533983580444668	-0.22926165233391363	1.1570437558796922	1.0854523519692898	0.41627772451921263	0.19304887328928783	0.680502534737996	0.46863641520907573	0.5590748747933691	-0.36143573331630285	0.32001066551148216	1.1609262135053275	-0.650551533421099	0.4824591279948064	0.5398106820374992	-0.27931070158689975	-0.5873004073610376	-0.11678989891466815	-0.019581894475070732
0.46964429282631937	1.2570050386229228	0.626927168831232	0.9130688276842477	-0.5336530071339707	0.45941940128682957	1.077500534020406	0.421108563709469	0.44399994067089443	0.0003858792213338069	0.6870443187322853	0.08294516225709667	-0.44577719194971666	-0.5262688720051555	-0.04113221292990519	0.10148711003961526	0.20218262880453958	0.12692100049205335	0.3456981533312712	0.5547291272653706	-0.2795843067584445	0.43250251613858925	-0.26280229993882553	-0.061596736497259864	0.16739259671607168	-0.24101743702531078	1.117899966700836	1.168983451739823	0.38110448424666304	0.20344688212987508	0.6759631735339201	0.4862494862576773	0.47782629301861057	-0.4194119613724836	0.32473565420986794	1.2048238195779213	-0.690944883890365	0.5209984798122317	0.5592696201860946	-0.32473149710560134	-0.6180197626498075	-0.15099165924497054	-0.06577181956575541
0.4459816130126001	1.2279727404687297	0.608452219304923	0.9807949506473614	-0.5400913169379005	0.47963712401423314	1.1272282031108307	0.4820426911347755	0.4819131330698892	0.06483437165127867	0.6693930575120999	0.13362033186056949	-0.43094238300221355	-0.5113662893147096	-0.040332644723571356	0.17502049265722455	0.20140720709354495	0.14218333837528907	0.3659253065715413	0.5155348287018219	-0.32230635299185567	0.4344046686435986	-0.2884035267144303	-0.05964216590760972	0.1639646164854406	-0.26465965008176606	1.077529963765734	1.2489998347722504	0.34618992885250965	0.21419991019357365	0.6826117429363252	0.48722362247377127	0.3986951738219755	-0.4344444933608898	0.34072189230606753	1.2120187077786366	-0.7173128947077296	0.5468182431083688	0.6014108787487017	-0.3154064920241003	-0.6773751438458329	-0.19117733476006255	-0.1089538866757278
0.42329937954803987	1.2321462035768902	0.6125032747666925	1.0218855760396715	-0.5549862930718352	0.502449178395606	1.2006800996743716	0.5326450041071401	0.48862678952777144	0.13287491966226905	0.6440390974619132	0.19871940879600553	-0.4337132605971649	-0.4824155536109339	-0.06270300911709135	0.23516066366055438	0.2347014062865061	0.18110706953088024	0.3746919909014535	0.47518260988749417	-0.3478085712231108	0.428230752237963	-0.31172155018591907	-0.06191311705897501	0.13671805602447887	-0.3241967446518156	1.0745717091824438	1.2742928633459178	0.33277461201840286	0.15681530654695947	0.6707452914786287	0.469678212138406	0.3156376994940111	-0.44907995475932927	0.35166209566732104	1.1619668576325566	-0.733814118980388	0.5712399493036403	0.6341608478316575	-0.2947104942995983	-0.6981601076239076	-0.2151587834252276	-0.15188925402247513
0.4034383529098523	1.199626067629056	0.5586530474087739	1.0612357596633892	-0.5495043965160742	0.5231229840450623	1.2559869191899784	0.5620304434650026	0.5146211860453065	0.18275181455827025	0.6009303492172189	0.23732610326878315	-0.4126459750127496	-0.4331494575950094	-0.0676902844730588	0.2827844351678188	0.272274728785579	0.18681518308439965	0.3923347439111069	0.4751792840176533	-0.38396540827794257	0.4261423307221751	-0.350381352104911	-0.056881461419852175	0.10377291619674316	-0.3716366693994539	1.0407240961910333	1.296740864967321	0.3343641901163949	0.14204740719577275	0.6553814765595678	0.4650228879859837	0.23003044982705534	-0.44153494395368764	0.36480779079601844	1.1108057991809654	-0.7720543523906676	0.5466279871090569	0.6653796109157274	-0.23954225509522384	-0.7413320322248634	-0.2683970667938948	-0.1526740465324004
0.3801282758388085	1.21090586852583	0.5177413081710729	1.0870674004767795	-0.5523144670774799	0.5224145791651066	1.292042820721026	0.6010542891128685	0.5013245191136163	0.18248837516738442	0.5793374714563746	0.2794565779676159	-0.3580980011993506	-0.38369978205025423	-0.06332712348504574	0.33152086006170406	0.3020433941216571	0.18155921678537754	0.41528389245068703	0.45791350586178436	-0.37806289530564596	0.43294766984294375	-0.4301510016344806	-0.04077065022920563	0.10259323517735726	-0.3978400379605416	1.0080193188672752	1.3294697594389508	0.35168769187784876	0.09709609229797662	0.6365544004807905	0.47424682374518123	0.15064101779283318	-0.4288374854829112	0.36364135611734183	1.055970988527044	-0.7993844085590155	0.5462479651930174	0.6802350834748224	-0.16944794694833698	-0.7715344738199086	-0.3256964235443255	-0.15641399904692138
0.355627076008431	1.1763162119052735	0.5142647536311507	1.0846871404592722	-0.56181337068565	0.5179205644943573	1.314350980887889	0.6382334777235014	0.4845897283433772	0.167276534933139	0.5711699054530414	0.3002498419374194	-0.31340983229191705	-0.3107856376484157	-0.030973185039332118	0.39236428907026427	0.35649004361930164	0.1758031603451788	0.4314294429336668	0.4562415181271457	-0.37967434768916497	0.43453141926514416	-0.5127637719330097	-0.047557993909635735	0.06979598581797458	-0.43965166881115597	0.9614037412426114	1.3721072916108852	0.37441660886170375	0.026403899699526372	0.5948318054194455	0.44303238731243333	0.038124399409335825	-0.41610186002456623	0.3353907644246584	1.003301866194756	-0.8286959803329579	0.5184917155656489	0.6700521043435305	-0.11478082995007644	-0.8021389690746454	-0.36727712426689274	-0.16088793374158222
0.3356427418481426	1.1339662040044864	0.4719903504858437	1.0726231631786596	-0.5507377287742286	0.5125489858207068	1.3369243459104192	0.6287247308350344	0.46879545973150966	0.13457316894854898	0.5604809437991655	0.32570264846244	-0.2541958593884496	-0.2767712307629185	0.024557766821856335	0.4178837292299053	0.39788476476401535	0.18756779182901354	0.4553134445138974	0.4245748168872436	-0.3326994841786007	0.4339017260748285	-0.6004158147654337	-0.07846780812964019	0.0040694008785532474	-0.4845821818774122	0.9142106313909577	1.358380960276262	0.4180077866256817	-0.02584709474099789	0.5538133270941475	0.43750630377288396	-0.07283709651553774	-0.37515633489242395	0.2877049950608709	0.977960963551434	-0.845950801516769	0.4955394143273564	0.6724891941956924	-0.00620217422580438	-0.8461881839916485	-0.4014199978808396	-0.13966369257705205
0.3009507021274313	1.1186000481337728	0.4343275247699728	1.05094217309068	-0.5604529100372412	0.4997802997682609	1.393650750038058	0.6400605498509425	0.4176388902101179	0.11355297170114306	0.5657962092745275	0.3135308190844489	-0.21307113294058305	-0.2496820611605443	0.08592725846558347	0.4509624745591516	0.4255996918208763	0.18152436907260117	0.47761218679234274	0.4132904858298779	-0.319242266659579	0.35723116016407036	-0.6578507962549035	-0.08766189502649945	-0.05476409499539956	-0.5066754585805693	0.8634116971346065	1.3706256606915914	0.43687370854021274	-0.07230500748966404	0.5165359862112074	0.39851697793856977	-0.15020399544459834	-0.3555174588279274	0.23185744169544548	0.9388715509964539	-0.8267055381251023	0.48212305460571725	0.641734811396103	0.08644241928518144	-0.8682431827707555	-0.4399681856065145	-0.13006664316414895
0.2788342495680233	1.1068404500138254	0.40340482797023886	1.0099958471332322	-0.5814698354232659	0.5068031551393309	1.4172947829394338	0.6450513817155189	0.406908657628941	0.09377632168598356	0.5670721700433192	0.29430569496973147	-0.1886856282795423	-0.23545053739459165	0.14506723312017522	0.43551258883036015	0.47325605620736555	0.14982961041747564	0.5024139522277561	0.4377538959930904	-0.2817417931197318	0.29373202191040887	-0.7081894117938832	-0.141752855534518	-0.09810707914323341	-0.5206131106917791	0.8016418739811491	1.3493553893832204	0.4868643280497385	-0.15461187716288394	0.49373131729291647	0.33950359197840624	-0.24048937967365522	-0.3217294395725067	0.18471582418175747	0.9068230182721896	-0.8247998233922962	0.452215861478773	0.6089249613735831	0.177340429352975	-0.8879534781030323	-0.4652327902318101	-0.10685852828522499
0.25848081072199236	1.088530179703405	0.39303369411797945	0.9849435593996383	-0.5367969506913776	0.5082957189256908	1.4198926649871204	0.6213203701014359	0.3760754891267187	0.061245012783139666	0.5742252430851849	0.2763075207754159	-0.17673322085504953	-0.24733144331766854	0.2105945420989252	0.42244029974383057	0.523507147262899	0.13122864339737814	0.5364285517993589	0.43272016314173783	-0.22230744547017794	0.2579205460138838	-0.7582198701032667	-0.2015855051470184	-0.10712425763114511	-0.5304272092775164	0.7506961942888737	1.296696526884951	0.5687141897334568	-0.2307262600291414	0.45849858182113845	0.2704102683533188	-0.32716688573692754	-0.2788078401817447	0.12323039786942273	0.8350063920404043	-0.7933278079337315	0.4322769332493225	0.6038679383828913	0.2560117938020083	-0.9052780112272607	-0.4987520988321954	-0.06013817670472108
0.25242224019598336	1.1069605749408573	0.39149259965700006	0.9489129434354531	-0.4961228872764357	0.5077744332859384	1.4244925974836873	0.6374432704937919	0.34497902312589196	0.0209148781446854	0.5740574306171589	0.27138887581638327	-0.16576044217201022	-0.2647311982242978	0.25065754623056963	0.3951958413006224	0.5279029602439663	0.09479466855565143	0.5568696724919419	0.44614271204024175	-0.20057112262124513	0.21838554934396606	-0.8339010598988622	-0.2679910741601258	-0.12946547397024463	-0.5594275279808353	0.7259445749090675	1.2160474024686592	0.6326336425472048	-0.3312710938350448	0.42837906116062774	0.19290443573789134	-0.37343745483552915	-0.22888360296657706	0.06828453050560719	0.7597938377449396	-0.7465556991694925	0.39541032239532214	0.5965835319234241	0.3329886443142538	-0.9114245469681392	-0.5173183585278727	0.006615029478385615
0.24903222149532311	1.1363054788993148	0.3958936972234758	0.8587210320428712	-0.46569239156532316	0.5046449921128555	1.4251819894161901	0.6212680843029861	0.345384426782611	-0.024102806369382664	0.5763175715555748	0.24089949752260695	-0.16679276124388182	-0.2888510482175527	0.3091091152178581	0.3405536389220387	0.5647528067583154	0.05835430617909887	0.5407468397753564	0.4595195302284302	-0.15706665848810744	0.16566005152495966	-0.8753560743071838	-0.34345954294551173	-0.1506507340129305	-0.5531899152303104	0.6930624801835673	1.1206189172613852	0.6670843192827445	-0.4456758032130349	0.3894630556374975	0.11497333611564568	-0.37804245024553235	-0.2205382333013221	0.0035769024559066526	0.7284856763315946	-0.7170944266123	0.36025949066617075	0.5705641084843228	0.36900585810502057	-0.8969199626552115	-0.5195536809555877	0.10250945004103473
0.24653191251226322	1.1638576412566912	0.40429072998523374	0.8169089094762525	-0.4136114681404863	0.5031309209299948	1.4011981847766521	0.6145920905329936	0.35732936618610206	-0.08671964720472145	0.5863483886919921	0.21324410241302166	-0.16907202457420242	-0.3147930578030712	0.3671241174580046	0.2754804385322204	0.5758631694873081	0.00861032383100548	0.5537508961443678	0.4733185811679269	-0.13693146635416603	0.09906181591542454	-0.9204874850536496	-0.4261869521055816	-0.14954608023437882	-0.591217936719237	0.6390651624487772	1.0734709089180532	0.7473160511514896	-0.5345370381131899	0.3630504781564333	0.05235375068475492	-0.42102728994706584	-0.19895111905184545	-0.03107721812276822	0.6949524855184575	-0.6849505793846722	0.33611572069969553	0.5221809910727555	0.3733453460991047	-0.885674390301118	-0.5084123109927289	0.23157691303742692
0.2456165598335701	1.2310116903771462	0.4104727235844191	0.8065806093602508	-0.37657577473495246	0.50402918693364	1.3700278209713517	0.6004139639309569	0.3675124470828834	-0.1359632111435799	0.6052962436234675	0.18308656467683773	-0.19314108842865071	-0.3200404520472662	0.455576475607898	0.22438647515996402	0.5769306918039983	-0.029797675725690538	0.5519474445638638	0.5246960754742641	-0.12178051294745562	0.03454802310261504	-0.9404774104455017	-0.4949552485457784	-0.12205104293275848	-0.6194459848932965	0.5887642733082898	1.0170710207195657	0.8498508954417365	-0.6579081439583234	0.33019264229829537	0.006359762185005888	-0.4847378255327781	-0.17086012054483407	-0.11731333761691895	0.6605639826843626	-0.6585850239769797	0.3086718014453436	0.49198370743180997	0.36748074386674967	-0.8533885322434115	-0.43587264125186165	0.30549203390352514
0.2524333537494772	1.2600362611968534	0.4428879862806162	0.7943253672626751	-0.3307944395407191	0.5230851106738093	1.3389278032816123	0.561244339380911	0.3698231046740076	-0.1481554694219473	0.6134989117332075	0.13810130754624245	-0.21895316536985548	-0.32034389521614554	0.5521032820621496	0.15335934312201482	0.5826409575106944	-0.06718708900560151	0.5345014206297558	0.5459953362173879	-0.13041545015117129	-0.040286916109816204	-0.948355950823592	-0.5497778747741908	-0.10070598601681321	-0.6459720198005707	0.5370837547285452	1.0055006286403256	0.9237507269915664	-0.754960346516113	0.27108454058806014	-0.06448642714256014	-0.5276242886210689	-0.13281663522610454	-0.17562058492976076	0.6212185855957452	-0.6280225397851156	0.28311299227393516	0.48874946440774636	0.3345874954622266	-0.8530008469731184	-0.3646566963268352	0.3963523287892051
0.24740213742828346	1.3305299237857808	0.46627148077519076	0.7904013755552317	-0.29759760580544486	0.5524891264125695	1.3128708986164768	0.51882895079773	0.4026135992764364	-0.15161411702930222	0.6158227148618749	0.10515410267328462	-0.2671922678216932	-0.3285538890852846	0.6614934866772711	0.08827358816714588	0.578288056216546	-0.05896630258388674	0.5182886459025199	0.5842281614441912	-0.1533105533935603	-0.11447376258622825	-0.9259191879524066	-0.5783148451042535	-0.03551559302958489	-0.6747029827742687	0.5228477798821259	0.9573559371536519	0.9603598418238561	-0.8567759847916806	0.2086879041175632	-0.09999913178444746	-0.5566938850410681	-0.1371503579624201	-0.20934932741335363	0.5401273490956008	-0.615036749302404	0.25696973660266725	0.4738511264132609	0.31519840491406315	-0.8457952303119095	-0.29322259964388026	0.4969743099105597
0.23572502573976145	1.400161637336884	0.4945305617281721	0.7636828377436112	-0.2694309451251097	0.5877777287861239	1.2864088003257075	0.5030512421846013	0.4036586238968492	-0.14212384044330667	0.6106907964944362	0.07077226705011688	-0.3331369405035478	-0.31447173817143875	0.7527348715744788	0.020652321025488134	0.5768599251624125	-0.062289421214769235	0.4934223891362395	0.60998604766199	-0.18675195429855793	-0.19709754779220615	-0.91325212215601	-0.6025863270124823	0.04333806024013739	-0.7194637168068747	0.5023934671884188	0.958941947308533	1.0097176683885618	-0.9017208964788279	0.13842474795232276	-0.18299624637639655	-0.5502603118581658	-0.16817504905523958	-0.18399546939769457	0.4476391451739728	-0.5902434481526593	0.23923549314082124	0.45349373745021815	0.2878776810758751	-0.7888185577509554	-0.2421798589849944	0.5590774483843
0.24073998067099392	1.4543358719733317	0.5260693553621957	0.7372447309091749	-0.19656344438323012	0.6494766523705982	1.2501024666232616	0.46359328373032405	0.44698288072172987	-0.14103478766674715	0.6289049486788008	0.03873155908126573	-0.3866418792744203	-0.296577790409228	0.8296071510670856	-0.02260080247245219	0.59504695205	-0.044293014723212135	0.49691285526770257	0.6207545210351475	-0.23708136008038339	-0.2671291743571684	-0.9270105941304518	-0.6251064679762531	0.10123039517930121	-0.7501412369070346	0.4779003198832519	0.936692358605748	1.0540420818864884	-0.9461342446638238	0.0539134202554167	-0.23373028699485082	-0.5654722657903006	-0.18842038802997188	-0.18043247162920978	0.3312632511470933	-0.6239496487927801	0.198375949288705	0.478540805784344	0.254724878392678	-0.7786143888441747	-0.17839949302267324	0.6025499504617536
0.2232986296147575	1.512469311807153	0.5515652630386445	0.7089756548305018	-0.12083953964588341	0.6922979526837417	1.199943575844445	0.43334911461092795	0.45893727476880564	-0.15292672503950439	0.6428454766774322	0.0139568317121524	-0.42105926981766223	-0.26480625979509825	0.8948061733818085	-0.04715303116992024	0.5805462649197508	-0.028720670423103466	0.4802169923241764	0.6131674653037292	-0.2686539592939088	-0.35095972941414255	-0.8969877140554632	-0.5988213282239672	0.1361282000929809	-0.7861705885862154	0.46787994119610987	0.9336321072119649	1.0920216290160618	-0.9400977817861407	-0.03614765470416645	-0.2642410083056525	-0.548599785885353	-0.22614276367309127	-0.17850185041104688	0.2293909283049987	-0.6218543130678575	0.1560535222907163	0.47466399785835495	0.2160507739184478	-0.7303146560187493	-0.1306465780807871	0.6384485129179864
0.21176432949416527	1.5805941951332094	0.5702811506370239	0.6653312017042236	-0.087950084000751	0.7212478199070531	1.1800243697620503	0.39724344371167153	0.461337751473981	-0.14211585228113166	0.6502991204953619	0.003468887477649729	-0.4603998983418653	-0.23592040129775813	0.9555088777776046	-0.05360167419920007	0.557934064423204	-0.017758554846647467	0.4746636851899546	0.6170044670395042	-0.33703039832370224	-0.44319772384078	-0.9060351796158075	-0.5833214619243188	0.13769058908169426	-0.8194538548874608	0.44653014783091016	0.9277222103156706	1.0799414114403343	-0.9555665804556241	-0.09773020409509918	-0.277235507271067	-0.4893773517278525	-0.2874466938935144	-0.12071461057995606	0.11325330349868863	-0.645799579082181	0.12084300741348675	0.46267912701987124	0.17621691522076272	-0.6706461832636916	-0.06592692294460376	0.634044792280031
0.1874505484374694	1.6170573791244887	0.5816779760460932	0.6046580539488344	-0.062238119740322354	0.7548248262276143	1.1976805413068312	0.3362795157259032	0.4891043206548639	-0.12468794856002641	0.6554049347011073	-0.00988058943887624	-0.5059373808923613	-0.19954608602815802	1.0326513561813173	-0.0653367523597045	0.5547322503097465	0.02655420412501741	0.4749283641219959	0.6070573163751735	-0.3997743398739625	-0.5089065939424444	-0.8856622642922783	-0.5455048735596486	0.14333771911920162	-0.8416035551100756	0.4327460822246665	0.9307621400883657	1.0303317237265135	-0.9205888482526102	-0.18550234023151177	-0.28762450223981	-0.4673010063055284	-0.35944273740329546	-0.05084199357807806	0.014125946664022126	-0.6695555884554997	0.09930796188999312	0.4413159096581386	0.16527295135581288	-0.6015446799986537	-0.015622806277387529	0.5970696398347556
0.1605310826663416	1.6118962221718447	0.5790924377726955	0.576736793960795	-0.04202172397126851	0.779668475796381	1.2107803949466942	0.2822167328334744	0.5121421355218589	-0.09879385630915609	0.643973496105364	0.02200807895970114	-0.5280552555141813	-0.168606952677013	1.1070427810613084	-0.09427320353818572	0.5556349014082734	0.05370631970402451	0.5173493510299327	0.6163662054670378	-0.4835521511252304	-0.5416176733095244	-0.8332063821690804	-0.4905967333983566	0.17186854097611529	-0.8545720016312168	0.43400898233989293	0.9538281037328413	0.978354144123944	-0.8729904848801444	-0.2781271886781381	-0.2727453772356142	-0.46344452430191324	-0.45765691864413893	0.015997350134389528	-0.11136398867867534	-0.6778859221994169	0.08898092683939883	0.432937312538766	0.141877664001944	-0.5824463038924214	0.030475941372070346	0.5253237226513042
0.12190795776592141	1.5812489111097796	0.5850954325683378	0.548649453491123	-0.016562381355330245	0.7910970832040143	1.2372727420671554	0.2581397322575876	0.5537139168575259	-0.05971314388463389	0.6346135026506567	0.04944463631614802	-0.5411666139283602	-0.171016830341496	1.1569896012056102	-0.09770956040517018	0.5605863078094521	0.08655119838269819	0.5258699375262863	0.6170837618852573	-0.5384299829062343	-0.5425944082400613	-0.7667382876477684	-0.4330537708099431	0.19518513558405715	-0.8290128453932448	0.4166731213303594	0.9877578212687386	0.8855272344316066	-0.8075439479722946	-0.3767833081203663	-0.25315962410038273	-0.37266008165004516	-0.511297606488406	0.0786974603621109	-0.2281821216554746	-0.6914111899491753	0.03981131251107623	0.44885140132861673	0.12060730628732838	-0.5808479294233658	0.05996745488944286	0.41767103955614104
0.09021223309951525	1.5385596029764994	0.6471523288810717	0.5060001219392214	0.010568372565248478	0.7951983581843429	1.25338340945305	0.24751563315734842	0.588191850461482	-0.018953971287646285	0.6380701198491998	0.07865913354963094	-0.5111432856089784	-0.20594019663976865	1.1821130869716616	-0.10635391672618004	0.5508912779121773	0.10668575576881449	0.546892890732609	0.579661218667219	-0.5827054322017293	-0.5567148009926097	-0.7138946570005558	-0.3980488594537194	0.196283960956455	-0.803645789391825	0.41042087639371	1.0253121770386247	0.7811605118256755	-0.7249589558147485	-0.45339784554016765	-0.23163701830166702	-0.23438571454164006	-0.6231837957472638	0.18359031346680793	-0.3230376169457907	-0.7180672757658423	0.03829901418979922	0.44808365837149866	0.1224573157066117	-0.5954392465595665	0.04951122689892183	0.33440405040760207
0.03748032213969751	1.5026668367673823	0.683372026465268	0.4720611671228199	0.03052665043428816	0.7933438147901959	1.2886788694748772	0.249414627565841	0.639295631556195	0.008837921339077093	0.6307378337462424	0.1373156731562665	-0.5000759534261154	-0.25312236684494466	1.14943280438656	-0.09093228079237523	0.5686619861529875	0.12550046512740115	0.5810335569541388	0.6044076077508669	-0.623911352537861	-0.535223222190168	-0.634521643817463	-0.37527666716206515	0.2129676089671854	-0.7777135501910747	0.4091001674703925	1.0360770939547566	0.7229275000794956	-0.6347056047086468	-0.5028845767569268	-0.21496998323036207	-0.10935794645011518	-0.7309016429836078	0.2796691291245478	-0.421480985194827	-0.7488104305855339	0.026041677501667616	0.4720177309309236	0.12911616954026145	-0.5921244155849503	0.03370097708409412	0.23678505912642459
0.009147972511938985	1.4487988855706175	0.7116259931667199	0.437138661913139	0.0648846368520561	0.7655808449335082	1.320016657035214	0.23344295739770135	0.6739476165534078	0.04995990379826531	0.6325231453108436	0.17545053573179037	-0.4695443253391577	-0.3036437298075961	1.094884206034047	-0.052029407170989785	0.5688253516979253	0.11723719214146659	0.6327348056852058	0.600352761540499	-0.6372361274303084	-0.5256133976803113	-0.5857125319575347	-0.3621866294853168	0.1876108863790503	-0.7302550790231102	0.38212713346889127	1.0458795049993754	0.6817649916574409	-0.526390271042513	-0.5452803282624871	-0.20229719638829055	-0.0062526940324623415	-0.804520118263186	0.3227132547669906	-0.46857256824253124	-0.7454622814803615	0.014842547919220997	0.47784475993131936	0.16779243986352554	-0.6017378259846166	-0.03522988489590021	0.15207189161096551
-0.02112295129696854	1.4427483826669671	0.7280745625868891	0.4359127973745253	0.09759972379071141	0.74145403921057	1.342165834980908	0.22763167225857234	0.6894374742922971	0.08842415105202459	0.6437062747277077	0.23177324019824094	-0.44391710236644605	-0.3589334761036906	1.0621912657077477	0.006233528530226062	0.5758176981559068	0.1297250628048887	0.6844045004559658	0.6233920121784065	-0.6773402378304695	-0.4781440313371975	-0.5267903368596258	-0.3318211830490211	0.18695001484156112	-0.670455886992584	0.36331314570477596	1.0486709567687726	0.6536630818033052	-0.48723024299722717	-0.5815520727359347	-0.16693767527743478	0.060152776830512525	-0.8640006421752616	0.3544603835214672	-0.49405590687550804	-0.7430220795066174	0.025446598437394226	0.4768053181000928	0.19511110480818777	-0.6312537198098962	-0.08422413149574358	0.06531623399507475
-0.05934878830975575	1.4463577503575464	0.7373364721073522	0.4478678694212797	0.11280167953626183	0.6881791910423172	1.3686898378533712	0.24608797294766172	0.6859636090359567	0.10754945425492246	0.6393502359743438	0.30570950418418813	-0.41141435417537	-0.4195474071427479	1.0263907621905541	0.043094249564951795	0.5690993842249178	0.1786705378238367	0.6899201706936251	0.6353866005575015	-0.6910603277967647	-0.410766835613844	-0.45355216231919526	-0.3307017195859322	0.16780803628803795	-0.6258426107907278	0.3372423737926395	1.0672580351255418	0.6397419030270418	-0.43643715290114277	-0.577544094362481	-0.11785916759278377	0.1573401613153841	-0.9120355656774846	0.39901143374879094	-0.500332017685164	-0.7110989023224475	0.021968942722871657	0.4552103044998338	0.25250777984453576	-0.618346845684904	-0.1206146192550271	-0.006948196926714123
-0.09452419544152704	1.449922861496061	0.7453078854917965	0.47243076426022473	0.12971434481344418	0.6399764631267945	1.399582334502204	0.2623470977745433	0.6993161443160998	0.12815641990724871	0.6268249797298662	0.37967747502431426	-0.4036301952584888	-0.462806294004832	0.9947464279955444	0.12818714070029627	0.570809829008782	0.22432569762253016	0.6948153407447155	0.6179136512542337	-0.704695879916311	-0.3158619626388186	-0.40360835644124665	-0.3604645368178146	0.17733984013281662	-0.5486624410091558	0.3010559498307945	1.1135202055314646	0.650156282511043	-0.3861560198702427	-0.569393107827924	-0.08903783231481996	0.24692364721334234	-0.9340375426464715	0.4654706591909713	-0.4984191058245129	-0.6993543610324957	0.03753298689490675	0.46888133889191047	0.3176140663625304	-0.6392371776518949	-0.16835964281914478	-0.09213746290940243
-0.11682306904328794	1.4128836398429925	0.7402913729912346	0.5002928070273536	0.14413171008304146	0.6193107260027856	1.4216041859787318	0.2983857115511242	0.7187311116642141	0.1416400977372817	0.6239057353456025	0.41874771161332386	-0.38629941992429173	-0.5207304045823691	0.9653104874007713	0.19168240791391294	0.5871177757112787	0.29083252108048174	0.683085784977494	0.6328260710604894	-0.708310074145447	-0.21766112691270018	-0.3207244998824597	-0.3704042483186193	0.16833405420989694	-0.46600540643941546	0.2699495804922228	1.117916418769747	0.6761538236487509	-0.3007512089725352	-0.5745934406088853	-0.06064785027051171	0.3222706218979298	-0.9566402431290667	0.4649117343449404	-0.42640680195244984	-0.6763945063644249	0.042536883037657756	0.47299410082375076	0.39554131460457337	-0.6775028458847786	-0.2094335467069465	-0.143504009685731
-0.15458839503892846	1.3694454827493856	0.7212981793099063	0.5009578096115987	0.17652595310552358	0.5959054778760339	1.4319471753497393	0.3160957438384393	0.7378337892696971	0.14415835169962252	0.6110354779763825	0.47340024335602154	-0.3758152116698616	-0.5936173102134037	0.9204025135085038	0.25514175984376025	0.6072132434118486	0.28707522468373536	0.6668134218880793	0.6444660114178171	-0.730797946503208	-0.14112941017736985	-0.2727375499760636	-0.4117874059850065	0.17137995041966986	-0.390143101160875	0.26039333983158314	1.1326394332477139	0.7399738312100677	-0.24704127209129995	-0.5662349281577824	-0.007761452679949421	0.41710686470857616	-0.9301586670928323	0.4089562472592479	-0.3652054419014277	-0.6566486562266514	0.05307209922932955	0.4938723810509405	0.44818848770749453	-0.7392676753610719	-0.24641701770069485	-0.17143486665772847
-0.18722328714151498	1.368758452464958	0.7114623371177662	0.5232384591435084	0.22724883423438208	0.5913455227284226	1.4385709655910102	0.3471311459739498	0.7016554523423277	0.1719119917937166	0.6132931150462282	0.4984322655827126	-0.3736433790725844	-0.6494997852106943	0.881164844232601	0.3271620300181911	0.5988514871555177	0.32951965881912104	0.6266157922606721	0.6514092483197623	-0.7229182140637893	-0.08294381063178287	-0.2544530426767704	-0.45805640802745834	0.14204813288021362	-0.3650203373669611	0.20897162128029306	1.165311981406329	0.8332686097078021	-0.1455476668021709	-0.566188947526347	0.041638880435458756	0.5034109652144032	-0.9012598485105944	0.3602778431689056	-0.2845829303104296	-0.654497083699555	0.06767373853016204	0.5249333932727178	0.5374155675279824	-0.770084126129711	-0.30085686197685985	-0.20255864901134527
-0.1933005582659793	1.3609714067564984	0.6799971887057714	0.5094102170743969	0.23129270423566176	0.5861096698887545	1.441557861657751	0.3243853934089948	0.6527871214465918	0.17805205582486403	0.6261563935477299	0.4866820307823997	-0.36660361179815315	-0.6966477422148898	0.8315126612126077	0.390133429471993	0.5981265054975682	0.37428220063888284	0.6243750067235362	0.6624295519757335	-0.7169898566640577	-0.05873452311497849	-0.2602433285336028	-0.511965702325844	0.1069332599643665	-0.32739408891203264	0.16958553259671433	1.1820671579930562	0.8877131987583404	-0.0653809247606297	-0.5248810211261639	0.08244283090693653	0.5525948676510741	-0.8737336066316649	0.3122345989035919	-0.1988816229245863	-0.6560325068124166	0.10776524129349516	0.5428168112546283	0.598373513370339	-0.8001034360707967	-0.361194515745389	-0.23232803802673682
-0.20612700863933497	1.3819279378863838	0.6329955123964218	0.480355661996524	0.22723097140393156	0.5806227812270424	1.51298379009312	0.28203565515570583	0.5943488289652971	0.1716118975026361	0.6188902202297948	0.477994589588315	-0.38411248628665734	-0.7224984774522553	0.7858932094732894	0.4373564828987922	0.6096012411470677	0.4345025403625824	0.6171723219349178	0.6763749327038765	-0.6910454330332906	-0.030818287407649657	-0.2692818141696974	-0.5527250687991972	0.08712216934921738	-0.307365135657116	0.13038793675801902	1.2025661314101481	0.9582089724765517	0.007814787375624892	-0.4938229438167937	0.10709588586036414	0.5589686626907185	-0.8268369967937652	0.2576548964389062	-0.11801099166806524	-0.6537537282229395	0.13847556096690464	0.5642043909929269	0.653367949874456	-0.8298806604208186	-0.4431847649898605	-0.26606815496511993
-0.1885692587461999	1.3753259842943124	0.5847760759728102	0.455785279922751	0.2352919171608146	0.5798615573695657	1.5254456044648397	0.2537575961838435	0.5053843000930474	0.15521877237820486	0.6175608258402312	0.482617544914511	-0.370763319496469	-0.7330117426349954	0.7432898217481503	0.5157652054218377	0.5955947159693395	0.46607554300079307	0.5864922835845132	0.6653736000809781	-0.64829665673786	-0.05733117206298148	-0.31366612591918025	-0.5996987765326376	0.036577601331577676	-0.30945695124329287	0.0870655157058284	1.2361614659081497	0.9915681416681899	0.08003116725055885	-0.4701827685081287	0.1741080760163618	0.5576604318813826	-0.7855688219145849	0.18361532683491621	-0.05677473784494062	-0.6719384922564371	0.16618854298509395	0.5433513357535608	0.7098500394502196	-0.8752652647403268	-0.485484226747556	-0.26905851318699814
-0.18192267539698817	1.3740565939835154	0.5501292948591114	0.45249089659854824	0.24719769976583916	0.5764309980775892	1.534223392764604	0.23647365798407427	0.41887280714917025	0.12498510819294666	0.6188985842162965	0.5136719995597412	-0.3571818413035445	-0.7299497133412983	0.7217674633527748	0.5523253858725904	0.6084884733499601	0.480297047361801	0.5515843671869349	0.6618210959664077	-0.5892840072164411	-0.07137929828562886	-0.33655871588540165	-0.6553820476478628	0.006776104746750847	-0.33507623683749743	0.020571990321207195	1.3132561540542096	1.035997076771955	0.11358798820337712	-0.4519867765958029	0.2391215233803916	0.5825424604986935	-0.7276875808725769	0.18420377792281295	-0.026847083097365422	-0.6900018323212989	0.22708197227996094	0.5284200840737613	0.719389668584139	-0.8898966392045459	-0.536619511745729	-0.290912703091072
-0.1661259955481343	1.317491100565687	0.5582404977853703	0.42855624882742144	0.21984833228182077	0.579991440442343	1.5729482259200542	0.20240595503540057	0.3655736148385376	0.07968367396075957	0.6140190238364898	0.533979469895834	-0.33990367290699763	-0.7124019752491921	0.69307850494249	0.6218020331741082	0.6188580448521388	0.5188371408476992	0.5391696164595938	0.6458765196049204	-0.4771470493822954	-0.11121277196370713	-0.3381844659320521	-0.7137885627459155	-0.03825528395887447	-0.3635087954921929	-0.029917183218941656	1.394367133495219	1.0053392562284824	0.15351535372835268	-0.40973747340136474	0.2940274637668699	0.6217670471513961	-0.6568176069809816	0.1536831238304738	0.001465441498731156	-0.7135947549683148	0.22187159246398985	0.5121780799110384	0.7483783546542903	-0.9116583922182183	-0.6002662533669919	-0.282368051989245
-0.16372520338499932	1.2772127207924826	0.5700265745608738	0.4136736679630233	0.21452246067972824	0.5728547391553427	1.5867438026428204	0.16683844685379717	0.3256127042165841	0.05893819017709647	0.6057246129168485	0.534167080729484	-0.29776648876477624	-0.7003628561064791	0.6390071034331214	0.683206321794372	0.6051940603331506	0.5107470078860578	0.5733501574472121	0.6320990189444963	-0.3707663298918994	-0.168842917968741	-0.3633732916052745	-0.7568936410311174	-0.07696211076307195	-0.42029617641155675	-0.07342137962134405	1.4977339828673488	0.9764783510623609	0.17168782077757103	-0.4052313715206927	0.30797324322419445	0.6442396701988929	-0.5889071529600157	0.09825239410022435	0.020966903618091066	-0.7371473613726462	0.2718202376117551	0.4938598149543411	0.7610483041142134	-0.9704484973153914	-0.6676382454085894	-0.2631844558573047
-0.13954747531616907	1.2494055563970212	0.5931571977298086	0.3911343685007009	0.18653071833142226	0.5486962638977151	1.5865573854365829	0.12972643259857142	0.25720470495394393	0.03362659357897358	0.6093214467553427	0.533630426484391	-0.2672083070306901	-0.7013565264653889	0.6025291663797323	0.707877312953744	0.6027157222044176	0.4937694786751498	0.6145625591830141	0.6767556938945127	-0.303850429502096	-0.24262810057609582	-0.371381772254774	-0.7987622627454076	-0.12473050448334014	-0.5061643788745096	-0.12005860219780642	1.5705629780051118	0.9493150895058022	0.12872219971281845	-0.43176618084698914	0.3296822073462327	0.6688442154051908	-0.5273146267458733	0.04103918786100143	0.0238104932792726	-0.7902391005828129	0.32079886824238507	0.48543254800110436	0.7568244528500331	-1.0277690533292634	-0.7182630479398784	-0.23684845423817133
-0.1125774260379256	1.2302291221390562	0.6263123221473165	0.3386134581572892	0.1882977644821681	0.5272333514648233	1.5736031482559327	0.09667942815389405	0.17673157054994318	0.020785028019113375	0.6162923766771504	0.5481892764923851	-0.21945753872795257	-0.6850387999231762	0.5640924814732884	0.7269724097644913	0.619262619247759	0.47587223175042775	0.6572764357418573	0.7335985425983227	-0.24381406610753342	-0.30106935312100125	-0.3984536343171264	-0.8435637410940405	-0.17747447617394693	-0.6317798180703903	-0.16677739633760913	1.6795179960633178	0.9090821696277589	0.11137029440634483	-0.43861997713436673	0.33258749038815305	0.654170264762376	-0.45622349477092417	0.0015207324973271464	-0.0021726242669471846	-0.8230154692627171	0.36131882199160104	0.4347538146649576	0.7442864151831252	-1.069725621181932	-0.7655295760194997	-0.21029189604784254
-0.0629767226920959	1.2103853271753593	0.6548390489303573	0.3466207154766933	0.17246236528755515	0.48605237072078333	1.5425910632106454	0.10501051363355669	0.08879450358138703	0.007931338581908379	0.6333484097369372	0.5344918157604871	-0.15858846261372272	-0.6480928488735789	0.5311180003984732	0.7437001737553391	0.6342039416473734	0.493691998896222	0.6990835682575735	0.7675208131301471	-0.17120370441189575	-0.3523768029869861	-0.4079657533937778	-0.8709751115578097	-0.21778910807484914	-0.7401847997162312	-0.25307288425078406	1.7857040085063276	0.8465038494827424	0.04282722303998432	-0.434430375266743	0.3039461277513664	0.6525865398477885	-0.403487527148268	-0.038564774835139023	-0.0397191861918939	-0.853741990662048	0.35769332469772086	0.40813044025048734	0.7339307155243092	-1.099128832001875	-0.8037242031187152	-0.18456618609932635
-0.026664028586097944	1.2087604794781406	0.6815820384298384	0.3144718904418317	0.13820145648296725	0.4488180097214034	1.4963560787578492	0.11796760271596751	0.04333458602299652	-0.0276630056129022	0.644145197560745	0.5530790007116125	-0.11799096609170952	-0.6192578078099608	0.4857389830798221	0.7681667141061796	0.6593398763203944	0.4705391567024043	0.7377268957782969	0.8189866975181286	-0.11053306563000645	-0.3693956519769983	-0.4379257739990178	-0.8854507146683817	-0.2651776272858973	-0.8242279551314649	-0.30737235862009704	1.8871938790580027	0.763249263370692	-0.06125327935105733	-0.4171247982821642	0.25720398658037685	0.6706823933103682	-0.3244862630855988	-0.047375109158116956	-0.08401695299535136	-0.8643968052980538	0.3384840700311594	0.3632950128494476	0.7406404801796957	-1.1604965714439048	-0.8365828240503703	-0.13843693535496499
0.004240839256058939	1.2090386635196877	0.7131153768622301	0.34625247965471173	0.13273062114144715	0.418601205026052	1.4535427293659648	0.1567015904340873	-0.03982280048327465	-0.04669058129982615	0.6290159180028959	0.5811607897457831	-0.05831429536582607	-0.5817220248290448	0.4700973360502815	0.7606562996992445	0.6792531575607108	0.442700890386343	0.7351205915520231	0.8629304315427652	-0.09170994918496107	-0.37387690761598835	-0.45155261716928663	-0.8902061404040049	-0.2858764864642359	-0.9220321666082365	-0.3509222323187001	1.9845686213394391	0.7271221659802181	-0.16568382392420564	-0.43680573468669665	0.2050656526338003	0.6422810452732771	-0.2715695522975019	-0.06074200422587874	-0.12362007482517763	-0.8589037370339303	0.33222333928182646	0.3393430157772785	0.7303455045104611	-1.197178634170411	-0.8825988826152779	-0.09307035759567625
0.047785743247660294	1.1913170756002178	0.7304623498011334	0.3775674989928487	0.13806954635040786	0.39552016511100696	1.4089003809694813	0.16515946311335433	-0.10354366018901491	-0.06271511789154693	0.6363796889212827	0.6095162038828527	0.0018669363518800497	-0.5641308802061524	0.4444866024426305	0.7932623102070517	0.6890761696821301	0.4126545231217884	0.7421186130004161	0.9069055577062078	-0.07390804992865116	-0.3348613448993623	-0.46310064625148284	-0.8753009890691235	-0.3266251662826294	-1.0261979209118721	-0.3866206721207046	2.0668083744608596	0.660099265668577	-0.2731446394274892	-0.4472744515831419	0.14933704376426726	0.6162291435468453	-0.23050837832332988	-0.08274085166575859	-0.16830274160920844	-0.8547905297989091	0.31837546184541127	0.31819706187955654	0.7051564128566854	-1.215001532703869	-0.9070164195769082	-0.036517041260576935
0.06490442117866144	1.2035058920266948	0.7486031682274952	0.41294604486930975	0.16304178332059255	0.36402152208155675	1.3643916901925643	0.16608671540671294	-0.15472620849243737	-0.06674379168714688	0.6466358542290496	0.5963946647798346	0.0236936729227207	-0.5339700906530551	0.46334738877185816	0.7464230978342	0.696493115989627	0.407662759231364	0.7576318636211473	0.9443630819481108	-0.036126234434820846	-0.2587672060624987	-0.4466457409544583	-0.8318432683231354	-0.3423588270569304	-1.1043323005719103	-0.41695395426329995	2.1379460564981048	0.6169202874157478	-0.4081310141592846	-0.43546164419545336	0.05239486193302727	0.5990515773763233	-0.159678962834564	-0.06179173618670496	-0.18882692632813117	-0.8506261549945865	0.27191652398842653	0.3309273680367145	0.6629285066360795	-1.2314433242321943	-0.9491369174412752	-0.010072329663510371
0.09883020303573606	1.2211530165411042	0.7461045722301042	0.43879402146777846	0.20009733194920418	0.34740310674669284	1.3476472043054604	0.1606604108360346	-0.19553727063783563	-0.09933370310739571	0.6629339076713515	0.5855437777266121	0.04202944924795645	-0.5083287840486931	0.43789787217684434	0.7235004047321429	0.6964367285273425	0.40457368045852193	0.7482409493221238	0.9742050599715387	-0.03479985896786681	-0.20163129816330896	-0.4478429106847793	-0.7930453142422567	-0.37004973352796094	-1.1687351760641362	-0.39650092003361775	2.17451850848544	0.5673068601440726	-0.5313271377207008	-0.4306736810440827	-0.03353521508352862	0.5753687735302948	-0.16690715894640515	-0.09634998041679074	-0.20814932108847514	-0.8598586537761868	0.22135752553586846	0.34066560525617967	0.6543982701074944	-1.2507814347384976	-0.9125433432816203	0.03447426446498593
0.12497742117088984	1.303124580783666	0.7287200947799821	0.4892947397231248	0.26653606871504354	0.31824767630412837	1.2961911311556895	0.17135577571402674	-0.22843806941541342	-0.13398602203257726	0.6631334713238046	0.5939463745652871	0.06403844766209332	-0.4805142802321695	0.4105629787642616	0.6652759583647849	0.6904494189472037	0.3794850005318576	0.7197359845218844	1.0249210116165202	-0.06624149697994212	-0.1082208807869645	-0.4466560256540267	-0.7447260137201654	-0.39787108193191534	-1.1985910345872277	-0.39250030037943046	2.2257955007497534	0.537380373750104	-0.6277910986602666	-0.4344361228456715	-0.12357754190814427	0.5362907333916713	-0.16227843122347033	-0.15344211918936418	-0.24644924497385584	-0.8731680672537152	0.22103583829825313	0.3283982789421735	0.6556362801108595	-1.278464096238931	-0.8496770409867264	0.06022088045142848
0.1603234285653883	1.3641164318928796	0.7075147031869315	0.5285863867836436	0.2956449249984631	0.30607185101690354	1.2620148778324458	0.16958726133619478	-0.2519696029053346	-0.18104598501596908	0.6626181005886667	0.606323703251765	0.06355914772949914	-0.4269279912059433	0.40945354654693	0.5928832279993718	0.7164164099568916	0.37410361156722755	0.6476489786340068	1.1100126279087996	-0.11324122266867373	-0.013083788655912993	-0.4203644959835313	-0.7015492484816408	-0.3908940828081885	-1.1574001417383155	-0.35505497845061157	2.232660513837165	0.5277486027655718	-0.6871630939609287	-0.40187846387642023	-0.16799667065361057	0.4732725949752165	-0.19655028161453394	-0.1527040223926905	-0.29592003981210735	-0.8685334418937544	0.18035698640957654	0.3153057205602842	0.6529451904037614	-1.2583126478115723	-0.7853792606995496	0.0900530514483309
0.1884887092500151	1.4275634679142324	0.6811774443088139	0.5830376423971868	0.3630571860238695	0.3171247007221602	1.2384214941342742	0.19019701007847475	-0.2626479996867996	-0.2184673748650677	0.6739745296748919	0.6116540947779386	0.053202043951901326	-0.3632214060132727	0.4212011836198701	0.5531695043168927	0.7110351338499092	0.38932363748856247	0.5833562756415948	1.1318260070419544	-0.15483836000589252	0.06461580392162472	-0.4356589187621268	-0.648104617544781	-0.41885365414950704	-1.0981885402922724	-0.30546600478176905	2.2419022328817766	0.49833113958947106	-0.7149617792290945	-0.3302084306677112	-0.24288078012531736	0.39817521383281695	-0.2304932645788797	-0.19246247969024993	-0.3702990642647757	-0.8689415151399473	0.1190248121669254	0.29510848754471014	0.6510256955562119	-1.262841738312013	-0.7087929552112466	0.12986098622541448
0.20672162435663216	1.5181938616924255	0.628451784037281	0.6686092492433461	0.40864999965365323	0.32833461300556943	1.2331251350936487	0.20440402282566378	-0.24413895193405982	-0.2713384708896105	0.6920850110456759	0.609498128420474	0.024853381396715134	-0.29114211199485485	0.4084268909440632	0.5023480179070562	0.6961512528838378	0.39466857821916124	0.5189695143148902	1.1525163111984056	-0.15512312372986312	0.09148677329253249	-0.42045759554006923	-0.5997323833763566	-0.4110800636853731	-1.0273047595561238	-0.24762523508979006	2.264522968282424	0.5217424102253636	-0.760021434510693	-0.25502555385172193	-0.31072108561365297	0.3070214629995481	-0.2888438926083511	-0.18916704497305836	-0.42820360107326483	-0.8662279151802007	0.08444151166300981	0.28260620145297666	0.6496686975503636	-1.243402004106151	-0.648612859973848	0.1535066305572679
0.20556008962932815	1.6036111146314234	0.5946664701812681	0.7236907938978421	0.4273145963788929	0.3634413801177986	1.2138123125273943	0.1843503089310239	-0.2475936930249678	-0.3548620147504713	0.7132485605847497	0.5988055574860137	-0.03672953680938155	-0.2239592985616056	0.4087304887465465	0.46158968318083893	0.6912116660174781	0.4004781720953353	0.468291806071904	1.1771045857148112	-0.16563673342506163	0.1265686820304509	-0.39968864253167896	-0.5540247819377229	-0.414741173085827	-0.9592241427024717	-0.1829014374282572	2.272580491043658	0.5529840065916544	-0.7665960765713484	-0.19206150106243397	-0.3332162494180474	0.2015480756838329	-0.34123645299950145	-0.16389591277210963	-0.4770176241722899	-0.874819338179053	0.08107494875957513	0.2544919634080983	0.6303288243617285	-1.2265483187484263	-0.5897825490338774	0.18058732994285093
0.2294562983982861	1.65308923735438	0.5568353855900665	0.7954824853724152	0.44506063139979846	0.40039302015199973	1.2053208329179654	0.1494848137948839	-0.23976246904499093	-0.43196250968610383	0.7542912816338045	0.5955800223892	-0.0655502163287793	-0.18207981567429085	0.39884209840167384	0.4209831445593174	0.6844795751764781	0.4149294240073823	0.4020927773150496	1.1433979129985645	-0.16094234679505234	0.13286350277656095	-0.3554516936416795	-0.49686699621699104	-0.41810719156317705	-0.8533704486935717	-0.11095303956089993	2.2894640633272565	0.6167215703955262	-0.7806033909195299	-0.09795202309092642	-0.35152397585146605	0.1146002714631906	-0.41722644696528877	-0.1665159865503461	-0.529579201676714	-0.9024184597234338	0.06466217956942741	0.2430905226765113	0.6011174925760685	-1.136930409965329	-0.5405467186646162	0.19103708455507318
0.22869509214987419	1.7153799831424337	0.49886170769872323	0.8116692064122619	0.46767153959077845	0.43349062349327394	1.1853678607001015	0.12641646019814876	-0.199144389067843	-0.5273203175218892	0.782684139021647	0.6163892426292417	-0.12833237118077942	-0.13204105196345461	0.37381285641166695	0.3993802349309636	0.6675234361505187	0.4379018874557768	0.3781553313417012	1.097231954920908	-0.1596092252079276	0.13289427695052936	-0.31818738730139634	-0.45797762693323535	-0.43462406181836205	-0.7638193253159344	-0.04769497311144469	2.263069048664612	0.6662945950215149	-0.781089064745369	-0.008650663114234758	-0.3580206183301665	0.042525358358479814	-0.4951335428893568	-0.16535379812049894	-0.5573446485177971	-0.9540713288655971	0.025607424235015896	0.20848854332009087	0.5932637897429516	-1.0482454015193061	-0.468077820234375	0.20264415087439977
0.23114637640994468	1.7301918783849128	0.4486508953794428	0.8158647805466387	0.4853880322382461	0.46100966457315923	1.1163484728780908	0.12856445106766673	-0.14181644419899714	-0.6036686788331342	0.8192015704567283	0.6168760335298431	-0.2086175074323627	-0.09610830554909365	0.35177096666842916	0.39482837541436944	0.6460706040374009	0.4551691837647806	0.34775089001405246	1.09684897082747	-0.13940572649381325	0.08168897460658361	-0.25636920500868843	-0.43782527736293575	-0.42564482673795156	-0.6583278122151139	0.006008353482965817	2.2683711443483774	0.7146418735422636	-0.7719463471413748	0.08057400116922217	-0.37175291043177966	-0.0346750327092938	-0.5665236017719544	-0.13016738556345636	-0.59412767696906	-1.0318107871939675	-0.017968231549818837	0.18611151722192792	0.577774305923961	-0.9503585281784254	-0.4162906536276639	0.21187176093413657
0.23373342884300316	1.7253854763337368	0.3941711036582063	0.7876011497296587	0.48531658091644275	0.5088946253619007	1.094539066670559	0.15611666357966084	-0.074881614496352	-0.6782527553841176	0.8319068388692884	0.6432805443136707	-0.26896594164939025	-0.06722516114244972	0.30206345302726106	0.454172857349732	0.6382892848093974	0.4718105649541563	0.32535903880050776	1.089935912800588	-0.14454569198598097	0.023790573618591066	-0.2044676758673595	-0.4473326305108597	-0.4186266915725154	-0.527870878255271	0.07447293688193306	2.245966557099298	0.7907617302370155	-0.7562093897714088	0.14742876639492636	-0.3863784696290737	-0.09829887019319583	-0.6300218946360385	-0.14353803313018446	-0.6359168475490943	-1.0898251871600162	-0.06310253558754013	0.15993670066151286	0.5878479104308224	-0.8318108687763253	-0.38009299347765174	0.2193988642178451
0.22174329983091745	1.7074981019652644	0.3447565803021152	0.7477132465137679	0.47293489128629373	0.5513149343200894	1.0526620240767979	0.18581550119984563	-0.02825594654663009	-0.7176148267434693	0.8460813986685667	0.6583498703108995	-0.3350894174594986	-0.054248088791164537	0.28797864550292235	0.5094171203304154	0.6320851582848253	0.512268912264388	0.3169884573765796	1.0514691737178685	-0.14361556633992328	-0.00863911287279015	-0.14716508302180742	-0.44152122727801013	-0.39047120041185146	-0.372802465321329	0.11979104027730036	2.2483765166182765	0.8374644707249527	-0.7214974878286433	0.24014265556798348	-0.43153689688067437	-0.18658775351083498	-0.6689703967118715	-0.12271602861611516	-0.6700432751230532	-1.1389579267832624	-0.08189995009760306	0.1480925935876658	0.6026723894667956	-0.7299015430532803	-0.3996761648085153	0.21948859128625525
0.23235068147948312	1.648041882964187	0.2769037595556788	0.679959216584478	0.4410689758259906	0.5788516649708546	1.0500866527860915	0.20870355085484177	0.04937255061938949	-0.7610703043388563	0.848294072651741	0.668417279563794	-0.3690726235574947	-0.05726862381365011	0.2667044916267697	0.5609596402611808	0.6500380529858892	0.5581885218249638	0.2828950983605308	0.969391202751005	-0.11839377222317193	-0.06361266816015265	-0.12306204531761336	-0.43648616507486543	-0.3402890803897147	-0.2610337387258409	0.17051464520987747	2.2298986207893505	0.9378618647050075	-0.7026468237534268	0.32187100554726056	-0.4645223039220626	-0.2426070599867372	-0.7349723100411927	-0.06022611758049059	-0.6672129145198233	-1.194874511852687	-0.14641716882280115	0.1739247991366549	0.5915081061686321	-0.608604200618091	-0.4730442767680191	0.20710040839985702
0.2465287853218859	1.5906017957793737	0.22272991372595818	0.6121187431258142	0.4097636784290654	0.5951897942579435	1.0573541099847503	0.2195586042986593	0.10880666059880595	-0.7784033132256101	0.8483738768032021	0.671210250147141	-0.4282900364126309	-0.08236776470453393	0.23000512556313582	0.616976628221472	0.6424259714284026	0.5839913252351594	0.2718990958794437	0.8422636460373353	-0.07228344909203485	-0.1060478911915241	-0.09946875262969876	-0.45033436396995574	-0.29779359296869395	-0.19088510120539878	0.19252775017961096	2.2424850939229706	1.051087869733496	-0.7004647841975048	0.3870729969760182	-0.5261065833197962	-0.28042554396608427	-0.7713973907334255	-0.07777191399707209	-0.6685432161971816	-1.2609918825476676	-0.2080203565064817	0.18471677992218455	0.579230603205888	-0.5110085266356694	-0.5129202157056921	0.18710883577092247
0.2482527813214812	1.523421754715643	0.18320413665283258	0.49522326839126685	0.3209730445137827	0.6023224685661607	1.0664561938772528	0.23199265954747492	0.20075495322190054	-0.8244192404087857	0.8561318205631527	0.6647473374091973	-0.4503460336007873	-0.10639575316655336	0.19116923304470773	0.6588032665845295	0.6801777914883265	0.6012949242762614	0.27712616232540876	0.7545834764008882	-0.032033329753701295	-0.08737795498914609	-0.0027375458718442215	-0.45577179070471063	-0.21321209275125436	-0.1476925394044208	0.2069593856072623	2.2653238248952854	1.141902897300057	-0.7102550022237232	0.4363843657279207	-0.5402870062457992	-0.3186820710945352	-0.8002971658817681	-0.07970160696549111	-0.6197618915984088	-1.3107884619775274	-0.2506765037546085	0.19592732696025544	0.5662912149957731	-0.3803153982974426	-0.5766827632957099	0.14939512395797802
0.23831125067013564	1.455371334794647	0.16578522324241005	0.36315252997632846	0.2325543696910405	0.5947517016294752	1.0603642202696268	0.2198003264686667	0.2998206370717524	-0.866221689647314	0.837741705019458	0.6445165319652609	-0.47713916390989447	-0.13420383059044477	0.1702831454618017	0.7238474401076377	0.693842227709282	0.5895121050508939	0.2594568939525915	0.6723543964043532	-0.015519119030306245	-0.0652195753512598	0.04619636390970906	-0.4635078452603715	-0.15128515579417148	-0.09885797038670571	0.21941701699477148	2.2460847919856235	1.223747554444493	-0.7021711428169332	0.46646962315457313	-0.565561924663608	-0.31384439618983173	-0.8268590934707782	-0.1421044304001065	-0.5814593922058238	-1.353277182230625	-0.30345383948746835	0.21476766583912604	0.5476883543858158	-0.3042335573007223	-0.6001753052382092	0.11679508153521148
0.21685064209874083	1.3900472589778041	0.1424579855146634	0.23195398635304967	0.17527102056316388	0.5734893837275455	1.078407998911152	0.21610685063221508	0.3701049533293431	-0.8689031060711064	0.8056968754107702	0.6568751618975538	-0.4576415942914707	-0.15767510424703676	0.1536021224261116	0.7671786593138965	0.7081004261666074	0.5604322416464722	0.26647648032550075	0.6214865746824427	0.009933278229930955	-0.046951083782399136	0.09780007424705259	-0.46865267452644366	-0.059852334355851786	-0.08056351248881963	0.22021254957219677	2.250529684743511	1.2715576088548917	-0.68646105952802	0.5154901720760856	-0.6282464999901073	-0.29662551975938267	-0.846816888674506	-0.20998189998909716	-0.5534747662212209	-1.3988418789315258	-0.35714885411539005	0.2709831463257333	0.5756680934985814	-0.22024048110164673	-0.6343716940511439	0.06967148115262936
0.19756347895006532	1.32905540786859	0.13270442594713502	0.10594995012170924	0.15774620982707216	0.5456117646402973	1.0829467302871802	0.2291740329732006	0.42686067738307765	-0.8425685148318586	0.7676501130170771	0.6180353562892771	-0.4527653133881454	-0.1522323085212702	0.11922131617459167	0.8245474444840439	0.7099546627434818	0.5188482986633749	0.29376004306450626	0.602266780120026	0.013191246075310525	-0.02713146016781139	0.1443757177679412	-0.4998242264154643	0.03888362040078645	-0.08303640875062944	0.1982733842914277	2.176536814943458	1.2944257761786526	-0.648385240573005	0.5342582396778537	-0.6948774916301443	-0.3166105901809115	-0.8404738988357454	-0.2753221894895166	-0.5080060050424579	-1.4535217137523637	-0.39313754885048563	0.28332393378858944	0.5836515199932822	-0.18095534516259704	-0.6617820360315319	0.040052465166312376
0.17782705882075062	1.2802720427645486	0.13297383335272156	-0.001123293505419559	0.1258967831333386	0.5323060331012892	1.071683613724628	0.20585913894117427	0.4687001970347898	-0.7574753254303768	0.7381576311363689	0.6003731363784746	-0.4279737762903684	-0.13285220037551088	0.08653614594684964	0.8572703395304206	0.7255210653825519	0.44911566099173994	0.2898505392551362	0.6193278136559826	0.09297578090041539	-0.002637247647161442	0.19822955151750565	-0.5267097587392191	0.12412489107018179	-0.07512014674145324	0.15756142002230838	2.1677791199647514	1.314614473195303	-0.5741560211326122	0.5951480142218263	-0.751328135811873	-0.2494505489208731	-0.8058935558759897	-0.3199451296970359	-0.4944583150844493	-1.4760229295763427	-0.4176595734655019	0.336722979428402	0.593129137215046	-0.16219832367274845	-0.6957298912821283	0.023690396452346912
0.17597422257761847	1.2421755812566093	0.1272239371827873	-0.09963080016076672	0.08643710363563431	0.5250764979868748	1.0818619931852214	0.1886690748515138	0.47656431171426605	-0.6845742243463644	0.6977758248423407	0.5734382042676153	-0.3904095040612236	-0.09063673785225272	0.07548318074972639	0.8545628111851034	0.7616822922473399	0.357537108582232	0.29895147991505894	0.6228335519680928	0.1614219692896351	0.08162740189914247	0.25100157302518755	-0.5660294791411622	0.2391697283652086	-0.05590249595708459	0.1061915682006623	2.1296594536446105	1.3737399670480201	-0.521527644740879	0.619128047704308	-0.7815261804563003	-0.18055257691013799	-0.7803580237170792	-0.3958573937851461	-0.474522497155463	-1.4617639220510723	-0.4365416386036246	0.4036956345730075	0.6148278339126833	-0.15082291332718908	-0.7201285965468098	-0.00082878105618832
0.17916631418271795	1.259536794394984	0.10270572097129002	-0.16935601482288526	0.04166893444393024	0.5078302589702275	1.0668775671094664	0.1509334164598069	0.4843389654101304	-0.6151493759859906	0.6774405763359248	0.5292622728485481	-0.35118302425244524	-0.06742884842975344	0.046045159773726994	0.845639032823134	0.7632286186496543	0.2781290311036432	0.3168818330658311	0.6247557689864658	0.202925132746162	0.13562844457007434	0.30915922351259206	-0.5750058326884333	0.3385822272906101	-0.08460335719429823	0.04042339327702755	2.108645973729982	1.3564927021490147	-0.4477975846760236	0.6299161000860725	-0.8008491413237344	-0.054209788637377666	-0.7642140575718854	-0.4713112604995325	-0.4379336236628538	-1.4821147930527914	-0.4231739678441073	0.4721108484432216	0.6242557836704903	-0.16887512264731874	-0.7445483753771238	-0.009758838444424644
0.17594280634198384	1.2640692273143328	0.09554764405513409	-0.2198335907160372	-0.006654144117060763	0.4828349577508712	1.0426229299250163	0.11921405511955363	0.5045447563931984	-0.531098046885239	0.6454683589157829	0.49843114365746083	-0.3264025276621775	-0.002837795883132371	0.011534643005975107	0.8563442481136722	0.7641071789765774	0.21328172265898443	0.33609902900789634	0.6929363552601121	0.23501877493971185	0.1927239968902072	0.3814968037525603	-0.5886068549684669	0.42922623105239266	-0.14503314475234758	-0.031089954399667663	2.0834545532617534	1.3849653872368273	-0.39157788027568474	0.6087811794811662	-0.7825410911548455	0.09826455969652241	-0.7295949736848976	-0.5608599873311447	-0.39429313325881843	-1.484683001077229	-0.44429244317162186	0.5049278379705543	0.62591172232078	-0.18088985404372124	-0.7665913250283717	-0.017133191400109653
0.16952484947571253	1.2763051102326872	0.09649972448492458	-0.2673629657971124	-0.06513533343304927	0.4957837756630231	1.0056884054106057	0.11363681926812619	0.4639087698941111	-0.4464793316555139	0.6365379653792222	0.4694218964157426	-0.2940512554843067	0.07042640750013343	-0.005709336202576045	0.867773597117542	0.7532009855369257	0.13418301648133474	0.4074684450789194	0.8002595448806188	0.2719084665624044	0.2602654487521411	0.4538265630157675	-0.6173376094707514	0.49757831774471734	-0.21795651463081983	-0.10383589147711611	2.02573745453277	1.3981627495314393	-0.3058343298328482	0.5796909199284601	-0.7718432525476945	0.2620702509666813	-0.6609829740829105	-0.652316188387297	-0.3611739204246562	-1.4734489869822185	-0.4279467039130089	0.5307239861795907	0.6261096791398927	-0.20050301035555468	-0.7421675108344259	-0.01705633722810053
0.16791121924111932	1.2935735953572127	0.09539646677991323	-0.3083964159416469	-0.08254128764344917	0.5027761508629036	0.9356855788930449	0.09646230610035937	0.4401764684801992	-0.38556234340425233	0.625241948781486	0.43548640005495676	-0.23554510649463456	0.16084053243664465	-0.008841813838520337	0.8985340703739991	0.7612920970310205	0.05474034373582255	0.46585758044928277	0.9184225248745974	0.3614129520647292	0.3212596991620798	0.5131423781266238	-0.6327503044351592	0.587589731717979	-0.31400847720694103	-0.19292315572335675	1.9628891464791676	1.3639554331975192	-0.23401737447668655	0.5315832911547506	-0.7456433409581411	0.4226208837778433	-0.5999540566175241	-0.6668396826364453	-0.2886420688813478	-1.4519198599268501	-0.45028630167775574	0.5648384812837032	0.6834740981776658	-0.20593305111991772	-0.7615612890988418	0.003954088959271016
0.17070457001782477	1.2773925569405529	0.10062664134438622	-0.2953019228856536	-0.08909090053780817	0.5093243565464384	0.8379077212184864	0.061573551990200794	0.4089159787384037	-0.29908482249388907	0.5899410405372361	0.42224269575793427	-0.20095503732698977	0.22391945805892632	-0.02996206963357894	0.9209634362539154	0.7244030277291549	-0.019556813227446034	0.4930845047450291	1.04245054906795	0.4723896883364116	0.33591829080618874	0.5437468042361455	-0.6572395999823641	0.6447345294113317	-0.3974526315077152	-0.25411122216000237	1.9209342360337658	1.3365562325268348	-0.15822617911514925	0.45363654157349387	-0.7257538430181544	0.5979896671568636	-0.5103972769052143	-0.6729204097113608	-0.24485026742904678	-1.397664890186094	-0.43874218365849604	0.6013627297009961	0.6995269612212973	-0.22055280895901105	-0.7725162252619169	0.05013768404797643
0.16321033044499142	1.2475095495077895	0.08899467401498068	-0.2818575717658921	-0.08292279647996151	0.5263976175739563	0.7330559214745674	0.05296561555240149	0.369272371685225	-0.2296710924088833	0.5568711484452845	0.4078203466554866	-0.1582485655063845	0.28852238475234077	-0.058913832828923304	0.9314989585066019	0.6807937624047683	-0.06918912284252958	0.5430745767156864	1.109130339121103	0.60176500808921	0.37490080579509605	0.6005559540817489	-0.6851189428774243	0.7269522412261532	-0.44998993473952503	-0.3311505193606892	1.8981527750845166	1.27486991258657	-0.08952110651938605	0.36992895531407904	-0.6839643689354242	0.7920146746062888	-0.41945998099092946	-0.6489336463191021	-0.20828569593516127	-1.386192927092141	-0.43321293829251156	0.6486263178387628	0.7379934204899952	-0.20180005792865402	-0.8178170380417938	0.08433261020926511
0.19437831527441707	1.2224905478923804	0.0791332037401738	-0.24711367113973806	-0.06506889744441101	0.5355531896278475	0.6446921256804152	0.05112640983720349	0.35665672559595235	-0.16033724394562962	0.5407230074744195	0.37318090452883784	-0.107725119714791	0.34814978296907617	-0.098155337024436	0.973405869997707	0.6358759917639935	-0.09914331463299653	0.5854584692408852	1.2042432594001906	0.7256087830436965	0.41193277406346474	0.650937243448787	-0.7209486556437996	0.7638109326644315	-0.4762851046339347	-0.39462986569873154	1.865941158240571	1.2328998331525636	0.013008945729678877	0.2793697185300853	-0.6562307605566018	0.9681144536245514	-0.31808396614836065	-0.5850876809070354	-0.14679215503303242	-1.3524655307220736	-0.42545307462221293	0.640244406625645	0.7560554427485907	-0.1950235597478934	-0.8651010078597793	0.1278927459127706
0.2088327184142929	1.203328865818437	0.0650953788411179	-0.21786104466778564	-0.09442027600279716	0.5326316009126024	0.5327036421666664	0.05082135268375978	0.36669010796931617	-0.11373917802759137	0.5258574864972679	0.3495170078166407	-0.06798161378023149	0.38424718922090184	-0.13265081489175484	1.0072755124526194	0.6003533961976878	-0.09993411763482876	0.6428967135056661	1.2759142272910184	0.8437688611781684	0.46924346140716217	0.7054566661136829	-0.7560769832588642	0.773922274528591	-0.5135351589468384	-0.4397906624336197	1.904288980942923	1.2040622520328552	0.044155122804596866	0.17831555588972808	-0.599361850147594	1.1717968675433625	-0.23204782798356444	-0.5469328046677299	-0.0816660265386568	-1.3182204856769473	-0.40966276229157106	0.6630684376882211	0.7733503266271309	-0.204149715421986	-0.8771151821387992	0.1530873906941377
0.23846029737457086	1.1740570202951326	0.06677631966892854	-0.17011256586934237	-0.13750638489478476	0.5341919776689299	0.46704511036172186	0.06128794960862464	0.39394096931832984	-0.09148517230735595	0.518321513349786	0.2904733229704531	-0.040835808506947444	0.3952294701534666	-0.1433973624925638	1.079835143254375	0.5718848796915974	-0.08115862104698625	0.7567824226007144	1.2939953356509455	0.9104857578664781	0.5590106712963223	0.7554415340384137	-0.7596756683156698	0.7748192188045645	-0.5394289608638281	-0.451654441722932	1.9363740495100958	1.1379143697070486	0.026269597207097383	0.03326965402668773	-0.5515197367833087	1.304353514631422	-0.1600219396113229	-0.5165723822812507	0.002326832064734241	-1.2970558729001849	-0.39209664314509485	0.6529819848513647	0.8035780031261364	-0.20652772218300514	-0.8746415042325726	0.1695004968231622
0.24078404037787612	1.1681477168671164	0.06383301108851257	-0.10604429744843177	-0.1770078359344659	0.5174410622453613	0.3710781776642913	0.0701669222610561	0.4036677920360824	-0.05356440334967609	0.5134270416335349	0.25558337986691393	-0.025961387994767753	0.3900315950159542	-0.17474657706520846	1.1428605977600166	0.5344460890951996	-0.05079746035198809	0.8553072053940551	1.306425774182101	0.9745999854515384	0.5833949818526781	0.7803095538366016	-0.7671712561551047	0.7394057388324747	-0.5481476313352921	-0.44963192275230696	1.9822667358962445	1.056244642910708	0.013499024188297265	-0.08128043701505139	-0.5193398645252238	1.4544033841981268	-0.0551781048015292	-0.4824304481864819	0.05769927984759675	-1.2688264714549384	-0.37358830310436275	0.6218446443162058	0.8375870024755926	-0.2260846327814332	-0.8813375176187599	0.1757248402825457
0.23673419412976804	1.110070475829567	0.04782504580263883	-0.0411558364850286	-0.2398955107098851	0.48031871733188847	0.30850522345699805	0.0849724561702698	0.4063537703270675	-0.004770116879543279	0.5247062769844678	0.24168286936332734	0.008289228826966828	0.3850020456956223	-0.1800822536145313	1.2127053423185628	0.5163177834633962	-0.03775684967320028	0.9449787050882763	1.3443367875643286	1.020643636400873	0.6051255273938817	0.7825967482181615	-0.7877849829569901	0.7110245985430492	-0.5282399623616221	-0.4464189369912859	2.067720076279654	0.987869940624806	-0.0036033693432470813	-0.1748658890569669	-0.4910154389135969	1.534762429592442	0.07299823303460674	-0.44857778238702634	0.10316223743411193	-1.2272322672423603	-0.3411333265611454	0.5396442302587977	0.8587185586798958	-0.23485438360435734	-0.8918429142732645	0.16890816617833895
0.24029741106669983	1.0672512079799072	0.011609269144615691	0.020327974604890237	-0.28973603671766934	0.455591283040987	0.275703040809017	0.08587950340227672	0.402513895762276	0.03916080933007958	0.5380331973619163	0.22370838025764503	0.0370396221419535	0.33880600380886533	-0.18773956041813938	1.2302896659958036	0.5044365160430839	-0.05888300272766672	1.006072000615975	1.3583970720048646	1.0911208264301937	0.6434917875191001	0.7613780314823905	-0.7938193039398922	0.6645867565820317	-0.4966650629412218	-0.4202156328280605	2.131724869315151	0.8951057841829619	-0.024621714259598283	-0.2916328596089796	-0.44668682660555126	1.6133690054790328	0.18715702247880975	-0.4156270889641016	0.152840378004402	-1.2072651134070205	-0.3131825802350198	0.5340127517270735	0.8733885761366157	-0.2078980076138937	-0.885524431573509	0.1575752911330746
0.2334609880173483	0.9938190508308992	-0.020960591692825232	0.09439619386172049	-0.33874848312767253	0.39779414810546665	0.2382221380150405	0.06426803027366733	0.4193034088635629	0.07958918136719924	0.5463066716784035	0.22175934677982195	0.06935126885635343	0.29881498653241867	-0.19074734050466305	1.2432168207487762	0.5131045262334272	-0.050787420718662116	1.0582638649426452	1.3026361491228373	1.157140215032052	0.665331285003923	0.7769323348038031	-0.7873611696889461	0.6270985774802105	-0.4673421037463923	-0.37767540941765976	2.2479414491849914	0.8058854274524618	-0.061667780520355	-0.4059266852648518	-0.40790234608950915	1.6724523762771095	0.2357399627022853	-0.40071130057302007	0.17629048421498375	-1.170060009428521	-0.27166025166716995	0.5578408016931549	0.8605631846719509	-0.1723110425704746	-0.8872569476927155	0.15466682553769578
0.22981324071899184	0.9288820442233808	-0.05825710061912218	0.15197030705613984	-0.4046843812163224	0.3549988618671463	0.2240486619594786	0.05389146808694033	0.4326785779874377	0.1469999789306167	0.5532121813745811	0.22723097622926852	0.07517305001093377	0.2429151570128918	-0.19427270941440905	1.219165479533769	0.49637837879262153	-0.011497752203438011	1.1063943351519798	1.2551399279523543	1.1627189077951807	0.6897371537217278	0.7782767906421176	-0.7746106414231347	0.5504384334055631	-0.40800009993699005	-0.3022305236124465	2.3393342451862775	0.7163421965257516	-0.10016844280004991	-0.4926965716153958	-0.3760629626120281	1.696391345302267	0.2969816300349677	-0.38865014677055976	0.18508576300905502	-1.1813405733385136	-0.17436655479848234	0.5383519420124573	0.8235155793444738	-0.16272679564722808	-0.8867655300771229	0.11724345643884015
0.2179310382634143	0.8871558429612149	-0.11681130288411454	0.20142757703958564	-0.45302183248550676	0.32032950893631384	0.2529554917697454	0.026531810337174	0.4167963525398014	0.18674731765207217	0.5566800766364519	0.21030798040055715	0.10206068517408518	0.1871158010431551	-0.20207852535978937	1.1893215138094557	0.5303150487507896	0.051312136334365974	1.1608538394500902	1.2008227889245662	1.1455102226863487	0.7009946145141512	0.7461866092024535	-0.7469974004988092	0.5020937315168142	-0.3620701485471597	-0.18430127771618998	2.395886545542923	0.6182234847759351	-0.15059826711385563	-0.5533287779889442	-0.3646719254296736	1.707437435648298	0.3209306016529993	-0.42491587678027665	0.19091824270273433	-1.1938334442898368	-0.1172912995077497	0.519669922126235	0.8115106257546092	-0.14822329114053373	-0.8868435471073358	0.06435545252766309
0.22133825170008664	0.852115893485528	-0.1616053841081185	0.2600955071765658	-0.5174705812359353	0.2803103927349773	0.2798544394381522	0.007360337228460167	0.3786313228162442	0.26030016212377277	0.5620720990019508	0.21904154518829633	0.12495651702737103	0.1241199944484274	-0.21458023796525535	1.1780483076552406	0.5718415163027115	0.15151415903821414	1.19168422194406	1.1699421722934624	1.1026173294902684	0.6751608728431922	0.7339099014807088	-0.7044338167842269	0.41845819076492025	-0.3318587020581577	-0.0017053759417829718	2.4361769304792396	0.5301688484642868	-0.221347128126544	-0.5874397393224695	-0.3403680515542202	1.674664365518519	0.3377823310588919	-0.46881784343640565	0.20826964356444638	-1.2029239823731286	-0.07578761635455417	0.5243838227881803	0.7945063043390611	-0.12162687987856473	-0.9066222093874682	0.02208721913387752
0.21509589860114606	0.823837361686334	-0.2185952504801798	0.31449911675029607	-0.601950680572586	0.24293306139800158	0.2867724874808172	-0.020010399014475527	0.3244859685552549	0.35002682550869596	0.5630294291766905	0.2225400820962026	0.11675581123562093	0.06322936969205964	-0.20540776194306068	1.1369718510972813	0.5964020579527097	0.25248442466929777	1.1922382641871492	1.1068227623879752	1.0362686458472612	0.6449376946253911	0.7034683420315115	-0.6708516333784289	0.3714341308656163	-0.32414342567556875	0.20210930442794678	2.4885836201340137	0.44495145710428297	-0.32221321877214015	-0.6281532127925786	-0.302866049102704	1.6273268060479835	0.3292356998852564	-0.5167094669934862	0.18870837051088468	-1.2214372643794353	-0.03367467144413853	0.5451951952501805	0.7869785974373913	-0.10456186599120183	-0.8830682402430201	-0.023183365422755276
0.21048324468427476	0.7945627062232162	-0.26155719087114565	0.3908314758190329	-0.658265795586836	0.2204715206607965	0.33091769987862757	-0.06216740079480175	0.2653559829444654	0.4419551057042049	0.5502510158375904	0.23684007901710355	0.08765926844053426	0.010997738135774964	-0.16586046677208455	1.1237538205899096	0.6322047087389084	0.3444488191027724	1.1813174609035366	1.0567131032400485	0.9913949101334838	0.5672422431636115	0.6623625468995693	-0.6398570622397719	0.31825948057925174	-0.2896568138458683	0.39922594501401515	2.52459630383139	0.34758308571038565	-0.4004482188812677	-0.6524702996303591	-0.29803721083173174	1.5290610396940105	0.2878406843406233	-0.5394214274869205	0.15869671594387588	-1.250827726882015	-0.007473297176313343	0.5572401269361749	0.759284696919356	-0.0623590248150695	-0.8546452013405725	-0.07824894891493898
0.20236626123080387	0.7780409626041573	-0.2970464824168599	0.4586692266468506	-0.6849607651476097	0.1916534147264644	0.3685321899460554	-0.0881593042609066	0.18446606349839983	0.4995566610655781	0.5461432542988257	0.2641557177631572	0.09812436585235737	-0.03190453286711925	-0.15369712942635302	1.0689357814501517	0.6531011945953028	0.423580386891823	1.1261302421243256	1.0315058945274473	0.9688289409077729	0.45193985792983604	0.6474144268407592	-0.62058875617785	0.29284473812404616	-0.2461770927859445	0.5643004083878365	2.5214630793437025	0.3030294826147403	-0.4790855637612979	-0.6361261010147097	-0.3126932011632092	1.452520570626375	0.2040829909800713	-0.5964126437872956	0.1009112963435957	-1.2816529034737105	-0.014000677404035053	0.5642082069351552	0.7000038936567192	-0.007467344885552627	-0.8378288546650918	-0.10486293839003957
0.2145594170642961	0.7520757137565158	-0.30257851147162473	0.5133199149698964	-0.7107375165200199	0.1763641105024682	0.4073552846661059	-0.11548162338554653	0.12137024168488475	0.5250117046610611	0.5363871648183973	0.2923274478049546	0.11437643488762686	-0.05765394640135196	-0.11892593838443606	1.0112745178151732	0.6915912462375589	0.4934708068588006	1.052187642296004	0.9578524112586525	0.9288831175616213	0.34157761268008724	0.6278727301465012	-0.610991880362617	0.24676005099662413	-0.2236604802496927	0.7293484019977999	2.5210788159631363	0.2183982765864812	-0.5488428682014282	-0.6075665345831543	-0.3347587679988719	1.3926117863932486	0.110448197782494	-0.6510276197422644	0.052719728090504556	-1.3054619972200103	-0.0024586385230086884	0.5580378567603875	0.6366755374586759	0.03688409386323001	-0.8071536344824237	-0.11539061873290171
0.24947747086121702	0.7126143239841172	-0.25783824353871765	0.5868200573006149	-0.692195211480174	0.18996943521530388	0.4423787303282797	-0.15396978578804035	0.0786757429114129	0.5379117367696088	0.5126106419676574	0.3028411776214779	0.13677552382106611	-0.0806358812491838	-0.10493161491103302	0.9371840152435352	0.7135394448417773	0.5592339044651027	0.9954379837027444	0.881223776214109	0.9373678994470618	0.25163956146630756	0.6554825433974557	-0.6163661078793223	0.21373049461128418	-0.21150818825980838	0.8934247518316107	2.468947391903095	0.16309742516759573	-0.6268529894929544	-0.5783859230896778	-0.3595496209551179	1.299730902483834	-0.023522060948435963	-0.6984170305626931	0.009208178366414372	-1.310952546709051	-0.011303738096022316	0.595030244591352	0.5690178005620401	0.07077443077845828	-0.742090928600173	-0.08337727240162696
0.2697887648030886	0.6736812028966771	-0.19687869512922782	0.6317407436361662	-0.7017545807694202	0.19387489184880793	0.42861424658859215	-0.1707907719293386	0.050345046663335266	0.5443226618174934	0.48815631656748976	0.29943357898808864	0.17565795773231072	-0.09377958311096508	-0.08204867466110113	0.8667562159621527	0.7026425865761222	0.6072531069081877	0.9390362120993313	0.8385822220446102	0.9409498887821975	0.1470031476574688	0.7206698858165841	-0.6384365135727272	0.19859188982182216	-0.18989919349516726	1.0168906363228158	2.4063798917045203	0.09823092932716884	-0.703822395017446	-0.5100516544131527	-0.4291522614084301	1.1732340667276626	-0.14352929555538835	-0.7375724810263659	-0.034574399985761624	-1.330679536924338	-0.014095723723259599	0.5873072699032637	0.5154987796368775	0.055586956103975384	-0.6834474101589749	-0.06181181432548809
0.2845292818071609	0.647545250205359	-0.11998012722698777	0.6720424867407173	-0.6793638800559817	0.1952498917876638	0.4341586460326871	-0.18621633686223565	0.03228366912170128	0.5770061423770944	0.44940223793951606	0.2901689072523312	0.18324183501866612	-0.10080216230076758	-0.07435941019407374	0.8007546981688763	0.6863225944878237	0.6168600174875752	0.888694998055881	0.8559726185071783	0.9151288098954504	0.04930342753728682	0.756905031436655	-0.6564500112036866	0.19639555157098193	-0.11910285327046011	1.1381791298231037	2.3050230353999632	0.0313597509736386	-0.784218197367179	-0.46045073796166197	-0.4564133778687435	1.0536258207332474	-0.2334238387591875	-0.7511657110317779	-0.07462569487332416	-1.3474242031849968	-0.03754974700641498	0.543071220028225	0.48354555427789103	0.0279377163480919	-0.6106136700190541	-0.03581089831559699
0.29141968497348353	0.6148403607147794	-0.056694696776769436	0.7112279511982249	-0.6852089279548073	0.2164673250048937	0.45512263262340086	-0.19312339048526522	0.0004453001038611036	0.5824358265109685	0.41278687860642665	0.3230363307741029	0.24013036584667624	-0.1049294069499334	-0.05510021832755162	0.7782930433399045	0.7241941155691544	0.5875699692669083	0.8637583501208954	0.8718807121127558	0.8825110491544992	-0.041848457783783474	0.8288413625656382	-0.6691730116794216	0.1936800911299536	-0.07815065078276581	1.2525272312288858	2.1904137110161432	0.01017669781301988	-0.8631646426885045	-0.37991875036826445	-0.48454032484365195	0.9633108443438687	-0.2994276747863787	-0.8067730353383803	-0.11885682042786491	-1.3404757898460364	-0.06780668088613323	0.5133468196894275	0.4421642009019185	-0.016904807825958774	-0.5396071156291389	0.007641371883333997
0.304002666737263	0.5817329473459011	0.014938351400425093	0.7648331492762345	-0.675418983876039	0.22731499649920422	0.46731002679831574	-0.18123569838370218	-0.0029661072039529864	0.6044117705377828	0.38231005673469604	0.35663487558448487	0.2632232131137511	-0.08549951872723244	-0.030971555825117923	0.751183479691383	0.7153291633209508	0.509331783341933	0.827635745270659	0.8991021931696901	0.847200395689514	-0.11022239571067145	0.8946170051503586	-0.6944228771266003	0.19575908742949544	-0.040141072295464805	1.3063666864492727	2.0866579797131997	0.0002510052915440736	-0.9029997922783106	-0.30318504647865985	-0.513782135843478	0.8928092543609368	-0.378126855273256	-0.8324600757622564	-0.16602784395116799	-1.3362351706110496	-0.09114880940488186	0.49171345729011195	0.39780446641180284	-0.06100322359150525	-0.47814153288817873	0.03955131635492713
0.3205161852196707	0.5421163083988007	0.07760810552147945	0.811759053230195	-0.6746342559936978	0.23690227566270056	0.49857247366888674	-0.17101631598233702	0.02787658756794139	0.6047783195397255	0.37062530655031256	0.38920872866556067	0.27783195816670136	-0.044528297157250006	0.006668932095172488	0.7248102076908834	0.73135692682133	0.38654204067406783	0.8095286682416137	0.9388591491573537	0.831352608888882	-0.1337203856972157	0.9629537681820011	-0.7273391174108103	0.2227410834693034	-0.04530914177067853	1.3076323658341187	1.9871245270462303	-0.007326562952418511	-0.9484117502694115	-0.22115184491296586	-0.5798552503347848	0.8864909817358086	-0.41185642833969344	-0.8599860381795571	-0.22057786963615786	-1.3204995589155857	-0.1011736714152772	0.439561202123933	0.3738893039861107	-0.11470755206988677	-0.4087933605038184	0.05859780265700729
0.3235437866109331	0.4948829763444401	0.14719687371218032	0.8420782703362439	-0.6804322834265208	0.24592047092536432	0.567792066535785	-0.14454532337220843	0.06490337848047614	0.5803736342898393	0.3452384232921137	0.40910607299320817	0.3151772548865518	-0.012129100448474369	0.014905863186288334	0.7094371225508698	0.7503717728481503	0.2864273264046718	0.7860398540752893	0.9646253076279467	0.8171735186708531	-0.13830515299049537	1.0081016804986693	-0.7320194152193511	0.2494273594991386	-0.017927592898307025	1.2913625214799471	1.8813541841254668	-0.011759866617265743	-0.9791720950954321	-0.1447666742096418	-0.6211846153807346	0.9015849629084016	-0.47091998508682964	-0.8858214998125469	-0.2614759321255072	-1.3053936409909364	-0.09860690101164041	0.3786114199824137	0.32680445902444183	-0.1755149243254074	-0.3473493266046508	0.07644372460393153
0.3352869638044685	0.4843653716221069	0.19600298297627958	0.8522037344541852	-0.6975060576937308	0.25542678388238055	0.630830697958873	-0.12789632937195392	0.08798889632191895	0.5434535950957317	0.31944372909971186	0.4066105995889354	0.38829399051946173	0.03506189055146246	0.022783740529574763	0.6464322685404257	0.7765437612674542	0.17847881720279277	0.7631609610759591	0.9998109743000677	0.7930624391432638	-0.12909173881656713	1.0592158698371676	-0.7279556252093864	0.310688528758391	-0.020290063842443282	1.259548222142365	1.766095491576893	-0.02172246317746606	-0.9671469625162725	-0.07245186993319103	-0.6456349795563766	0.9810384288146231	-0.5135475360570763	-0.9241680892490409	-0.3191821374771728	-1.27061262833046	-0.10818578787104675	0.31521081817178553	0.30738214096517263	-0.2615311568328217	-0.3291208716823205	0.10983987831818912
0.3465867535131498	0.46573828059770167	0.2150053482153514	0.8370672682633558	-0.7094943665754372	0.24820363782474297	0.6400824783852903	-0.12247210568226805	0.14379392731282054	0.5214130659279259	0.28007476427937056	0.4313683734209219	0.4474621321476572	0.08217230698387293	0.051311281408548993	0.605652758609714	0.7977646444202238	0.08927640592334388	0.7441139788462747	1.0284109096250766	0.7517069270745033	-0.09828768385538926	1.0562637773036803	-0.7191071611868433	0.35086391004209727	-0.04698100848620952	1.227802848691354	1.6463919062704306	-0.0419086832189406	-0.9315259986981349	-0.018526551729584728	-0.6267604732488017	1.0049246465974697	-0.5071041067773452	-0.9321508395499976	-0.36260318770655403	-1.2615847681433598	-0.09864120679248596	0.2870802223283091	0.3257955120670562	-0.3685329010018435	-0.3265916851074704	0.10942807336881796
0.30965761801788977	0.4387797180259502	0.23232288579544996	0.8159416948680513	-0.696069006724604	0.2337295106494067	0.6750841730285329	-0.10199295420338142	0.21845019969073362	0.5094109938936889	0.23069208321221074	0.4601816577187872	0.4921974874628371	0.12284530479016065	0.03751183701991863	0.5722757796281767	0.7941350685434773	0.006667662057533807	0.7414230424634066	1.1399564013055787	0.6858052232065439	-0.041654515529100246	1.0826256113383876	-0.6977903287467679	0.3953281662920253	-0.11542771892211749	1.191065907003224	1.5171851919753667	-0.040007898730766586	-0.911146519571466	0.022024142641804793	-0.6126774137654107	1.0048942626736612	-0.5084021669811147	-0.9345015826524271	-0.3958860496606563	-1.2440590677486294	-0.11105826584987832	0.26425434484207433	0.3492089640313413	-0.44980025019160774	-0.3322608329615132	0.11752512520515015
0.2807710388451254	0.4295111315507655	0.21003548905374553	0.7483571487089531	-0.7185918923833785	0.2221218587703952	0.6943961514414003	-0.10314927925497004	0.2537099105547599	0.5080224133623734	0.19255491518098106	0.48950311182620465	0.5016563121439133	0.17894501795546133	0.039520156848524494	0.5418330558565934	0.8041402671251499	-0.08166496777125212	0.7324688517929627	1.1863001067637744	0.6116435654540133	-0.0007980238620093783	1.0635152580140745	-0.6503524910027345	0.40873615824489357	-0.14258669351413106	1.1415798997152549	1.418023994458321	-0.017730350235176197	-0.8777406785642669	0.08818023217284734	-0.5736677752299634	1.0071588052165117	-0.5080424981258328	-0.9595292695079376	-0.45976558046182064	-1.2408892368304056	-0.12328812821135968	0.2508377949743069	0.4156629166871243	-0.5381351053420672	-0.3373288909839292	0.08735230500982134
0.27012223395171786	0.44436096098072797	0.18736168219645633	0.7364728650642058	-0.712728686230368	0.2085079129931636	0.7477343349130192	-0.10307835345214027	0.287515704951181	0.49592233054399976	0.16553375157940475	0.522526420628693	0.5456751845962473	0.21931679084007305	0.028611314447213387	0.4986133059703241	0.8260850026809511	-0.16019956295752996	0.7589876056681293	1.1956590366217683	0.5213434580454209	0.00861448866171341	1.0160268090307736	-0.6001659460700531	0.4289569334249525	-0.22599634044177055	1.1033304795000427	1.3158986113926339	0.008457493917580902	-0.8396040291080926	0.17008928603366535	-0.5126775504197351	1.0138878546356662	-0.5208719627190259	-0.979557047740796	-0.5261071656349305	-1.2028484547636769	-0.15487959409342966	0.2278652546365671	0.45898105605108314	-0.6037443933342885	-0.2972093864649227	0.06981051411089305
0.24269807333115753	0.45827297299789904	0.1465905848758251	0.7081534203148736	-0.705462794445891	0.22280139843292734	0.7690155121388	-0.11082280634112525	0.330025931288674	0.48485334383619094	0.1519846261847701	0.5447748839783098	0.5904487615966413	0.2623284083815697	0.022182184512269127	0.47184201135690323	0.8259088389135989	-0.2234105493968983	0.7552598575527529	1.2087370864921385	0.4734356187556806	0.018791889625510802	0.9630704304457589	-0.550017997393041	0.41671499105255927	-0.3379617349330915	1.0229706777138245	1.2427416991873212	0.061722271741063206	-0.820903258373052	0.28523620567143587	-0.4681160104410022	0.9753567835181473	-0.5284384006054078	-1.0180861271270185	-0.601603608692429	-1.1693141961660316	-0.18996935856247874	0.19874639603813607	0.5442234371229437	-0.6823767366545865	-0.3264051526654656	0.0661290928254326
0.2123448418715245	0.45811147170711236	0.09720730959658111	0.6815403844485529	-0.6647387838088806	0.2199938085963724	0.7602854185053866	-0.130011752988536	0.3827289796708832	0.46542760642041847	0.11615283920238431	0.5362519918210485	0.6238906513404324	0.3138002250282089	0.022429073127704344	0.45133856108484655	0.7930587380384202	-0.22927718730561514	0.7602781104277369	1.2139464846616348	0.42053312245550095	-0.005659774960680308	0.9026938713768372	-0.505095626166324	0.40290440552561985	-0.4237440136922114	0.9462417137588821	1.2068361658556788	0.09500867376310833	-0.7750263884815471	0.35060014854754823	-0.43267709320612163	0.9335169327890476	-0.5705422316334555	-1.0067781492420775	-0.6691255766606891	-1.1256329333353303	-0.23029290800360802	0.18743341509680683	0.6212084964704172	-0.7404466259458335	-0.3624355066393079	0.057085735498187115
0.20221423647891607	0.460083346971311	0.06672347240312083	0.5991794400280674	-0.6429873525753591	0.223753263836339	0.7767268533266515	-0.1420805696609619	0.4140944732573349	0.4395731547161727	0.08184493859631439	0.5171281526248304	0.6579614615409406	0.36827450450688426	0.033789709162844794	0.43515936116456044	0.7816058346506864	-0.2219206096105581	0.7434919867466889	1.1935193654094467	0.37786155739343513	-0.018650698689721544	0.8620355374275966	-0.46254207862520647	0.37780325223048955	-0.4877074458887091	0.8683182197213599	1.1649967191664574	0.11999546445810898	-0.7483632253053483	0.4073709014931506	-0.3966219455040376	0.8681372113173849	-0.6075163812696556	-0.9601266870933648	-0.7291107926509859	-1.0879571114812865	-0.2814548565437503	0.1487757425028472	0.7268853779630449	-0.8007023391296322	-0.34920507376169524	0.059001888126386716
0.19994764889358035	0.46029760488209825	0.047325173175615874	0.5282903006790921	-0.6177980135120039	0.2164015822350001	0.7856632017708911	-0.16807736759362585	0.4325947754647596	0.41478775705623205	0.028595320200457575	0.5076304320827544	0.6807214326767811	0.4105960514405053	0.045630963390978066	0.40815722768196067	0.7514631375003619	-0.2108115370825201	0.7609473690442667	1.1873410531178707	0.3078361215146973	-0.031171971172754543	0.7897210517107631	-0.4340113020479107	0.36340404105822965	-0.5147087974535169	0.7807345403394181	1.1601620207677072	0.15520863511259533	-0.7054702515759498	0.45413305039420376	-0.374105334224754	0.7634472640748723	-0.6981655594732734	-0.9034528137055696	-0.7705600136821007	-1.0632650365754526	-0.33345551459611744	0.1364998374204594	0.8180382986578815	-0.8895772802672628	-0.310289838327557	0.0686028476638305
0.20070644961093306	0.47426405948315853	0.01661335401396024	0.5094530985102276	-0.5772051916240161	0.22900285210751395	0.7464269523553086	-0.2131463366494047	0.49386881638654484	0.3927121026363085	-0.0036013930102439832	0.5178804658348505	0.6898911624296866	0.44606582421896696	0.0650612227499209	0.41686331263809134	0.7356784875272948	-0.2287642929943993	0.7953644460592889	1.1596440235798287	0.2690849789675884	-0.04844878731500862	0.77918307222794	-0.4287523471521479	0.3303050428785468	-0.5871122125777651	0.6825767961766825	1.139105126480755	0.21871525230483843	-0.6689117024895526	0.502465437858777	-0.3454589536881819	0.6410576519215601	-0.751894920995425	-0.8135663422169974	-0.7881874462686634	-1.0247116196218022	-0.36509769660008623	0.1344223740838976	0.9220063609145466	-0.959637459889142	-0.31298884197150323	0.08208620604956657
0.21174182334557368	0.45716627820230926	0.005707155801650048	0.46982384522474907	-0.5447607245055944	0.2229900212866561	0.7221132244337867	-0.24907699666476907	0.5520020533600714	0.3814125356444341	-0.04337891459797996	0.5279939986814003	0.7075335973851253	0.4708456027551617	0.07882620299172617	0.4361454328050486	0.7013111197430487	-0.21896837540500566	0.8556727240831922	1.1589381246747765	0.23520704072442297	-0.046716745349484334	0.7744789734478801	-0.44605012224113255	0.2922470490766676	-0.641305473281648	0.6024232161962517	1.109344112397964	0.27603454935181687	-0.6680218502461251	0.5443069005158212	-0.3257779413908943	0.4857440397237866	-0.8018468029710124	-0.7180775477717218	-0.8142455754622155	-0.9814676335710425	-0.4085039397463953	0.15236140255886038	1.0156604361604578	-1.024188102366773	-0.31465003976412487	0.08662450522623222
0.21259915461511603	0.44833604233804747	-0.007167205286885858	0.4405623702025457	-0.5256657160103243	0.24066380214330452	0.74338026209034	-0.2832947516487021	0.5827353750959564	0.355913302215641	-0.07344510202414059	0.5091338119191817	0.6857138797055702	0.48236287271907646	0.09963314836110568	0.4450767714273369	0.6813324170010957	-0.22732782516816358	0.9380032657778209	1.1495616321877749	0.23021504061773762	-0.07112017811684376	0.796666524233262	-0.47606688333646596	0.2553416422494677	-0.6567887609659581	0.531472353780825	1.110676102289251	0.30744283169045844	-0.6702268831493754	0.5673723179315437	-0.3062958078862331	0.3691273730940289	-0.8777024950557324	-0.6440377312928004	-0.7884885021783801	-0.948633230095431	-0.44772821910173644	0.15018408084332197	1.0892878055981565	-1.0538835575189507	-0.312303161950681	0.09513598768540259
0.23901506094747188	0.4508200291332766	-0.031025756923561815	0.4168993048583518	-0.5261527666935231	0.27672586539513244	0.7616132717827251	-0.3379390381997859	0.5960184330709726	0.35024397321650885	-0.10159018297109763	0.4890725418465176	0.6805490876234483	0.5069645390533705	0.11726124615153996	0.4628722805347227	0.6603790919804491	-0.20514460057582937	1.0163016412874004	1.0749454877715774	0.20445670491572523	-0.07766801291595506	0.8226637886937272	-0.5042025787766085	0.23034663359981217	-0.6642334423181626	0.4879595527596797	1.1036383554225953	0.3584618778001789	-0.6861117934926555	0.6217996756594777	-0.26423455787641215	0.2829977574666193	-0.9519052409119236	-0.569355694365795	-0.7802136411593403	-0.91946438890954	-0.4855856135787221	0.17123082971197828	1.1532890901997566	-1.0879714728505694	-0.29428015187457696	0.07973495094229086
0.25161903337527514	0.45446943846619964	-0.028028805527100943	0.4070107096240519	-0.5014642189521743	0.2936916206570359	0.7794185770924967	-0.37939241498458476	0.6201822100375484	0.33941123215601077	-0.1423185886038491	0.45582328976430003	0.7167373791848586	0.5035758402377257	0.14548675578015943	0.4743725373334592	0.6532499551099558	-0.164898984365658	1.0697229775684414	1.0275007581930988	0.18491161352113378	-0.061633937492951894	0.8527173693644416	-0.5551404603296757	0.22721866981490688	-0.6755114843216716	0.46052149136539794	1.0930858918178334	0.3884126134919881	-0.6752766879106477	0.666112283055195	-0.2420138408167365	0.2259437358676212	-1.0280976442654184	-0.4730901523844933	-0.7451008639343557	-0.8983405787049913	-0.49051242864168004	0.16083008621507872	1.1761453930977321	-1.101400256662777	-0.29650372691038573	0.07077345643660304
0.2509857532685978	0.43535482288413385	-0.05577002305267716	0.36977601016802464	-0.49529125757850884	0.3153047903861066	0.7983036952761368	-0.44830709029775023	0.6468951594674877	0.3280941025380771	-0.20481919693351597	0.4277277883103946	0.6877667316714725	0.49551055437731034	0.1821692657428926	0.5049201172208766	0.6529030479988619	-0.11911825639942497	1.1120146427435056	0.9705811260146413	0.1673105922911486	-0.019105409439659576	0.8873852495727188	-0.5926028577953686	0.212352400180847	-0.6603362550920757	0.4288050223184322	1.1048428733270597	0.4171447063108745	-0.6883748433651141	0.6817096029475623	-0.22355314937372764	0.1986232736516581	-1.0697159223388364	-0.38840440746325444	-0.736991496655282	-0.8806327185952764	-0.4941598311419437	0.12474836400122355	1.1809120435642517	-1.1226140950940846	-0.3465380301977122	0.04061355171616434
0.2670041653483757	0.4180461556202738	-0.07920146081409221	0.32413042336960723	-0.511334586989888	0.3254296035804901	0.8205140743423692	-0.5009366151175413	0.6643762224460932	0.28005182222165936	-0.25398132447127014	0.415675817946726	0.6609705505769454	0.4822813195130783	0.20859136056130065	0.5101515097716108	0.6493391194747357	-0.06476600960376411	1.1603797501818607	0.8654525014275578	0.12455304016210271	0.023683278121276477	0.9393116231711387	-0.647376622196396	0.19599007095064053	-0.6379515875814689	0.4246566844839532	1.1153075844771239	0.38511643419404606	-0.6972394093792809	0.6798197989955668	-0.20200368162438584	0.18421749330184176	-1.08726699722371	-0.2765229002837527	-0.6889268765444664	-0.8800635783952524	-0.5020895158529199	0.11167341197908005	1.1926477366631034	-1.0993184947419246	-0.37554556910352294	-0.003206518564120875
0.29406037593810175	0.3908038593758426	-0.10602496568015804	0.31219168710793144	-0.542363354030796	0.3317732970133943	0.8367845681028199	-0.53487250158241	0.6785796756488198	0.2616890202578875	-0.2851669542436634	0.36537037257682325	0.6139710816175852	0.4518039077930127	0.2341536062474737	0.5064657614480236	0.6383153329561931	-0.014961622128492807	1.1891282358749922	0.7522479521798614	0.07352535176612407	0.10180128578710632	0.9657456036058015	-0.7142346276442713	0.19230143441183747	-0.6052027632707712	0.4071211607449353	1.1309090472121048	0.33684785023485125	-0.6996945555711873	0.7002074577052614	-0.20463702687148003	0.1824859065560827	-1.0824612091148373	-0.21293948142436095	-0.6744290332529007	-0.8967828588881688	-0.47689964233547244	0.1263217820855899	1.2064958010419953	-1.0797853224644045	-0.38495460229667017	-0.040638362201500036
0.3265716093110531	0.3889717786173707	-0.14759132911367268	0.3329517473121005	-0.5648577003827657	0.3259001617743368	0.8343344128978124	-0.5809157156721503	0.6925338700661431	0.2717422073358925	-0.303422446896342	0.3246580113953372	0.5536113963263098	0.3805493058906765	0.24741591124231932	0.5004594017419768	0.6381007745215973	0.08336968950738702	1.2298310815012994	0.6534631697838438	0.020387276666334404	0.16347108209459188	0.9896337371399152	-0.7714169016282579	0.17647942253429133	-0.5567085279606124	0.3948818131933633	1.1552737471860888	0.3115951461346744	-0.7099624919191057	0.7198476246165875	-0.20579818506861117	0.1722330345623168	-1.0721714275290202	-0.1643750585026189	-0.6434676081980004	-0.9261016543189534	-0.47128225635939425	0.09702131114989772	1.1630166045091332	-1.043491789695326	-0.4612898722971842	-0.069355324520156
0.3377510743561471	0.3693439977768447	-0.20005354860640442	0.33774085497100326	-0.585251556502028	0.30877920654203794	0.8168548101030904	-0.6182968962799326	0.718938111057839	0.26799343647676804	-0.3160739087715352	0.2823245305552419	0.5272856894297904	0.32074014188841143	0.2487292458846826	0.5105932750470281	0.668683180952253	0.20111632792802941	1.2414727500289806	0.5151242924917474	0.004331148355193761	0.22108642564074774	1.0331763920575796	-0.8111543562446044	0.13097914756487997	-0.5337265622968171	0.38521940443324815	1.1656433162010615	0.261428987153196	-0.7045062773183544	0.7296513849480911	-0.16650892002092516	0.15822112685608153	-1.0242141771944802	-0.11590248885557379	-0.6420615204809421	-0.9411867163106729	-0.4428470708249675	0.07963742178384897	1.1621547213750412	-0.9425734474349812	-0.5213717557512613	-0.10776878540836668
0.3457253135965579	0.3514349868718072	-0.24299547522638337	0.31239792639455055	-0.5841454556889192	0.27520096715433023	0.8249164749464384	-0.6457802345619059	0.7156146605857938	0.24676475386195032	-0.33449668115424636	0.24701049970679984	0.5011065453225765	0.2524684952912365	0.24608772568577808	0.5059878380539236	0.6893657106433413	0.3227505597257559	1.2448621051464357	0.402285843457428	-0.007097040073483732	0.2744537070841184	1.0663054049051095	-0.8401170323782796	0.09441738219226273	-0.48230109627979195	0.37653351984673766	1.1958948203201036	0.1619043558586189	-0.737230273409853	0.7143796845606729	-0.14065427231015987	0.1280572836061124	-0.9457126232647877	-0.08415595260093382	-0.6231796088010804	-0.9739540791815516	-0.44170955944667856	0.04735038425296465	1.17268716501058	-0.8674491507401806	-0.571459585895293	-0.13764464903103596
0.34387546021193904	0.3264402912357862	-0.2951872758282262	0.33287483299068876	-0.580059541393982	0.25503397187283217	0.8206696799499908	-0.671399455173142	0.7306138796235302	0.23096042993955712	-0.3296770005249354	0.23837229856540149	0.4401039017920151	0.17618460503882785	0.22719761350070686	0.49831942715748995	0.7007488260770858	0.40776537446909095	1.22281773403737	0.2783618120871433	-0.021061806721944028	0.30571965884905067	1.0966598514139347	-0.852981686273781	0.048533842104243205	-0.44246824609913327	0.35189462764271	1.228807533091571	0.09344172577295581	-0.7561021845022203	0.6948085192502539	-0.10291004288658019	0.11214502476689452	-0.8905883970490935	-0.05737391322870198	-0.5982930743544465	-1.0188429996165593	-0.41308428127380187	0.023877197976328843	1.1646646106259235	-0.7706797026886991	-0.6236579381211239	-0.17275330955870521
0.3462093064456932	0.2968893484404956	-0.3562002681662031	0.34260891892445317	-0.5722965339083791	0.21706895251332928	0.7953556302651845	-0.7057709198535714	0.7641184146948341	0.23969415391783405	-0.3308767264868245	0.21768885861184112	0.3923226256350784	0.12176741280435158	0.20616508462483826	0.5035300492285864	0.7306984733348375	0.4931592944969284	1.1720472559304251	0.18923528783481985	-0.07533993506932943	0.34226825335056554	1.1289607156917654	-0.8486626907099877	-0.020939267110787106	-0.4148009427384992	0.3205090028512822	1.2931504040051616	0.06190062166422581	-0.7701099839421164	0.7077877786230737	-0.07136009510608006	0.08262758712464083	-0.8430776717721219	-0.023560520293428023	-0.6064830132440404	-1.0176013068659233	-0.3861445901684329	-0.019215243366638195	1.1326029145560585	-0.6810777349805293	-0.682395794396556	-0.2001450164182006
0.3541818137037411	0.27960906156875237	-0.40700547016328	0.3559572973068776	-0.5680233189047504	0.16978603025540628	0.765917047132777	-0.7096870792643624	0.7948610478221283	0.20864167478279622	-0.3165487381453505	0.19216331393304253	0.34344320571493236	0.0563761602004744	0.1878990868077203	0.49730096133948604	0.7798341616651182	0.5872646334620609	1.1012916535630861	0.08972059578974341	-0.09410975241480461	0.3730850483325766	1.1391709663152179	-0.832000922270883	-0.09949408576659002	-0.3841226556163091	0.2866302620401301	1.3674619537722692	-0.013853161230666816	-0.7859520121777209	0.6745682054739937	-0.039605279426757685	0.03719853395100237	-0.8025527487561173	0.04987874822592927	-0.5967194916587164	-1.059523435000582	-0.3672923755149417	-0.08576402592117405	1.1171030114880132	-0.589789324155223	-0.7635985200096156	-0.21108775896481582
0.3459838119641924	0.24555617370109034	-0.479838321749365	0.4157204057018415	-0.5767535024747906	0.12663497552980388	0.7500258596274338	-0.7165768469210655	0.8250356860734881	0.17998286827234455	-0.2984068785067356	0.1848974766904195	0.24880645211093544	0.005083434394208286	0.14813122109706642	0.4846629420240295	0.8307584023306589	0.644530687402963	1.0687638809412672	0.016106462991160607	-0.12481517849881932	0.39972249125405146	1.1557324026794107	-0.7861958265757301	-0.18951641663589253	-0.3748337171927311	0.25710496916139597	1.4154837918223682	-0.09189288572429317	-0.8337761372347092	0.6067870301495673	-0.027499766155433147	-0.01558394343048251	-0.7477434241020149	0.0841371677886087	-0.5872297047242501	-1.0869326979325535	-0.35915373741154344	-0.10862937899833888	1.0970060715629801	-0.5204256195539657	-0.8170302318083624	-0.242001515826763
0.35167399946377714	0.21128867668016396	-0.5289409496346604	0.4786492531135135	-0.5863571166209992	0.075917206860373	0.7155928429823908	-0.7150481320964371	0.8551401307588439	0.1667921463757031	-0.2535024995625017	0.18615714943064368	0.17998219241198193	-0.03952512540586663	0.106694538735072	0.4684395461494084	0.8926582095768678	0.7190106529939233	1.0283052343501329	-0.06913880509403335	-0.1559094062168707	0.407790683924921	1.1436785812826336	-0.7642819851883822	-0.22561242282763977	-0.38886539413932775	0.248995060410888	1.4508868268871171	-0.15208444270664315	-0.864762825855313	0.5663636944638156	-0.025934990761041637	-0.05861094453768993	-0.7095506092487158	0.13827344337544772	-0.5810454420701705	-1.1232128728495039	-0.344235178040045	-0.09822108883653764	1.0937269939514758	-0.4409615467741833	-0.8622894355054594	-0.24521697232529222
0.3457520823461864	0.1813267801871335	-0.5917423275425873	0.5716447936202254	-0.5848631038336936	0.020559224419686727	0.7027005103834348	-0.7247104538637584	0.8981823956762149	0.1663137064496747	-0.21409160826205334	0.16216290806118838	0.13006879946340394	-0.09468905141574717	0.06594663801289183	0.4414027925025795	0.9400802912095111	0.7556730986072324	0.9753877577834313	-0.115468002293483	-0.2093346684589033	0.38512213506527265	1.1389522245706725	-0.7148297440559774	-0.2574429190881963	-0.4358849994326426	0.24854759800210413	1.5008253632897977	-0.18126107064647773	-0.8879259552838148	0.5405066396448773	-0.024964609876399757	-0.10608232193454777	-0.7071257141738764	0.15702052333610628	-0.5914841641928951	-1.1609908476665942	-0.32346829983872577	-0.08052714232848521	1.0433072762550404	-0.40133030855456725	-0.8878314937991213	-0.2752823528009329
0.34752976979902545	0.18102864557291035	-0.6107714346346579	0.6284388730771372	-0.5989011587689882	-0.03549257420779452	0.7121550283149005	-0.7496470282768495	0.9189647050396603	0.16384530768388858	-0.16034786472224896	0.17086836238847067	0.08116582108637092	-0.13342891202704923	-0.011271724175920789	0.42678947305226744	1.0157370281829015	0.8019367984123127	0.9343771033760488	-0.15032150619958523	-0.2111492532113258	0.33994727164568744	1.1208473157563739	-0.6590957185777999	-0.3019817481910553	-0.4840496738165679	0.2565941394052812	1.5489654362262248	-0.19149507429220863	-0.9177728724090212	0.5330737173045693	-0.026331081108624248	-0.16580355719172507	-0.6942331162177869	0.17435489013593033	-0.5545636593435528	-1.1584949633380228	-0.3356160362400019	-0.09483132012741044	0.9896771107313043	-0.35881084816210224	-0.902824214812067	-0.2999806438183795
0.3606542510374446	0.1967692259237867	-0.6217517894941509	0.6636581450490808	-0.6170810956821817	-0.08573904588365273	0.6718794150418972	-0.773150432541851	0.9520308884538757	0.14757948327156928	-0.11863554528887015	0.1904088721570988	0.05200011093984003	-0.16421571703790258	-0.06312259443916293	0.3902204776941392	1.0773015220018511	0.7953064492340415	0.9085025846672655	-0.1872659810810496	-0.21478478318273614	0.3134722010611145	1.1264808750720277	-0.5780634819711226	-0.29812744232281074	-0.5817658673608169	0.24613296855644226	1.600265521241774	-0.23648947295094844	-0.9574471655858746	0.5164334800568617	0.00410320949505808	-0.18379768884033137	-0.6880919618270691	0.19656101771870857	-0.5285614778233968	-1.1513610873620357	-0.331609982394537	-0.049619013985615204	0.9780757359243937	-0.33337786715994855	-0.8982758219506654	-0.3201154433867103
0.3776036228814286	0.24541666018934563	-0.6178920752296161	0.7115478603226835	-0.6227823615365164	-0.09742404801274317	0.6317662309497252	-0.797400023145715	0.969331453691327	0.1257466463203199	-0.07318846615041977	0.1813367975894413	0.04096926309286421	-0.2073013196478813	-0.08951893514058024	0.34636667775310837	1.122416912253438	0.7737518657400363	0.8860065707994511	-0.2061457224209368	-0.2661708556903679	0.27175752405186365	1.1106485778563189	-0.49674362583780135	-0.2765298330882235	-0.6553578425866105	0.22964606324496573	1.6273847245831767	-0.2651752453702233	-1.0067267598268905	0.49560946515484455	0.001744877529754918	-0.21206920745966457	-0.7268460896704733	0.2011917594430579	-0.5013517662699896	-1.1301721937518843	-0.32996805722992273	-0.03335000469328366	0.9199136872738698	-0.33700928164762656	-0.9331657552597672	-0.32215807541543756
0.4167627818899223	0.2857468833521114	-0.6047899424254483	0.7148279498349422	-0.6550800765713698	-0.10559142694423902	0.5915812867850685	-0.8350868294856915	0.9507122521782211	0.13302947077158875	-0.03142686845262076	0.16417994267506303	0.009834503762614258	-0.22682272361622524	-0.11675720361788351	0.2865176658115774	1.1302717836184943	0.7713984956623762	0.8578494251748303	-0.22965198627194128	-0.32211526525330597	0.25234633624857317	1.0880222388065277	-0.4300973263004789	-0.2370899989629212	-0.7475480302234092	0.22871461882459365	1.6116622558317204	-0.28515335130665975	-1.0292315227787354	0.48756596600970603	-0.001450634361045909	-0.2231318951477887	-0.7935426613048626	0.16220580343269247	-0.49206441594200595	-1.0905985936827505	-0.33669703961131314	0.017856904285063094	0.8628047938573096	-0.3351925686165304	-0.9333522787342989	-0.3650706632707591
0.4663229760927131	0.31863469992455606	-0.5873627893875611	0.7092098010832962	-0.6822047777405534	-0.10320609236739953	0.5422382702545337	-0.8880103739972134	0.9210346989759126	0.13079981041294128	-0.00856350646956036	0.12265447863370296	0.0018322032641160224	-0.2453530277827131	-0.14094727496375065	0.2502492515099087	1.1590338235914768	0.784477591602246	0.8173453430509088	-0.2657616847920095	-0.38810880942772946	0.23186685425731138	1.053461810683291	-0.338502842955385	-0.1850303159628826	-0.8281649930302232	0.2375102289756926	1.5978417060720533	-0.300753861424641	-1.0432302995127187	0.47924019943162416	0.003878569452405293	-0.25237341311191563	-0.855341805797571	0.1388443841181669	-0.47180079511294204	-1.0598624961856982	-0.31843619127525075	0.04527867228937939	0.8322395836014476	-0.33682952003409034	-0.9223904376156776	-0.38043227233338284
0.5233696640583265	0.337822584687262	-0.5413893447132807	0.6913595525962692	-0.7044547880532339	-0.09177233417295108	0.5107433576104786	-0.924653809022834	0.9040736413944417	0.11158403135902313	0.02685062458049816	0.09762177078602527	0.00422884191503231	-0.2780743466066694	-0.18542106326811164	0.195628248619311	1.1668245306920393	0.7968357982187355	0.7793303143529796	-0.3169946734474947	-0.4489424049732579	0.19087979564630983	1.010692810777913	-0.2704428250839307	-0.10909703515206064	-0.8898569627392023	0.26025621622708306	1.531051927237506	-0.3693013929668542	-1.095173532365084	0.44645715873395353	-0.006904905279955939	-0.2847806885107661	-0.8874738178129278	0.05834254716936752	-0.4807716521498505	-1.0362804248652986	-0.3057741651810433	0.09742129764601692	0.8063053685763153	-0.3545523571037838	-0.891551561019057	-0.38561513886402793
0.5526589291304214	0.3262169712691002	-0.49938683790930466	0.6884980675766517	-0.7189387198475381	-0.09390444774546133	0.45711408191266606	-0.988057959770688	0.9030852013833591	0.11070510690521554	0.034076043441912784	0.06554001281882131	0.006848486725684655	-0.30434791890649493	-0.18706719624463225	0.12873116375796712	1.169676125213308	0.7539312069474817	0.7593415959384993	-0.35327346529902576	-0.48028122886123875	0.15465851980623727	0.9784947934957631	-0.17785258701735832	-0.028896020217268503	-0.9225572578245963	0.2649626314012129	1.4698967797045208	-0.39596501875232415	-1.1275922117306705	0.4077434825496723	-0.041008745529818244	-0.3254631393747769	-0.9041697226004015	-0.045819319136697886	-0.4823250658398376	-0.996411573664078	-0.2888412178814673	0.13670498361085234	0.8088337076523013	-0.40186922939598135	-0.8217239874352522	-0.39967086567982624
0.5932840187664661	0.3589253029359508	-0.41943375486838425	0.6395267871992969	-0.725728488878861	-0.09054301305310522	0.40194589348699605	-1.0321022971643141	0.890037076976195	0.10195200738464072	0.026171010721891857	0.01269579396287276	0.03143552390876706	-0.3304192131584192	-0.17808834606550789	0.08216781184733599	1.1419980487557981	0.7109049906110525	0.7357924271092183	-0.4022878781770814	-0.4945525861005777	0.12367193095829894	0.9409556400722456	-0.12325126701628779	0.053632696876908414	-0.977716957668304	0.25295012783600707	1.4111035587679441	-0.42001085765921353	-1.15303498116831	0.40415716189335793	-0.04169707188619668	-0.3751432300916179	-0.9138712160319684	-0.1260360945390238	-0.5031329887928383	-0.9590078515971815	-0.28250556390080733	0.14389499521160365	0.8078587190686575	-0.4257012496189877	-0.7919889173040209	-0.3749331895603806
0.6344869169629597	0.38204014883666854	-0.3229557295844499	0.5824359409801215	-0.7220195194672561	-0.07367741197927109	0.35094903977961106	-1.0261814580371778	0.8678573426405605	0.07161698985093226	0.00419194586201026	-0.05935150317660924	0.1391910022880946	-0.32206846497998354	-0.17865481131513666	0.06827854516538376	1.11945081805892	0.6895791361545589	0.711142972429983	-0.4424729550631696	-0.5042850660918095	0.11549006059994513	0.9228676165855964	-0.0569382487273981	0.07373952438534188	-0.9980328719629903	0.23254306272583608	1.353654335953297	-0.4827330736773462	-1.1511373023761777	0.3673567167927888	-0.06248736377154317	-0.4273151291631688	-0.9469942305315598	-0.19344216434537326	-0.4880834997013873	-0.9417402306003686	-0.27039658857659077	0.13400895887992165	0.8148571744656492	-0.4804142477412003	-0.7704989021450621	-0.3624569827451175
0.687699813858089	0.39199091845010153	-0.20116664840436033	0.5273264893594498	-0.7223648148501887	-0.03541315323735881	0.2773405316589957	-1.01836320714343	0.8311611490986893	0.06652127888034237	-0.03841004602090413	-0.12824905750290538	0.24432847591453571	-0.30758510491390745	-0.18477940351632038	0.07729743386864066	1.0976165236341895	0.6306604239789214	0.7189158392479644	-0.44538614554440503	-0.5023210506312277	0.1419609657092557	0.9169331914318313	-0.007463583915993855	0.12392907306454833	-1.0145578014189842	0.2073031812592281	1.269247559055898	-0.5541075471110334	-1.1234987167778883	0.3245239960198207	-0.09387456973125972	-0.4455724528918507	-0.9949191489317688	-0.2447154115959027	-0.4729403004322578	-0.9250255520204176	-0.24853259368265382	0.09481961096076508	0.8209857250654599	-0.5382113971357134	-0.7502584149159695	-0.32515276245032815
0.7053439030720051	0.37877464753077905	-0.09578294963152183	0.515755988919756	-0.7028534443880687	0.018257743611632692	0.19856139411009807	-0.968584430666468	0.8367752018572862	0.05703462812682315	-0.0715336327752433	-0.2156972095513064	0.3888753145539902	-0.31111348806078587	-0.16737814247407753	0.06610752008990352	1.0598161004425548	0.5381687741935169	0.7196095788008169	-0.447347475470859	-0.5281406802977453	0.17141948284235678	0.923273631964068	0.04136607036419289	0.1813950867704412	-1.0467139503924157	0.18936455225455742	1.1819643490645546	-0.6494017939445531	-1.117134313466853	0.26515771306407576	-0.09373635087233033	-0.4193934563008036	-1.021104189475617	-0.27949466221510727	-0.45650265646276383	-0.9568175628040253	-0.22177794588002647	0.04078151335839795	0.8084034791219746	-0.6081274574578772	-0.7367625447861391	-0.27518846723346485
0.7076849658989377	0.32497870104173837	0.0034012534368968784	0.5309877471902111	-0.7004084763404377	0.07013452776229182	0.16287982536378842	-0.9035292913545611	0.8141012475161103	0.03797481652303561	-0.09248014485566976	-0.3008565094291722	0.5509885547928957	-0.2930643151884066	-0.18137747891429132	0.09612984805849675	1.0331277413906579	0.45450606598360277	0.7194820880521011	-0.43633825239144974	-0.5418735717094059	0.1907302039294154	0.9021823227005591	0.06685647134707345	0.20242286956005812	-1.0427676651381712	0.19117268948379196	1.099797569037039	-0.7213792228921161	-1.0754231201754385	0.21511216390660426	-0.13117894786509615	-0.4147109868336111	-1.0370731040236918	-0.32154151188227276	-0.42221473762625095	-0.9778172797720032	-0.17939916829552782	0.002641388581437076	0.7882803350975176	-0.6663735989924031	-0.7207852847218076	-0.2659556767909429
0.7287059396139302	0.27915869846512686	0.08857741928016907	0.5359633550620951	-0.6958811131073477	0.10988138065652828	0.14859266998547868	-0.8377993018211847	0.7869900570382276	0.043529365262827094	-0.1230201494534574	-0.36606673175948035	0.7277256967202883	-0.26476291915930306	-0.2062204891872741	0.14080273016420372	0.9760341936467147	0.3763766209277013	0.7206322173596644	-0.43307771213650276	-0.5168730735217751	0.23795265421547684	0.9153275502753816	0.06657488499442152	0.18423176938818986	-1.0207173675233798	0.2063766839387795	1.0227121179914729	-0.7819943715438223	-1.0341862495637142	0.1961136567069593	-0.15626763745377031	-0.38814108671205905	-1.0449772097449528	-0.36562340098883783	-0.37409982551664567	-1.0119615730217315	-0.17742606611236472	-0.03756688219424017	0.7488378176900972	-0.7115947955379428	-0.715254146303969	-0.23971278013365147
0.7488633276786262	0.2639548166186494	0.20884343089467144	0.603839903379475	-0.699903829395182	0.16473382637835995	0.1309869436401667	-0.7690438285580072	0.7876447194803501	0.05473432068851221	-0.13340134836835332	-0.44228597027423	0.9375677521158234	-0.25483406425074734	-0.2226749261231129	0.1712909045371771	0.9441205462339696	0.2590091096168518	0.7345402373884538	-0.4325499848300819	-0.4979092216899505	0.2602161857142866	0.9084682696753823	0.0660043428703155	0.14570734107297997	-0.9833823547478492	0.20685088292130582	0.9710370066958524	-0.8634540855420916	-0.9980187814185786	0.20352944359861852	-0.19325490050793864	-0.3626571594920376	-1.0453445311290703	-0.35746303898680887	-0.36421127001737313	-1.032774581588705	-0.17245989593285202	-0.07931091726802916	0.7052357114527966	-0.7324536302537508	-0.7027707937467043	-0.18929623040320173
0.7367567709632695	0.2507150827018839	0.33877782137622214	0.6148788101463993	-0.6909174790958382	0.19982935749139158	0.1121777289152173	-0.6768007188322753	0.7661217963694706	0.0595736739722723	-0.13368571858202855	-0.4861614669399402	1.105463314831373	-0.21430005268025049	-0.18886183836292406	0.2117074572165388	0.9382733470758055	0.1404539897096081	0.7635070848958753	-0.4165527205815712	-0.4490655886928089	0.29155579250087393	0.9124501369409963	0.04654935824698405	0.08513610466874347	-0.9706609927391325	0.18892359333668432	0.9369668852324404	-0.9826248309951158	-0.9616316637445372	0.24243298913697392	-0.26423708301307747	-0.3307706665266684	-1.0123678712434632	-0.3775993039397821	-0.3301004851692668	-1.0537592651129475	-0.17825148399088517	-0.15101721560446424	0.6452464170802442	-0.7423902858742898	-0.7059269861551712	-0.14909965337457176
0.7054112579416658	0.23850863390307656	0.46020451237541193	0.6575124865709339	-0.692991010195203	0.2376047441307812	0.074609378864986	-0.5884060724762697	0.7113183129637111	0.07066022330614014	-0.14271711924220118	-0.5752327955099104	1.2509213584463494	-0.16072884121074915	-0.12378870417723882	0.24726334531376254	0.9193966691524988	0.02316349984660037	0.7858299012252752	-0.3821214833642254	-0.3963215404711081	0.35050142482531327	0.9649251301850332	0.019323031882088615	0.006369437156205027	-0.9630231769633685	0.18585250040683102	0.9170322986555541	-1.0408260372234603	-0.8950475188503427	0.27272357307330136	-0.33325274249890396	-0.290524635696614	-0.9995852783893886	-0.38507684937990944	-0.3142566783322076	-1.0806201004135834	-0.19492906856248032	-0.19017836532026472	0.6114201449768796	-0.7694936835791278	-0.7126904349513814	-0.10704039520306925
0.6931709536994106	0.2514304231299326	0.5744452310576017	0.6959587567536308	-0.7120755964159371	0.2850455354031762	0.0669762695922505	-0.48677215199041257	0.6669796158578917	0.0799215059097783	-0.13469504398495685	-0.6454389572161314	1.417976947508823	-0.12338269226867682	-0.07156844092212088	0.28449058517857584	0.8559993946001345	-0.0678633092357783	0.8243335314362353	-0.32606530469018064	-0.3749713865061281	0.38196354367967006	0.9998485928527266	-0.04956646712382979	-0.06785650042564152	-0.9125968562502653	0.17440685667327477	0.8766606272348874	-1.1132211786385975	-0.8179078461336126	0.33616764832789753	-0.38815763074510495	-0.24576367255318649	-0.9649642813701922	-0.3760872048563278	-0.30691942375014003	-1.06864039424243	-0.21333709018346805	-0.21255345030637543	0.537578294094105	-0.7404043445653026	-0.7082726085221525	-0.07250299606475685
0.7012419915096485	0.24696163534736182	0.6622262443150474	0.7029763377603514	-0.7253285689604089	0.33541834703482126	0.06571823483460641	-0.371786654279133	0.636512743168472	0.07887919237998889	-0.11171480461345076	-0.6900128791521773	1.5435648573660934	-0.0986632892019467	-0.010922633699628348	0.2990576850502706	0.8225927216172488	-0.13983445775974757	0.8254402596378533	-0.26689273506884353	-0.36235214032898255	0.39950252492876787	1.0597147545177097	-0.11138580308106909	-0.14789889297840988	-0.8367943873083059	0.1732715250335963	0.8513167946085014	-1.1502938829884293	-0.7634873469071015	0.3661289726259544	-0.4575621531841458	-0.1560383719176892	-0.9586987733858934	-0.3189216356039829	-0.28195527604585646	-1.0807905446561599	-0.24019339299470466	-0.22840946670496143	0.46179878375336425	-0.6821251121945886	-0.708706365275185	-0.04883709146872213
0.690281910897165	0.22997512768313189	0.7272238920824318	0.686658249782164	-0.7380238680603995	0.38725026731204026	0.059633395026559455	-0.26819189911868013	0.6055358927342043	0.07050419920237616	-0.1066980109264584	-0.7355252728619862	1.56353464548125	-0.08583669230211285	0.0202943638733797	0.272858792801462	0.7632958469591609	-0.23748960736622285	0.8477101130551536	-0.17727890300990218	-0.35893359083089593	0.42916434161419953	1.1159505707381365	-0.15142784695964961	-0.22574077343210677	-0.7604611305032238	0.18329468299035853	0.8509085147666505	-1.1779348055946648	-0.7084689236317206	0.3897961998727813	-0.48965170324609336	-0.06216303306878065	-0.8758898979443686	-0.26366821144989017	-0.30287492032489105	-1.0527705183698788	-0.251862779092505	-0.23031819532567374	0.39261782216576335	-0.6256228577272002	-0.6971421788784722	-0.03589862419504062
0.6777693005389948	0.20555351927209603	0.7647937520704947	0.6703462877233801	-0.7628501107432459	0.4092092161236609	0.05828595035603682	-0.15754612267872642	0.5663929520344655	0.05975168535078832	-0.07672013547751892	-0.779957751188464	1.5576596249938635	-0.07794051516965594	0.0684157121535021	0.280087097794391	0.7430456713346981	-0.2552762000714618	0.8467098531915589	-0.13454512382720674	-0.3471526380445678	0.4501065080331933	1.1586121185584757	-0.21460877049856447	-0.3190930952600877	-0.65594594164637	0.18695864415696267	0.8594833151555689	-1.1660067726027628	-0.6969489655653738	0.4336015642693799	-0.5436644574707584	0.029835374021382553	-0.7763056270720875	-0.2097166674371636	-0.31863293492871864	-1.008988662949374	-0.27298645226560225	-0.19666049596578336	0.3148375129655884	-0.5221185536998659	-0.6336337157176547	-0.020766527379057053
0.6803172390370289	0.18975844505592943	0.7917719971403472	0.6119928214491648	-0.7795806301123858	0.39525749319329445	0.039029967451156174	-0.07781754847229486	0.5032122962826079	0.03560109164243442	-0.04839355069609708	-0.8171184710001601	1.529062855055851	-0.04819492929893785	0.12362201175160123	0.2789237566667368	0.7012949337558779	-0.266246318254192	0.838900366690436	-0.0651298092234833	-0.33660094606221413	0.49845776963614197	1.2041150065132213	-0.26185081683568284	-0.4216539275389331	-0.5103723996237778	0.17002816185563088	0.8581642572049739	-1.1423752728509486	-0.672526732079394	0.4344360360955468	-0.5974726918122318	0.0966774034769245	-0.7556973669173181	-0.1713262330127476	-0.33887154027395433	-0.94953139297376	-0.3034623119757667	-0.1511782521539842	0.2384604956802428	-0.4127856472025065	-0.5871063317432383	-0.023012911668793528
0.6603686510682817	0.16670274838828744	0.7990626468211587	0.5539517770645799	-0.7781023709674738	0.3839148518973222	-0.0022284021600766533	-0.014743185122689111	0.4542427577248672	0.012801959005415545	-0.014594052612207791	-0.8538091041316598	1.4612332625941336	-0.021628548368295697	0.15285763419261172	0.24233743908474836	0.6563194958305761	-0.28583669841365605	0.8225232306186994	0.028775277304123614	-0.33700028674781296	0.49512839376476325	1.2923416109946504	-0.3151849466352129	-0.512365515930791	-0.3880769420306969	0.14713292782565854	0.8382176623974444	-1.103254485913222	-0.6851677371009092	0.46284064779916473	-0.6439148920702379	0.17255577022571775	-0.718277457476433	-0.15319119550848787	-0.35650506358701434	-0.8797907088767755	-0.3611398342086643	-0.09674134597910378	0.16849843801881234	-0.3315535658776273	-0.5194206395003884	0.019772224577175403
0.6304953230549835	0.1462291756638655	0.8192639403638591	0.5111438522658733	-0.7727753602664238	0.36566535407104295	-0.04512286062320396	0.044656565137035656	0.4079413625622593	-0.017428532576425442	0.02423119981172841	-0.907511552174247	1.333043984841142	-0.023589824681478987	0.19679127532310137	0.1760660102846416	0.6400618386138023	-0.29943967406062755	0.7862829002685853	0.1276149535212434	-0.3353729734539993	0.46669710881494686	1.3704423914908719	-0.34991000359557684	-0.5659438975796117	-0.267265680684276	0.12226474587799963	0.843940046153703	-1.0627806151424852	-0.694646623263939	0.4483275511960446	-0.707239978024192	0.24860079329145135	-0.6544783245724931	-0.14139437563321097	-0.37074326790904377	-0.8223898841051444	-0.36923169170181863	-0.06266081560146419	0.124975514509157	-0.2559692186078469	-0.4244571445537654	0.04951116997318357
0.6029991408345075	0.11888501910119165	0.782069693738151	0.45389100951133476	-0.7526086369066621	0.32625018063080186	-0.05875033826822433	0.11598986894306237	0.3704347198373884	-0.06199726538015449	0.04980198422536435	-0.9439744344797798	1.1770689318164234	-0.0057973943500954405	0.24371703101883133	0.1195123409755769	0.6427125010431631	-0.3086201184765617	0.7450338110354128	0.253168661113673	-0.33311903343518356	0.4314595428435222	1.456544514748087	-0.3689845254852771	-0.6506553625929118	-0.1579800370926172	0.10059505857956393	0.8596846839463463	-0.9783234720391081	-0.6861517941555407	0.4256670162304273	-0.7536549845027158	0.3076707338013826	-0.6298333554568474	-0.16666661679635345	-0.35691887537616473	-0.8109292141531357	-0.3546692590076673	-0.0718177513091011	0.03459641691361558	-0.22887879599404082	-0.35657981737578326	0.0979250404900873
0.5756641291950062	0.0971388948836821	0.7376171876913207	0.4238488200939126	-0.7678635902960964	0.2802632327552365	-0.09854012719793719	0.15151109364209175	0.32443936145995056	-0.11929584278055554	0.08453877088066956	-0.9815701390470256	1.0400705980310074	-0.016376410989639704	0.24341186666421963	0.018372004049746638	0.6062064750097964	-0.31307247760371293	0.7163081109229024	0.3533727330112994	-0.37119334987876773	0.3694530251058726	1.551258155106342	-0.39365240757059977	-0.683660107850887	-0.04222283041299879	0.11138243230367581	0.8641923889875954	-0.8777495092448875	-0.6606033688316553	0.3543230163523496	-0.788670212941195	0.3734048189186332	-0.6139648803497423	-0.1942659504434418	-0.3541591689405096	-0.7816591863267145	-0.3378579115927506	-0.06690806345750244	-0.021268673076237955	-0.1688820621439924	-0.2623547939737587	0.15932244051449168
0.5658870887574974	0.11387777660183825	0.6895614073166627	0.40055739386025857	-0.7842728672705378	0.2510615128679315	-0.08725663136570685	0.20216972521888504	0.29275183698293233	-0.16947013525473276	0.15142802152891652	-0.9724102426638815	0.9144448834523609	-0.03771320889627762	0.2206043089027061	-0.07268218472611693	0.5964179428052346	-0.29647288966185037	0.6876686705084589	0.43123711535777726	-0.40558302388759104	0.28668582737729886	1.5804521190967384	-0.3959608536366326	-0.679394502492283	0.045472694309087965	0.11566361922597937	0.8616374069908541	-0.7556536488686706	-0.6778038188026282	0.2909283702765465	-0.8199641021516753	0.42021034301713095	-0.6314882148175862	-0.1906505164394022	-0.3221906161561906	-0.7833396370237727	-0.29979735560842113	-0.07914812898324035	-0.07671395645870875	-0.11623268606871999	-0.16689047453054304	0.19476554087765982
0.551922114966951	0.11701395042780527	0.636422060921386	0.36624679993331716	-0.7838153727014162	0.22402475712682346	-0.08952776274122179	0.2692579731846346	0.24787601584500374	-0.20201492772209897	0.22663997148427145	-0.9710838777003996	0.7620015141414938	-0.0502669222445847	0.19212545646388207	-0.12415412064190057	0.6292583320881107	-0.2603295549298129	0.6558707146088099	0.47327586410293654	-0.42614592921874433	0.19770458501940752	1.608299094449673	-0.383325884739578	-0.6665459353963741	0.10680855034042806	0.13396911182046017	0.8729011273336816	-0.6676040243355897	-0.7135253906426189	0.18259386435786182	-0.8059212668004356	0.47083661089485496	-0.6707801241249247	-0.23923643130522326	-0.2706565181087234	-0.8081928976935824	-0.2590339199211281	-0.11859237805563413	-0.12185968915009619	-0.09314206080564903	-0.09041414615241614	0.2616921124737111
0.511817149256553	0.1104656666861745	0.5847681204704305	0.3448870802852187	-0.7808123560898647	0.1943581084914631	-0.10701336605960121	0.3012496134064785	0.1899959054656195	-0.2152744837821655	0.31977130969205836	-0.9816299750604163	0.6187787580706494	-0.04397623414669401	0.1666691097015885	-0.1467069276030628	0.6678629654628071	-0.19866489027553655	0.635527192153223	0.4979211620152654	-0.4566694862151183	0.09156643212005355	1.6045221536605268	-0.3466357564846408	-0.6482519864950619	0.13595425850048234	0.18696000044053704	0.9093313279734028	-0.6278725714554205	-0.7492097074388379	0.09755659487171996	-0.7962261988117028	0.5163345178007193	-0.7053446837439564	-0.326057604888207	-0.19706514118604518	-0.8120726825962021	-0.21360393272469264	-0.16553947970953004	-0.1355993719476994	-0.10214119208016274	0.01819614152386233	0.32362294999672375
0.5081020470885357	0.11280655729639558	0.5412060624399545	0.36644351001197273	-0.7847586194633693	0.18217471310846453	-0.12647155254251313	0.3145280960235306	0.11699846462978361	-0.2063558423475758	0.42878175618387476	-0.9714846543317529	0.49213426184609455	-0.03203032053205187	0.18482062388916326	-0.15666315907407896	0.7032428984910224	-0.1262238432613336	0.6008491659887014	0.4915919044422024	-0.4592949901984581	-0.04765396104395099	1.6188931025196958	-0.3207456175801198	-0.6150019193801184	0.17802550303911077	0.2462785077893514	0.9537617813512936	-0.5811425553264306	-0.8285021201718571	0.01308021245470411	-0.7944273626724792	0.5340090838089859	-0.8011379874875996	-0.4479346435641946	-0.07775555303039279	-0.8484154704597977	-0.20006503008069587	-0.21983408816781033	-0.15549198228794447	-0.09484038701622373	0.1094335251725778	0.3882969776150144
0.5271245055994438	0.10908714042047159	0.49858502669096183	0.36250998909656684	-0.790105170726869	0.17445779389660754	-0.10718942198647849	0.3003240609877327	0.061537883494917824	-0.22183945572204017	0.5265667046061859	-0.9236103586517285	0.39013107759762805	-0.02156345586139613	0.17671841628109006	-0.20450398452190913	0.7264466779977634	-0.05813315851976771	0.5718083331584877	0.5047012616077602	-0.4913014215390561	-0.19542900293497673	1.6114566507200538	-0.28123984430049637	-0.6091690288724598	0.1862242101381254	0.3051021995335999	0.9345061216607421	-0.5658528718600255	-0.8828614978421797	-0.08220652295032194	-0.7864051977251282	0.5414781421049752	-0.8673381013137675	-0.5473599180500701	0.022483100358869322	-0.891949725537212	-0.18110224982616882	-0.2965172463016494	-0.16512570552989542	-0.14349148356516778	0.1681260957005875	0.44594780416991264
0.5240449447372996	0.12599803471177243	0.4424644694289319	0.3557967301527084	-0.814742088017895	0.19567726661730367	-0.07661692981733521	0.2947988823309278	-0.0033181422626809343	-0.2260539590974346	0.610236030033465	-0.8428989501304663	0.2571392798443776	-0.017804179277694517	0.15274415315643125	-0.25806818605609017	0.7584542794197628	-0.005046516631289843	0.5390572482837319	0.4969089784962414	-0.49746761208097734	-0.3783680694534589	1.6179974126393997	-0.251241320366088	-0.5828160147309063	0.10302334833075	0.3607257846522456	0.9427862585438893	-0.5391545491460084	-0.9496535821512598	-0.13861310929495504	-0.8011788658999613	0.5412567452399617	-0.8710878404433018	-0.6677682286306554	0.0993108370120406	-0.9450111285569097	-0.1376696090497932	-0.3609267529368479	-0.15084516655501162	-0.1898600177743994	0.2289453746022964	0.48778061574595666
0.5205429726211387	0.14656426520154833	0.4179700458520513	0.31492595720124894	-0.8277723632810732	0.21515704288138232	-0.051875005090390745	0.2880153392526443	-0.05900735386967493	-0.24180822387019568	0.6682333082092595	-0.7401011029645959	0.14629354346844417	-0.03083442431929141	0.15935688300082404	-0.29673478940072107	0.7844346709211555	0.06331931226417979	0.5368946525515262	0.4594537976350782	-0.5036694695430026	-0.5140488853341569	1.61335932014015	-0.23992498996323444	-0.5746182861190865	0.06643781949742437	0.4187343666438671	0.9890456578196641	-0.5119665178376807	-1.0198614882861783	-0.20697082809351158	-0.7984052622604766	0.5273052886759485	-0.8739106670176024	-0.7446736211951835	0.16022036425347067	-1.0036673171665786	-0.07761949307323868	-0.4840500510698903	-0.15737902505182025	-0.22889675473916546	0.2752658789345285	0.5150432033386279
0.5143496923558075	0.15410087502412095	0.3796927144023664	0.26591431382159597	-0.8459095049746985	0.24230313057615716	-0.03237513923746947	0.2829108150846228	-0.12900903358496546	-0.24239555207779082	0.7250302637566126	-0.6140736812828876	0.05199675438093908	-0.023280313954074316	0.16220111504514267	-0.2999596370576746	0.8038872914382125	0.12998669201181284	0.5345554685695034	0.4300419088820219	-0.5362181507863238	-0.6309808402180238	1.549050782273668	-0.2150949806642768	-0.5743943987271789	-0.03730311663840623	0.46103412764676455	1.0191318178398567	-0.4811767525853686	-1.1152111159399223	-0.268711474222196	-0.7460264818869229	0.5142034834067253	-0.8870940610694505	-0.7916652276251958	0.17664000577564704	-1.0478457687732277	-0.05929523102106785	-0.5433643752921258	-0.16022300765739012	-0.2911654366078135	0.31254636165904537	0.5127316881540899
0.5010341157300353	0.13960839968995356	0.3670019833562586	0.23941358647769131	-0.8316774116084729	0.27618308120366464	-0.03627258135481557	0.27059791986427684	-0.18366704440648482	-0.2654068978912359	0.7754529559351395	-0.49271415426659965	-0.015366742003076478	-0.023364150649840775	0.1743974753097402	-0.28506009618881323	0.8024986843062418	0.20610450010325537	0.5163198835783217	0.3952180917579967	-0.533314235494355	-0.7278504696245236	1.5175957194080782	-0.21120157620496985	-0.513721187121356	-0.13090048806274185	0.5142062246460507	1.0551888396196065	-0.437327352568709	-1.1750616348145324	-0.35697653039103516	-0.7152028184466619	0.541762137770666	-0.8499113800224753	-0.8280810082185782	0.20348221942418793	-1.0906864181422584	-0.04860311414773762	-0.5845804335693392	-0.12073903607771859	-0.34614986666792	0.3958627210676378	0.5007910406654527
0.5033491988215266	0.13014199345189081	0.3467768233064187	0.24042572449485822	-0.809593202713973	0.31697481542725076	-0.016721510564377436	0.29061863274487293	-0.20160837662503367	-0.2426699992694612	0.8015108333512059	-0.39467920390324107	-0.07632269253310076	-0.00037756400713866297	0.19764424415838794	-0.240378876751061	0.8135840528596965	0.27232410274692664	0.5013727461332715	0.3554553748886443	-0.5242638551580404	-0.7854822152370167	1.443919662270813	-0.20615911590824262	-0.48337971819066966	-0.24825129073791077	0.5579900322478204	1.0946100133994037	-0.3980497547900167	-1.2859235282660437	-0.40150349182706513	-0.6708186855055056	0.5369456425392355	-0.8084696840519439	-0.8469932080087499	0.19326714877844037	-1.1354125053126074	-0.07332922103131531	-0.6006056865322581	-0.1036542306425137	-0.4295139557359692	0.45327195628602174	0.46784653826952594
0.4873269186478056	0.08029759507423113	0.3166383685662708	0.24272907019095352	-0.7764823853776389	0.3593220872689658	-0.028467482864143395	0.2828883474315442	-0.22837510292166305	-0.21772345601738358	0.7950570854737149	-0.3035402294247376	-0.1291120032169974	0.014630705114025247	0.23308479159372658	-0.17596529693243998	0.7925674142799293	0.3225533849647825	0.47284682673656775	0.32878138970121734	-0.5159896127671241	-0.8188555483320421	1.395603832232706	-0.19831247992586426	-0.46468849762870124	-0.3537343148870482	0.561452446340138	1.1456884080030876	-0.4300184156559917	-1.3923627406158938	-0.4433452533582137	-0.6358455426781305	0.5867810871492424	-0.7318028239106298	-0.8504256583131967	0.16728969560786214	-1.14532700601172	-0.10121388046360566	-0.6541143813308552	-0.09756937136765977	-0.5072970410325288	0.5070770827002955	0.43223984425655837
0.4775213967225542	0.07543007683210937	0.2766580481821804	0.2529130708720936	-0.7657531449705741	0.3793988137108282	-0.012256853648035101	0.26760061302160076	-0.2684826321452606	-0.1961004074670919	0.786960000706953	-0.2091195612576867	-0.19891626692485942	0.028815221612040764	0.2643274179595553	-0.10377071985679209	0.7727970214286868	0.34586257625990896	0.46521817365593704	0.28431093800921803	-0.5106724237432752	-0.8639782824120814	1.3307749192686746	-0.20085392579506506	-0.43327739016689415	-0.49281092176710894	0.5775604816170465	1.1882178660992373	-0.41752771413947104	-1.4658366722548166	-0.4543418279035379	-0.6295513158020662	0.614026638642305	-0.6502187357092726	-0.8576013250864836	0.17071856580085398	-1.1504293077075018	-0.11802742582465427	-0.6876425943136831	-0.10886999619945521	-0.5527028757358865	0.5385804491749349	0.37297306470767155
0.47708479283528726	0.07952928728069533	0.22008647076023985	0.3111903034826083	-0.7791042572796061	0.4040491001411522	-0.006800731544358096	0.2731243848856222	-0.23745091612776914	-0.17941217357123554	0.7587012334721331	-0.07185823970787862	-0.22424371374573218	0.04443768423821899	0.3052345618386912	-0.06908693288045253	0.7197469591311069	0.38251014793819305	0.4622210560334673	0.24448558958076613	-0.49055161109450485	-0.8997900019036511	1.2818834530607117	-0.20183511946258573	-0.39736335671106104	-0.6132313983164819	0.5661276781091337	1.1757302299409074	-0.4309068497875309	-1.5279410242592844	-0.46554002751770646	-0.6022369448569338	0.647888482536949	-0.5317269792159758	-0.857603102585994	0.11471172534812271	-1.1782676210049456	-0.12885995878365225	-0.6805367985694284	-0.13730410013548616	-0.6066018479959755	0.5315115861241283	0.303510802184353
0.4465078950977583	0.10250216097233075	0.16926584645354964	0.3281203027435359	-0.7742880259709127	0.4184607363059478	0.048325439146487126	0.2669787519949717	-0.1757210467834829	-0.17238315739333718	0.7052163633056232	0.011284773506280404	-0.2423092975034858	0.04478803681118802	0.3299060659846574	-0.006148915132818794	0.6996857454964107	0.4351328641907575	0.46100718135154545	0.2332085661042528	-0.49570439413448425	-0.9106291694053056	1.200858978082048	-0.22546545620012037	-0.33694708708487553	-0.7683624657465986	0.5365006639623157	1.1708724387909208	-0.4104772018781865	-1.5618761003284	-0.4633437626571936	-0.5612428807306814	0.72720860557494	-0.43368392765122205	-0.8297610415057711	0.06138332537770695	-1.1903633967675145	-0.12876201652188862	-0.6557388553965833	-0.19311245914138425	-0.660614983640915	0.5303688070135317	0.2495500900230136
0.39265628159575766	0.1608720972831092	0.12075819354372527	0.386748074075531	-0.7277212552514388	0.44033290216395826	0.0643782187138866	0.29081075960762987	-0.1481327549350332	-0.15520917525286687	0.6638396847904364	0.0739755256977786	-0.26587062449154103	0.02740141523285263	0.3967762861099554	0.06221915031413574	0.6593481575231327	0.46163392409877196	0.46101565813005047	0.19943028537407925	-0.47388565896180596	-0.8736457577491631	1.1421525314206007	-0.25702745480813516	-0.2525475596033491	-0.905970966606185	0.5266053524080634	1.2145389839579273	-0.38851684113773755	-1.582877661071385	-0.4680222919057481	-0.5191280525005707	0.7811225525673198	-0.31579262683302534	-0.8196749167842412	-0.0010100768591877363	-1.204318202796409	-0.13125215583064995	-0.6434009578234727	-0.2397412190787036	-0.708452411360441	0.4864018791983728	0.18124763004838496
0.3627151657172076	0.22955925659071846	0.07930468459396822	0.46491065366502154	-0.6870039637868064	0.4481684403541942	0.10169908409496084	0.29740492493072085	-0.09645263452516205	-0.15437332455580982	0.5977427220864705	0.09077151335515149	-0.2914098270928404	0.006593930254426619	0.4455109708793884	0.12616082095002543	0.6400582249980624	0.48995139375363533	0.4785610977224657	0.15503704137482036	-0.46163894289600427	-0.8181375113388822	1.0681318600963152	-0.29331567732796315	-0.19456938697218468	-0.9938820331369829	0.5134571836908242	1.237798926712785	-0.3372476957118288	-1.587218261744186	-0.4833752247420356	-0.45899783096647806	0.8390803325983928	-0.22900159539556203	-0.770249172899771	-0.05510748325609762	-1.1812840125806772	-0.1506071135343863	-0.6115731589973441	-0.2911310410572573	-0.7637433670610314	0.42458504943943487	0.13755940405819822
0.33976038558362565	0.2748416474324916	0.03538417435627058	0.534856401425702	-0.6612609992711624	0.4681213710167874	0.15269271032256454	0.3083747433574808	-0.048456924256600614	-0.133444249010834	0.5326846410893256	0.07208807968332143	-0.30210981413380217	-0.004348030773093077	0.5018538353776831	0.17369251755242604	0.6167029747648635	0.478675285007363	0.46451446541156216	0.14519317763465195	-0.44738425168931045	-0.750780233570343	0.981722730881844	-0.3302070451982682	-0.12970069447513172	-1.1181266316003984	0.510933606876067	1.2349049431279004	-0.2748042945734713	-1.567438161941535	-0.49724390279558744	-0.3914452453771328	0.8977830631001626	-0.14804281445669842	-0.7388539297983585	-0.1028153608149361	-1.170803912223874	-0.15325519309392252	-0.5594773097067163	-0.34364958233607074	-0.8150049038876288	0.36457958680506597	0.09711061335206336
0.3080220012294138	0.31732625145035065	-0.0012471750160606865	0.6013364443161671	-0.646290690084961	0.49068006391782715	0.20479956242200595	0.32243106515102127	0.014605333572189771	-0.13271211411870026	0.4682592024418789	0.02565635549111746	-0.2948572910606701	-0.011325918806007697	0.5340060019092593	0.20290976683637832	0.5826776959373905	0.46792829913032075	0.45820936974528526	0.11917743384338839	-0.4135346537528647	-0.6777869784530146	0.9741266359844293	-0.39103136050843	-0.073905512001908	-1.2092772027484013	0.506418961305702	1.241811523167536	-0.21558029999582168	-1.4950401637282122	-0.4866236030841766	-0.3460892666483323	0.9261739004769665	-0.05025890621530775	-0.7209831472213027	-0.08846596593018206	-1.1680570850267864	-0.14621738442998727	-0.5351670117564452	-0.38909979061943084	-0.8285920883078031	0.30313291354492866	0.07213208491516698
0.276973744491873	0.3701019790415668	-0.025592773873424197	0.6234292323196721	-0.6717164711906097	0.4997466817793671	0.23924434093757135	0.3240523158741237	0.06443825299178386	-0.11876036397737681	0.3943606114624764	-0.01837398119495131	-0.29444382276881037	-0.02518657121236198	0.54560638308213	0.2081663332731895	0.5469741184494115	0.4562805784490567	0.4765395555845834	0.0969579167933346	-0.4048151625999524	-0.6390082713180975	0.9158622779014317	-0.4454593070466286	-0.03491748336753202	-1.3179699124560422	0.4912858382260187	1.2061821791406757	-0.1558262038162097	-1.4378145731460312	-0.44611106497344044	-0.27988819571249585	0.8993220335836574	0.05342951152821498	-0.7150720725996528	-0.09971990569143693	-1.145132659544085	-0.1553578701419674	-0.508649527371569	-0.4285785035532997	-0.7945629527509943	0.20934039144947514	0.05049008490926972
0.2542809266906515	0.4059572325541724	-0.060725352057436156	0.6176286673013145	-0.6818885973971925	0.49874113373115103	0.28753378369534127	0.3372758749562571	0.10507297170911845	-0.14428535781284468	0.32946065775663136	-0.03787136540351207	-0.2673190672199845	-0.07029273605415637	0.5414781923809594	0.21114413687770756	0.5110571870654171	0.41644702371104503	0.4827292314347346	0.10485595832362038	-0.3562926929082252	-0.6221182029083354	0.8821230907138545	-0.5005678781944554	0.019474791345718917	-1.3727662248401618	0.46759867911058767	1.1699773637530164	-0.0862823210566365	-1.355165422758157	-0.407634012781965	-0.19388932490855862	0.9208739346663741	0.14292095777558872	-0.7134768655390921	-0.07605456190748358	-1.1168648665805099	-0.16772696051012587	-0.4999599735704609	-0.4972424243900351	-0.7845897230483516	0.09824324367910611	0.02797007388896733
0.25822214877824484	0.42950424719822217	-0.08166000994900374	0.5853831888714036	-0.7052817395445701	0.4743714606056632	0.33675474971537595	0.3658578011693338	0.13894980485937905	-0.17231467017675745	0.26391720982815486	-0.05167603232606803	-0.24081307210900538	-0.10662299301974851	0.5440219597270517	0.21942043641417502	0.5015353095890447	0.37754346639836217	0.49129206619515775	0.09596587430088117	-0.3278271896629126	-0.5838266858626382	0.8337251365821817	-0.5709262141991774	0.055960119360567905	-1.428917408385714	0.46341409960026747	1.1411197380985745	0.0010932192590445867	-1.2112501685525168	-0.3619904117115257	-0.10379932803598066	0.9063390374859385	0.23817810621767482	-0.7312089044043676	-0.04697288731776879	-1.1202768721785161	-0.17179702211119402	-0.45203249670472545	-0.5342881579961248	-0.7408405026857416	-0.0018048722157723684	0.010903913093893483
0.26219271834476215	0.4431921665152586	-0.0715520895754782	0.5693019697768565	-0.69664148845553	0.4624813114825167	0.33274915747996525	0.37584485760415653	0.16267494366451468	-0.19635994478238972	0.1896197046390437	-0.09003987984533472	-0.1765843098643915	-0.12506269483649995	0.5135876742594762	0.20202924743847847	0.4804054443827396	0.339182172961922	0.47257292506951154	0.12388392146484453	-0.3036981559069184	-0.5273077636122703	0.7966033577575553	-0.6358698912455197	0.0753158083394372	-1.4608936088199254	0.42939083676888695	1.0849815369570928	0.05805933048751279	-1.0922217589763963	-0.3290655974002624	-0.036334174494365025	0.9139999430439069	0.3115072680789547	-0.7466989238872627	-0.05093715847297446	-1.1170638498120877	-0.18376327944669957	-0.3847002434510379	-0.5834440181081313	-0.7224237194319609	-0.10625102332313471	0.0032291476115545183
0.2741551356390443	0.45297405874589386	-0.02292976378135279	0.5383708413880687	-0.668212745700885	0.4383391839897892	0.3701582368899536	0.38727540066748045	0.13552679412534782	-0.22904070596763323	0.11039389354369969	-0.13739771593478492	-0.14869929024965614	-0.15365250867180885	0.4638768207291705	0.18302288250527948	0.4819118704445847	0.2683479765366304	0.43619183272625345	0.15716900624128355	-0.27917316297919564	-0.4629864920830505	0.7695922061232512	-0.7148731576749103	0.09785196820204141	-1.4589855337919941	0.38655367619230924	1.0651827357574732	0.16877636206056235	-0.9480700613666503	-0.2873389407164738	0.050060462921684624	0.8832706124145812	0.36442249618958933	-0.7610632924302457	-0.01603537619530376	-1.1053294755023146	-0.2200062230857221	-0.36529452017915837	-0.6330303741392351	-0.6734498914409164	-0.19956514857631413	0.0009431085560567348
0.2921573603170724	0.4443791553410212	0.021956055750092525	0.5242996045159118	-0.6939947185160418	0.39108373259487944	0.3683321220760928	0.4175359823693502	0.1037860514651245	-0.25989569053995565	0.046812786015142466	-0.1445651354012172	-0.1245985162952743	-0.20089481294896006	0.42314107645150684	0.16338467731503664	0.4601684433989977	0.17559364483782006	0.40341788631894104	0.16581037968105744	-0.23657967868263255	-0.4225545865787145	0.7626653074611663	-0.7505554247156909	0.06512280042933792	-1.3997691061399178	0.34871997912682323	1.033823703289157	0.25588531430856787	-0.8148790110749562	-0.2825673006892625	0.12286322040286032	0.8152917788416518	0.4179244819487075	-0.7850854083127662	-0.022385863476528812	-1.114398903398965	-0.24599092144768925	-0.32943649929313407	-0.644324875768205	-0.6449109610135297	-0.31147161094170583	-0.018411795028542396
0.3163184661662831	0.4215561216899467	0.07889256343119296	0.48334238803507823	-0.7500806602859281	0.34547226667249703	0.3878820110517895	0.42681436693953534	0.08335256114906864	-0.2999463018212718	0.0019292211443240376	-0.16502836635966567	-0.1150730955397588	-0.23067073661230975	0.3584696688936283	0.11050300377893427	0.4388134800455202	0.09210515263898736	0.36673544110911754	0.1918798625717763	-0.17912062464753925	-0.4087614231694257	0.7261677484991302	-0.7533375666993685	0.03666374732752848	-1.3332994940964342	0.301645488502542	0.9979634317499373	0.3701172411238729	-0.6672326545337242	-0.25325556776180946	0.22026146457750606	0.7862896802589071	0.4331088381960829	-0.8192473689020183	0.012204703559627435	-1.1449847535860986	-0.28022460074927946	-0.2748201396763463	-0.6441377927590574	-0.5945023570351109	-0.36022935833030795	-0.026529454853380256
0.3346577057457224	0.3925406831746339	0.13965595188200683	0.4300659476317773	-0.7795148948963285	0.31337194410646035	0.39449299830002815	0.46351741480935293	0.06342159946473325	-0.339022521612741	-0.030873268439052005	-0.18349101760792288	-0.110398756477977	-0.25998739176501534	0.32954485039489223	0.09918883946923654	0.43019048948461175	-0.0009325658981891805	0.29998650677708477	0.25965201166646606	-0.12121195808731355	-0.35954799750525457	0.6915296478687066	-0.732984981131047	0.04249025153908988	-1.2702384762458019	0.2652964216825485	0.9680509292190391	0.4106709148302693	-0.5348926103408582	-0.2395464424993384	0.32043938243169884	0.7372417137158858	0.4248468141355102	-0.8206223635232428	0.022969192539569937	-1.185282137140557	-0.29070041299143584	-0.27250548191598745	-0.646603473733362	-0.5450397512692159	-0.408310258660704	-0.0515608515803477
0.3404812558872354	0.4091607746871695	0.2045210268847355	0.4216993030406416	-0.8045087610060611	0.2639824020693535	0.4240275250925277	0.5022219184953874	0.06375170977799924	-0.39722987993125025	-0.039748619486100256	-0.19302555599698823	-0.12729663300543084	-0.2833134354723652	0.28049021301875493	0.10730923899096259	0.42141843727440537	-0.08518531427131278	0.2473050983196147	0.27476028448142625	-0.05655837098876658	-0.2661537386002029	0.6674868600836243	-0.6838194878119335	0.03987091586517718	-1.2070262947276447	0.23966983264104452	0.9455610835323972	0.4212895107976678	-0.3908115420849295	-0.22735268558020735	0.3701683556095079	0.6753857851277026	0.3855484958352715	-0.8482776489049183	0.010695404131555264	-1.2416045143013819	-0.2991411944330578	-0.2655829082116703	-0.657988887544005	-0.4978839164021407	-0.45842807604025626	-0.0848955503426571
0.35844638727632905	0.4069958565577756	0.2851497139177453	0.4345807502329005	-0.8414936552699206	0.1889530757175904	0.46408450263836665	0.5252234494349108	0.0466026337161592	-0.4445142479527708	-0.04821724105707206	-0.1880869283026507	-0.15811300569784145	-0.30878195366811395	0.2407252297640173	0.10203057457698457	0.42034940928449005	-0.17594760084084307	0.19873661601136713	0.3195216148831693	0.014908161435453943	-0.14045707161457885	0.6184662211191466	-0.63092793605735	0.044069479795902824	-1.1115298974116894	0.24305164791438885	0.9173343518417202	0.4216634280309857	-0.28739840947279005	-0.24998159353483604	0.4224990693591496	0.6482722601960738	0.3546146880880379	-0.8911952758322078	-0.04042084397509256	-1.3193924550897664	-0.2987788303410122	-0.22974704440954627	-0.6640827667333549	-0.4612177024445462	-0.5184805522212736	-0.1366024411715764
0.36590696865858063	0.42156328703647084	0.3471322262832296	0.4536874928555631	-0.8596014606996896	0.12728417757827673	0.5124675760759487	0.5683671070923659	0.0051519219566328375	-0.5023712602082179	-0.05334899960311238	-0.17911527227788165	-0.21158872920241595	-0.3454775689965789	0.18764022973402425	0.09460792070794248	0.4242347990422032	-0.2569925408644004	0.14541338318332067	0.33701318736067476	0.06191855499532326	0.00480596133758705	0.5910754566186947	-0.5724216900698347	0.04337714730847991	-1.0095402707899768	0.2548935599103331	0.925374324112014	0.40786049831482013	-0.20015029856428984	-0.27454191791290966	0.4456431851933795	0.6608428911360501	0.2753328631869271	-0.9044096021919976	-0.08163394494198846	-1.390713551741351	-0.2905591801014619	-0.1771309770892431	-0.674749439531245	-0.4589596882804157	-0.5823156108120165	-0.18702154561134524
0.37051943013296756	0.43281105461937025	0.41344014529254763	0.47137506414951424	-0.8836557542942858	0.06793644769884355	0.5365602765023759	0.5908863425726472	-0.04160573138500405	-0.5373879639665823	-0.04868780852693719	-0.1920031268169385	-0.2762997101264942	-0.36342445457586636	0.1443209276862068	0.09948258877011736	0.4129979597622902	-0.3087512157175294	0.09733540118648855	0.3323404420462541	0.08902946404043677	0.18840841836088992	0.5351479511308423	-0.5051571909218379	0.039322950372398524	-0.9087844292676264	0.25694243747403184	0.9083374159602094	0.3987593397481414	-0.14011816135129063	-0.3059586441474761	0.44005379518266513	0.6332167785230286	0.2029926184957736	-0.9423280117464437	-0.1465543983035925	-1.4770295976417476	-0.25829444470656887	-0.08723059762317933	-0.6628515305788204	-0.4344112514539268	-0.5959732541861044	-0.23290476365547103
0.3581943549761822	0.4757081578018675	0.46365690491810724	0.5004514002741594	-0.897421559082552	0.008306152938681182	0.5521643815101127	0.6106118634341937	-0.0747953702403425	-0.5799138957278824	-0.048630485918811306	-0.22678966580983767	-0.357710648742587	-0.36579615229142826	0.0771517467527257	0.10704309192529896	0.40782371372377746	-0.3491642319007654	0.08214948984450768	0.34775886070826006	0.11909828793353276	0.3341488976004915	0.5201312919920749	-0.4310533549799048	0.05442854461755191	-0.8029680952643549	0.28908202252791243	0.8999464338711292	0.38386134605289823	-0.10601417634674022	-0.31309369629390615	0.40992267475327926	0.6512757160130342	0.10281202431396379	-0.9596591257221652	-0.19053320681195038	-1.5544848145781744	-0.2285985588535456	-0.035971149843240395	-0.6645879532487665	-0.44391462611515137	-0.6252053655617565	-0.2805510149862034
0.3337723933388986	0.48307708446606235	0.48637730828933556	0.5018630843680427	-0.9110467284326154	-0.04776104602109562	0.6014005563603325	0.6454338535035067	-0.06515277980179543	-0.6181743032120919	-0.0469463412992203	-0.22388333091278811	-0.43589380078927303	-0.39868440726593485	0.053444800083256624	0.10730689158679521	0.3888108250721501	-0.3752098052849369	0.07386221074016154	0.3629194820357706	0.14575336085774832	0.49068875715112703	0.5063712849878461	-0.3524899023465401	0.05841792431853369	-0.7234092091844124	0.3041412170357097	0.9101684863912072	0.3808081898253287	-0.04314143906447659	-0.2677330370390044	0.4093010597558715	0.6594844229334728	0.027479143433643365	-0.9636491183730247	-0.2472105492416404	-1.6460056557264828	-0.19080004854151805	0.006545548196552992	-0.647391914085397	-0.4867968578615057	-0.6255705211330511	-0.3314675781016728
0.3129257244044642	0.508691793321956	0.4941907481265259	0.5138821382396892	-0.9523692263335594	-0.09702676106204422	0.6575213507791016	0.6786491689814446	-0.03553331535665975	-0.6703397215908542	-0.0349476059960894	-0.255812182934108	-0.5114173489907643	-0.39994672040966	0.03500084194435286	0.10910386994985728	0.4041980525974168	-0.37948028699676317	0.0965708764642657	0.4065726436361251	0.14083052076092747	0.6674593475533037	0.47251397725821465	-0.2917485190919469	0.052250758923901776	-0.668497584949011	0.337982437706995	0.9287332109647792	0.3597496600860536	-0.017751486412852548	-0.25482910926735325	0.37220811568552764	0.6626002101951312	-0.060649291771467065	-0.9697311291975852	-0.31109966510610376	-1.7400651766177497	-0.13813562560824993	0.03593720405444752	-0.6298547759815758	-0.5092066687775861	-0.5957675672180598	-0.3555457843961124
0.2685127797190447	0.5496747655034231	0.5183601326061794	0.5261108346865121	-0.9546085382401461	-0.13358288362291493	0.6999677748322177	0.6975113293885442	-0.032075709222241275	-0.709942650203198	-0.013133050628672599	-0.2831315489651628	-0.565171618238389	-0.37931111696819664	-0.002033703612673199	0.10805571351637647	0.4171890011847255	-0.41798300831135976	0.11238210415929066	0.4726413280137516	0.1203555186879464	0.8465479883999872	0.4442344305115058	-0.25674756485554645	0.09070338398332746	-0.6504594503008121	0.355780935937436	0.9623710361250554	0.32922494081570564	0.03863285811582275	-0.16915094641338735	0.32533032935259565	0.6308837088503906	-0.10264043931240793	-0.9424459192139636	-0.33536691188458206	-1.813375947171582	-0.09548136220787265	0.04767946429307053	-0.6173086275219898	-0.45489946880442256	-0.5442336420979247	-0.3664193368986748
0.22847396611277787	0.5754840626914091	0.540958305365845	0.5498705534257546	-0.9502770766686093	-0.19413959161568134	0.7401937940937504	0.7075364864612509	0.003154728059717096	-0.7285844656414159	0.009830039906815293	-0.3068096567305395	-0.6071459780015946	-0.3386085642800551	-0.026813425179669302	0.11781848650596385	0.44114501503479253	-0.43641737561901917	0.14341420007456676	0.4942604152607812	0.09093629971172228	0.9804456073557939	0.426712756264506	-0.24995806483155997	0.132866400829537	-0.6251634946561252	0.37025514977566265	1.0208991522774442	0.2677693554502848	0.04445360943914882	-0.1257282941391031	0.3009126624594266	0.6229931918812338	-0.14044345156500132	-0.8939720263172829	-0.35723821477672246	-1.8845787089183108	-0.027990574832755043	0.0502306536584753	-0.6283508924116136	-0.40948589345783154	-0.5331589004723623	-0.3860822958486407
0.19618490758846602	0.5902776933251002	0.5694066136254288	0.5843560763845804	-0.9532066633063694	-0.25145978450339246	0.7931032179910217	0.6932405409636045	-0.004627661253625633	-0.7419664502012038	0.05365004131956323	-0.3117220525659235	-0.6242382361212566	-0.27652807172391386	-0.0638290467869844	0.09033410716779647	0.43441540855461414	-0.4474958927412825	0.18383893955168107	0.5073975841644486	0.03666276056173221	1.0702673825349458	0.4297854253877064	-0.26267604722056265	0.18232855772386167	-0.585147670939252	0.40929677300329637	1.061276365958408	0.2226740590871319	0.025138276009386794	-0.054133308984335514	0.24165822630563344	0.6321072803488945	-0.1641405593277249	-0.8766240260962134	-0.35446574217832905	-1.9179403601366651	-0.013466680450850954	0.07871377438809625	-0.6529216921004268	-0.34372307269381003	-0.49489585154090276	-0.3923193347940564
0.16154952774632633	0.578402185187841	0.5935095128351947	0.5727004937309355	-0.9707375886267309	-0.31563635100780935	0.8250058848593179	0.6572465166566208	-0.01971353353233331	-0.7371179756826194	0.07658776819916935	-0.34387663594775825	-0.6404624380733057	-0.2353378308639019	-0.09844859558287214	0.07931401593886536	0.42701050763291876	-0.40781897083334906	0.23293853611251789	0.5181625085290491	-0.010752029852092846	1.1032266852524832	0.39944310561419183	-0.28639743212377317	0.2477735583893947	-0.5478511385386081	0.4049544977347499	1.09340327859082	0.2141743235866521	-0.03169487537472796	-0.0273916634509657	0.23560333706256253	0.6182455800731603	-0.16988052989422694	-0.8218933941731056	-0.32842388392556227	-1.9106944145108256	-0.006322390207408632	0.116416294864273	-0.6306205774177831	-0.2595278550261969	-0.4520770564187583	-0.3870004299921819
0.1281581057477072	0.5662736419703662	0.5948613799895711	0.5192144107524584	-0.9438570531129157	-0.34078467742090524	0.8550591523495019	0.620413205636697	-0.026831232751266997	-0.7369241069523803	0.13390616769478886	-0.38300116125308337	-0.6640867127022105	-0.18846303143000515	-0.13292903454975852	0.07154742688673024	0.4243311621286169	-0.36674450286605936	0.3096415140932208	0.5049006907749793	-0.06952121923121865	1.0763894222090968	0.3753170424632037	-0.3067428776715434	0.3149720744706291	-0.5153333601373187	0.39840987363410013	1.1240870790129989	0.1785865899504555	-0.10844707623256138	0.007669870803101181	0.2581562067144895	0.611450764799379	-0.21121977763496877	-0.7552046737941449	-0.2751671370018659	-1.8650142105865324	-0.015933726474237936	0.11858011401500775	-0.6567685251994357	-0.20129312112204154	-0.39567876049738615	-0.3530650197192006
0.08777367987202356	0.5455415547830922	0.5873587729953578	0.48041079527116537	-0.9036943338305858	-0.3642623799488545	0.8746048205582649	0.5857014143354166	0.01446354901520682	-0.7171181840053347	0.20468456551869174	-0.4181864698777196	-0.6404463224209388	-0.14308597945916596	-0.14934963395962392	0.05235699308877515	0.4106686832828544	-0.3327152384587908	0.3840672462170816	0.5429501265206198	-0.11196207648389296	1.0461446614703434	0.3724143011373454	-0.29757738526662547	0.3827009100478747	-0.45825847523000646	0.3729206360972054	1.1540420722061717	0.11077684040363471	-0.19641972012775125	0.06021301122575893	0.334825158859728	0.632001381982527	-0.2531449221147016	-0.7164536538440617	-0.20580951107774065	-1.8090825999940492	-0.021306293923374582	0.12620413933269053	-0.6598080224733556	-0.13667368453759812	-0.33438571197036765	-0.3068743849870384
0.04351185593991825	0.5581853004653919	0.600138151067982	0.4369542036732921	-0.8748665423139895	-0.37366438687146	0.9203679232678746	0.5527498138880003	0.05662552931401259	-0.7152398328215009	0.27755065699243886	-0.45488116063887735	-0.6390106464302965	-0.12139841142714483	-0.15025948743579734	0.033173439613381595	0.4349551924058604	-0.2656486690674355	0.43841702709422287	0.5737080592795242	-0.17137610445557794	0.9860044715264769	0.3841223570747624	-0.29494727697355516	0.4512699839960934	-0.4253333220346134	0.3592972122749847	1.1916675536498642	0.025138652404630403	-0.2867819258148737	0.08419053110038877	0.41274012836218005	0.665121640401293	-0.2915705364608461	-0.638894210584707	-0.11208183561290283	-1.7459908484627598	-0.033930152980018356	0.11287767600176926	-0.6542311840348718	-0.08530625703519701	-0.2951778499006077	-0.29224711292529204
-0.014076750062739271	0.5568463641442072	0.6405202811472634	0.3773762341758865	-0.8789172139314798	-0.36634766818668313	0.9790634558623103	0.5056628767857091	0.103365248199535	-0.7164608885616659	0.35998632104762873	-0.49438234118265767	-0.6064945553963812	-0.12432715016095819	-0.13796205322787514	0.002299489601646044	0.43602120904932545	-0.21509038515544993	0.483316488408577	0.6016426085272658	-0.206503995147114	0.915786283636683	0.3580663777249715	-0.2845539361670799	0.513122729809898	-0.3702755878588618	0.3163234783892911	1.2028776988098246	-0.056641526280921076	-0.3744635049787611	0.08587315858863838	0.5057333120895093	0.6571293818240743	-0.3000906707533877	-0.5800864687847382	-0.01745630875304341	-1.6791196115536298	-0.07041294006521007	0.08679890187810324	-0.659543664109786	-0.01996557955167888	-0.24690091160498442	-0.2451840449607383
-0.0513503143061347	0.542773483072707	0.6888141583431417	0.3171632110335473	-0.8853269952150065	-0.34760973009152285	1.0237786124883996	0.4549086067461909	0.11758266848937522	-0.7367112195977276	0.459963235927298	-0.5365420482671988	-0.591883155673658	-0.09197727683117045	-0.14910399858589132	-0.004647774450897993	0.4546892985323748	-0.15469704363429326	0.5098129049551693	0.6326206256322887	-0.2517255115111955	0.8353192077573329	0.3456909576102757	-0.2884781946910967	0.5764167231819677	-0.29451991587896975	0.31345527214168184	1.2274736957801875	-0.12084404820340625	-0.5074315100995385	0.022823060711058153	0.5598135505915793	0.6869198788988584	-0.3227907496654185	-0.5139486646290143	0.04583973915073058	-1.6061957422780737	-0.10139232250245725	0.0721082818107566	-0.6641062969450813	0.0647425199525134	-0.2070031189313771	-0.18924504715682028
-0.11500307166685886	0.5174720825060312	0.7478365987481954	0.23565308875257762	-0.8610077821041854	-0.30764321434947844	1.0121778345711532	0.4170799488005552	0.1188930677649372	-0.7484832778842234	0.5617066194287299	-0.5878910898068886	-0.5582433818414132	-0.1095364323721163	-0.17895496270293676	-0.01815263346410385	0.44688012434970503	-0.11427900763439376	0.5148361693016048	0.6338948834526121	-0.2806026738140611	0.7332521532806902	0.3308467590679966	-0.2595496524436206	0.6444649469697671	-0.20636909032704648	0.2762262885600663	1.216377166956308	-0.2050501204765966	-0.6348798118158031	0.0015836874384082614	0.6095007756525128	0.7026381655808397	-0.33442995905481676	-0.482120857146763	0.13574242967431535	-1.515023054459277	-0.1287865280765583	0.05645363921699527	-0.6613762576072075	0.12439193064430379	-0.17559051226855266	-0.1422947412230348
-0.15824479214586798	0.4905992230985948	0.790543440272855	0.16610620641090185	-0.8371786474263248	-0.24717776893400628	1.0171491945578839	0.38883676656644794	0.15388119399200542	-0.7924010037974856	0.6639784630378058	-0.6092876503816986	-0.5395556046435404	-0.1245688999605636	-0.1983896084078392	-0.040330746153076726	0.42400970089503087	-0.047065117536625144	0.5189740646495917	0.5959909714812434	-0.2889699883486378	0.6529473928993978	0.30091499068597255	-0.2205519727758285	0.692867991710676	-0.10931487988598239	0.2538618950274715	1.1847511822837045	-0.2715016780314833	-0.7777418445899764	-0.030990294655002713	0.67197468012189	0.7816526382217728	-0.377389629776537	-0.49721143298969406	0.1751500217815065	-1.4341954828307146	-0.13643783102911666	0.04308945676482883	-0.6834191638679836	0.12745405212781608	-0.14578018708932755	-0.07425942578259655
-0.21720368486115768	0.49335296411593055	0.8231439525244646	0.08701718361013562	-0.7939133606042764	-0.17622906238716182	0.9868117287608312	0.37003322252532295	0.15262916997796805	-0.8156287664868843	0.733078198116073	-0.6504869271221478	-0.536283967377097	-0.16221743514196468	-0.21808054204094796	-0.0259072426604847	0.410177080974817	0.0004255491375261322	0.5328411926988722	0.5906160349278948	-0.343942695747365	0.6046032767510912	0.2699186952649743	-0.17736160995599792	0.7244187168181906	-0.030721407377081893	0.22931232321282552	1.130991349777512	-0.34100097523787165	-0.8934853100851761	-0.03585308362059586	0.7247425905304208	0.8424154383459115	-0.40591022212106675	-0.5331365743432359	0.20143322072120431	-1.364197582689536	-0.17530749850782373	0.018596883658546975	-0.6913686319889425	0.12756943464873666	-0.10646274247828125	0.06356430340420159
-0.2661924211054962	0.49225076522404265	0.8731448532309555	0.004844781375767299	-0.7509606801854363	-0.061825716861528116	0.9163509490309657	0.348851378051128	0.18520263753448515	-0.8440956304906002	0.8068247882911038	-0.683134843475381	-0.5131339960641192	-0.23628753425839366	-0.23507512615065837	0.0083714147344524	0.39140058301955083	0.07893890104169458	0.5665846031725421	0.5747942018291408	-0.35771270329936056	0.5305269168670794	0.2180170740218581	-0.1313657925552685	0.7528281917086905	0.02967698398707951	0.18839119111212174	1.097650035543105	-0.3892175745238699	-0.9786143366406279	-0.059915974200924295	0.7888235178730286	0.8871196914295926	-0.4535860507076713	-0.5668688738008489	0.20073551059887937	-1.329226160612817	-0.18575591067826597	0.021121654962379992	-0.6836615963524442	0.10689619598337197	-0.08612666196849146	0.1910230091711874
-0.30009870372780434	0.5025225002126854	0.9029541206476356	-0.039308803718797275	-0.6962699353988662	0.04792391879083165	0.8713815615432361	0.34096806299114824	0.21190269426862787	-0.8668369650917951	0.8744836322450988	-0.7065516049864401	-0.4562788918371791	-0.28907114400990147	-0.24056557805026682	0.03180175422407405	0.397847875769998	0.11940902673334249	0.5889573307737797	0.5389535424230043	-0.3950127335789532	0.44462677831110026	0.1763179898775183	-0.09684995826939471	0.7630748936878261	0.10865056331218001	0.15956905344719113	1.0861479980075228	-0.4446970476585263	-1.0458561009702374	-0.03886496824838755	0.8348626836576205	1.0074937706566716	-0.4990042876311076	-0.6470763074557485	0.19737788450382837	-1.3297621527822643	-0.21542447071451223	0.040117029040440434	-0.6993742517515219	0.08947863406887999	-0.07873647636290648	0.31119014875724915
-0.33068420845546315	0.5376362106084793	0.9429259741041938	-0.06240488118921876	-0.7016652645560707	0.15431690634060236	0.7994046401231195	0.33938555592746483	0.250712143903758	-0.8872982176014638	0.9198473378875297	-0.7040934667613559	-0.42953214180573074	-0.37098568942915905	-0.2227432277959111	0.07115736116448852	0.41541682379862743	0.15182736649759604	0.5875983336438514	0.5154903927051233	-0.41588754330849503	0.3618254845029339	0.10611677966745799	-0.054791910949644786	0.7952691665870961	0.1620812230491375	0.114435382383792	1.0573661165771335	-0.5120528457235137	-1.1052122143681253	-0.023277948017462444	0.8676237420182783	1.082971495184071	-0.5287288140747268	-0.7181610803737091	0.17810444178244586	-1.3164665529643114	-0.2490461408262168	0.04514632726973911	-0.6780544538534028	0.08049673615352837	-0.06950158256167864	0.42808974416033607
-0.3443485052967808	0.5369080849542781	0.9779529145816074	-0.10254803104696449	-0.7023895130166975	0.248351465406334	0.750161092999989	0.33992160259430654	0.24766681753048364	-0.9143717818262814	0.9303197415469528	-0.730356490305188	-0.4524024068263067	-0.42166820152686313	-0.1943428909497627	0.11452071552435765	0.4473483887227527	0.21287772199387164	0.5945296258918519	0.4500124150518536	-0.4553803243083035	0.26748112372555577	0.025441523965173157	-0.04730377855335577	0.8198850347845538	0.2272172509470826	0.0430077640577885	0.9971522295845231	-0.5331419280359829	-1.138724775552796	-0.014133166768814875	0.8783602670140983	1.1636747597542985	-0.5367735350133455	-0.781713353491681	0.12358403443030794	-1.3327977203154684	-0.2990347128535507	0.05453653730171408	-0.6878447153940515	0.07538106704107166	-0.08119848758449989	0.5513600749631922
-0.35883600421407735	0.5102052269055646	0.9895065770375899	-0.1313677592143319	-0.7107032178244586	0.3416154615617274	0.6945095775181306	0.3380322798862	0.2528037689185137	-0.9152746707666148	0.9245347396729965	-0.7566369660195923	-0.4453415411816364	-0.44719110592462785	-0.1815310010228743	0.14120519665604941	0.45528178094650446	0.23947649372449492	0.5917946102607576	0.3991759006251311	-0.47889891429853043	0.16431438377952617	-0.04444784494380381	-0.010996696056351899	0.8367639419633083	0.27375359788847214	-0.011694987891893138	0.9799084103816442	-0.5464203462108961	-1.1632578039866608	0.05921046179944184	0.8881929225775936	1.244777963855825	-0.5178022464331612	-0.8946894744946452	0.08818840386679482	-1.3454182092043447	-0.3236959654752454	0.04071972066018612	-0.6918727489492758	0.06462541322486437	-0.10544828793117271	0.7099236440420051
-0.33798765140790166	0.46384922830950764	0.9839144271148413	-0.15765339872136724	-0.6995194370856156	0.41451015617853715	0.628702896793814	0.3463046903835215	0.27020461067882856	-0.9493274696224983	0.909722492495218	-0.7453079518218741	-0.4377792070269478	-0.45236992370896356	-0.16755735603756622	0.1504070209944645	0.4486515488991917	0.2654789257857512	0.587148657497716	0.33586262305160924	-0.5007289211841092	0.06836421198874074	-0.0778844854356533	0.013706696878168912	0.8473079370366149	0.2784903588105894	-0.06428079407390955	0.9308796360066536	-0.5606557249512321	-1.1960238090207462	0.14156395218221332	0.9190335821300314	1.330149268003697	-0.5050724560280542	-0.9956067721945063	0.04545217752267841	-1.3568499392227142	-0.3322456789092922	0.06837441264178615	-0.6998355865087157	0.050931293155112446	-0.13413018195938103	0.8548334982020028
-0.3071053282028329	0.45338276449178244	0.983269463171917	-0.1696071094526988	-0.6991952954161277	0.48816984149085824	0.5513682323126334	0.33939534486058276	0.26690293453746233	-0.9652879309559197	0.8902146926406692	-0.7638341788343587	-0.42484154184917894	-0.4815465291720722	-0.14157640229851493	0.14178120107188463	0.4655820914803222	0.27687405511261237	0.5803088466433415	0.2714259735487194	-0.5286312413455987	-0.004230034445517511	-0.1330356396313998	0.048381848249107656	0.8659691346663576	0.28843397208250543	-0.12086433336068676	0.8982588156108072	-0.5936816108680961	-1.2219888281995943	0.28550662542834615	0.9829530464069618	1.4150787681259018	-0.4601006485055743	-1.0571875613555712	0.01910517387240414	-1.3813898024908904	-0.3410388742814164	0.048211939735185005	-0.6856716468633071	0.025388311246976474	-0.16451294588844845	0.9885916023044151
-0.2738860411957566	0.4227094614864411	0.9452603458024615	-0.1862042670926481	-0.6755193503111174	0.5178854590206655	0.5117584450234187	0.3223538087806667	0.2520370832751346	-0.9564737588195659	0.8452747800722538	-0.7558940645158452	-0.4230527252847411	-0.5124604462719228	-0.08374869703083951	0.14498581248601122	0.4797399368171866	0.2804544939106962	0.6034341087331423	0.22789972103276054	-0.5155450242054551	-0.06641522102855386	-0.17795084143246748	0.04007489428156612	0.8878928487332562	0.2656697062309755	-0.16107030380282975	0.8358353218089402	-0.5820479234867076	-1.2355257976201546	0.44641285639556355	1.0340673160345775	1.5251437898427802	-0.41914842741070146	-1.0973508540416095	-0.050974812214284335	-1.3903807206434362	-0.3558391455384414	0.053017280977991944	-0.6513641525173598	-0.02275754919017168	-0.22035483690480864	1.1102102425684781
-0.22712011187147424	0.3860062383865844	0.9053708886205503	-0.19393041277715733	-0.6453014602752347	0.5301724164355353	0.4831711905815365	0.2812122241697625	0.2056372738679455	-0.9408583181077566	0.8081701168740594	-0.7915033486928594	-0.42908614338505496	-0.544946241459475	-0.0077577597656694865	0.14559969914841925	0.4839159215073699	0.2666958311962062	0.6122327335644612	0.20568081485675957	-0.5287978211598123	-0.1535024794352648	-0.20426594148533178	0.005434060888921832	0.9269248627984865	0.20817102010641558	-0.1863689779389746	0.781567079291537	-0.586892000233419	-1.2323096395445325	0.6125185771654996	1.0492717142522863	1.624331960658943	-0.3584159497810912	-1.1197772691137056	-0.097129060297397	-1.404170538983701	-0.38877039324690027	0.06455596590665875	-0.5999228314617758	-0.06612955143646117	-0.27107973438911326	1.214703388913536
-0.16494574578918864	0.3527232037793556	0.8713872554552156	-0.20349059066560476	-0.6219201144662742	0.5484566222404438	0.4930259779105469	0.2484679967018922	0.17640552143585195	-0.9585620117116216	0.7825397190789247	-0.8114011293247707	-0.460790822788845	-0.5809404731193278	0.07382551794954019	0.0933028530300251	0.4991879650309066	0.2583991655168184	0.5863294616229888	0.18335447120678455	-0.503943533190941	-0.23194787884104992	-0.21034974883026347	-0.02192799468591694	0.9564713920170668	0.17813624723111154	-0.21447461455972902	0.7387402789304728	-0.5942169073713038	-1.2137810763685952	0.7913437973943984	1.029811813281029	1.7106322013177717	-0.28834105163451285	-1.1172613173067854	-0.15822894014393862	-1.4196934329947748	-0.4075623871465699	0.09355841459506363	-0.5463219895731093	-0.09029086902011765	-0.3268094512639871	1.2666619186103638
-0.10091849535314952	0.3017763255158269	0.81366951744043	-0.1730543004331588	-0.6708371664913507	0.5060608445548135	0.49430859863557897	0.2074307902538787	0.15509113051687531	-0.9916720941235608	0.7367198298924593	-0.8486185063616454	-0.4942692663624963	-0.608741810986275	0.15186855077599257	0.05316272742768406	0.5369750931279627	0.2058760962625627	0.5612516922794512	0.16659552337412636	-0.5084111571110731	-0.3032769738119527	-0.19471989134276999	-0.07707445095483592	0.972401163465538	0.12754449968801254	-0.23863190380696359	0.6794763353527028	-0.6075145052372763	-1.1836530000849221	0.9834888095525285	1.0041645181388175	1.8227142405174201	-0.18490395250361769	-1.1129849497348157	-0.20825573130100228	-1.4376369058207323	-0.4161686828425307	0.09258179851241502	-0.5209221955688677	-0.12071616259309743	-0.3833667763823472	1.3050315236552672
-0.04933096768418303	0.2435329467867981	0.7801035481500286	-0.1269710507261742	-0.7378256456049513	0.4815131102899759	0.48396743826357635	0.16562950189047188	0.11755025052205596	-1.0370952770118798	0.6947370393796619	-0.8624138239071086	-0.5515186793929073	-0.6351687033133773	0.2496197806400081	0.01895157004432116	0.5362516171432385	0.152868796577746	0.5365267603644069	0.178501798030833	-0.5057019204033342	-0.32659226751503956	-0.19000351232442	-0.13332295935962057	0.9973003776737374	0.03511369120758369	-0.23806363766488609	0.5963362420460963	-0.6393407448495981	-1.1926669743475484	1.1532201031111469	0.9882693493619319	1.8908979428925736	-0.0862443940845311	-1.083197119190602	-0.27463125052173987	-1.4465601813971432	-0.42632007526539456	0.03870997372768656	-0.49762380990511146	-0.14780353736672858	-0.4102658826279722	1.3506046993378893
0.0018200138302616408	0.17774105814008673	0.7469109192213024	-0.05156438614523016	-0.7215109729287056	0.43292048342100314	0.4951236709381444	0.11540225159743503	0.06681971297065817	-1.0778337710330232	0.6480361613729586	-0.901141187673556	-0.5762819532918169	-0.6423935735995941	0.32322554829656497	-0.022689113436147913	0.4968526658585703	0.10395781279184058	0.48193366203705706	0.19830497731333901	-0.5307154615730354	-0.34703752440253366	-0.18074283112676148	-0.1979115852635454	1.0031368650608063	-0.04535338342901407	-0.23702445207843387	0.5489973028355453	-0.6258479767605434	-1.1736756336747554	1.3295518703316889	0.9572049076658352	1.9689133683657896	-0.006041874307864939	-1.0487988499164465	-0.3342612031364956	-1.4765238941387113	-0.42185512590992175	0.0022065378191164554	-0.49231935149328515	-0.1823866222294498	-0.47407508798904774	1.3969570613627649
0.06381579328670316	0.14456325577887755	0.739690732561568	0.06635139449902354	-0.7195642198333057	0.41579991839982683	0.48185081509628114	0.036447237572774835	0.03482892363806564	-1.1369975559745298	0.6134711614111134	-0.9322365925904498	-0.5601477112879689	-0.6542797902674458	0.3881260484377008	-0.07498960207825152	0.4828875466945359	0.02124658464004358	0.4286326281965602	0.19748004281167758	-0.5303829460424863	-0.37913685541424985	-0.1710944781565777	-0.2497714757354693	0.9812406047265549	-0.16901077912807488	-0.2007411594532614	0.525113393942294	-0.5641250033704822	-1.1881653232251081	1.4861631271509097	0.8981361338041044	2.021022292549005	0.07124216228405396	-1.017364956075682	-0.3755052884991862	-1.5047618103110465	-0.3953587367778136	-0.06502104688524431	-0.4686166740098554	-0.2169513155537408	-0.5164014790733784	1.4218888953904445
0.12497632424872704	0.1300920657387983	0.7590629491062713	0.19576756783867558	-0.6953664739695509	0.3792077923594012	0.4783019239123192	-0.03302306227346765	0.01653361529380839	-1.211896320792312	0.5845742273335993	-0.951598529256616	-0.5470100146579783	-0.66752049477457	0.4382147355427506	-0.10532712976512153	0.4698130332432264	-0.044477292920418465	0.3980711901495751	0.18572292323611067	-0.5229609256590408	-0.4126774571065736	-0.16226007473056997	-0.33760352725847287	0.9582543431193742	-0.2601590233553116	-0.1738068128848681	0.4596030458972204	-0.49212612979346976	-1.167818636298426	1.5817889697127723	0.8568181804334737	2.0525156749431495	0.15307249585404792	-0.9597977706839711	-0.4461392000576768	-1.5249227830969754	-0.394342929241095	-0.09311935398679821	-0.47853385608648635	-0.23715583819910013	-0.5437317863417375	1.4803952869998152
0.15466486898817244	0.12451047154154382	0.7771026190023773	0.34594992730189994	-0.6850964663224176	0.3498583697580648	0.4742293058980015	-0.10507265807170893	-0.03274935902396805	-1.2351786975833912	0.5532063638756891	-1.0077689635348246	-0.5214685472480945	-0.6915551901722499	0.4944467570786483	-0.11896150073242096	0.4645002652679926	-0.10003262244296966	0.36669683582537976	0.17487430912632493	-0.5389780296898772	-0.4164897195547169	-0.19410541124417308	-0.41100879391262185	0.9556447704038629	-0.3362169278697772	-0.13454260184436437	0.451290579162343	-0.4021559338849065	-1.1525101119318366	1.6519246062601656	0.7880985284746689	2.0742584899966348	0.22888274148314441	-0.8848534735792113	-0.5013089136585631	-1.541894653959091	-0.3823745185124193	-0.12411569403633875	-0.47912300267556074	-0.2626619064086567	-0.5687820145159675	1.5316796572930536
0.16769186367488156	0.09618740219630423	0.7730191732809185	0.5039156076974082	-0.6807750628984885	0.3003899010179441	0.5324009850390742	-0.16736755270985199	-0.0785188731840905	-1.2787566716628591	0.5219262796570062	-1.0482411703834011	-0.5079432688312309	-0.7118490856805803	0.550821140605766	-0.10419333355199463	0.47749046101868925	-0.16670088029476324	0.3416003497549028	0.15964280095564412	-0.5173886738747131	-0.4567096973702423	-0.2291416986011578	-0.5006338875410744	0.935379437962529	-0.46655318944235236	-0.12102458460174333	0.4483300884538995	-0.28959292933275405	-1.1095533001326419	1.6609513705547958	0.6896885300223112	2.0580510914206465	0.2846625981068443	-0.8369808692668913	-0.5435960185318165	-1.5784285360606074	-0.37750651335948093	-0.13425558994893794	-0.4917897434702477	-0.2521972864967288	-0.602882182324974	1.6141676729917827
0.18119919961457837	0.08676061119221895	0.7866986596227871	0.6321481172765661	-0.6804017366123866	0.26485691201987077	0.592138906373901	-0.23847330778316306	-0.1427840195307161	-1.3228609579877746	0.5231761362641054	-1.0977816497196184	-0.48392849366858154	-0.7095793359967724	0.5611197169599382	-0.05938462578443151	0.47366153400692185	-0.21916320249230065	0.296958080681814	0.12119950416468701	-0.5345262666800401	-0.46886996199716346	-0.2625394951642656	-0.5527044229566422	0.9105264693467557	-0.5785821864346039	-0.11272574110248261	0.5251477559561333	-0.181083682599278	-1.070376225964463	1.6256060591703867	0.6056745623189976	2.016001522337964	0.3380141160177296	-0.8220390108829919	-0.5538296571923429	-1.6057708692773165	-0.38059559298923445	-0.12412838228096564	-0.5352606509512522	-0.2501734108981076	-0.6326121409956055	1.6967905205712288
0.16631012663440692	0.06261781905918813	0.7919504276937192	0.7715862947619939	-0.7009910546927607	0.21915498475369866	0.6262602897270072	-0.29437809239144674	-0.21679754804751022	-1.3673125310795997	0.5224611965491347	-1.1265870805407259	-0.45106697589188743	-0.7239531061042364	0.5673666882133928	-0.029325710688807488	0.49560295708162716	-0.26885647741700114	0.2525862818758412	0.10575228109423525	-0.5265123203448769	-0.4684436706690966	-0.3164632495205953	-0.5769494667164856	0.872533145968571	-0.6827674351633217	-0.11991600621142444	0.5794049139529429	-0.045079240359467865	-1.0337382188550202	1.5615458434545557	0.558439048291682	1.9913064191828571	0.38986124241610953	-0.8204353113247702	-0.5741185179920096	-1.6221696792046085	-0.3764284059307085	-0.1071956831062905	-0.5933670827376947	-0.22598210256712625	-0.6457476979904989	1.780682207112378
0.15752955338291147	0.0279800422193238	0.8033353198492186	0.8848644140881792	-0.7503501087167024	0.19747828345109494	0.6894719022482606	-0.33701468741654367	-0.2926411231065614	-1.4060891098090478	0.5219918011028557	-1.1541621333364986	-0.3984087238918938	-0.7084835459529202	0.5776489097633448	0.03365554786249954	0.5103005862697375	-0.3143841775230352	0.23035698814833153	0.1131800005103056	-0.518793773399927	-0.47523591249630004	-0.3740284782874313	-0.5949380746372517	0.8382321294143033	-0.798160901036125	-0.12852738469382158	0.6342158361243899	0.07371918777416696	-0.9977621679009305	1.4539948474955309	0.5099127200114887	1.9381355422228936	0.41590334998292827	-0.8524724687493517	-0.573037849090657	-1.604969138415909	-0.3973527045982445	-0.0829502656427207	-0.6535421231755473	-0.2609219937251079	-0.6392431401899485	1.8665644379978086
0.1429672525529004	-0.0013781808538506969	0.8119079419134992	0.9557338143635175	-0.7378504763133421	0.1835547857919118	0.8120490941146734	-0.38520366495389413	-0.36844834076346555	-1.4331757780190508	0.519189812351013	-1.1658918618363887	-0.36452693729826624	-0.6962016983721298	0.5781275478344469	0.08407471348143776	0.5094852642182737	-0.321440293727976	0.19686292380974255	0.08794114512804221	-0.5183203614581287	-0.4642034929259216	-0.4665880804229377	-0.5721411646840917	0.8161663753135222	-0.8828593431936748	-0.1379291646660725	0.7268331021672092	0.19130563291755281	-1.014999416929462	1.3224262518781411	0.47049719813049	1.8733673095891743	0.43023417377407575	-0.8714302910269554	-0.5528575319979996	-1.6191185554630283	-0.40488638773076213	-0.046120457782078066	-0.6661999510112467	-0.24315490288688174	-0.6206759837467983	1.9681084562908295
0.14462649165637856	-0.0031133186887535463	0.7998599018096362	0.9905923377483073	-0.7216321255151422	0.17035885498019887	0.9411618621934424	-0.4224857604566322	-0.45488333704561573	-1.4583084624459015	0.5153323630859842	-1.1627348888382514	-0.32209412162476286	-0.6681011385302462	0.5535961498446363	0.09906912185667296	0.521136163635125	-0.31464753602042517	0.16353937834756177	0.08339393443140067	-0.531206344669827	-0.46845138451217594	-0.5468012921595509	-0.5361109004971005	0.7939457351809631	-0.9136206324414028	-0.17507771062635236	0.7758227112361031	0.31401604336460237	-0.9834160654984491	1.1800810990368458	0.41657743691959076	1.8075232683176867	0.4731486945756644	-0.8853322134473309	-0.5283285231967492	-1.61666908629794	-0.4203900760049901	0.03632650591232932	-0.6938750451858187	-0.2534226305818647	-0.6038044871016851	2.0599523852284203
0.14066976832663872	-0.019378135460956018	0.7802615216972819	0.9942406630825479	-0.7400835362292711	0.16200006448615403	1.0452629985382045	-0.4469517626836759	-0.5451057775963173	-1.4751215609476744	0.4876661933513506	-1.1648796359432052	-0.27988302369273377	-0.631232630405065	0.5338248207562984	0.13588540410214978	0.5542707614662117	-0.3049185493198717	0.164473763470038	0.04742524600510554	-0.5427260352535815	-0.4629087852638209	-0.6204972279325485	-0.4850080816018282	0.8002329335799384	-0.9534684610972131	-0.2082525902892174	0.8478367169972483	0.38641234134402397	-0.964967445437272	1.0780375098423849	0.3515317778762924	1.75985316818267	0.5175546262877211	-0.8860309090048591	-0.48615085127657387	-1.6110679008014697	-0.41486550870003036	0.11008260910580883	-0.7081388099718883	-0.2605510672217204	-0.5379856437496023	2.195992785382357
0.10757767136879329	-0.0532282861710661	0.7446674675502306	0.9483268971457546	-0.7600142641175001	0.12930427454459897	1.1492920512183507	-0.4390053764139063	-0.6275591512859988	-1.4748677526743044	0.4860059686676779	-1.1415317481767249	-0.2643350814918896	-0.6093261242447652	0.5119194090344865	0.1676805888323531	0.582644495842773	-0.2651883009537654	0.14873011400953934	0.04248465787177199	-0.5485277469076585	-0.4066491293392665	-0.7025215445625064	-0.4479654255852309	0.8015036596918431	-0.9864835885622156	-0.24401460310450482	0.8919184698314769	0.3984586041199528	-0.953864084136437	0.9692397490619884	0.2927902196408947	1.7236398857024917	0.5492459865613919	-0.8797501144850572	-0.4522871950457771	-1.574551048154133	-0.42640027059724045	0.18953998564529617	-0.7485898286887449	-0.22594178834972256	-0.4808584625141245	2.3049447510586054
0.06607278280311198	-0.10315020727575899	0.6959383107241499	0.8883956662960222	-0.8072090301227479	0.12241559144696328	1.2425470124274933	-0.4479755561317951	-0.7373784894477238	-1.4624827020847149	0.5054356158585462	-1.1245295942886329	-0.26813104244623076	-0.5753712185783646	0.49182599682855	0.16077193553112393	0.5876501064800598	-0.23110083577359286	0.12520660608414924	0.026656826329197546	-0.5737357251248836	-0.3093057075710012	-0.7508767481146315	-0.3987010616200941	0.8003277003415621	-1.0165488699542276	-0.2777731682972975	0.939235424742851	0.4224659390741909	-0.9534992951661699	0.8794983544424596	0.20363767975565605	1.7184716495420247	0.547873480261348	-0.8556305027543949	-0.41116495901718125	-1.556905404957245	-0.4280205133202813	0.25629568127563196	-0.7230390491592555	-0.20342548763954107	-0.4351793657799375	2.3755796251592836
0.0719620424310414	-0.15815787006092313	0.651860849789505	0.8035312628122279	-0.8096843168899092	0.10770681731672167	1.3305763124421508	-0.46193967438165684	-0.8296544499344927	-1.458312428200173	0.5479682825463358	-1.1131495324919913	-0.2801690733950014	-0.5539129324918151	0.458298892558713	0.17070679752971385	0.6181204155390968	-0.21938647520735371	0.13069498109502192	0.010321969323090477	-0.5926158442323091	-0.23335122989304766	-0.8116377553935269	-0.36953840756142975	0.7570591495758243	-1.0800066708865483	-0.32364623625034195	0.9727200064059248	0.43304323027575997	-0.9571753201883512	0.7975437031221347	0.15792186095853067	1.712383978032443	0.524622046212359	-0.8651341803863746	-0.4062342200824438	-1.521859786261528	-0.43429579803724616	0.30048760635965804	-0.7045731807289359	-0.16478131248934874	-0.36082425678422303	2.443070787514803
0.0694413345445988	-0.19486966347721113	0.6083681182797666	0.687451216016192	-0.8084718841433821	0.09442538344388027	1.3361969670755143	-0.4795813248164252	-0.9088254005751981	-1.4475187781460648	0.5746007605076837	-1.1112565952767217	-0.29995899720893404	-0.5047659041566481	0.4070559071833749	0.1516749349305529	0.5956926600126408	-0.177187277303696	0.12549017127869938	0.0340642681204725	-0.6341360038216441	-0.1405647414362808	-0.8250608233596667	-0.3216485979140863	0.7336319399151395	-1.0842899287405774	-0.34041397563981857	0.9632010819754774	0.42226101515897313	-0.9513852654688002	0.7299474772242189	0.14058908007988158	1.7419217046140474	0.4707481475518212	-0.8555965130137588	-0.3761212419296357	-1.4655920934503093	-0.45111736293148014	0.3426967564998555	-0.6783141774782984	-0.16099331738969563	-0.2609448190891492	2.494189101702315
0.06646285409756726	-0.2332553471727703	0.5628410511615087	0.6006101825378761	-0.8508720466054213	0.051046965704322635	1.3339142356255433	-0.5075659502602173	-0.9496241931717627	-1.4200185384191868	0.6012575845953455	-1.100476140197594	-0.3131499123235388	-0.4740672483750939	0.37838543408820496	0.10053066425862811	0.5680740960421948	-0.13694944544690069	0.1313225610869983	0.04452378939629593	-0.6456597200171486	-0.07686655355183412	-0.8448456687720716	-0.28955472168361457	0.7194917994878826	-1.0954789703339087	-0.3476913905841546	0.8988708197040616	0.4162230074628937	-0.9608572633294662	0.6524177719700814	0.1293688052645812	1.7977845774293288	0.40913945537051266	-0.7761334961537908	-0.3442682215259296	-1.4510127420902363	-0.46404433064052764	0.3743330764582004	-0.6430756354365158	-0.16961406888537772	-0.15794727385081636	2.561842062314696
0.06817327327986357	-0.25570373154849635	0.5251939091503287	0.4552005949484754	-0.870324339190985	0.01851428401190932	1.3190381425677524	-0.5313067508074184	-0.9657881956486449	-1.3704726706975823	0.6192998222291327	-1.1024943590659002	-0.3287916505399001	-0.433480977510193	0.3193650813541378	0.07815553150948892	0.5239533535231968	-0.05561915430889193	0.14862807394060748	0.027578482555831552	-0.6745255300948788	-0.014224545061806298	-0.839425478596711	-0.26458893156010704	0.7205715973681972	-1.053164864213134	-0.3551628455176074	0.8629468121714309	0.40365231024999926	-0.9790443219374954	0.5730802155760429	0.11284647994837944	1.8194195147077292	0.3156854340353585	-0.6858702638940057	-0.29445067292715726	-1.424465700225051	-0.47212831711037123	0.39809318087430856	-0.6023803125138121	-0.20578241379628576	-0.07288638190686925	2.6153575454130755
0.054456213520290966	-0.2687725009996679	0.47943670071322997	0.3213009292624351	-0.8644721324193408	-0.051935212439077685	1.2536866012111183	-0.5475081385138145	-0.9841604304111551	-1.31484616860527	0.6301041749324516	-1.1157442962809843	-0.32143108518676217	-0.42274250804228036	0.22809361865606462	0.07381493836801112	0.45444319624371	0.032198100400732975	0.16715667742972853	0.015660669167023158	-0.6931117795445554	0.027408284012455486	-0.8176856192484975	-0.23133042908595258	0.7372361598963387	-1.0486109940922712	-0.3425749308639861	0.8058441653673322	0.408738089656189	-0.9884367647567739	0.5221749818795007	0.13177472634397894	1.875903921860194	0.23098973195276	-0.5602566447473507	-0.2662119896888011	-1.4073914150175693	-0.45553753656000556	0.38377237579361995	-0.5639392551782281	-0.1952788424869176	0.034125363722775574	2.674433069487371
0.03576907160586623	-0.2603912513685232	0.42532564652729166	0.19548808978228674	-0.8552833481587543	-0.11384179077442096	1.151940512123124	-0.5250442368830137	-1.0085066390232542	-1.2456018328812855	0.6461144965843376	-1.1348537997656618	-0.29625040268771735	-0.438725696809231	0.13813862370461163	0.08985386065301845	0.40780722660196106	0.11439500832237792	0.1826664763062527	-0.004969820238458486	-0.716027976992515	0.0711200343957658	-0.7898353435815226	-0.20455793275019682	0.7552183547801323	-1.0183348247330812	-0.3191553598275466	0.7509120524373993	0.4280874101430524	-0.9563154466129609	0.47533073456101993	0.18667937178857738	1.9088808710878395	0.1638955157887412	-0.4339716245356491	-0.24167932645165252	-1.3838616201611624	-0.47421636593584804	0.3753652679991955	-0.5575290550744122	-0.21277494288866938	0.0883088009937837	2.738440601830029
0.023672281346610435	-0.2600535668514227	0.36189665335413057	0.06295827428651642	-0.8562803689106839	-0.18375414860845796	1.0559905208807043	-0.48886545379047686	-0.9774085972484976	-1.1790474116259606	0.6550962993372936	-1.1629692465573647	-0.28677513990224013	-0.4556597698610969	0.04133152974354718	0.15513878880429002	0.38208204671224527	0.17966899390829222	0.20239941979683324	-0.029362818682763515	-0.721448865775044	0.09678171676688282	-0.7421909048713398	-0.1703109532140648	0.7902893971511575	-1.0237137175387856	-0.2771436812378173	0.7295420204436881	0.45422181138781	-0.9099069162009608	0.4441643805280576	0.24793230793273552	1.9483156412551719	0.05706812637338947	-0.3041626127947171	-0.22619321928073358	-1.3576765769677706	-0.485754098030535	0.3409089099219589	-0.5092742059864526	-0.2489255598194955	0.11958574769878598	2.812841543251598
0.039009706827742685	-0.2529403025611682	0.30907274262820805	-0.05967630207503013	-0.8733736548850011	-0.2508509510962297	0.9981821934957302	-0.4341183717183825	-0.9020375036773525	-1.0803904928117953	0.676908903818177	-1.170918086961164	-0.2657202450932308	-0.477203908638665	-0.04952492196467055	0.17395464165301525	0.3518917928731015	0.26002661917933717	0.21398177800067097	-0.039585541419644335	-0.7213772098858942	0.1091165578424419	-0.6966266157251424	-0.1340660296140442	0.8045499229301285	-1.034679547103104	-0.23395549890826187	0.6856704116457069	0.5638195778741188	-0.8387364037670819	0.38111113297722415	0.33733525720404217	1.9615578855728757	-0.010124740452984329	-0.18114597968265783	-0.20310442366700085	-1.3647668496203822	-0.4843677583587119	0.29543850215925216	-0.4746273061622608	-0.25631648516335953	0.1319902761531112	2.840899347987498
0.05499308956423439	-0.21755536272486578	0.25896518136481217	-0.16377112368768648	-0.893764968986084	-0.3033473540894728	0.9440585956438674	-0.3981494821091291	-0.8219388805984202	-0.9854464264537823	0.6852286197925203	-1.1640275960442032	-0.23654120600265632	-0.49033724711048354	-0.15544339641492172	0.2510509062222621	0.29561567512313797	0.32334648471461586	0.23396734305354733	-0.07926819985067826	-0.7341222966863439	0.08706982593333486	-0.6652974253020275	-0.08887302580114287	0.8421431852309693	-1.0007529561559245	-0.1853675848052271	0.6399213621722452	0.6550423329032602	-0.7291498193469074	0.34444672157475703	0.4293042147446763	1.9638005556494018	-0.07214414385690869	-0.042658425332443	-0.18542121742780027	-1.378054013918009	-0.4778140176283924	0.25384981665011647	-0.42506572815714305	-0.3317069889271818	0.12203417319615321	2.8663925084238504
0.0745615603260494	-0.16804179612358533	0.1966137609889786	-0.2607426649575863	-0.9116682656181508	-0.3509531630441019	0.8915768761292103	-0.3650468272865951	-0.7350549534860198	-0.890657647702311	0.6519410562837095	-1.149932475139983	-0.21515375125999053	-0.5369176981890343	-0.2381606698848362	0.33431049898591747	0.27276783676684213	0.36717938558878405	0.24648854177464355	-0.0880441692066755	-0.7151004760453191	0.02439403893045496	-0.6452468662336166	-0.059840171007643404	0.8983367184286732	-0.9652561246031015	-0.1471732052455645	0.622741278962778	0.726908538918756	-0.6040745474969016	0.3075399845811867	0.5274999003158733	1.9471557077469257	-0.13302259347406092	0.12448989649746287	-0.1889547088999378	-1.393934138353706	-0.4884762840170912	0.20099740710155212	-0.40857372362419647	-0.38327125465621525	0.12602338428431395	2.9000621579635215
0.04892333283769401	-0.11707742598471682	0.14535003792974627	-0.326099214229265	-0.9735122701728859	-0.38092543543611523	0.8404352501159993	-0.290688608329518	-0.6289415491049752	-0.8016929190201884	0.5897869460725478	-1.1018600973239652	-0.18207967921711732	-0.5635231202704524	-0.3122340846827623	0.3992118451071493	0.24511915933189066	0.41310263269766584	0.2164618935114077	-0.1059328522400815	-0.7032828901920656	-0.03973146338124661	-0.5922006116546153	-0.0144707025904431	0.9558195493809549	-0.857132907207321	-0.09219035850360129	0.6204837316019555	0.766448262354591	-0.4880142589002913	0.2755640955511718	0.6177053898173843	1.9614242754844695	-0.14769516963735255	0.2749354800535464	-0.1703731205024059	-1.4090750973505821	-0.48563603268087185	0.1558005171769775	-0.38862242144901915	-0.402567914536135	0.0821485694729066	2.924163001821093
0.04009623180444968	-0.054516996223052394	0.10545759175194139	-0.3812030844567017	-1.0310579280956123	-0.3833697179065045	0.8039917414882085	-0.22590203631090824	-0.4834107328558973	-0.7124546099469715	0.5405866265480233	-1.0315531555656086	-0.17627590395097195	-0.5989411165494898	-0.3669318187978984	0.4513995774042199	0.21871341514436976	0.4671697320815795	0.19109374364340162	-0.14941147354867276	-0.6818118873623511	-0.10314282540851623	-0.568528994071856	0.03267630978639392	1.0018243711043124	-0.7696823538088744	-0.04153646877016635	0.6345408435052837	0.8137320318251688	-0.38007232943329644	0.25108786208455514	0.7015812681559572	1.9225180074446162	-0.14642595372789635	0.38768849524296956	-0.16843264984456263	-1.4274254035200546	-0.482309411507993	0.12496268549687124	-0.3957478865115831	-0.44518534992806263	0.007019003353219738	2.941289489238166
0.039104720012418256	0.007826098743729127	0.08055476677789761	-0.44397538059470215	-1.0836061912572774	-0.3572562693174672	0.7575049882878174	-0.14833269559298773	-0.31658856063766716	-0.6544263280952697	0.4650423013583773	-0.9877450909705298	-0.17884332404082573	-0.624604840499116	-0.3937862820037445	0.519362110973265	0.21510657493332483	0.5142861896112478	0.15686817400836486	-0.18109963173966792	-0.6897608603238694	-0.17301777164078605	-0.5271930979749504	0.057056256922478246	1.0606590414695016	-0.6350042304518729	-0.005289614871051736	0.6918038001884615	0.8525388790257873	-0.23445972961230743	0.24806494210521893	0.8237729632639953	1.8888720180705765	-0.1493568722720014	0.4632481231782216	-0.17071876923112025	-1.4159435118582813	-0.4690779243027404	0.09382092301377128	-0.3982608061685215	-0.43244288747463494	-0.06409692732606373	2.929764202002702
0.03762589092732721	0.07384498837828306	0.09096567814205567	-0.45036920687450077	-1.1456112979317203	-0.3188790574626728	0.7257235981227491	-0.06454688351997251	-0.15391210637896208	-0.614938576317694	0.4124788867901092	-0.9459228340698365	-0.18829339248128882	-0.653809676420013	-0.38736404489816506	0.5482869951153464	0.2502708202720254	0.5510848723212802	0.1566907719878114	-0.15209821641240928	-0.7157928812663167	-0.23997222440388902	-0.47684228662431877	0.08840383755912165	1.099752716324634	-0.5608603303041789	0.037735535502608046	0.7154166001822044	0.8484502026037415	-0.13739662219274748	0.25929445452939537	0.9500249405437667	1.8723023876993512	-0.12423828814670893	0.5139279620922192	-0.17340548440043324	-1.4250790694818827	-0.45335013462896445	0.019125943690334286	-0.40348878247927533	-0.4308660394653313	-0.14367967862786774	2.916185212331463
0.0430089402212572	0.13543263734854039	0.13523577588432317	-0.442591875730079	-1.2263471693775843	-0.2548060269760525	0.6763202949711787	0.011549896851923697	0.015001547601848464	-0.592421023564671	0.38017189681470487	-0.9054375380933308	-0.23560343000651277	-0.6679521701820409	-0.36460517557680233	0.5760818793634559	0.2859274207553771	0.5417310623530593	0.1308106382609468	-0.16123827518802775	-0.7607815079394387	-0.3035294194765156	-0.44471788937071893	0.10426050989780448	1.1249778518508897	-0.4410388203963655	0.07128341927358148	0.7588003053320731	0.8399634495373608	-0.03297005537166851	0.27166539014832464	1.0569077437177572	1.847000595772439	-0.07385262257406448	0.526888501021922	-0.15277532800128962	-1.4474642236351234	-0.4316550697164624	-0.022845349207317716	-0.3854912009141594	-0.42292047687448714	-0.26636298310805584	2.8870558489645943
0.042935427192084555	0.17503234640826396	0.2016176242407554	-0.4512509989398943	-1.2969098153657614	-0.19539128483987528	0.6186309488956818	0.0727983135083146	0.16658698867533211	-0.5818770460687634	0.3568144789436355	-0.8576528717750305	-0.3088870762640573	-0.651540331240106	-0.3084555609490666	0.5753944946670995	0.3032795518395729	0.5232879140037882	0.11746907726040193	-0.13483315942729718	-0.7819385130526552	-0.3327505126394709	-0.41939404247749473	0.10131285707629507	1.1321928983264908	-0.36266879260855506	0.08195341332457169	0.767485304329889	0.8067239847492134	0.09042020189440444	0.2924552107874311	1.1251404165957692	1.8301736422679842	-0.05499363485454595	0.481827407185103	-0.14693162396877965	-1.4313651321013858	-0.41423671789440586	-0.043872090418589235	-0.37272338716455355	-0.4550721602995641	-0.33593433800367284	2.848327165332095
0.025478440183962735	0.22256233785844612	0.292080551000427	-0.43512358973237986	-1.3592234749549643	-0.12722624038356373	0.5529918466878551	0.13880930990017584	0.26704687432342433	-0.5893921504130712	0.34601715838183383	-0.8035806247038563	-0.3775631470147343	-0.6535453657414997	-0.22092991237624796	0.5655251414337894	0.30213975720807174	0.5143134275729675	0.08421571274281939	-0.11967364106682617	-0.7815633260375565	-0.36139704629054015	-0.40898204288923123	0.10255993478621175	1.129975312061073	-0.2900342194517905	0.11197493367683786	0.7903905424257636	0.7613784078748018	0.2052008573521233	0.33511496008837766	1.1571651386298427	1.827892373721474	0.007236633981448581	0.40820554996604475	-0.12213118629170223	-1.450510198937067	-0.3802338971916205	-0.05236949306432348	-0.37206231299645054	-0.47006587942004774	-0.4082264516369475	2.8073318868205814
-0.013516700094782255	0.26914013905369016	0.3966243191970225	-0.4149640738271666	-1.4209060270037024	-0.030053993683029866	0.4690353053797467	0.19983599842899297	0.3124046315928436	-0.6480533043274941	0.3493523113178059	-0.7647099038219951	-0.4905361634017796	-0.6489008258445578	-0.14550794684411167	0.6163145979184783	0.3139735959217898	0.4795174043581728	0.05852537747739308	-0.08280187716632736	-0.7829827567406007	-0.3516812579362783	-0.37420933549684937	0.08159470850032464	1.1175558012949014	-0.2532119910672359	0.14688545054163565	0.7966089584785689	0.6747893891010868	0.2935334490022553	0.37784170316932486	1.1618570367969918	1.8266156550989152	0.05070711100295748	0.2962899345459398	-0.13715168352502743	-1.4287229528803995	-0.37470710223855386	-0.06262976633060377	-0.38202789244038404	-0.5066479729888054	-0.4533099825039445	2.769614442293465
-0.029704750224863234	0.29504666015922726	0.5385701999315036	-0.38055294675621976	-1.4990339252037534	0.06440821075872066	0.393670416549627	0.2569096871610042	0.3437064209368423	-0.703520553058994	0.3598493807463393	-0.7501253741915882	-0.5907168682052296	-0.6296555088376722	-0.0477606709576681	0.6287511613893407	0.3352894117714114	0.43933343731670027	0.032786731355911126	-0.02525635361496468	-0.7735330357186885	-0.33728560278332104	-0.31680457874387147	0.0689244122726726	1.105395412657725	-0.21432926572636662	0.18173448996244393	0.8284127573356891	0.591560893151697	0.36040130463734166	0.40166732602800803	1.1290224095507704	1.8429299417456277	0.08470291554759238	0.1583301988003245	-0.14741403561046837	-1.4227182326852903	-0.34803569422018527	-0.06286917646279025	-0.4078203914176154	-0.523166918414139	-0.46535461929464644	2.7515278099573868
-0.04516245707002382	0.3163637768156941	0.6912296420706723	-0.3329433833901397	-1.5500052370822657	0.14929980065330653	0.3262603368133167	0.348669856647468	0.3883587901687874	-0.7722333644033454	0.3923977702888445	-0.7070954146214679	-0.6383153036340741	-0.5912847841337447	0.03773209424917125	0.6670115828679432	0.33410595261637815	0.4039971217768453	0.025100456525714188	0.030077296804822802	-0.7918962662774165	-0.30159592440910094	-0.28109917190304723	0.05495619794780784	1.0880958908049938	-0.2061273009382802	0.20589252405393627	0.8459309184232501	0.5217325148541033	0.4243588040144335	0.42680662319023954	1.1159405020084483	1.825473536269121	0.13800173527521564	-0.0071998381003770765	-0.11469999530497299	-1.412555767291975	-0.33460223358657915	-0.05239559865420026	-0.40208748706726005	-0.5499974038015696	-0.4900750536994124	2.7315379191787543
-0.05282519880139473	0.3341692414386002	0.8516707020375127	-0.31273758276053665	-1.5825382605567113	0.23016278328417533	0.2319451189504304	0.43688178406745626	0.42530058956558625	-0.8298408740614891	0.441470818706666	-0.6683002367065112	-0.7248647030658741	-0.5616941493544234	0.10268197211339383	0.7287722802913781	0.3561256706987962	0.3800164390643397	0.03920720614977513	0.09153911693771308	-0.7916708320194169	-0.23626259666787605	-0.25672325195374535	0.05520704493487509	1.121367025356487	-0.23953688456420585	0.20998005146913404	0.8398652840126213	0.4765725251038698	0.4762296029717983	0.4414901163500201	1.066320506283238	1.7980062712056508	0.1643637405483906	-0.16677594289123468	-0.06627376006098333	-1.436802858599766	-0.3275269261795118	-0.0627533356300048	-0.3483300444891824	-0.6220446010554237	-0.4868050012642078	2.73452267123296
-0.05932796988175613	0.3283965010855247	1.003537980709726	-0.23328590553102427	-1.6293251356989356	0.2977564025729203	0.1820268822329497	0.5455943798619531	0.42997326065275826	-0.8825517536134673	0.48510615714864613	-0.641285498312793	-0.7831713279093275	-0.5666353993875567	0.1879361827621202	0.7850971910170261	0.39421318060428645	0.3267583304237907	0.07194408394375668	0.14295417999827548	-0.8150129391905241	-0.15649967286414418	-0.2512438863801236	0.04072410681523936	1.1590270868463899	-0.25622293346131203	0.19354221138352506	0.8464263964937683	0.4365661858072804	0.5021678450879351	0.4680333554587464	0.9890412965902184	1.8087000268000293	0.23548083181428306	-0.318166366187039	-0.03345281880442511	-1.4568214968314626	-0.2916107785177625	-0.0665344325286186	-0.275559477798952	-0.6431843769704721	-0.4652906394113375	2.7197103246738914
-0.07811314680897233	0.3062699110172527	1.1241062900496532	-0.12521175473896964	-1.647130942498657	0.36787527574134954	0.15073432722491895	0.638582837712513	0.3944997244289431	-0.9366052166125751	0.5405056876646354	-0.5935013056962658	-0.8321343212815453	-0.5537587288192396	0.24393616033055113	0.8119673574845517	0.4218836903010025	0.28923590655250536	0.09729764018988896	0.1857459073723357	-0.8102272919421434	-0.045781707394717874	-0.2871712585280446	0.04280774833060843	1.1769351419708958	-0.34614058133245945	0.18720364233248526	0.8315722151887822	0.387486898474529	0.4766871608817915	0.47107788633485725	0.8657672000315207	1.7877370987810992	0.3069586078086609	-0.4457173610499977	-0.02488358427273939	-1.5045041269469472	-0.2548075071249335	-0.09546987971032533	-0.15837144738324455	-0.7139167011402592	-0.45209849765085297	2.7108901907505136
-0.06780813560350137	0.27434836249821204	1.211391220908708	-0.033047569561220305	-1.6470182692604294	0.4419480125337138	0.1318463811274333	0.70139831543399	0.3652053707961483	-0.9813572239172753	0.572699758494888	-0.5310272097365842	-0.8693263976894648	-0.5357303826783951	0.2980334036838302	0.8472080377690002	0.4071875667861173	0.2357803590649754	0.08380220192449697	0.19085506280669673	-0.8102707685490433	0.03187485005827221	-0.3392136727031584	0.038244214231640254	1.2066541745897987	-0.4025197341672568	0.1775291715422203	0.8369482076765016	0.3541846226076738	0.48403820193538627	0.4876721429511296	0.721791919775602	1.7844690949890922	0.3780010362204016	-0.5653172056032939	-0.005425035672071307	-1.5369506390597363	-0.22335535835546572	-0.10646888341019116	-0.04243373576726332	-0.761455501479413	-0.40121218831152305	2.716529001930428
-0.07070862873358973	0.22051251486381815	1.2725650564572972	0.06654953395887508	-1.6340072583728602	0.5264283563250498	0.14592313127409837	0.7328953917911918	0.31168026980472174	-1.0163952294414402	0.6037104903839389	-0.4609703949800335	-0.8831454827258771	-0.5139786485838949	0.3320507071794772	0.8630496324029503	0.40476719707655545	0.2099673705195209	0.07847727954746878	0.2063739957034166	-0.7883038103517301	0.13284895040859482	-0.38999328694943924	0.02631386156025628	1.228214897458998	-0.46374120911562156	0.16569081701138977	0.8243201675906574	0.32790565082729956	0.4500916340435239	0.48414849389546155	0.5527023748288771	1.779960991635793	0.4012845439308723	-0.6782468844940509	-0.04330228924166225	-1.5419723716355596	-0.20570050455940078	-0.11547971492784134	0.07747675797117873	-0.834201019874224	-0.32801481707101326	2.764722173947841
-0.07388878890463509	0.19629659404713812	1.3203014802364283	0.16588254228686464	-1.6118491042306133	0.6127252109331408	0.17358598359099384	0.732735838043008	0.279082592630542	-1.052816886630898	0.633731181985435	-0.39278914629611583	-0.8815624795122247	-0.481463913817117	0.34047982288570455	0.9020014048815034	0.42170602086042497	0.2114231391770705	0.06722390850812328	0.23044837242319893	-0.7564201601695063	0.17970453843763945	-0.42387669018543733	0.019358001924911477	1.2350342871993925	-0.5329518734936066	0.17785457954638229	0.8274623520658247	0.29940607561986177	0.4242797098101758	0.5281457124767238	0.3976380216502752	1.779539377579041	0.4780314973521135	-0.7650616393288033	-0.08416123186482341	-1.5810827705510178	-0.15756481597239874	-0.1608900334365203	0.1987403280135134	-0.8568241447701148	-0.2393602993009237	2.805359083513236
-0.06453930755761052	0.14526738454707003	1.3450726416460879	0.27358750433614076	-1.5701461967442618	0.6958684312785633	0.20627609080766268	0.719131155349305	0.2844681581691856	-1.0630757263946917	0.6710800576073364	-0.3541089033902128	-0.8510863819743666	-0.43204286670979536	0.3372691429675103	0.9060237223957941	0.42842809897447703	0.23336490331281926	0.057347308707875466	0.24583348996498455	-0.713499892813526	0.26386770628835865	-0.46631266537868205	0.022147886099547737	1.227657748178809	-0.5908458345104697	0.15846733963049228	0.7997580707791089	0.26952508750105836	0.42787423942410757	0.5387552833741331	0.26048902751541647	1.765279717180725	0.49462636006197264	-0.7944917184715684	-0.10824740134454121	-1.5896477147287915	-0.12084656648231377	-0.20918073497677964	0.34839131591270356	-0.8878239884361563	-0.17130869821890155	2.8721626032770957
-0.059917637710328556	0.1041138419940671	1.3348140213274833	0.3735039724545248	-1.5026884542044003	0.7486574405854179	0.24687719555736898	0.6658439549032752	0.31596050155705957	-1.051602799287524	0.7171663157906689	-0.31051980120663286	-0.7840945393585858	-0.42612492895736914	0.3238312588101143	0.8534451877772439	0.43155387659006034	0.24981828363805164	0.04843384048137042	0.26566534639050815	-0.6608641335478989	0.3186137438040558	-0.5065324259676841	0.0021689082716335323	1.241749440842571	-0.5809783115475946	0.1412019608985164	0.750831551106592	0.2707399040738053	0.45413836615490516	0.5642081684427547	0.14385531198411278	1.8222748117822136	0.538920631812654	-0.7777535980824936	-0.1215491216634815	-1.6056493027365064	-0.07194381697169663	-0.20687447607685655	0.5119008854823905	-0.8988146742704499	-0.11750455822684924	2.956458785460398
-0.061425443822560356	0.06293045085539431	1.2675513852075853	0.45380184335111384	-1.4319161947712027	0.8004416822663009	0.2807683360742418	0.6198907755516725	0.3438795626787825	-1.0420810232818873	0.7589075628971071	-0.26698451403759604	-0.7466092817768757	-0.43173533283210397	0.28893154783158354	0.8204440848644777	0.4270353512411359	0.2685293956208689	0.04477238077390357	0.28307680612977937	-0.6030970880090382	0.3870978110506126	-0.5691378636365844	-0.030080413948424013	1.2427639076478698	-0.5943182552781032	0.12165780341989314	0.6889593274622284	0.2626392410798405	0.46265948723429967	0.5817239535473788	0.07491333469126482	1.8559336673129156	0.5646456597168603	-0.7746744751807138	-0.11874155777942696	-1.6405020846455038	-0.01499963649557049	-0.23334359363072518	0.6972690413209925	-0.8851132393842779	-0.07223086309057754	3.035323371775205
-0.054794741789402114	0.002867818743142586	1.2175629860048343	0.5156429997396297	-1.3577747719241295	0.8676835236268415	0.31314330676241753	0.5417951653767551	0.3682259861691447	-1.0424991270893578	0.8089409834236128	-0.258844672092721	-0.7420920477401213	-0.4311088802491635	0.25356657087091866	0.7674636989358632	0.4479642090718724	0.2891123172112428	0.06040413675813568	0.28762730875881426	-0.5507236376050406	0.4369998799058955	-0.6102826485250981	-0.045599893798501205	1.246490715151851	-0.6114448230254245	0.09722385455762814	0.6366159119458412	0.2293046874313998	0.4569011575129596	0.5968141837093983	-0.00042039478799406197	1.9189125144663355	0.5549613758660796	-0.7853533959889438	-0.15311453796199162	-1.6434416852638996	0.06737543417217555	-0.24007631710761265	0.8502301239289635	-0.8802478414907844	-0.0020325741011411437	3.091618520540803
-0.05165918016419689	-0.04461653928446692	1.125587149992615	0.579072130569336	-1.30271747498639	0.9461728780145409	0.39241507815859267	0.4282973199672472	0.38339209399136065	-1.0658358913675878	0.8871421262618092	-0.2612802471544232	-0.712954962161118	-0.456360493013982	0.226499056575611	0.6884001485933713	0.42564862620069654	0.29979194078621607	0.06651465305989615	0.2845866322565779	-0.47894247141766505	0.44078071859328444	-0.6451706827053243	-0.10281267774982199	1.2263592013057467	-0.6224827871334819	0.09183796354685556	0.5772637540583503	0.2025112469429824	0.47250743117469474	0.6224585014735624	-0.03688341680876859	2.0029166410132753	0.5518371161809377	-0.7505956768138086	-0.1880218836832653	-1.6271067159880892	0.13923980762841212	-0.21157508248846096	0.9866595393364929	-0.8519779918103001	0.05075563171047125	3.120896908617939
-0.06366427157947101	-0.06540208557669443	1.043676729241207	0.6146957132219779	-1.2427239909631613	1.015304033181637	0.45154788220735886	0.31470319893511634	0.3872878369046048	-1.0988026400894313	0.955060893082947	-0.2741453079121288	-0.6557408583235086	-0.45867856134127993	0.1687052514959946	0.6178275306638195	0.4086563510173306	0.30914720577375987	0.0648561001404455	0.28621223598504	-0.38385691079517836	0.4446134998640188	-0.6783633992889851	-0.12827317093577545	1.2055178543187415	-0.6233484016583483	0.07727091098625002	0.5242996977597464	0.15972428615452974	0.4636002741078826	0.6820508558671985	-0.03151662730724706	2.0794791804881063	0.49911419229368226	-0.7447712059183007	-0.18977147097268737	-1.6091312954308505	0.19719986989619365	-0.19257803431961684	1.1083625182569126	-0.8298354242289012	0.09719033683347994	3.148047081904165
-0.0676831971313427	-0.05940525252348357	0.9995924493045216	0.6310818669713265	-1.210498689094827	1.0703435565211523	0.49279996991047154	0.20865095263116054	0.4088680608856916	-1.13822337061982	1.0180777778023409	-0.2898676193371501	-0.6118625930269833	-0.45615689706627166	0.10495084089199527	0.5900611471401083	0.39989333284647555	0.2956449902148778	0.05470310989097368	0.3051591480176101	-0.34950306473092957	0.4203144491972428	-0.6507597261571759	-0.1415633528512448	1.1926755267075255	-0.5934462891213684	0.07538309209701693	0.4513580099959519	0.10055821617148308	0.4854256952172804	0.7518778857432741	-0.013993546625926945	2.173298205159012	0.4379353809197247	-0.7173059253592834	-0.1683710421460431	-1.5933568724212108	0.24361967540143503	-0.1943534416833607	1.20709992140217	-0.8109805270120993	0.16912417294858456	3.1773481785085798
-0.06015199416825144	-0.019670666352706718	0.9432828352109406	0.6161278170472089	-1.1694610346363792	1.1142647319178214	0.5366921613998303	0.11287793017659375	0.4332288095936058	-1.1413070278339972	1.0563306032520106	-0.32477302631040017	-0.5625625399863496	-0.45652740828691235	0.02285367141658608	0.5562927668443038	0.43838210466649025	0.2682076908486413	0.056565932828127274	0.3107927218572762	-0.26519411426536876	0.40620867214737133	-0.6284469936927224	-0.18315715546127642	1.1546249468815746	-0.5504135092129736	0.06403809127493182	0.3906003348972388	0.0716865164053693	0.512953388849343	0.8418215185067327	0.021535530937357224	2.235387308094075	0.3581097434053896	-0.678230185873652	-0.13984415878139736	-1.5854634431854466	0.2830195454060515	-0.16004783699619307	1.324823442393847	-0.7722059043024062	0.20232632259271072	3.1909385224434583
-0.07006567839205433	0.009465388829104615	0.8845865704034537	0.5685280619587527	-1.126246244661952	1.1289512380000144	0.5751674065372684	0.028455122917418797	0.4905500932362905	-1.1459480934041875	1.0831007939847386	-0.3470634995277511	-0.4947576595814735	-0.48210158029209554	-0.027358647982437007	0.5361567177025222	0.47922499657415624	0.2374763732379745	0.056827714058204935	0.3184522425231652	-0.21412141953002634	0.3918842523052926	-0.6253922844180214	-0.22073476475737647	1.1677719081571893	-0.4957762720269819	0.043999679604206386	0.3607075073903926	0.022363772290640297	0.5446686318669594	0.9842820060985449	0.07511804072235195	2.292330938068918	0.2954021480832634	-0.5816556157274806	-0.08016517581833997	-1.618507396074903	0.3179503968846523	-0.10591092258716943	1.4087148862719703	-0.7116387889338439	0.19728275474380227	3.160960427869545
-0.06127328917199548	0.0012550959362196406	0.828154782523327	0.5226136153642489	-1.083643668849628	1.12962136056746	0.6184963507485499	-0.02139739294793925	0.5543549703429733	-1.1265331201785795	1.0927419665525386	-0.3609235022968563	-0.47001238462160133	-0.5175834229450454	-0.05726394012729513	0.49253717250846024	0.5077395113972767	0.1798183952923368	0.05586034409520981	0.3049399545294843	-0.1845922691481331	0.39409041142597545	-0.5892180794804667	-0.2618971954270049	1.1866122157004577	-0.40739353003873713	0.026700171441299735	0.3140787164658488	-0.0415530782534671	0.5568265437505631	1.1259812843369434	0.1466271593586727	2.3396259402520347	0.18083840594439213	-0.44342313255700005	-0.027114008315999017	-1.6315565519685147	0.3160871920080922	-0.03941951172979001	1.4925919802861247	-0.6599966204099297	0.19850807049187805	3.1478710908177554
-0.05268799693189582	0.018129346504896254	0.7836284039543994	0.4523738234721518	-1.0563750963218026	1.1302920034164026	0.6428138773603119	-0.06334660557252098	0.5818601043035341	-1.1213034233672485	1.0750625234924849	-0.3766088213531825	-0.4661164155854854	-0.5721298607003883	-0.10193824710409125	0.4519708716321767	0.5413724870659155	0.09878494992142794	0.08927362337836028	0.29696219393535495	-0.15936794694720344	0.3557120689865446	-0.5597559457864065	-0.3209621523238491	1.2019973168381246	-0.33244055092256003	0.010469403617981798	0.282422156990609	-0.12055946881447295	0.5782152076827407	1.2825596650046875	0.2419643416633693	2.349058812493591	0.10505381541821715	-0.3376784819369514	-0.00913382695383404	-1.666032246317247	0.33236866361882306	0.04076231623365806	1.555607491623706	-0.5749889617570829	0.2171994085251879	3.1464255511281647
-0.05205241713752602	0.06508681974290555	0.751069942215368	0.37342297418684317	-1.0464635750708577	1.106816642155187	0.6606667366442031	-0.0732961475331207	0.6053018903054928	-1.1339604113925916	1.0461385263248895	-0.3890942288388467	-0.44763796813343815	-0.6008948834434641	-0.13249791940402358	0.4517642191204246	0.5703380263036546	0.03188765020296676	0.10769552796108246	0.24659639190349164	-0.14108941525969637	0.3529761150033403	-0.5384298537170857	-0.33820745256300133	1.1771083794282415	-0.26136777251088	-0.013006475420954063	0.3017075601447522	-0.24040410572418267	0.5614258923445605	1.4236849516940004	0.30822467237699447	2.289739892058174	0.012757813009138096	-0.2765294375319517	0.03767262308342566	-1.6936285164181364	0.31329277824441804	0.12802354081746747	1.6208245038312028	-0.515660593133125	0.20759433736681338	3.131164001513862
-0.04766972717886372	0.09705290580799197	0.7608995336556392	0.27498714078852904	-1.022467473081614	1.0619815923099785	0.69317276214567	-0.075028267009319	0.605637816657085	-1.1549879736122164	1.029473949142899	-0.3899443116015791	-0.4253744480427576	-0.6338775444092339	-0.15401106647288415	0.43532356694281027	0.6162169434477575	-0.048297155148036265	0.10096858032643516	0.2025747833152745	-0.11606363623027531	0.34049974520686305	-0.5296702062416699	-0.34469850546291386	1.1682358321955022	-0.18205866844780477	-0.030824984392657802	0.3143986896269733	-0.3434037693453284	0.5577459865886522	1.5706926171972326	0.38751461116775904	2.2367352854304507	-0.08241209660421925	-0.19105007857933246	0.07856014861593436	-1.702884064367952	0.29745790552614615	0.22000687554687232	1.6800217035385359	-0.45815271686208064	0.17618324620721942	3.138695426514168
-0.04861370086610087	0.14572755434064527	0.7290150166182008	0.1710813378223867	-1.0174040064588423	0.9747818463957385	0.7203572446971405	-0.06236427734169251	0.5807742528130982	-1.1606861959638974	0.9863550415846646	-0.3954718253943648	-0.4136193694498738	-0.6535875385353851	-0.18797015689143948	0.40399409910503337	0.6338069709015401	-0.13096065866605197	0.09606761894026951	0.1475737198795995	-0.07218776915708343	0.31235339338072665	-0.5549989652302099	-0.35043650125556136	1.1522429318430831	-0.08254669534813483	-0.035028029370332434	0.3250798260416209	-0.4264669633442947	0.5735735590911265	1.7178876537735648	0.47317137451374214	2.1757803836903125	-0.1693419544804251	-0.0672098114441639	0.1249163808515612	-1.748647276980524	0.27284545324897913	0.2797482633580124	1.7295599295911068	-0.37693587473807727	0.11028853801886127	3.162002891199937
-0.030010420575466344	0.20413794184249623	0.7349253866361366	0.08507220419920339	-0.997073151168516	0.8635327074424192	0.7201813090621209	-0.035734538130739305	0.5748192598767659	-1.1522974926072322	0.9090507098851198	-0.39013311915549687	-0.42169359621054936	-0.6532085444764699	-0.21271854741586718	0.39028839861956555	0.6732223340243632	-0.19273706880430413	0.09465673036304521	0.12161817348402396	-0.04964386833498627	0.3031135897436319	-0.5812594872990222	-0.3215930548626526	1.1089717384720639	0.01547665173719684	-0.04455047411239514	0.3777762835389026	-0.5044922596984669	0.5468437055058425	1.8592658339357726	0.5380773983554292	2.0885438827082745	-0.25617154509755985	0.002750495533558067	0.1337083664768254	-1.7993300216818142	0.23839064274531618	0.33914427525665836	1.7259270075077986	-0.31645166062228175	0.06549341907435816	3.167562222534376
-0.04060543779438743	0.23443035750610236	0.755222714457563	-0.03495273049602254	-0.9646445221974165	0.7515771823013504	0.6999065737116785	-0.005019914058027247	0.5646755733282531	-1.1292581598993574	0.8239892868064146	-0.3625578357417557	-0.4821155418472802	-0.6525297608323043	-0.22727181668868246	0.38790009295760025	0.6843921708457529	-0.2463205561408693	0.08080613542256085	0.1122199610307125	-0.03711351008064804	0.24531208274454985	-0.5846334827692694	-0.31418230423125876	1.0632407200181535	0.06364236030812931	-0.02965192694716024	0.39604117183042825	-0.584322307153021	0.5710309605646995	1.9371279025208026	0.5642623452728804	1.9775435903725451	-0.323327765876471	0.09895291653224732	0.1312203743110388	-1.8571183259410962	0.1933518751094036	0.3862131177770908	1.7066491685137173	-0.2735556003896467	0.00637740438926303	3.194455505605761
-0.027600169864206114	0.2546520191262342	0.7617161091498964	-0.15933333001939629	-0.9281421922981847	0.6516503052177869	0.6674286163103206	0.013865241549444957	0.5681207881494899	-1.1269121329796608	0.7466545890412273	-0.36871203204811454	-0.5390866454141491	-0.6861306538178505	-0.23340016861497484	0.3637963722516583	0.6924332187051092	-0.30314488076562424	0.0811146833787216	0.09592152738998214	0.014977100841795963	0.22150196630751182	-0.621114233155145	-0.28866336610599974	1.0381022032205707	0.0768284342484449	-0.027694865334620244	0.45280694157949747	-0.669525530600535	0.5704835830726124	2.017735781146385	0.5817275744257058	1.8732000495525771	-0.37523429502993827	0.1798222811298025	0.1043204893135042	-1.9012918588077241	0.14811279735572366	0.4694387230626195	1.6404276658283279	-0.20454274573313574	-0.069044600049076	3.2277298848424865
-0.04552884783562673	0.23912436196473358	0.7806888458251052	-0.24765608727012034	-0.8993877070896306	0.5606829876722355	0.6238146577772304	0.04431243431403227	0.5879726746329382	-1.1532487070960449	0.7150372283987114	-0.36872804441461426	-0.5877498417863357	-0.7173084444710297	-0.25130585944256134	0.36929583026387575	0.6734429151518598	-0.3377612454695612	0.08811958797126078	0.06922947051183743	0.022355306466954827	0.2290802081453228	-0.6280554843457316	-0.26539171647315446	1.002707441702558	0.05268214120832347	-0.0060980838368502824	0.499198154279327	-0.7681025887764686	0.5607117015132503	2.0434374214310718	0.5728223400499795	1.770881443850249	-0.3985946915238874	0.26801116158601734	0.04133811382433409	-1.9329984847001445	0.11377504976007462	0.5279653250768689	1.525439442820327	-0.16567019156455362	-0.14776127264077207	3.249183056347646
-0.039086571050345006	0.25480537159156136	0.8203885074502434	-0.3225682540235783	-0.8653455355142314	0.46446764269999885	0.5776441807124041	0.06877901684309892	0.5925073222489982	-1.1862058247003726	0.6723828683710135	-0.40846389432340874	-0.6512423431833545	-0.7555847566594378	-0.2611381672212373	0.40673616262235834	0.6789465294669018	-0.37169447860153804	0.09536372285048395	0.0565141271101098	0.04433740096444787	0.22433887419703707	-0.6403303500317324	-0.23208028035266598	0.9302413324268066	0.012531381941709847	0.020046994627840653	0.5715058998361929	-0.8623917812463849	0.565371686571721	1.9982537876071966	0.5629906556928934	1.654902938590898	-0.43039687954642164	0.275189731608505	-0.02543151890595861	-1.9493332955624278	0.10991817408283092	0.5976773248920793	1.4023891275416023	-0.15299657546662843	-0.1674527172616107	3.2483747747048164
-0.025827793823945566	0.29167972002606696	0.8487555559355208	-0.37972560050117743	-0.8531314816775432	0.36637371732847873	0.536036704433474	0.09419853149545765	0.5807398722909746	-1.2023161915452527	0.6380332543800344	-0.4941198892086753	-0.675318321688128	-0.7744654329716637	-0.28712476054795055	0.4449664563826389	0.6679648265150055	-0.40522103383284913	0.09534873590608717	0.04352050512440556	0.0862178930615244	0.22597445252489545	-0.6830253615014111	-0.17916474501097912	0.8663644243730525	-0.039509675273011836	0.03634768887479202	0.6390751975814599	-0.9153021877729645	0.5511645532439757	1.9244533414656295	0.5618406663694784	1.5618558833196787	-0.39386255900505834	0.26011080826236377	-0.06248826460600382	-1.9713740824694574	0.11044983943099651	0.639177931258295	1.2915015787045743	-0.16882110098642975	-0.1807165719175681	3.2329194929671665
-0.017430277338336537	0.2972525331614039	0.8617304120666166	-0.4151125865332624	-0.833939450531647	0.2652138251264443	0.48297554396493625	0.10049768064859714	0.5942700402687612	-1.1655815796901492	0.6174060654530519	-0.5547271701126826	-0.7164959330495371	-0.7913641054078695	-0.29934010742434464	0.5234810549281568	0.6562574643522073	-0.44200974238542495	0.0627521433712265	0.01962694712414797	0.10264764645040499	0.23509026628428367	-0.6945000161598232	-0.15059372051061046	0.7986528024329875	-0.0802456292575405	0.04003327831757791	0.753150155701681	-0.9385067225429253	0.5010571014808096	1.841616168559287	0.5322257826139896	1.5338521984938622	-0.3581966091733355	0.26131536043054077	-0.08653835262195282	-1.9846095326711144	0.10318781798510801	0.6506043773006349	1.170792127322492	-0.2128719704452426	-0.21688375162094847	3.163386692080988
0.012823009116843757	0.2677641115269664	0.8840956022565916	-0.43524024765757197	-0.8185216843129739	0.1881796460562058	0.4264158601311787	0.09365527501560213	0.5771671630335262	-1.1086354671986642	0.5691080282863744	-0.6173342765437962	-0.7690530435210549	-0.7854366879107777	-0.292255532078879	0.5677203148225607	0.6509189493648221	-0.46779195727220646	0.03824665829812098	0.015530442697148535	0.10613922054563588	0.25202578140953513	-0.7072767598344489	-0.11658772383676781	0.7488990046835652	-0.12760070757947925	0.0524556129809157	0.8374416535849093	-0.9576999068513239	0.4398202098861684	1.7632483130284669	0.5070288520709109	1.5116689650008115	-0.3625142615990963	0.28414556414140263	-0.11843601805088304	-2.0107144978264824	0.10241104451574674	0.6374022587670506	1.005455882460151	-0.27135269117588534	-0.2098054754119109	3.0808518400447467
0.05006442584316271	0.27220873382714006	0.8952264865861107	-0.45432092108988015	-0.8121468866958536	0.1319000681895726	0.3394483362463604	0.07519370471521217	0.5676545739442628	-1.0082927912241746	0.4998279560698484	-0.6986992252225582	-0.8109306120785023	-0.7884201521079449	-0.30354097361185667	0.6322973225382548	0.62992052943108	-0.4896601701811985	0.03350485690516718	0.031539576567873	0.09226729255535478	0.2566739199536704	-0.6923862801441131	-0.05836782421560519	0.7289488029220547	-0.21244081612053956	0.0725679087552135	0.9545440713921591	-0.9693465092005601	0.3680127623276369	1.6875074842403255	0.44860406899293725	1.499171968065113	-0.3421776662179979	0.2801380927453593	-0.15309668064798393	-2.0116885826055366	0.08955444821039395	0.6493780679263498	0.8488891808361382	-0.35203947906095057	-0.18485107367272086	2.987137296172566
0.09420793661675204	0.27146409977653413	0.9272922754277719	-0.4752352795906941	-0.7858301969214723	0.09731096867956938	0.23513137801905573	0.046147501713793115	0.5924293214394281	-0.9014404145936263	0.4499020420704783	-0.7817440076480687	-0.8349954229017961	-0.8250122079133047	-0.2784949381830333	0.7001177143093323	0.6073602746608037	-0.4888278991286722	-0.015712268494285746	0.06267243327646746	0.07077318271419457	0.28886679146251654	-0.6564718022463962	-0.0022057416017461974	0.6811754176140322	-0.2991292150623002	0.08485306978719791	1.0435723544088986	-0.9994730812158219	0.23414547478047645	1.5980376052494234	0.364702518431591	1.4839532841433392	-0.3012743256510639	0.22945308920778365	-0.19123530469364408	-1.9824437821333294	0.08261153735580969	0.6573869163409385	0.6631096028106733	-0.43965704679644924	-0.1607786948137216	2.892006307911371
0.13422047220172673	0.29171041861853	0.9464190078990449	-0.4959204674465851	-0.7659054530814438	0.0670435405946115	0.13960114204819152	0.007312869695293917	0.5826101010684654	-0.780065219206673	0.40443491600132414	-0.886243703227281	-0.835259083035805	-0.8461526256998979	-0.22577669933734074	0.7437096896461667	0.5822269749159265	-0.4614895410763723	-0.05305851327528134	0.048905775630474047	0.06228253148682161	0.30091401986890426	-0.6181410339620937	0.03602536940181791	0.6429854403594805	-0.3988581950689409	0.09376896672744091	1.1163025125713721	-1.0302241979449454	0.175323390120841	1.5208330596939201	0.2679604051208301	1.4974597795247817	-0.2692993817900612	0.20343860374911027	-0.2520296521205153	-1.9622310873307538	0.07920880487261382	0.6426771124052234	0.5292897681003008	-0.5105374794533369	-0.13505317992188848	2.8336560374270414
0.2048684657723383	0.32236615950003555	0.9560059565167354	-0.515219700070092	-0.7569358732317656	0.028495676408976288	0.06105506118014892	-0.024508138285196556	0.5858139359739515	-0.6749875742662105	0.36730377039746154	-1.0045590107331648	-0.8280574226015982	-0.8818285649831233	-0.1795627849287552	0.7858153615143203	0.5562262568259932	-0.4206427836330695	-0.07694458318946633	0.02058811502386758	0.06812453468378188	0.3490185196916629	-0.5878558172966287	0.10044211866645607	0.6022282454796242	-0.46154888778881303	0.10256438788820585	1.193788853778393	-1.025642275769484	0.11715972917868403	1.430022845296675	0.1866486573858584	1.5337324442664737	-0.23139583252675458	0.150402076984319	-0.301067048263305	-1.8975393591742502	0.07327022174150447	0.6152648132401801	0.4088063974881207	-0.5854554634926165	-0.08374198893927251	2.7845083976224427
0.26343857655782044	0.34171259511672414	0.9356614639312004	-0.5004785598781669	-0.732680670886833	-0.012213697253719572	-0.024496156221623166	-0.02323467428784316	0.5880551162599494	-0.5258043966209186	0.3339424066943784	-1.0914283740103776	-0.7845796302239597	-0.8965270428338531	-0.11919977169648073	0.8134370559018169	0.5217485984779989	-0.3781198439301336	-0.09838066067301102	0.006277117690971792	0.07109302883944338	0.38909957525324745	-0.541179015312824	0.11187865489963285	0.5670807877725415	-0.5007199186125605	0.11212403593339963	1.2527186914312818	-1.0017264539642916	0.10873096956197492	1.336640780914475	0.08350480464943608	1.5552486170218454	-0.17856516485975543	0.07596197749066554	-0.3583828293454652	-1.8474562096735976	0.06733324251703188	0.5862113937899672	0.31374238125997594	-0.6696422952456909	-0.05806354701257692	2.7379161767781843
0.3075210878748077	0.3593891537506811	0.934638045375071	-0.4775009849153379	-0.7365222099816602	-0.0741435842001044	-0.0978903689704032	-0.0320571583483842	0.5677176049014911	-0.3969461061919911	0.2952061747891942	-1.1833290734051742	-0.7753171955109146	-0.9051784678964203	-0.024745012411418504	0.8168069974198421	0.4857381647867176	-0.34195170111864537	-0.11848533463601774	-0.0006403522040676444	0.07391115029379598	0.394514530698227	-0.5304358023475751	0.14210212102365555	0.5576723789132693	-0.5491215855673663	0.10390960441103121	1.2849081392340405	-0.9650442828213377	0.07500498742602946	1.2431951099921232	-0.000984730459352523	1.5393678208841863	-0.10966236916200871	-0.028874323479610227	-0.38951743985779336	-1.8117619192665013	0.0598400283251216	0.5526397283037142	0.23739361805462128	-0.7567469201878063	-0.03416863447862378	2.7107766481141202
0.355495830233834	0.3655319631772086	0.9028893401282581	-0.4019666970134662	-0.7668244544862187	-0.1222740970439176	-0.18451788194026641	-0.020668227043266096	0.5229233658775204	-0.2432108091794532	0.2708163639600675	-1.2460534210250245	-0.7894453897397551	-0.9140083966162761	0.03418805203805441	0.8037433241160585	0.4371828359425929	-0.27583831488552446	-0.13682287831905793	0.000315326313541589	0.06733120737621245	0.4124417212500854	-0.4864474515314643	0.13961429699554012	0.5691244025235915	-0.5933372168650273	0.11136432814137302	1.3097411602030888	-0.9104583037869676	0.044550056344264025	1.1824945457465073	-0.0628071982291617	1.5198884596987574	-0.007236411101545881	-0.09214747979947091	-0.41621779265528147	-1.7510295708893833	0.03813397368196024	0.49835224041256715	0.1540450268565901	-0.8191904601305555	-0.05128007384527863	2.698369276522171
0.38030599647347085	0.3668744119231595	0.8762224961515533	-0.2795186208649015	-0.7950144742525282	-0.15766411268676273	-0.25984612044417854	-0.022287035222398464	0.4816756925889661	-0.10634979659173287	0.27069287529312	-1.2912240015083416	-0.7967719308436552	-0.9376400364971428	0.09253541397776185	0.7698316849816811	0.41229179901965585	-0.19665667988158292	-0.15573216375870602	0.0098991935726263	0.03287410437057661	0.42391123152884197	-0.4148627036247313	0.10602682596006537	0.5673355055593995	-0.6369612156306543	0.10574186570056492	1.3612952654822326	-0.8737682294547329	0.025784302722977815	1.1235627031234403	-0.13757910098695686	1.521921312451266	0.05396199074623077	-0.18687102120555377	-0.47631873244902473	-1.7072108051170296	0.012739379303494464	0.42578627562734833	0.05458014799877264	-0.8755980051415257	-0.11052542641850613	2.6989845356831306
0.4030185877400001	0.3465943035549051	0.8542647413334528	-0.11512794006640201	-0.8480040111592025	-0.17916318468365816	-0.30472504282729573	-0.024928880698529103	0.4259470150076166	-0.002003266778019297	0.2622959762382445	-1.3285155502701484	-0.7669285780158546	-0.9548951943074085	0.15588784730561434	0.7161755866215735	0.40330744688469145	-0.09066565182497566	-0.16070532017204284	0.031046762410420797	-0.014768471258509603	0.4319239657278886	-0.34479162556480386	0.07819784745093185	0.5767821587895516	-0.7006217172163496	0.09645720970863073	1.3644238714196741	-0.8637446723186804	-0.026232253682594065	1.0547489330954305	-0.16237298086984792	1.4999073184035316	0.08039497322435787	-0.28130305269194056	-0.5115101044087289	-1.667747302449333	-0.015540984687507356	0.4081710123330061	-0.03597319794497439	-0.9338970049328049	-0.13740499253667993	2.6899962167295954
0.42137192373144694	0.3296394779620732	0.8302726509068326	0.04365105822871167	-0.8956383401999279	-0.19392044904936995	-0.33978224055571604	-0.03040107016049286	0.3761045693183501	0.10505948745126319	0.2776772195576097	-1.3544968459176017	-0.7352340447321393	-0.9699529172926897	0.18656444705641034	0.646638675788916	0.41653094670163726	-0.0075219191795362576	-0.16998702169123378	0.05838294355506398	-0.06759303171521018	0.38867020650778394	-0.29348494349110565	0.03071183607426519	0.6011669458362803	-0.7771231155923211	0.07623108060924627	1.3289100835199985	-0.8303161092699467	-0.0486177616870314	0.9904913072019704	-0.18636464425800378	1.4611554442436154	0.1549959662468237	-0.40153529207102895	-0.545112190039586	-1.61564034093131	-0.0032676831879428284	0.35903540626438996	-0.07231138521479882	-0.9420787141804287	-0.20394677307687453	2.6818197276262756
0.44284994834771074	0.26425710362143257	0.7938165612519257	0.23463503581989528	-0.9470987844684184	-0.20953097506928337	-0.33219327347049515	-0.01838058268181357	0.35092842922738055	0.19093050289944832	0.2924522283496257	-1.3785883208088163	-0.6963390324117602	-0.9880225763304157	0.21909672179642103	0.5607511235867395	0.4192381471606056	0.08773273954851657	-0.18061412155320428	0.08227846992726846	-0.11110104643791155	0.3620613251052896	-0.26754462863571143	-0.035862575786264964	0.5979011261425211	-0.803914850378146	0.059145409450885554	1.2641884914861388	-0.8167293703327416	-0.052444165141105725	0.9250338933655883	-0.18357623862349093	1.4441157043020687	0.25408884911123647	-0.49788257927981183	-0.5646248599658048	-1.5772301535683213	-0.02046962642191271	0.3189521241671196	-0.11562589967833636	-0.966750544993442	-0.2822102115604076	2.6847349348156904
0.4575025191362544	0.21907910204373504	0.7638118157767733	0.4575971907510626	-0.9824013711010628	-0.22898763002365916	-0.32186738524018055	0.0016399191798650188	0.2846338722858271	0.28046284432507285	0.30258394606205624	-1.360702962431413	-0.6524357492849127	-0.9882736949623256	0.2518768877452292	0.45247548744001415	0.41201317418932587	0.16262054705560078	-0.17897756078790777	0.06532603622285882	-0.12530992618289	0.33641896794104537	-0.2342197459874523	-0.0932778036937692	0.6479889932429506	-0.8516609375709855	0.06032154076858267	1.2209653271428615	-0.8111585856936664	-0.0012911272900779868	0.8422733012009008	-0.15994960316456758	1.422020554496931	0.3272633820617284	-0.6027776641338946	-0.5695793179297288	-1.5641596118485317	-0.05941151425224413	0.282958424283149	-0.16462346563872501	-0.9904360076445924	-0.35839213774291656	2.7010261742137898
0.4753332775603739	0.151582057619932	0.7433190098968744	0.6666576674526132	-0.9960318718189844	-0.24743056851032358	-0.3076765336940744	0.04086622575580888	0.250313157944503	0.3737720568115169	0.2835860457234497	-1.3224185098224137	-0.6497812184997558	-0.9865012502044392	0.26449778363662346	0.36918000367607995	0.38975555973732157	0.2199501271401282	-0.17892663230265002	0.08005700946681364	-0.17057535391994053	0.34472199435475437	-0.19862358721651735	-0.13667295606689644	0.722309257152208	-0.8652669603819474	0.07426591464649465	1.1895915153137542	-0.7663311178133849	0.05353025076016974	0.7448946233246504	-0.11652914978382475	1.4132408871320319	0.4316544463938582	-0.6674774711857497	-0.5158137430134223	-1.5250535613843963	-0.10086871381494385	0.28616481945090955	-0.24902941007440288	-1.0083985486359544	-0.44423275161525294	2.692386998867165
0.5147065288331473	0.10054989768306007	0.7153645110350011	0.8681313291032217	-0.9801862358484599	-0.2407657625406165	-0.2770463577101697	0.06817319911583661	0.2266285595050391	0.4562473951648136	0.27076485352345275	-1.264998063826976	-0.6097795702526521	-0.9636863167497227	0.2750243873186046	0.2855959025224467	0.3905904555407135	0.263870758404352	-0.16742791616767783	0.10654562831676925	-0.23590901981630638	0.3548474283757023	-0.1750703971817697	-0.19254473519457893	0.7878973989371579	-0.8802544846697723	0.0714221103861472	1.1780303603350089	-0.7671850477770914	0.08860389529722701	0.7044440824319663	-0.05207997334405694	1.3849195072071132	0.5170467199137334	-0.6814230509690993	-0.493320463832431	-1.5602677003904006	-0.13485549545136055	0.286164999358856	-0.3024206672976629	-1.0189880516220347	-0.5377238948197427	2.6547703234298483
0.5417235292666067	0.048115788524684164	0.7095837020558199	1.042891353677733	-0.9771500355941866	-0.2269377209275895	-0.20934750716947947	0.11266374187217446	0.2004148439067836	0.5081030314813475	0.25561823867128786	-1.1950689615615055	-0.6177017789471317	-0.9383883165213323	0.28144474456163004	0.21880874093214073	0.4146955310400787	0.3362689114489247	-0.15795752359339138	0.16444141177795507	-0.31244001335871174	0.3448492240465547	-0.21971481972853768	-0.211847738888901	0.8130095630876276	-0.8814422484473228	0.0694423254651955	1.1416967797664581	-0.7686461739903852	0.11075657868175903	0.6552159156326456	0.03991102248869989	1.3760141473886756	0.619246720798696	-0.6869681581915639	-0.44130774779577947	-1.5538354696093044	-0.16622605289616849	0.30652991604912116	-0.3465987289447367	-1.008579416180068	-0.6024677953173722	2.6289010530104413
0.5953202045869402	0.0048457782295235115	0.6693544312722626	1.1733577818664016	-0.9647651237842373	-0.18198123738110603	-0.15584228684646	0.17274412778869108	0.1589194159806687	0.5562119931231574	0.22080967089870737	-1.1295722119879108	-0.5841051261252069	-0.9227096800468615	0.29001347139353995	0.17524268417511982	0.4494532446079667	0.4138276979265029	-0.16015977030473216	0.23683237958321265	-0.3926374616219909	0.3720320113142326	-0.22918979108436083	-0.21171871957778868	0.8317023251693445	-0.8422732256700136	0.06866593093837145	1.1073541638384627	-0.7701032522286815	0.1389354400294162	0.6308729263724897	0.1299468746039155	1.412866778884491	0.6772931608069453	-0.6679852810708616	-0.39464891086569825	-1.5480802269575833	-0.2184443521685734	0.3153687934455683	-0.3444982297260689	-0.9537832207291854	-0.6617061263578814	2.5954613273094673
0.6320863412976202	-0.02685954542086012	0.6494776085766196	1.2983340249532078	-0.9348569745413394	-0.11836470708229854	-0.09319494865657144	0.2333606014035059	0.19769706363283346	0.5901594162226864	0.177388434529029	-1.0721826189368775	-0.5516590989149892	-0.881549124553833	0.3128326843028885	0.09235357654514512	0.4478037795897246	0.4728591413617078	-0.14394816876364178	0.27732662661473445	-0.4530875773922166	0.3839144963919505	-0.2558046747793366	-0.19153261405490857	0.8482369596044771	-0.790692312727611	0.04775337226975536	1.0427240190994973	-0.789516183751216	0.12118234447032424	0.5887692285109309	0.21267682649922262	1.4727260778996893	0.7077252429364196	-0.6315977133447076	-0.3462126694281777	-1.569527525505451	-0.2622673065952428	0.2979447846075185	-0.3133866550842724	-0.9188675120059662	-0.6979323927523046	2.568854029753499
0.6645711138289186	-0.05308422196179263	0.6587730448571119	1.3312036665046671	-0.907415056984628	-0.06708430600259171	-0.04944128273797663	0.30825701824805574	0.23425179565137935	0.6065096545473536	0.15690512215201416	-0.9827888615155874	-0.5178280429217378	-0.8318935956686253	0.3182519520737825	0.029418863780690176	0.46085721361588095	0.5310057220709711	-0.13910552083216896	0.3557885455968496	-0.5280330354395499	0.401956038577583	-0.3092507432164734	-0.17282220453852565	0.8921218246464298	-0.735434580573864	0.02326607810640821	0.9661041179188479	-0.8035048287774339	0.09193085802256931	0.5368238362969342	0.30406633801543653	1.5099736014345753	0.7266430786026856	-0.5599087880931762	-0.2438474388824316	-1.5796868226282224	-0.2866875276917776	0.34847240473770136	-0.2460855791544807	-0.8587315963572854	-0.7220799190496012	2.519841221829618
0.7070475001682179	-0.022463183836985097	0.668538992278345	1.3224177367631782	-0.8527778869487717	-0.025867033543047795	-0.02873173804724926	0.3729650373022949	0.28360503516124813	0.6177848604772754	0.1587248752279102	-0.8841168445971654	-0.5210301167210907	-0.7861130184345069	0.317214142619762	-0.046174568356735037	0.4786948490315531	0.5751475162722299	-0.12233146808371262	0.4424038090413645	-0.5966189930687288	0.4262526955170543	-0.4057373813536282	-0.13174459329857313	0.9355918740648843	-0.6387369750492667	0.022026584999919423	0.9147753978917661	-0.8177546645713315	0.03731794910736175	0.49700519955862765	0.337277307745569	1.5567965146386533	0.8059389650255335	-0.5067205714951721	-0.14905459106465685	-1.5401517645702671	-0.2888520501916628	0.3754340752135403	-0.18065331898743517	-0.7776352832500426	-0.7516804770597759	2.474135343190709
0.727999675694914	-0.011171159702021252	0.6704528588508294	1.3252091140384996	-0.8024666272663735	0.026353412144470744	-0.02080605224528187	0.44372976235836353	0.3577666864275284	0.6198136270552599	0.14862058819477736	-0.8055137642406235	-0.5196019460795451	-0.759918324395523	0.3374701002745412	-0.11005140207060551	0.44517186279201815	0.6262333901905902	-0.12063528979611857	0.49319994639009224	-0.6584306512450341	0.48081673505508854	-0.4773916507593824	-0.09582582239634634	0.962898061250345	-0.5449037917508829	0.02095089092774232	0.8781529731907565	-0.8378981592005132	0.015745978717625154	0.4526112830796561	0.3863037749534126	1.6021338816005133	0.8763056607925821	-0.45541644512814916	-0.08310646682326195	-1.5434258553514506	-0.3092778754678246	0.4040361520240684	-0.13568956217969524	-0.7365716454875784	-0.7558535811034296	2.4298757138828697
0.7276455815229819	0.01616603453227958	0.6892744409808245	1.3195610163475426	-0.7516400043145121	0.06204795895282671	-0.04659873690036794	0.4905525448073882	0.4209232041878105	0.600609745264156	0.17370359770135058	-0.7266152435679674	-0.501683133593016	-0.7150175300992014	0.3677996147357695	-0.15938703830360051	0.42797632172324673	0.671958318165802	-0.11076737021705955	0.5433602317251152	-0.7293144280611032	0.5021900078641971	-0.5452458771777071	-0.07971896832552283	0.996297655780802	-0.46273974550915914	0.009162229737713285	0.8525541965907253	-0.8623084122375129	-0.014352215916355595	0.40141664422348444	0.4247645289021496	1.6167815061073898	0.9266669530608844	-0.3754829833977765	-0.039282105217210886	-1.5399060810308574	-0.33135230885292144	0.403813615363467	-0.08883987672795296	-0.660860770180762	-0.7449692189665361	2.3647845590041277
0.7196635483619388	0.03965453217971169	0.676529726168569	1.2673681830211287	-0.7205656389637183	0.11358501489473935	-0.0664701709356846	0.5378561279983236	0.5111036288754323	0.5836147886022234	0.21273027836071776	-0.6904907463839917	-0.4823403270527257	-0.6855933291026819	0.3701283884677608	-0.1721787721195737	0.4457605810230846	0.7141324169861453	-0.068601475343746	0.6191945608142388	-0.820837838368281	0.5444954028566271	-0.6379389578282797	-0.06152133271877993	1.0003657998003137	-0.3779283098028684	-0.015563287853531555	0.804098399559401	-0.860757652292137	-0.03236153691972294	0.3997590087411081	0.45972098316604393	1.6737914462742574	0.978394508696206	-0.27210538937566375	0.009590423660338201	-1.52733866067361	-0.33463066431681854	0.391018997796849	-0.028922287110454283	-0.62185626194882	-0.73606155728594	2.3319721563692304
0.6873296988493023	0.043614264240800095	0.665367019829531	1.2391521982439608	-0.7139393670454478	0.1740327499280716	-0.0648236356856293	0.5604208497786017	0.5734809980530658	0.555395047743248	0.270768726528668	-0.6508998741493068	-0.4407860583570174	-0.6553283471736014	0.3644003219413169	-0.17252521659677678	0.4850225160442564	0.7235756306166441	-0.04664831437139357	0.6826866887353384	-0.9054647316498559	0.5882389911122674	-0.759140197211632	-0.051872899646716875	0.984827280744913	-0.3263743632866734	-0.05520860179381565	0.7478803898696477	-0.9132116978279544	-0.06511667589937449	0.406633013516002	0.48508549537518403	1.6659708024328155	0.9969232410115891	-0.19596264285104567	0.027548199850032023	-1.5292914321446855	-0.32715608811406904	0.3554789405336231	0.04049817459809979	-0.6069680416389748	-0.7357620436297215	2.3179553179063968
0.6425218718073082	0.04381798487728704	0.6534922960275106	1.2388724479244888	-0.7381457282897357	0.22463824705337979	-0.08035408831037319	0.5589971637585275	0.6373886585956835	0.5432598396727565	0.29852389653801126	-0.6167765675014928	-0.4266876631438502	-0.6574542109050021	0.3908745516145581	-0.171097347302885	0.513489526877121	0.727344727220096	-0.050768869621270654	0.7078250129141643	-0.9719159878802529	0.6090800647757639	-0.8619053758048916	-0.04597528855127968	0.9777047254541651	-0.28174980582821474	-0.07453901676306021	0.6462423377518417	-0.8945910128405963	-0.10263184525295835	0.36146202436577135	0.4868234692460415	1.6429898672267558	0.9705312952193441	-0.143454122315802	0.11235063781942527	-1.508566982442332	-0.33460534338333736	0.335840530005442	0.07433955684083668	-0.5578001097693398	-0.7513954907126325	2.3146597428850626
0.6020127287683226	0.05591589975079303	0.6277141953166507	1.2304826609711585	-0.7489071080509724	0.30445000092064206	-0.09955703024412106	0.5180924537441653	0.6593449195375086	0.5577201128189384	0.32357861765711693	-0.6120057673588778	-0.3695299474109683	-0.6694412925780324	0.39385538700447287	-0.18404935216204918	0.5313776776295001	0.7196394104937986	-0.06838008901488517	0.7104443135856383	-0.9928113282297201	0.6304037497536248	-0.867093776482523	-0.05036926866824922	0.9669582040483098	-0.2384269537008037	-0.1108615804679602	0.5747749928350527	-0.8669250313415213	-0.16862078261189078	0.32705129996904175	0.4965054016680773	1.6012787770347068	0.9177663053810777	-0.08658127958281871	0.2034943573719946	-1.4882258221898332	-0.3299644098274237	0.3052369479401184	0.09958743837209533	-0.5427698165667536	-0.7589774009280976	2.29612390749375
0.5531251210497178	0.027229533287052556	0.6177249255786161	1.2614450996146809	-0.7822761738233889	0.39201753902754743	-0.13332728096140167	0.484957501303979	0.6985712330033996	0.5745145156220035	0.3639111456867246	-0.5964077652516745	-0.3264540386798708	-0.6843008738940201	0.387194595340781	-0.21082384410183672	0.556299656137215	0.6958189254087106	-0.07032279711267056	0.6886148650711589	-0.9816950039433141	0.6436094106343246	-0.914178512632032	-0.054868605666778245	0.9578015767478055	-0.20278666317365887	-0.14012690046646004	0.5082916086239029	-0.8323304587328643	-0.20341107537592698	0.2969963667688205	0.5161280606468919	1.5249755401018221	0.8738033881289866	-0.04974487348030829	0.2999000208651784	-1.448017672975274	-0.29699380700241085	0.31697120700955533	0.0930219923486354	-0.5815431678916887	-0.7690640165123798	2.2820957147672774
0.5237675388955381	0.008288740581856571	0.5697126731669779	1.2330296821280111	-0.8064412169667803	0.4565968086130425	-0.15721081051947478	0.4517944716244907	0.7075524281475749	0.569185108417563	0.38615632915661624	-0.5701445547203005	-0.2602646290728873	-0.6931112950870012	0.35414579703299487	-0.25368825365855624	0.6069905543418387	0.6900152025355031	-0.1085585611228713	0.6695333656067273	-0.9641795672191333	0.6645016887881823	-0.9321237783485573	-0.059282679923511515	0.9288055902962105	-0.18764948340769488	-0.14217946334167525	0.4590981367470982	-0.7692393950881965	-0.21748314946816488	0.26814007199573464	0.5513260377582023	1.459848044785941	0.837044657179514	-0.02347696596644577	0.4073288638947153	-1.4029281107190583	-0.2911957587648678	0.34215500538278887	0.0558488034290248	-0.6384120339915872	-0.7921902371118685	2.271971259808324
[truncated: 137 more rows]
