# Supplementary material for: Obesity dysregulates feeding-evoked response dynamics in hypothalamic satiety neurons
Source: Sci Rep. 2025 Oct 14;15:35837. doi: 10.1038/s41598-025-19800-2 (PMC12521569; doi:10.1038/s41598-025-19800-2)
Supplement: Supplementary file 4 — Supplementary Material 4. [file 41598_2025_19800_MOESM4_ESM.zip › Fig 3_1/Fig 3b/NCD to_NCD_1st_MPK176_mean_licking_10.csv]

0.13513513513513514
0.06756756756756757
0.04504504504504504
0.033783783783783786
0.05405405405405406
0.06756756756756757
0.05791505791505791
0.05067567567567568
0.06006006006006006
0.05405405405405406
0.04054054054054054
0.04054054054054054
0.04054054054054054
0.04054054054054054
0.02702702702702703
0.013513513513513514
0.013513513513513514
0.013513513513513514
0.0
0.0
0.0
0.0
0.0
0.0
0.0
0.0
0.0
0.013513513513513514
0.013513513513513514
0.02702702702702703
0.04054054054054054
0.05405405405405406
0.08108108108108109
0.08108108108108109
0.09459459459459459
0.09459459459459459
0.09459459459459459
0.0945945945945946
0.10810810810810811
0.10810810810810811
0.09459459459459459
0.0945945945945946
0.08108108108108109
0.08108108108108109
0.06756756756756757
0.06756756756756757
0.08108108108108109
0.08108108108108109
0.06756756756756757
0.05405405405405406
0.05405405405405406
0.04054054054054054
0.02702702702702703
0.02702702702702703
0.02702702702702703
0.02702702702702703
0.013513513513513514
0.0
0.0
0.0
0.0
0.0
0.0
0.013513513513513514
0.013513513513513514
0.013513513513513514
0.013513513513513514
0.013513513513513514
0.013513513513513514
0.013513513513513514
0.013513513513513514
0.013513513513513514
0.013513513513513514
0.0
0.013513513513513514
0.013513513513513514
0.013513513513513514
0.02702702702702703
0.02702702702702703
0.02702702702702703
0.02702702702702703
0.04054054054054054
0.06756756756756757
0.08108108108108109
0.08108108108108109
0.08108108108108109
0.09459459459459459
0.08108108108108109
0.08108108108108109
0.08108108108108109
0.08108108108108109
0.08108108108108109
0.06756756756756757
0.06756756756756757
0.05405405405405406
0.05405405405405406
0.04054054054054054
0.05405405405405406
0.06756756756756757
0.08108108108108109
0.09459459459459459
0.09459459459459459
0.4324324324324327
0.8513513513513511
1.4999999999999987
2.1891891891891895
2.770270270270271
3.4459459459459456
4.175675675675677
4.797297297297298
5.432432432432435
6.094594594594596
6.405405405405407
6.689189189189188
6.60810810810811
6.662162162162163
6.689189189189189
6.77027027027027
6.743243243243244
6.6486486486486465
6.675675675675677
6.8108108108108105
6.702702702702704
6.635135135135136
6.851351351351351
6.797297297297296
6.9054054054054035
6.810810810810808
6.756756756756758
6.986486486486486
7.1486486486486465
7.05405405405405
7.270270270270267
7.243243243243239
7.162162162162158
7.202702702702699
7.216216216216212
7.324324324324319
7.378378378378373
7.2162162162162105
7.135135135135129
7.162162162162157
7.027027027027023
7.081081081081079
6.918918918918914
6.918918918918916
6.945945945945946
6.770270270270271
6.837837837837839
6.837837837837836
6.675675675675679
6.662162162162168
6.608108108108109
6.486486486486492
6.63513513513514
6.418918918918925
6.25675675675676
6.148648648648648
5.797297297297302
5.729729729729732
5.594594594594597
5.189189189189189
5.013513513513513
4.702702702702704
4.189189189189189
3.891891891891891
3.337837837837838
2.9729729729729737
2.608108108108108
2.0810810810810803
1.7162162162162153
1.4054054054054048
1.0270270270270268
0.8243243243243242
0.6486486486486487
0.45945945945945943
0.43243243243243246
0.3108108108108108
0.28378378378378377
0.28378378378378377
0.22972972972972974
0.28378378378378377
0.28378378378378377
0.28378378378378377
0.2972972972972973
0.28378378378378377
0.2972972972972973
0.32432432432432434
0.2972972972972973
0.3108108108108108
0.28378378378378377
0.2567567567567568
0.2702702702702703
0.2702702702702703
0.2972972972972973
0.2972972972972973
0.31081081081081086
0.2702702702702703
0.28378378378378377
0.3108108108108108
0.32432432432432434
0.2972972972972973
0.32432432432432434
0.3108108108108108
0.3108108108108108
0.32432432432432434
0.2972972972972973
0.2972972972972973
0.2702702702702703
0.24324324324324323
0.21621621621621623
0.2162162162162162
0.16216216216216217
0.13513513513513514
0.10810810810810811
0.08108108108108109
0.09459459459459459
0.12162162162162161
0.13513513513513514
0.12162162162162161
0.13513513513513514
0.12162162162162161
0.12162162162162161
0.13513513513513514
0.14864864864864863
0.17567567567567569
0.14864864864864868
0.14864864864864866
0.16216216216216217
0.18918918918918917
0.18918918918918917
0.18918918918918917
0.17567567567567569
0.16216216216216217
0.13513513513513514
0.10810810810810811
0.10810810810810811
0.08108108108108109
0.05405405405405406
0.02702702702702703
0.013513513513513514
0.013513513513513514
0.013513513513513514
0.013513513513513514
0.013513513513513514
0.013513513513513514
0.013513513513513514
0.013513513513513514
0.02702702702702703
0.013513513513513514
0.013513513513513514
0.013513513513513514
0.013513513513513514
0.02702702702702703
0.02702702702702703
0.02702702702702703
0.02702702702702703
0.02702702702702703
0.013513513513513514
0.013513513513513514
0.013513513513513514
0.013513513513513514
0.013513513513513514
0.0
0.0
0.0
0.0
0.0
0.0
0.0
0.0
0.0
0.0
0.0
0.0
0.0
0.0
0.0
0.0
0.0
0.0
0.0
0.0
0.0
0.0
0.0
0.0
0.0
0.0
0.0
0.0
0.0
0.0
0.0
0.0
0.0
0.0
0.0
0.013513513513513514
0.02702702702702703
0.04054054054054054
0.05405405405405406
0.05405405405405406
0.06756756756756757
0.08108108108108109
0.08108108108108109
0.09459459459459459
0.10810810810810811
0.09459459459459459
0.09459459459459459
0.1081081081081081
0.10810810810810811
0.13513513513513514
0.13513513513513514
0.13513513513513514
0.14864864864864866
0.13513513513513514
0.13513513513513514
0.13513513513513514
0.13513513513513514
0.10810810810810811
0.1081081081081081
0.08108108108108109
0.06756756756756757
0.05405405405405406
0.04054054054054054
0.04054054054054054
0.02702702702702703
0.04054054054054054
0.05405405405405406
0.06756756756756757
0.08108108108108109
0.08108108108108109
0.08108108108108109
0.08108108108108109
0.08108108108108109
0.08108108108108109
0.08108108108108109
0.06756756756756757
0.05405405405405406
0.04054054054054054
0.013513513513513514
0.013513513513513514
0.02702702702702703
0.04054054054054054
0.04054054054054054
0.05405405405405406
0.06756756756756757
0.08108108108108109
0.08108108108108109
0.09459459459459459
0.09459459459459459
0.10810810810810811
0.09459459459459459
0.09459459459459459
0.10810810810810811
0.09459459459459459
0.09459459459459459
0.09459459459459459
0.08108108108108109
0.06756756756756757
0.06756756756756757
0.05405405405405406
0.05405405405405406
0.04054054054054054
0.02702702702702703
0.02702702702702703
0.013513513513513514
0.0
0.0
0.0
0.0
0.0
0.0
0.0
0.0
0.0
0.0
0.0
0.0
0.013513513513513514
0.02702702702702703
0.04054054054054054
0.04054054054054054
0.05405405405405406
0.05405405405405406
0.05405405405405406
0.05405405405405406
0.05405405405405406
0.06756756756756757
0.06756756756756757
0.06756756756756757
0.05405405405405406
0.08108108108108109
0.09459459459459459
0.10810810810810811
0.12162162162162161
0.13513513513513514
0.16216216216216217
0.17567567567567566
0.17567567567567566
0.17567567567567569
0.17567567567567569
0.16216216216216217
0.14864864864864866
0.14864864864864866
0.14864864864864866
0.13513513513513514
0.12162162162162163
0.09459459459459459
0.09459459459459459
0.09459459459459459
0.10810810810810811
0.10810810810810811
0.09459459459459459
0.09459459459459459
0.09459459459459459
0.09459459459459459
0.08108108108108109
0.09459459459459459
0.09459459459459459
0.08108108108108109
0.08108108108108109
0.06756756756756757
0.06756756756756757
0.05405405405405406
0.04054054054054054
0.04054054054054054
0.04054054054054054
0.02702702702702703
0.013513513513513514
0.013513513513513514
0.0
0.0
0.0
0.0
0.013513513513513514
0.013513513513513514
0.02702702702702703
0.02702702702702703
0.04054054054054054
0.05405405405405406
0.06756756756756757
0.08108108108108109
0.09459459459459459
0.09459459459459459
0.08108108108108109
0.08108108108108109
0.06756756756756757
0.08108108108108109
0.0945945945945946
0.1081081081081081
0.12162162162162161
0.12162162162162161
0.13513513513513514
0.14864864864864866
0.16216216216216217
0.17567567567567569
0.17567567567567569
0.1891891891891892
0.1756756756756757
0.16216216216216217
0.14864864864864866
0.13513513513513514
0.1081081081081081
0.1081081081081081
0.09459459459459459
0.09459459459459459
0.1081081081081081
0.08108108108108109
0.08108108108108109
0.08108108108108109
0.08108108108108109
0.09459459459459459
0.10810810810810811
0.10810810810810811
0.10810810810810811
0.09459459459459459
0.0945945945945946
0.10810810810810811
0.10810810810810811
0.09459459459459459
0.08108108108108109
0.06756756756756757
0.05405405405405406
0.04054054054054054
0.04054054054054054
0.04054054054054054
0.02702702702702703
0.02702702702702703
0.013513513513513514
0.02702702702702703
0.02702702702702703
0.04054054054054054
0.04054054054054054
0.05405405405405406
0.06756756756756757
0.08108108108108109
0.09459459459459459
0.09459459459459459
0.10810810810810811
0.09459459459459459
0.10810810810810811
0.10810810810810811
0.10810810810810811
0.09459459459459459
0.08108108108108109
0.06756756756756757
0.05405405405405406
0.04054054054054054
0.02702702702702703
0.04054054054054054
0.05405405405405406
0.05405405405405406
0.05405405405405406
0.05405405405405406
0.05405405405405406
0.05405405405405406
0.06756756756756757
0.06756756756756757
0.08108108108108109
0.06756756756756757
0.04054054054054054
0.02702702702702703
0.02702702702702703
0.02702702702702703
0.02702702702702703
0.02702702702702703
0.013513513513513514
0.013513513513513514
0.0
0.0
0.0
0.0
0.013513513513513514
0.02702702702702703
0.09459459459459459
0.14864864864864863
0.2567567567567568
0.391891891891892
0.527027027027027
0.6351351351351351
0.7027027027027027
0.7432432432432433
0.7837837837837838
0.7972972972972974
0.797297297297297
0.8108108108108109
0.7702702702702703
0.6621621621621621
0.5675675675675674
0.5135135135135136
0.49999999999999994
0.49999999999999994
0.44594594594594583
0.4594594594594595
0.4324324324324325
0.3918918918918919
0.33783783783783783
0.3648648648648648
0.35135135135135137
0.32432432432432434
0.28378378378378377
0.2702702702702703
0.2972972972972973
0.2702702702702703
0.2702702702702703
0.2702702702702703
0.2702702702702703
0.21621621621621623
0.20270270270270271
0.17567567567567566
0.16216216216216217
0.14864864864864866
0.12162162162162161
0.12162162162162163
0.10810810810810811
0.12162162162162163
0.12162162162162163
0.14864864864864866
0.16216216216216217
0.16216216216216217
0.17567567567567566
0.17567567567567569
0.17567567567567569
0.17567567567567569
0.17567567567567569
0.13513513513513511
0.13513513513513511
0.1081081081081081
0.09459459459459459
0.10810810810810811
0.09459459459459459
0.08108108108108109
0.09459459459459459
0.08108108108108109
0.06756756756756757
0.06756756756756757
0.06756756756756757
0.09459459459459459
0.08108108108108109
