# Supplementary material for: Obesity dysregulates feeding-evoked response dynamics in hypothalamic satiety neurons
Source: Sci Rep. 2025 Oct 14;15:35837. doi: 10.1038/s41598-025-19800-2 (PMC12521569; doi:10.1038/s41598-025-19800-2)
Supplement: Supplementary file 4 — Supplementary Material 4. [file 41598_2025_19800_MOESM4_ESM.zip › Fig 3_1/Fig 3b/NCD to_NCD_1st_MPK176_mean_licking_11.csv]

0.20833333333333331
0.10416666666666666
0.1388888888888889
0.10416666666666666
0.08333333333333333
0.10416666666666666
0.08928571428571427
0.078125
0.06944444444444445
0.06250000000000001
0.041666666666666664
0.041666666666666664
0.020833333333333332
0.020833333333333332
0.020833333333333332
0.020833333333333332
0.020833333333333332
0.020833333333333332
0.020833333333333332
0.06250000000000001
0.08333333333333333
0.10416666666666666
0.10416666666666666
0.12499999999999999
0.16666666666666666
0.14583333333333331
0.14583333333333331
0.14583333333333331
0.14583333333333331
0.12499999999999999
0.10416666666666666
0.10416666666666666
0.10416666666666666
0.10416666666666666
0.08333333333333333
0.10416666666666666
0.12500000000000003
0.12500000000000003
0.14583333333333331
0.12499999999999999
0.12499999999999999
0.10416666666666666
0.10416666666666666
0.08333333333333333
0.06250000000000001
0.06250000000000001
0.041666666666666664
0.06250000000000001
0.041666666666666664
0.06249999999999999
0.06249999999999999
0.08333333333333333
0.10416666666666666
0.12499999999999999
0.12499999999999999
0.10416666666666666
0.12500000000000003
0.10416666666666666
0.10416666666666666
0.10416666666666666
0.12500000000000003
0.10416666666666666
0.08333333333333333
0.06250000000000001
0.08333333333333333
0.08333333333333333
0.08333333333333333
0.08333333333333333
0.10416666666666666
0.08333333333333333
0.06249999999999999
0.08333333333333333
0.08333333333333333
0.08333333333333333
0.06249999999999999
0.06249999999999999
0.041666666666666664
0.041666666666666664
0.020833333333333332
0.020833333333333332
0.041666666666666664
0.020833333333333332
0.020833333333333332
0.020833333333333332
0.020833333333333332
0.020833333333333332
0.020833333333333332
0.020833333333333332
0.020833333333333332
0.020833333333333332
0.0
0.0
0.0
0.0
0.0
0.0
0.0
0.0
0.0
0.0
0.0
0.08333333333333333
0.5208333333333335
0.8750000000000002
0.9999999999999998
1.0416666666666665
1.0416666666666665
1.0624999999999998
1.0833333333333333
1.125
1.1666666666666665
1.125
0.7291666666666667
0.375
0.29166666666666663
0.25000000000000006
0.2708333333333333
0.29166666666666663
0.29166666666666663
0.27083333333333337
0.22916666666666669
0.20833333333333331
0.16666666666666666
0.1875
0.14583333333333331
0.14583333333333331
0.12499999999999999
0.08333333333333333
0.06249999999999999
0.041666666666666664
0.041666666666666664
0.020833333333333332
0.020833333333333332
0.0
0.0
0.0
0.020833333333333332
0.020833333333333332
0.041666666666666664
0.06249999999999999
0.06249999999999999
0.06249999999999999
0.08333333333333333
0.08333333333333333
0.08333333333333333
0.08333333333333333
0.06250000000000001
0.06250000000000001
0.041666666666666664
0.020833333333333332
0.020833333333333332
0.020833333333333332
0.0
0.0
0.0
0.0
0.0
0.0
0.020833333333333332
0.041666666666666664
0.08333333333333333
0.22916666666666666
0.31249999999999994
0.5208333333333334
0.7708333333333333
0.9375
1.1458333333333333
1.416666666666667
1.708333333333333
1.958333333333334
2.270833333333334
2.479166666666667
2.770833333333333
2.854166666666667
3.1249999999999996
3.2499999999999996
3.3749999999999996
3.4791666666666665
3.458333333333334
3.541666666666667
3.458333333333334
3.499999999999999
3.4791666666666665
3.4791666666666665
3.208333333333334
3.145833333333334
3.062500000000001
2.937499999999999
2.791666666666667
2.604166666666667
2.5208333333333326
2.333333333333333
2.2291666666666665
2.125
2.0833333333333326
2.104166666666666
2.083333333333334
2.020833333333333
2.0416666666666665
2.0208333333333335
1.9583333333333333
1.9999999999999998
1.8958333333333333
1.8749999999999998
1.8541666666666665
1.729166666666667
1.708333333333333
1.6249999999999998
1.5
1.5208333333333333
1.4999999999999996
1.395833333333333
1.3541666666666665
1.3333333333333333
1.3124999999999998
1.3333333333333333
1.2500000000000002
1.1875000000000002
1.2916666666666665
1.1874999999999996
1.145833333333333
1.041666666666667
1.0208333333333335
0.9791666666666671
0.8958333333333335
0.8333333333333336
0.854166666666667
0.9375000000000001
0.8125
0.8333333333333333
0.8541666666666665
0.895833333333333
0.8958333333333335
0.8333333333333336
0.7916666666666667
0.7500000000000001
0.6666666666666667
0.5833333333333334
0.6249999999999999
0.6041666666666667
0.5625
0.5208333333333335
0.4791666666666667
0.5208333333333335
0.49999999999999994
0.5416666666666667
0.5208333333333334
0.5208333333333334
0.4791666666666667
0.45833333333333337
0.41666666666666663
0.43750000000000006
0.4166666666666668
0.37500000000000006
0.39583333333333337
0.35416666666666674
0.375
0.37500000000000006
0.35416666666666674
0.41666666666666663
0.4791666666666667
0.45833333333333337
0.45833333333333337
0.43750000000000006
0.43750000000000006
0.41666666666666663
0.39583333333333337
0.35416666666666674
0.3750000000000001
0.31250000000000006
0.25000000000000006
0.27083333333333337
0.24999999999999997
0.22916666666666669
0.22916666666666669
0.27083333333333337
0.27083333333333337
0.31250000000000006
0.35416666666666674
0.35416666666666674
0.39583333333333337
0.35416666666666674
0.37500000000000006
0.39583333333333337
0.35416666666666674
0.2916666666666667
0.24999999999999997
0.20833333333333331
0.14583333333333331
0.12499999999999999
0.08333333333333333
0.08333333333333333
0.06250000000000001
0.08333333333333333
0.12500000000000003
0.16666666666666666
0.22916666666666666
0.22916666666666666
0.22916666666666666
0.22916666666666666
0.22916666666666666
0.20833333333333331
0.20833333333333331
0.1875
0.16666666666666666
0.12500000000000003
0.08333333333333333
0.10416666666666666
0.10416666666666666
0.14583333333333331
0.14583333333333331
0.16666666666666666
0.20833333333333331
0.20833333333333331
0.1875
0.20833333333333331
0.1875
0.16666666666666666
0.16666666666666666
0.12500000000000003
0.14583333333333331
0.12500000000000003
0.10416666666666666
0.08333333333333333
0.08333333333333333
0.06250000000000001
0.08333333333333333
0.08333333333333333
0.12500000000000003
0.12500000000000003
0.10416666666666666
0.10416666666666666
0.08333333333333333
0.10416666666666666
0.12500000000000003
0.12500000000000003
0.14583333333333331
0.1875
0.14583333333333331
0.14583333333333331
0.14583333333333331
0.16666666666666666
0.16666666666666666
0.14583333333333331
0.14583333333333331
0.14583333333333331
0.10416666666666666
0.06250000000000001
0.06250000000000001
0.041666666666666664
0.041666666666666664
0.041666666666666664
0.041666666666666664
0.041666666666666664
0.020833333333333332
0.020833333333333332
0.020833333333333332
0.020833333333333332
0.020833333333333332
0.020833333333333332
0.020833333333333332
0.0
0.0
0.0
0.0
0.0
0.0
0.0
0.0
0.0
0.0
0.0
0.0
0.0
0.0
0.0
0.0
0.0
0.0
0.0
0.0
0.0
0.0
0.0
0.0
0.0
0.0
0.020833333333333332
0.020833333333333332
0.020833333333333332
0.020833333333333332
0.020833333333333332
0.041666666666666664
0.041666666666666664
0.06250000000000001
0.08333333333333333
0.10416666666666666
0.08333333333333333
0.10416666666666666
0.10416666666666666
0.12500000000000003
0.12500000000000003
0.10416666666666666
0.10416666666666666
0.08333333333333333
0.06250000000000001
0.041666666666666664
0.041666666666666664
0.020833333333333332
0.020833333333333332
0.020833333333333332
0.020833333333333332
0.020833333333333332
0.020833333333333332
0.020833333333333332
0.020833333333333332
0.020833333333333332
0.020833333333333332
0.020833333333333332
0.020833333333333332
0.0
0.0
0.0
0.0
0.0
0.0
0.0
0.0
0.0
0.0
0.0
0.0
0.020833333333333332
0.020833333333333332
0.041666666666666664
0.08333333333333333
0.08333333333333333
0.08333333333333333
0.10416666666666666
0.10416666666666666
0.10416666666666666
0.10416666666666666
0.08333333333333333
0.08333333333333333
0.06250000000000001
0.041666666666666664
0.041666666666666664
0.06249999999999999
0.06250000000000001
0.06250000000000001
0.08333333333333333
0.08333333333333333
0.10416666666666666
0.10416666666666666
0.12500000000000003
0.10416666666666666
0.10416666666666666
0.08333333333333333
0.06249999999999999
0.06249999999999999
0.041666666666666664
0.041666666666666664
0.020833333333333332
0.020833333333333332
0.0
0.020833333333333332
0.020833333333333332
0.020833333333333332
0.020833333333333332
0.020833333333333332
0.020833333333333332
0.020833333333333332
0.020833333333333332
0.041666666666666664
0.041666666666666664
0.020833333333333332
0.041666666666666664
0.06249999999999999
0.06249999999999999
0.08333333333333333
0.08333333333333333
0.08333333333333333
0.12499999999999999
0.10416666666666666
0.12499999999999999
0.12499999999999999
0.10416666666666666
0.08333333333333333
0.08333333333333333
0.06250000000000001
0.06250000000000001
0.06250000000000001
0.020833333333333332
0.020833333333333332
0.0
0.0
0.0
0.0
0.0
0.0
0.0
0.0
0.0
0.0
0.0
0.0
0.0
0.0
0.0
0.0
0.0
0.0
0.0
0.0
0.0
0.0
0.0
0.0
0.0
0.0
0.0
0.0
0.0
0.0
0.0
0.0
0.0
0.0
0.0
0.0
0.0
0.020833333333333332
0.020833333333333332
0.020833333333333332
0.020833333333333332
0.020833333333333332
0.041666666666666664
0.041666666666666664
0.041666666666666664
0.041666666666666664
0.041666666666666664
0.020833333333333332
0.041666666666666664
0.041666666666666664
0.041666666666666664
0.041666666666666664
0.020833333333333332
0.020833333333333332
0.020833333333333332
0.020833333333333332
0.020833333333333332
0.020833333333333332
0.0
0.0
0.020833333333333332
0.06250000000000001
0.06250000000000001
0.06250000000000001
0.10416666666666666
0.10416666666666666
0.12499999999999999
0.12499999999999999
0.12499999999999999
0.12499999999999999
0.10416666666666666
0.06250000000000001
0.06250000000000001
0.08333333333333333
0.06250000000000001
0.06250000000000001
0.06250000000000001
0.06250000000000001
0.06250000000000001
0.08333333333333333
0.12499999999999999
0.12499999999999999
0.12499999999999999
0.10416666666666666
0.08333333333333333
0.08333333333333333
0.06250000000000001
0.06250000000000001
0.08333333333333333
0.06250000000000001
0.06250000000000001
0.08333333333333333
0.08333333333333333
0.08333333333333333
0.08333333333333333
0.10416666666666666
0.10416666666666666
0.12500000000000003
0.12500000000000003
0.12500000000000003
0.10416666666666666
0.08333333333333333
0.08333333333333333
0.10416666666666666
0.12499999999999999
0.10416666666666666
0.10416666666666666
