# Supplementary material for: Obesity dysregulates feeding-evoked response dynamics in hypothalamic satiety neurons
Source: Sci Rep. 2025 Oct 14;15:35837. doi: 10.1038/s41598-025-19800-2 (PMC12521569; doi:10.1038/s41598-025-19800-2)
Supplement: Supplementary file 4 — Supplementary Material 4. [file 41598_2025_19800_MOESM4_ESM.zip › Fig 3_1/Fig 3b/NCD to_NCD_1st_MPK176_mean_licking_12.csv]

0.0
0.0
0.0
0.0
0.0
0.0
0.0
0.0
0.0
0.0
0.0
0.0
0.0
0.0
0.0
0.0
0.0
0.0
0.0
0.0
0.0
0.0
0.0
0.0
0.0
0.0
0.0
0.0
0.0
0.0
0.0
0.0
0.0
0.0
0.0
0.0
0.0
0.0
0.0
0.0
0.0
0.0
0.0
0.0
0.0
0.0
0.0
0.0
0.0
0.0
0.0
0.0
0.0
0.0
0.0
0.0
0.0
0.0
0.0
0.0
0.0
0.0
0.0
0.0
0.0
0.0
0.0
0.0
0.0
0.0
0.0
0.0
0.0
0.0
0.0
0.0
0.0
0.0
0.0
0.0
0.0
0.0
0.0
0.01785714285714286
0.03571428571428572
0.053571428571428575
0.053571428571428575
0.053571428571428575
0.053571428571428575
0.053571428571428575
0.053571428571428575
0.053571428571428575
0.053571428571428575
0.03571428571428572
0.01785714285714286
0.0
0.0
0.0
0.0
0.0
0.0
0.0
0.14285714285714285
0.30357142857142866
0.6250000000000002
1.0714285714285712
1.714285714285714
2.3750000000000004
2.8392857142857157
3.4821428571428577
4.142857142857143
4.892857142857144
5.30357142857143
5.803571428571429
6.178571428571427
6.3928571428571415
6.3392857142857135
6.339285714285713
6.607142857142856
6.625000000000002
6.535714285714288
6.428571428571431
6.410714285714285
6.3392857142857135
6.2678571428571415
6.214285714285715
6.0892857142857135
5.892857142857144
5.714285714285715
5.428571428571429
5.321428571428571
5.125
4.946428571428575
4.767857142857142
4.482142857142858
4.267857142857144
4.071428571428572
3.9107142857142856
3.6607142857142843
3.5892857142857153
3.4821428571428577
3.3035714285714284
3.196428571428572
3.2142857142857153
3.142857142857144
3.1249999999999996
3.1249999999999996
3.1964285714285707
3.2321428571428563
3.178571428571428
3.2321428571428568
3.3392857142857135
3.428571428571429
3.303571428571428
3.3571428571428568
3.3571428571428568
3.339285714285714
3.3749999999999996
3.374999999999999
3.3928571428571432
3.392857142857144
3.321428571428572
3.375000000000001
3.357142857142858
3.428571428571429
3.3928571428571432
3.4285714285714293
3.339285714285714
3.2678571428571423
3.2678571428571432
3.1607142857142865
3.107142857142856
2.8392857142857144
2.7857142857142856
2.517857142857143
2.339285714285714
2.1607142857142856
1.9821428571428577
1.8571428571428572
1.678571428571429
1.5000000000000004
1.4285714285714288
1.3928571428571428
1.3214285714285716
1.3035714285714286
1.1964285714285714
1.232142857142857
1.1607142857142858
1.1071428571428574
1.0892857142857144
1.0714285714285716
0.9464285714285715
0.9107142857142858
0.7857142857142858
0.732142857142857
0.6964285714285714
0.625
0.5892857142857144
0.5535714285714287
0.5000000000000001
0.44642857142857145
0.4107142857142857
0.44642857142857145
0.44642857142857145
0.44642857142857145
0.4642857142857143
0.517857142857143
0.5535714285714287
0.5535714285714287
0.6071428571428572
0.6428571428571429
0.732142857142857
0.7142857142857142
0.7857142857142858
0.7678571428571428
0.8035714285714286
0.7500000000000002
0.7321428571428574
0.7500000000000002
0.7142857142857144
0.6964285714285714
0.6428571428571429
0.6071428571428573
0.5892857142857143
0.6071428571428572
0.5892857142857143
0.5714285714285715
0.5535714285714287
0.4821428571428572
0.5178571428571428
0.46428571428571436
0.4464285714285715
0.46428571428571436
0.3750000000000001
0.375
0.3571428571428571
0.3571428571428571
0.3571428571428571
0.3928571428571429
0.32142857142857145
0.33928571428571425
0.3392857142857143
0.30357142857142866
0.3392857142857143
0.28571428571428575
0.26785714285714285
0.23214285714285715
0.21428571428571433
0.17857142857142855
0.19642857142857145
0.16071428571428573
0.14285714285714285
0.14285714285714285
0.12499999999999999
0.14285714285714288
0.14285714285714288
0.14285714285714288
0.14285714285714285
0.17857142857142855
0.1607142857142857
0.1964285714285715
0.17857142857142855
0.16071428571428573
0.14285714285714285
0.125
0.10714285714285716
0.10714285714285716
0.12499999999999999
0.10714285714285716
0.12499999999999999
0.08928571428571427
0.10714285714285715
0.14285714285714288
0.14285714285714288
0.16071428571428573
0.16071428571428573
0.14285714285714288
0.10714285714285716
0.08928571428571427
0.10714285714285715
0.10714285714285715
0.10714285714285715
0.07142857142857144
0.08928571428571427
0.07142857142857144
0.07142857142857144
0.08928571428571427
0.08928571428571427
0.08928571428571427
0.05357142857142858
0.05357142857142858
0.03571428571428572
0.03571428571428572
0.03571428571428572
0.05357142857142858
0.05357142857142858
0.03571428571428572
0.03571428571428572
0.05357142857142858
0.05357142857142858
0.05357142857142858
0.05357142857142858
0.05357142857142858
0.03571428571428572
0.01785714285714286
0.03571428571428572
0.03571428571428572
0.03571428571428572
0.01785714285714286
0.01785714285714286
0.01785714285714286
0.01785714285714286
0.01785714285714286
0.01785714285714286
0.03571428571428572
0.01785714285714286
0.01785714285714286
0.01785714285714286
0.01785714285714286
0.01785714285714286
0.01785714285714286
0.01785714285714286
0.03571428571428572
0.05357142857142858
0.03571428571428572
0.053571428571428575
0.053571428571428575
0.053571428571428575
0.053571428571428575
0.053571428571428575
0.07142857142857144
0.08928571428571427
0.07142857142857144
0.05357142857142858
0.05357142857142858
0.03571428571428572
0.03571428571428572
0.03571428571428572
0.03571428571428572
0.03571428571428572
0.01785714285714286
0.01785714285714286
0.03571428571428572
0.053571428571428575
0.053571428571428575
0.07142857142857144
0.07142857142857144
0.07142857142857144
0.07142857142857144
0.07142857142857144
0.07142857142857144
0.053571428571428575
0.03571428571428572
0.01785714285714286
0.01785714285714286
0.0
0.0
0.0
0.0
0.0
0.0
0.0
0.0
0.0
0.0
0.0
0.0
0.0
0.0
0.0
0.0
0.0
0.0
0.0
0.0
0.0
0.0
0.0
0.01785714285714286
0.01785714285714286
0.01785714285714286
0.01785714285714286
0.01785714285714286
0.01785714285714286
0.01785714285714286
0.01785714285714286
0.01785714285714286
0.01785714285714286
0.0
0.0
0.0
0.0
0.0
0.0
0.0
0.0
0.0
0.0
0.0
0.0
0.01785714285714286
0.01785714285714286
0.01785714285714286
0.01785714285714286
0.01785714285714286
0.01785714285714286
0.01785714285714286
0.01785714285714286
0.01785714285714286
0.03571428571428572
0.03571428571428572
0.07142857142857144
0.07142857142857144
0.08928571428571427
0.08928571428571427
0.08928571428571427
0.10714285714285715
0.10714285714285715
0.10714285714285715
0.08928571428571427
0.07142857142857144
0.03571428571428572
0.03571428571428572
0.01785714285714286
0.01785714285714286
0.01785714285714286
0.0
0.0
0.0
0.0
0.0
0.0
0.0
0.0
0.0
0.0
0.0
0.0
0.0
0.0
0.0
0.0
0.0
0.0
0.0
0.01785714285714286
0.03571428571428572
0.03571428571428572
0.03571428571428572
0.03571428571428572
0.03571428571428572
0.03571428571428572
0.03571428571428572
0.03571428571428572
0.03571428571428572
0.01785714285714286
0.0
0.0
0.0
0.0
0.0
0.0
0.0
0.0
0.0
0.01785714285714286
0.01785714285714286
0.01785714285714286
0.01785714285714286
0.01785714285714286
0.01785714285714286
0.01785714285714286
0.01785714285714286
0.01785714285714286
0.03571428571428572
0.01785714285714286
0.01785714285714286
0.03571428571428572
0.03571428571428572
0.053571428571428575
0.053571428571428575
0.053571428571428575
0.053571428571428575
0.053571428571428575
0.03571428571428572
0.03571428571428572
0.03571428571428572
0.01785714285714286
0.01785714285714286
0.0
0.0
0.0
0.0
0.0
0.0
0.0
0.0
0.0
0.0
0.0
0.0
0.0
0.0
0.0
0.0
0.0
0.0
0.0
0.0
0.0
0.0
0.01785714285714286
0.01785714285714286
0.01785714285714286
0.01785714285714286
0.01785714285714286
0.01785714285714286
0.01785714285714286
0.01785714285714286
0.01785714285714286
0.01785714285714286
0.0
0.0
0.0
0.0
0.0
0.0
0.0
0.0
0.0
0.0
0.0
0.0
0.0
0.0
0.0
0.0
0.0
0.01785714285714286
0.03571428571428572
0.03571428571428572
0.053571428571428575
0.07142857142857144
0.07142857142857144
0.08928571428571427
0.10714285714285715
0.12499999999999999
0.12499999999999999
0.12499999999999999
0.12499999999999999
0.12499999999999999
0.12499999999999999
0.12499999999999999
0.12499999999999999
0.12499999999999999
0.10714285714285715
0.10714285714285715
0.10714285714285715
0.08928571428571427
0.07142857142857144
0.07142857142857144
0.053571428571428575
0.03571428571428572
0.05357142857142858
0.05357142857142858
0.05357142857142858
0.053571428571428575
0.07142857142857144
0.08928571428571427
0.10714285714285715
0.10714285714285715
0.12499999999999999
0.12499999999999999
0.10714285714285715
0.08928571428571427
0.08928571428571427
0.08928571428571427
0.08928571428571427
0.08928571428571427
0.08928571428571427
0.08928571428571427
0.07142857142857144
0.07142857142857144
0.07142857142857144
0.07142857142857144
0.07142857142857144
0.053571428571428575
0.03571428571428572
0.01785714285714286
0.0
0.0
0.0
0.0
0.0
0.0
0.0
0.0
0.0
0.0
0.0
0.0
