# Supplementary material for: Obesity dysregulates feeding-evoked response dynamics in hypothalamic satiety neurons
Source: Sci Rep. 2025 Oct 14;15:35837. doi: 10.1038/s41598-025-19800-2 (PMC12521569; doi:10.1038/s41598-025-19800-2)
Supplement: Supplementary file 4 — Supplementary Material 4. [file 41598_2025_19800_MOESM4_ESM.zip › Fig 3_1/Fig 3b/NCD to_NCD_1st_MPK176_mean_licking_13.csv]

0.0
0.0
0.0
0.0
0.0
0.0
0.0
0.0
0.0
0.0
0.0
0.0
0.0
0.0
0.0
0.0
0.0
0.0
0.0
0.0
0.0
0.0
0.0
0.0
0.015151515151515152
0.030303030303030304
0.045454545454545456
0.045454545454545456
0.045454545454545456
0.045454545454545456
0.06060606060606061
0.06060606060606061
0.06060606060606061
0.06060606060606061
0.045454545454545456
0.030303030303030304
0.015151515151515152
0.015151515151515152
0.015151515151515152
0.030303030303030304
0.015151515151515152
0.04545454545454546
0.06060606060606061
0.07575757575757576
0.09090909090909093
0.09090909090909093
0.10606060606060605
0.10606060606060605
0.12121212121212122
0.10606060606060605
0.10606060606060605
0.07575757575757576
0.06060606060606061
0.045454545454545456
0.030303030303030304
0.030303030303030304
0.015151515151515152
0.015151515151515152
0.0
0.0
0.0
0.0
0.0
0.0
0.0
0.0
0.0
0.0
0.0
0.0
0.0
0.015151515151515152
0.015151515151515152
0.015151515151515152
0.015151515151515152
0.015151515151515152
0.015151515151515152
0.015151515151515152
0.015151515151515152
0.015151515151515152
0.015151515151515152
0.015151515151515152
0.030303030303030304
0.030303030303030304
0.030303030303030304
0.030303030303030304
0.030303030303030304
0.030303030303030304
0.030303030303030304
0.030303030303030304
0.030303030303030304
0.015151515151515152
0.0
0.0
0.0
0.0
0.0
0.0
0.0
0.0
0.0
0.0
0.030303030303030304
0.3636363636363638
0.8484848484848483
1.4696969696969693
2.2424242424242418
2.9393939393939417
3.56060606060606
4.090909090909089
4.742424242424242
5.43939393939394
6.015151515151514
6.1818181818181825
6.272727272727272
6.348484848484852
5.833333333333334
5.8030303030303045
5.8030303030303045
5.81818181818182
5.590909090909091
5.484848484848484
5.3181818181818175
5.37878787878788
5.46969696969697
5.287878787878788
5.636363636363637
5.6515151515151505
5.6060606060606055
5.666666666666668
5.954545454545457
5.969696969696974
6.212121212121215
6.303030303030307
6.272727272727272
6.378787878787881
6.545454545454545
6.454545454545454
6.500000000000003
6.545454545454544
6.575757575757577
6.621212121212121
6.560606060606061
6.227272727272729
6.121212121212123
5.924242424242426
5.515151515151516
5.3484848484848495
5.16666666666667
5.045454545454548
4.848484848484849
4.742424242424242
4.772727272727274
5.06060606060606
5.227272727272728
5.393939393939395
5.590909090909094
5.742424242424243
5.984848484848487
6.0000000000000036
5.863636363636367
5.712121212121214
5.424242424242422
5.1060606060606055
4.636363636363638
4.181818181818182
3.7727272727272725
3.2727272727272725
2.681818181818183
2.1666666666666656
1.818181818181817
1.4696969696969695
1.1515151515151512
0.8787878787878788
0.696969696969697
0.590909090909091
0.43939393939393945
0.3787878787878789
0.3030303030303031
0.27272727272727276
0.24242424242424243
0.2272727272727273
0.18181818181818185
0.19696969696969696
0.16666666666666666
0.15151515151515152
0.16666666666666666
0.15151515151515152
0.15151515151515152
0.15151515151515152
0.12121212121212122
0.09090909090909093
0.10606060606060605
0.07575757575757576
0.06060606060606061
0.04545454545454546
0.030303030303030304
0.030303030303030304
0.015151515151515152
0.030303030303030304
0.04545454545454546
0.04545454545454546
0.045454545454545456
0.06060606060606061
0.06060606060606061
0.07575757575757576
0.09090909090909091
0.10606060606060605
0.12121212121212119
0.12121212121212119
0.10606060606060605
0.10606060606060605
0.09090909090909091
0.07575757575757576
0.07575757575757576
0.06060606060606061
0.04545454545454546
0.030303030303030304
0.015151515151515152
0.0
0.0
0.0
0.0
0.0
0.0
0.0
0.0
0.0
0.0
0.0
0.0
0.0
0.0
0.0
0.0
0.0
0.0
0.0
0.0
0.0
0.0
0.0
0.0
0.0
0.0
0.0
0.0
0.0
0.0
0.015151515151515152
0.015151515151515152
0.030303030303030304
0.030303030303030304
0.045454545454545456
0.045454545454545456
0.06060606060606061
0.07575757575757576
0.09090909090909091
0.09090909090909091
0.09090909090909091
0.10606060606060605
0.09090909090909091
0.09090909090909091
0.09090909090909091
0.09090909090909091
0.07575757575757576
0.06060606060606061
0.045454545454545456
0.045454545454545456
0.030303030303030304
0.015151515151515152
0.015151515151515152
0.015151515151515152
0.0
0.0
0.0
0.0
0.0
0.0
0.0
0.0
0.0
0.0
0.0
0.0
0.0
0.0
0.0
0.0
0.0
0.0
0.0
0.0
0.0
0.0
0.0
0.0
0.0
0.0
0.0
0.0
0.0
0.0
0.0
0.0
0.0
0.0
0.0
0.0
0.0
0.0
0.0
0.0
0.0
0.0
0.0
0.0
0.0
0.0
0.0
0.0
0.0
0.0
0.0
0.0
0.0
0.0
0.0
0.0
0.0
0.0
0.0
0.0
0.0
0.0
0.0
0.0
0.0
0.0
0.0
0.0
0.0
0.0
0.0
0.0
0.0
0.0
0.0
0.0
0.0
0.0
0.0
0.0
0.0
0.0
0.0
0.0
0.0
0.0
0.0
0.0
0.0
0.0
0.0
0.0
0.0
0.0
0.0
0.0
0.0
0.0
0.0
0.0
0.0
0.0
0.0
0.015151515151515152
0.015151515151515152
0.015151515151515152
0.030303030303030304
0.030303030303030304
0.030303030303030304
0.030303030303030304
0.030303030303030304
0.030303030303030304
0.030303030303030304
0.015151515151515152
0.015151515151515152
0.015151515151515152
0.0
0.0
0.0
0.015151515151515152
0.015151515151515152
0.015151515151515152
0.015151515151515152
0.015151515151515152
0.015151515151515152
0.015151515151515152
0.015151515151515152
0.015151515151515152
0.015151515151515152
0.0
0.0
0.0
0.0
0.015151515151515152
0.015151515151515152
0.015151515151515152
0.015151515151515152
0.015151515151515152
0.015151515151515152
0.015151515151515152
0.015151515151515152
0.015151515151515152
0.015151515151515152
0.0
0.0
0.0
0.0
0.0
0.0
0.015151515151515152
0.015151515151515152
0.030303030303030304
0.030303030303030304
0.04545454545454546
0.04545454545454546
0.06060606060606061
0.07575757575757576
0.07575757575757576
0.09090909090909091
0.09090909090909091
0.09090909090909091
0.07575757575757576
0.07575757575757576
0.06060606060606061
0.07575757575757576
0.07575757575757576
0.06060606060606061
0.06060606060606061
0.04545454545454546
0.030303030303030304
0.045454545454545456
0.06060606060606061
0.06060606060606061
0.06060606060606061
0.06060606060606061
0.045454545454545456
0.045454545454545456
0.045454545454545456
0.045454545454545456
0.045454545454545456
0.030303030303030304
0.015151515151515152
0.015151515151515152
0.015151515151515152
0.0
0.015151515151515152
0.015151515151515152
0.015151515151515152
0.015151515151515152
0.015151515151515152
0.015151515151515152
0.015151515151515152
0.015151515151515152
0.015151515151515152
0.015151515151515152
0.0
0.0
0.0
0.0
0.0
0.0
0.0
0.0
0.0
0.0
0.0
0.0
0.0
0.0
0.0
0.0
0.0
0.0
0.0
0.0
0.0
0.0
0.015151515151515152
0.030303030303030304
0.030303030303030304
0.030303030303030304
0.030303030303030304
0.030303030303030304
0.030303030303030304
0.030303030303030304
0.030303030303030304
0.030303030303030304
0.015151515151515152
0.0
0.0
0.0
0.0
0.0
0.0
0.0
0.0
0.0
0.0
0.0
0.0
0.0
0.0
0.0
0.0
0.0
0.0
0.0
0.0
0.0
0.0
0.0
0.0
0.0
0.0
0.0
0.0
0.0
0.0
0.0
0.0
0.0
0.0
0.015151515151515152
0.030303030303030304
0.030303030303030304
0.030303030303030304
0.030303030303030304
0.030303030303030304
0.030303030303030304
0.030303030303030304
0.030303030303030304
0.030303030303030304
0.015151515151515152
0.0
0.0
0.0
0.0
0.0
0.0
0.0
0.0
0.0
0.015151515151515152
0.015151515151515152
0.015151515151515152
0.015151515151515152
0.015151515151515152
0.015151515151515152
0.015151515151515152
0.015151515151515152
0.015151515151515152
0.015151515151515152
0.0
0.0
0.0
0.0
0.0
0.0
0.0
0.0
0.0
0.0
0.0
0.0
0.0
0.0
0.0
0.0
0.0
0.0
0.0
0.0
0.0
0.0
0.0
0.0
0.0
0.0
0.0
0.0
0.0
0.0
0.0
0.0
0.0
0.0
0.0
0.0
