# Supplementary material for: Obesity dysregulates feeding-evoked response dynamics in hypothalamic satiety neurons
Source: Sci Rep. 2025 Oct 14;15:35837. doi: 10.1038/s41598-025-19800-2 (PMC12521569; doi:10.1038/s41598-025-19800-2)
Supplement: Supplementary file 4 — Supplementary Material 4. [file 41598_2025_19800_MOESM4_ESM.zip › Fig 3_1/Fig 3b/NCD to_NCD_1st_MPK176_mean_licking_14.csv]

0.0
0.0
0.0
0.0
0.0
0.0
0.0
0.0
0.0
0.0
0.0
0.0
0.0
0.0
0.0
0.0
0.0
0.0
0.0
0.0
0.0
0.0
0.0
0.0
0.0
0.0
0.0
0.0
0.0
0.0
0.0
0.0
0.0
0.0
0.0
0.0
0.0
0.0
0.0
0.0
0.0
0.0
0.0
0.0
0.0
0.0
0.0
0.0
0.0
0.0
0.0
0.0
0.0
0.0
0.0
0.0
0.0
0.0
0.0
0.0
0.0
0.0
0.0
0.0
0.0
0.0
0.0
0.0
0.0
0.0
0.0
0.0
0.0
0.0
0.0
0.0
0.0
0.0
0.0
0.0
0.0
0.0
0.0
0.0
0.0
0.0
0.0
0.0
0.0
0.0
0.0
0.0
0.0
0.0
0.0
0.0
0.0
0.0
0.0
0.0
0.0
0.0
0.02631578947368421
0.3421052631578947
0.842105263157895
1.4736842105263162
2.157894736842105
2.7631578947368425
3.3157894736842106
3.921052631578947
4.394736842105262
4.999999999999999
5.657894736842106
6.026315789473685
5.86842105263158
5.868421052631579
5.657894736842106
5.499999999999999
5.499999999999998
5.2368421052631575
5.342105263157895
5.263157894736841
4.947368421052631
4.710526315789473
4.94736842105263
4.657894736842104
4.526315789473684
4.552631578947369
4.447368421052631
4.5
4.342105263157895
4.210526315789474
4.210526315789474
4.210526315789476
4.05263157894737
4.105263157894738
4.394736842105263
4.342105263157895
4.3684210526315805
4.500000000000001
4.526315789473684
4.526315789473686
4.710526315789474
4.605263157894736
4.605263157894738
4.578947368421053
4.210526315789474
4.236842105263158
4.131578947368423
3.842105263157896
3.815789473684212
3.9210526315789496
3.657894736842107
3.9210526315789487
3.921052631578949
3.8947368421052655
4.131578947368422
4.157894736842106
3.9736842105263177
4.157894736842106
3.947368421052632
3.578947368421054
3.552631578947368
2.973684210526315
2.6052631578947354
2.3684210526315788
1.8684210526315792
1.4210526315789473
1.2894736842105265
0.9210526315789475
0.736842105263158
0.6315789473684212
0.3684210526315789
0.368421052631579
0.3157894736842105
0.21052631578947367
0.21052631578947367
0.18421052631578946
0.13157894736842105
0.07894736842105265
0.05263157894736842
0.02631578947368421
0.02631578947368421
0.0
0.0
0.0
0.0
0.0
0.0
0.0
0.0
0.0
0.0
0.0
0.0
0.0
0.0
0.0
0.0
0.0
0.0
0.0
0.0
0.0
0.0
0.0
0.0
0.0
0.0
0.0
0.0
0.0
0.0
0.0
0.0
0.0
0.0
0.0
0.0
0.0
0.0
0.0
0.0
0.0
0.0
0.0
0.0
0.0
0.0
0.0
0.0
0.0
0.0
0.0
0.0
0.0
0.0
0.0
0.0
0.0
0.0
0.0
0.0
0.0
0.0
0.0
0.0
0.0
0.0
0.0
0.0
0.0
0.0
0.0
0.0
0.0
0.0
0.0
0.0
0.0
0.0
0.0
0.0
0.0
0.0
0.0
0.0
0.0
0.0
0.0
0.0
0.0
0.0
0.0
0.0
0.0
0.0
0.0
0.0
0.0
0.0
0.0
0.0
0.0
0.0
0.0
0.0
0.0
0.0
0.0
0.0
0.0
0.0
0.0
0.0
0.0
0.0
0.0
0.0
0.0
0.0
0.0
0.0
0.0
0.0
0.0
0.0
0.0
0.02631578947368421
0.02631578947368421
0.05263157894736842
0.05263157894736842
0.07894736842105263
0.07894736842105263
0.07894736842105263
0.07894736842105263
0.07894736842105263
0.07894736842105263
0.05263157894736842
0.05263157894736842
0.02631578947368421
0.02631578947368421
0.0
0.0
0.0
0.0
0.0
0.0
0.0
0.0
0.0
0.0
0.0
0.0
0.0
0.0
0.0
0.0
0.0
0.0
0.0
0.0
0.0
0.0
0.0
0.0
0.0
0.0
0.0
0.0
0.0
0.0
0.0
0.0
0.0
0.0
0.0
0.0
0.0
0.0
0.0
0.0
0.0
0.0
0.0
0.0
0.0
0.0
0.0
0.0
0.0
0.0
0.0
0.0
0.0
0.0
0.0
0.0
0.0
0.0
0.0
0.0
0.0
0.0
0.0
0.0
0.0
0.0
0.0
0.0
0.0
0.0
0.0
0.0
0.0
0.0
0.0
0.0
0.0
0.0
0.0
0.0
0.0
0.0
0.0
0.0
0.0
0.0
0.0
0.0
0.0
0.0
0.0
0.0
0.0
0.0
0.0
0.0
0.0
0.0
0.0
0.0
0.0
0.0
0.0
0.0
0.0
0.0
0.0
0.0
0.0
0.0
0.0
0.0
0.0
0.0
0.0
0.0
0.0
0.0
0.02631578947368421
0.05263157894736842
0.07894736842105263
0.10526315789473684
0.10526315789473684
0.10526315789473684
0.13157894736842105
0.15789473684210525
0.15789473684210525
0.15789473684210525
0.13157894736842105
0.13157894736842105
0.10526315789473684
0.10526315789473684
0.10526315789473684
0.13157894736842105
0.10526315789473684
0.07894736842105263
0.07894736842105263
0.07894736842105263
0.07894736842105263
0.05263157894736842
0.05263157894736842
0.02631578947368421
0.02631578947368421
0.0
0.0
0.0
0.0
0.0
0.0
0.0
0.0
0.0
0.0
0.0
0.0
0.0
0.0
0.0
0.0
0.0
0.0
0.0
0.0
0.0
0.0
0.0
0.0
0.0
0.0
0.0
0.0
0.0
0.0
0.0
0.0
0.0
0.0
0.0
0.0
0.0
0.0
0.0
0.0
0.0
0.0
0.0
0.0
0.0
0.0
0.0
0.0
0.0
0.0
0.0
0.0
0.0
0.0
0.0
0.0
0.0
0.0
0.0
0.0
0.0
0.0
0.0
0.0
0.0
0.0
0.0
0.0
0.0
0.0
0.0
0.0
0.0
0.0
0.0
0.0
0.0
0.0
0.0
0.0
0.0
0.0
0.0
0.0
0.0
0.0
0.0
0.02631578947368421
0.02631578947368421
0.02631578947368421
0.02631578947368421
0.02631578947368421
0.02631578947368421
0.02631578947368421
0.02631578947368421
0.02631578947368421
0.02631578947368421
0.0
0.0
0.0
0.0
0.0
0.0
0.0
0.0
0.0
0.0
0.02631578947368421
0.02631578947368421
0.02631578947368421
0.02631578947368421
0.05263157894736842
0.05263157894736842
0.05263157894736842
0.05263157894736842
0.05263157894736842
0.05263157894736842
0.02631578947368421
0.02631578947368421
0.02631578947368421
0.02631578947368421
0.0
0.0
0.0
0.0
0.0
0.0
0.0
0.0
0.0
0.0
0.0
0.0
0.0
0.0
0.0
