# Supplementary material for: Obesity dysregulates feeding-evoked response dynamics in hypothalamic satiety neurons
Source: Sci Rep. 2025 Oct 14;15:35837. doi: 10.1038/s41598-025-19800-2 (PMC12521569; doi:10.1038/s41598-025-19800-2)
Supplement: Supplementary file 4 — Supplementary Material 4. [file 41598_2025_19800_MOESM4_ESM.zip › Fig 3_1/Fig 3b/NCD to_NCD_1st_MPK176_mean_licking_15.csv]

0.0
0.09615384615384616
0.1282051282051282
0.19230769230769232
0.23076923076923075
0.22435897435897434
0.21978021978021978
0.2403846153846154
0.2564102564102564
0.24999999999999997
0.2884615384615385
0.2884615384615385
0.3076923076923077
0.2884615384615385
0.24999999999999997
0.24999999999999997
0.24999999999999997
0.21153846153846156
0.17307692307692307
0.15384615384615385
0.1153846153846154
0.09615384615384616
0.0576923076923077
0.038461538461538464
0.038461538461538464
0.019230769230769232
0.0
0.0
0.0
0.0
0.0
0.0
0.0
0.0
0.0
0.0
0.0
0.0
0.0
0.0
0.0
0.0
0.0
0.0
0.0
0.0
0.0
0.0
0.0
0.0
0.0
0.0
0.0
0.0
0.0
0.0
0.0
0.0
0.0
0.0
0.0
0.0
0.0
0.0
0.0
0.0
0.0
0.0
0.0
0.0
0.0
0.0
0.0
0.0
0.0
0.019230769230769232
0.019230769230769232
0.038461538461538464
0.038461538461538464
0.038461538461538464
0.038461538461538464
0.0576923076923077
0.0576923076923077
0.07692307692307693
0.09615384615384616
0.07692307692307693
0.07692307692307693
0.05769230769230769
0.05769230769230769
0.05769230769230769
0.05769230769230769
0.038461538461538464
0.038461538461538464
0.019230769230769232
0.0
0.0
0.0
0.0
0.0
0.0
0.0
0.0
0.2884615384615385
0.6538461538461542
1.096153846153846
1.5961538461538454
1.9615384615384608
2.576923076923077
3.0192307692307696
3.5769230769230784
4.250000000000001
4.750000000000003
4.999999999999999
5.153846153846152
5.326923076923076
5.326923076923078
5.480769230769232
5.480769230769229
5.673076923076924
5.692307692307691
5.730769230769229
5.826923076923077
6.019230769230769
6.0576923076923075
6.134615384615385
6.269230769230769
6.288461538461539
6.211538461538463
6.038461538461538
5.865384615384617
5.48076923076923
5.1730769230769225
4.692307692307692
4.442307692307693
4.134615384615385
3.7500000000000004
3.5192307692307705
3.2692307692307687
3.0961538461538463
2.9423076923076925
2.865384615384615
2.7884615384615383
2.769230769230769
2.75
2.673076923076923
2.692307692307692
2.6730769230769234
2.615384615384615
2.6538461538461533
2.7499999999999996
2.8653846153846145
3.0961538461538463
3.250000000000001
3.4230769230769234
3.557692307692308
3.6538461538461546
3.807692307692307
4.038461538461538
4.211538461538461
4.249999999999999
4.288461538461538
4.269230769230769
4.288461538461538
4.288461538461539
4.1730769230769225
4.249999999999999
4.153846153846153
4.000000000000002
3.7692307692307687
3.5384615384615374
3.346153846153846
3.057692307692308
2.8076923076923075
2.4230769230769234
2.211538461538462
1.8461538461538465
1.615384615384616
1.3461538461538463
1.1730769230769231
1.0576923076923077
0.9230769230769232
0.8461538461538463
0.7692307692307693
0.7500000000000001
0.7115384615384615
0.6346153846153847
0.5961538461538461
0.576923076923077
0.5192307692307693
0.5
0.5192307692307694
0.4807692307692308
0.44230769230769235
0.42307692307692313
0.40384615384615385
0.40384615384615385
0.3653846153846155
0.40384615384615397
0.3653846153846155
0.40384615384615385
0.30769230769230776
0.30769230769230776
0.3076923076923077
0.2884615384615385
0.2692307692307692
0.2884615384615385
0.30769230769230765
0.2692307692307692
0.3076923076923077
0.2884615384615385
0.3269230769230769
0.3653846153846154
0.34615384615384615
0.3653846153846155
0.34615384615384615
0.3653846153846155
0.3269230769230769
0.3269230769230769
0.34615384615384615
0.3269230769230769
0.30769230769230765
0.2692307692307692
0.25
0.25
0.2884615384615385
0.25
0.25
0.25
0.21153846153846156
0.21153846153846156
0.19230769230769232
0.2115384615384615
0.23076923076923075
0.19230769230769232
0.15384615384615385
0.17307692307692307
0.15384615384615385
0.1346153846153846
0.13461538461538464
0.17307692307692307
0.2307692307692308
0.2307692307692308
0.2307692307692308
0.2692307692307692
0.2884615384615385
0.2884615384615385
0.2884615384615385
0.2884615384615385
0.2884615384615385
0.25
0.19230769230769232
0.17307692307692304
0.17307692307692304
0.13461538461538464
0.09615384615384616
0.13461538461538464
0.13461538461538464
0.15384615384615383
0.15384615384615385
0.21153846153846156
0.21153846153846156
0.19230769230769235
0.17307692307692307
0.21153846153846156
0.2307692307692308
0.21153846153846156
0.25000000000000006
0.2307692307692308
0.2307692307692308
0.17307692307692304
0.21153846153846156
0.25
0.2692307692307693
0.2884615384615385
0.2884615384615385
0.2884615384615385
0.25
0.2692307692307692
0.2692307692307692
0.25
0.24999999999999997
0.2307692307692308
0.21153846153846156
0.17307692307692304
0.15384615384615383
0.1346153846153846
0.1923076923076923
0.17307692307692304
0.15384615384615383
0.19230769230769232
0.15384615384615385
0.1346153846153846
0.1346153846153846
0.11538461538461538
0.11538461538461538
0.09615384615384616
0.038461538461538464
0.038461538461538464
0.038461538461538464
0.019230769230769232
0.019230769230769232
0.038461538461538464
0.038461538461538464
0.07692307692307693
0.09615384615384616
0.09615384615384616
0.11538461538461538
0.1346153846153846
0.1346153846153846
0.1346153846153846
0.1346153846153846
0.11538461538461538
0.1346153846153846
0.09615384615384616
0.07692307692307693
0.09615384615384616
0.09615384615384616
0.09615384615384616
0.1153846153846154
0.11538461538461538
0.1346153846153846
0.1346153846153846
0.1153846153846154
0.1153846153846154
0.1346153846153846
0.1346153846153846
0.1346153846153846
0.1346153846153846
0.15384615384615383
0.1346153846153846
0.11538461538461538
0.11538461538461538
0.11538461538461538
0.11538461538461538
0.09615384615384616
0.07692307692307693
0.0576923076923077
0.038461538461538464
0.0
0.0
0.0
0.0
0.0
0.0
0.0
0.0
0.0
0.019230769230769232
0.0576923076923077
0.07692307692307693
0.09615384615384616
0.1153846153846154
0.1153846153846154
0.13461538461538464
0.15384615384615385
0.15384615384615385
0.15384615384615385
0.1346153846153846
0.09615384615384616
0.09615384615384616
0.07692307692307693
0.07692307692307693
0.07692307692307693
0.0576923076923077
0.0576923076923077
0.0576923076923077
0.07692307692307693
0.07692307692307693
0.07692307692307693
0.0576923076923077
0.0576923076923077
0.038461538461538464
0.038461538461538464
0.0576923076923077
0.0576923076923077
0.0576923076923077
0.038461538461538464
0.038461538461538464
0.038461538461538464
0.038461538461538464
0.038461538461538464
0.038461538461538464
0.038461538461538464
0.019230769230769232
0.0
0.0
0.0
0.0
0.0
0.0
0.0
0.0
0.0
0.0
0.0
0.0
0.0
0.0
0.0
0.0
0.0
0.0
0.0
0.0
0.0
0.0
0.019230769230769232
0.019230769230769232
0.019230769230769232
0.038461538461538464
0.05769230769230769
0.07692307692307693
0.09615384615384616
0.09615384615384616
0.09615384615384616
0.09615384615384616
0.07692307692307693
0.07692307692307693
0.07692307692307693
0.05769230769230769
0.038461538461538464
0.019230769230769232
0.0
0.0
0.019230769230769232
0.019230769230769232
0.019230769230769232
0.019230769230769232
0.019230769230769232
0.019230769230769232
0.019230769230769232
0.019230769230769232
0.019230769230769232
0.019230769230769232
0.0
0.0
0.0
0.0
0.0
0.0
0.0
0.0
0.0
0.0
0.0
0.0
0.019230769230769232
0.019230769230769232
0.019230769230769232
0.038461538461538464
0.038461538461538464
0.038461538461538464
0.038461538461538464
0.038461538461538464
0.038461538461538464
0.038461538461538464
0.019230769230769232
0.019230769230769232
0.019230769230769232
0.0
0.0
0.0
0.0
0.0
0.0
0.0
0.0
0.0
0.0
0.0
0.0
0.0
0.0
0.0
0.0
0.0
0.0
0.0
0.0
0.0
0.0
0.0
0.0
0.0
0.0
0.0
0.0
0.0
0.0
0.0
0.019230769230769232
0.038461538461538464
0.038461538461538464
0.05769230769230769
0.07692307692307693
0.09615384615384616
0.11538461538461538
0.11538461538461538
0.1346153846153846
0.1346153846153846
0.11538461538461538
0.09615384615384616
0.11538461538461538
0.09615384615384616
0.07692307692307693
0.0576923076923077
0.038461538461538464
0.038461538461538464
0.019230769230769232
0.019230769230769232
0.019230769230769232
0.019230769230769232
0.0
0.0
0.0
0.0
0.0
0.0
0.0
0.019230769230769232
0.038461538461538464
0.038461538461538464
0.038461538461538464
0.038461538461538464
0.038461538461538464
0.038461538461538464
0.038461538461538464
0.038461538461538464
0.038461538461538464
0.019230769230769232
0.0
0.0
0.0
0.0
0.0
0.0
0.0
0.0
0.0
0.0
0.0
0.0
0.0
0.0
0.0
0.0
0.0
0.0
0.019230769230769232
0.019230769230769232
0.038461538461538464
0.05769230769230769
0.05769230769230769
0.05769230769230769
0.05769230769230769
0.05769230769230769
0.07692307692307693
0.07692307692307693
0.0576923076923077
0.0576923076923077
0.038461538461538464
0.019230769230769232
0.019230769230769232
0.019230769230769232
0.019230769230769232
0.019230769230769232
0.0
0.019230769230769232
0.019230769230769232
0.019230769230769232
0.019230769230769232
0.019230769230769232
0.019230769230769232
0.019230769230769232
0.019230769230769232
0.019230769230769232
0.019230769230769232
0.0
0.0
0.0
0.0
0.0
0.0
0.0
0.0
0.0
0.0
0.0
0.0
0.0
0.0
0.0
0.0
0.0
0.0
0.0
0.0
0.0
0.019230769230769232
0.038461538461538464
0.038461538461538464
