# Supplementary material for: Obesity dysregulates feeding-evoked response dynamics in hypothalamic satiety neurons
Source: Sci Rep. 2025 Oct 14;15:35837. doi: 10.1038/s41598-025-19800-2 (PMC12521569; doi:10.1038/s41598-025-19800-2)
Supplement: Supplementary file 4 — Supplementary Material 4. [file 41598_2025_19800_MOESM4_ESM.zip › Fig 3_1/Fig 3b/NCD to_NCD_1st_MPK176_mean_licking_16.csv]

0.0
0.0
0.0
0.0
0.0
0.0
0.0
0.0
0.0
0.0
0.0
0.0
0.0
0.0
0.0
0.0
0.0
0.0
0.0
0.0
0.0
0.0
0.0
0.0
0.0
0.0
0.0
0.0
0.0
0.0
0.0
0.0
0.0
0.0
0.0
0.0
0.0
0.0
0.0
0.0
0.018518518518518517
0.037037037037037035
0.037037037037037035
0.05555555555555556
0.07407407407407407
0.09259259259259259
0.11111111111111112
0.11111111111111112
0.12962962962962962
0.14814814814814814
0.12962962962962962
0.12962962962962962
0.14814814814814814
0.14814814814814814
0.14814814814814814
0.12962962962962962
0.12962962962962962
0.14814814814814814
0.14814814814814814
0.12962962962962962
0.14814814814814814
0.14814814814814814
0.12962962962962962
0.12962962962962962
0.11111111111111112
0.12962962962962962
0.12962962962962962
0.12962962962962962
0.12962962962962962
0.12962962962962962
0.12962962962962962
0.11111111111111112
0.12962962962962962
0.11111111111111112
0.11111111111111112
0.09259259259259259
0.07407407407407407
0.05555555555555556
0.037037037037037035
0.037037037037037035
0.018518518518518517
0.018518518518518517
0.0
0.0
0.0
0.0
0.0
0.0
0.0
0.0
0.0
0.0
0.0
0.0
0.0
0.0
0.0
0.0
0.0
0.0
0.16666666666666666
0.4444444444444446
0.888888888888889
1.555555555555555
2.1296296296296293
2.685185185185186
3.333333333333335
4.018518518518519
4.685185185185184
5.314814814814815
5.83333333333333
6.2592592592592595
6.537037037037035
6.574074074074075
6.648148148148151
6.77777777777778
6.833333333333335
6.870370370370371
6.888888888888891
6.85185185185185
6.962962962962963
6.870370370370374
6.851851851851853
6.851851851851853
6.907407407407407
6.9259259259259265
6.833333333333335
6.851851851851856
6.870370370370371
6.90740740740741
6.722222222222224
6.7777777777777795
6.6111111111111125
6.425925925925926
6.277777777777778
6.055555555555555
5.962962962962964
5.703703703703705
5.351851851851852
5.12962962962963
4.888888888888889
4.629629629629629
4.3888888888888875
4.24074074074074
4.055555555555556
3.833333333333333
3.74074074074074
3.6851851851851842
3.7592592592592586
3.7407407407407396
3.8333333333333326
3.8703703703703702
4.055555555555555
4.129629629629629
4.222222222222221
4.296296296296295
4.314814814814813
4.2407407407407405
4.240740740740741
4.240740740740741
4.129629629629629
4.037037037037037
3.888888888888889
3.7222222222222223
3.518518518518518
3.4629629629629615
3.24074074074074
3.055555555555556
2.851851851851852
2.592592592592593
2.4444444444444446
2.203703703703704
2.0000000000000004
1.8703703703703702
1.6851851851851853
1.611111111111111
1.425925925925926
1.4444444444444446
1.314814814814815
1.3333333333333333
1.1851851851851851
1.1851851851851851
1.0925925925925928
1.0555555555555556
1.0185185185185188
0.9444444444444445
0.9259259259259258
0.7962962962962965
0.7407407407407407
0.7037037037037036
0.6666666666666666
0.6296296296296295
0.6851851851851852
0.6481481481481483
0.7222222222222223
0.6481481481481481
0.7222222222222223
0.7222222222222223
0.7592592592592594
0.7407407407407407
0.7777777777777778
0.7592592592592594
0.8333333333333336
0.8333333333333336
0.8148148148148149
0.8148148148148149
0.7962962962962962
0.7962962962962961
0.7777777777777778
0.7222222222222221
0.7222222222222221
0.7592592592592593
0.6111111111111112
0.5925925925925926
0.5740740740740741
0.5925925925925926
0.5555555555555557
0.5740740740740741
0.5925925925925926
0.6111111111111112
0.6296296296296298
0.6111111111111112
0.5925925925925926
0.5925925925925926
0.611111111111111
0.5370370370370371
0.5555555555555557
0.5185185185185186
0.5000000000000001
0.46296296296296313
0.40740740740740744
0.37037037037037035
0.40740740740740744
0.3888888888888889
0.31481481481481477
0.3333333333333333
0.3333333333333333
0.31481481481481477
0.29629629629629634
0.2962962962962963
0.31481481481481477
0.2777777777777778
0.27777777777777785
0.27777777777777785
0.3148148148148149
0.2962962962962963
0.27777777777777785
0.2592592592592593
0.22222222222222227
0.24074074074074076
0.2037037037037037
0.2037037037037037
0.2037037037037037
0.18518518518518517
0.12962962962962962
0.16666666666666666
0.14814814814814814
0.16666666666666666
0.18518518518518517
0.16666666666666666
0.2037037037037037
0.22222222222222227
0.18518518518518517
0.16666666666666666
0.18518518518518517
0.16666666666666666
0.16666666666666666
0.16666666666666666
0.14814814814814814
0.12962962962962962
0.09259259259259259
0.07407407407407407
0.09259259259259259
0.09259259259259259
0.07407407407407407
0.055555555555555566
0.055555555555555566
0.055555555555555566
0.09259259259259259
0.09259259259259259
0.09259259259259259
0.09259259259259259
0.09259259259259259
0.09259259259259259
0.09259259259259259
0.09259259259259259
0.07407407407407407
0.055555555555555566
0.018518518518518517
0.018518518518518517
0.018518518518518517
0.018518518518518517
0.018518518518518517
0.018518518518518517
0.018518518518518517
0.018518518518518517
0.018518518518518517
0.018518518518518517
0.018518518518518517
0.018518518518518517
0.018518518518518517
0.018518518518518517
0.0
0.0
0.0
0.0
0.0
0.0
0.0
0.0
0.0
0.0
0.0
0.018518518518518517
0.018518518518518517
0.018518518518518517
0.018518518518518517
0.018518518518518517
0.018518518518518517
0.018518518518518517
0.018518518518518517
0.018518518518518517
0.018518518518518517
0.0
0.0
0.0
0.0
0.0
0.0
0.0
0.0
0.018518518518518517
0.018518518518518517
0.018518518518518517
0.018518518518518517
0.018518518518518517
0.018518518518518517
0.018518518518518517
0.018518518518518517
0.037037037037037035
0.037037037037037035
0.018518518518518517
0.018518518518518517
0.018518518518518517
0.037037037037037035
0.037037037037037035
0.037037037037037035
0.037037037037037035
0.037037037037037035
0.018518518518518517
0.018518518518518517
0.018518518518518517
0.018518518518518517
0.037037037037037035
0.018518518518518517
0.018518518518518517
0.018518518518518517
0.018518518518518517
0.037037037037037035
0.037037037037037035
0.05555555555555556
0.05555555555555556
0.05555555555555556
0.037037037037037035
0.037037037037037035
0.037037037037037035
0.037037037037037035
0.055555555555555566
0.037037037037037035
0.055555555555555566
0.037037037037037035
0.037037037037037035
0.037037037037037035
0.037037037037037035
0.037037037037037035
0.037037037037037035
0.037037037037037035
0.018518518518518517
0.018518518518518517
0.0
0.0
0.0
0.0
0.0
0.0
0.0
0.0
0.0
0.0
0.0
0.0
0.0
0.0
0.0
0.0
0.0
0.0
0.0
0.018518518518518517
0.018518518518518517
0.018518518518518517
0.018518518518518517
0.018518518518518517
0.018518518518518517
0.018518518518518517
0.018518518518518517
0.018518518518518517
0.018518518518518517
0.0
0.0
0.0
0.0
0.0
0.0
0.0
0.0
0.0
0.0
0.0
0.0
0.0
0.0
0.0
0.0
0.0
0.0
0.0
0.0
0.0
0.0
0.0
0.0
0.0
0.0
0.018518518518518517
0.018518518518518517
0.018518518518518517
0.018518518518518517
0.018518518518518517
0.018518518518518517
0.018518518518518517
0.018518518518518517
0.018518518518518517
0.018518518518518517
0.0
0.0
0.0
0.0
0.0
0.018518518518518517
0.018518518518518517
0.018518518518518517
0.018518518518518517
0.018518518518518517
0.018518518518518517
0.018518518518518517
0.018518518518518517
0.018518518518518517
0.018518518518518517
0.0
0.0
0.0
0.0
0.0
0.0
0.0
0.0
0.0
0.0
0.0
0.0
0.0
0.0
0.0
0.0
0.0
0.0
0.0
0.0
0.0
0.0
0.0
0.0
0.0
0.0
0.0
0.0
0.0
0.0
0.0
0.0
0.0
0.0
0.0
0.0
0.0
0.0
0.0
0.0
0.0
0.018518518518518517
0.018518518518518517
0.037037037037037035
0.037037037037037035
0.037037037037037035
0.037037037037037035
0.037037037037037035
0.037037037037037035
0.037037037037037035
0.037037037037037035
0.018518518518518517
0.018518518518518517
0.0
0.0
0.0
0.0
0.0
0.0
0.0
0.0
0.0
0.0
0.0
0.0
0.0
0.0
0.0
0.0
0.0
0.0
0.0
0.0
0.0
0.0
0.0
0.0
0.0
0.0
0.0
0.0
0.0
0.0
0.0
0.0
0.0
0.0
0.0
0.0
0.0
0.0
0.0
0.0
0.0
0.0
0.018518518518518517
0.018518518518518517
0.018518518518518517
0.018518518518518517
0.018518518518518517
0.018518518518518517
0.018518518518518517
0.018518518518518517
0.037037037037037035
0.037037037037037035
0.037037037037037035
0.05555555555555556
0.05555555555555556
0.07407407407407407
0.07407407407407407
0.07407407407407407
0.07407407407407407
0.07407407407407407
0.05555555555555556
0.05555555555555556
0.037037037037037035
0.018518518518518517
0.018518518518518517
0.0
0.018518518518518517
0.018518518518518517
0.018518518518518517
0.018518518518518517
0.018518518518518517
0.018518518518518517
0.018518518518518517
0.018518518518518517
0.018518518518518517
0.018518518518518517
0.0
0.0
0.018518518518518517
0.037037037037037035
0.037037037037037035
0.037037037037037035
0.037037037037037035
0.037037037037037035
0.037037037037037035
0.037037037037037035
0.037037037037037035
0.037037037037037035
0.018518518518518517
