# Supplementary material for: Obesity dysregulates feeding-evoked response dynamics in hypothalamic satiety neurons
Source: Sci Rep. 2025 Oct 14;15:35837. doi: 10.1038/s41598-025-19800-2 (PMC12521569; doi:10.1038/s41598-025-19800-2)
Supplement: Supplementary file 4 — Supplementary Material 4. [file 41598_2025_19800_MOESM4_ESM.zip › Fig 3_1/Fig 3b/NCD to_NCD_1st_MPK176_mean_licking_17.csv]

0.0
0.0
0.0
0.05813953488372093
0.046511627906976744
0.07751937984496124
0.06644518272425248
0.0872093023255814
0.10335917312661497
0.11627906976744186
0.11627906976744186
0.11627906976744186
0.13953488372093026
0.11627906976744186
0.11627906976744186
0.09302325581395349
0.09302325581395349
0.06976744186046513
0.046511627906976744
0.023255813953488372
0.023255813953488372
0.023255813953488372
0.0
0.0
0.0
0.0
0.0
0.0
0.0
0.0
0.0
0.0
0.0
0.0
0.0
0.0
0.0
0.0
0.0
0.0
0.0
0.0
0.0
0.0
0.0
0.0
0.0
0.0
0.0
0.0
0.0
0.0
0.0
0.0
0.0
0.0
0.0
0.0
0.0
0.0
0.0
0.0
0.0
0.0
0.0
0.0
0.0
0.0
0.0
0.0
0.0
0.0
0.0
0.0
0.0
0.0
0.0
0.0
0.0
0.0
0.0
0.0
0.0
0.0
0.0
0.0
0.0
0.0
0.0
0.0
0.0
0.0
0.0
0.0
0.0
0.0
0.0
0.0
0.0
0.0
0.0
0.0
0.0
0.3255813953488373
0.906976744186047
1.5581395348837213
2.2558139534883717
3.116279069767443
3.906976744186048
4.488372093023257
5.186046511627907
5.8604651162790695
6.604651162790698
6.9302325581395365
6.883720930232559
7.046511627906979
6.88372093023256
6.790697674418603
6.604651162790698
6.651162790697676
6.697674418604653
6.767441860465116
6.581395348837207
6.511627906976743
6.697674418604653
6.465116279069769
6.627906976744188
6.558139534883722
6.651162790697675
6.674418604651166
6.627906976744187
6.627906976744188
6.790697674418606
6.953488372093024
6.906976744186047
7.116279069767444
7.186046511627907
7.255813953488374
7.325581395348837
7.534883720930232
7.511627906976747
7.465116279069768
7.395348837209301
7.488372093023257
7.418604651162793
7.348837209302326
7.395348837209305
7.302325581395351
7.093023255813953
6.813953488372091
6.953488372093021
6.930232558139535
6.69767441860465
6.511627906976743
6.372093023255813
6.11627906976744
5.674418604651162
5.279069767441858
4.860465116279068
4.44186046511628
3.627906976744187
3.046511627906977
2.69767441860465
2.046511627906976
1.604651162790697
1.1627906976744182
0.790697674418605
0.5348837209302326
0.39534883720930236
0.2558139534883721
0.2558139534883721
0.2093023255813953
0.13953488372093023
0.16279069767441862
0.16279069767441862
0.13953488372093023
0.16279069767441862
0.13953488372093023
0.16279069767441862
0.16279069767441862
0.16279069767441862
0.13953488372093023
0.13953488372093023
0.11627906976744186
0.09302325581395349
0.09302325581395349
0.06976744186046512
0.06976744186046512
0.046511627906976744
0.023255813953488372
0.023255813953488372
0.0
0.0
0.0
0.0
0.0
0.0
0.0
0.0
0.0
0.0
0.0
0.0
0.0
0.0
0.0
0.0
0.0
0.0
0.0
0.0
0.0
0.0
0.0
0.0
0.0
0.0
0.0
0.0
0.0
0.0
0.0
0.0
0.0
0.0
0.0
0.0
0.0
0.0
0.0
0.0
0.0
0.0
0.0
0.0
0.0
0.0
0.0
0.0
0.0
0.0
0.0
0.0
0.0
0.0
0.0
0.0
0.0
0.0
0.0
0.0
0.0
0.0
0.0
0.0
0.0
0.0
0.0
0.0
0.0
0.0
0.0
0.0
0.0
0.0
0.0
0.0
0.0
0.0
0.0
0.0
0.0
0.0
0.0
0.0
0.0
0.0
0.0
0.0
0.0
0.0
0.0
0.0
0.0
0.0
0.0
0.0
0.0
0.0
0.0
0.0
0.0
0.0
0.0
0.0
0.0
0.0
0.0
0.0
0.0
0.0
0.0
0.0
0.0
0.0
0.0
0.0
0.0
0.0
0.0
0.0
0.0
0.0
0.0
0.0
0.0
0.0
0.0
0.0
0.0
0.0
0.0
0.0
0.0
0.0
0.0
0.0
0.0
0.0
0.0
0.0
0.0
0.0
0.0
0.0
0.0
0.0
0.0
0.0
0.0
0.0
0.0
0.0
0.0
0.0
0.0
0.0
0.0
0.0
0.0
0.0
0.0
0.0
0.0
0.0
0.0
0.0
0.0
0.0
0.0
0.0
0.0
0.0
0.0
0.0
0.0
0.0
0.0
0.0
0.0
0.0
0.0
0.0
0.0
0.0
0.0
0.0
0.0
0.0
0.0
0.0
0.0
0.0
0.0
0.0
0.0
0.0
0.0
0.0
0.0
0.0
0.0
0.0
0.0
0.0
0.0
0.0
0.0
0.0
0.0
0.0
0.0
0.0
0.0
0.0
0.0
0.0
0.0
0.0
0.0
0.0
0.0
0.0
0.0
0.0
0.0
0.0
0.0
0.0
0.0
0.0
0.0
0.0
0.0
0.0
0.0
0.0
0.0
0.0
0.0
0.0
0.0
0.0
0.0
0.0
0.0
0.0
0.0
0.0
0.0
0.0
0.0
0.0
0.0
0.0
0.0
0.0
0.023255813953488372
0.023255813953488372
0.023255813953488372
0.023255813953488372
0.023255813953488372
0.023255813953488372
0.023255813953488372
0.046511627906976744
0.06976744186046512
0.06976744186046512
0.06976744186046512
0.09302325581395349
0.09302325581395349
0.11627906976744186
0.13953488372093023
0.13953488372093023
0.16279069767441862
0.13953488372093023
0.11627906976744186
0.11627906976744186
0.09302325581395349
0.06976744186046512
0.06976744186046512
0.046511627906976744
0.023255813953488372
0.023255813953488372
0.0
0.0
0.0
0.0
0.0
0.0
0.0
0.0
0.0
0.0
0.0
0.0
0.0
0.0
0.0
0.0
0.0
0.0
0.0
0.0
0.0
0.0
0.0
0.0
0.0
0.0
0.0
0.0
0.0
0.0
0.0
0.0
0.0
0.0
0.0
0.0
0.0
0.0
0.0
0.0
0.0
0.0
0.0
0.0
0.0
0.0
0.0
0.0
0.0
0.0
0.0
0.0
0.0
0.0
0.0
0.0
0.0
0.0
0.0
0.0
0.0
0.0
0.0
0.0
0.0
0.0
0.0
0.0
0.0
0.0
0.0
0.0
0.0
0.0
0.0
0.0
0.0
0.0
0.0
0.0
0.0
0.0
0.0
0.0
0.0
0.0
0.0
0.0
0.0
0.0
0.0
0.0
0.0
0.0
0.0
0.0
0.0
0.0
0.0
0.0
0.0
0.0
0.0
0.0
0.0
0.0
0.0
0.0
0.0
0.0
0.0
0.0
0.0
0.0
0.0
0.0
0.0
0.0
0.0
0.0
0.0
0.0
0.0
0.0
0.0
0.0
0.0
0.0
