# Supplementary material for: Obesity dysregulates feeding-evoked response dynamics in hypothalamic satiety neurons
Source: Sci Rep. 2025 Oct 14;15:35837. doi: 10.1038/s41598-025-19800-2 (PMC12521569; doi:10.1038/s41598-025-19800-2)
Supplement: Supplementary file 4 — Supplementary Material 4. [file 41598_2025_19800_MOESM4_ESM.zip › Fig 3_1/Fig 3b/NCD to_NCD_1st_MPK176_mean_running_10.csv]

3.0021860932432425
2.9958841381081087
2.959384496675675
2.9307754854054053
2.9000417759729733
2.8455720105405407
2.8389350054054057
2.8170087840540545
2.7450615570540537
2.6582029451351348
2.586952612702702
2.569147453
2.5385152670270266
2.5395331186216215
2.5521697770270277
2.5023179986756756
2.4605796383783787
2.4227876152702703
2.3730357000000004
2.3163161245945947
2.2856257889189195
2.2552576827297304
2.251456742972972
2.211538325918919
2.187880264054054
2.2134112442702705
2.2114201732702705
2.2068605581081084
2.2415059213513517
2.291584896216216
2.3141740969729727
2.3179972653243244
2.29891078972973
2.2847785381081085
2.2267274035135136
2.2261905783783784
2.2220624283513515
2.2311295767837835
2.2059463691891894
2.199215401891892
2.2223015067567564
2.201151468216216
2.192960410810811
2.204419403783784
2.2134753641891893
2.173557877756757
2.1439311624324326
2.125554672702702
2.0902842786486486
2.0754151379999994
2.0774710702432437
2.120081057297297
2.1843799354054054
2.2625670418918924
2.353919899486486
2.3839911159459457
2.415930809486487
2.51812055245946
2.5831355818918915
2.652146570945946
2.6378789002972973
2.5853486994594594
2.5323686878918914
2.486136535675676
2.422522397054054
2.4398704608108104
2.4335117616216215
2.357878995
2.297909645675675
2.21592380081081
2.185141134054054
2.15117753027027
2.103500952162162
1.9743847054324324
1.875927229162162
1.7866150664594593
1.7339141566486487
1.6865100881081083
1.6647915835135134
1.6264893069999995
1.584698739189189
1.5691089905405409
1.5643883454054055
1.6208559429729728
1.72896416272973
1.7966375348918922
1.8472233393513513
1.8871622591351356
1.9038151983783784
1.981306350810811
2.0955823294864864
2.210541563594595
2.2994819982702706
2.322609430864865
2.3767520907297284
2.4014243087027003
2.5328751254324318
3.2991275054054046
4.478886540540541
5.303550218918917
5.6712210516216235
5.828471194324326
5.769983999999999
5.583947314324322
5.3090016783783796
5.061199675675675
4.752470297297297
3.8369077702702703
2.4967166205405413
1.4628071043513515
0.8918070171324323
0.5764456997027029
0.4511355217027027
0.44952095275675674
0.48877241735135135
0.5278372962432432
0.5462628353513513
0.5297248858108108
0.5231783828648648
0.5328873437567567
0.5363591065675675
0.5122292188918919
0.5052539177027027
0.48648093124324315
0.47011907297297295
0.4835642410810811
0.4803535945945946
0.467155572081081
0.46128381837837845
0.4463620060540541
0.43642254459459456
0.44138667991891894
0.44288265543243244
0.44465094675675676
0.44704504424324326
0.42848282445945945
0.40842387864864865
0.42475960183783784
0.4205319435135136
0.42046221054054056
0.4316598128378379
0.45592255162162165
0.4634705997297297
0.4687398035405406
0.46814305513513516
0.4640842105405406
0.48045026756756753
0.5003381329189189
0.5093803678378378
0.5351205991891892
0.5340036553783785
0.5498859552972972
0.6017622629459459
0.6606016245945946
0.7226634591891892
0.7757940024324324
0.8314837135945947
0.8736063485945946
0.942129177891892
1.016667987216216
1.119061321783784
1.2173378092972973
1.300737083837838
1.4296008874864865
1.5355128664864865
1.6880915496756759
1.8556918694864866
2.074682879324324
2.280226740810811
2.4719553867297295
2.713290278027027
2.940705537756756
3.2039255464864866
3.4048972501513517
3.609641194781081
3.860656129135135
4.092988410567568
4.224243517756758
4.403355910810811
4.609660797000001
4.754168165945945
4.9132215151351355
5.0060611727027045
5.101630499486485
5.249864782756756
5.344640975972974
5.42049704945946
5.522891600270271
5.610499843243242
5.720605119999999
5.715096157540542
5.6962588244054055
5.804929033432432
5.896958712432433
5.947784347837839
5.9846188564864855
6.049645405675676
6.13545214510811
6.122769270270272
6.053569102648648
6.053593098378379
6.026101868918917
5.936291557864864
5.913177178918921
5.822567518162162
5.687996170810811
5.569433905405404
5.421519947027027
5.3327661583783765
5.219365590810812
5.192806989459459
5.139516953
5.082754514054056
4.972272766702702
4.90584112162162
4.793793982432432
4.762021355378378
4.750589978081083
4.78238686810811
4.802461285594592
4.733867017297298
4.702526165945946
4.569860441297297
4.5140158442162175
4.402702425405406
4.367001877027027
4.284659525405404
4.154633490540541
4.009820102054054
3.84532249772973
3.757887058297297
3.686511224054054
3.6420722593783785
3.523638129945945
3.4255608357027025
3.3258653962162166
3.199549896216216
3.177209158432432
3.1085380164324325
3.0436997295675674
2.984186605135135
2.9659215075675673
2.954061895324324
2.927217119189189
2.9283686586756756
2.8928323288918922
2.846803851918919
2.8364685354054058
2.9021366988918924
2.922966072972973
2.8933171015405392
2.8831876409999997
2.8597455418378375
2.8592592415675675
2.8836147402972974
2.923011744864866
2.9636923137837825
2.862926638108108
2.7000641378378374
2.6567150162162156
2.6402591624324323
2.5910672891891893
2.5590772740540544
2.519381713540541
2.47837507572973
2.4609277326486483
2.4413628288108113
2.4796092197567567
2.5625157797297304
2.5421704558918923
2.5180195021351355
2.5486489575675675
2.577609889756757
2.592402141918919
2.577145945945946
2.576007619189189
2.5798265543513508
2.558600689135135
2.5215692667567575
2.526496236675676
2.5453978529729726
2.558210644351351
2.5803996929729722
2.6128824316216215
2.6472204596486493
2.6799799116216216
2.6855341079189192
2.6975406521891885
2.718769735702703
2.754953791702703
2.78672480972973
2.7681013043513514
2.7984459751351354
2.7880521040540542
2.739157874594595
2.690473489486487
2.6728549359459457
2.6326229237837837
2.6075765729729734
2.579121774864865
2.5478279784054054
2.507596655945947
2.4281608532432424
2.4181866637837826
2.4203696508378374
2.4030834589459467
2.359341978378378
2.390791458081081
2.392920241918919
2.43607544054054
2.4680644654054054
2.4896246232432433
2.506187513513514
2.5183617897297297
2.5621606227567573
2.6106621042972975
2.6521728686486483
2.668373874324324
2.6612336524054045
2.6058540556756755
2.6105309009729725
2.6092361805135136
2.627009901891891
2.639200773756757
2.6298170537837833
2.6633646983243247
2.692540408648649
2.6986487102702696
2.739333622702703
2.801476835864865
2.829476686756757
2.8578480424594597
2.851402207027027
2.8571272939459464
2.846395506216216
2.7865490364864867
2.712757968351352
2.6895588774864865
2.670163668027027
2.652236265945946
2.5804413343243247
2.5130717086486487
2.4757870002702704
2.401359109459459
2.3129160335135137
2.2732159059459462
2.2519066010810813
2.141169971351351
2.0243416967837837
1.8993257472972975
1.81434185
1.7601095394864863
1.7209061164864865
1.6962049975675673
1.6557159364864866
1.5970325508108105
1.5773701374864868
1.5632413948108108
1.5874496435135135
1.6336640686486485
1.6431720229729732
1.6129544091621617
1.6270053883783784
1.6409710575945944
1.6688669432432433
1.7144690991891895
1.7358056589189188
1.7909643870270273
1.804493723
1.801001185405405
1.848785360027027
1.8839714353513515
1.8997204309729732
1.9263051053783786
1.9010010275675675
1.9036541972972971
1.9131152216216214
1.9292514489189192
1.9785614273243237
2.0271030467567566
2.0164569247837836
2.0066554521621627
2.035144648378379
2.0130080843243245
2.06080774272973
2.0737342116216215
2.0607519202702713
2.0638919208108106
2.0284531507567563
1.9851166812432433
1.9522624251351355
1.9392673102702704
1.8823855564324325
1.8476181808108108
1.8143165018918919
1.7798677261621616
1.7420057394864865
1.7240751899999998
1.7454314513513514
1.7715786675675678
1.8429401532432432
1.9124412235135133
1.9829003404594594
2.049557202675676
2.117354757081081
2.2188345078378373
2.341559113270271
2.4337385391891893
2.4863509827027026
2.5455113040540542
2.6129217845945947
2.6926444297837837
2.724457654054054
2.75058608
2.8115684540540533
2.853918088108108
2.8673101916486488
2.876228793783784
2.9260100967027034
2.9584519948648653
2.9204511231351353
2.9073991704864866
2.9490687684054055
3.0028936371891883
2.9875732154324326
3.0068104727567566
3.068224537027027
3.1027215540540536
3.099869756756757
3.099756450486486
3.1430301677297297
3.137723095297297
3.109547108621622
3.0825561805405406
3.0714248547837837
3.039251427243243
2.985321759189189
2.9944557866756756
3.0486507081081076
3.047138384054054
3.0772662516756766
3.163477262702703
3.1754009618918917
3.1395708624324317
3.2238800432432435
3.2613727851081085
3.3051016864864877
3.3276097091891885
3.3925420081081086
3.4700848918918914
3.463306428648649
3.4448585051351355
3.523511170540541
3.6658985743243235
3.7000483555945944
3.8057236508108097
3.8914333818918916
3.9265649694864866
3.8807898908108114
3.8683644386486478
3.8597162480810816
3.8593021270270262
3.829813118108108
3.74561903891892
3.6872727762162163
3.636997104513513
3.5647232681081076
3.50156199054054
3.4458478867837843
3.3711420640540544
3.3626536288918927
3.2760775259459467
3.2334652951351344
3.1940913892162164
3.1741826991891893
3.017149597027027
2.930952435864865
2.903663777297298
2.9129638226216215
2.959192928378378
2.9874469872972975
3.0500604183783784
3.06180486245946
3.0995049704864868
3.118600306783784
3.1743356989189193
3.2169019297297288
3.251623027324324
3.2424317783783785
3.2080427532432436
3.182304368918919
3.1171955918918925
3.0652728483783775
2.99849391081081
2.9489729654054053
2.927787962432432
2.88751106972973
2.827414688567567
2.7767308275675684
2.7169583067027028
2.6486716970810806
2.6349631189189187
2.6561347724324325
2.6779187378378375
2.684797943783784
2.7208568778378375
2.773709981081081
2.812596189189189
2.8713352186486487
2.855259530540541
2.8463969469459456
2.832494350270271
2.8107377348648654
2.8278214970270277
2.7906892167837833
2.7573493610810815
2.7311944791891896
2.6992477370270267
2.671644844864865
2.7509139529729727
2.768789181054054
2.801340195135135
2.850854537837838
2.906608389189189
2.980501317054054
3.0282921586756757
3.01917551145946
3.0151640898918917
3.0069696326486484
3.011197547837838
3.275075191621621
3.6932343283783795
3.896356287027026
3.945155133810812
3.9683558804594585
3.966049548405407
3.9932184539459463
4.136269252702704
4.185149132972974
4.207496196486488
4.024751573513515
3.6569281107567573
3.521026611459461
3.534905175405406
3.5861747394054055
3.7248296126486493
3.8648702448108123
3.921143303810812
4.029525264918921
4.120029748027028
4.196216466756758
4.396115598945945
4.569748481783784
4.60929895162162
4.676848075405405
4.664242007027028
4.629762618108108
4.672127977027028
4.670117345945945
4.671519668378378
4.673748896243242
4.595206491621623
4.497995040270271
4.400017140540541
4.334134107837837
4.243097172432433
4.199107206513514
4.100710830567567
4.013987976756757
3.944504800027026
3.8461669416216213
3.7757523305405405
3.6790283408108095
3.6489541302972968
3.547468994891892
3.516255442702703
3.4704842856756755
3.427025405405406
3.468175175675676
3.4770197954054054
3.511316557594595
3.5414459583783775
3.582497989189189
3.5664579405405408
3.5814524451621623
3.629973155405404
3.6477195665135143
3.637190197297296
3.5804052346216215
3.555194452972972
3.522655078081081
3.460589977297297
3.432860702162162
3.433400299189189
3.39985952327027
3.37481208027027
3.3244931743243247
3.2368826432432436
3.253228756756757
3.2870886756756765
3.2618989189189205
