# Supplementary material for: Obesity dysregulates feeding-evoked response dynamics in hypothalamic satiety neurons
Source: Sci Rep. 2025 Oct 14;15:35837. doi: 10.1038/s41598-025-19800-2 (PMC12521569; doi:10.1038/s41598-025-19800-2)
Supplement: Supplementary file 4 — Supplementary Material 4. [file 41598_2025_19800_MOESM4_ESM.zip › Fig 3_1/Fig 3b/NCD to_NCD_1st_MPK176_mean_running_11.csv]

0.18572090833333332
0.15430858749999998
0.12062816250000001
0.10588620833333334
0.15074977083333332
0.13880093
0.12303730083333335
0.13041644708333333
0.15900168041666665
0.19473675208333333
0.20180638166666665
0.23312399999999997
0.27970941666666665
0.30326754166666664
0.25804112083333336
0.26281328958333333
0.2965537633333334
0.32401691666666665
0.3352267670833334
0.3308508208333333
0.31538926666666667
0.30975145833333334
0.3333172875
0.2824004979166667
0.27102372166666666
0.2703332916666667
0.2508270833333333
0.24452053041666666
0.21154764166666665
0.1768660108333333
0.2024595695833333
0.16196716291666666
0.10396529166666667
0.12015903466666666
0.14763141250000003
0.15035517499999998
0.1728734125
0.11976843125000002
0.12588658416666668
0.13133029124999998
0.1153223375
0.11504054250000001
0.10499936708333331
0.09771016958333334
0.06333399254166666
0.041650726250000006
0.0415752825
0.042212265416666665
0.032064166666666664
0.04000932916666666
0.04267741458333333
0.034885179999999995
0.041918128750000005
0.031455674999999995
0.03393586666666667
0.03472082916666667
0.01880954625
0.011779960416666667
0.010869495416666666
0.013403583333333335
0.020581846666666667
0.02774146041666667
0.021151409166666666
0.03984517916666666
0.05109409625
0.05035002916666667
0.046521791666666666
0.05051487416666667
0.039661826625
0.03619877958333333
0.06118302791666667
0.05634124166666666
0.08680933333333335
0.11312906162500001
0.13024571
0.15510932125
0.15801495833333334
0.16773083333333336
0.16875111666666665
0.1668065291666667
0.178962075375
0.17657253333333336
0.1324708625
0.09341725833333335
0.06393093333333333
0.06435622833333333
0.05182693208333333
0.05364131291666666
0.052158433750000004
0.038071609166666666
0.011101516666666667
0.023368000833333333
0.022846127958333337
0.021170740458333333
0.023073180833333328
0.03759432416666666
0.10529867583333334
0.48926818166666664
0.8010404379166669
1.0741919716666668
1.1640226259208335
1.2509808675000003
1.3522362679166668
1.437027524166667
1.4353711475
1.3785625052083335
1.3857728645833334
1.0494418487500001
0.7879611258333336
0.54720475625
0.4224683858333335
0.33118153791666666
0.2664114374166667
0.19252009458333333
0.1687075045833333
0.16879023504166665
0.19667702208333335
0.25024247841666675
0.2985802804166666
0.3333231008333333
0.36816212624999994
0.36226403749999997
0.32861341499999996
0.30713438541666654
0.3336133324999999
0.3490828066666667
0.3627059032916666
0.305295335
0.23673080379166675
0.2142413479166667
0.18307492208333334
0.1879866
0.22064544079166662
0.25879162208333334
0.2699560125
0.26542253416666667
0.23139058375000002
0.2291012616666667
0.22220982958333332
0.23652610416666664
0.23706498041666665
0.23917056666666667
0.23312670416666667
0.23304117583333336
0.22193985458333332
0.239266125
0.26247138333333336
0.28298808125
0.3019062633333333
0.32952472958333334
0.34593805083333334
0.3521546625
0.3800104979166667
0.376938305
0.408173375
0.410812875
0.40875558333333334
0.4154955833333333
0.4233669379166667
0.41009220545833336
0.42814107125
0.46521985875
0.4615490016666666
0.49900793624999995
0.5305563595833332
0.5682611170833334
0.5902550458333334
0.612838375
0.6179644533333334
0.58588208875
0.6134345087499999
0.6011223004166667
0.6583399333333333
0.6553790116666667
0.636262175
0.5787004325
0.5320217258333334
0.5341992020833334
0.5439361816666666
0.6265469712500001
0.6267842808333334
0.6640536875
0.651628875
0.6752182775
0.66142963375
0.7215657220833332
0.78286645875
0.7489070941666666
0.8021288983333333
0.7908098562500001
0.7764649020833332
0.7292883250000001
0.7004574129166667
0.658072725
0.6890542916666668
0.6048602166666667
0.5218129279166667
0.47799421708333334
0.41021389833333327
0.34363284995833326
0.34549929625000003
0.3313049479166667
0.3191966766666666
0.28844498625
0.24285852083333334
0.2749327175
0.28912860458333334
0.29362713333333335
0.29059762958333335
0.2677435166666667
0.22410641666666667
0.22077606666666663
0.2574598504166667
0.21443452500000001
0.22646127458333334
0.21487570958333335
0.2469165666666667
0.21592080666666666
0.165567775
0.18549520416666665
0.19529196666666668
0.2017820795833333
0.17932983375
0.17719574999999999
0.15781746629166668
0.11605254250000001
0.07947381249999999
0.12512781291666666
0.12787743791666667
0.09998090708333333
0.09820077708333334
0.10139495666666666
0.11282757541666665
0.11546210416666668
0.14427065416666665
0.16787961204166668
0.15049574999999998
0.09454211583333332
0.10314268250000001
0.10570556291666666
0.10435972500000001
0.07931320291666667
0.0609652625
0.07696524166666667
0.044002524999999994
0.021417755416666667
0.022063139583333335
0.048426834166666675
0.08827671958333333
0.12004552125
0.12490633333333334
0.12614497166666666
0.14632812708333334
0.1456983375
0.17967030875
0.18778922499999998
0.18484200416666666
0.1923121666666667
0.17489163333333335
0.15643238416666666
0.16895039708333334
0.18112260458333332
0.17577325
0.17310558333333334
0.15419068375
0.14843739166666667
0.1605109625
0.14596645833333335
0.13553724583333335
0.11983574791666667
0.10397151333333332
0.089513625
0.06287104916666668
0.054063499999999994
0.048924541666666675
0.040483041666666664
0.03404487916666666
0.015456600000000001
0.0038993087500000002
0.0009220145833333332
0.0010690841666666667
0.0002693416666666667
0.0003392625
0.0002800041666666669
0.0007166249999999999
0.0017152458333333336
0.0
0.0005795458333333336
3.07025e-05
5.4329166666666695e-05
0.0032213999999999997
0.010677874999999998
0.011034070833333335
0.010579470833333333
0.01052035
0.010419994583333335
0.0104125
0.010417749999999998
0.010396291666666667
0.010496625
0.008490375
0.00012806666666666667
7.95629166666667e-05
5.468750000000001e-06
0.0
0.0
0.0
0.0
6.140541666666666e-05
9.943750000000004e-05
0.004307954166666667
0.021620166666666666
0.031831958333333334
0.04142375
0.041718750000000006
0.04164500000000001
0.04164958333333334
0.04172182208333333
0.04172657500000001
0.046245133333333334
0.05919979166666667
0.04093008333333333
0.027467750000000003
0.0006318416666666668
0.00019791541666666689
2.3117916666666807e-05
1.0586625000000452e-05
2.8997083333333503e-05
0.0002769875000000001
0.0005770000000000001
0.0
3.8056666666666664e-06
1.339583333333334e-05
0.0009507429166666668
0.015242216666666664
0.041977180375000006
0.04179529375000001
0.04195961666666667
0.060026666666666666
0.06272845833333333
0.06183920833333334
0.08099170833333333
0.09923196666666667
0.12516495916666667
0.11003218791666668
0.08308951541666666
0.0833966625
0.084214465
0.08351357749999999
0.08854060833333334
0.11600254166666668
0.09207008333333333
0.0580751625
0.03130765591666667
0.031282610125
0.031269477208333334
0.031336533333333326
0.03203070416666667
0.05469883333333333
0.06439113625000001
0.03310302083333334
0.04022241375
0.049898967541666665
0.045731666666666664
0.05908745833333332
0.04575644629166667
0.07133294625
0.07402681666666668
0.08755791666666668
0.07742924583333333
0.08266412291666668
0.07532401333333331
0.06249275000000001
0.052383708333333334
0.06649456916666667
0.06035087083333335
0.06506779166666667
0.06693208333333332
0.05912284291666667
0.06291721916666668
0.06606523625
0.07852687333333332
0.06274492083333334
0.06630320791666668
0.07372073458333334
0.07102782916666667
0.07079017500000001
0.09207329166666665
0.06369054166666667
0.07157866875
0.05908474624999999
0.04992987499999999
0.054735291666666665
0.051216091666666665
0.04751827083333334
0.043509639583333336
0.03864040166666667
0.003686770833333334
0.008742071666666669
0.0008590262500000001
0.008947002708333334
0.0003076250000000001
0.005035225416666666
0.02144130875
0.0345020875
0.0328980875
0.05680999999999999
0.055057666666666664
0.049995124999999994
0.042340125
0.04224177083333333
0.05765283333333334
0.043994471666666674
0.021589138416666667
0.0210046175
0.029853312916666666
0.02140645658333333
0.021717446666666668
0.02095568416666667
0.050619874583333335
0.06293079166666667
0.06251224999999999
0.06325012083333334
0.062624525
0.06307431250000001
0.04456380291666667
0.04177411250000001
0.04168220041666667
0.042012655416666676
0.012603325
0.004572765416666666
0.021369029166666664
0.020735419083333335
0.020853458333333335
0.02082475
0.02082475
0.02082475
0.020835499999999996
0.02079225
0.02099325
0.016980416666666668
0.00025613333333333334
0.00017351791666666674
5.332958333333337e-05
0.00045289250000000005
0.011755835416666666
0.02085511666666667
0.039311041666666664
0.04176579166666666
0.04181912499999999
0.03764616666666667
0.024803291666666668
0.04220454166666667
0.04199666666666666
0.02798351708333333
0.0316565875
0.022099987916666664
0.01851463125
0.02152663
0.032979208333333336
0.04140208333333333
0.04220826666666666
0.04200549583333333
0.041906183333333326
0.04246225
0.04253474999999999
0.04278004166666668
0.02694586666666666
0.021229212499999997
0.010826261250000002
0.0005462416666666669
0.01411555625
0.0004689716666666667
0.0009596666666666668
0.0007421833333333333
0.0018265833333333335
0.007879541666666667
0.004663708333333333
0.003183125
5.043333333333333e-05
0.014602249999999999
0.00316634
0.016688855416666665
0.0027682541666666665
0.030786291666666663
0.019596791666666665
0.02348114625
0.049677006249999996
0.0514421625
0.08110008333333334
0.10543045833333335
0.13671087916666666
0.135492625
0.15387608333333336
0.16953708333333337
0.19873265416666666
0.20272058333333334
0.18152379583333333
0.21157520833333332
0.20772820833333336
0.20089774999999999
0.18735245416666668
0.19311175625
0.20192002125
0.19938920833333337
0.18488910583333332
0.1986662916666667
0.21203579166666667
0.21334980416666668
0.20713003333333335
0.22692358541666666
0.241375325
0.24631590416666668
0.263774875
0.2614352083333334
0.2890845833333333
0.29864125
0.30563708333333334
0.28617875
0.29263125000000006
0.28673875
0.27754958333333335
0.2556179025
0.2478711625
0.25707011375000005
0.25712453333333335
0.2684864341666667
0.28243063125
0.28821558750000004
0.2970116883333333
0.31078129583333336
0.3161909666666667
0.35782590541666665
0.345316325
0.35831704999999997
0.36709225000000006
0.37518158333333335
0.35159911625
0.33817322499999997
0.31819474166666667
0.3278528208333333
0.37315234999999997
0.3891978179166667
0.3828575
0.33966807916666664
0.30324205
0.29102554708333334
0.3154785345833333
0.3410694604166667
0.3328167
0.3199631666666667
0.2620190416666666
0.2344598333333333
0.26184033333333334
0.2659614166666667
0.26481520833333333
0.23950829166666665
0.2173527666666667
0.19596602916666664
0.20692895041666662
0.189967225
0.19274882083333333
0.16760090875
0.152281875
0.18445095833333336
0.16693899999999998
0.17209699999999997
0.13533979999999998
0.14065311125
0.15332031666666665
0.14880504166666667
0.14259158333333335
0.14274633333333334
0.14676095833333333
0.1269161
0.13238264166666666
0.115081
0.147433375
0.11970329166666667
0.07838934458333334
0.06288565
0.05329662083333333
0.06764822083333333
0.08438851124999998
0.0615563925
0.05175106666666667
0.06346030958333333
0.08483944833333334
0.11409550833333332
0.17545402083333336
0.22780193333333332
0.2690644583333333
0.29470326666666663
0.29470989624999994
0.29494775458333333
0.3227801170833333
0.32036491666666667
0.2912387083333333
0.27703525
0.21262135416666664
0.16684145833333333
