# Supplementary material for: Obesity dysregulates feeding-evoked response dynamics in hypothalamic satiety neurons
Source: Sci Rep. 2025 Oct 14;15:35837. doi: 10.1038/s41598-025-19800-2 (PMC12521569; doi:10.1038/s41598-025-19800-2)
Supplement: Supplementary file 4 — Supplementary Material 4. [file 41598_2025_19800_MOESM4_ESM.zip › Fig 3_1/Fig 3b/NCD to_NCD_1st_MPK176_mean_running_12.csv]

0.2615645153007143
0.2329750896485714
0.20951260196285712
0.20994559552321426
0.2250662996428571
0.2272498806482143
0.18449111444500005
0.14630213166414283
0.14577551492821428
0.15710280137928573
0.19727113485821432
0.17400753464285715
0.12597500339635712
0.14171382333535718
0.15987749993392855
0.11509634464285715
0.11588086275750001
0.11450610647500002
0.11590772010714283
0.14665994464285712
0.16098886678571428
0.18662702571428572
0.21375455589285716
0.20629176328928575
0.24949036667214286
0.23108546737821428
0.21403244994642856
0.22012842045000003
0.2556944741428572
0.28015732306
0.29071856195285717
0.26674439577142856
0.30445839183928564
0.2974813306071428
0.32769894471535715
0.3345379425625
0.32635291477142864
0.3429744207142857
0.3091235910714286
0.3379132260714286
0.33611788400000003
0.31038007964285713
0.33511970930714285
0.3467766065157142
0.3128618997796429
0.2821866737116071
0.2785262234328571
0.27559545881357145
0.3142104800167858
0.30129107398296423
0.2653036889285715
0.2727653061607143
0.2716111416489286
0.2553277085892857
0.2471510702857143
0.2549534411428572
0.2610483957825
0.25644694965000003
0.2600174910789285
0.28045754321428573
0.27698566603571434
0.29513650201428565
0.28304392350607144
0.25286053954642856
0.22579681012642858
0.250235731836607
0.25728165521428575
0.2819113710821429
0.28798626611428574
0.29419347536428575
0.2705106564285714
0.26390063535714287
0.24724415892857143
0.23894759071428576
0.2631649086428571
0.25163349260714285
0.24880170464285709
0.22574200785714282
0.26650980588214285
0.26940651728250004
0.3073365274
0.3269052570010714
0.2830899214285714
0.2900991357142857
0.29669709285714285
0.2879362864917857
0.2885963761785714
0.2871646541921429
0.3069983514607143
0.3023347516785715
0.2900166832857143
0.2856902730714286
0.26490509677142854
0.27218603864821433
0.31008557422821426
0.2992038306207143
0.3889187860357143
0.3537389746785714
0.34878888198214286
0.4030439466428572
0.38625977071428574
0.39324324285714285
0.4583222464285714
0.40627187764285716
0.3618880848928571
0.3805418219642857
0.39979825966071425
0.4177911685642858
0.4150932082060715
0.40430901785714285
0.3961490763378571
0.3818693854535714
0.34311764583214277
0.3157576068571429
0.30847255
0.3063594735714286
0.272869729
0.2707537921785714
0.2711043881482143
0.26713023609214287
0.3127682897117858
0.3078590737485714
0.3491960978435715
0.36230601450535715
0.35598060439607143
0.38275107017071425
0.4065456762867857
0.4145692853571429
0.42349063750000004
0.42172985644785704
0.49204852225
0.47184845443392864
0.5050553830714285
0.5226858710714287
0.5043981099121428
0.4544637384285714
0.4508231342285714
0.4651407872635713
0.4662945960714286
0.41894970678571436
0.4046480153571429
0.38409960035714275
0.3847723951364285
0.36756311520714285
0.39106526906285716
0.37132166793571425
0.3331591260514286
0.3010105258963572
0.26584930357142855
0.2420216123232143
0.2434014080035714
0.2327244254
0.22927364485714286
0.20845279489999996
0.2070345129607143
0.17686436078946427
0.16606621038214286
0.1606970769285714
0.14768975551428573
0.15738680871642857
0.1310622220925
0.12096061431928572
0.15766107543492855
0.15653280488749996
0.15249342177035713
0.17012631684696428
0.18932765853357142
0.17630623622064284
0.1831116546960714
0.1966136396125
0.18123905151464287
0.21204789905357144
0.22259731136321428
0.2268302475107143
0.24678701804500003
0.2389522169535714
0.24621852857142854
0.25436763410714286
0.2547400551892857
0.2626372393214286
0.3057493601428571
0.34759282605714287
0.32321780894642854
0.3192780234185714
0.3220336107142857
0.32923832142857146
0.3570372142857142
0.3540505
0.33621525
0.3140037142857143
0.31421092857142857
0.29244064285714283
0.2837484103571429
0.2583777464285714
0.2655578105725
0.2227974431142857
0.17356148678571426
0.1553128175
0.12120894556071428
0.15510413013964283
0.13502927911964285
0.12851627105071428
0.09565490089635713
0.11029493785714285
0.10963889989642858
0.12735264417499997
0.13405855707678574
0.14889609999999998
0.13944232857142858
0.11882973166714285
0.13691794397928572
0.12979581241071428
0.13699088873571427
0.1867082862857143
0.20167579499999996
0.19263947142857143
0.17471489428571432
0.1660267457142857
0.21035667857142856
0.22556525
0.20569110714285713
0.18385198928571428
0.1927083132142857
0.17722308357142857
0.19183878298857143
0.1901157229428572
0.2003601594535715
0.21196844542857143
0.1867925442857143
0.16613138571428568
0.14529178571428572
0.14985356035714287
0.13216652357142855
0.16690728178571426
0.1536378126314286
0.11834586755071429
0.11331421598214286
0.12372795226500001
0.12889222749285714
0.11234665221285713
0.10213080484107143
0.08076152922964286
0.07395703224392858
0.08866392246428571
0.08677850989285715
0.11210561928571429
0.09224256321428571
0.09499244250000001
0.07252064964285712
0.08108512571428571
0.06500618749999999
0.07517261071428571
0.051110531950500006
0.05312566942142858
0.03608439997714285
0.044393399178571435
0.05024773889285715
0.02284362893785714
0.0368075462875
0.03348368607142857
0.009733646428571429
0.013562121392857143
0.005336948178571429
0.018211117073214288
0.001393011212142857
0.0008589779464285715
0.0011940305000000002
0.015147830964285713
0.016942167857142858
0.003272324417142857
0.011946243979285716
0.017461733839285714
0.01767655337857143
0.0013830255714285717
0.02439796642857143
0.02056681785714285
0.01398583035714286
0.021781873571428575
0.03437581678571428
0.035482339214285716
0.048618762557857145
0.04030186352785714
0.03687088785714286
0.048622948928571434
0.031100618875000003
0.019291886195714286
0.02981742542357143
0.023692417645571427
0.0071010499339285715
0.04040096298107143
0.02855947120357143
0.007106449607142858
0.010900646464285712
0.01858258746428571
0.007835543928571428
0.014707925
0.024915464285714284
0.01833825
0.02109155946428572
0.019548211559999997
0.020280487550714286
0.03181188544285714
0.0023540235107142858
0.001520848642857143
0.006445812142857143
0.0258461
0.015627176943571432
0.001436971507142857
0.019000246739285714
0.0051992380892857135
0.009794549264285716
0.03721544543571429
0.015985961790714282
0.0008951064739285714
0.007908555950821428
0.036883688614392854
0.03352882005714286
0.04299664153857143
0.03496507714642857
0.033309108187857144
0.05478844636857142
0.03947685345642858
0.03627464371142858
0.05303244012142857
0.05612521805
0.07199636294642857
0.08236693853571429
0.04779916344892858
0.07136134833928572
0.10908272155714287
0.11908418319035714
0.18508509139285714
0.18752189996178567
0.2810556482178571
0.269731501325
0.26653178178357145
0.266082834663
0.2876410545571428
0.26183906685
0.27674591167821433
0.25455480709285716
0.29156365935714285
0.26332818698857147
0.27301223321428575
0.2843784364285714
0.25029956903571426
0.2468352988464286
0.21138971327714287
0.17467664311792855
0.13531534225
0.05818631157142857
0.045680011757142855
0.055951183905
0.043991582241071435
0.04461358760392858
0.07174147823285713
0.04639432173500001
0.04488513708378572
0.006305143928571428
0.012024916535714287
0.020202565750000002
0.019995669576785707
0.021094618928571427
0.013989971764285717
0.00480366893107143
0.01788300669035714
0.006867487465357143
0.03920437857142857
0.03159534107142857
0.025838749285714287
0.011932498928571428
0.0009150503571428572
0.01464470657142857
0.022924122610714283
0.038140403672142865
0.018277773720714287
0.019240161137857145
0.017950675021071432
0.023546861342857144
0.024304966428571433
0.019894406785714285
0.02974238285714285
0.01811333285714286
0.01914977035714286
0.02993230357142857
0.0461283
0.03576888035714286
0.049841497324928576
0.051258785835357146
0.022440063505357138
0.035322962857142856
0.018013350785714286
0.03459298996428572
0.03700230039285714
0.02283634589392857
0.01980971112392857
0.03657879601821429
0.05354047850535715
0.05376845178571429
0.056804853214285723
0.07231530035714286
0.057442085714285704
0.058185206071428575
0.07223637571428573
0.08303599392857143
0.07194505142857142
0.07236454642857142
0.07924201263642858
0.07592475192142856
0.07148302054964285
0.07218261746821428
0.07143685170357142
0.06491488651928572
0.054152623073214286
0.0534560825
0.05404283571428571
0.028601096428571428
0.042330107142857135
0.049677046428571424
0.026421402857142857
0.018259069285714285
0.027489773678571434
0.036314279782071426
0.020739204896071426
0.021055737162857142
0.03639635714285715
0.027061892535714286
0.018172994285714283
0.018159673571428576
0.032114575
0.03720595714285714
0.053676357142857144
0.03741183928571428
0.03660911071428571
0.02272702535714286
0.01830694535714286
0.018044028285714282
0.01873462639642857
0.018081077916071425
0.017965564775
0.017935230009999997
0.017948070114642858
0.018246971603571423
0.003600068728571428
0.030831685457857142
0.054429329260000006
0.05999061119642857
0.052058515110714285
0.036853741142857145
0.03887702428571428
0.05327452714285714
0.03650078714285714
0.03630769507142857
0.047966720525
0.05348378758571428
0.053838444210714285
0.03923340141678572
0.05071473847142856
0.05364514909785715
0.05632960064285715
0.07038088193571429
0.027713482714285715
0.019487405000000003
0.01822490607142857
0.019862496785714286
0.03031893
0.03601833903571429
0.035783792099999996
0.03621963441785714
0.035759967639642856
0.019107698479642856
0.01831554180567857
0.02217410897903571
0.011166857003571428
0.00047708839178571425
0.00020828794375000003
0.00022229097178571425
0.00044785397499999996
0.005727986939285714
0.0054983948625
0.009149931821428573
0.009143043255357143
0.009183365607142857
0.009312546928571431
0.010043124571428572
0.026432369814285716
0.027095315433928572
0.04109617222135715
0.0444023127825
0.04457443535071429
0.04542458232142856
0.04490737342857143
0.04475592303921428
0.04387270940678571
0.028435478148214288
0.027866311178571423
0.03578036583928571
0.03345270482785714
0.018922501362500004
0.019373552574285715
0.035623968375
0.04708490278928571
0.035932034943678574
0.03499681999785715
0.019346732131392853
0.02604584114285714
0.041953639642857136
0.05674370779178572
0.07096991649285714
0.05467744909321429
0.054623064892857134
0.07009103783428572
0.06749887775071428
0.053844710628571435
0.06414364178571429
0.06918629392857144
0.05428815857142857
0.06898500820607144
0.05953170762142858
0.07427591093367857
0.10763545628964286
0.12615966496178568
0.11079463429285716
0.07862427135714287
0.06343760467857142
0.07100649678571429
0.08797488617142858
0.13718933178571432
0.2656027407142857
0.2937174003571429
0.2643935928571428
0.325629625
0.37912123
0.3670805475
0.39222931557142854
0.4037347553571429
0.3744648448321429
0.3669209197632143
0.36860359549642857
0.37709048009714285
0.36910529686357146
0.37203636959999997
0.3716130988571428
0.38336215481071434
0.3556388982539286
0.2917048177153571
0.2711921188289285
0.23813774823107145
0.20575946486785715
0.15984344128678568
0.15391497470392856
0.15555227711749997
0.1679414573481429
0.14254278960000002
0.1403506728025
0.1557000915707143
0.18791419454607142
0.2297568004170714
0.2546473468289286
0.2816221059892857
0.27092742606392856
0.28943016827785717
0.30525339916778577
0.3102825366946429
0.35329666679107147
0.3652808239285715
0.41578644789285707
0.3996746107142857
0.4039876239285714
0.4801970982624999
0.49341004238857133
0.48844510746071423
0.4648868128584286
0.4885317007142858
0.46822201307249983
0.4558314459714286
0.45766674923607137
0.47466763928571426
0.45213951939285707
0.46197074373357144
0.49836259919285714
0.4825617675496428
0.4392715219677857
0.45402182399999996
0.46405021135714286
0.47134219821428575
0.4075833446428572
0.41447601785714283
0.4028307107142858
0.4237872067857143
0.4187511521428572
0.43950415235714285
0.40639862967142854
0.38246847347857144
0.35062761626178574
0.37093906396000004
0.3785195427153571
0.3601403464285715
0.3747151389285714
0.39837234727428567
0.38461339285714286
