# Supplementary material for: Obesity dysregulates feeding-evoked response dynamics in hypothalamic satiety neurons
Source: Sci Rep. 2025 Oct 14;15:35837. doi: 10.1038/s41598-025-19800-2 (PMC12521569; doi:10.1038/s41598-025-19800-2)
Supplement: Supplementary file 5 — Supplementary Material 5. [file 41598_2025_19800_MOESM5_ESM.zip › Fig 3_2/Fig 3c/HFD to_NCD_1st_MPK143_matrix_1.csv]

-0.8465741774999553	-0.24595728184575263	-0.7765062555159317	0.2528567910838993	-0.10906817430042806	0.09251343491160946	1.2255739790528153	0.29715182244215965	-0.28818873783529175	0.5921283819642074	-1.02806158228503	0.7630927252624208	-0.0823676650732718	-0.05439046047778027	2.842280596739099	-0.808638342899281	0.05581731465508055	0.4612476564072955	0.13114693558566465	-0.038660681246186976	0.37820846930859514	0.6421706710012014	-0.09916728473889073	-0.1526928940051071	-1.4463895017043256	0.5623553161428113	1.5758489166559166	-0.18615618029579772	-0.4856862346184486	0.7696354313840713	-0.10847003807748959	0.4741676447280515	0.25888446936544385	-0.2412582610891818	-1.1123997663990601	1.6781715420749221	0.9988448471951742
-0.8702639734630289	-0.3470788076677698	-0.834652196243113	0.178943681304424	-0.17402914553147258	0.09026315110400632	1.0180075387484668	0.25815648607866226	-0.46100967885801997	0.5477542010316256	-1.0256416508999047	0.8466179658499385	-0.07717153533602428	0.11002578964706976	2.8736731929021424	-0.9030593745047931	0.009558737746885933	0.367915286881522	0.0972136783054864	-0.03190310288157168	0.3980500412568345	0.4459324170998514	-0.05574906253598503	-0.1571405284241065	-1.322936465361148	0.48034447887155446	1.4923906899921773	-0.11544911731222722	-0.32714989966467767	0.6801507814375622	-0.2233042677844766	0.5545273187097648	0.17568755250972648	0.03550056265148277	-0.9500115811758151	1.590903281720483	0.8278470190692719
-0.8674687505949071	-0.37461515604444345	-0.8157230489415292	0.15764226675690865	-0.18136071251167796	0.1164157733104217	1.1501621598040475	0.19782335972259746	-0.4957398502192009	0.540338352447071	-0.9979516678070044	0.8600324329546258	-0.02002908202899255	0.09186286370299059	2.8822680590361003	-0.9732554193666866	-0.0020212866326083725	0.24994617765868513	0.10828798343300093	0.01474747324948135	0.49212944128425845	0.35827116156476896	0.06898378032878148	-0.24738921623743834	-1.2869278600947753	0.4098463753276407	1.4110628810450294	-0.07359932573851462	-0.32115295178312603	0.7689005407184325	-0.22912022041459237	0.5911945397973916	0.19194325895395958	-0.10655029965111701	-0.8641592597068058	1.4987769744071509	0.763230869501502
-0.887281995404787	-0.33230803906035833	-0.7866303584337416	0.09622687693087997	-0.2648693194518365	0.19960301175871925	1.2672714547388484	0.19464271547895295	-0.5203997753562613	0.5328663668099552	-0.9964038053318498	0.7832437828079476	0.028906516286203075	0.09235215802915633	2.8973700312679314	-0.9005655001637741	0.010473241611314613	0.13974067174890542	0.11684834260600094	0.04425807925514667	0.4397417496612166	0.2388274571496638	0.045358136041268635	-0.23892840175494015	-1.261024368420241	0.3813144144866973	1.3169026919242537	-0.023032562085545265	-0.3409189557980348	0.8079501352841965	-0.21601654453523889	0.7562808124742681	0.22175788651740358	-0.1726863115004661	-0.8341700849674701	1.4607808078552855	0.7760389659569515
-0.8647804781883801	-0.33652665110513946	-0.7874548795738722	0.08439512037336477	-0.32991712015237873	0.21694915889774147	1.2672324149704708	0.22227748171033213	-0.576577255830062	0.47700193880612696	-1.0454841308172234	0.6984240893646907	0.17910822462692932	0.1624580994890759	2.8466597115126	-0.9288787312298602	-0.0066126620216438465	0.10651833212397396	0.09340146961157089	0.080480824321945	0.3697905778665721	0.18904348610533447	0.06903224774722458	-0.2860674356898151	-1.230228206280416	0.3637683430381322	1.2152869247401266	-0.04983347210108487	-0.22584664896752873	0.8250387387439732	-0.19501415722703822	0.8291684564441664	0.25556940657083527	-0.1711464562286396	-0.7429962139035851	1.3917849649174303	0.7424671881794573
-0.8171423778600845	-0.33916358595596985	-0.7921268008467552	0.05773735228465615	-0.3475491017336161	0.20036616836426654	1.1902037820663869	0.2531973066511423	-0.5996958228857588	0.4765983277923251	-1.0828032546666426	0.6254340428172002	0.34570582853018256	0.21106360768610935	2.7449676124001647	-1.0048632999178098	-0.023206908321366865	0.05698993845342248	0.14030218331108843	0.10626174552246766	0.33624400611150235	0.1367383286550691	0.10281530154845298	-0.28983687949624776	-1.2471636785243203	0.38796126367663536	1.1413627887287603	-0.05908004913001016	-0.19603088738908836	0.8214484434935643	-0.20301040659599565	0.8115826327883884	0.2646215109659085	-0.16678269704688406	-0.7237503484558022	1.3552644595601462	0.7036700611503831
-0.7985772979131992	-0.33972652393349184	-0.7604672049027128	0.02638770978825871	-0.30264794112903715	0.14172790097590746	1.0674807924766772	0.26106314278018466	-0.612245077383539	0.44491112073867756	-1.0881929619567863	0.5635408204384335	0.45874416607010204	0.2947690115481257	2.692003672882001	-1.0584294860756682	-0.038314227848605095	-0.047749154919114	0.19202097054951534	0.14366813438186693	0.26943693180736056	0.10790611400478857	0.1419721903944384	-0.2940420399952895	-1.2593821404154117	0.45362869346787743	1.0771288392975265	-0.05164858102065343	-0.2157555902355837	0.8119390013703144	-0.21557294059600432	0.8237769564521292	0.22014038421837548	-0.18205843457824902	-0.6619867076618784	1.3269550962552124	0.6939937511128508
-0.7856998826702503	-0.3665528186636886	-0.7508908837681404	0.00855665297867203	-0.280161664662293	0.11778407604715237	0.998971272203349	0.3102843062936484	-0.6089857678572189	0.42990237594225805	-1.0668941805309022	0.5244948586472062	0.531972171868712	0.35351038451379085	2.5799124025691746	-1.1109645106027681	-0.04218265376140812	-0.13273017303229664	0.22573543071946728	0.16509671669617762	0.20900765071177513	0.07651969299196124	0.14018302035438313	-0.3318795429321334	-1.2341538586013339	0.4580847056662463	1.0225898738148782	-0.05300084516905073	-0.19984027840466226	0.8047148327592937	-0.15243974181611378	0.7785429968593311	0.221282479138867	-0.21659126233819162	-0.576443836687513	1.288870251846976	0.6849804727090671
-0.7773748999433807	-0.37563545410128	-0.7254155006982882	-0.007017668838802856	-0.2651809708440131	0.11241437959558231	0.9215420506788041	0.3610680893555146	-0.595626429069701	0.40898404683770984	-1.0364334438207505	0.4896915279758378	0.6095603067880732	0.4032858117693392	2.468251528668375	-1.1558323801486512	-0.028900667928405867	-0.21668323574309056	0.27212485489114496	0.21756428251442916	0.14342316745458764	0.06211651469765405	0.1310293273342934	-0.34671890008029105	-1.2183140997635404	0.46576511323651304	0.9953319722850933	-0.08063758089093742	-0.19722127445498497	0.7700597428688114	-0.10725384923919383	0.7682359382262651	0.20388826053487602	-0.22334872434776198	-0.5146349968515604	1.2523481604956312	0.6346607275132944
-0.7299464726808313	-0.37152125449844287	-0.7111365630342857	0.003501092078841439	-0.26746972165873995	0.11965681693445607	0.8634390354948348	0.3875409329735905	-0.5887258998416148	0.3972038382955384	-0.9780600552241072	0.4519652357532669	0.6624355786525367	0.42437548593294794	2.3370280384469653	-1.1737666774976778	-0.030355204678426406	-0.2804464791800987	0.3135477867281393	0.24016112282537846	0.06716029202604337	0.05621716655980319	0.13250559530982767	-0.3249997004856585	-1.1890585783931475	0.4411289144787151	0.961295863148883	-0.05007962530614093	-0.19704764651005507	0.7387773206383303	-0.06741710829281371	0.7333662485002336	0.19448905791923482	-0.2420710891225145	-0.46593940510571163	1.2731440416152566	0.620368966261634
-0.66507580456018	-0.38352972422232895	-0.6835876968818344	-0.01783802621901987	-0.30609809659916476	0.10403811906768357	0.7617314296947191	0.411195835426455	-0.565869538062341	0.39800702997065107	-0.8874625156244837	0.3569754501065839	0.7893216889223991	0.49345317736990896	2.1385902567981003	-1.2176542499882554	-0.03994702137109931	-0.40769318656231446	0.3651272978797238	0.2937522904055351	-0.029265870595959437	-0.005942762095391783	0.13754204312102114	-0.32388631915427996	-1.1408000820087485	0.3856066420497154	0.858510398139748	-0.014884982102499333	-0.19215439222798036	0.7068552750186805	-0.042941783470188136	0.7001803654452683	0.1472149997200129	-0.24634299533270637	-0.33409797510510386	1.2715294669615926	0.5730871064858528
-0.6102950257158459	-0.3979766446727716	-0.641011734653502	-0.027722273769679028	-0.34893119701499575	0.061780798556228464	0.697971780082926	0.41388403001361473	-0.5329152661995078	0.39593888337781563	-0.7968544920491263	0.21572527038676598	0.8958576526431393	0.5094217139829548	1.9509058108562676	-1.2320676897015073	-0.05141873871707081	-0.5076617466066263	0.40594941320890837	0.33195019035345547	-0.1411374764466101	-0.013170484399979556	0.13379288245833748	-0.3015030834863469	-1.1061114312356382	0.35524997716192036	0.7598290192497614	-0.012914005366164289	-0.1908254940963559	0.6784580695279635	-0.016026897160032205	0.6488058080341248	0.14110795447105975	-0.32920200061141147	-0.25199163688762904	1.3071107368264616	0.5960002658513873
-0.5378842533136269	-0.3789124376540022	-0.6208108571639526	-0.03335574553093399	-0.38196873810418336	0.001674419995127563	0.5811377655661698	0.4025275029986596	-0.5124915198861383	0.3931636978050239	-0.6758277634106228	0.09518637550128468	0.9183571124063725	0.5417346934742577	1.8249574959201973	-1.2358547885465647	-0.04477169829258599	-0.5813967888145536	0.40799687498584625	0.3272369454428692	-0.2791904889724493	0.012748446319777817	0.05509468368596411	-0.2513087308873479	-1.0588423141907346	0.32356925680633364	0.6749377145118043	0.006330567993969883	-0.21007697274249248	0.6098940372913535	0.002767227136873188	0.5662661400834079	0.09029265558388469	-0.3643456693344273	-0.1904809548703022	1.3752795737896906	0.609424685690111
-0.4609170042910115	-0.37836449989625365	-0.6292957778736009	-0.016214174736537638	-0.4051448888255723	-0.08061732609898004	0.4426180606335697	0.3818067541123973	-0.4784679797171546	0.37725877534386326	-0.5150969261233544	0.008184300752821245	0.8878479894205837	0.5614273253359923	1.673845729290796	-1.2759224379334053	-0.006658896144109716	-0.6355940859934115	0.4152975368877404	0.3004049600580786	-0.3686095765056056	0.14113105335948423	0.029332800504032357	-0.21812223539746425	-1.0471467099368656	0.2908044095643108	0.6045351117668097	-0.018305215486872042	-0.20923165828046592	0.535910375161031	0.014160467985145076	0.4405807519247163	-0.0035812813917268428	-0.3762333049742114	-0.14020124721936988	1.405268988310116	0.6332723397914326
-0.4035832803076359	-0.40020975921520374	-0.6119920086792419	-0.019605188847027562	-0.4075116523930304	-0.16278079155142017	0.338409006700173	0.3258356124289188	-0.4423022946063779	0.37809017948641727	-0.33835289302353744	-0.04298049425507054	0.8217835719416632	0.5391307358530665	1.5853667637439677	-1.274880780599398	0.06166893835131373	-0.6680660690922492	0.44139771004985145	0.25865547059933913	-0.46383492610853205	0.3201551176482026	-0.003236041542129184	-0.15049676405622908	-1.054499049516139	0.2551972565847627	0.5580415496963738	-0.011745113367457077	-0.25622067960904116	0.4609516840339426	0.04592958688315618	0.2932122014467598	-0.05003940670935173	-0.42790633344349527	-0.13961356757463111	1.4414635964138178	0.696019223015545
-0.3804149081528004	-0.40738488325926214	-0.6153689738165496	-0.019318877565035874	-0.4156549111461888	-0.24018863843855404	0.2819409097250748	0.2677977531129308	-0.42070944953757766	0.37588615243815	-0.16604420399556657	-0.09382570528197332	0.6942357076739891	0.4959063771316381	1.5332434723788118	-1.2385648414037262	0.15121063249538652	-0.6628503384066116	0.43113323924657976	0.21463397451861738	-0.5177995288077051	0.5104917902924168	-0.02072985564836594	-0.07222694745992596	-1.0298431798141148	0.2016126854671016	0.497228482503936	-0.018417380277370908	-0.2979096749566835	0.3967117173899538	0.0846681356154696	0.21207738023789777	-0.07314798670608916	-0.4787740738903266	-0.12468343134679069	1.5366546328668047	0.7935162234271177
-0.33270833803150307	-0.4004601453161265	-0.6071793688396265	-0.02209326132950909	-0.4235760771678005	-0.2954154045842736	0.2697274182902147	0.20855864491810835	-0.4125365832380375	0.37664040411872207	0.008598725474317604	-0.10812911527971876	0.5779584485305085	0.42783689557549776	1.4688721919902774	-1.2059749684471313	0.24255600325723609	-0.5812183770894936	0.3965362467612804	0.14352751595851115	-0.5650012634709831	0.6622256095495228	-0.08936442187639482	0.01692065628937824	-1.0276788690870102	0.1285881952796895	0.45417644738384605	-0.04865994206462611	-0.33848795899988127	0.2998145330355527	0.13723450860614378	0.09692493663646991	-0.07275027353326592	-0.5247545179852444	-0.14941405177051797	1.6743278772960557	0.8765995326951721
-0.29102055293233586	-0.3602463879552554	-0.5735111228302632	-0.020822789318141754	-0.4238362750841979	-0.37360783577317164	0.25146531535711714	0.11382931608457174	-0.4294343902494048	0.3840061611794526	0.16114727448570892	-0.105355569418042	0.501065329269205	0.36990074848821314	1.4162551529961493	-1.1807833756692958	0.31043110896947806	-0.5314624885552983	0.35922616142846525	0.1183538516942726	-0.589586023408199	0.7614783342108103	-0.08548936756213979	0.11067524347891806	-1.0606242444730658	0.09334245268106597	0.39120650182031513	-0.08239385775900665	-0.40879898304517226	0.2495289148876299	0.14523100080814705	0.04800823297091763	-0.09585069690653514	-0.5170933220423791	-0.22806563450760495	1.865815371711174	0.934391304847043
-0.26149093930246387	-0.3411221172186343	-0.5329154969224406	-0.03204600862570165	-0.39902128786722413	-0.47468639905938714	0.2957869641918956	-0.002772471000027299	-0.44754579874660516	0.4057729434573325	0.3342406819165479	-0.08237631327008704	0.4062987744647004	0.3134394778601143	1.3798909449048407	-1.1721290547170335	0.36378248926049495	-0.46371907278080454	0.31026154701605	0.040970278516669276	-0.6010082441629049	0.8442269379905966	-0.014784292867213389	0.1846860893010054	-1.0744663631314526	0.024172949408926166	0.3100338846340049	-0.11336039120932476	-0.4583286687613527	0.2267990498206142	0.1677634791386627	-0.04826385492437095	-0.0914521592462145	-0.5587449082541365	-0.30724846893178764	2.01979093462671	1.01307168643529
-0.26819463723040743	-0.33228466273813584	-0.4907988782040068	-0.07518159319193604	-0.34459916222766906	-0.5765147939547877	0.361399851628952	-0.10938403278005135	-0.47248536941930047	0.4239619242519498	0.4273931999129175	-0.02662973485357224	0.35530196614799986	0.2864268515048931	1.3718087229140488	-1.1626992606534867	0.42567871312674155	-0.40697819909700456	0.24692390259876898	-0.039027308409325875	-0.5969939275123912	0.9224558452741707	0.04786513197348201	0.2365587906207268	-1.145207547050683	-0.016564750539771148	0.23879532844306023	-0.18617261456731668	-0.514312729128347	0.1772838670281694	0.17732260199113345	-0.10205263476166411	-0.10597351910000294	-0.5712383807604793	-0.3989872571761409	2.092945940708127	1.097803364678113
-0.31440465330468054	-0.31705644996234017	-0.44718323053334286	-0.14123566409556393	-0.27983908702744953	-0.6607171378895613	0.4463148514184791	-0.21382799888858464	-0.5319049339417272	0.40980214441965523	0.5009086568954999	0.04427042415873498	0.2812261238226776	0.2999949520042379	1.3765023732141535	-1.1809121083088008	0.4645143978203234	-0.3599564221638712	0.19426004147598866	-0.10182089860767682	-0.5742579629499991	0.9835208081290248	0.14573369180286874	0.27254854761221364	-1.1731537590621146	-0.07370903841136844	0.16150141809665677	-0.251973810867803	-0.5407701148300285	0.13984612747302166	0.1916078629997382	-0.1522943019617338	-0.09485947710446721	-0.5878026099610916	-0.518350138487175	2.1050902732835532	1.179379215710512
-0.35731038381121877	-0.27723956861893506	-0.40624942168156586	-0.20453186215689093	-0.19747079219169267	-0.7177556614612037	0.508789692242779	-0.2763476812726805	-0.5767354209394628	0.38353288264400953	0.545842641786218	0.1352461494778006	0.19076057363858756	0.3267484616189417	1.3580106101616873	-1.179914558572393	0.5107000266654682	-0.3351752025807777	0.1506318022090159	-0.12092306286421006	-0.5690524087146208	1.002999823107037	0.21144574989114848	0.25203052021966554	-1.1648724674765263	-0.164038813088824	0.07362879279167116	-0.3034058042098584	-0.573096853777483	0.10746374229807279	0.22782701888067663	-0.16959524372817125	-0.10736859930132034	-0.5847518069204276	-0.6410979958923322	2.0561580073215615	1.1813457915656274
-0.42515539263838614	-0.25617516742978774	-0.3530566553060529	-0.3122705231505259	-0.1260011150974684	-0.7653976580870795	0.564207644474021	-0.31745676734517814	-0.6108714207109494	0.34973549817868604	0.5407437913049187	0.20628262720184193	0.15449252613729722	0.3374686821485368	1.2302896802811092	-1.182312268093065	0.5434375116745938	-0.309206708630002	0.1290989755363957	-0.13215129173707488	-0.5682676248756878	0.9735642035246265	0.32427882633242483	0.27874865308316255	-1.1080046660256326	-0.2526428558037755	-0.007469807336601608	-0.35437094710664874	-0.5624663066976654	0.08847220406547301	0.23008050954677425	-0.16153498513973377	-0.06861750923596942	-0.5417583535263373	-0.7209742247112778	1.9933614718034633	1.2049148584466873
-0.48466735893756596	-0.2704908501466115	-0.2799487782416702	-0.4107359321871321	-0.02934374482166996	-0.8281928430804154	0.5968855322373227	-0.3444181657557988	-0.6487805303546448	0.3131237761449384	0.49824725896425015	0.2756657249657555	0.13670981422217365	0.3467069419138339	1.1126753376701086	-1.1659550168111823	0.5410382078930485	-0.29065037380235786	0.10504244811433901	-0.11585313828007086	-0.5878503922558834	0.8916427492347084	0.3781020816453923	0.2976285666464873	-0.919785574432391	-0.347347110501371	-0.09277113862000474	-0.37191237266295096	-0.5489712600446388	0.08130449701898884	0.2006661426950079	-0.15184964966532963	-0.0030642955236095315	-0.5306664703250938	-0.8065663569738639	1.9090486541526501	1.189550280759962
-0.5250162747406234	-0.2307889454877683	-0.26407344864782656	-0.5051145037984182	0.07847141747325882	-0.8797474293335347	0.631849548796009	-0.37094312905344906	-0.6429855531903792	0.311057356846028	0.4699275990335187	0.3019522547795137	0.10375467652598329	0.35649096564601945	0.9618397649304449	-1.1587044457964777	0.5413764174453315	-0.3183639337604195	0.029475803077660394	-0.12592540669095795	-0.5724667541026056	0.743288155601252	0.44050877173648606	0.30291594978923203	-0.6402817692381421	-0.44354871786534183	-0.17858699495613486	-0.4051326730033704	-0.5732895216775067	0.05393552509577493	0.16029860918243027	-0.09821065926323916	-0.02592434874923382	-0.5173001999851492	-0.8437321052519623	1.834524526436374	1.1332653714462568
-0.5380141416933167	-0.23237865458993817	-0.22460686672907154	-0.5775727543567256	0.18717215643711213	-0.9217820320486549	0.6461211617636352	-0.4140071101070495	-0.6227837191407729	0.25017197328462143	0.4299522570070714	0.3455677350907346	0.12114203600943088	0.3658014308288028	0.8528550336569228	-1.1340308608509155	0.5402330569125106	-0.3367226809539722	-0.048218039462053004	-0.10973120450015283	-0.6052696471927409	0.5842033711356238	0.4560851286880195	0.25021929473885846	-0.2991756460335414	-0.5196327909450229	-0.24805985825268353	-0.4240393617638557	-0.5825260973614527	0.03315467290208079	0.084065181162461	-0.13046666507478163	-0.09380977512373664	-0.5209702498601	-0.842049468187337	1.6815401934576848	1.0720063938982765
-0.5868490123124672	-0.24340236880476124	-0.235178226899515	-0.655104111528211	0.2542134429783	-0.9251675078630484	0.6507060322026506	-0.46111873983758844	-0.6188975482778127	0.18509732619051084	0.39383711484580064	0.34549693606130993	0.09522449749748156	0.3398171186078985	0.7409254939938157	-1.0922160377200916	0.5447469778538298	-0.40279202238440226	-0.11721775898810598	-0.0941018332025375	-0.6098712125008856	0.46519338694013357	0.4730842803918446	0.17078285037991145	0.040801773468247336	-0.5839445930298698	-0.35295973501148364	-0.4148002071728955	-0.5530179239183269	0.03557162698983596	-0.012175625760070164	-0.10913982345095123	-0.13417363119716158	-0.5177398275551301	-0.8344917562062365	1.48335836527074	1.0109167885595118
-0.60522105934439	-0.26188038203230674	-0.260789829908637	-0.7003925191045636	0.31206927736112383	-0.9264171019767616	0.6083943808784655	-0.49803396039326886	-0.5742691277316331	0.10646342178535484	0.35938025998780854	0.3342987509442895	0.04196285748295756	0.29210560056394297	0.6938884127720468	-1.0564129775662754	0.5703023315547286	-0.40419897456709686	-0.19750608125436223	-0.1051402080194274	-0.6520205329151023	0.41121252100566663	0.4522860035437759	0.08863408538868983	0.39476475105732173	-0.6077040907331995	-0.39560673973754507	-0.40470224061983107	-0.5231550373877396	-0.018750711172719654	-0.11519743014410025	-0.12758397600289123	-0.19276023628312317	-0.545893683284206	-0.7842227347990338	1.24580869822621	0.9778021033149557
-0.6084344101477934	-0.2870894777305422	-0.30515581591921787	-0.7119460025921972	0.3399306966423268	-0.9149295524816015	0.5487085811478257	-0.5109251096749783	-0.5288065816845362	-0.0056845908814287084	0.3093348342705031	0.28176952604411276	-0.013563878472966617	0.2174853219081144	0.6284741667129307	-0.9805094437669396	0.5594417907066489	-0.36928780418239027	-0.2715041406840669	-0.11886382682734312	-0.7049552742283718	0.34648060774759304	0.35347239922959955	-0.00032125389922328386	0.6667438648994958	-0.5252581222673978	-0.43736979974171686	-0.3873589373648896	-0.49520096660838614	-0.06838389030897625	-0.2201587238533806	-0.13437278353839505	-0.25391433203806996	-0.5357322713925454	-0.738124026383453	1.0640586841230002	0.9250988480258429
-0.6364677921943447	-0.2843297818919111	-0.31512207003837056	-0.6852857571028855	0.33231196516504435	-0.8809092212390779	0.4867739906566849	-0.5291574030249755	-0.49198959310044127	-0.12248938796994277	0.2959780576975307	0.20800990334312908	-0.09441038992923957	0.15696865951786598	0.5377733368357284	-0.9280598685516344	0.5418110605534505	-0.3413304362380737	-0.37756997439503087	-0.1253676198638343	-0.700494327184882	0.25002914689161854	0.243224086471188	-0.08910416635343613	0.9782831884466395	-0.37833198468445695	-0.49453799276051236	-0.40418341930512935	-0.44758781611890475	-0.11121757415305647	-0.31247808062568144	-0.148814251723967	-0.2880503423221058	-0.5415961247610767	-0.709414119138836	0.878209545744137	0.8619705428793187
-0.6204726251194601	-0.2975637643009225	-0.3304828265718033	-0.6004218993946586	0.33122008377920603	-0.8233074823818288	0.40669141347847315	-0.5462109993289828	-0.48824053875817935	-0.2192909698779753	0.25612985422247075	0.1430502526097323	-0.15217174573402584	0.04074064347077776	0.46983183439424386	-0.8457751450014424	0.5147612174393932	-0.26853268215516846	-0.48477010684022376	-0.1435559828580567	-0.6970779729645453	0.173667843613821	0.08865917328945966	-0.15638715511714235	1.2449037387057895	-0.1570687626928546	-0.528989205799352	-0.40303574159643907	-0.3911106024846296	-0.16067601373404994	-0.40318081281975554	-0.13410704016259833	-0.3106269427371548	-0.5003641007032096	-0.6838704260418189	0.7432969120059847	0.8143015130226503
-0.599470564123407	-0.27990537179813024	-0.3460601190530225	-0.4576874927291324	0.31956812321327205	-0.7473109179195265	0.3677882842905198	-0.5721957055013249	-0.4676682495473865	-0.2797710151316547	0.21862685388541103	0.08844713967860315	-0.1747049405939131	-0.06698604616365819	0.4185460853034181	-0.7833838711509151	0.4737971195892944	-0.1869710713614575	-0.6033635399802493	-0.18856893279168804	-0.6317188713971269	0.12360140931389729	-0.0276304838805559	-0.17116007593071197	1.4657301289983449	0.11342488038179747	-0.5632047889951575	-0.39190971611442477	-0.3659342669261564	-0.20846470337807826	-0.4936332691350563	-0.12440838009076005	-0.3725915802919676	-0.5306284695194476	-0.6377958828193984	0.677182934727751	0.7950672338865209
-0.5635803539459047	-0.25747542560192677	-0.362436252664374	-0.25863574836913483	0.27817922498062087	-0.6674680907526616	0.32795971238808486	-0.5774215477227389	-0.42672513618910884	-0.3347260228839845	0.18615932145489394	0.030868740348048884	-0.20425851476494533	-0.14825616862541033	0.384389111983107	-0.7383248829287414	0.42112567430569275	-0.11913956880483907	-0.7223586292317684	-0.22389495519236152	-0.5508980550590084	0.08384026223427285	-0.15029996675481275	-0.23450212187205982	1.6486453820365767	0.38641256669543	-0.5881129933911239	-0.37056681520334284	-0.33534747222948436	-0.2570113323750632	-0.5668486405730373	-0.12747640607865962	-0.43955096613142297	-0.5301119734669083	-0.6269540637034863	0.6015881138671012	0.7373316863691561
-0.5490765814987917	-0.2291099836590078	-0.35878105820372386	-0.0711078044261613	0.19841918024922717	-0.5800634533853414	0.3150610730182035	-0.5993087585681833	-0.4064944355035653	-0.36359716507528284	0.15131412864643412	-0.02778651858070722	-0.22085028087886824	-0.24059185813442818	0.36250164532975726	-0.7284383187905192	0.3698587353153509	0.02551952551751534	-0.7988425814785997	-0.2897432329278695	-0.51049641879122	0.021543628757944376	-0.22477988610154004	-0.28658104910161286	1.750069991331376	0.6892285699538487	-0.6093309948216097	-0.3717005906305103	-0.294124899072928	-0.30698466405996455	-0.6097069733458335	-0.13928701484383949	-0.5332465598199423	-0.550785437831195	-0.6039014895952881	0.6070646004065436	0.6809373047738851
-0.540319434708222	-0.21581405601809145	-0.30528008788568983	0.1261053275478845	0.11039628624261817	-0.5111055828095517	0.2837807088608385	-0.5904989925648993	-0.4335130053519423	-0.41684848525294704	0.1254266553418686	-0.07136083074862606	-0.24419921327696126	-0.2887821330904358	0.31738987507849226	-0.7358483951872405	0.30003445505137794	0.1620506572552991	-0.8323293989023272	-0.3076551178833453	-0.465619104042692	-0.05911904147163412	-0.31842349989608315	-0.3635873472503638	1.7576443841249094	0.937336640073705	-0.6564463134919831	-0.3402414313133986	-0.234451695001694	-0.3374732062127254	-0.6818929815730033	-0.16534483712974749	-0.5686117448544865	-0.5040776179801497	-0.6172490925929651	0.630895910651857	0.6722758149289402
-0.5435811550671207	-0.16229898614011143	-0.27967050071353033	0.2902202350109439	0.07115633784049888	-0.44512002925353417	0.2858588257621518	-0.5711504363567387	-0.44239671256142027	-0.43501098087404866	0.1280694214769735	-0.13246714522610903	-0.27999994601246	-0.3217336617121852	0.2542453442002127	-0.7440072749850708	0.21380855259294346	0.26726974439160667	-0.8398176421077286	-0.36726700353685826	-0.41257454656083414	-0.12996200152241527	-0.37380968910414475	-0.393988106685525	1.7078649167470445	1.1402269996445697	-0.6909068452251799	-0.3465599886861858	-0.16190272484217988	-0.3585596424680877	-0.7033787887673614	-0.12234628635186232	-0.5831029400808554	-0.42307041778983107	-0.6449797675511661	0.6513726963068565	0.6415825598189138
-0.5226406846383983	-0.11118284667993272	-0.24394626314601142	0.44396939344036956	0.020267195463794598	-0.4110415389103479	0.29843703872542854	-0.5212831428360658	-0.44826024798603525	-0.4221224893705345	0.11576300523082664	-0.17974993697646993	-0.26257629707778113	-0.3213570876203221	0.15054641902517746	-0.7239871954499721	0.1064957782525432	0.3475899336459325	-0.8183585718932221	-0.3695300574182105	-0.3793980106531867	-0.21134730177910138	-0.4294541217000454	-0.41891547760472303	1.6862517372256949	1.3215530945079386	-0.7051058729415621	-0.3711763681315406	-0.11755197779757971	-0.3925045789183684	-0.7485408179384978	-0.10397503506791868	-0.5800925643713166	-0.3487955609821964	-0.6563909670758356	0.6855642429645432	0.5709626694396458
-0.4997722037276338	-0.06502611434114425	-0.2193073014712073	0.5560439323643688	-0.01756737064276042	-0.3828948635594545	0.3517934409314252	-0.501541351944899	-0.4677277869840058	-0.4203715890952525	0.11580513262190291	-0.25966418242261396	-0.24292776126599058	-0.3088044896688255	0.044201286958739615	-0.6996936538744247	-0.016261864985320472	0.39140805149120755	-0.7524855720151297	-0.3931027913596408	-0.2905781578106967	-0.3077376625953937	-0.5201503223063775	-0.4130172074563484	1.634401910877806	1.4259584591948529	-0.7200477337224249	-0.38000171391814425	-0.09039154565276356	-0.4270582978915046	-0.7932684734279263	-0.05334148996015984	-0.5894490095669471	-0.2908129304017949	-0.6512891764276688	0.705566015223441	0.5042336060947712
-0.4692603656575042	-0.02165478902850096	-0.20363219707477292	0.6325973215457088	-0.03057081108280408	-0.33496151989564316	0.38656386027974876	-0.47350034558638787	-0.5289286634990176	-0.40541264794033677	0.06737347321503348	-0.32164296894777084	-0.2189763711287472	-0.3026184915414942	-0.06723474890138507	-0.6898931508394254	-0.09468024837677701	0.3912094147192361	-0.702714953493836	-0.3981567377886281	-0.21722028758322115	-0.38474796300531	-0.6268392271522994	-0.40008004038558775	1.5862882434249703	1.4506787948752244	-0.7444161194666943	-0.35660228103865005	-0.11684510351537117	-0.4388102202631098	-0.8311673176291153	0.05409548772576602	-0.5967953813838431	-0.23949715904108954	-0.6433403581277195	0.7091595180526854	0.505157861463861
-0.39961916951020476	-0.005011349909643062	-0.22982834898042412	0.6703518959553948	-0.03503332292914779	-0.3178747292835536	0.39889041688994736	-0.46421225314410786	-0.5573135874483923	-0.38299813044059106	0.023422253337276856	-0.3711142678074043	-0.2004274849623299	-0.3186865866831209	-0.12104629141864118	-0.677459424227734	-0.1889048298169385	0.36223962872059234	-0.6134453878973658	-0.39345095349523335	-0.2140938748323873	-0.404524846601908	-0.688356591576523	-0.3869587824862259	1.5153386341060733	1.3915254874080105	-0.7552377860995906	-0.32894383984566467	-0.16623309538852032	-0.4479493421074362	-0.9002830055319893	0.14457706489107994	-0.6346249353181507	-0.20593190366993247	-0.5895643933493606	0.7126005692467503	0.4987660194972142
-0.3270477456910009	0.03172223220526046	-0.2744179176036516	0.6683692086222546	-0.06469122830298744	-0.31881530245485296	0.4331618279168323	-0.4179288834053049	-0.576513508675701	-0.36472739106685814	0.010391006604439732	-0.40281672276671304	-0.19241746941500457	-0.3435516428077065	-0.20608517703447662	-0.6555969805984835	-0.25240951002596734	0.2804705800538038	-0.5177773432209318	-0.41785214545548743	-0.2147320139096082	-0.45044906320003564	-0.7303976326690115	-0.3862717555138869	1.4174235878872024	1.3084732683480982	-0.7304513903512944	-0.33236320951382436	-0.2558223929534619	-0.45626259178509726	-0.9446039460236395	0.23198575034471167	-0.6336063718900304	-0.24140701796733835	-0.5347836219864947	0.6869092313289695	0.43709324069423017
-0.25895592314532645	0.021651914790053926	-0.3241026894393065	0.6143999893331256	-0.07845225367416825	-0.358167125042484	0.46705685553577253	-0.40616356351053806	-0.6137454551513841	-0.3791750532199823	-0.012297805703751136	-0.4298352519166892	-0.17929156609662525	-0.3663136326696679	-0.28584821684350165	-0.6560826770511202	-0.2975519031307135	0.18080084944901625	-0.40714544516025797	-0.4408351984313015	-0.2722198407102559	-0.49192058478068634	-0.7580710783196195	-0.3739001154685887	1.3218108406984976	1.185093598021831	-0.6876965550190984	-0.35523530223376854	-0.3190685020157432	-0.44094362869364395	-0.9626846875399062	0.3228273162126188	-0.6119033958973614	-0.23737872027379217	-0.47971816041925014	0.6284131268789235	0.40603935111981065
-0.2134885732261281	-0.005491700873101128	-0.37979106197416773	0.5749572257284368	-0.0593596840039877	-0.3927758475482327	0.5003502703138221	-0.4102293382420073	-0.6832809714048305	-0.3582765240217222	-0.03492304394904462	-0.4431185100391791	-0.14670804295078366	-0.3936502885158656	-0.3375150659560967	-0.638009742798424	-0.3347423206246492	0.10875414403177923	-0.287346770243618	-0.45907454230966477	-0.3585810166757892	-0.5388211932852349	-0.7793228249427464	-0.3523826221494006	1.159640915882849	1.0798884424369728	-0.6211817115599582	-0.3898839880523493	-0.4045465090239738	-0.45858230425322893	-0.9728165382019951	0.4015280778137572	-0.5736010824436275	-0.282804632128024	-0.44869617340057333	0.5529995998547044	0.42060439083497025
-0.15734538523534308	-0.026960755288255346	-0.4188320393586177	0.5062302148979481	-0.01713610516126715	-0.431129219642491	0.5042367293067648	-0.4288437892416871	-0.7577045713435353	-0.34669271519620504	-0.049438419520687414	-0.4171919739634247	-0.10992088894262428	-0.3838556757243049	-0.3846577847878666	-0.6016986349233269	-0.3739504510898586	-0.007082801305840653	-0.20790080166050645	-0.4561586844240758	-0.38537683142201173	-0.5777719234692565	-0.781094037744119	-0.29787192871036033	0.9817599913251339	0.9529946385436963	-0.5197137768087366	-0.41168317959060297	-0.48052075718093956	-0.4701132745802443	-0.9514055842940404	0.4853190602066779	-0.4848625177287368	-0.27603684432536074	-0.39031708363141204	0.4539154548492806	0.4150786390481267
-0.11863490750876252	-0.05664696901467535	-0.45893435490372736	0.4286913569197143	0.03481504863667435	-0.4571909964319806	0.47533874198913006	-0.4562936848219019	-0.820344569937635	-0.344308473815099	-0.0840989698889408	-0.38795579120671364	-0.08817071826611925	-0.4230074565654208	-0.3851231266890489	-0.5349044637998459	-0.39888542788567316	-0.10344594073964135	-0.12640648413264646	-0.5013103396656551	-0.41579055323457725	-0.5794664375565682	-0.7893599313999708	-0.18272046451253093	0.798271835649869	0.9187835010718863	-0.39413704851319825	-0.45877382761736457	-0.5464346148880599	-0.4841417414112684	-0.9044257676494414	0.5690944947406822	-0.4526709085067888	-0.28036943152408567	-0.3397589725519473	0.3076660760568724	0.37493547020805523
-0.08181180983760804	-0.09586168072468142	-0.48039924981373544	0.3652537503565245	-0.00039162456693756507	-0.45357768947913363	0.47263148420512147	-0.49550638278930936	-0.899642421631879	-0.2943891036187099	-0.0780426308293252	-0.337442176021009	-0.09569289612984469	-0.46105973829385627	-0.4606942491281007	-0.4903980976164798	-0.42060387957576495	-0.21540632161017403	-0.055815525837990695	-0.48330476179261883	-0.48387523853748354	-0.5998347662192038	-0.8148018173404499	-0.10114039290902363	0.60452118739188	0.9030859720744766	-0.24836990452637092	-0.48646971623249435	-0.6216018269737318	-0.5181876682819294	-0.8782044125184207	0.6443018912380669	-0.4391380827210889	-0.2858072088203662	-0.2968700266399784	0.17021595254202812	0.33887871280229
-0.04890180920602198	-0.14991419955808666	-0.4967913917999206	0.32749011094746255	-0.029300751992102404	-0.4660298610088579	0.42888725756911583	-0.5404967606382781	-0.9765665939085892	-0.2571567073012549	-0.08269775541529835	-0.30822125884631624	-0.12138503487067705	-0.5146318839782514	-0.4606517258755116	-0.49081869433233416	-0.4262602013283927	-0.27143005126746567	-0.029328340909752393	-0.508360001193308	-0.5350797055847104	-0.6252950437318573	-0.7879143298267416	0.03809994530189235	0.38996113346151373	0.916280769804902	-0.10612402888874677	-0.49373143987897483	-0.6715597202875822	-0.49572439974871435	-0.7939159088241203	0.6571917175381392	-0.4334757898789741	-0.27718240585610426	-0.2908653905823385	0.018794478384311974	0.3463514658329673
-0.049740537298310336	-0.20205525761577142	-0.5064021574530233	0.2686103650314322	-0.079417600393663	-0.4390013356957235	0.3643198651393998	-0.5526527977084774	-1.0698136460309298	-0.2187434177037592	-0.08804889152270268	-0.2322034553540282	-0.13392422936709128	-0.5935791130143819	-0.481181947348964	-0.4755802373923543	-0.4121446020944541	-0.34752256457748704	-0.03323503905198448	-0.5286634491612562	-0.6150921677842973	-0.619199715149513	-0.7408094727379353	0.16208136291173197	0.19435075346046615	0.958057326222117	-0.008065405030236028	-0.49934198659106066	-0.6597042647042989	-0.46537104162323517	-0.7008530579734875	0.657961999041506	-0.4139756432922733	-0.20639307918278121	-0.3373875337544668	-0.12894763736304965	0.3320339203580767
-0.05673026053108239	-0.1976391908874753	-0.5236896246615126	0.2375124959124094	-0.15068938551416788	-0.43872255072296734	0.2938331629263513	-0.5953618101941907	-1.1176366409540894	-0.17200745021109748	-0.07773007431075958	-0.1573132010207462	-0.15121192498144218	-0.6421822544337649	-0.46006398332754295	-0.4595096854948685	-0.3905314429280064	-0.394269292529713	-0.03428021388020282	-0.5641318450066636	-0.6432754160751172	-0.6330781175220203	-0.649889554761921	0.3641917381794624	0.05608626002322094	0.9882718549717691	0.12128339761692171	-0.5217112308303933	-0.6135966671196765	-0.4525132230284542	-0.6089046893870846	0.6185366860946908	-0.4019618702685646	-0.0825441634522043	-0.37305701662917073	-0.26432280583063994	0.28443652196477054
-0.08204430616768857	-0.175870843776473	-0.533976615970387	0.22035041224102062	-0.21046523429337274	-0.4305793561535215	0.20964600956723328	-0.6142214664315452	-1.1548950485127147	-0.12813533604604238	-0.02395599150691361	-0.11789286900383411	-0.15922977975488267	-0.7078944201073945	-0.4880171091245658	-0.45141650550230017	-0.3511926473016631	-0.40866754422576757	-0.008616703499151973	-0.5899088991206083	-0.6762169185975552	-0.6656980019342791	-0.5941216144587933	0.5627388513687931	-0.03938860574724319	1.0381863134596578	0.20846976764459652	-0.5143271848541052	-0.5164330967857007	-0.4244159613582673	-0.5152267424311471	0.6118225906250024	-0.37231802229079286	0.0997397569745969	-0.4409226279883107	-0.36487328834762855	0.24135009751909792
-0.12531119602192525	-0.1449963049368019	-0.5207524187397886	0.2113746907604673	-0.2484345841194778	-0.41479674956035356	0.10219800623512035	-0.6955817726957383	-1.1831236115174326	-0.08813120874364526	0.02497353706722156	-0.08208721152498794	-0.15956448828565445	-0.7359099618137489	-0.4752634798595713	-0.45714310773203676	-0.3103002378801291	-0.40834814002670533	-0.007134707901085703	-0.6136473395870381	-0.6968931603881402	-0.678747979726874	-0.5190478756697041	0.7318910774104378	-0.08148679551123328	1.043776538198474	0.25108149445630523	-0.4887706503100759	-0.35611885817700506	-0.3992626442821853	-0.464049131630064	0.6271422096673278	-0.3551120105966445	0.28594998503695873	-0.506860194863423	-0.4395973454940414	0.21462615900383192
-0.16329490505400426	-0.1113277062347509	-0.5195306462504539	0.19247128565505228	-0.2893784821278828	-0.3817739145210497	-0.01867121880229296	-0.7198716927694888	-1.2258143591263702	-0.026172599890187796	0.10641239514590635	-0.08114754645236025	-0.17134045925071653	-0.7625090699067831	-0.47949306834493954	-0.4356076244919693	-0.2797589924998068	-0.3983813301654526	0.010070325820370384	-0.6326538835999036	-0.6762791924004736	-0.719693348909958	-0.517697711870243	0.8297295355416617	-0.11686032680340826	1.0628389983619726	0.32156543609061805	-0.4711632628648467	-0.1760235338674505	-0.3638785091414661	-0.43572192832486223	0.6030391582251386	-0.30049597677062134	0.5132710520926259	-0.5774717181622702	-0.5449395418311552	0.16428781519129068
-0.18113904675725148	-0.09688260770289413	-0.5050722747509483	0.12196265027525151	-0.3660316447740661	-0.3563683061379345	-0.159105824373798	-0.7611089703276375	-1.2360734412605758	-0.02014779867987875	0.18642638996550398	-0.08188910145578354	-0.17477716717160544	-0.7849437712837115	-0.48619907549384206	-0.4235347595741265	-0.24458284589902676	-0.3964713163692348	0.04772139349352589	-0.6230309308593609	-0.6487735902231346	-0.7198906797596039	-0.5205903185133722	0.9085397765380391	-0.10035624169440502	1.0667159729385176	0.32371206389791884	-0.46099696807706325	0.029341244565767678	-0.29158510175224667	-0.4472193627623099	0.5867245360979976	-0.27673079020790137	0.6992919837767673	-0.6087583108580292	-0.5939925918685867	0.1015995896457453
-0.2197134448010388	-0.05977663905094972	-0.5287786050728822	0.07739907675592819	-0.4106620197610685	-0.3163482324780555	-0.2742075742962754	-0.7698286095597836	-1.2259129867991532	0.004246773422528124	0.2652474567499068	-0.11378374617845	-0.1808187882738204	-0.8180316433944921	-0.5060766235582904	-0.42366527703269785	-0.23403994980139498	-0.4390651485938342	0.08791158405244162	-0.5583604358911155	-0.6148517775128146	-0.7332584867811105	-0.5525949548969725	0.938029349698871	-0.06394165225209948	1.057288941272628	0.3154523725922469	-0.43179010851566213	0.17077656810533354	-0.2637315121312342	-0.4527260270362784	0.5265021465613003	-0.2599993438528031	0.9171968828597057	-0.6838719562915182	-0.6482041578920851	0.061013092245557385
-0.24908698599851276	-0.0060183898668251775	-0.560954518214534	0.029156769156026368	-0.48092864460706997	-0.2590050348683567	-0.3494277983740827	-0.7752890834870632	-1.200631226212959	0.001338010452871957	0.33202075989496466	-0.1525936016990757	-0.1732288759732102	-0.8273730423077417	-0.543855936736832	-0.43929063448419436	-0.2593460527517567	-0.49332481119112204	0.1215300851311187	-0.47157418469554263	-0.5735367921355518	-0.768544380651726	-0.5934696902541678	0.9624198381255373	-0.010320690988733505	1.0000243995094205	0.2847525996532355	-0.41923486933446	0.29867207203417867	-0.2325909058468833	-0.469129217163098	0.44860675207486267	-0.21453293138687304	1.0462449120743775	-0.7039353788943468	-0.6921329553013025	0.05230845445911092
-0.28234170032892836	0.02963051216687933	-0.5441023403222764	-0.01466624605407173	-0.5109022180538598	-0.2199595018493556	-0.4709150529754996	-0.7688674251681581	-1.2141588534787324	0.005848550655620557	0.33421430442508965	-0.1824382059698787	-0.15048833798662903	-0.8336928194697648	-0.4737737640195151	-0.4512595952369473	-0.2749086476419029	-0.5109666474999178	0.12113488225397295	-0.41974160893098905	-0.5169881614206436	-0.7721686487192349	-0.6246483688456863	0.9232824225103002	0.018634406841905943	0.9769949278391641	0.25135759405769054	-0.3829240622322015	0.4254051824513573	-0.21979159126390915	-0.48009938213712305	0.37283740190927833	-0.13448656107102536	1.1504824576524917	-0.7260645748301349	-0.7115810573609745	0.028160087872804617
-0.31723130563508467	0.05815859014128131	-0.5224208349661593	-0.11099736456162408	-0.5417622027579643	-0.13708113030451058	-0.5419900885020723	-0.7575250465457672	-1.1880441701681188	0.0082253070963848	0.3266420973672546	-0.17423780783947174	-0.13773515023350208	-0.8279319865014101	-0.42817708483140204	-0.4484440585472466	-0.2963025012146256	-0.5135422809956414	0.11865154763991667	-0.3523904955543765	-0.462554161561836	-0.7897732813317545	-0.677476685367138	0.8220340131427353	0.08831262122283537	0.8902551621732846	0.23087443823937806	-0.39332533515704177	0.49574057707208186	-0.23491175431524422	-0.49929958399506125	0.3498091289647459	-0.08747701824812334	1.266150275821982	-0.7497359436602808	-0.7287564057344513	-0.0012024906017595773
-0.3435372496230474	0.09827538141930768	-0.49993568114697995	-0.17271929421727497	-0.5371877776805575	-0.09588395852616187	-0.5865244840541124	-0.7323242922318646	-1.1653080860385814	-0.009795550422868095	0.31436244158884824	-0.20044098366115878	-0.15572467678816562	-0.8059278997489294	-0.38347749022428296	-0.4334316274010118	-0.341170220176842	-0.4936313925938716	0.10940817052764965	-0.2859509203861939	-0.40020737106764515	-0.828689712067589	-0.7159191609899596	0.7473463021620479	0.13400314566762642	0.804344755660656	0.2121931185371472	-0.42374885140694396	0.5264824630485417	-0.24715613278622897	-0.5215100657066929	0.29835365082424004	-0.055111590433195676	1.3202244669296257	-0.7446261848744118	-0.7324985930542237	0.010812263201266284
-0.3871475633213007	0.09212362223377438	-0.44381942968785026	-0.2532310237717375	-0.5266148684330795	-0.05741092445799571	-0.5975909720787524	-0.7100816093170189	-1.1687738865157151	-0.01375335656962499	0.312375560635174	-0.22284417447896004	-0.16240070267798104	-0.7943857181775071	-0.31440336729583523	-0.4047972314789159	-0.39992543240984446	-0.48824552671533883	0.07903096742731627	-0.18715363505896146	-0.3527225919259405	-0.8829711958854226	-0.7753600520864254	0.6129637527362549	0.20704064306708364	0.7131971595311392	0.19325553474009127	-0.4552005449030848	0.5676123387022056	-0.26373776013249517	-0.5405045879747405	0.24028602835016888	-0.011631917721651609	1.2913121961457708	-0.7317150856033139	-0.7374389089585863	0.01834808426228276
-0.44252618987155684	0.07266489747533396	-0.4075209502858357	-0.3382869112800558	-0.5162173726046083	-0.009015620953676745	-0.5660607083578865	-0.69391820369106	-1.1586326764782497	-0.01112268792188963	0.2699417885328022	-0.23350928742902988	-0.19176939442635801	-0.7806466540555534	-0.21077482249270235	-0.34039003526647327	-0.475513786236465	-0.48299459162527886	0.008067264969404086	-0.10071579468622031	-0.32663254694613075	-0.9391304275480483	-0.8265420670104046	0.4281439244540398	0.21661105643809364	0.6472066636258053	0.20135547699963813	-0.49555370361406553	0.546252294902525	-0.269446161284483	-0.5472548609851049	0.1772959357774298	0.03254864295839357	1.1950111135195811	-0.7351320056598991	-0.763612406074983	0.05385126901480443
-0.5092236148714131	0.04384376304510168	-0.35605435386566353	-0.41738575411550477	-0.4870335318804339	0.012066264056362892	-0.5159888519980314	-0.6357929818272515	-1.1097416160254379	-0.02106499175404003	0.21361895069680092	-0.24614712457229265	-0.20860743555397496	-0.7682283373443898	-0.09801749969049903	-0.2860963316531123	-0.5503995316349343	-0.5015585035598347	-0.02086801699663418	0.0296969750816067	-0.280318247454984	-0.9716934780211466	-0.8753156816434526	0.2966809819335257	0.20350644304006696	0.6098139123787881	0.1955179806058321	-0.5630525341326907	0.4988950354550955	-0.2852496284737123	-0.5397921158180246	0.10862298174767285	0.024658090441453617	1.106226503563169	-0.7190478061175564	-0.7988608663682415	0.0772557562689076
-0.5804452056285953	0.028039994269075323	-0.28521632236761263	-0.485918430019926	-0.43823122336418957	0.030281994947626463	-0.4276377519794828	-0.5689823588342977	-1.0268655042515573	-0.004722488165219513	0.15917647853590008	-0.23296769197878545	-0.24207961513388696	-0.7654212215134064	-0.015342141305005103	-0.21908227384672835	-0.6199584396725774	-0.5183773494871046	-0.0508970674962409	0.16336269828844802	-0.28292102457267326	-0.9766088316401055	-0.8549551554077034	0.1899722913169935	0.15741562425461306	0.5896801604422244	0.1759993096534977	-0.5853902468143569	0.41738462192476267	-0.37358955030120916	-0.5194062209051419	0.02632822438923667	0.008443115262063195	1.0110169622349288	-0.6909109773851354	-0.7698854612374866	0.11631162638546585
-0.6588025956761452	-0.0036346009546511264	-0.23356984317433338	-0.5401308766888684	-0.3460100362070616	0.04094678853490306	-0.3409483947172089	-0.4662310424674293	-0.9479964423786214	0.03262390955128436	0.10758679670343396	-0.24926330935805688	-0.2696423341557709	-0.7625330048139477	0.04424679707970121	-0.1280932236376938	-0.6792816409354034	-0.521372055280503	-0.1241921315069618	0.2676295485940322	-0.2360308598072244	-0.9846458123569993	-0.8462955809350652	0.10678120405423379	0.10402996992323028	0.5542067683418239	0.1838456503023216	-0.6479863638056628	0.3038875346702499	-0.49199888699688465	-0.46916525965793926	0.011789741157177024	-0.032885188897890494	0.9449149323288653	-0.6893303569670958	-0.7805743810208426	0.13438318978278202
-0.7093887666679285	-0.022352473169423945	-0.1869088706046969	-0.5889967574546919	-0.28974522239933714	0.027548329364105763	-0.24096074096903752	-0.3743964445423963	-0.8830681614983004	0.041969145450035314	0.0565922121419569	-0.28354236949256295	-0.2718685862913634	-0.7584548278749951	0.0684069657822598	-0.041630382260933754	-0.718621626985546	-0.509867092716101	-0.19617463074195776	0.33111958740718894	-0.21597869526739433	-0.9790745884439715	-0.7970279354731089	0.03444802508043859	0.035268185991912546	0.5435390862769803	0.16540328854825198	-0.6744482622493717	0.214739854899199	-0.5547254116554532	-0.45797357023777724	0.01336159451069462	-0.07371091546604533	0.822957733147353	-0.6637643477286387	-0.7650852948865454	0.16359721290849444
-0.7405871299623878	-0.05543194640891995	-0.12983592483452228	-0.637835287717859	-0.2419862014751771	-0.0033969108148077633	-0.13442907107211857	-0.2942681057844515	-0.8235349345968741	0.07884917380679622	0.02275697566251762	-0.28541122901425514	-0.3023598468517579	-0.7860969743443433	0.09437723767522899	0.04423746813937008	-0.7319885636166514	-0.499231748883453	-0.20378580137754793	0.38977396501601247	-0.215069698628016	-0.9643799577989294	-0.7252018879854274	-0.0709229879391475	-0.031244474107359144	0.5522806441174007	0.16014022309946888	-0.6761292551407343	0.15080269328954574	-0.5669697901264381	-0.469635930809185	0.061984622551648084	-0.12068758831377664	0.7246989367628502	-0.6732136396186534	-0.7128473594914597	0.17512462284071922
-0.7696536857143184	-0.07374109587860252	-0.14357525605407803	-0.6752812359454767	-0.2078110518561338	-0.04135594316710773	0.00308200640876497	-0.18041296981287291	-0.7001120243205943	0.050931497862084396	-0.002167838883918276	-0.3261931335196385	-0.3160049887987947	-0.80836712323451	0.05236846401996283	0.12424039283234925	-0.7518379853451937	-0.4963827566845169	-0.16710080476166703	0.4370803086742411	-0.21074066490898846	-0.9617630388332763	-0.6774570364137166	-0.08061220370273608	-0.08828131390162369	0.5140811225899431	0.10367226339952022	-0.6978148620810145	0.08593001419010264	-0.557333668181814	-0.44923898699271314	0.10779084566644086	-0.1607405322969576	0.6266923291513886	-0.6741646898064496	-0.6287315458475142	0.189674152818814
-0.7862070374596184	-0.09777309595243819	-0.15539975688989163	-0.6512425224148213	-0.1586750569185805	-0.08767699934066706	0.10301900856001604	-0.09246875186665186	-0.5453868557006009	0.010819702571697797	-0.0005052430974611568	-0.40576947286140186	-0.3543309124284607	-0.8352681423998464	-0.026242619901121884	0.1776357682887393	-0.751810485632621	-0.5430880436904773	-0.11665298552930628	0.45773595994542715	-0.1988546047641557	-0.9181507311299436	-0.5968668539512558	-0.05099456665244294	-0.1707276148237337	0.49648543323424593	0.04736005901954305	-0.6824945478428965	0.06189545922988612	-0.5328761512461482	-0.4223804379492096	0.14803184106237466	-0.2213620323272664	0.5340616502251554	-0.6141801768220468	-0.5601229830384888	0.21624703678589025
-0.7891627397640837	-0.1481540955202151	-0.14718090913025197	-0.6353970681582799	-0.10867606991948384	-0.1443433873231236	0.18776308423542953	-0.019730254490292053	-0.384627357393368	-0.019253636191382418	-0.00926855426594457	-0.46815765587508784	-0.3449761613181646	-0.8297203728461694	-0.09352189095481014	0.18869544065939703	-0.7400093715617176	-0.6133692074261345	-0.0753292557976436	0.48114478412716555	-0.18977133447821468	-0.8657916470090206	-0.5327586346686053	-0.07373574852750789	-0.19911942965117052	0.4574834854403501	0.008292098547700206	-0.6742882972738931	0.02791075558513627	-0.5083135542892772	-0.39157427349477775	0.18917340707310515	-0.2529361459251282	0.4632828498457611	-0.5755636880690934	-0.5062695312035757	0.18877017771728907
-0.7681103744303154	-0.1941178066526069	-0.11994550124318652	-0.5681305924643099	-0.03783348686442343	-0.20573272258281397	0.2361460852203821	0.06893057198677308	-0.22127767989907682	-0.04833262941831913	0.001083486138506526	-0.53707038778588	-0.33908348551214307	-0.7925789532433181	-0.1987711471109191	0.17242818426298873	-0.7359485960519093	-0.6869379612800607	-0.02538356139307698	0.4791298579392323	-0.2206216425219945	-0.787407501067606	-0.45835296029588174	-0.1072771711349338	-0.2700418902257013	0.4178768393133471	-0.02675484530897937	-0.6206153744676535	-0.02637986877581665	-0.4903944570731018	-0.3364413373335588	0.2294282884961402	-0.3030878825267183	0.4298022471072939	-0.5503849276450359	-0.44587578649616716	0.1801641112929448
-0.7434422235914229	-0.23803953867809113	-0.02824578337032141	-0.5170551295348612	0.07290094573435169	-0.2798545051415701	0.22705640089301782	0.15917646151233886	-0.08495619446514177	-0.09604451797859108	-0.028666685951479403	-0.5955670705886069	-0.31308574907459713	-0.732906024112236	-0.31578878656883264	0.13379194438043235	-0.6903341860686016	-0.7330102684316745	0.04746579801670695	0.5016579929429084	-0.2191538556833074	-0.7075157152021379	-0.3999780249225878	-0.08639538026507007	-0.2584314731736446	0.37434386481871873	-0.08297386274538379	-0.5505501827799206	-0.06683840525333604	-0.4507145370654692	-0.243834405526632	0.2390773930426886	-0.3840665833111342	0.4227022176239772	-0.4823472205791459	-0.3521419875459418	0.05967197777756925
-0.6933910198834174	-0.2826794386581267	0.051791752364739305	-0.46163509871601144	0.17356914954182928	-0.35201307991866715	0.24152418869674017	0.23247915247601786	0.016627301560380107	-0.12093367190818201	-0.08163474729674294	-0.6535594999032581	-0.2955747676377446	-0.7004678848241268	-0.4559071098479265	0.11199440559392868	-0.6626365355475731	-0.7351003842306484	0.1023626483656859	0.4471471177784979	-0.28231757133406643	-0.6480854746657406	-0.33509367197974754	-0.09143799624210756	-0.2494039812475619	0.2974022833750548	-0.11362903907568538	-0.4571216988203749	-0.11061676276183732	-0.40234898650502704	-0.15072535568901385	0.2305079551747659	-0.4196043018984768	0.42106751071366044	-0.4153399454041769	-0.2725868087146342	-0.014933753314431197
-0.6164179665141423	-0.3386381994070059	0.10739315029918539	-0.4163104219948318	0.2804173051624542	-0.41013343038949	0.23541443491510544	0.27275459109057215	0.11693405033395703	-0.17946417808520806	-0.13677792243853548	-0.7035228691422419	-0.25477449710135863	-0.6349099603937701	-0.5306177094131265	0.0675623607125179	-0.6156867745884635	-0.7241794417528531	0.10237194539822136	0.41142729913374526	-0.3262634574819493	-0.5842485418958155	-0.2538915649678425	-0.07133962230243844	-0.2153767177100046	0.1953077024564258	-0.15918281082019042	-0.388259734808779	-0.14971705434150412	-0.31049655196868514	-0.06715314877190318	0.26761538702631843	-0.471779638617555	0.4383985760041965	-0.3564171069087123	-0.1996746068784372	-0.15371870287434963
-0.5303678823606219	-0.3506624065911963	0.15580133640914715	-0.36965083035552365	0.3619256511871521	-0.47236866497179786	0.2496184039763703	0.2968423049560057	0.19996351611125096	-0.22989540304803108	-0.22530442204640266	-0.7254698343415474	-0.20498184676470524	-0.5887008439522403	-0.551152383758714	0.02946796215131008	-0.5783686956771666	-0.6959296557671688	0.1391612085378105	0.3796017361474062	-0.3751671418751034	-0.5701721374738471	-0.1751329456636946	-0.09111539547406806	-0.17804890436269735	0.10893352900894963	-0.22519777288916543	-0.2793938847249712	-0.16671553070639614	-0.20987357086239675	0.02291799895304843	0.25374897253451395	-0.49946143313916647	0.483280835736677	-0.28949272025909495	-0.132737979386583	-0.2672193997490947
-0.43510913773916843	-0.37747883462277837	0.18198416626183	-0.34456932174029875	0.4848294430440272	-0.5332680811923173	0.2592379030065007	0.33728807309797937	0.31710071641234333	-0.2892786166593521	-0.2959870992113119	-0.6981991441978298	-0.188803974173439	-0.5480656224429682	-0.5456886700269044	0.047922888714379955	-0.541540259299134	-0.6749200868631502	0.17101643928703014	0.3621803556863511	-0.42061496501166074	-0.5420839894414927	-0.15637240563520804	-0.11720504224872089	-0.14452597684992363	0.022651390738128246	-0.32215013460326214	-0.24072179581159153	-0.18536489026629788	-0.12364791586157078	0.09369235797604904	0.24636250440397744	-0.5258764485765342	0.547913518848987	-0.21679431893352558	-0.08854901943592404	-0.39667483818234295
-0.372583425668929	-0.39034546631177364	0.21772679615050294	-0.2922297441905687	0.649797135312915	-0.5801483363673348	0.2671940075978487	0.4263075437039888	0.3870030794974836	-0.3364953476277988	-0.36169558467487944	-0.6866266587524782	-0.17000932342383707	-0.503168972361759	-0.535164835532597	0.08823364276706026	-0.5196050858809287	-0.6363847862424035	0.1468002216590726	0.3690135971436471	-0.4528302746387725	-0.5297922636153551	-0.13822238665949313	-0.08848171844377126	-0.12438075345115096	-0.05857263554902116	-0.4003539488915502	-0.19116513150899464	-0.2195279712118651	-0.09363251780429316	0.18727638925147844	0.19388732027330058	-0.5337693006390622	0.6500106088988032	-0.15580283788691693	-0.05723339341270221	-0.5901901950680785
-0.3114575285347228	-0.39992376056548185	0.2838885372681679	-0.25601045228611563	0.8472901665595753	-0.6216771277308937	0.23655850033250023	0.4891456907961536	0.4207842602022499	-0.36518224513376685	-0.4148005121691053	-0.6556893910918327	-0.16457097040774205	-0.47513462465691775	-0.533983504708558	0.12345325172286212	-0.5137250382787635	-0.6191765935907292	0.08934614047861124	0.40457568590661463	-0.43645025563879536	-0.5015540796717506	-0.10120726715315012	-0.07333649233843917	-0.0792856202095927	-0.1200655131173068	-0.43345128876448313	-0.12788425320438535	-0.2531415020611377	-0.061287751276935566	0.22075025684007868	0.1381063634049964	-0.5480747737423486	0.775365058875624	-0.10258227086069278	-0.08807058617881686	-0.7487545432431405
-0.26394766127243974	-0.3704285630836507	0.3592091898015774	-0.22623179212767575	1.0168999224533735	-0.6768712789442587	0.2468380217031319	0.543870641055592	0.4215071288771612	-0.38708605939636187	-0.4882169697826585	-0.5983016647520636	-0.13837572070456403	-0.4602132402323552	-0.5008359100287588	0.15618314065788286	-0.5483213377521836	-0.564770634544601	0.010627710265077566	0.4406268616467373	-0.4555346317124056	-0.4691437176764038	-0.09217015207546406	-0.04771428899576978	-0.0004899703262629173	-0.15392949436613756	-0.5162192664247593	-0.08904469799936862	-0.2927978510635233	-0.03865465070944762	0.22942000366188348	0.12681807137351328	-0.5448418831803191	0.8666428878913373	-0.12241660233153176	-0.08995533573807026	-0.9476707434029503
-0.22508369082308746	-0.3441465361250004	0.4243937320404874	-0.2013448288270001	1.1448354062168458	-0.7121747547377641	0.2487453646432875	0.575219853766505	0.4666977872970306	-0.4038068403547516	-0.5586466432409329	-0.5393797474194638	-0.1576229057554825	-0.45076680554346504	-0.47851345780993493	0.1813216904594517	-0.5553456686963167	-0.4521424774133644	-0.03945582328068623	0.4939734453266399	-0.49296989220675275	-0.4556067645093586	-0.10768510604755221	-0.03621303038809616	0.0446207680990649	-0.1787796291848876	-0.5830429580397409	-0.017044670774569535	-0.30463097758554547	-0.004292745375020082	0.1959702979613522	0.1392967065853452	-0.5543477988391732	0.9411253515212541	-0.12855226601962993	-0.10088511733268382	-1.0814212764151812
-0.20089310872878507	-0.32681293892143337	0.458131086199624	-0.19326492320804384	1.2770222186870017	-0.7081381825315896	0.2583347830313734	0.5676755884703513	0.559649190942438	-0.45553353576130495	-0.6550508692360093	-0.4516885197135432	-0.18939149730602792	-0.4428028925932592	-0.43148842646857277	0.2181369327887399	-0.577204202814885	-0.36195625381971575	-0.07071420884710504	0.5225376616796241	-0.5041423481389997	-0.43610703524326216	-0.1414384992857568	0.0006259744138925299	0.09619280079888548	-0.16486048159968586	-0.6458043645359767	0.01049959423399473	-0.297709670365103	0.002176378330485651	0.12425839697302768	0.15931051393222642	-0.5728219422914396	0.9824045227611737	-0.10702516595595161	-0.09373637173707736	-1.1917491662251807
-0.15945297575375394	-0.2905592705946635	0.4573462244606004	-0.15728734937472946	1.3274378128444257	-0.7104634570142064	0.3054434458949163	0.551577144609823	0.6365623578141975	-0.49644103778646365	-0.7227274698154078	-0.3780279275830877	-0.23739372124663055	-0.4755127213935448	-0.3462119324258571	0.23810222145579713	-0.6017711817791589	-0.26547042353937733	-0.13204095981542066	0.5081355065770616	-0.5050088244935897	-0.40216290582822756	-0.1396953564178445	0.008626561824889955	0.09332721876551713	-0.14507727421702288	-0.6597105190011302	0.05858745587231864	-0.2997078023613818	0.004237139546358832	0.01797510802012959	0.1759173040581667	-0.5683743505893674	1.0379985691821798	-0.12406793941377674	-0.12440740399317332	-1.2444322882584546
-0.154519603556938	-0.24943947908080535	0.45659642075570384	-0.1281718703007749	1.342817294154919	-0.6832165946225265	0.3261782176448626	0.5087085020038783	0.7039449642761997	-0.5842105997608075	-0.7420235861936881	-0.3316613153945572	-0.2967140260740811	-0.49315780582631275	-0.24863331999006782	0.21762753106678828	-0.6083660788728066	-0.19169617854599597	-0.19756425758736373	0.5017988935374643	-0.5020103074025133	-0.3901837429669139	-0.16693933208650363	0.008226863817831684	0.11144633350988756	-0.07994550299959283	-0.6710393888554724	0.08758429692047968	-0.33514657447545365	-0.013708596875192509	-0.06604391170146555	0.17585442393544337	-0.6164348533797035	1.0623105487677555	-0.1699399158323201	-0.12046073135270056	-1.278108264271855
-0.1792996493008765	-0.1817831794473756	0.4976787398222985	-0.1127123416987775	1.3002136317706667	-0.6555107336954513	0.3150296409995619	0.43729854372429333	0.7593441882173859	-0.6661096654488059	-0.72635288607059	-0.2730881089691492	-0.3672678978843597	-0.5448784689039795	-0.17567948668005023	0.21118764743838211	-0.6267336721296832	-0.0916731391029866	-0.24312535599492352	0.4658202536479836	-0.4758124550864674	-0.3993080645404843	-0.19534189425875442	0.003647420365554839	0.12389093314230307	-0.012032491297467413	-0.6558638950946534	0.14210750692811155	-0.4175625016169734	-0.000635449436957275	-0.1416985471564952	0.1597371256219929	-0.6570448284647437	1.0544575796716265	-0.20738378699317334	-0.11031946022328827	-1.254334998103754
-0.1981096020418833	-0.12898894527249188	0.5538470568443616	-0.10036500301103948	1.2278123972592936	-0.6178428725512477	0.3506058812079801	0.36411716641557423	0.7709022689687369	-0.7436588292690789	-0.6682485383124118	-0.21061838230484922	-0.4547503582879483	-0.570354506274866	-0.13946466772475413	0.16318524639500182	-0.6353378061925917	-0.03919903340661406	-0.2800237407752118	0.43182539186966223	-0.4651442160746269	-0.37513923045771363	-0.19445909485141413	0.01786438687674967	0.15482286572516707	0.03350372235814667	-0.6198038760371335	0.1565626733132694	-0.526056730797279	0.024725074080939873	-0.20947416089548354	0.16044954244099563	-0.7055733564159423	1.01956362294661	-0.2436573996968777	-0.10103286003704828	-1.1976759439480609
-0.25883087172118596	-0.08226941887720887	0.6298123389802861	-0.07154214687353568	1.1060522681563434	-0.5628262831761516	0.38150335532933755	0.28124087247568613	0.729461807528802	-0.8103225867741657	-0.6279330080286158	-0.1970228647450507	-0.516857948405399	-0.6005856831041064	-0.09219595181284997	0.09570019637811145	-0.6507829551626317	0.007838189167532417	-0.31752358279561743	0.3659195741240672	-0.40163498125928665	-0.3859980205200292	-0.1459521445862438	0.07137878075140161	0.19074685384210274	0.07243512336465094	-0.5096382713454484	0.17412450860201995	-0.5961851669187725	0.03272717329580922	-0.22423537467408292	0.17601334595989848	-0.7338050128678735	0.939245523492392	-0.29515546665382353	-0.08891619243016785	-1.1455948349316587
-0.30007978372015925	-0.05828478442977567	0.6846305272855666	-0.07650589721271361	0.9280352745848122	-0.506471579883033	0.42744915863058086	0.12399181090790232	0.7314036901837847	-0.8832397240522996	-0.5876636263868626	-0.19642006996792077	-0.5432196803701593	-0.5995949969946031	-0.06650626267743112	0.02706169678246053	-0.6316313432546777	0.04443064380495676	-0.38337209441154224	0.25518082492048483	-0.336171688253867	-0.3851764501416201	-0.1320519135364843	0.09479255687784263	0.23192449809089735	0.13000535628918505	-0.42151404129281705	0.17271085362640864	-0.6597221917506264	0.042497059267427556	-0.26528630108612833	0.2093036549329586	-0.7682691142003691	0.8281909111339015	-0.3560085876235	-0.0832622380605835	-1.0325788357166517
-0.3425588947472293	-0.050132890669332394	0.7495848697078887	-0.08959389025659277	0.6960947523110824	-0.47212261966538466	0.46678352710614746	-0.00894568002099752	0.7387833253833178	-0.9241334077260579	-0.5617628446564795	-0.1981408729152955	-0.5818203820873503	-0.5746877769665912	-0.02996552456964017	-0.016545125720605413	-0.6020733464061703	0.06448141725741117	-0.45802094611872	0.13468545358501655	-0.3163953230037807	-0.40991990047189597	-0.11402820926134198	0.13193326445700881	0.24799142428470183	0.15967079587697336	-0.3419756568483613	0.16310307560397327	-0.6960764553764034	0.046567064088777185	-0.25328306362651654	0.21954967150164978	-0.8107877121234945	0.6984080050729748	-0.4425085150157301	-0.06278881340495424	-0.9366279576246004
-0.3983789741073057	-0.0592872610768557	0.7740601980084038	-0.11237804812190821	0.47489724361503816	-0.43069034686099983	0.48309464264008284	-0.12407683988136434	0.7246759598458186	-0.9368151997232161	-0.5239595909139294	-0.229971470692892	-0.5758768393927703	-0.5482450471621125	-0.028493486113831974	-0.033319193799803484	-0.590990408553724	0.06417017301963843	-0.47472026988218907	0.0054535751749478665	-0.24621661076859983	-0.4444441531961969	-0.07516328113993617	0.09805716472318667	0.2229055569504416	0.16035635658272232	-0.23221741222429415	0.13856240147634064	-0.724447122641571	0.030663060879259445	-0.246253654029872	0.1799470216372962	-0.8259349541793963	0.5946086540735669	-0.4927462300645116	-0.0992427070117325	-0.7945161327113694
-0.46707889870466673	-0.043671716072072195	0.7876167015799861	-0.15695920280046435	0.26587116912060565	-0.36980610911377965	0.5024378468513196	-0.22641941371857272	0.6457564414988182	-0.9329477886251996	-0.4898225499750562	-0.2695103066830356	-0.5611361083433255	-0.5371141933814622	-0.02238028090218311	-0.0036722095020344458	-0.5664722000528557	0.015283553504570651	-0.47698218928610026	-0.15677841605460546	-0.17255460332299857	-0.46137080763372573	-0.0007899573655261339	0.10369181680500453	0.18300010927576782	0.17530561468825118	-0.15683716232625897	0.11469177709022849	-0.7858539550291167	0.014565199230619658	-0.20214600594410137	0.17421063272723758	-0.8054872595430291	0.47416694046659325	-0.55149889204139	-0.12434731214979342	-0.7300830984989753
-0.5545932905348808	-0.01956208864467577	0.7966213576455708	-0.2533243081951809	0.024348576152683155	-0.3483511116821134	0.5186486101601316	-0.28621772076568813	0.5354922729504553	-0.8657957827039867	-0.45165393685898925	-0.3305983220333559	-0.5277020335680185	-0.5517338804382511	-0.048699853031356266	-0.003210259349035227	-0.5468045532700401	0.0003776356454077923	-0.4663273524931976	-0.30301720655484843	-0.09415978685557393	-0.4828163622287033	0.11316330591036783	0.09272493705459427	0.15103620375250168	0.19286209207755758	-0.09187587834068145	0.0885107638919248	-0.8476218164385957	0.025830913504104845	-0.18799039349871113	0.12639819683975456	-0.7447524730756621	0.3796333022017295	-0.642920561539831	-0.20264611880847463	-0.6950472640225552
-0.6466947285445643	-0.020728691209932874	0.7861740634756497	-0.35295034358725025	-0.16612681169717577	-0.3184802857469796	0.5268509655981668	-0.3418886748460824	0.426837834313447	-0.7799049407553734	-0.40156250611574695	-0.3707837434926366	-0.4991676468731856	-0.5003472909643898	-0.09407098708342485	0.0021883228834183818	-0.5444463144955249	-0.06014666237589901	-0.4287818031010726	-0.4283796980304734	-0.014956214483147018	-0.5439269249580132	0.18691747712746679	0.09874665114899552	0.11909907287673178	0.16031505948961128	-0.042096078705153736	0.019337282288657318	-0.889904764815783	0.007943397094302956	-0.1807997427595788	0.10096872663735057	-0.6180011820936365	0.2164332872996672	-0.7008360494106642	-0.25500842883874764	-0.6538237060100809
-0.7338160371204535	-0.03578133999456273	0.7605019415351155	-0.44221364856303547	-0.33023939668986574	-0.2880657548757055	0.4984588435869286	-0.37668808133655174	0.26791551696710203	-0.6560303296319406	-0.39360526427788145	-0.3967169827245979	-0.4665773414755362	-0.46400532397392646	-0.16657209648722324	0.007055134687389397	-0.5433677813052629	-0.10263520778568262	-0.4378199254332782	-0.5220247432972229	0.06209750550593751	-0.5506156491623552	0.2655198170770722	0.08169380224136889	0.07186186095070042	0.10461518523375297	-0.022055560868812392	-0.04215386953548729	-0.8969964746723067	0.026032212744728667	-0.18939063562054825	0.08966145828311618	-0.4550499710286028	0.08720392276940873	-0.7680439785773868	-0.331734393743125	-0.6458696365893574
-0.7874136966373732	-0.06140989413572141	0.7108277747547846	-0.5354146026621074	-0.45639812937899216	-0.2718649512867549	0.4698743756399543	-0.38897653930512577	0.10967589556065656	-0.4844041021879614	-0.3829773804187472	-0.41659047088938966	-0.4226342952418659	-0.41296269193830265	-0.24372247986101678	-0.01847765600183062	-0.5615857871994517	-0.18747838781193968	-0.40091455268735865	-0.6076664114720353	0.11758614234965907	-0.5358466603852354	0.30793053919323854	0.03409520396197452	0.0023095034457236707	0.042985934585900075	-0.02470140444525194	-0.13132795423155627	-0.8540219633692049	0.005627376626917058	-0.22207227253850115	0.07897617914282559	-0.28300710067903345	-0.0177142140534114	-0.8015545341687174	-0.443995634030623	-0.6463863828053048
-0.8474961012276943	-0.09842814379300655	0.6838975076145088	-0.6045636299191235	-0.5580355946327235	-0.26470251527237343	0.3873892811056076	-0.4054511088671905	-0.025869799032483275	-0.3229781211355952	-0.39453316315116943	-0.4628640021701269	-0.4112276927567479	-0.36172831351469603	-0.25689792199239636	-0.013361584983518526	-0.5976771297715191	-0.28013330860860775	-0.4187079974209234	-0.6782351460480808	0.21294735598067266	-0.5452402345231208	0.3319031114841989	-0.006725832735316117	-0.09496679908678349	0.007307736705354906	-0.001529139683840689	-0.18737973488228005	-0.8146226537605932	-0.030558149875527345	-0.2445285012925993	0.038084337048055625	-0.0893292261990297	-0.16223616071264263	-0.8250762573304027	-0.5429123176838899	-0.6879208706177018
-0.8855893834261552	-0.1358598442443834	0.70426403431531	-0.6857174193839457	-0.628748378443648	-0.25552671113053504	0.2769072871587591	-0.42426998148185185	-0.14156306614849878	-0.1459604335871311	-0.40175920752164834	-0.47893587113090685	-0.3963003969338749	-0.32393664445847586	-0.22837759598702972	-0.042712867843948385	-0.6265720836340419	-0.3590975454383007	-0.42540418206624964	-0.7555016497075907	0.26780374632207327	-0.5602834482417178	0.34405205938534245	-0.07444600039878362	-0.21216844690989695	-0.05599474125576499	0.03235496424125604	-0.22917628761960135	-0.7812132743285651	-0.06990857301666578	-0.2901860312939266	-0.0037334148538229125	0.047623592982237006	-0.2615802268468629	-0.8393993945110569	-0.613153378514499	-0.711983749885495
-0.9285157516097051	-0.1589888452772677	0.7119285970263807	-0.7543777004763469	-0.6672863227348366	-0.27213684508235136	0.16169532496709355	-0.4100254201285399	-0.2683549533938751	0.025437215294109684	-0.4166940378667131	-0.5046745231202832	-0.3951098695183379	-0.3131322136595197	-0.216572212091301	-0.0852466961035494	-0.6853379543126891	-0.4395001328160236	-0.4425482138859918	-0.7846776366702591	0.29910664429480815	-0.5587203158301117	0.3794614383480637	-0.15170708025431817	-0.33616341066917266	-0.16534040826661903	0.03793752778228822	-0.2878184774285349	-0.7217662955465645	-0.09307814969241797	-0.317424310512981	-0.06018906046749607	0.18701656820089793	-0.3400105814377085	-0.8390244833348541	-0.6599166991701418	-0.7573993472572143
-0.9482585918443641	-0.15538862347516086	0.6966748463776129	-0.8516842028546467	-0.6830979105705925	-0.27281570230066965	0.05271327896208831	-0.4267759085206779	-0.39095275899296766	0.16419131205190923	-0.42161773893240884	-0.5105375830345248	-0.3981711753976095	-0.29289980155768836	-0.18072991353076456	-0.1490782881673181	-0.7646709846039907	-0.4683875614910775	-0.44581195842524063	-0.802634098813453	0.34880219700899123	-0.5594711390935282	0.40386557884849916	-0.2685131675468786	-0.4438164656573497	-0.23823052477930853	0.03248010099405317	-0.3340015016953859	-0.6591143947031	-0.10456566801066418	-0.3512885929311519	-0.10898882656767653	0.3070698239544714	-0.442402336952539	-0.8025465185359572	-0.6801915894163891	-0.816242260598654
-0.9493917292977672	-0.13468027966489132	0.7098268678804522	-0.9334411669499652	-0.6822108952741666	-0.2964891613446795	-0.051327053100539366	-0.4081528979952476	-0.529112688303113	0.30126705487927585	-0.42225716570809857	-0.4639136087901747	-0.4307652911876384	-0.2617814036663027	-0.12098133007935734	-0.23340068015080034	-0.8044629764163481	-0.47436764740782944	-0.45002387875325633	-0.7723234763196115	0.3913371261854316	-0.5871244719404671	0.3985426773663385	-0.31079551724160287	-0.532877494013553	-0.33065747357652764	0.03872029810829863	-0.3642004517297111	-0.5723319877333141	-0.10352054779975298	-0.35044110560090685	-0.17654079269530326	0.39874209482364725	-0.5542457048600766	-0.7749943727092816	-0.6829915785414402	-0.8822343541624352
-0.9402173144751245	-0.11333467300435722	0.7280719452911277	-0.9760018421208905	-0.6928224330533584	-0.35232542960547325	-0.10787310448492904	-0.3848805544827728	-0.6568529648166557	0.44196608459659636	-0.43202201730179457	-0.3950260553040828	-0.4808168561890824	-0.22255941020242628	-0.10127781281499722	-0.34180484595344773	-0.873408770056891	-0.40229189252839975	-0.4741851387659466	-0.6953600104960489	0.45232152657834857	-0.6259190154443102	0.3779745037978135	-0.35322550778086514	-0.6105898662427174	-0.42458727745785757	0.06766283153993849	-0.39128452164054794	-0.4520831027319893	-0.12405602394392834	-0.36930316244240713	-0.29248410355456134	0.4391938070652741	-0.6131596559300755	-0.7267617310887415	-0.6750319550592543	-0.8770602764753012
-0.8845500829104134	-0.091704395821669	0.7822274052837748	-0.9833297644213179	-0.710896483962706	-0.3953071840826715	-0.16411654761341016	-0.39888393861052746	-0.7934721374336873	0.5429143234538494	-0.4137724314875147	-0.30001101784047807	-0.527993318951795	-0.2028135392000887	-0.10111775690150364	-0.4133941438285077	-0.9273931051416622	-0.3366865031827388	-0.4953936266094129	-0.6029218444036072	0.5342414420574437	-0.6470737926277892	0.34473065002675474	-0.40488949428275156	-0.6781410946102298	-0.5166908578527716	0.05260448707961045	-0.4021043419771919	-0.3132934412058097	-0.14645283646373253	-0.3964679300276367	-0.36328412745002864	0.46588720278618434	-0.6891347303478914	-0.7023670004738986	-0.6413188357725105	-0.8730049580209872
-0.8159991365439779	-0.07499069790315582	0.87108418390643	-0.971943173883842	-0.7312312070388449	-0.4357849450682473	-0.2492284980293021	-0.3856690378548449	-0.9169449629346073	0.5824658997479031	-0.39579653009912497	-0.21097681034213367	-0.6038175289038408	-0.2208964149896245	-0.11049195795042181	-0.48418290624502325	-0.9753736439176895	-0.24322813511183408	-0.4807725845895603	-0.5034684599662124	0.6378801833179251	-0.6302383853402883	0.3004625404134912	-0.47380768087695485	-0.7027460123183972	-0.5745538773210367	0.07073800067783902	-0.40026255588932286	-0.15582571770641007	-0.16608860042634124	-0.41813768325427547	-0.4606240545722876	0.4212451097798784	-0.7000022000390661	-0.6643422082711437	-0.6187292117218393	-0.878874401170832
-0.7344358123582004	-0.052375763118244344	0.9726367913628433	-0.9717693747030802	-0.7436617325203142	-0.4897422648594332	-0.2862323424857008	-0.33281089498650623	-0.9541654830335655	0.6031790327315492	-0.3589596212614243	-0.1297502190167121	-0.6607290421327595	-0.18672181795433945	-0.10075690053252177	-0.49446910573265956	-0.9998116603037056	-0.1839813956013396	-0.42381251308202234	-0.3776497579665218	0.7519637814326801	-0.6659004734350528	0.2661124505647444	-0.4715507273183069	-0.7276204080356109	-0.6134775749427108	0.09130569036639251	-0.3963193364216559	-0.009127740654730144	-0.18682100221025788	-0.4398590931406071	-0.5114041702518236	0.3489649812518286	-0.6930714758211302	-0.5799156544520435	-0.6104870523906708	-0.8755806034558093
-0.6595935991403445	-0.03536159762180439	1.077341554312723	-0.9268756742135629	-0.7513393923933356	-0.5303220635074696	-0.2754478066754192	-0.2900935243756485	-0.9386027579342644	0.5681685121662519	-0.335236380439761	-0.07120131030934972	-0.7135853325002804	-0.14474258729637557	-0.05523114422913787	-0.47439658431553094	-1.0213948743133412	-0.10875815131044493	-0.36679982219328244	-0.24870783022641105	0.8705576099446326	-0.67658060868778	0.22956974803854574	-0.45043992745766437	-0.7211692678190511	-0.6074608259490903	0.1537882016529353	-0.33320114439018533	0.14988541545294076	-0.1992678159220956	-0.4375747383943735	-0.5743097444538929	0.28884714933899835	-0.6793354583498936	-0.5163554580048071	-0.5882448532556317	-0.8031479261877147
-0.5801740136541179	0.019831212377847334	1.1897240267364715	-0.8770492785542725	-0.7396319616708492	-0.5528258032749802	-0.21284296342242284	-0.23759820469882617	-0.8780231154801376	0.5323939519214747	-0.3017436205009587	0.013686040976262814	-0.6813876490173453	-0.09130876186789795	-0.0411629941932772	-0.4654081739554046	-1.0063097131914478	-0.010014459741187092	-0.2673381021230853	-0.11018766992863838	0.9493772274934729	-0.6391015409800865	0.2425736990954198	-0.3790907404718201	-0.6711184198823379	-0.5817139128797799	0.21520279056613473	-0.24450778284158123	0.3679146632575906	-0.1302305259899791	-0.4080675486108061	-0.5678824976240507	0.26774415184372946	-0.6035863011984224	-0.37622985548276	-0.5080837233207092	-0.6636893174463887
-0.45551578563025974	0.08505687680463382	1.2873737985436684	-0.7385690733514767	-0.656046966069547	-0.5352843986023329	-0.08731764539419865	-0.15717949661733482	-0.7263054894917851	0.552310802405708	-0.28376949037787547	0.08469135147034978	-0.6250890135326274	-0.01715024527151158	-0.042290689395250346	-0.41796142606597	-0.9902935299214004	0.11682846652795634	-0.13012781706794857	0.0553720674272722	1.0284561183379062	-0.5546658887889003	0.31989668165271784	-0.2607022231438716	-0.5658846653929144	-0.5110637958752191	0.27396640396478744	-0.11461557200730435	0.5748744384353475	-0.02772047810287087	-0.381547387416786	-0.5264610926100126	0.3429352345514812	-0.5477402429168774	-0.2299752841150474	-0.36871438087303543	-0.512434634844063
-0.2951320135189905	0.15454131849305408	1.398450797421603	-0.5823381998306549	-0.5469072428343364	-0.5006242796820451	0.07157030792446724	-0.07804013553462848	-0.4843389483005236	0.6048555695487728	-0.25202051719742236	0.1749904494377168	-0.5381750952050905	0.0803762577750149	-0.014255577109219375	-0.3619296471828279	-0.93443450805501	0.2091976079946205	0.05118740804004053	0.20699002509423234	1.1550881555850983	-0.4460540506017125	0.45935176017703006	-0.09695586110225984	-0.3941373048735589	-0.385636994470491	0.43060753239711713	0.0878531149855244	0.7361030202040258	0.06584862317990439	-0.2893458046717546	-0.4249303550227889	0.44972619929442004	-0.5002476392024782	-0.09717696347362567	-0.1896795480508735	-0.280722103331769
-0.13934205932496058	0.21252607399302673	1.504798905721198	-0.3803076289856563	-0.41171574616341167	-0.43427793682133753	0.2462467744212554	0.012902761207812585	-0.24763523986780206	0.6681383219251156	-0.21741486169206375	0.2379034357614266	-0.46225716686442847	0.1991142869326701	0.020432814955459566	-0.2966714307762349	-0.8488979440291964	0.30455357506349434	0.24774314312985185	0.3406774462627383	1.3044684782331086	-0.31631871048797455	0.6324406540230048	0.0832637582822109	-0.22159768200038288	-0.24215038925409899	0.5818303725575131	0.253103323789268	0.8711669183654971	0.1720227262064403	-0.214289145592292	-0.26343967755395103	0.566838606775647	-0.4028150242070344	0.03514353669934943	-0.013483717845575938	-0.03245575747861531
0.03304445675061195	0.2547722113336785	1.6110663805423002	-0.17175821676330227	-0.2896768829820243	-0.3487572335261178	0.4399023942840639	0.07568076605104523	0.005941137547491637	0.742152693880857	-0.1992616422848708	0.2708160844136743	-0.3730498776519485	0.34147481394839885	0.09126060754902185	-0.20106123782427768	-0.7464222491652149	0.35427531415969116	0.45397192407086695	0.4619956615025947	1.4577804875608784	-0.18567760613199308	0.8129325717702478	0.2614037403941424	-0.05606484008231451	-0.04890026555633877	0.7302494172721129	0.46117078492387187	0.9513652507372011	0.27349726444457667	-0.16485683660046624	-0.08902794332408773	0.6932613265099867	-0.3190489000691427	0.19480596464662953	0.18343164339830537	0.19993295446618206
0.24007228108079803	0.29082840582124714	1.7118130914392133	0.01549242601310329	-0.15072967400069104	-0.2369245716253167	0.6061802253996522	0.11923384847605711	0.2742827391055143	0.8044421140668255	-0.16607263998454275	0.27429653925753383	-0.2656663526582219	0.5026417401471602	0.1974109226497566	-0.0918873944435181	-0.661843791736013	0.3877119970249413	0.6898636815133401	0.601774316011277	1.5856603445041886	-0.06444631079643529	1.0232163730463817	0.42551187773212024	0.13420579875257035	0.13213449076796652	0.8648029104041154	0.6404321271567994	0.9858766650384411	0.3800521888279641	-0.11922365061199228	0.07246228500101648	0.867191515084105	-0.26958584489621334	0.33985278643957456	0.3846114123894947	0.3740963802018008
0.4503853656202244	0.3473587509581137	1.772945976674037	0.20363232601886314	-0.009005960051103979	-0.094804844215527	0.7614155078767738	0.22426763790951335	0.5261489186886296	0.8541862445368791	-0.14075249817048346	0.23526797491760867	-0.1737402401432755	0.6929880963393216	0.3305312120495746	0.006929010550691267	-0.5554010787715333	0.4167263130980528	0.9130801461387165	0.7623586299341377	1.7030459273173613	0.06002655731930111	1.1892762046796188	0.5796449872496579	0.31688801135143485	0.28839736244574343	1.0531310608805071	0.7922533235959726	1.0213276224402301	0.5368003404606296	-0.05662347080151718	0.2393218769484231	0.99488988067994	-0.1515662757504551	0.5051248547409946	0.5517770436915033	0.5617607439092698
0.6369599621773776	0.3816398093024346	1.8203869466804625	0.35778899779054807	0.10234150308080951	0.01948905972945224	0.9344695416609847	0.2858798242684998	0.7715520990408464	0.9183008040910254	-0.13200460179737103	0.1896447280739593	-0.061368897432110624	0.8291120039675868	0.4310029417651505	0.09534268993895494	-0.44879724333003124	0.48089158584691927	1.0965936940868815	0.9050271420774967	1.8375884115621914	0.159552217611687	1.3621330303507064	0.7673822869835405	0.46298136896248404	0.420250118963074	1.1954994374116676	0.9278260658191076	1.0054624224911197	0.6698878225184379	0.06831139945033333	0.4422711410467238	1.134030785121934	-0.022337265045203235	0.6441658927890259	0.7370562837183146	0.7955659873373563
0.8522251218084109	0.42613907674904306	1.8898899375631675	0.5001098538791149	0.1968914223963145	0.15351573037330682	1.0941976007645384	0.34333302266059457	0.9822253185177698	0.9802294731831165	-0.12647629128726942	0.16466255906580754	0.028885310739154946	0.9210499893495097	0.5366128775163994	0.1754160329243806	-0.3542440495527127	0.5499609953310245	1.2398732399698695	1.0261766292423913	1.971344906668677	0.26528581257971967	1.5254340787485872	0.9052327394385182	0.600644902497357	0.5643126245957502	1.3517262833177137	1.0764143606384609	1.0283752292108972	0.804906675366008	0.16767874254729076	0.5966820856122549	1.2811712675952187	0.12868798522469027	0.7768352261329202	0.9352776080624817	0.9795444730572751
1.041921811940933	0.4784652596136477	1.9727588039568882	0.6356860211285891	0.2398176370549902	0.28607865517620296	1.2017712320692504	0.4366840160975496	1.1644174460504724	1.07204216962411	-0.1470741919218447	0.14522597479406585	0.12134748539048976	1.0581328746778969	0.634263753879861	0.24324954321988787	-0.2524367914941784	0.647372223507077	1.3270205847101324	1.1382990555961716	2.101521528601356	0.3604966440031253	1.6770854030119247	1.0763198337250908	0.7552929684086707	0.6732940894726809	1.506113086460814	1.167304815095469	1.0407582311955343	0.9515286913551616	0.2794572704793463	0.7522326874877819	1.3999636960296005	0.3431034620982515	0.8988936805446116	1.1654567977315888	1.0983889726565106
1.2046763371988778	0.507340157669427	2.031230784401454	0.7309554141618566	0.27851602520049346	0.4181652614531319	1.2633985095118827	0.49624180047107674	1.3009415391853874	1.1564013048965207	-0.1438577177411289	0.12946337576078246	0.15130046372804382	1.1855515283474163	0.7013189488490922	0.3342655708665244	-0.20811183195971372	0.7166543748390974	1.4224597887033767	1.2167491861730768	2.1828768952283992	0.413150278664452	1.800896967268899	1.2469727682014904	0.8857432195155355	0.780039603462533	1.6266979233133665	1.2411907086975336	1.0464738329051957	1.031445909882909	0.3547154809869185	0.8735214076368771	1.4471250764950077	0.5143233630430337	0.9434054562621448	1.3680849161186237	1.166472624094038
1.306461795544717	0.5284149029290475	2.064880362007644	0.7662624981977691	0.24711123410592317	0.483632222180815	1.258015526064478	0.5430092365661443	1.4040814881373138	1.1673552272040637	-0.1386645402014469	0.11590196111978815	0.14499147216657704	1.3226883954396425	0.7578213549877482	0.38978765055787057	-0.13246635163286374	0.7902072750539462	1.4500622529463438	1.2554667429770927	2.2933294619054436	0.43760546289440283	1.8377011412252844	1.33461509806349	0.9612931515019509	0.8221715002251067	1.68490469147449	1.2476233830960974	1.043830072051882	1.0907341026476025	0.3934136587253487	0.9348023316395272	1.4030145505048577	0.6766758785994254	0.9546802722824097	1.4749193726314462	1.2232818948310833
1.3957407087593994	0.5554384677792442	2.0623268224469005	0.8067631499737775	0.157035031331726	0.5648790205574026	1.209496601619292	0.5894386720943714	1.4427766483053264	1.1676655390122732	-0.14610466831385024	0.14047626998324234	0.12174904754622329	1.436103525633484	0.8052491673578771	0.4362908035860995	-0.09105233818326766	0.9048505229686393	1.406961088582714	1.2647334512467518	2.369371132155481	0.45139065571064263	1.7702585015643162	1.3397809076230272	0.9672332753924561	0.8424187757275879	1.6949112385995349	1.2453079137394927	1.0680921920450086	1.146686487539111	0.44607989680615645	0.9648496955975825	1.327771254585518	0.8575145123328832	0.9813728641011948	1.5273115255107688	1.2044687307833124
1.4825705101475035	0.5658470716305283	2.0488649755674615	0.8319731785095129	0.01697210216909558	0.596371647579345	1.1811557318167953	0.5937093215921851	1.4785962344789878	1.199513096518622	-0.14734603806157856	0.1753050867829946	0.12309360694680953	1.5150694858715166	0.8215976999616199	0.5030861184811316	-0.0566571188229237	0.9789116722009743	1.3624969670964213	1.2349418390221838	2.3709212811206077	0.4311380545048576	1.7210519082076368	1.3768878750351274	0.9619670602942069	0.8266992949794221	1.7025997605032082	1.3015725176148045	1.0681864206835305	1.1428039227555868	0.4965138921123836	0.9447732701284883	1.2650571004363869	0.9977948048199374	0.976427798439158	1.5489820251277187	1.1837588214501493
1.5400990022076735	0.5720143511785909	2.005928086495535	0.8692398391611871	-0.10668567805016278	0.6141686329458397	1.127846427587777	0.5871957984149142	1.4926369661985341	1.2033669771475601	-0.14800375195475843	0.21230621058238394	0.1016379093124297	1.550621905454477	0.8093082605200068	0.5318244749850115	-0.02806899900169424	1.0548137028717701	1.2777117370342368	1.1704684342868705	2.363506680908575	0.45525384673781916	1.7050990632735608	1.4047749846602406	0.9335030982130389	0.7963507580314253	1.6958869058987414	1.3166940588064695	1.1369380468876653	1.1645132165766459	0.5318898102413793	0.9375831376954281	1.1888421788724006	1.1664076346641064	0.9795189028307091	1.5340364673329017	1.161707577131408
1.5474995441984523	0.5664475811044694	1.9503773167446234	0.8890919591104275	-0.20891027393101796	0.6182284988486623	1.0587460375600024	0.6027299127427148	1.497831457196494	1.2348385257970276	-0.15099800414754638	0.2439426125425755	0.07590190613782762	1.567030139134421	0.7577671037050588	0.5509062936009402	0.008706560412229702	1.0877105343551672	1.203357352122263	1.0637403263698864	2.3520784336568132	0.4857550434280936	1.6789168328380544	1.4379112601720814	0.8569698258794775	0.786827984296933	1.6560486754637473	1.3752806394893122	1.2235006720973243	1.1505523076792554	0.5810616807914599	0.9386549593301708	1.0804591846118967	1.3239542336199688	0.9626663904187666	1.5340647209177996	1.1700506822118186
1.5364716080092302	0.5456019378501472	1.8844397279326597	0.890670330091502	-0.3094308662570563	0.5786042677498802	1.0150560321571747	0.5433300264442079	1.4920810128320432	1.215632376155872	-0.15830227621093235	0.3130206922350097	0.0504402758772665	1.5775240999947187	0.718553179360115	0.5810153706320821	0.040085716497799385	1.0792101278231496	1.1493209330196912	0.9272112182850341	2.311816746042896	0.5155343211080132	1.693422532352561	1.4869581672727772	0.7720920556218182	0.7888651762713575	1.5600884019195567	1.4951597172671358	1.2450155519875212	1.1074303637770027	0.5964791508766463	0.9374561048760685	1.0168134439648286	1.4648452280674138	0.9481742881672044	1.5393169446271122	1.2339623393389052
1.5059842771805516	0.5291728721424163	1.8002921197441473	0.8708032542653903	-0.3808553095827202	0.5478570390206638	0.9526975098222448	0.5175215810471292	1.4900281439757668	1.2261757782739129	-0.15064141014369598	0.36171946457385556	0.01233604380052109	1.6097186871773652	0.7046867953306609	0.6024967451332344	0.07367227820284784	1.056864656685096	1.0948828578056253	0.8201763546578693	2.2426981816893816	0.5093778640453173	1.711215291250155	1.496179645059056	0.6493069959633677	0.7998335220253224	1.4868499607325973	1.6292191221982084	1.308764473231011	1.0797259877861027	0.5552643121586072	0.8912788965229341	0.972495925054907	1.5976578668898953	0.9209908049971285	1.523159425763431	1.2654941493325065
1.444939963363281	0.49636569485187865	1.7083480429911606	0.8644972254112145	-0.4652163340574873	0.5084399715401321	0.8846166583609383	0.4734702370476479	1.4737357725559914	1.2396146431983877	-0.16013351560339362	0.41945370005417904	0.013853242338031696	1.6454196314074672	0.6810356743379227	0.5797728698652843	0.11237687785713402	1.0261226553222456	1.0765354983042024	0.7137340505511204	2.169046352327699	0.5430601496906078	1.7471258588748177	1.5173914739664363	0.5284306319841742	0.8066155125255239	1.3904511960254253	1.7452002368716197	1.3422862635371595	1.0474916404810284	0.5493598266471676	0.8502479246709086	0.9484217793924847	1.6876134518581078	0.8867440080194683	1.5239175636248672	1.3764741096519901
1.389394945542121	0.46232148592366346	1.6050946826541488	0.8135845391355373	-0.4764096076106724	0.44392481004271317	0.8326302016680882	0.4216627507901027	1.4210880862828668	1.2138905153854642	-0.15401460300641898	0.4777382353021856	0.014789105006307196	1.6036596295398209	0.6040132386521803	0.5427434133465843	0.16911330666025268	0.9621922146022153	1.0944040302475966	0.6200648204503092	2.0705908003024085	0.5653500509006635	1.785696052694886	1.5214425031042969	0.3947191646814451	0.8323679859327567	1.2425794914801105	1.8262298326238326	1.37768847340835	1.0256927616818916	0.5057391195267192	0.8302759999771989	0.9431675882585561	1.7134294088599014	0.8824130188094739	1.4681161448344913	1.4343722521380147
1.3466607657257392	0.4296989694467611	1.4362503698176066	0.7883400251834088	-0.49004115650670793	0.3688080485027945	0.7503899265222554	0.3729578408663424	1.394656892336974	1.1846876751841071	-0.16584356990196295	0.5000756520113107	0.028759662918327433	1.5659642877997149	0.5719653601420457	0.49845784671952753	0.27550338259100193	0.9261402233437412	1.1049692266326807	0.5349628657574758	2.005114249003465	0.6140314719659481	1.7964819246271755	1.468163671853923	0.24318834111299514	0.8477602755462967	1.101463174722793	1.8723948726626714	1.396246475209034	1.0641822670492922	0.44472670965779004	0.8300562189768215	0.9419909648881042	1.7363359512934362	0.8472198261535174	1.3562607908387105	1.5332355060226768
1.333746416872201	0.39794509948047274	1.2676036966484563	0.7458569193310546	-0.5101166822503209	0.3226651853515421	0.7011998183668907	0.30701510846934954	1.3002626921302787	1.1520239712982083	-0.2020384716612707	0.5501900135134616	0.0544340092583135	1.5192372584339429	0.5435151341086939	0.44191206046063874	0.36789277348102545	0.8757786791684335	1.124601156511861	0.4659127398107142	1.9087193572050782	0.6544039512502046	1.8069202206083879	1.4108511896399079	0.09030633308819207	0.8751857735461431	0.9776175935904258	1.9086313173484437	1.411837901727888	1.0961833935073009	0.4367629999169854	0.8371583042666106	0.9982708213976252	1.833874006140674	0.8671471202935581	1.2588029928139917	1.5937288979571496
1.2745320845711685	0.3586836053282848	1.1663933432502107	0.6934554601256485	-0.48073875592102516	0.23780421965815068	0.6558936666552135	0.23191267148131806	1.2124052213537695	1.0926857824818648	-0.25801289682425654	0.5795944601694056	0.04603634838363983	1.4531453932397238	0.5223851738485836	0.3888984465190536	0.4445088183279681	0.801228340256768	1.193372460709154	0.41986916778391825	1.823687492568085	0.647101809192087	1.8674871300681481	1.3862572440294716	-0.03357122838441982	0.9206552631466869	0.8345182586738809	1.8573088266578732	1.384531373725106	1.128473632023654	0.33092008869285583	0.8171831906523911	1.04133603483377	1.8788398570308267	0.8321886934455577	1.1499825447293635	1.6403127975132599
1.2065747938825118	0.338637052160077	1.096743108624171	0.6313110932665057	-0.42652550792833904	0.20012643990763263	0.5473957938596621	0.17969286783335814	1.1503758723873783	0.9738339693628643	-0.3344565904629287	0.5902974924337835	0.03002314358139378	1.3931061745472009	0.5546671253087496	0.3173420241905772	0.5437040650966316	0.73494116283116	1.2375916995737646	0.4115111191678883	1.7860613930002778	0.653048279306925	1.8713299039589235	1.3255816580131776	-0.13174547029261938	0.9685455848702313	0.7163258634733533	1.8244154369884964	1.3775455036189599	1.1815346691316722	0.21038080011338653	0.8330271850038603	1.087912113313323	1.947166119380988	0.8126795400357114	1.0534294500377401	1.6709998781308055
1.157908571780188	0.3238952618488573	1.0679324161783947	0.5478709755787643	-0.3546102712973175	0.20012042863107835	0.4615950417868369	0.12883297142654077	1.1137738019217136	0.8575743062370715	-0.3802270769371146	0.6171720602953871	-0.014669077233455235	1.3552804730448555	0.5842688195780624	0.28954069769616597	0.6409293911797315	0.6797579150152733	1.2952028580686301	0.42707943215269284	1.7160013558843576	0.6189673502685233	1.824251713306905	1.2602689565698217	-0.22974014570264473	0.9949966724556877	0.6748911276962296	1.8187521799239128	1.308549852673901	1.2327172162606002	0.11892259003016428	0.808795393996123	1.150899913387433	1.9810422100199347	0.7440378944220335	1.0290978158931874	1.6895910544727215
1.1113951173611079	0.30515270008316037	1.1052810546104368	0.46656078971956993	-0.29632352647889115	0.19717077036686775	0.37507020711768163	0.08300609126603983	1.0732415570149327	0.7236157531796412	-0.41840996549411213	0.6289003329623609	-0.0502059231208577	1.3270068296944935	0.6273693301974835	0.2756344953553086	0.7024881437410124	0.6402698223430534	1.2909845574241685	0.43841884909043116	1.6504022658119275	0.5889363726578762	1.769952672621778	1.2239973933379127	-0.3079264986676157	1.0049450437219964	0.6337684084310282	1.7741436038291796	1.2395320002622163	1.3249220380680558	-0.009270371198736083	0.7677505286312669	1.176433999963495	2.003700367299243	0.7051383094748044	1.022607731995521	1.6862984328515047
1.04663021733514	0.2820643942411098	1.1160863789538826	0.42035261858397693	-0.23700421138216904	0.21312484862374514	0.26011731883508565	0.07573930565465539	1.0422333775248227	0.6583021637592424	-0.48850395545356057	0.617874130283783	-0.1125014785026944	1.2900487685768904	0.663545182711814	0.23659209117313584	0.7537761689203576	0.6758691688916887	1.2432926034654785	0.4428347884059458	1.6114097584781415	0.5552882158167518	1.7082449940486903	1.1606242802283302	-0.3955074394741336	0.9969501813443784	0.6031963215733416	1.6666943489056287	1.2091205843924204	1.4126677749756429	-0.058192245128046424	0.7307789103590684	1.183762516485237	1.937240531855842	0.693472705937711	1.0664519982104206	1.6088923636030734
1.010887373070047	0.28376839893678185	1.1735048654729243	0.3987741239302552	-0.1953144924501428	0.24763889352376472	0.1919995797977613	0.07092839903153247	1.0214282909229668	0.56800816171355	-0.5470784544705578	0.6315173527873885	-0.1511835980699959	1.2935935924394333	0.696923741560277	0.22983234540148662	0.7810682494354364	0.7095628147665017	1.1417744770223366	0.44131016154546054	1.5483558589959707	0.5595282457232663	1.678253673642562	1.1474439659911533	-0.4435967371879312	0.9905091669832352	0.6024494947827086	1.5505677039660637	1.1594933206785294	1.5013589480740246	-0.08102522935288298	0.6946895301516011	1.1731417946520326	1.8647364807470903	0.6954281100111451	1.1405558538513363	1.5165028666186355
0.9977917996152532	0.313888671995723	1.2204629110592466	0.4041550837765139	-0.11823587416430041	0.2724196297090665	0.12597902708707293	0.04903856645370107	1.0110854173640726	0.49443183149718173	-0.5745495442777194	0.6138404938043526	-0.22899051566090178	1.2584819384460133	0.7481741358826082	0.23169122420078575	0.8444560097255724	0.7581856227330667	1.015682713700433	0.4592992265857805	1.5229930113276628	0.5264744988880418	1.6358035132698827	1.1952099396519114	-0.48997886520698597	0.9755818027082761	0.641403900307598	1.4844904556814507	1.0938865194624072	1.5511870989296277	-0.10979104984726998	0.6418009840713038	1.1546439794069483	1.7850813608979035	0.6911082788718714	1.1680277562340584	1.3681243949243906
0.9834018568554056	0.34047710479497884	1.2681229937789673	0.4236031206304842	-0.08021331817556342	0.318334398728516	0.07576417506279007	0.003815772305531573	1.0115231498286383	0.48774259789039914	-0.6291803019407141	0.5916414507891565	-0.31330419351436434	1.2699893930315926	0.7885793940128152	0.22588076624770603	0.8985178607786709	0.7980185320552229	0.8603786472253976	0.4582236542740389	1.51126712208238	0.4684280391572447	1.5984167478445193	1.2327482686935889	-0.5659992507301367	0.917889531950381	0.6878109982068189	1.4688536426937715	0.9988905140415592	1.6027809917415674	-0.14065318731878515	0.5791307611857152	1.093242933422289	1.6872866060087965	0.6446062859002561	1.200839586162548	1.2954295222434529
0.9904883191991682	0.363887864685736	1.3839652559456488	0.45408274032691126	-0.07908118288559386	0.38165966560250075	0.07653806339439186	-0.02091033113043185	1.0295808784107616	0.4852854647056592	-0.6863033423894056	0.5789753674263447	-0.4014570486807306	1.2490538289204214	0.7898338787293889	0.198612218501974	0.9485940991269638	0.8132819145043214	0.6835962419801891	0.44474717462776525	1.5021101946101902	0.410297679449538	1.5926462712733274	1.2738005234716019	-0.6519526029348974	0.8830088950405921	0.7234860886252805	1.445529163817211	0.8849388070997708	1.586944012545575	-0.15976214465971966	0.4848810926661765	1.027465108212931	1.5866748733342555	0.622956121880593	1.2412004208060359	1.1966295422055457
0.9911671052946189	0.3834370085392071	1.4864924767508	0.47025612619557383	-0.06459545352146241	0.41848918284730585	0.08242731255607369	-0.057456993612343375	1.0751873126102374	0.49089686690325757	-0.7015069885743694	0.5359059741693073	-0.5030178783757251	1.261688574892582	0.7795962349903933	0.20744835507457365	0.9482503527197998	0.8319111177862842	0.5270407159315041	0.43389701253106816	1.5074192706727858	0.38863394699370274	1.5474252575939051	1.3703154421815158	-0.72727342730891	0.8562523172768575	0.7494417808291065	1.4659885895271807	0.7784132546940744	1.550350434760784	-0.16782298761889067	0.3987044084741986	0.9198589545590268	1.4679816213770338	0.5689421076334661	1.2914005663903358	1.1095267118383938
1.0280137428161147	0.4068218444014942	1.572321117675714	0.48022474410116744	-0.104168683961455	0.4693890659427112	0.07606868525613233	-0.06324111831329303	1.1175545313830337	0.5260600284327045	-0.7028799585471762	0.4904207047015917	-0.5818460973914459	1.2871375786406436	0.7544090102630753	0.22519927822084124	0.9717104682530067	0.8608356159997698	0.40156863324878567	0.39973298125793466	1.4803294967923555	0.38258366843285835	1.4543856385926033	1.4891557920391822	-0.817680156930183	0.7771870632280187	0.768971767338875	1.5280264855463626	0.6515854626774167	1.5351268956885877	-0.15217009089568886	0.3139557243835493	0.819391192350318	1.3836716682048884	0.5533738572812311	1.3271025026073746	1.0895040161677498
1.0775444901069908	0.4247885157453071	1.6131821329018805	0.48906840564631826	-0.13781048087821798	0.4661871219156146	0.08459892469755173	-0.06298055627941848	1.1281612760638007	0.5827912701045491	-0.7015443287619144	0.467566220222562	-0.670363027358099	1.2868223644614576	0.6525623457920551	0.2403964483979517	0.9767614641177333	0.8983382385480148	0.3074652244596213	0.3525554389383322	1.455727326974754	0.4006956351995356	1.385182235162993	1.5795900286804774	-0.9218864436743825	0.6997544344415755	0.7978476055437578	1.5479014238459277	0.5534158086403338	1.5292157184956783	-0.10403997411258678	0.19889528039024887	0.7077291813486359	1.2898505450458984	0.5162399305456195	1.3561401244865414	1.060402677529811
1.1239866800476415	0.4420124998564101	1.6344860237901586	0.4956730031983917	-0.21648652900911877	0.413780023935668	0.07456095788967561	-0.028759773729680534	1.1406799121675888	0.6541542458854559	-0.7179149036796931	0.4112494967817404	-0.7306905406195947	1.2742170028619326	0.5432716129015657	0.2084324417361331	0.9525857100912234	0.9557934527287651	0.20952882537440348	0.2891298722920703	1.4319643133917521	0.4247858308293727	1.3279290445056235	1.6632558493720335	-0.9999145002204267	0.6123841496233615	0.7651064661064217	1.5184126141835157	0.48070734518609726	1.5038590573785604	-0.06403140855013426	0.1165196621882815	0.6230974494965144	1.1931754693883445	0.5284307922918208	1.3378312128561292	1.075816268925895
1.169946141824449	0.47894257674211643	1.6029429958095895	0.5393356337802857	-0.32308864243908325	0.37941441999605974	0.059948818039829474	-0.014812278270060982	1.1388400490151116	0.6821438924103757	-0.7558828276493162	0.3746077453328818	-0.8054031615206505	1.2496094606939026	0.4561745921073831	0.16846470118664575	0.9696327634591034	0.9855000774033444	0.13854744032519867	0.22396054802405452	1.4280883383292282	0.43848096152350624	1.2491289588922707	1.704607656746346	-1.0504045913263353	0.556482423516879	0.7698468859259668	1.4392756217950353	0.4343887060738979	1.473895915331829	0.014731064934785515	0.09081464230522654	0.5652868057791338	1.1427506293927994	0.5332108460280057	1.288914839535643	1.1168831124387393
1.2273778947736287	0.5284627495760112	1.580322675739833	0.5479250637132831	-0.4322073395800393	0.3157427119831103	0.07595145934240219	0.0004812277888939454	1.1675079141077243	0.7094167119564312	-0.7541804023294782	0.3208288123678502	-0.8643939546076755	1.2264764797708794	0.34136254159503726	0.14327695500162413	1.0861849429071249	0.9982185427824325	0.07420562524672425	0.19352284635072206	1.4641171483327102	0.4236311396217406	1.177280497562721	1.7511551626671271	-1.0564452938327817	0.507211168702211	0.7720159451618276	1.3694711422548387	0.37654007339562545	1.4359552116751797	0.05603951579202472	-0.004695480731497665	0.5417410145324134	1.183072527078929	0.5370135165294936	1.191341672705923	1.1474294881335867
1.300825774938407	0.5653147563989679	1.4752787263097713	0.5616668160965848	-0.5130371329664769	0.23787605065592615	0.0634351093967078	0.023262007807550073	1.2005935893028938	0.769398720795077	-0.7667909974880106	0.32023174218397704	-0.8835200059988718	1.1908722368398155	0.24212017032780436	0.10083472693889842	1.240817303200286	0.980936910479149	0.10360673107822552	0.1512105652341593	1.526113062776047	0.45759166982322147	1.065976404432018	1.7753522084510998	-1.0273782662182804	0.45859487535866206	0.7534740065023409	1.2946736139367476	0.34149464364499693	1.3988983161968878	0.07856653037900789	-0.029881964173947506	0.5293080478747414	1.1988690444727275	0.5644872370591065	1.1091284495828604	1.1736885535203299
1.3637900376451373	0.5836058824964757	1.3829244705574961	0.5279800663965755	-0.6096866184569302	0.17983795323360452	0.032140170392482015	0.054659405613423084	1.2203268637263078	0.8394336378535352	-0.8260955929155831	0.3475344313361559	-0.8841737005675882	1.1686993235100078	0.13561076050086265	0.07301965015737573	1.3397461349682833	0.9807119286892988	0.12788778487425698	0.09662201261042538	1.5735931546422637	0.516009754310498	0.9662249836409187	1.7515315915934504	-0.9969932151629373	0.38499552036790397	0.7238442193618517	1.1859245252701378	0.2861012826443351	1.3856616415256522	0.09806705600648195	-0.005282137305053103	0.5345458040210852	1.2189011125573497	0.6213671284462848	1.0902050224809121	1.2137451839080495
1.4403425983453064	0.5573648912741891	1.3067569473871998	0.5280572698221351	-0.7022372144240429	0.1332708667818235	-0.002786057672454617	0.08673899762160805	1.281278963964489	0.859376340170179	-0.8624857599197331	0.37412379702601506	-0.8620608027330382	1.093214823741889	0.04314767828371148	0.0694816053750428	1.4607628650682731	0.9690274469765183	0.22299994599947243	0.037190611721130785	1.6108700521861778	0.5696147293879645	0.8598673040098331	1.7256074056555437	-0.9579541865304373	0.3414224535200468	0.6956859206224791	1.0561844113115848	0.23030786142265564	1.3427026568562854	0.09027229735737322	0.02404461296085784	0.5607535221870596	1.2048455911056766	0.6972235188273233	1.100550543484484	1.2181261333348599
1.497511865839998	0.5527545433210352	1.1965546464607402	0.49724290832989854	-0.7787940074715605	0.0710878551645803	-0.06017303567788797	0.13144973072929406	1.2969638550726261	0.8838777166136141	-0.881560563878757	0.4031297288134329	-0.829515233772962	1.031379418489325	-0.047015941981870174	0.08314295926131873	1.5718944635882957	0.9612543844226213	0.3007975142551197	0.028219213331445024	1.677182947354429	0.6017536346670604	0.7420187760675916	1.7086482221615094	-0.9008466958699266	0.2928529712713829	0.6964830417378006	0.9506664495054515	0.1771495118595937	1.3140828350806433	0.08788567347385187	0.040352497931992234	0.6286373253529127	1.219866877911283	0.8020688957417947	1.2002215389928987	1.1715365444249632
1.553051724241905	0.563288042245442	1.1269885511166056	0.47932444147650993	-0.8512439754895509	0.008740134569751258	-0.1500537438520487	0.18256077369166065	1.2770750676619866	0.9200460422968216	-0.9393729879655901	0.4159755692973242	-0.7908942733815395	0.9003083407272833	-0.1546961432544498	0.05820473385895003	1.6790824372196895	0.9377506067794645	0.3299381634163193	0.03849341578097589	1.7561193450240118	0.6202708809832146	0.6929911285367243	1.7152291011023362	-0.8721742549466815	0.25865495272185907	0.710042008276044	0.8465404314522964	0.10523779396927588	1.2962301938778789	0.06291454427972787	0.034121152627350264	0.6750752823030568	1.1709948874109122	0.9229918028603393	1.2838698087822509	1.1322562609090752
1.5940997413537212	0.5720979551062022	1.0236256344229462	0.5038989595868024	-0.8991617065374464	-0.03999698139058545	-0.20400854062059376	0.19647837173483682	1.2557020720952556	0.9577039805032804	-0.9931581770816289	0.4073509558103563	-0.7301460403049831	0.8016472643123749	-0.25440666651739474	0.01744197950668308	1.773667144929369	0.9216670258213094	0.33715241760406156	0.04202446372579528	1.8661256830745505	0.6065743282555741	0.7232628675781259	1.7302604854392616	-0.859289289854457	0.25830433287171567	0.7415742068695699	0.7417703869538721	0.09052549449093046	1.2979057942160241	-0.003956498150745979	0.076947531640635	0.7298776537187754	1.0947440948571558	1.0632166165711905	1.3905994915844089	1.0510477848286932
1.6056707064193039	0.578846716146717	0.9710324480760946	0.5560205746692068	-0.9866131057690403	-0.05624117888216209	-0.24050827155507454	0.2350864147332013	1.2103294335913364	0.9736465003955408	-1.0668533456847802	0.36726813667637115	-0.678591634000375	0.6942388341466533	-0.2711548908746158	-0.031153273807548686	1.8737831706646577	0.8856113625802546	0.3106237302364659	0.05647543053805001	1.9407846070554786	0.5734423695774681	0.7329905030189454	1.7693613774341046	-0.8427664999018939	0.2540545550135251	0.7948183576004093	0.6314302265359621	0.06797263223868141	1.2871245840403152	-0.03876843653060236	0.09678591093084567	0.7450199585150324	1.0722658575934092	1.249962163711635	1.4924053986016963	1.002120150835102
1.6232343369470486	0.598352695854262	0.9072627604494748	0.6340525649545385	-1.030721701627574	-0.05128307422317391	-0.24397120762077656	0.23893568381333555	1.1472722519691287	0.9824864452447721	-1.1546099672207268	0.3403197704899013	-0.5925721141198351	0.5946496389655037	-0.29056087947514736	-0.06073972709503987	1.9749484303998	0.8317260090644231	0.2746914894313538	0.09536713679885403	2.0484290939484366	0.5388172757170784	0.7639055347604338	1.7784105462048132	-0.8192995100565332	0.2865082781807102	0.8438973621329454	0.5855941085620883	0.026655001078470207	1.300072714653321	-0.08949261732669919	0.13536526165515855	0.7201610591038389	1.05861192752357	1.3766775505191624	1.562439560784561	0.8929959195295323
1.627997448308521	0.5963656126867882	0.8492171733449823	0.6990446771270864	-1.0386115129472275	-0.07049485109718838	-0.242329169937336	0.22943984664607653	1.1142207115709544	1.0223616012674381	-1.2205201854411079	0.30069051528318824	-0.488869722355653	0.4773871327232322	-0.3057880563526473	-0.08305345299321841	2.021350042725741	0.798484425045071	0.2026144521361064	0.09585276080619634	2.145251733115689	0.5065854642488625	0.7930694166854902	1.7904257864059407	-0.8388590046398321	0.28497333531317154	0.86939135296863	0.6154217789417873	-0.05460249436482415	1.3033551873157427	-0.15686069650637952	0.12041244332872256	0.712144910817575	0.9929591846101523	1.4865795100424704	1.6052767044211091	0.7870162690373677
1.6297294008589553	0.6012068930774647	0.8167749067890492	0.7767168116349888	-1.0263979343373948	-0.08386043234228206	-0.27490730608733494	0.2275264049446822	1.0293182341209168	1.021377043730203	-1.318057159535785	0.282723267744774	-0.3810038647528461	0.3946046233149708	-0.28510704679156734	-0.10593741319650271	1.9657614039393476	0.7121005446591797	0.1417759898236344	0.08463193037871264	2.1838916234105823	0.4633513795374813	0.81179903768227	1.8282836971260696	-0.870074556093474	0.2967491811419286	0.9449225657152528	0.6388310913149595	-0.11303078947343445	1.3000800986548118	-0.22090366278833642	0.1579376537099434	0.6455410753062493	0.9179035244704817	1.578205123569518	1.653769273968122	0.677502015623431
1.620595616462929	0.6125227953570163	0.8288620405052729	0.8375824281533648	-0.9949922348786651	-0.08752849451044267	-0.3187133296736227	0.21458741798405812	0.9475017684412073	0.9663506411623073	-1.390715228365893	0.19611354781106752	-0.3227984916576338	0.32451373733906735	-0.28580760762493185	-0.13084102439233652	1.8684747110479887	0.6336937276079968	0.07081696626444932	0.06938622132015788	2.2295845240941103	0.3610057319986077	0.8470875755814425	1.8551116217597439	-0.9257934739874759	0.27041988059542504	1.0140282724541252	0.6895504596220204	-0.2201577145367465	1.3053806757244983	-0.25203910885303016	0.17132887413144973	0.5937530767513703	0.8830977586282159	1.6505476780797153	1.64604662742927	0.6227459547514739
1.6162494506698255	0.6327737609795989	0.782432494783419	0.911679225372254	-0.9527970597071299	-0.12292892843772026	-0.33659463470188944	0.21633366193745512	0.872924351430138	0.8766481797094539	-1.4329575123270086	0.1034952556524712	-0.298957775538526	0.28863338815748907	-0.278596453982043	-0.13411385429333553	1.7581159651883678	0.6051504161576261	0.0023280974084914975	0.03980922618345854	2.2826518483426264	0.21690387177099496	0.8492813812310664	1.8630135364866116	-1.001312997242504	0.2576261801578454	1.056248940257131	0.7513985747087549	-0.2687301852953226	1.3195948785930054	-0.28616868637386383	0.1320675735047393	0.5496089726612765	0.841224957484445	1.7034822031809935	1.5937492417826271	0.5421111551778293
1.603170967791307	0.7016952809069502	0.7227404947512255	0.9640831086188658	-0.9122073374955658	-0.17003661650412033	-0.39998235544341126	0.1973640409692826	0.7511166497121587	0.7711353363496005	-1.4346402143682973	0.02439913776057971	-0.30941133511880825	0.2735678066024819	-0.2893067726888584	-0.17682990847650754	1.6252988131243349	0.5808167005087598	-0.1065331048496807	-0.005472927687157692	2.3759922435883887	0.09433998883608691	0.8662199018786166	1.8873884140110129	-1.064706480383664	0.22674000892330728	1.1028483826640962	0.8048033313782161	-0.32591810105087926	1.3321982331364337	-0.31039510732442666	0.09383535100077779	0.5042218945181346	0.8588923245975787	1.6975269814365437	1.5088124907986453	0.4984833674027347
1.5874556992108888	0.7617153663623573	0.6834329886623233	1.0322866134485866	-0.8269432053846906	-0.2127102179169566	-0.4289374609452407	0.19892982997979994	0.6484666036553717	0.6283097199283165	-1.405652165080511	-0.05767215399599808	-0.3416457484589359	0.26603632476521427	-0.3078651246190892	-0.23559584553177845	1.466137305538934	0.5654678716078683	-0.16880821390151896	-0.11824817669671787	2.439745216729131	-0.013474230757060784	0.8569595606550846	1.92617561523392	-1.1464653515837446	0.18794482461186637	1.1308400924356858	0.8343586353573589	-0.37676264948874894	1.3411908109511868	-0.3112729487854119	0.03523968521040395	0.4367161637004358	0.8633943939741879	1.656432763379637	1.3657351596412535	0.47401764660409074
1.5830653558904333	0.824670741445295	0.6176011173522701	1.0848644788224662	-0.7720704527351839	-0.24184330617992322	-0.43370641890745043	0.19258092762977375	0.5536021779770353	0.46189018971531465	-1.3198883606306173	-0.10168319880845138	-0.37497443849170586	0.2742466390365058	-0.3185643675303262	-0.28338915091858496	1.3433889240750718	0.5579495747025301	-0.1866270826769974	-0.26056454770864956	2.449259716360014	-0.12587081112295967	0.8313087642348236	1.8612525972565472	-1.168209411567603	0.1593478618760697	1.1295177031442856	0.8655587862959042	-0.4296455222331666	1.322387167156505	-0.3278126717922976	0.010243788425638372	0.38869578121724124	0.872618877249904	1.620524178989497	1.1959823240254586	0.446479557151722
1.562523773062695	0.8705120009187421	0.5713543116333044	1.0699826952866216	-0.7204288620652812	-0.2790107135227947	-0.4485277618648135	0.23211938050368136	0.4972407328379641	0.2899961165600363	-1.2411323519422057	-0.155923475276207	-0.4552276350365901	0.2802026376652955	-0.30896817510916225	-0.3226482331610866	1.208871034753582	0.5520115184149652	-0.18450669692132987	-0.3683077969381265	2.4305434253344087	-0.1894990367751831	0.7546266884332679	1.775869356406807	-1.171848305276145	0.10697741371185765	1.1221538711768608	0.9022159335429096	-0.5143090288839105	1.2621182085938876	-0.33040244373120553	-0.006677851457654408	0.378214790595358	0.9332850935884685	1.555240538819001	1.0186875470908898	0.44403783939904146
1.5342840142460306	0.9448679889818159	0.5328605901615807	1.0569948654548127	-0.6505955776442839	-0.30044631669777255	-0.4008970422011953	0.2561373090591731	0.4616517790576709	0.1547044956277754	-1.120089442555766	-0.1696653369251609	-0.5070975041314505	0.2798804246628086	-0.35785028759435455	-0.3638124538409465	1.057595392731718	0.5272523248988114	-0.1714522048836808	-0.48944795211435094	2.410864903612091	-0.2426197146413045	0.678298013093983	1.7084545586098234	-1.1675096900912338	0.0486481946609044	1.0742107928553615	0.9347737162204621	-0.6172069573390067	1.225097892322978	-0.3500399879048378	-0.005110714113341025	0.3978378411303709	0.9548310904176015	1.4436224042585026	0.8245895391544449	0.3810026661807687
1.5076607659740187	1.010741839256741	0.5064132474414081	1.009740194567902	-0.5988064169918121	-0.3037998989329976	-0.3665757803931512	0.2764049015471607	0.4447739381361594	0.010957310321053643	-0.9920498437200372	-0.1860973659796459	-0.6125361963990097	0.28212613869804803	-0.42334009532765277	-0.3664435181968724	0.914618573366561	0.4979826428371311	-0.1629850388407354	-0.6076242589849038	2.394388460659207	-0.2702716301948474	0.5827807312409357	1.6566786448841473	-1.1853074021808365	-0.018566849831482806	1.0563819632878384	0.9125119040800456	-0.6864736192904577	1.1801256312473205	-0.38375456375020134	-0.003466848047847371	0.4229782996087132	0.9456510121801402	1.342713913496183	0.7009188891240317	0.33527216969253204
1.4863742919916534	1.1142323487740176	0.4715256830050989	0.9505811030580993	-0.5580606590281506	-0.30724886885599495	-0.3318350062433019	0.31528930142191686	0.4298507293005027	-0.10119242963965566	-0.9077108067851603	-0.16030181055473408	-0.7266555103715332	0.28621008565926404	-0.4491117709520803	-0.3621385294817208	0.8227427719071603	0.42996289580209784	-0.14146447452867505	-0.6876395027049182	2.3775939525838896	-0.2903250519074282	0.503832955672679	1.641652856908411	-1.1747834158851453	-0.0808942993698211	1.0423084317596076	0.8644484039716417	-0.7279597391672129	1.16476406814727	-0.40420456658720577	0.030144074693815838	0.45230027883785073	1.0099675349583201	1.250821653959122	0.6297492859980693	0.29241435583095865
1.4663412344240225	1.1823665700042305	0.4381201969615196	0.8832430678382817	-0.5213584218729601	-0.31442888785429746	-0.24383746638349307	0.3481398398444152	0.4490320074921021	-0.18862862388647894	-0.7781054477160076	-0.1366954658258555	-0.830605850692063	0.23257040934393833	-0.48586426583620257	-0.3880129027416068	0.7194901178820745	0.4035788505769441	-0.14346006737115363	-0.7320386303591379	2.36232347865312	-0.26668564089929003	0.4633004629792038	1.6311213887858074	-1.1850790962045854	-0.14568825689038584	1.01950898133459	0.7943854754570236	-0.7549000705653127	1.1430164797584834	-0.45365744960884624	0.1090500051525271	0.5064467319280546	1.0764303779142723	1.1707666409670343	0.6083789807206628	0.23725607087739994
1.4457777240644598	1.235392914478488	0.41381709125365485	0.8675970710099777	-0.5241949618734927	-0.3364983654894339	-0.1445840105357398	0.3849966038742355	0.4315442386087813	-0.213890297539223	-0.661775540206236	-0.08382145894873105	-0.936108710108219	0.17829605195012777	-0.47842907877840435	-0.39396199189969994	0.6289076334418418	0.3751311493930073	-0.1658754558735099	-0.7482971803732179	2.3188208748442927	-0.24946623716379945	0.40759076778800746	1.6589095311814646	-1.191585709642903	-0.17075466568624575	0.9972042404243687	0.740919430431572	-0.7170433801032537	1.1473082886245944	-0.5026178793550222	0.1457173510023016	0.535580398663639	1.1311936432211411	1.1015069019958539	0.6357237419713428	0.15298402479507783
1.4181564506307285	1.2539832949604723	0.40392853450263644	0.8534736007417718	-0.5539372482834849	-0.356996818539406	-0.0426727472772558	0.4184471298067353	0.42672892290161285	-0.19233366935554794	-0.5421309729713195	-0.013542046450869183	-1.0264435918435195	0.1142805933786331	-0.4877047070753706	-0.4362177371428074	0.5548526608198701	0.2578874267290058	-0.15512990921022393	-0.7448012595010074	2.2726880398756295	-0.20965441829021145	0.38516225937937226	1.680724294370678	-1.1866556473046297	-0.19333548759038238	0.9739654867787187	0.6539152315831745	-0.7197534901671718	1.164409068075629	-0.5568285538203316	0.19433232439896306	0.5262127918795259	1.16222674993671	1.0003350807645348	0.6848867455433374	0.1022887659148044
1.387269909737362	1.2594009486606514	0.41794254541957904	0.8181297078688397	-0.5763898892571885	-0.387159600905636	0.10462429881019744	0.462076996212744	0.4590902259512493	-0.15320528007311282	-0.48175007057378183	0.03961412905285487	-1.107767067360202	0.05297736582757371	-0.3657756014651781	-0.431564539459769	0.4792565969228287	0.1839707787540278	-0.1577085292930296	-0.7045797666148509	2.221412594085291	-0.1925618315028696	0.39495917141597303	1.6663431188403712	-1.1828623050306935	-0.19961322494523928	0.9894735447725187	0.5827655436193748	-0.7041371826943411	1.2040270760707674	-0.5437340853606357	0.22901909609751514	0.5434235311688682	1.160480623531997	0.9471793708213774	0.744807301565336	0.018960682123406413
1.3648535229386267	1.25262877511495	0.4471244148016777	0.7807299536340035	-0.6172656770142648	-0.4111250201377897	0.19683676225775992	0.4872656513852469	0.48478273471129024	-0.06682215935588218	-0.482226301581086	0.13075723756449834	-1.1805933898914387	-0.022942920214577056	-0.1474288547731025	-0.4346421727262283	0.38961883834657923	0.11273956238247282	-0.18881421261917858	-0.654298937054272	2.169371783168758	-0.2082218806957707	0.44576638255341744	1.631176616034388	-1.1705668097226547	-0.25412469281054084	0.9578971595928346	0.5237562152609495	-0.6692196346674206	1.2329655459107145	-0.5383862946069577	0.28875962926519627	0.5683386057734297	1.2164164649088196	0.8907762797361795	0.795964537338064	-0.05672815785792353
1.314621417093069	1.222933630582006	0.5090376743471571	0.7637458860603409	-0.6329011095234339	-0.4279662876731165	0.2877258476287121	0.5291863818994943	0.5106183738745165	0.06528818920182586	-0.520608759078901	0.17330852577490335	-1.26005429611151	-0.0926668541450022	0.11120295602759875	-0.4223907233260117	0.3075984540126203	0.06225802014785274	-0.22078439844127623	-0.5638628275851085	2.1499189202806726	-0.22466551775211013	0.4767781853905119	1.590165965783639	-1.2084217790038885	-0.3030175550455463	0.9845176407958984	0.4810204598791351	-0.6017820418198425	1.3277556770399	-0.5672469717599051	0.33530416982097166	0.6054338606945169	1.2260280327411235	0.8074660430723453	0.8737784418459297	-0.1233193977099248
1.2783419932256812	1.2037349506470831	0.5770563957099999	0.7739999005153958	-0.6573456317148008	-0.43802014771008935	0.3329355460870047	0.5690953217614745	0.46626941844749775	0.17856815515410948	-0.5534755921559728	0.23338676201723643	-1.3169703807543092	-0.17422211187358752	0.35399990243688106	-0.4048313994806841	0.23901229293870235	0.012362771131913535	-0.2612843320959146	-0.43997896826498345	2.1195366701749587	-0.27198292427754184	0.5256710972407677	1.5162872235401548	-1.2258055261843066	-0.35689439142525753	0.994740115381622	0.4279615446470445	-0.5086666026978676	1.4096381759642527	-0.5704762870210148	0.3151465241933596	0.5978718050282008	1.2604973994589155	0.7393737571005315	0.9617789409423153	-0.1790794751627675
1.2697312449564107	1.1338528794842124	0.6229241364349645	0.794830189695939	-0.6735971426185785	-0.4804184029760636	0.2934531287995539	0.5913210366752735	0.43760063924474657	0.25753254846357737	-0.6103723678233538	0.24987652628576562	-1.3755052655899465	-0.2406494397510456	0.5677776304834437	-0.3975859059684936	0.16431470371120918	0.009829009894694563	-0.3122911946552578	-0.3199096603429462	2.113684941532951	-0.3235690905264397	0.5499215548555056	1.466611859805147	-1.291305773265299	-0.3757265609264665	1.000435102313864	0.39528437982433035	-0.38606315008521924	1.50397595180215	-0.6097345730213328	0.30085982345270695	0.5902286430363195	1.264927200078045	0.6967146291891592	1.0407035645064926	-0.1724355742417671
1.2495037417756885	1.0469843972855957	0.6792352273010108	0.8100083923082355	-0.6983410284378766	-0.5383789812301701	0.23486219436795658	0.6246203157877626	0.39366441657279594	0.3052121942039171	-0.671680264312713	0.2905627958340568	-1.4032777059307169	-0.2755625088115786	0.8046245644159272	-0.41273610155416096	0.12612784612870603	0.004379280661980805	-0.35882332861393607	-0.22365905669395492	2.0903074898394185	-0.3829954915723679	0.5955601087951563	1.3511878675446571	-1.3348325855379795	-0.4071413697049476	0.9519917365733738	0.3881313897669517	-0.29860449154581165	1.5771744105740142	-0.640317756031353	0.26206114087175086	0.5776300752794604	1.2919142293935149	0.6331256130392623	1.0917954638641434	-0.11684867660183676
1.2371588638221815	0.9801582965724445	0.738691023828272	0.8453542518561079	-0.7454471799134694	-0.5605349310785396	0.18587311098914355	0.6374928506184722	0.3409830465438627	0.3097486438155403	-0.6599284934677144	0.3043132688369702	-1.4204235908254517	-0.2803492124287574	1.0110446603563394	-0.46810743070873445	0.07645745924315353	0.02450465947479972	-0.394747669979639	-0.1399033082014761	2.038602823536489	-0.4392213218042347	0.6569403165070077	1.257024274715765	-1.3758646526614684	-0.44947199062806276	0.9267252283793701	0.37617128655221477	-0.2170530180616856	1.6324430937275476	-0.6470734927852502	0.2161932353508568	0.5614061927426016	1.2389230081730493	0.584850557997904	1.0980071322272917	-0.08582288096820453
1.2311836113999974	0.9385717278142713	0.7895676811791679	0.8693065231626471	-0.7805577048457237	-0.5687004237269542	0.10186038030799724	0.6614908908641316	0.30238173902593857	0.29944879014092046	-0.6827780648576931	0.34221783522283455	-1.4336582303757357	-0.2589834076760632	1.2483521450093087	-0.493437808555296	0.04043362016017068	0.019911475550144414	-0.4164756249586479	-0.12097634410531777	2.0006887913315294	-0.47399174748903244	0.6809996319098449	1.144329786125492	-1.4115086025491084	-0.5082279656145662	0.8440970976965557	0.37468508793349303	-0.1617260700689464	1.7007530595128855	-0.6261539783247939	0.16983031354954928	0.5586658107385782	1.103573797882405	0.540911159428121	1.064522513808413	-0.023504081188250498
1.2228559862622257	0.9121717869658633	0.8422463214842046	0.8905049464500193	-0.8159474341769444	-0.5684486263802884	0.03149179841978244	0.6816640315029703	0.3024382695213142	0.2696541214644028	-0.7143549380711922	0.3604182743122066	-1.4175081033600463	-0.23673169080145953	1.4518500900902198	-0.52619395689726	0.032141257167491145	0.02040084008578838	-0.4855458925551163	-0.1346441947997286	1.9484855328387805	-0.5038302291639576	0.7434090518019678	1.022012844151531	-1.449342729290375	-0.5685304095857598	0.76382524547545	0.3583536932974766	-0.13467855917679344	1.7757915546560787	-0.6338113481073497	0.12717288743744043	0.5757893296164392	0.9516114420840655	0.46427889291834656	0.9962954038263314	0.006815102585651345
1.2285294126581192	0.9080754499220334	0.8938797941468227	0.9021394295032131	-0.8453217178276304	-0.5419023782710053	-0.03122083463472345	0.6975244802675147	0.29977893068565786	0.2298094809677455	-0.7591870033987274	0.3974872174168375	-1.3603054905986682	-0.1593496551007714	1.6684663183948953	-0.5796242081284957	0.018867468891658308	0.02540889975659827	-0.546515649627059	-0.1524837739402589	1.8689806356135208	-0.5304606032472348	0.8354297322186447	0.9473034104530683	-1.4986631263648722	-0.621410902913986	0.6916548864108806	0.36424760400218414	-0.1236148283085103	1.8097420575074825	-0.62574514460869	0.061615388973867126	0.5916480104970689	0.8193717344025835	0.42030283211619723	0.8936789720922749	0.043262543652549446
1.2249174967174346	0.9087382366597702	0.9080169464086374	0.9490514873208908	-0.8893457943204439	-0.5047474292987922	-0.10524343874108075	0.7183412972427881	0.3007189005183425	0.18379034045394713	-0.8088345167585025	0.4233971668505914	-1.305045024087092	-0.06262890895021686	1.798948577607873	-0.6554837369060408	0.019785663992672654	0.04481136428456821	-0.599709380839435	-0.19614647650588998	1.8295418996532287	-0.5166293934267109	0.8828578075737683	0.9246204749161733	-1.5265878545274147	-0.6363294054003811	0.5904280395951025	0.3928979581921594	-0.09982736036047717	1.8329743981959008	-0.6349160381290033	0.006902720476266969	0.5601562815015838	0.6949634124918627	0.3527060920051747	0.8121856267677658	0.0867802196450706
1.223395790501553	0.8989752219969583	0.9120586995180828	0.9959717777313413	-0.9190241724702682	-0.47404196391343645	-0.13069731767207796	0.7444273230249393	0.3063490973024701	0.15097233164408397	-0.8424456642406367	0.4319437888704531	-1.2464960330485064	0.027166624424522213	1.8331293239621722	-0.7326524407258248	0.027966920764083573	0.04776527027151763	-0.6270715805945282	-0.2260703903419834	1.7943324254051372	-0.4541039547591163	0.950023404008963	0.913750279668944	-1.5534031182548083	-0.6048185070321768	0.5262609746171749	0.4300830709055904	-0.10167620663289582	1.855374050716278	-0.6516211304401571	-0.042247752022676846	0.5339986406751475	0.5624936212545895	0.3025524769294229	0.725767328425682	0.11103862450808762
1.2330061762510598	0.877779668210575	0.8931575986438011	1.0419025562271138	-0.9684762089706036	-0.4328047194627582	-0.1702681770522379	0.7248298356678949	0.32580761547671033	0.10466876339730691	-0.8605365063858151	0.4817628053958848	-1.1797873765168643	0.14559745332280102	1.8511163672161337	-0.7951114146098772	0.014124045315542597	0.041429002044461795	-0.6674036268557558	-0.29370125821172544	1.769131623546576	-0.4051768063038331	1.0019379038466	0.9853156629238964	-1.5761225556666973	-0.5922590937497682	0.4415355053639997	0.43535093525193613	-0.12790264604381968	1.8338854703797605	-0.6490532074045562	-0.07670882899502382	0.50017208159357	0.4540087514585765	0.2515417945015416	0.6381035178826677	0.17061621424769988
1.2773136564758516	0.8574205793822214	0.8626737615193016	1.0630558832007413	-0.9816145207389232	-0.3892122944286055	-0.17736727364103028	0.6492641269361576	0.3487752340819889	0.054581845690195155	-0.8753696565278728	0.5306409483234449	-1.1121064489561054	0.2668232703200843	1.88992919780816	-0.8531332154633207	0.01916782942678668	0.047693520897605125	-0.7323309423067417	-0.41871167072773224	1.7807928953511953	-0.3301251958859235	1.0647867655645342	1.079028056495521	-1.5972857500944075	-0.5530299250634776	0.38728652647682565	0.44458183129608575	-0.14816920381488544	1.8157855787270996	-0.6490023095981321	-0.09762724925030478	0.4525062687499452	0.344063822775219	0.24066452460094095	0.5274954419368737	0.18315043398359954
1.3588466690735186	0.8495011930823761	0.8390499052226525	1.0616567997956106	-0.9730011305068006	-0.3545029581815299	-0.14645959112075227	0.57642044809337	0.3464165893706719	0.04534024742694254	-0.8771515972983679	0.6178563008668359	-1.0449294779371385	0.40192673882589913	2.000167804233281	-0.8898420712929569	0.024339962448206888	0.037592986756441946	-0.7955189834945982	-0.545288501994857	1.7740559412526433	-0.27515748135864826	1.1094227948131514	1.1070309960699904	-1.6018203385974155	-0.5322238355997871	0.3084455797429098	0.43084336006068213	-0.20131013671016387	1.797209702978383	-0.6131359762914255	-0.094103304944013	0.41524008319460315	0.25864170915289897	0.22454478500934366	0.4434104188143033	0.1707047153065909
1.452412092296193	0.8327110214082853	0.8284233768532558	1.071643392195425	-0.9674317515714768	-0.3123656377782888	-0.1379960946679625	0.5011722977669749	0.32461806952082417	0.04279939806330559	-0.8745382628905739	0.6695685382385965	-0.9676918290921211	0.5049960588236604	2.1035268603613906	-0.9400200026560777	0.019635112294425865	0.018608055790589488	-0.8388730514491567	-0.6765965458256361	1.7676404003304458	-0.20957377002992023	1.1710557371883996	1.2042880217281609	-1.6192917313305137	-0.5022560468454457	0.2917762992766192	0.397681910740088	-0.2394726077168642	1.7607554556217095	-0.5366582582272642	-0.06003582759700167	0.3603662635447901	0.17362525589998218	0.24659740469978816	0.3581428654404708	0.16894913803083267
1.5647616711636099	0.7612785741519581	0.826349255909202	1.0739343398176222	-0.9438751484297099	-0.3052341222676832	-0.13394288581306363	0.44359307294574235	0.3036398432421734	0.062151999198713684	-0.9150467653487209	0.7303375909954013	-0.9094789250549663	0.6043497943555711	2.216410978773844	-0.9430813776569107	0.03786400733654605	0.020112344654385196	-0.85926502892933	-0.7637381710867539	1.751380911271602	-0.15304040135161964	1.1808965295484835	1.285711277400233	-1.6206010703797027	-0.44452161019163877	0.23002783485701928	0.38864093169326897	-0.258001900724499	1.7216946557390187	-0.48883222912591	-0.010491650672516967	0.3112712154844956	0.09301666611582134	0.30106627291779825	0.29380356646365813	0.16446542740773568
1.6599648875353545	0.6626190137253415	0.8456640415861854	1.0727104276920483	-0.9370827055687373	-0.28469152390551583	-0.13080584022000905	0.3770193977656224	0.2664608189323737	0.10948273156620844	-0.9450086275788652	0.7651861160529639	-0.8707303790564855	0.6837992610887966	2.270560464112708	-0.9096519524815418	0.05101786733566751	0.01570526613257781	-0.8564991313676094	-0.8253945767097253	1.779410149082085	-0.13320796364601742	1.1634854375361552	1.3314864722223274	-1.6118691149818656	-0.3603715139929693	0.23813576456887256	0.4100664299041896	-0.29606657044287576	1.672603541832154	-0.4549990900458778	-0.02406544802178867	0.25372819829334803	0.07043909248163394	0.3352516048658906	0.23576776000091262	0.15615454582748883
1.737200103895414	0.5707446527109485	0.8803246052515206	1.0278445350714531	-0.9379583317307756	-0.2633062948523574	-0.11746004534925314	0.3037285088774488	0.2254401264900161	0.1587457300711075	-0.9768558820478177	0.7715566097848694	-0.8188558856990295	0.7596661316841081	2.272150819129977	-0.8657490141348708	0.06597383517701594	0.020398875866536853	-0.8380989063870636	-0.8679437199877492	1.8220460086920087	-0.11644849294778711	1.1886579994825623	1.3425061271314809	-1.6168852196005143	-0.2739351342649858	0.22576519780959234	0.37760492200514884	-0.3148006528409338	1.56461081603861	-0.4185335325659977	-0.03335448900845379	0.1632150404313085	0.03465942331029601	0.4042058435119967	0.16745765511319272	0.18644256311553492
1.7886801442727502	0.46913531670131964	0.9258102134044984	0.9919682678658717	-0.9241235305902812	-0.27286775619858095	-0.1255348208262707	0.2300519378289899	0.18286243987183004	0.1587537907760903	-0.9819346262742853	0.7092538699951528	-0.8296543315918541	0.7751394080529067	2.2592377947199216	-0.7801356030272315	0.06042084036454988	-0.0030413706494342996	-0.8265854430658346	-0.878015553195967	1.889369346533425	-0.11660880352513567	1.1379803310880394	1.328883773996668	-1.594681501446775	-0.17035217830891886	0.2366055018312033	0.3348835066788286	-0.2797086829469052	1.4645381134433717	-0.3931037585272266	-0.0008664256011439636	0.0386247135988099	-0.007459640037665793	0.5178503474757109	0.12092400078579157	0.18548154746442538
1.845915516826619	0.3935474477517099	1.0232220288050564	0.9233299860908243	-0.9073335487902273	-0.30017360424145006	-0.14194934670051915	0.16711747089705695	0.1265893386664892	0.17456313630673564	-0.957689833989486	0.6490422066946028	-0.8426309813298672	0.7803260169538214	2.2133521817341135	-0.6422147867746885	0.04638657429897344	-0.023766489131430677	-0.8356441555906843	-0.8677534742493721	1.8872741343900625	-0.1374625646558665	1.1039873399152973	1.2562910166454582	-1.5834821099713439	-0.10770925488972258	0.24216676549941885	0.3131672555605537	-0.20047213980049827	1.3788013361412041	-0.37982698315830943	0.023449542428025903	-0.06102731186601429	-0.07277317091781185	0.6608621922108838	0.026690466552678548	0.18387581189011912
1.8628416366129357	0.32708700780138245	1.113487702174201	0.8238675872011049	-0.8982981842125601	-0.33518727639227575	-0.18952756288076852	0.09066514634802628	0.09671297186039228	0.15676452393916182	-0.9208875845053528	0.5574102081331962	-0.851721502075417	0.7829247174436177	2.1583938036746995	-0.4928078392281858	0.04035583196314455	-0.06400792108702287	-0.8416093261130919	-0.8510727776458861	1.8497021393736077	-0.20147317511810509	1.0105757100858397	1.1808984660638568	-1.5079297730764702	-0.06550449453229026	0.26785387961944773	0.31284490010515886	-0.03392668955896414	1.2734531052813334	-0.3858128784483924	0.06876814516255372	-0.14370192752162064	-0.19229666440603657	0.8330857385710677	-0.05994938698431538	0.19321105647409292
1.8685650448828413	0.31172074212454925	1.233716600861055	0.7354083778561014	-0.8824202553606435	-0.385730728358493	-0.2315825027023803	0.022793796713984474	0.09648805265538687	0.08872584046979635	-0.8733310689888567	0.44865688077540417	-0.8565535614164373	0.7727411624106202	2.097960922583435	-0.3497116631400921	0.05640043775491228	-0.1245143837643671	-0.8438637045906132	-0.8071552328313627	1.8065363497891684	-0.23921328077655502	0.9731498572781323	1.0303898545979453	-1.4031390935770511	-0.038317685621803835	0.26973026529038735	0.2950860665292977	0.1423842161318154	1.2018593661133115	-0.37307925382410073	0.09982418863211638	-0.18654796720974667	-0.25785946500292367	1.0158709408314772	-0.18195231030447506	0.22421252166711647
1.83252746879293	0.3135094575208053	1.3692115205086208	0.6558379172226678	-0.8831675577939322	-0.41960645082940884	-0.2927092702940219	-0.023538412671747527	0.15127163544640054	0.01467962872937142	-0.8309627379587591	0.3260390289028906	-0.8758928882026289	0.7399823418472308	2.03767128926107	-0.23557386866483462	0.06616555800534488	-0.22669784872995047	-0.8265295393407854	-0.7274665154570866	1.7652206948011215	-0.2865520178045904	0.9188706760709284	0.8782814938314916	-1.30347049499565	-0.06918375855155989	0.3092248222774857	0.28811869855163824	0.3114381769127389	1.1404771841260393	-0.3444400343382022	0.1488644712017151	-0.20920672227261344	-0.37230655151914166	1.1194086556179303	-0.2605375376800621	0.2433919654295479
1.7567791325687956	0.3242821896800283	1.5106145953574825	0.6097094101431406	-0.8859542299853944	-0.42092881895990725	-0.3542267859263321	-0.07674190722904112	0.2149692354146262	-0.08432828328549404	-0.7799132250239628	0.22827035444082414	-0.9028836960428555	0.7105530912602933	1.9933406765240378	-0.14458533133484203	0.0743197303282988	-0.3042957000416478	-0.7992874110647106	-0.6328223692048056	1.7623540910345086	-0.31612277797127647	0.8965069460512372	0.7681310410834359	-1.1912232097747144	-0.11878255202197378	0.37118009514971484	0.33362151672083395	0.43009397270933	1.0676847318361093	-0.33648288108963725	0.1954072900398443	-0.21513141355643411	-0.46779516347525574	1.2491010156936413	-0.3106543940505479	0.30045618390135764
1.6589549312166132	0.34169526169665637	1.6010196244122827	0.5643717899566574	-0.9088369375843388	-0.4330204266078123	-0.38183993943098143	-0.16491539458999593	0.3091929420528204	-0.1815685978504694	-0.7397909062746942	0.15243265545946275	-0.9313684049452267	0.6709574354287506	1.9367956008371983	-0.054313439890033365	0.06543150946956397	-0.35125392253342086	-0.7984549316808274	-0.5566780667144833	1.7986664142439668	-0.34244357536009357	0.8887221710549031	0.6445443878464483	-1.0868792019395044	-0.14511179464829096	0.42672537098408847	0.39275847393950236	0.5650606437583388	1.0719606366990113	-0.35660226673462747	0.21163137976172064	-0.17741275250276298	-0.5124292149660135	1.3804146115648142	-0.34925979814732677	0.3200747149356192
1.5632876895758168	0.3759827052696643	1.6673007819586936	0.523728714325677	-0.9370409530942911	-0.4393004447945093	-0.4264822649272896	-0.2601496850926578	0.3912044379415763	-0.29268944639653605	-0.6940741384474957	0.09904560270615678	-0.9821886545119453	0.6236147233170561	1.8759512633884576	0.03382266936077869	0.07028410136773938	-0.4068928517304554	-0.8450712250516718	-0.45346913192662247	1.8493967968560703	-0.3681147878429424	0.895070733870752	0.549179889542627	-1.0241583342842742	-0.19477737009396162	0.48390953890749666	0.4350963637717279	0.6745302701318472	1.060702306427016	-0.3992737394785911	0.19147250647456948	-0.14131027904573273	-0.5220644890737206	1.4909075662738749	-0.3712098905314992	0.37674245013371654
1.4581932215689895	0.41445807986361105	1.7284319142918108	0.47469219020632164	-0.9520829102601753	-0.41972828813402013	-0.47734878077756315	-0.3734358643525882	0.5018094192243481	-0.4219094564531212	-0.6734623549226793	0.08578216048340245	-1.0186118570334868	0.6241041066867753	1.8646560244195023	0.07411458023746095	0.0617727557645365	-0.40629577570578485	-0.882916102432484	-0.3394952104216647	1.8633233619432068	-0.400822364321462	0.9417917044443049	0.5253342311777442	-0.982653072028409	-0.2617674525812351	0.5064959240422455	0.44586707060147734	0.8099004592165023	1.0626119228123874	-0.3708543203242026	0.2040959156832439	-0.09364976192032978	-0.5162247223424743	1.6151058198477046	-0.3778924519762849	0.4505684383830205
1.3955507776381546	0.44970099628692256	1.7868149349747782	0.4423375060326091	-0.9615820016578329	-0.4032137748069429	-0.49998193634133214	-0.4850905980044806	0.5974548678212435	-0.52899937674294	-0.6475970942424992	0.11529371085421163	-1.1007096499076918	0.6373805005050422	1.8760835389878234	0.08768886777759163	0.020447931818973357	-0.37085268075876426	-0.9084537747437482	-0.22086051701369946	1.9139928099739603	-0.4228929879647481	0.883253402058269	0.5402618840145698	-0.9143009615807388	-0.30348597297138413	0.5504756351856023	0.4838605033736946	0.8906106374696284	1.0601536751162994	-0.36272704929257266	0.22869843741454	-0.05728332768326875	-0.47190637121333945	1.7092066122625411	-0.3794828933595151	0.43424347719560696
1.356621669520735	0.5106811221595536	1.8877237892795296	0.4239223394152544	-0.9892442263618898	-0.37299245763526584	-0.4973495998769183	-0.6099671303828078	0.6704557034412246	-0.5931867705242553	-0.6421157461990411	0.17951100905538028	-1.1441027612171857	0.690278782385696	1.8961930874813908	0.08233097429104479	-0.020928011139273867	-0.24674794607132727	-0.9288541074002195	-0.19276694126186447	1.9416450569130113	-0.4272109927085599	0.8530420835486415	0.5781808392534628	-0.8674920371298175	-0.3322612777540253	0.5772989643961931	0.5193330857222316	0.9172665540448476	1.0737963562694697	-0.3443599408360838	0.2638334545593656	0.02781331817980236	-0.4064903195376989	1.7501063610868943	-0.38341137775470985	0.47616438532909083
1.3373054487655445	0.5283524128242943	1.9311606935631964	0.42536153384184017	-0.9869451889506609	-0.2847454149998253	-0.4886433461362011	-0.7149644159564459	0.7086462627853014	-0.6635803313780025	-0.6522358465923953	0.2288191325431205	-1.181659260399562	0.705784114433734	1.9129128451543245	-0.00176610992935049	-0.06742771807751441	-0.15854058886155148	-0.9577599791456883	-0.1480390490767489	2.0004335357006413	-0.4154178555305118	0.7820799724730149	0.6200686454843303	-0.8273556113583839	-0.3555495194423683	0.6247940864237282	0.5052217967074384	0.8686129139587214	1.0351039385411205	-0.31766955367687727	0.26185797070379196	0.10792725455572254	-0.28020853137172264	1.7680753181749105	-0.36556894458329553	0.49011131424341076
1.3514074314383433	0.5757963646982419	1.9796126496287663	0.4366312764458925	-1.0216047226051028	-0.20703279639139152	-0.46280152201970115	-0.761982545455699	0.7649603786692017	-0.7122525953605601	-0.6770280556010111	0.31853657269307484	-1.2284761757352718	0.7653264700980482	1.930529882469044	-0.08089585805357127	-0.11967841775874741	-0.029207475548476913	-0.9764727788671603	-0.10612200659025521	2.053015526052862	-0.364251999725259	0.7176038405724947	0.655585937046029	-0.8525034184460321	-0.36804458339736074	0.6220762226523269	0.44646170371946237	0.7373907626858804	1.0270670777192366	-0.30125555747951405	0.24580265422559747	0.1614365306169543	-0.10054963866459037	1.741227087209678	-0.33587007109424016	0.500635663170967
1.37199867367639	0.5839290176362412	1.9948273982145668	0.43469154037871316	-1.025603830400447	-0.1242533854868206	-0.4380655243679799	-0.7532961373235247	0.7928792267258504	-0.7312942835894732	-0.7155994688094137	0.38921744064112723	-1.2837982110002715	0.7937117740644274	1.9241843110892916	-0.17144378099870666	-0.17532085631839622	0.0957841303602978	-0.9880308740210507	-0.06682880099812238	2.108830263348427	-0.2988206355862408	0.5876265750812018	0.6858495119957176	-0.8859687884830516	-0.36521529811780423	0.6403408635925827	0.42704997760850816	0.5672854221061484	0.99614338499866	-0.2738927656161669	0.25314697770245137	0.13990622344447007	0.08672277206584579	1.678052003603303	-0.25800442720903016	0.4559885107908209
1.3737506189764292	0.5649044416035242	1.9528988658492263	0.4262495973452423	-1.0588577973199007	-0.08090525121773677	-0.42120234646840177	-0.7424134555840856	0.8022598009063872	-0.7588716826309657	-0.7488526292114692	0.4744519860613591	-1.3262225172755664	0.8468003064013659	1.892994700062605	-0.24024142696104533	-0.2502703078463112	0.24739755169198183	-1.0105713774906633	-0.051231137323568855	2.1428940335449704	-0.2485634117908034	0.4696212765605824	0.7158909261334498	-0.9481896489487219	-0.3107577788519942	0.5962694964340122	0.3899467996180949	0.397480566893673	0.978658410270093	-0.29660882572939523	0.25094520026236156	0.11453127894984014	0.2827466020389493	1.6180132942754017	-0.19471086404326324	0.41666405025135067
1.368143620103416	0.5490326360874253	1.914371401019655	0.3865727628333688	-1.1181902076156764	-0.04295407109543596	-0.41855845323152857	-0.7131791506356573	0.788784734973548	-0.8038446587908711	-0.7991638117456169	0.51265895873419	-1.3647496711971798	0.9061946716798583	1.8314408289840813	-0.28179709231202005	-0.32512817056641147	0.35282246219473956	-1.038654492239215	-0.03857500849210475	2.145405073985242	-0.19228667275938766	0.369855469928584	0.7291429621574494	-1.0332470391469655	-0.2341637185284859	0.5472112965522498	0.33464393191507186	0.31589541480543265	0.9590046975038625	-0.27679152439352417	0.19085815270409845	0.042972531399501565	0.4481502390785096	1.5401892578233387	-0.13810510100781498	0.33531569986452087
1.3683693446957275	0.5913265604795727	1.908259909220422	0.3509613564319427	-1.1787527366450408	-0.01622729683713319	-0.4074356228129619	-0.6442256251960001	0.7441154200264583	-0.8635284215451378	-0.8021712287481163	0.5257933285038545	-1.381536625233258	0.9812791699972037	1.753298256702044	-0.3263123774619235	-0.37032297923069313	0.4576636848378863	-1.022512656220814	0.00439690309342441	2.0858739968380755	-0.19141544023080465	0.19294590726443395	0.7832003503401423	-1.1058393078272886	-0.1705351499162862	0.45876763496947104	0.2762758300232584	0.25740673553544013	0.9021339132270161	-0.2888130957481031	0.19778088741527594	-0.031840708238318784	0.5567181692946859	1.5144083760230098	-0.07674143427550331	0.23409386335807922
1.3462170556699964	0.6152158294081523	1.9245767947540986	0.3344870235608036	-1.2372278725013948	0.016112089871383718	-0.393684064606008	-0.5863541680956167	0.6886792708468034	-0.9227406330578868	-0.8165030423513899	0.4840672428578294	-1.3798415026872843	1.0247912284398046	1.645398551082312	-0.3821827533105936	-0.42073479712520057	0.5554887920791072	-0.9452724237979387	-0.0074429098736943314	2.0525753239234135	-0.17920116782967763	0.06809012043027042	0.8173705314908378	-1.1827849417977299	-0.06315315099486953	0.415733238806557	0.24885177538088277	0.18410827448536798	0.8647064544739429	-0.2501131574700902	0.19736602831987674	-0.12892895680028255	0.6388801393115301	1.5743508071406953	-0.041273767366579596	0.1022863769742608
1.3270591645931267	0.6453004728910189	1.9487129365744327	0.3230049029315232	-1.326938285789365	0.03128605095638629	-0.34615617969637424	-0.4936217766196636	0.6694266078700859	-0.9498096319207951	-0.7950550301137076	0.3965594957050121	-1.3607362516696517	1.0546307917210056	1.5244937767414455	-0.42325160413262053	-0.42993585028468334	0.5932495899740217	-0.9157285811728061	-0.0431847995109718	1.9701408795178375	-0.169804086009142	-0.06086403598603387	0.812519051866594	-1.2636072507922866	0.04087272062883513	0.3743077817865289	0.22219742203398227	0.13847354262093758	0.791310647470253	-0.25376876614330535	0.23860430994793988	-0.24900365243477968	0.7015265638331669	1.7192048812319967	-0.02262169240292454	-0.01091251217814306
1.2794764205338975	0.6645859919360888	1.9574380048178526	0.3027088587116531	-1.4101877860797147	0.05727207063310119	-0.34375523394117197	-0.39479651331392585	0.6663734800091949	-0.9954355251843408	-0.7645490543301835	0.30934052247870614	-1.3439149459685733	1.0612257134631657	1.4006734531297471	-0.4441339872007902	-0.4358028401374222	0.5901941157831885	-0.8437223350076477	-0.11255952447736361	1.8500314539572151	-0.15833557538016924	-0.1464671576904149	0.7895957673438772	-1.3655083686488934	0.11593613576265797	0.3000236765933194	0.20481997832513912	0.1449538189828141	0.7494392694203715	-0.2599324759312597	0.22138720834513465	-0.32447859375526905	0.6898716565910932	1.9311272492050058	0.04112545852372982	-0.06903370085444804
1.2075634675968365	0.6593772629185574	1.9922927023471668	0.2735484571231341	-1.4764992919328257	0.07800680442213329	-0.3483346538279101	-0.2763986356259712	0.6698259296672087	-1.0143234842539313	-0.7529870003611345	0.2340723960623255	-1.3351160752629352	1.0121203664023675	1.2688519796688045	-0.453200278243422	-0.4112860989030972	0.5589300954681751	-0.7746537870583745	-0.1565498103095021	1.7624637732809405	-0.12457346625402248	-0.20617478332959155	0.7352171774834415	-1.4180276146265842	0.16835231770628256	0.27010188150893505	0.19858048648109752	0.16036429716894027	0.7152930564494719	-0.27591817534388885	0.198611653608121	-0.4361302568018045	0.689525306138324	2.103350476763169	0.11164940837313278	-0.13006392815718948
1.1241540387096556	0.6873445645687299	2.050833484183707	0.2455386609952089	-1.5744748968766873	0.05545024056190202	-0.3408199288537569	-0.17670145874717028	0.6833857913431107	-1.021308085121884	-0.7523231109753992	0.18612183295496254	-1.3408686579325908	0.965355618187357	1.168426150195773	-0.4402211047707175	-0.40578545043948056	0.5054132807754581	-0.6785780705435125	-0.21241826911548492	1.634432249495037	-0.10849939200557697	-0.21529119596930374	0.7069130653133813	-1.4869876698996365	0.21013750423131458	0.20696399976066532	0.17416080361376454	0.23228116350281186	0.6916918167266084	-0.3141643193673468	0.19687870736876817	-0.47807579443764786	0.6617921854930334	2.277585982675239	0.20508213005928627	-0.14092478692494623
1.0197692810674255	0.6727453776981921	2.1207742622675765	0.2563458142113507	-1.6258002384894568	0.027754854284222898	-0.33978077030112985	-0.15646774687610926	0.680454204047278	-1.0259101719026562	-0.7208047852610893	0.13572612922262314	-1.340791586889321	0.8962195319880479	1.110997205296576	-0.4554520223887827	-0.37929658300573116	0.45623702343440425	-0.643314365372085	-0.27469906622555623	1.5220560249575095	-0.10122142451707758	-0.20633758894366389	0.6966089640913665	-1.542174226568961	0.23893227598870315	0.239209344720933	0.1770582165590487	0.2630826297944481	0.6651438037690692	-0.3156301203407558	0.1990482213173178	-0.5198580643367399	0.6120147744935055	2.418075019500748	0.28905413884226405	-0.14038620946772692
0.9180315957192301	0.6578320375762414	2.1633329627963556	0.2638052613286509	-1.7066727757122404	-0.004351306165133279	-0.32929644029947236	-0.1410497248925607	0.6575340951136444	-1.003735748258482	-0.7269716608502448	0.10993835337316278	-1.3094778422117954	0.8535406006488758	1.0687263126068232	-0.471983344817471	-0.3486958025933065	0.4240425373048617	-0.6068707877775296	-0.3173725531234347	1.4411168214327668	-0.10277855120717252	-0.17626065524048015	0.7682489409500681	-1.6095870171827424	0.2566364556460942	0.32790394543033186	0.16055662841787122	0.34900961425516086	0.653150714228796	-0.3126761170454531	0.17290700801151127	-0.5035427883894938	0.5073016173422985	2.608254452066105	0.37591731342322526	-0.10776173482262348
0.8373212750938862	0.6392760096245945	2.270264349138742	0.27964407920068446	-1.7558277264115218	-0.015179448678675916	-0.28525357545169533	-0.0959623223017027	0.637732545082358	-0.9084691548851106	-0.7373358128796301	0.10196854528411119	-1.2675476714253506	0.7919108325786322	1.0440346642033993	-0.48157479835501027	-0.31327947645590265	0.3690378993845235	-0.56663566156136	-0.3415580089032417	1.34629973352489	-0.07414448451150539	-0.14498303013351277	0.8255113504587042	-1.6646279967267616	0.2807714169052451	0.44060696403339994	0.14533830368335005	0.4171907648427333	0.6464066273478009	-0.2900729135903143	0.16445217665298129	-0.4981502187181186	0.3989587198299513	2.859098721127784	0.4520312939063798	-0.04706404804348746
0.7614514345463477	0.6223737559029467	2.2769271285246266	0.2736668052179074	-1.757294942023742	-0.055070993731729787	-0.2531148869508666	-0.02893745941423015	0.6319701631611714	-0.7734534979455963	-0.7349704556147627	0.11436556787103665	-1.2060326475291538	0.7427742846567076	0.9804350930719989	-0.49257620766651317	-0.29240184231987076	0.3240802837449184	-0.54187663091616	-0.3502593889052325	1.3145822795157356	-0.030767248427093517	-0.10048376461819934	0.8850711251446818	-1.6889891849791034	0.2655594328328793	0.5577434180390429	0.09098583144041157	0.4285449648993641	0.6476306675948192	-0.2859647855360358	0.18840276625475227	-0.4317576776294886	0.3055304308838961	3.0678273304586146	0.4766460525162672	0.0715513705341266
0.6875692280195917	0.5425072729145816	2.2957375167356036	0.26248941401011694	-1.7273475128652027	-0.08665566091181369	-0.22379046524018814	0.01693545588976278	0.650201247919859	-0.5945012412011611	-0.7892321629703177	0.10884857674402208	-1.1978933287915208	0.7224413673152348	0.9462525180227777	-0.4811969603648757	-0.276562054018224	0.27372302005216187	-0.5259341038305424	-0.3548824846914238	1.3434277728720032	0.03291046399117111	-0.050630159295249985	0.9129885729383481	-1.7107076460484893	0.2452407996603927	0.6952882120597306	0.04396735104441432	0.3999820571762027	0.6252942334872001	-0.22509188325198526	0.13999692166624939	-0.3901108103853169	0.20004077822010125	3.2014927288356128	0.5063482222568941	0.18717009474383556
0.6250715702915395	0.47957667251895064	2.3157061347490604	0.21636603858008457	-1.671543520956552	-0.1227561155079289	-0.18281287287283324	0.11299110841340894	0.6810681011715299	-0.404796004009121	-0.8196290383853608	0.11677919338693057	-1.1743809793573383	0.7545285679724296	0.9440623510710535	-0.47872924285499	-0.29822210250163167	0.22074121322141854	-0.5731084622131805	-0.344594790959139	1.3625902925241147	0.06691910632630374	0.006668995878160833	0.9171711386550608	-1.7058994324054062	0.185140207539822	0.805882410129748	0.0016270948663976493	0.3947895934732297	0.6031120511707097	-0.22288447015635024	0.11994257909739836	-0.31986199221584394	0.14420621040562764	3.1809140584071214	0.535278127343636	0.3321547492954556
0.5994634055111513	0.41895135252037435	2.2670249867853838	0.1972063574353111	-1.6152456924920593	-0.1820694564096113	-0.19389893083264684	0.17265495034600015	0.653995767213721	-0.25135703006583443	-0.8579974215047933	0.13794868053692222	-1.1662999703690131	0.7858939815854203	0.912105297742051	-0.45226128903601304	-0.34535674827329227	0.1850423792590274	-0.6110086964347745	-0.33239811180303697	1.3851963525943969	0.10658962247041996	0.033502448769956575	0.8592081766527275	-1.7017277178674592	0.11839408487889735	0.9177584145772391	-0.021799048141213466	0.32347816368612337	0.5992757465885219	-0.23480235180032275	0.08934234166029348	-0.23978254902374516	0.05143125933318948	3.054908197376599	0.5503025597296269	0.47270677979867165
0.5609706875234105	0.34060685264190305	2.217557224180977	0.16489370979502962	-1.5478247835078982	-0.2404601602864135	-0.1772417127367512	0.214058937255677	0.6239532368345142	-0.0677831105428105	-0.9241331170115032	0.14832996130337806	-1.1390790063732852	0.8349877886016926	0.9129001704681985	-0.41676082751689114	-0.3906878097080907	0.14049373505072885	-0.6819053751875458	-0.26600079481406136	1.432521094758709	0.12824140984479643	0.08140589546572104	0.7614859166525167	-1.6827316131721832	0.08220507728787349	1.0189279514227199	-0.01954959391631622	0.2734822471708114	0.5825611504154213	-0.22378295242623789	0.07608376835481881	-0.17064583844424097	0.031406356204939555	2.8559929518432865	0.5340932426269656	0.630651326538049
0.5423698524939946	0.2757962706479792	2.087324077230485	0.14191056101506708	-1.4785793075289053	-0.2978932865933638	-0.18441842338813647	0.20232584145785334	0.605880317185229	0.0766468740524539	-0.9613076673142735	0.1344248572509687	-1.1074235066696039	0.8783348671484751	0.8883785906925319	-0.28611984202839136	-0.4173267628214671	0.09218064715773856	-0.7597678221467087	-0.17379645689875645	1.4509795856324466	0.12550878285675077	0.09887865712186242	0.6701300329596468	-1.690695066711762	0.01348989996014919	1.107715279797184	-0.03330447575978075	0.2411708450985774	0.5705020876618342	-0.2150850369711069	0.0811731657164227	-0.09687032894701761	-0.02294244733550165	2.6985576748117843	0.49198833773236317	0.7165891624846391
0.5237194870397521	0.19249789751298035	1.9893872677688709	0.11069197464401717	-1.4253468622793846	-0.35764154335374565	-0.20177145027887908	0.19382799464294703	0.5897320804870151	0.1959297621586636	-0.9630592572143792	0.12156477867615671	-1.0467387801327015	0.9216055463264045	0.8875160562542659	-0.042071889055324996	-0.4203154325067205	0.05327948884401505	-0.8479204009342391	-0.11131223362660339	1.4866188830428342	0.10967439235589915	0.12314792159201941	0.5907709067487129	-1.6755168877991007	-0.04469619830948648	1.1550158407989606	-0.017592827086456625	0.16950368146692235	0.6011145731196075	-0.20070816719593024	0.07057187645434163	-0.08690518050749005	-0.06361551634010768	2.521873769381654	0.44440223736750284	0.7763366375043901
0.5415814287394214	0.10575328875089658	1.8856461625320637	0.07151100748950726	-1.3918854010087363	-0.36724192020156243	-0.1916154096935853	0.17263863689692266	0.5457402294020612	0.3397183449431206	-1.0082363363004228	0.12941868136589035	-0.9966576638912382	0.9481236069770957	0.8418895083824249	0.29364437112980923	-0.4391643537864495	0.0297998938289954	-0.9353554675637484	-0.0599732398610622	1.5021359076642993	0.059212111328761405	0.13719973028246665	0.49553323966216434	-1.6748216020427762	-0.10716547700897874	1.1553366701332615	-0.021756184153552276	0.1317488561823365	0.6188271170940992	-0.21843376538254552	0.06270534852972473	-0.0886508061435985	-0.1267773665936397	2.400056329297522	0.37719225644175824	0.7967097429739016
0.5632423153276906	0.03555502106343309	1.8149148257786247	0.03307382307639185	-1.3904633730552207	-0.32652145016806094	-0.1879044945206808	0.13119764262591266	0.5633725720203644	0.4959464379635271	-0.9979342743008394	0.11659084644027755	-0.9385141237930268	0.977322590934832	0.7507251652989622	0.6435730224437881	-0.4455398714616411	-0.021697621871656157	-1.003176833789637	-0.02995669002817693	1.4711264331371452	-0.021989983611114712	0.18885753057860555	0.4086001749445984	-1.6290706235436	-0.1577667009424994	1.0943478789900865	-0.02992132538029979	0.05966014794489251	0.6386538029352365	-0.2570597002898155	0.07338366594214243	-0.11826286628529978	-0.1660759404429823	2.2850701789103955	0.2814084833222599	0.765568469629707
0.6029575028885599	-0.023594757721900915	1.688959197217084	-0.022740594672907222	-1.3894770832392118	-0.23925345663091466	-0.22235682484340408	0.06063054588199022	0.5596669379096574	0.5987233053226863	-0.9946392421101737	0.10637006467604768	-0.9022744384356594	0.9830264182202721	0.6748373738558973	0.963060251107503	-0.46882190328570844	-0.06538264491974866	-1.032713688449138	-0.03661964289808234	1.434098577236043	-0.11618839353914563	0.23549825131763863	0.32918324421348355	-1.6144632095715643	-0.2350044283007219	1.052462677527732	-0.008903915332785891	0.016411180580233085	0.6692460107889177	-0.27001915357598155	0.05368661721348287	-0.14361677670116854	-0.21652634429521173	2.158765919188609	0.18987922919535485	0.7395065249154118
0.6515498163100866	-0.10881376507783465	1.64937166508059	-0.03977364617356838	-1.4270095836802843	-0.14075429454364677	-0.22097325044701463	-0.0557686825432314	0.5688435211962416	0.6671444692435055	-0.9933540694501332	0.0725594915537994	-0.8565840815495729	0.947445362230525	0.5882906073637806	1.2557865797011138	-0.469723672383911	-0.06420941734257228	-1.054966773854096	-0.062095785451979024	1.3580492064619885	-0.1811457939103017	0.3218986293071384	0.26863394450561023	-1.5896675345245328	-0.27363429681530527	1.0087778364986808	0.04330305625585875	-0.020125032996162848	0.6876655729060894	-0.32919938811347693	0.0841529798750163	-0.21711829534157495	-0.2548072024341105	2.0906003087520615	0.11548783446646489	0.6417050264669167
0.7075417365776526	-0.14887783990781903	1.5873049214617017	-0.03166065467899042	-1.471415680328574	-0.015649680787132237	-0.217078793306653	-0.13656345590607646	0.5773086621846397	0.7314608343045523	-0.9813089866447656	0.0937057476193605	-0.7959456857198244	0.879849871975456	0.49427971776454793	1.5017345443726362	-0.5211133449907703	-0.05218549522863689	-1.123761047190594	-0.06847336971431842	1.204142009571131	-0.25767543277453886	0.45436066636082684	0.19466337775682022	-1.5597600929446465	-0.31259037182134086	0.9475168063560684	0.11854611424363659	-0.025493047778770605	0.7200837250482568	-0.41941508827983587	0.12274363404996147	-0.26390126529035973	-0.27823254078272375	2.0899607918987764	0.017489686630566888	0.5810282594563521
0.7626336928956734	-0.17826374355861965	1.50307755624555	-0.017227227292884076	-1.5214439516971026	0.12131237133911679	-0.21316160300885975	-0.22767270954898516	0.5839816661919754	0.8142238348373587	-0.98723937437947	0.1247540821748179	-0.7404210196719194	0.7341765240756781	0.3831266419653721	1.7536563702599737	-0.5596143161945216	-0.025075982233604972	-1.1284666824816794	-0.11932835593957583	1.0328853686853205	-0.28546101947773417	0.5719917926684148	0.12374371149226893	-1.528749600018831	-0.30947264401205504	0.8983505894942839	0.1834304284563047	-0.05988873374536008	0.7498924449038255	-0.47548347804218327	0.14227551017053777	-0.32452716151076266	-0.33710618233891115	2.0615083491659805	-0.08651566190626898	0.5158986101815779
0.7946060013244279	-0.1921853299608659	1.4445380890852897	0.009510523483721839	-1.5611818865420877	0.2615014270015976	-0.18964980240167653	-0.2827083655581502	0.5542321923063495	0.9379832930324591	-1.015120047746371	0.17371724754427892	-0.6796585042300302	0.5935750257451384	0.28163986465502544	1.977150746918603	-0.5857534851021106	0.014074696039276935	-1.1107442901673534	-0.1453016864574611	0.8920412443126636	-0.29569349858247834	0.6933774831008778	0.10902918428953179	-1.4803852876622936	-0.29282250170411367	0.8620043999892617	0.2365558794161769	-0.05081764830401795	0.8000389030236649	-0.4884455599960719	0.12841268882860396	-0.420760912458944	-0.3851854279132928	2.035055432706267	-0.18318183568528387	0.4039940931189667
0.8427852064956547	-0.1690026078706264	1.3578693700176014	0.06643066991567695	-1.618110958932768	0.3722593477954567	-0.17999331569355803	-0.3181819102266958	0.5040162735416984	0.9891935275554452	-1.0224913837440286	0.22183308993387807	-0.6370250051230031	0.4480288053266106	0.1782633572912739	2.14941922646789	-0.6188480049701133	0.04636901346665806	-1.0940564205910284	-0.22520147712644084	0.7327060190210846	-0.2986806221671486	0.8110497318609855	0.12702376823994976	-1.474777575563052	-0.2976161501153475	0.8533755552628369	0.24262305987557414	-0.07880559545917022	0.8443637007686606	-0.5226032393711446	0.15314022223245932	-0.5157864483383141	-0.44040344680914956	1.9907330253889586	-0.29393394605242323	0.2924979011245762
0.8770722883721918	-0.16071739479201239	1.2879969551002803	0.0981466558210784	-1.6418971891565222	0.4937378543371116	-0.16689947748179038	-0.30515985055115563	0.4485754936725289	1.0325768175397325	-1.038010061431784	0.26246338421359117	-0.6195732142473817	0.32527751198046195	0.0784608567693961	2.1837621199895447	-0.6611008750043321	0.10168061164509143	-1.0837324609325143	-0.268781864215728	0.5724796756980622	-0.3002907907070521	0.9347516128529613	0.17556564792509516	-1.4989356826567435	-0.28006969291833894	0.8353598046676854	0.26595055584301786	-0.1076548064058224	0.8531607161439482	-0.523233633958342	0.13165094029159194	-0.6143368561990726	-0.4663518228194451	1.9447726132899068	-0.39151052685698523	0.21012840729081295
0.9203753264075687	-0.1388079298702028	1.1966536854071497	0.1367462647159408	-1.646892269837597	0.6190375791023853	-0.1707786790818936	-0.2966084815252331	0.39172385697195955	1.078282799664933	-1.0722155881043778	0.29465032568938887	-0.6406716105251625	0.22691145466681903	-0.015465608080931986	2.1437760183703585	-0.710098441740991	0.13347938628042363	-1.063989331252421	-0.32942269332353746	0.42252054148829943	-0.28413122854428113	1.0161490444968533	0.23254072846845086	-1.5313714846618194	-0.29024569051834925	0.8761163325256971	0.2942935808733724	-0.14824584991259707	0.8467761733355108	-0.504056319114982	0.12097030230321677	-0.712321170043007	-0.5056527584507019	1.9439583929293431	-0.4950778094461377	0.1619194415885796
0.9417508003720455	-0.06653144051780288	1.070763790659597	0.18326471312582013	-1.6581149476458392	0.700736425475852	-0.19508793702956168	-0.24641980298770635	0.3060194162645444	1.0667110818968908	-1.102869488477022	0.31546817602896815	-0.6661181789018393	0.1406240307166678	-0.12209363925182179	2.0672503622932528	-0.737773774122806	0.1300913936670259	-1.0062073625715633	-0.3606522151681034	0.34432185401952947	-0.2650339347606477	1.0791486073718033	0.24729870110673832	-1.5722271383893336	-0.28520298530433746	0.943278539225313	0.3298239162572875	-0.19290260717218305	0.8495808443015092	-0.4494728534284088	0.09781499653932416	-0.796646859430836	-0.5405334467379925	1.8820393892840563	-0.5830703033601352	0.11976110951803849
0.9702353413858861	0.02086097097869845	0.9327687949533312	0.23122039294627478	-1.6353408287573525	0.7243241486880072	-0.24555898503127133	-0.20306107214738134	0.183565703289835	1.0096786001645301	-1.1356776304387988	0.3240614755015394	-0.7323572613851069	0.05003607026590697	-0.1455701442620964	1.9733027180433733	-0.7740093056240528	0.14752660809887286	-1.0032797087967122	-0.4079071427395222	0.2833162939258357	-0.2518310646654988	1.1124228117584165	0.20381733102717026	-1.6469113033309797	-0.28504022957973163	1.0329559293788921	0.380870136076746	-0.22225830502555421	0.8557852004335833	-0.3783910677692789	0.06734912793589783	-0.8710777394206548	-0.5484142795533449	1.7841435776162253	-0.6496867824181114	0.12836379467269027
0.9873800915630419	0.12855734549588665	0.821101068200352	0.2999502394476076	-1.6246682415290543	0.7018261947741798	-0.29858281345658017	-0.17254434884092765	0.04088261268372906	0.9494006483000721	-1.1495897226214136	0.3310529016748506	-0.8072179071338965	0.03251711264293533	-0.1586056912319342	1.945228745050312	-0.7635469107823374	0.15172082820188876	-1.034162870991199	-0.42277863967412477	0.25518345393484015	-0.2576825713827434	1.1376919342759286	0.1833907599582712	-1.6896182021468167	-0.25468947255097907	1.105468038246595	0.38345205596943027	-0.2981275427972756	0.8243443947286504	-0.3310156760928828	0.029630037176277657	-0.9419165939345447	-0.5496664662496522	1.6652725058063012	-0.713004419992677	0.13057977592051004
0.9981361908503803	0.2586563799986884	0.7360770091586589	0.3623807803788622	-1.6297818245395888	0.657726448055232	-0.4035025062917093	-0.09572784164629092	-0.09418870685885318	0.8638666076998944	-1.1646404990360093	0.3427740753569046	-0.8937360986846901	0.012851038911450924	-0.09888709837724988	1.9215511712040332	-0.7359212993573495	0.13439816295040416	-1.0515100399335924	-0.4379927032814267	0.19002168666548808	-0.3233504718351941	1.1088722178050339	0.15803968558796502	-1.719439067022226	-0.23318254882830863	1.1913920579993715	0.37912998454060576	-0.36121096869894026	0.8256683461958311	-0.2788563519954245	-0.04066115178323427	-0.9961317628576148	-0.5782278399294121	1.4878033272390767	-0.7252307468259438	0.14785740249301138
0.988608678272622	0.3752640648081907	0.6569015066602445	0.40555583565377995	-1.6414743617786454	0.5876240041241791	-0.5304322449516168	-0.06380483860918833	-0.20783063865862655	0.7940649328977717	-1.1707389176146659	0.3319096780620905	-0.9790519379198793	-0.002068368746225113	-0.025291758888553274	1.9372688623207228	-0.6810357488598635	0.094930645037722	-1.0825262772996633	-0.5225183874680447	0.1537935710297917	-0.38389215954027744	1.0328266768670844	0.1476525446749851	-1.756982360167342	-0.22047196385863282	1.2526329863870131	0.3546303724283137	-0.47611823186806823	0.797834687698841	-0.21640575734123405	-0.09725573252521151	-1.031816652362593	-0.5748756133661195	1.2732286539756434	-0.7397701593378482	0.1306798173998704
0.9810704442805337	0.46444882702448054	0.613918603918526	0.43990889024986546	-1.640591819138234	0.5365146280408583	-0.6651259024302887	-0.04926975688187574	-0.2844420890460237	0.6903193415290232	-1.1850986133274675	0.31697176784763875	-1.0777817059722956	0.052221931005393726	0.024685376116004312	1.9616403615106321	-0.6256884708058019	0.00618404844319056	-1.1760410563230124	-0.5676893159707014	0.15771179853279085	-0.4871047735072131	0.9629245426188024	0.14065643046116594	-1.7907804092076762	-0.23110193988193933	1.3013561658942117	0.3014539089690499	-0.5527809168823731	0.8049823443412787	-0.15243928346874025	-0.11218762823938455	-1.014970654820363	-0.5597604390951653	1.1307272112754203	-0.7023220161923375	0.07304195917425453
0.9537532541190158	0.5663960267680479	0.5937996745837486	0.4638468688606189	-1.625487152568433	0.4681694192573815	-0.8176808595584827	-0.02444990146386885	-0.29248204854260573	0.5788392158465625	-1.1916077739691189	0.27623469131098943	-1.178805694012349	0.08355058743952282	0.09246321036195901	1.9681462321565637	-0.5693191354812599	-0.06997036400175828	-1.2944509186441542	-0.6649695469638987	0.17970409335839227	-0.5844676630388994	0.9050571818173125	0.16906209449591478	-1.8026141620918374	-0.22166239745572378	1.3603829059404622	0.25465912515655087	-0.6071729789787692	0.7875086728149927	-0.1631159664942975	-0.1257515444265138	-0.9443296288607392	-0.5289113213827269	0.9855209884721852	-0.6553227015826686	0.027382983890586264
0.9315561426385258	0.6439261120115557	0.5940376309903873	0.45372832629330484	-1.6060384764817477	0.42948572751646774	-0.9886631329164877	-0.022923889073015846	-0.30800808895873744	0.5007246511481822	-1.1929299995844926	0.24312325248828678	-1.2474111658081717	0.0941435362373111	0.1513224561936267	2.0302497295767057	-0.5221877195416126	-0.17247013238111392	-1.4021281772296572	-0.7383683423278335	0.21106022538846067	-0.6489320443932014	0.7999170355500874	0.1952308855995994	-1.8046642129459969	-0.21737478033956678	1.4432930602517893	0.2596959276681233	-0.649210945655263	0.8022111285820319	-0.15522086315979028	-0.1481549087228336	-0.8357964201663808	-0.46059585069524916	0.8992406646638113	-0.5839425503875788	-0.049471071028894885
0.9098885165588577	0.7299283357750873	0.5854348276409859	0.4479714662610347	-1.626711830339035	0.3725202785254378	-1.155708996398421	-0.04530453140289845	-0.27372234351333014	0.4382985214056985	-1.1819481546834498	0.230096769283847	-1.2882291353793405	0.12976933127005066	0.22474664202891312	2.112545787753723	-0.492863613285394	-0.2901336267680435	-1.518637616723724	-0.8242636714871493	0.20579748639212259	-0.7013307226670695	0.7324162139345385	0.20807211925775917	-1.801484389540823	-0.2202257277689464	1.5869220085184672	0.2413099355513791	-0.6922198437127071	0.8334348332831525	-0.19281670028628642	-0.18797337215125023	-0.675701163561278	-0.4449796071420186	0.8003795842380658	-0.4828536958103545	-0.12370280429063314
0.8762630657087556	0.800167170948811	0.5455124912785769	0.4624627321850334	-1.6418188024016271	0.2910496690515922	-1.3042511608421847	-0.08173437649837635	-0.23826569514774532	0.385424845256498	-1.1743877241463019	0.21453615053623473	-1.2738149125016636	0.1587400787916031	0.24087688941545254	2.127242336698079	-0.4530442601818357	-0.3711631964285647	-1.6121779170128558	-0.8688899749348431	0.21137112567550514	-0.7539925103205024	0.6759239711033562	0.2030388256402816	-1.7699539019640445	-0.18124543054083633	1.7136728057722883	0.20231019056803284	-0.6943302589884696	0.8643502786420644	-0.24299402106298054	-0.20199414237288393	-0.5062736408060656	-0.43161271760831427	0.7038828033573516	-0.41467473464587046	-0.24438348034426002
0.811584908418976	0.8244476841231545	0.5617167528776198	0.4175695347984075	-1.6272420936809753	0.20753962505233173	-1.4580869677249502	-0.11027047589632424	-0.17582595884045604	0.34038623192744366	-1.1499466565167147	0.2001233802574615	-1.2584496329500374	0.1729201702911438	0.3041877705751478	2.123896313829017	-0.437130508727077	-0.4150486922399196	-1.7059564157826324	-0.8824316168551016	0.21483026802494476	-0.7755045118011472	0.6344913100294634	0.2602832678840459	-1.738817284950225	-0.13017059324073096	1.809064572198897	0.188245778863361	-0.673310318690454	0.8893525076876558	-0.2944048122964035	-0.22591703477774033	-0.36553096759460413	-0.3886808297652717	0.6549065241436044	-0.3509221095871419	-0.3377440118289154
0.7543088731921211	0.8431572555406339	0.5657199421495251	0.3645952206869558	-1.613150921742117	0.12950355843775302	-1.5613464543690478	-0.14988919748521243	-0.09644150723840268	0.3441143079821794	-1.1462887542983684	0.21516174974434898	-1.225795336566176	0.19473325862149016	0.3093381313364028	2.1244681739606848	-0.4368813502574548	-0.47153544141497594	-1.7561670756144565	-0.903847318502649	0.17899718525364725	-0.783662229372326	0.5844558466251051	0.3246158771195627	-1.704875475826531	-0.07258315802074929	1.881875258690016	0.1870921261315484	-0.6693567989008823	0.8889379812040021	-0.38492083016147244	-0.2334891489848904	-0.24360885761487983	-0.3489505274892082	0.592624277476068	-0.3122762675469769	-0.432131861252985
0.6839306378813699	0.8504747276162272	0.5706447194935509	0.30857466796194777	-1.593177054397632	0.04704725364797301	-1.5953090508178716	-0.1958946343878833	0.0126689641075786	0.3534261495317138	-1.1872451953909489	0.23177407902235087	-1.1693371420015912	0.1498959916860716	0.29031117023672953	2.1030718860925766	-0.4627189912763436	-0.48860141759845466	-1.8044259662630462	-0.9264629360817924	0.12111977889882572	-0.7965596466701854	0.5244041467590507	0.3649384694893326	-1.6646755604718149	-0.02889274487465323	1.8956580536105097	0.21745570875842604	-0.6357700629251228	0.9166886094442364	-0.4352417259765645	-0.2146954780193623	-0.10064714320105454	-0.3182767300672534	0.5472446525220689	-0.28648209835249366	-0.534094342833664
0.6067481553005664	0.8633792747931672	0.567714306065939	0.22811429149173773	-1.5396047795107113	-0.004123467512583923	-1.5893539846107845	-0.2429456425360481	0.1159549902651084	0.41781045482047646	-1.2101916980780305	0.24026365522576723	-1.1266182922192174	0.12396970024459031	0.2259029502107684	2.1016076164280806	-0.4899626058550349	-0.5468716428842973	-1.7843048787896865	-0.922460314958675	0.11783727987422518	-0.7543155532456634	0.46025020857227616	0.42598085279979764	-1.6291898001182812	0.011609625355512415	1.88146901020951	0.2132315034756575	-0.5925569496531166	0.8872769955088062	-0.4983189452349147	-0.19432231825684257	0.02907184662974289	-0.26851307401483415	0.5582481680228192	-0.290685113414283	-0.6083088757234917
0.5373972732253497	0.8571736838729814	0.5680052877491952	0.1382611669803992	-1.4953808167929137	-0.06421888676511689	-1.5818238139026297	-0.25290137798686446	0.19430685824418098	0.4670055130976598	-1.24195000630537	0.25203977962099017	-1.1038801324248284	0.12098980430250716	0.16093423519117822	2.06779144968241	-0.5077192533163073	-0.6033683005837769	-1.6867295448503836	-0.8661755537134196	0.1387842453048107	-0.7259121403848212	0.4439370860422315	0.4790381117397763	-1.6104983171609792	0.017441608953583338	1.9191151376087412	0.22572575600995787	-0.5205004309903865	0.8734140495911852	-0.5763552264960237	-0.15631312555959959	0.1351798463330296	-0.2342771433447648	0.5347416835977181	-0.3167255526270666	-0.6549108577218672
0.45706356763300293	0.8437685347669601	0.5497028028076361	0.04368724508993709	-1.4649672169920256	-0.1465976460873471	-1.5710813709708165	-0.273450785307663	0.27268879563568743	0.5174108286516084	-1.2807991204034264	0.26725550385691477	-1.0648156832301343	0.07883801792319876	0.11752309026098658	2.0517301296076775	-0.5250348902863482	-0.5966911208311153	-1.5764096199579423	-0.8035517547279802	0.16730805764041018	-0.6958626289374669	0.42804490023436426	0.5457252353094659	-1.589910697490811	0.019403365676859356	1.9483757047663743	0.23623351449539848	-0.4682459618271736	0.8534429383609018	-0.6604296121520881	-0.11425687833510427	0.17791920063260797	-0.20036871310026835	0.5048850454850723	-0.3854287840755323	-0.651759661380805
0.4078227603563138	0.819150498404208	0.5167004841565204	-0.06827364289083152	-1.4694956659321934	-0.21752405945273817	-1.537433094708415	-0.3032965928457345	0.2971256057324875	0.5798997167400332	-1.2925923963030415	0.264706929617417	-1.018366506872312	0.07360102817974638	0.0855865183151123	2.0465187656633885	-0.5271119491138491	-0.6531702928992601	-1.4468455668963895	-0.7145863815944559	0.18246295674984844	-0.6634031025036735	0.4369191395231439	0.5764057318041365	-1.5848507700958219	-0.005933356630294628	1.9107781677020075	0.24385634250960284	-0.46470967649659495	0.8412752399053911	-0.7199087741691058	-0.10940627572527348	0.21668638751707534	-0.11982696085974406	0.49272804051345653	-0.4644541728730167	-0.6149817379544622
0.3580490044186293	0.8030686614324898	0.49761664327935007	-0.1733168158007338	-1.449962608809356	-0.28092409157886655	-1.503989026465217	-0.3224725487346446	0.3269502531491983	0.6364190770237474	-1.2838021331786764	0.25229097183741117	-0.9764887443952903	0.09635093305063472	0.047193129381722834	1.9850630344731095	-0.45987962749698796	-0.667829080502214	-1.3034668526663575	-0.5912205377946449	0.1719075605473403	-0.6375144610976141	0.4743303959654509	0.6608014873583619	-1.5391398734042736	-0.016703922322759968	1.8789804595376118	0.1998717954634438	-0.4414880907582356	0.8225271294819156	-0.81511772277128	-0.09281939763819676	0.1727190082397823	-0.12449851241423723	0.4586748838830973	-0.5425933467770233	-0.5748879650542368
0.35002188320596456	0.7815329877980318	0.4683791192680742	-0.261524953934477	-1.388913159702523	-0.3322824660082075	-1.4581858684715063	-0.291100074253751	0.30382988192875515	0.7070858957764256	-1.2642679491687794	0.24263040268354716	-0.9232196615200167	0.10215865279248973	0.01716278902266491	1.9268025397135868	-0.4092230344763056	-0.6999618423531425	-1.1415745868827185	-0.5058016933866119	0.1996866317688945	-0.6460198188867318	0.4959189116152734	0.7262582803750803	-1.4736237539274604	-0.029997358131122843	1.7726221405497964	0.15944206180266332	-0.42314189605294195	0.8275793769014876	-0.8814847834274341	-0.030748706779863695	0.13229842102402675	-0.05612351066949649	0.4314238784450624	-0.6441467020623016	-0.5224547629547063
0.3765508753375013	0.7246392380124782	0.46801451571315056	-0.38054288904513045	-1.3344251430789997	-0.3415615438812477	-1.405198892586526	-0.28805590409567544	0.310130626610159	0.7651286141490391	-1.2225800233766002	0.2473740355112672	-0.9182589287692131	0.10981179127508409	-0.017863722637463785	1.898123369451137	-0.3534280555646994	-0.7668082452401237	-0.9972164636957951	-0.4283455657068237	0.262721179499406	-0.6752934688527017	0.5097006875458284	0.7575188691615724	-1.4465293070493337	-0.08579593996914323	1.6948550402163511	0.12564975652588697	-0.43502861232199086	0.7917194280647469	-0.9640288959363993	0.01480824156270289	0.1019918507711474	-0.043705314433183935	0.40048044424425655	-0.7142583850187307	-0.40998638241805024
0.44164662312305697	0.6826078742239508	0.44269735636815516	-0.4822963178829747	-1.3081056373764466	-0.35823881627807885	-1.3625594573609274	-0.3096128179474548	0.31651376148163207	0.8257306063538218	-1.1916909755664933	0.23992986838212463	-0.8935963710852723	0.16293521621887488	-0.08464357710792117	1.8558729068621613	-0.2780312261624408	-0.8551141806108244	-0.8479422155399929	-0.4227233689351002	0.26311082601465724	-0.6918282582568361	0.5572113025402934	0.766127214034113	-1.4139556236260173	-0.14584840620659068	1.5840549722193509	0.07645281227872608	-0.4316135418954012	0.7555027353960131	-1.0710363130322171	0.0668209573622037	0.13779056778273388	-0.07844349969929963	0.343990256447036	-0.777979872272436	-0.31119964813663153
0.4995650060468891	0.6069132825620621	0.4179813546633568	-0.5609058245513269	-1.2579293533707328	-0.3783053929210592	-1.3461677597409827	-0.3284674391696623	0.29175701283653493	0.8260075491464594	-1.146213164354607	0.23149493953736275	-0.9008769862790921	0.2103433753423496	-0.14023364734993266	1.7907039314088515	-0.21194895544471484	-0.9452042332321275	-0.7229505403031851	-0.3733153694140895	0.27472830527399805	-0.6953280869688188	0.5970085033267644	0.8233680775521691	-1.3711723021636355	-0.22417821868490123	1.5031593865038615	0.019758894118261094	-0.41672324790014625	0.7377746566183864	-1.1537581186225312	0.12360110932350532	0.17741430834527344	-0.12399333876188971	0.33185617334069983	-0.8429130262868292	-0.20987490342217757
0.5721498604793355	0.4973610626110189	0.4001892708761482	-0.6351610671654558	-1.1779599698939125	-0.3887440497984607	-1.340445931124457	-0.29783138600421677	0.2458277895084638	0.8221959872186837	-1.0623684061843477	0.18953875949211613	-0.8559251021093186	0.28484923659374656	-0.20732876882496334	1.6860930189997638	-0.17447169195560383	-1.0567544011915284	-0.572591577586676	-0.31183410177968285	0.29137275357260556	-0.6648308956729224	0.6460785154047065	0.8780361244678648	-1.3121449463601427	-0.31496063962135923	1.4423416599642453	-0.02975617574119232	-0.37917150861759585	0.7271218542285902	-1.237419141726185	0.1570636649184557	0.1715678016114466	-0.1689223033951651	0.304417208607371	-0.8926061966071112	-0.09335216000742527
0.6639009307116158	0.39902074659148895	0.35110031033048617	-0.6942550754557264	-1.120019155046811	-0.4132242221560503	-1.3334823375676232	-0.3138316571394029	0.2550705255024036	0.7613439980064928	-1.0013893427055613	0.17713828747079244	-0.8293538205839974	0.35611531582624084	-0.2942811398508063	1.5659618739051009	-0.16864830483504945	-1.1284140155308044	-0.5218668465440748	-0.23938933283908187	0.29074720317812486	-0.6661339760770033	0.7390942609275999	0.9402399736341389	-1.3018962953616529	-0.4310621751282159	1.3987380446689381	-0.026465553031663046	-0.32492337327035653	0.7170459013952059	-1.3051002327020507	0.19949412373044692	0.2055863321694102	-0.2718968175405371	0.27690713189533134	-0.9524161516165609	-0.0025140557128773113
0.7400338693946782	0.31607490193231313	0.2778092112152458	-0.7524842041385753	-1.0555999976765889	-0.4250452847885356	-1.3152903060136647	-0.3582566027873262	0.26912677303876564	0.695386127952079	-0.9141262339816671	0.18943779625976181	-0.7996455758392716	0.3799797539233727	-0.33730956331639694	1.474070361734018	-0.1520362913832209	-1.1905019952770095	-0.49614937083887567	-0.1618793830234399	0.2951812318680953	-0.6458945997828327	0.8286399040839324	1.0541044962564754	-1.271202555600921	-0.525007559539766	1.3207986816140882	-0.08615887955687407	-0.2817732279511064	0.7162718876390052	-1.3245813923941132	0.22502364818527104	0.20787052490897984	-0.39903896836027747	0.2625593194382839	-0.978215919729785	0.0666117397966043
0.8340048874633658	0.259910690065193	0.2291837617032891	-0.7928513507017835	-1.0100217884933325	-0.4398676650931196	-1.2872462385528056	-0.3808754013336775	0.25301377769192346	0.6451495114381363	-0.7963861790764636	0.23955294061227267	-0.761795590124124	0.42223566783407707	-0.3683448568742553	1.3403535636996573	-0.15391904720801933	-1.2404555297307334	-0.4562518423570837	-0.12735083842870296	0.30313513660562014	-0.6044626107336751	0.8705733390864993	1.1049321949421933	-1.278413540005292	-0.6102400102671589	1.2773175472436866	-0.12822517205092443	-0.21668063311716818	0.6874963088719304	-1.3288715845245669	0.2517406637577341	0.2420336563042164	-0.5214536632745743	0.25218473656373486	-1.0052228843568116	0.11285354306693725
0.9130816488880639	0.19193818539353258	0.18761105961983118	-0.8328192165155048	-0.9242114851402595	-0.45904089465622977	-1.2755268003918585	-0.42882334708018843	0.26695876840227967	0.5369374258617261	-0.6881564784508194	0.3102610811097385	-0.7596296295646666	0.4614280097946574	-0.4471209805120617	1.2267677809371482	-0.1854256893772122	-1.1877182827683925	-0.4468084271330105	-0.10857868213926336	0.3257577360622685	-0.5744828263292776	0.9137815911696358	1.167302167672197	-1.2869354667311577	-0.7001431448494377	1.2603883417669306	-0.1810544925826323	-0.13540986783175285	0.6746807494856779	-1.3095777644566022	0.2666716237557952	0.29067368516295844	-0.643935178041259	0.23392610958377813	-1.0216831933581487	0.10770004702140648
0.9911948049267331	0.1449530760530509	0.1381925535533732	-0.8634188491199104	-0.8862971950929902	-0.49597921224961894	-1.2592742445104892	-0.4648267263926873	0.3190137324313896	0.4508485208763827	-0.6049728809602823	0.41056505560488726	-0.7708190238295518	0.46596083777487396	-0.5005098506763183	1.1435136647099458	-0.26945742852742377	-1.1314404286023572	-0.4424866438322893	-0.10730739296987044	0.43117539211614736	-0.5404495354133584	0.9935395702798202	1.1708882938315097	-1.2721965844301018	-0.8118260072337083	1.1948885637154967	-0.212149565936323	-0.09963679777194286	0.6490671989567185	-1.2685013393605704	0.3105378453699806	0.40019860670901225	-0.738691814516168	0.223842414424888	-1.068589088666584	0.10704290460738519
1.0254088810208422	0.09196075633405812	0.12401230620310777	-0.9127595218055988	-0.8735768691676865	-0.5448728130098063	-1.2483446108944054	-0.5162541697069117	0.37508416579692516	0.32098446049163865	-0.5247716346745541	0.4862959444402687	-0.8117474912564703	0.4818957159247178	-0.5518578546379425	1.0988147175751537	-0.3437001005298443	-1.0504428459900927	-0.4337432222402243	-0.052927520026157596	0.5637950220334356	-0.4971872944385404	1.0819265276351704	1.190397945301313	-1.2587674687175165	-0.8990866491385134	1.1138631153379286	-0.2288743418966544	-0.08110559084477112	0.6117702666299861	-1.259658695410074	0.30899286578319807	0.4913065758542487	-0.8192252164865499	0.19523745680544655	-1.0803954730496472	0.13326149031544704
1.0271711451593872	0.07828393703148993	0.12837484032481805	-0.9776863220754819	-0.8755416101242138	-0.5916836755111011	-1.2334859749480453	-0.5303995412618209	0.4210890076833853	0.2077742772139238	-0.4853221095095896	0.5588052572601829	-0.8379694383690369	0.5068109338446997	-0.5722753004955478	1.0613124891556713	-0.4387579786295195	-0.9189467600808132	-0.4135806262510159	-0.02661075243023454	0.6814576228279783	-0.4208676093413792	1.1930763063066734	1.2127242674486756	-1.233361748558383	-0.9607114109718976	1.01132612665762	-0.23221443898081123	-0.042750005356821386	0.6301723911436391	-1.2412237818963394	0.3239870053331388	0.5997918998934205	-0.8519680056312113	0.12251565541156725	-1.1008054507486895	0.1119017156486859
1.0053597002680463	0.07254242453229356	0.14783161104001655	-1.0032178790956263	-0.8931869297497446	-0.6152411169176142	-1.2114435211104155	-0.5372738474424709	0.4607162835535548	0.07190890681625059	-0.4510226579037103	0.6014740659880548	-0.9061057456940294	0.5314243528872571	-0.5528717501549131	1.0313700978131322	-0.5434885115031228	-0.8041594189068274	-0.4287138253867114	0.04755333439363707	0.8134315470661859	-0.3640090690011592	1.2573516750255993	1.2126213606754876	-1.205149874325991	-1.0292327294347614	0.9544219122813355	-0.22385668312253149	-0.027986349037575065	0.6636804787057613	-1.2007820628882349	0.340994805956021	0.6635503182743039	-0.8602820087101858	0.056544423043082624	-1.128701611905325	0.11793507687272217
0.9860873345765049	0.10929601795390345	0.2043290353574494	-1.0263487205899349	-0.9574221087952418	-0.630264311429588	-1.183836899259322	-0.5335791533273598	0.5142843404163395	-0.07385339715981024	-0.4064186070803763	0.6239283182205813	-0.9800883540772933	0.5597375315753481	-0.4854893407076177	0.9892458034684525	-0.6143859542081236	-0.6702403490633834	-0.43194062485549295	0.09009010548148506	0.9196001448299708	-0.3246735365501604	1.317877897888731	1.1588015601161872	-1.1892792955471545	-1.061486743798231	0.8519275899087632	-0.2130666787428556	-0.019467493179877636	0.7003464253851572	-1.1570707304750512	0.36297311559418544	0.7043442570063888	-0.8705783163853912	-0.0045505092592043606	-1.1137298018212072	0.08852699826904369
0.9499833309637135	0.18735373592793453	0.27782000908975774	-1.0194123038124865	-1.0740926320126842	-0.6545543020251927	-1.1968601655820994	-0.5594752432331087	0.5622997795790764	-0.23175800166379598	-0.35170436537499783	0.673993849431533	-1.0895129404997843	0.5893511023179115	-0.40929652295154295	0.9455469704652781	-0.65436684505282	-0.5288128325535865	-0.4723365958110155	0.08994300697919713	1.0222589776690407	-0.2873506792232036	1.3658985576091447	1.0891502870243284	-1.2323088796356036	-1.0810608708909712	0.774750562614441	-0.19492605893705656	-0.01782139478370996	0.7030146627236229	-1.1560495568087144	0.400444054440913	0.760029924462696	-0.852048058538825	-0.04739225972004644	-1.1037800664527508	0.039843550751893345
0.9155097038348167	0.23458455312512064	0.36577080046547944	-1.0036578654427122	-1.194861814204188	-0.6553075901183961	-1.220159399655567	-0.5857831973779091	0.5404254848098945	-0.3823060613413178	-0.3219929696336166	0.7490254327188522	-1.206058631480884	0.6192515713896668	-0.2838387859065792	0.9206431028299231	-0.6713529468765571	-0.39148470573952865	-0.4343014634702814	0.04665246486779038	1.0655414382276636	-0.24762100648519886	1.372249253739937	0.9529369911262643	-1.2028597067229334	-1.0706856278487382	0.7143535551564247	-0.20431601482941986	-0.037866512064384156	0.7299915725677163	-1.1532946159028008	0.43024926255492063	0.7862184346596404	-0.8335377033488471	-0.09046905908503845	-1.071476141802115	0.005294031064194284
0.9017372790667922	0.28805405375436927	0.49515694531145743	-0.9529524118217798	-1.3018463627783308	-0.6476741330155109	-1.2341096102223796	-0.6149993762718071	0.548228497336497	-0.559668056145494	-0.3009667100270511	0.7997753219288072	-1.2939854614996684	0.6557983581426298	-0.23531818202489113	0.894585770229436	-0.7049960029575695	-0.24744116392562301	-0.4411247561721918	-0.012389659668006004	1.0839394632475994	-0.20471081360558058	1.3242324174953346	0.7960867451603758	-1.1847027975060895	-1.0056777479106431	0.6619110717325102	-0.2004670350828835	-0.058937681608664014	0.7487682931569652	-1.1842966859170254	0.4693464236041355	0.869516362436997	-0.7405772595170034	-0.10192265927844484	-1.036806550374114	-0.0035657775987625083
0.8884537092729735	0.3695505962333888	0.599390133879783	-0.8885213965833328	-1.3976603376813097	-0.617557750190184	-1.2577141553049511	-0.6480250476261753	0.5475711799806919	-0.7126803884893118	-0.3077828070103218	0.8230763736100174	-1.379212118527645	0.6883486030864356	-0.1320917428525335	0.8580955547353423	-0.7362378505789577	-0.12010135429936175	-0.42858416520354814	-0.041919279885540714	1.0500237372993064	-0.1587712153450198	1.3017537340806382	0.6769626008813381	-1.1414555424810136	-0.9560019205919279	0.6039321922418933	-0.18005901823522585	-0.07554348548195057	0.7580386911877842	-1.21559634782902	0.5215250231559657	0.92811162463576	-0.634166069625027	-0.10901664184040893	-0.9712861338252841	-0.015585456294601462
0.9080675640263118	0.4412431351382434	0.698220055525297	-0.7847306754539504	-1.4991378478451982	-0.5670325950469791	-1.2616982137188368	-0.6838939920342407	0.5375959530998624	-0.8241069680600985	-0.33933993779645727	0.8193571983345332	-1.4473693891764068	0.6701005871226852	-0.04043947348560077	0.8074969599820923	-0.7534594071564876	-0.05839794187166314	-0.4002909533185769	-0.019982827158042983	1.0026104725893403	-0.10230904314429952	1.2338739753808523	0.5285146285144549	-1.0994190787007712	-0.9077051729183612	0.5994305306842022	-0.11707464305824289	-0.11153793223483406	0.7678102811597467	-1.2953806688419793	0.6218633589873944	0.9425120628848006	-0.5721482417634618	-0.13910443054609767	-0.9139136391296603	0.02493156336400574
0.919482456659496	0.477563209843361	0.7840840174195938	-0.682677433881967	-1.571314527358724	-0.5271841170333884	-1.271947153937573	-0.7199260709330798	0.48748948699647066	-0.9040720403167682	-0.39369547434122787	0.7881713756846165	-1.5087751923941415	0.6564322591995861	0.03603697485289464	0.7514100466019513	-0.7704000606297473	0.014299910970877844	-0.38016709496493195	-0.001491426327873488	0.9077842377981529	-0.08626708315255208	1.1446535515262186	0.39095938411222103	-1.0989759342356333	-0.8492179475981114	0.6224428933066525	-0.07241595959138289	-0.12908283262744474	0.8056016235062536	-1.3563135521025367	0.6415020190306674	0.9004798864872425	-0.5063282988434489	-0.15569751462577258	-0.8547216900867157	0.08727215028171338
0.9418075862301969	0.5110669602450295	0.8490059486893655	-0.5428740589267324	-1.6313929029019694	-0.4686639152314167	-1.2851741277697042	-0.7829986986806556	0.44786762362053967	-0.9575801515246116	-0.4619909454443524	0.770512228690974	-1.5592527620821846	0.6297182849226111	0.14222827100683427	0.6651973363339047	-0.7878995211818208	0.09084401985285816	-0.3886830734669334	-0.017510670828362322	0.7802517749296191	-0.04704355954078297	1.007429892362368	0.3092606843787632	-1.0986754275632418	-0.8005945300715991	0.6776144894972992	-0.024483081770647907	-0.1156413757214447	0.8334378323237587	-1.3830111028365981	0.6660031091354277	0.8807363938703704	-0.45755254874471485	-0.11106682575456255	-0.8090908496339196	0.14213927851246097
0.9623075712402089	0.5213862985992656	0.8481794555348152	-0.39069834107004286	-1.703326583475319	-0.44586036304576293	-1.35767047713645	-0.8533202377358426	0.3658618770034412	-0.9793745705052916	-0.5238364448902878	0.7446634883697356	-1.6117795407092803	0.5870536717868322	0.20967133216904665	0.601516735860058	-0.7964724181551119	0.13370984107288142	-0.3918744530647035	-0.03132997205175524	0.66809886558858	-0.03871504109847594	0.8393561131781567	0.24422762426768502	-1.1085898604170041	-0.7375652037109207	0.760764733312531	0.010990920385363498	-0.09348954340944562	0.8386630357782344	-1.4395037826384216	0.7012733934013988	0.8149758152529236	-0.41556510829899374	-0.02687854456564519	-0.7760526003027094	0.19029664456907966
1.0019364255937933	0.5390900262257373	0.8409890527353158	-0.23663837024780104	-1.7441748436484705	-0.43077281030418	-1.4314641480369636	-0.911141344684753	0.3035664738758343	-0.9263955870031323	-0.5890771248247662	0.7549120368576686	-1.625607407089761	0.5056745493304404	0.2376970144849297	0.5354963811972688	-0.7982885065559125	0.189550653540772	-0.3212743921852519	-0.05095787978457652	0.5753702937162242	-0.03872452132185579	0.7198193892627518	0.21178758026961325	-1.106058720986486	-0.6938997541652889	0.8269299926090685	0.05051062252939087	-0.10742638648885287	0.820684724550109	-1.4596934684502048	0.7082260635424301	0.7641938678928188	-0.3706264134780531	0.045310729933055925	-0.7589861559608398	0.20769629087393887
1.02895275712013	0.5329151269714412	0.8083412584543119	-0.0992841550532084	-1.7344820908563652	-0.4229908370999264	-1.5028613777709345	-0.942703840637307	0.2654240255916519	-0.8284113845211343	-0.6884447255498524	0.7676032643954774	-1.613103401029674	0.42925861837589163	0.22716013530017753	0.4820393576800478	-0.8242550178721452	0.2228824692463593	-0.2831461801423115	-0.07813641083790142	0.5224462661754993	-0.045291045446835244	0.6118548385012998	0.19971343100333377	-1.0952177677560715	-0.666339012529515	0.892609668055069	0.08135310030160951	-0.08849517037851856	0.7922511443320515	-1.4906802885491455	0.7008482938288705	0.7185165735697254	-0.32670655776194896	0.1251941636776669	-0.7659394809275673	0.23092583417442114
1.0503330680401564	0.5131643375960271	0.7658215599884999	0.00036977968103588663	-1.6912015357886632	-0.40456961823375187	-1.5629435813035588	-0.953417345867796	0.24485775026334583	-0.6830981769655671	-0.7745924637229643	0.7524807972086768	-1.5993032802247704	0.35154763798007677	0.1897260187664344	0.4525626605075135	-0.8056894359128336	0.25139354884963466	-0.21543388694518728	-0.06052761345582145	0.4834739676951763	-0.05169090724480172	0.5387172935474991	0.2283682582927776	-1.0453953326804293	-0.6662532906532102	0.9893570451181471	0.11610415423911329	-0.04151193546667575	0.752034407416086	-1.487767263330341	0.6765549327009661	0.6926353164801913	-0.28186127274259726	0.17630812520813535	-0.7625931328069998	0.24989622726286226
1.0447292938041757	0.4940252105606608	0.7281990306648385	0.07474174216603455	-1.6478656488939758	-0.4125279472639156	-1.6346220975737862	-0.9300991837174802	0.24970193260645085	-0.46151573038813287	-0.8354069431443415	0.6916105610428538	-1.5413828497866757	0.28937628920908554	0.13411577192378227	0.39934171521325823	-0.774205910112767	0.21376965761953373	-0.19967778662962432	-0.043111859543565306	0.4826845387662346	-0.0974651230085064	0.4204997863299158	0.2733864922458377	-1.0767736697154515	-0.6568435771231416	1.083005729996283	0.10310739634434082	0.008336864433584844	0.7060097557280504	-1.4609614697660622	0.6473929732709648	0.6522316241611383	-0.17442909248974692	0.21276472644602862	-0.7676501831063007	0.24993812560469544
1.0352182268752859	0.4438227930688089	0.6648662537885294	0.0958700512049571	-1.621937615867342	-0.41480922671625126	-1.7316869739961125	-0.8766313508649516	0.23579964046175098	-0.19464939474429774	-0.8898857023080102	0.6426607873073618	-1.5016762887000537	0.2293098766153414	0.09439676204134859	0.34739757716491115	-0.7278208160705526	0.17436771082436042	-0.16949159805069464	-0.022710117944122442	0.45632363622426747	-0.14224742300000573	0.36061380433353	0.3102285161374151	-1.0904429663078274	-0.6820996745304196	1.1712672776664799	0.14323797657020856	0.10633586064531508	0.6818231634870586	-1.4228242363636971	0.5960073145238686	0.569072950777562	-0.14464812824235976	0.19937625302931214	-0.7907558706574649	0.23515830175824126
1.0105562028467563	0.3588876218984808	0.6093588683548499	0.11361622818625942	-1.6034830682721548	-0.4328422673989354	-1.8309595993711585	-0.8295932323555638	0.22890231863765723	0.05547151721448438	-0.9397187198046272	0.5749731477104206	-1.4359664420607703	0.19382445340199145	0.012805758788173287	0.33452728791279257	-0.6668182082836964	0.11228894017732531	-0.1783663326317063	0.013895711163904617	0.4452302010606492	-0.239884385789595	0.3074481573867146	0.34901954644955646	-1.108943178879127	-0.7192039253275212	1.2311271156444819	0.1439749158082065	0.19003398628176513	0.6464585107502712	-1.4045646483091132	0.5318332835604236	0.4717916215466344	-0.14601486578436657	0.1889102377352604	-0.8494136091577827	0.2399758760104751
0.9598061880473254	0.27901070970326003	0.5506393343668032	0.11204142466205344	-1.5826723070445214	-0.4681769266895661	-1.9547376875605598	-0.7785497592964747	0.22037102494190464	0.2809294355949182	-1.0006083583214473	0.5381672912548666	-1.3760910495593932	0.16707521787785323	-0.013138911375886731	0.3033399339840547	-0.6062076882611567	0.06286452092781444	-0.18668167995629675	0.009658204942881828	0.40439666583713463	-0.3361174697000205	0.26812702267173805	0.3917102096021171	-1.1177966623176931	-0.715656313892604	1.2810450982049089	0.11586004792316647	0.26366961615687956	0.6149410023098594	-1.3377402419651077	0.4394539992627629	0.4342992817697393	-0.11958334172834958	0.19120844324538505	-0.9116646739024397	0.20594060333938638
0.8814914760709074	0.1902556478367074	0.5162342561251706	0.11468005297170145	-1.5715579873974586	-0.48059766262425463	-2.040815371733938	-0.7759305444168337	0.18805783295216247	0.4590197726707915	-1.04620982300055	0.5129768791581644	-1.3161491997984185	0.1447430519335851	-0.03149852074198215	0.2855252343289324	-0.5439699788701555	-0.0076275778071873855	-0.22012411468352894	-0.026556575915064357	0.33858718405634924	-0.39927566587708463	0.21844688953757635	0.4538587578834793	-1.118462982287705	-0.7369419825021086	1.2968323176568122	0.10658070686480905	0.30187011036504174	0.5740693044617193	-1.3055103473624718	0.3914745193349728	0.3934062596762872	-0.12329018940392596	0.1464113397194318	-0.9159609081359028	0.17728407807999455
0.7828080379349065	0.11605511880807269	0.4857604981854828	0.07298608687325847	-1.5611390043761744	-0.48429874172888904	-2.119379902534095	-0.7455059618875762	0.1966047627423805	0.6279162999486704	-1.0830708114720138	0.4933006203559215	-1.253528668857561	0.11669887382044412	-0.08189278105827429	0.26026681341194263	-0.5050678980584652	-0.09692984445138716	-0.251400547430752	-0.046608601083666865	0.2872230817981997	-0.48954507306723805	0.16673568619302886	0.4495838742980395	-1.13865250944451	-0.7359660273563396	1.274231421983707	0.10081631809697815	0.3008876316695534	0.5296330082942226	-1.2448904771122655	0.37406480992768104	0.34782202931581657	-0.12081288362427127	0.04999878633255528	-0.9715467226426879	0.09767730210204721
0.6809969276014693	0.03808402710323204	0.481177098448771	0.0498032062452997	-1.5179866347076543	-0.45642170970193163	-2.1259055499713115	-0.7057429367645659	0.21638141530017202	0.7297276100037691	-1.126856011131301	0.45667663961023297	-1.176926129449683	0.10482931293956457	-0.0938261735985513	0.22055443533739472	-0.48443047114333193	-0.17143131102346948	-0.3038051246461583	-0.05676032506764102	0.16597779546455627	-0.5657091402976236	0.13359421750426886	0.455302250888706	-1.1713289519341032	-0.7176765700044397	1.2297409931398902	0.10417244125800591	0.2760084640178065	0.48403253909178934	-1.1668339134031205	0.32691362590219913	0.3318439614389505	-0.12180421283489003	-0.03274682007262801	-0.9671900574051028	0.020860441149176717
0.5850306105497716	-0.034468346696648236	0.4606910676741388	-0.037300630188534654	-1.461456873668383	-0.42624253796588113	-2.1255832216272736	-0.6597319613452333	0.20910521887941153	0.775764023456817	-1.1694353142210279	0.40444388503416884	-1.098597815240908	0.07234757098229275	-0.11394479851458253	0.17560838308023688	-0.46002138482406646	-0.23867683510277177	-0.4255899677664134	-0.05754648760417105	0.0524749507828278	-0.613069302630497	0.07705702067464973	0.4349396697918289	-1.2161465587396436	-0.652500026482696	1.1861628511612297	0.09473467334893289	0.29690527549229645	0.4357305591041764	-1.1167500833491035	0.34188900621552726	0.3144558122074896	-0.08700623114275607	-0.10220651167111698	-0.9413982956514989	-0.07742946700513173
0.5105583599387141	-0.1388630045960398	0.43586691193405774	-0.11704316115824749	-1.44302953088813	-0.39255025711311387	-2.0922878048098204	-0.6495118875991824	0.17981340145103059	0.8238789472662498	-1.1878248778665665	0.3692461500023097	-1.0227814885555737	0.018439535205602077	-0.1728121948395176	0.15746720514223167	-0.4538667092198291	-0.2678234066627616	-0.4854919515369356	-0.07402326067109588	-0.06141064342307656	-0.6639314025984451	0.04289008714173466	0.43354632312831376	-1.2648635375608992	-0.5923905320294313	1.1815929301673718	0.06821798808429526	0.2720319771937951	0.3864714875634164	-1.0293512586570184	0.31875743021223435	0.29925527480090014	-0.08832651146147227	-0.1839019523403054	-0.9245513245685022	-0.1749227186176988
0.4611812343560911	-0.22635766488791967	0.38447417840953746	-0.1775072100958112	-1.4224405580669948	-0.3541039732256142	-2.0385420559907383	-0.672256561524217	0.15217179337702266	0.8223600801415563	-1.2140391256841858	0.33745034013758163	-0.9682677611802089	-0.038258573465943226	-0.18935814115575317	0.16172348573477818	-0.49360061019639845	-0.2824842342560378	-0.5400799155755429	-0.04925220861358396	-0.1758549474749956	-0.7094806052602355	0.006480225575639327	0.41163511107218	-1.3002548117332504	-0.4873617723731454	1.1761230362973287	0.040451937316459005	0.2456586572178962	0.36247615232102215	-0.9597595572758884	0.32259147083803025	0.23710755283706186	-0.11335441171860464	-0.25844545224018783	-0.9052895719711082	-0.27132492270774683
0.42047048203155846	-0.28680922152981997	0.3324633060095396	-0.23651075133883293	-1.376177617524799	-0.3102366450005403	-1.9589604891733683	-0.7132435988295436	0.10101710755618445	0.7650985592347443	-1.2340496364454576	0.3156368998527881	-0.9500808446735824	-0.11359786100710814	-0.19267350409305745	0.20846882024657173	-0.5499708221896296	-0.22860552528011374	-0.5753174614495433	-0.03920965832784206	-0.276469726434606	-0.6872600992853177	0.012130001432950042	0.4105363244616932	-1.3222892243315678	-0.40950597870272676	1.1464853282666367	0.04038575654054602	0.2236096023850159	0.33483436994275356	-0.872808146400077	0.316299940273067	0.1670149008664956	-0.18843814079600335	-0.34042478610870275	-0.9010022435030512	-0.3831655631755272
0.3848009660125961	-0.3385127552042155	0.2780499941758866	-0.2811499732384142	-1.3044276847268954	-0.2849184217932846	-1.850989503097955	-0.7663484070899498	0.04658906549778932	0.7216784203133904	-1.2687712715307717	0.2794493483971193	-0.9316886109076854	-0.20247436874328387	-0.18426205605978704	0.24632929980558002	-0.6277987922889967	-0.17169473205953928	-0.5953573973742042	-0.01887972516886475	-0.35753367844842143	-0.6275886344650274	-0.03453107000784213	0.401155939472166	-1.3401354621296049	-0.33653042991466564	1.1076149906772703	0.04820930392061733	0.1771217727857753	0.30429494633972476	-0.8245159992670876	0.2863762630135557	0.08838092835925497	-0.20103064007590624	-0.39692963879886917	-0.9122447628516708	-0.4967703443520901
0.37120102707946784	-0.3920101933373804	0.21505999722825697	-0.3393264133275166	-1.2355852088877768	-0.27573243980883055	-1.7375869841195908	-0.8229913204943848	-0.011554353160940656	0.6895540927437964	-1.28170821035404	0.2786078821165121	-0.9179778484723785	-0.3015634953283005	-0.15619579500358244	0.3015704756457017	-0.7046529541941203	-0.10740169763104782	-0.603189673318856	-0.03949347264015994	-0.4340434735976041	-0.5235321384139591	-0.06522652469483384	0.4080452515508643	-1.3467882940021503	-0.2631194892912184	1.0615953441207935	0.0801549129420082	0.12661496734880923	0.2967199264110427	-0.751133977580521	0.21993420590929463	0.04376724150433097	-0.23019855827223684	-0.4295301421422497	-0.9215111734970358	-0.6168590776920576
0.3428069371344032	-0.4136827237067019	0.18855601825395166	-0.40289076523010847	-1.1714754486501127	-0.26711174324334613	-1.5869955821929167	-0.8444399815204966	-0.03790598344153295	0.6911992826308704	-1.2955011011687236	0.28984922185962253	-0.9061485443453734	-0.396308703393471	-0.09457944351522007	0.3849678902771985	-0.7803352546059258	-0.025536139936374984	-0.5875089032727966	-0.022503719969525396	-0.4598737095931944	-0.4446350649865928	-0.06836439238157596	0.4188278195636794	-1.3729077909915273	-0.22534220592474918	0.986356871501194	0.09198594974143318	0.11250784922795709	0.27303746267178713	-0.7099650039540291	0.17983450364626669	-0.06610308531578707	-0.26288995433477386	-0.4501134033198369	-0.9417932448627784	-0.7146417218867283
0.33258156473314415	-0.40936779900081194	0.14185132393350444	-0.4758546799311791	-1.1024854212723674	-0.28922138409566545	-1.4756987081576702	-0.8194471733321791	-0.0398827466149392	0.6976710499324988	-1.3010968633765825	0.26890870865427485	-0.8787884561063948	-0.48714045797007294	0.014338113698162713	0.45791913844790455	-0.8560538214171984	0.026252628096889358	-0.5593613169456831	0.032882472106851496	-0.48993454652255314	-0.3756545896209628	-0.04211212746208513	0.4135220273380737	-1.4079619504405203	-0.1733959072876866	0.9191770726375597	0.0764394838360577	0.11093875419448129	0.2315183923730033	-0.6426002273037732	0.16856099592935284	-0.15658824282860723	-0.2752879825457429	-0.4738079171766764	-1.008746765643936	-0.808765244227932
0.34803792720618143	-0.423188924471712	0.09503713460796898	-0.5310704509760075	-1.0553247218373385	-0.3320788178596265	-1.4080317783431335	-0.797885727966767	-0.06678645130781859	0.7249774365571628	-1.3112605751941084	0.2485150653534709	-0.8630132907263619	-0.5772771813094085	0.14235498737363717	0.5560456698429151	-0.9041191663538116	0.0758316494701257	-0.5609743217081036	0.08638324187537402	-0.5506494955359595	-0.29066140075271174	0.018799487798056125	0.35125139001918304	-1.4391233647326587	-0.1538252554061473	0.8819118801512339	0.055991268689273496	0.13007156982934448	0.22098941400819622	-0.6047144475204539	0.13756184399939708	-0.2318197704852311	-0.3161510555785818	-0.4586412936099694	-1.032491961316945	-0.8592586266064298
0.35666634648639334	-0.41999120194513495	0.05179366302759965	-0.5863728929280841	-1.0181315899351078	-0.3944904082678448	-1.3367816985053542	-0.7612227616699676	-0.062443225375863	0.7793469492453904	-1.2894883735332796	0.23079670551573078	-0.8518516420370534	-0.6701464536272038	0.2579266777566315	0.6206578125204834	-0.9344608542561496	0.12365129576109916	-0.5469759074259851	0.16532471626613443	-0.57659155653249	-0.2322682966540402	0.06429769207040276	0.2898152732445062	-1.435489815265134	-0.14148617051391746	0.8213851298429237	0.014849578486184766	0.1492396015836825	0.20976720854349176	-0.5785137390870375	0.11737635146029304	-0.33717282937195947	-0.31818094963812316	-0.47975373426151924	-1.103703827096985	-0.8499408764178178
0.3558630797275571	-0.42159019091299743	0.014750686830604837	-0.5692257742808913	-1.0096644371107213	-0.4678545907695838	-1.2590680344518812	-0.7374479236457889	-0.09362881439933299	0.8607271934147909	-1.2570871438716724	0.20411866734416706	-0.8511977272653567	-0.6972867684380617	0.39185496625474886	0.6691673483604502	-0.9746891963735467	0.15061075872509713	-0.5226370661924303	0.20119065109857867	-0.6097560394460246	-0.1852708950687864	0.09629390747396523	0.21682959242873104	-1.4164942449939593	-0.14708658920559198	0.7457078132811993	-0.016254735447820582	0.1630522950824778	0.23851984578593677	-0.5634157158737532	0.05728321051870831	-0.43230022835751136	-0.328948375308845	-0.4586864040958818	-1.1636911969611048	-0.7930407230319244
0.3549511588238933	-0.3983594519030296	0.004952492162549333	-0.5764027657138154	-0.9953643875249945	-0.5490276908956165	-1.2286505492776238	-0.6830325009425329	-0.12365552826760025	0.9411938027355153	-1.2293950863239083	0.1677819975733797	-0.8364535082006965	-0.692993070482357	0.510712760456293	0.7049717214846134	-0.9789096640061995	0.16240422837799093	-0.5265547627849163	0.28192193377070646	-0.6639884864588266	-0.12283180701584448	0.13284053979084795	0.12224298833024631	-1.3923457575340987	-0.13072701509823065	0.6867674508754298	-0.04580642483376694	0.18095892626751803	0.25787347273160804	-0.5862183398970241	0.003051799531812849	-0.5232979816353865	-0.33552196625695363	-0.4647315917705395	-1.2105625463758385	-0.719445183013291
0.35436934723793667	-0.40327692935604037	0.036649008598781535	-0.5837613315540089	-1.0249955030726023	-0.6560724461619195	-1.18957023960242	-0.6249732377771539	-0.18762940599726824	1.030462483107344	-1.2202194533152646	0.13647977486057442	-0.8349966364717979	-0.6817398708592767	0.6334896063628316	0.7038747757898938	-0.9958409048261629	0.17207127623271473	-0.5750112184131275	0.28551331945705993	-0.7188523764410089	-0.09834609646661145	0.12402587893583847	0.03679958659771931	-1.362531626402371	-0.11103166105474291	0.6626042694371176	-0.08384608417101325	0.18023284899262518	0.2747410313355766	-0.6111445692609583	-0.006359857694164836	-0.5562658903943849	-0.3390502207607417	-0.4374353674539047	-1.2914167661791311	-0.6486671227183087
0.3566021826587099	-0.41140136663312876	0.07426549041155617	-0.5817493773535605	-1.0595755894454641	-0.7467926406832109	-1.1396508885941619	-0.6128766138856931	-0.20187749638495828	1.1036411326857187	-1.2182188809594907	0.09390436018063991	-0.7995210114171092	-0.6722759658252012	0.7207849795995667	0.6773507232613192	-1.0189074422582818	0.14826954343160076	-0.6482126193784234	0.3075441489920272	-0.7728765744999644	-0.11280338971934614	0.12588691552428583	-0.04874279709152968	-1.321738072755475	-0.07459989258523489	0.6953256665548369	-0.1391061742579976	0.15398816354878578	0.2992588698834152	-0.6703533973896101	-0.029158693048044165	-0.5335346117216924	-0.32117630830034355	-0.421209237251999	-1.3106444726181068	-0.5418351717462129
0.35933642656565845	-0.40795189582350916	0.12346304321792734	-0.5552221339741583	-1.133568766729053	-0.8212522983118422	-1.1008344477124	-0.5957661219105211	-0.23206237536262683	1.187055898792882	-1.206333690752072	0.05219790940020417	-0.7601274028067585	-0.6504472022677069	0.8082445086838108	0.659058379354517	-1.026301450546602	0.15389069013684029	-0.7020168253448269	0.3069941149896004	-0.7856473913737924	-0.1473640180607546	0.15725646966333756	-0.13006897062423073	-1.294707970539195	-0.024256818923802975	0.7893910967570504	-0.1698354046365185	0.13056095905487092	0.28822007165572316	-0.7038071705436605	0.0036457921196860255	-0.45903352795774444	-0.2997839599800744	-0.41673797515294914	-1.2659132145361445	-0.400940603922042
0.3530775350700498	-0.4082230552017613	0.16031149114805893	-0.5303953783686285	-1.1850628704141268	-0.9110581400987547	-1.0626125124316448	-0.5797844803313805	-0.2448996089189174	1.2656795545874169	-1.2007805346556428	-0.017190668316228924	-0.742377192851597	-0.6262996056706285	0.8511183220893868	0.5863353110695326	-1.0437185503823283	0.1856773355725691	-0.7193678224770876	0.31168734057739	-0.7584444532708541	-0.17044219984482195	0.16661498547914885	-0.22081504240191005	-1.2795716904761076	0.03276451597548343	0.9432241697690207	-0.2269101269934184	0.11606499628148663	0.30200350323729797	-0.7399787572521521	0.06333411232831954	-0.3727862976963208	-0.3205602105086097	-0.41926588389494324	-1.222644673975181	-0.27980323594242895
0.3636589557693094	-0.4156234926820976	0.17822533148779157	-0.4827566570288607	-1.2495318264286355	-0.9834310544554888	-1.032309393758339	-0.6137270279440775	-0.28956471414826657	1.3060800382691309	-1.1692721184526427	-0.11692820164783628	-0.7009264039542895	-0.6212508361904426	0.8274934123905323	0.5322729364192098	-1.0579985605236835	0.2026639386468722	-0.7174709118623037	0.3095560909330833	-0.7705028042704285	-0.22316082143741536	0.15096705019729023	-0.26931266665185993	-1.2817141966998624	0.09430795786675147	1.060014833651907	-0.23861383664168817	0.08103758927316164	0.32107542484612034	-0.7010557161132048	0.13018990566864624	-0.25572826094151235	-0.37452427358312923	-0.412913179791234	-1.1787025120316903	-0.159773307292754
0.40625505662793715	-0.37562272952295694	0.18616526191016894	-0.4317932488343773	-1.2949066911477218	-1.0358888350108835	-0.9584804068827386	-0.6824846912945034	-0.30813859020870044	1.3601462957205972	-1.1207887572476345	-0.17760517163105716	-0.6885032564287419	-0.6248934298746655	0.7795950158604453	0.4846044196320771	-1.0684286109048053	0.2738527815051569	-0.6662153992563293	0.2646298706742999	-0.7467001497290097	-0.2651751711285569	0.09407645290540001	-0.30032232491170185	-1.247614892793394	0.11720734079769682	1.1790430491741792	-0.21665757890154916	0.07111748912535405	0.34896267415392523	-0.6399045028752306	0.129933893740413	-0.11002756454112479	-0.38274274391047747	-0.3593315503485808	-1.1345283852131034	-0.07120462300832937
0.44599403233619916	-0.28085146261908217	0.1889515123191951	-0.3719481994000843	-1.3238207984373154	-1.075000078796718	-0.8548072988977824	-0.7435151168983223	-0.340210625510723	1.3832295062751645	-1.0683744796068837	-0.2351687457329204	-0.6714940030795159	-0.6433409390155482	0.7419543787134971	0.40107863137640437	-1.0730038986543835	0.34890061577103637	-0.5704307467012333	0.17353069885226186	-0.6967177223627148	-0.3040663655097545	0.03945390623713746	-0.2838314684856284	-1.205498532609946	0.1681896158474486	1.3062654588932123	-0.19288739879523215	0.07899569231681167	0.3480230997243135	-0.5194002429626347	0.1685154153261054	-0.02054460310253381	-0.3769584127120501	-0.3300500948414663	-1.1135426229984888	0.030058883971771016
0.5160763910759859	-0.16631152769946891	0.1997089386235148	-0.31555365828005366	-1.338613762381767	-1.1142638587251166	-0.7747355327323517	-0.8179185427334499	-0.38263555951374445	1.4051621721039527	-1.0228919290635012	-0.2743031416558759	-0.666901757996734	-0.6336718776343411	0.7233925156890159	0.33047831815775364	-1.0894806559695729	0.42399096926378077	-0.4775757531632995	0.09666016745017861	-0.6698690083645508	-0.3312984967720502	0.003083342577886733	-0.2576806299195484	-1.1887661415246917	0.20735895298088608	1.4372871868324388	-0.16253564198144577	0.11228289988508285	0.380047798187079	-0.37990656027595554	0.17173278160547464	0.0919450414097662	-0.40935418798205647	-0.26334119285359925	-1.0809645326233972	0.03761440460403499
0.5911135336024879	-0.03601416799364088	0.2293067715805331	-0.31755189149254714	-1.3309226384308457	-1.1357827259701716	-0.7103797258370439	-0.907807661155706	-0.3409791996925339	1.3849569786871772	-0.9574482688269693	-0.3159371151714284	-0.6602181130837835	-0.6486466881909689	0.6852715413425245	0.24226973909832758	-1.1196172956795032	0.4992965125928279	-0.39875350608645493	0.06215666566048004	-0.6292618015860526	-0.37142821123611425	-0.009681459663385145	-0.19341304892832606	-1.1791255048267175	0.21950782798001794	1.5685077823654596	-0.12468428461052708	0.10832414871544413	0.3677825570718837	-0.22167266222856424	0.20069663870598062	0.1656752363321658	-0.45942431840906606	-0.2270766341272788	-1.0740982640151375	0.05874138620309943
0.6429001337732791	0.11701890522612726	0.22761622935237455	-0.2433625553572274	-1.313250575088939	-1.1302211680431422	-0.6337429087279776	-1.035386385463302	-0.310879116457928	1.317448528391607	-0.9061520425709786	-0.3663394824281751	-0.6874839984875886	-0.670071261688935	0.7168573696023366	0.19057876327383047	-1.1751837870463746	0.5473811885979547	-0.2977583832971134	0.042572225348569456	-0.5608021342440662	-0.43209128372134975	-0.042134793933355286	-0.12531969233711865	-1.1467218072807033	0.2267147788899825	1.6383569345401559	-0.09438559310110627	0.14686720262201008	0.3917182579822439	-0.04217727401297984	0.25016622782774783	0.24506359844136094	-0.4427728359619697	-0.1537868741816532	-1.0721911470345067	0.05011914848892499
0.6784917006412425	0.2765747023908813	0.18348532937188805	-0.16893442829486655	-1.2697284043767354	-1.0798162384310217	-0.5610869467697503	-1.1270483327189331	-0.23627269449162486	1.2561407063126153	-0.8596974982225797	-0.4281860797772471	-0.6892911382898796	-0.706196836816694	0.728319019809204	0.13057012901908865	-1.2084455199317676	0.5938614238715394	-0.1735862445165411	0.07281268695490786	-0.4815336096255839	-0.4808080707599518	-0.04368565775706144	-0.07395930842976105	-1.1376777482074676	0.17440711620814556	1.6198766989497344	-0.05047361004863181	0.16349839782781594	0.384604454146638	0.16348260997592415	0.237946673692996	0.31295869643407276	-0.41292159322276145	-0.10569107514042778	-1.046017496877859	0.05736285725091143
0.7207788812721073	0.44777158024813346	0.12017380642876865	-0.11588227410401382	-1.232050657889827	-1.0231964002713823	-0.4975108841713009	-1.1880243801591606	-0.17772153460029028	1.2178182723755735	-0.830900362611626	-0.47541436557129985	-0.7221099703409731	-0.721203542774165	0.748244479680612	0.0903409740219672	-1.2488202657202963	0.6656941459610362	-0.056214733123267094	0.1031954909200747	-0.4277303831253719	-0.5470245395981495	-0.0038448783988928926	-0.02457274638666282	-1.1224900191361091	0.11129852607197863	1.5490391742348213	0.006644653070824802	0.2051680038946051	0.3963401317149647	0.33889894939447807	0.21080491786299066	0.35077560286764614	-0.3768516106339832	-0.056001189483812774	-1.0710045553304162	0.06898619233417629
0.7460826628890375	0.6385512308299428	0.05557771329268415	-0.08360415304308941	-1.1411864376796514	-0.9769647994070455	-0.46251023029152183	-1.2761844743798236	-0.09883382969164531	1.095176661232252	-0.7749814211375694	-0.5266044613242611	-0.7575954604892006	-0.7211438818124873	0.7659517326114896	0.03575795534109645	-1.3056754600606015	0.7095936302774597	0.025382100898648112	0.13838175109203257	-0.4089558359615514	-0.6182275585328869	0.04849347743400108	-0.003567982843293782	-1.1172972018439893	0.029969722167102336	1.4294330598819827	0.0020035686500357005	0.24429649388877853	0.4190181610915197	0.43874698050582533	0.153374929776254	0.38361942408869065	-0.3506384496804319	-0.010435836848663973	-1.1222896209163182	0.044505873271167506
0.7542713061706862	0.8328869429722575	-0.012805699270167193	-0.06381880856856216	-1.0628600405854405	-0.9110000561390492	-0.45000744416278965	-1.3453600439874778	0.012574004903112002	0.960455680636338	-0.7083859434548889	-0.5432003996728523	-0.8279746232545355	-0.7381147460892123	0.7699017136432668	0.032243056789922765	-1.334046304468229	0.7387641105240295	0.08263723773583727	0.18821438407484598	-0.39208967953233753	-0.7003334505686548	0.08550136893247764	0.01333450067553175	-1.1029339662440254	-0.04891242879554565	1.299305298920427	0.04005139188026139	0.2590098779215283	0.41334889514742984	0.5224327986847154	0.05508210679421734	0.3742568242269274	-0.2846495553200439	0.02514546538714752	-1.1776658232539758	0.02051973412420623
0.733164250992838	1.0288994161678453	-0.09096933925858366	-0.09884885671034054	-0.9852326689054742	-0.8534758965627809	-0.454052314523571	-1.4038256328752468	0.09503275323240988	0.8388865462910328	-0.6331097530134556	-0.5351329799295497	-0.9070404853271039	-0.7351250197388293	0.7978478294430879	-0.001363239851819753	-1.3104985220660812	0.7525064645316004	0.12705138007663816	0.23918619113095657	-0.35568294120232474	-0.7495614065117719	0.14097268021375864	-0.03384356051500647	-1.0689547474332115	-0.14702030534394134	1.177216557922816	0.04470078217477726	0.27002410207112915	0.3804901509963488	0.5092109035841756	-0.03050672310758215	0.3678156211871832	-0.19424183506788734	0.03039575210368905	-1.1644052651162635	0.013850106151202723
0.6817901076956663	1.1571427882800145	-0.13560864646772933	-0.12411102500030435	-0.9247111315379344	-0.7897264965574158	-0.5080155649034996	-1.4162404697240187	0.17716494774267538	0.7228522950224496	-0.5914215256274542	-0.5204223409602082	-0.9857903561222663	-0.694515068790024	0.7519008942208916	-0.059103413694589844	-1.2799530779041413	0.7323338162287378	0.11574983440878808	0.3097802918054522	-0.3520837832379363	-0.8089932681663671	0.22451750387229752	-0.0683951999534624	-1.055738756845844	-0.20257508953213507	1.083458045575469	0.05129856835091604	0.32467320356129953	0.37337688108085015	0.3781018817233964	-0.05068151105436489	0.3576952534204628	-0.15760458253820606	0.03355145853669143	-1.139422915594523	0.008287182449508582
0.5990072257840012	1.2333151610636555	-0.18750781520648901	-0.1526492163743714	-0.8891495968839254	-0.7330127322016163	-0.5763216457977521	-1.3890433319042	0.2726756252330421	0.6457005815343135	-0.5480879698981338	-0.4972531506364951	-1.0522421370687203	-0.6615596934867656	0.6589799677517395	-0.09091735194876223	-1.2318621711541624	0.7034518663848359	0.13731408869727313	0.3903420257347271	-0.3673026971383321	-0.8748490619060894	0.3144517742047709	-0.11648856074380398	-1.0491446047396669	-0.29437545774971385	0.960063622374199	0.05751809415234538	0.3324209412376738	0.3458642676086491	0.23685986181438629	-0.1088832777902474	0.3962904207682049	-0.14045946113395916	0.08311312202062887	-1.0693959345311532	0.006977903370726471
0.5114057042611548	1.3022509413350754	-0.235088885881795	-0.2137537152930415	-0.8820989388303561	-0.6720602664655054	-0.6408305586564783	-1.3527776283025248	0.3584047228586531	0.5642418548866084	-0.4976474849966028	-0.47215369596598417	-1.1367659502226728	-0.6751940423898716	0.5560593717094566	-0.09191397850289489	-1.1729586173508204	0.6697368880397934	0.16386762891654807	0.4321002192468562	-0.3376001019784515	-0.905480848673417	0.4295379399951411	-0.14833921954502688	-1.0296230008251792	-0.41725950503845277	0.872755443698854	0.12861743810943918	0.3379565707135705	0.29752041465258583	0.137902906565026	-0.15161032118108597	0.43760148672282667	-0.10004968216195857	0.10992957480045082	-1.0218992449901678	0.028554814356393725
0.41154675694113696	1.3134357335855822	-0.28559835414775075	-0.24474119449030468	-0.8666138198401775	-0.6238558397770231	-0.7112475398472834	-1.2762902096979172	0.40621815570865866	0.5113652999141999	-0.46335026709989063	-0.4304620410573506	-1.2153368840756609	-0.7198091367550956	0.4600953140204062	0.0005643185799741434	-1.1058186227890914	0.6857260407601925	0.19244221032618308	0.47089481382444376	-0.29356642985677656	-0.9386814678693499	0.5336319689646684	-0.23223088286511068	-1.007622096618039	-0.5489973479053856	0.8144182204729393	0.1539027302671615	0.34201299557689663	0.2716566487131315	0.0038840770233001367	-0.1945185940684892	0.45929445292881904	-0.07088901737825096	0.17123609600379772	-0.9721080111856345	0.053563787585134526
0.32452863675030413	1.2990068194800375	-0.32506401579310984	-0.2975660376473717	-0.8638651652248395	-0.5910470437535288	-0.7969405822001752	-1.1677151430608894	0.4225073578123629	0.4930254687834676	-0.4527592494951517	-0.34927090306760344	-1.2542105934484118	-0.7814032695952517	0.3267572429040527	0.03665197531411559	-1.0236950683925263	0.7457446543232755	0.1782892161678118	0.5078196495977972	-0.2620744337986195	-0.9665020365968161	0.676578666512162	-0.292712451875326	-1.0084123639666884	-0.6853419307410945	0.7711162313453463	0.18072596971317328	0.34278828610280937	0.26311149594867145	-0.13683002384388981	-0.25245304542550684	0.5137166756419853	-0.10064039300950911	0.22285041730556793	-0.9358975751882262	0.07991990276261969
0.24630861624036077	1.2716069518192057	-0.35491441997474393	-0.3443889090433428	-0.8536813424682418	-0.5943543729727166	-0.9145168027749655	-1.0904326955645183	0.4170202914314207	0.498600597808642	-0.4232817086462797	-0.24425808365760301	-1.3154112996098566	-0.8203332892473909	0.1910415148412596	0.11366613995964485	-0.9448932578005959	0.7650673960294433	0.136684387923022	0.48106572092037025	-0.22207617106715669	-1.0048467861623043	0.8006437724431201	-0.3237190174092479	-0.9957626523640363	-0.7898328435437535	0.7290931132065046	0.1966466436260906	0.36684673953830743	0.251076652719972	-0.2748067892009947	-0.28763851638309	0.5544581306277078	-0.08687171749021658	0.26895052845003925	-0.8916983968576959	0.1320078404736827
0.17912975293147465	1.2359697134699035	-0.3708049559908907	-0.39613894147727874	-0.8476810669302723	-0.6192992921489061	-1.064878770985946	-0.998964596392059	0.39123456749283464	0.5136591462465651	-0.40839029823724493	-0.12275530426648425	-1.3608204132489028	-0.8900585054049854	0.04236404593568519	0.1638420710945027	-0.8523671988759393	0.7985384498173553	0.11124965138375031	0.45836337366637875	-0.17765084359787825	-0.9864210714028803	0.8579964632953756	-0.30145661896120923	-0.9620095858003431	-0.8794424386198744	0.6757340748222936	0.20731596437041938	0.38714639025410863	0.22741176290426274	-0.3651928306782374	-0.303759782132855	0.5692151939042713	-0.04531114922300886	0.34910258477719147	-0.8677747327067461	0.1549657796108752
0.10911707859797137	1.1985194958553333	-0.4003016903419949	-0.43739424759080486	-0.8541695997315293	-0.6486005083029992	-1.1837032130781222	-0.9037353409045448	0.36018789915480925	0.5651728087357047	-0.42533259451116895	0.007735277357637721	-1.3688361981143238	-0.9624517745144102	-0.11504513644052002	0.206356533041483	-0.7603219696571957	0.7984608718996631	0.08180868984218352	0.450707972194604	-0.11419551245065596	-0.9997982354048627	0.9041417637437934	-0.2629545376136396	-0.9366102039110554	-0.9607560095156507	0.6453731096414816	0.22299034309753324	0.39693793242663833	0.20069343511235266	-0.36987283055564685	-0.29508681663430447	0.5421173622213777	-0.03787378563263967	0.4529208453417561	-0.8581923763482566	0.20065195206380376
0.04782630577226697	1.143248956338462	-0.4191960425447073	-0.46230666789779945	-0.8542637560571157	-0.6736855653638594	-1.2600430276416108	-0.8269261848320228	0.3101842103031172	0.5984934600777355	-0.4623327661381046	0.10348089034836874	-1.3448098508824264	-1.0258114273148018	-0.2725815959833048	0.24072151626347055	-0.6717117590658503	0.7594955413189381	0.055868936064995614	0.4079488125426455	-0.1201282639975364	-1.0114247339564564	0.9396911414996498	-0.23661121367717458	-0.9084031394955796	-1.0377614769252361	0.6010149749733493	0.1797347252088693	0.44024123596694376	0.17406712333901161	-0.36301583242160257	-0.20755416751015981	0.5349176473060446	0.0365505622400384	0.49300136223778257	-0.8279386142241263	0.262149728108477
0.024056248593440608	1.040532336538081	-0.4181391304608561	-0.49557137372930454	-0.8317668496218242	-0.7011890341234489	-1.3296684525030749	-0.7135451962368681	0.2740359654515525	0.623575495162282	-0.5242387758366776	0.17808060934182945	-1.3128890946681087	-1.096892224721293	-0.44290380276956487	0.264799340914014	-0.659946726832585	0.7014424118032131	-0.005155144844114406	0.35121983371545973	-0.09231397124874026	-1.0204820919721849	0.9495420741231957	-0.157341997426929	-0.8486118244386924	-1.1130386059639166	0.5606489203775383	0.16228310839120394	0.5165270702244789	0.1485918637979597	-0.2598066884134747	-0.16845828652058598	0.48759709094235815	0.09466938006525652	0.5512798380892487	-0.8439255697274752	0.31542647687472913
0.013252456924384051	0.9791536872589823	-0.4504554948517298	-0.5270688163122237	-0.8136910483823497	-0.6995147057506999	-1.362003390916477	-0.6333187753838534	0.19357623166086158	0.6073383565028854	-0.5817003601383048	0.2358847631449223	-1.2650071015550068	-1.183066652402126	-0.554797012360219	0.3257229549695785	-0.6384121910054404	0.6418274248967919	-0.04023625143535449	0.29252063023167885	-0.09299228697300517	-1.0458623089983976	0.9685450682019494	-0.13560690874833398	-0.8320718292365983	-1.179023020249648	0.4984731938216573	0.13823145145303378	0.4705805608675254	0.09987318756625477	-0.06479809318435205	-0.136745744626871	0.4343932080619589	0.16550063500179316	0.6366076962288533	-0.8523915151095283	0.3852133032583781
0.020516564522295732	0.966869784310443	-0.4759540795233341	-0.5545182472920727	-0.8024685550135308	-0.6998742552296005	-1.381313561477549	-0.6351479963868787	0.11450089361862889	0.5843664988300152	-0.6308414160876785	0.26032975491454907	-1.2367414065373104	-1.2224956721277564	-0.6576653077277299	0.362838267439885	-0.6287632478125382	0.5687971119171243	-0.1151576824140815	0.22453874032308732	-0.09072297602578384	-1.0715295397874267	0.9424945980341078	-0.0990670883609881	-0.7748905880500518	-1.2298062815379245	0.4558082173279071	0.09685341063232876	0.5010310206958689	0.07833002241872156	0.011042309550803205	-0.11621867827825669	0.36498588831032597	0.2239242730696982	0.735570091936739	-0.9079786540031056	0.4236677484049677
0.021637738572305953	0.9636601426903166	-0.5178043448274864	-0.5368607078929589	-0.7741893804385908	-0.7001917257726216	-1.4248689297304606	-0.6571751806534188	0.06411177503835877	0.5283906603680257	-0.7013716399689264	0.2986957832092543	-1.1688094035378769	-1.2141686751840335	-0.733950230751382	0.4137297674139389	-0.6041961765673497	0.4980135859931969	-0.18088257387974513	0.19104380206839128	-0.14192409501909045	-1.1109703501190553	0.8962038672604299	-0.051463350265659034	-0.7178566341459368	-1.2570606253860943	0.40037702893730776	0.0021306591666119534	0.4968245445408681	0.03844028316874611	0.11235535242816024	-0.031719620789092226	0.31093033490454425	0.261657454327403	0.847029909413817	-0.9430150946863568	0.49169489588571
0.02118274228694709	0.981927856282638	-0.5659582637804316	-0.5344320930249482	-0.7828281080364865	-0.691445694090981	-1.4425739651994056	-0.7098691316778032	0.014158602799555293	0.47470809247376006	-0.7521945266885461	0.31373431415902814	-1.0979804101234234	-1.1948556627036904	-0.7509943989034993	0.37457124741669	-0.5539230107471409	0.405815640514395	-0.2545653849121077	0.1496869828600814	-0.2149478964263925	-1.1360024059416536	0.822678908102487	0.003477452985324625	-0.6675139158303156	-1.298863940929561	0.3586733423286125	-0.06901553843714595	0.5070080063966527	-0.0003557207405073787	0.2782964071033464	0.04384274897252686	0.29438741070745006	0.27618329766832844	0.9356778483082355	-0.9707431629054895	0.5214379113041232
0.024194037333861707	0.9801391408863818	-0.6211473222642355	-0.545790784220249	-0.7789153178912392	-0.673454544491784	-1.452238309912185	-0.7949880767494789	-0.03262759878288254	0.41754963343780566	-0.7599971418523472	0.31686364593802435	-1.0441434678013377	-1.178490169929399	-0.775202235587028	0.35022728983132834	-0.5157900913592651	0.2875036973179309	-0.33205226821579387	0.10558892219543461	-0.3092781772942489	-1.1207934731782692	0.6947699756582489	0.016210647417995366	-0.6138566671704438	-1.3462107975413704	0.339085113979111	-0.12016013908287031	0.4521237543724756	-0.07779987244917627	0.4400186018553166	0.13550768513312944	0.2710194690218576	0.31837303756124197	1.005518444560914	-1.006959308481513	0.5728146871425439
0.02163432045705125	1.0028680009215314	-0.6320593106765134	-0.5725142377274061	-0.76985427012388	-0.6531138874513609	-1.450659201332309	-0.8909348218954884	-0.04376109943066707	0.3214245749837218	-0.7937629638805814	0.32045898407220025	-0.9848743821872145	-1.168087567754933	-0.805490129338917	0.2790517827672374	-0.4811962188739002	0.2242358979115356	-0.40189443257236845	0.10080509362903782	-0.44412212031406895	-1.0840402113725156	0.5610102164582874	-0.005824288402224082	-0.5829448289338043	-1.37890558452557	0.34004028015073146	-0.17503358601518043	0.37607354912883073	-0.13911775682347302	0.5602127032600166	0.2437683175694488	0.29637642295394534	0.27220566771564253	1.064835896197453	-1.0496794705042558	0.5715001156416359
-0.0008594576304766247	0.9753429827784293	-0.6326442101533838	-0.5479518398231404	-0.7680199739494694	-0.6115498098944281	-1.4416009740490794	-0.9406691910162717	-0.05785162609720349	0.238350949426741	-0.7851462847562647	0.30290317332606576	-0.9130849074112349	-1.121314057654264	-0.8240626597504438	0.16245940048556576	-0.4530673811650073	0.12735384322513382	-0.45298946502850057	0.07612897792528518	-0.5587702003197967	-1.0822470745213857	0.4415292190800348	-0.047026098569392064	-0.563624970117712	-1.4365622343686493	0.3861573669691343	-0.18204579624558148	0.30087878936129425	-0.20224260292242432	0.6657928084202032	0.37735266183033367	0.3440700805892934	0.2128518590894098	1.04319905810225	-1.0796398073768907	0.5605702348686481
-0.005064642292496041	0.9426531659911633	-0.6038481544368551	-0.5079418963130243	-0.8027205914854474	-0.564926950067367	-1.420498978221461	-0.9770250213890839	-0.03577285932347118	0.1888944940022452	-0.8155667610847175	0.28470200520729605	-0.8624092431216905	-1.0699266667884217	-0.823408169837817	0.0735109421203595	-0.3918490528979622	0.05137285910031454	-0.5000265007717495	0.06776338165153076	-0.6676854075976896	-1.049234220629709	0.34427502588430314	-0.1186078290899247	-0.5302271619756307	-1.4881749127303627	0.4279999686858552	-0.186319247550609	0.2348545048766392	-0.2460268917583416	0.754656954490431	0.4906414433944316	0.3939964955401011	0.1545055875127582	1.0264319846318233	-1.0970364813848996	0.52603688647078
-0.014575709221385411	0.9149655373574923	-0.5531724234440508	-0.4733323049788095	-0.8634024989315321	-0.5163759762911704	-1.4195455069553238	-1.003308807461177	-0.010763527613929059	0.17833727353280404	-0.8563483256322957	0.29262618290599385	-0.8141427315635665	-1.0272381187454775	-0.7958409596258581	-0.054543158412879864	-0.33158477086728216	0.041567966185228344	-0.5636341237220662	0.1268836561524062	-0.7169272454368005	-0.9917909401114366	0.258095909145308	-0.11157304843846635	-0.5015661042857519	-1.5553148347406103	0.4696263101313847	-0.14707032635545908	0.14696625433776356	-0.2930733188525771	0.837894051804178	0.49973967315154627	0.4157628172503527	0.09815758423204761	1.0827744140685445	-1.1448994668817636	0.4531346758024565
-0.03169372715753731	0.8863335334009763	-0.5097368206899014	-0.39953596080683107	-0.9332976166691852	-0.4745710419109006	-1.4316483356621297	-1.0464870833586215	0.04706897332023451	0.16307087405924314	-0.9188682463117358	0.2863210327150673	-0.7814822783043629	-0.946542701186354	-0.7581010243446396	-0.15616244737082768	-0.24875263746738652	0.0812042532549995	-0.5896719642307477	0.18323332476722543	-0.824856450835146	-0.9284194389083321	0.15786519424036624	-0.1272123743277635	-0.5083231488581306	-1.5814449477650783	0.5307844352634519	-0.11349974767930973	0.07220313446359931	-0.2972276716909489	0.8187108482594543	0.5239797957755449	0.46950093191444225	0.071921106210599	1.1729468004649763	-1.2203279683059787	0.36558331927562343
-0.03598491288922751	0.8270610816021027	-0.4797476962494799	-0.319283379551872	-1.0215406760153674	-0.47011739982329664	-1.4623230828997962	-1.0871700057490494	0.11655096601954847	0.17346918348758622	-0.980418758276066	0.2985736683387372	-0.7792680932921167	-0.8600423740999215	-0.6972554068094537	-0.26298802277054967	-0.17477439642596632	0.07747161884797926	-0.627338192751077	0.23363352420286504	-0.8437615721018601	-0.8465203010642496	0.011663717733265489	-0.12184605303771472	-0.4984098489834638	-1.5798005936648774	0.6162198891834973	-0.11054421728139541	0.0469846926753195	-0.32206802070387186	0.7849236653333616	0.5367560635682698	0.474559972788378	0.08579697301546538	1.2266050061529732	-1.3133494296331207	0.2616750713496065
-0.029620414530787474	0.7451228473138711	-0.4245452718901649	-0.25856009541521424	-1.111786931937832	-0.46161279603626626	-1.4571337967647242	-1.1310305261989568	0.1563851194472632	0.16248820024188465	-1.0781356354794536	0.3266732698004152	-0.758448513624528	-0.795780621059605	-0.6265812520197735	-0.3464712933536525	-0.08479188096653736	0.11924228583473928	-0.6482449827740335	0.3152218390576593	-0.8418290753790272	-0.7472039167029683	-0.08516435983756528	-0.10963265746868119	-0.4927550006784515	-1.5660439701235345	0.6699769075707097	-0.06753191889870283	-0.009935338142421762	-0.3614770046568277	0.8221894316421962	0.5519582315242214	0.46147954878028086	0.09465200991114583	1.2104615094348028	-1.3834463030021318	0.14572243940724233
-0.02345426359624833	0.6536991429697678	-0.37041863836607875	-0.21928431623393624	-1.1786176347674862	-0.4499062106516608	-1.4400824271611736	-1.1629223121421464	0.16198344265421044	0.17147876512137455	-1.155875560218324	0.3153928364674569	-0.7648320218746878	-0.7500727176019572	-0.5867071736844641	-0.4403000727567921	-0.008209103389335065	0.17029613278297068	-0.6943739050393035	0.3938066337748673	-0.7848378319358469	-0.6771772939472906	-0.16257726442670523	-0.11591853453849184	-0.5386068784480303	-1.54599779350925	0.6954435680070865	-0.059277513192850274	-0.07394197503125555	-0.34858340205482585	0.8129830237889178	0.5531184820744093	0.4079052091056464	0.11830848444494142	1.1641548783413995	-1.4398425833640502	0.012025889100700238
0.0038394125120246674	0.5798118306923385	-0.3449474866061794	-0.15236166105613907	-1.2363955896038277	-0.43369334693912365	-1.4505771177167461	-1.18371692470062	0.1781235004722424	0.17488095838893156	-1.2393892353923512	0.3223372035485082	-0.7918644040376829	-0.6945068689472749	-0.5881907042687279	-0.5185989055453034	0.054774927899098325	0.2002118914368672	-0.6991028497531374	0.4594442112465316	-0.7228024104562502	-0.63684292516102	-0.2486412944385114	-0.09182546325451349	-0.5561582477479495	-1.4809267805676598	0.7043781990326357	-0.02197065198846689	-0.08261611994042618	-0.36593239755595147	0.7609354028925808	0.5234122652393176	0.34116454386846284	0.19748364067346122	1.1269494073315371	-1.494742948242713	-0.10361607766284733
0.03202519735403013	0.572132103309222	-0.310352823280495	-0.1227059866864015	-1.3147338830408408	-0.4357958284844491	-1.448797805196474	-1.2174334001332017	0.22726954954249473	0.15043571899805835	-1.3517087588877594	0.2926950639520366	-0.8148676441803235	-0.6476313149343603	-0.6010737380820605	-0.5668362051898531	0.11725958101776901	0.20889976725097678	-0.6775766343036534	0.5121451717662445	-0.6406351407535188	-0.6219354635011068	-0.26465589322620114	-0.05205367064391682	-0.5769311522541807	-1.3913925975746129	0.7006315514041912	-0.011761703817798804	-0.06340949080876544	-0.39766258795928366	0.6986657249284232	0.4907711785619232	0.2578186638022264	0.22724130554420247	1.0779693024935433	-1.5348655698485278	-0.17492837856913937
0.0694617177279759	0.5403634621805706	-0.3121306556313767	-0.09889549892206202	-1.421476354871924	-0.45279496717028184	-1.4275571681401316	-1.224363594981987	0.21655581789228825	0.14252471282167742	-1.4326130730329238	0.2426972492972165	-0.8490569315025415	-0.6190990356786692	-0.6176949900551894	-0.6082015924163	0.18394502747808356	0.20349677128227933	-0.6388903299047055	0.5519517797303949	-0.559681205791526	-0.613210207190588	-0.2820824096669659	-0.01375173284520222	-0.6053710652507719	-1.3218316117606177	0.6840975251302867	-0.005448234088462045	-0.054908498200077385	-0.4004832765285141	0.6294498076858475	0.4144115786729131	0.13772049927599198	0.2920130418838793	1.0599837677004569	-1.6022645554849149	-0.2231191897933622
0.09464964781022103	0.5629186439954265	-0.33388009031086974	-0.07514616102737456	-1.522261018342249	-0.47185019537463246	-1.391513952240739	-1.2567452878990122	0.20998384711073018	0.11732407022094922	-1.5015370752365007	0.17323728541358938	-0.8847093355101927	-0.5690591052896499	-0.6186044609964564	-0.6100916593901348	0.28739525494148843	0.2107293529715955	-0.6078396995947462	0.6301793352277604	-0.47516025418278085	-0.6170487496369778	-0.2539109332219304	-0.02693189980971642	-0.6328037491428702	-1.2158040764050058	0.6373953574304526	-0.03911492781478128	-0.04522725521044598	-0.3986918041669854	0.5722249862505886	0.34520682349094833	-0.004654783669294449	0.36483287296487926	1.0922909094244992	-1.658535631262589	-0.2409724407779667
0.12177170228632264	0.5540567979413431	-0.3799407816911626	-0.06266898063061947	-1.5989481639521717	-0.4803298523639632	-1.3827850604394607	-1.3005554581974468	0.16467585784354394	0.08272464560979578	-1.5129789703969112	0.11744579095767489	-0.9395899959205357	-0.5571386667032044	-0.654290649967141	-0.5839057326274834	0.3686091963621042	0.2233566890687062	-0.5926691300341533	0.730480625026124	-0.40135173589762435	-0.6435784579682987	-0.2137921211728333	0.026612758597157348	-0.641872434478713	-1.0782795435259958	0.604843360863728	-0.08661493354946648	-0.0628252987688572	-0.3853506174746583	0.5478536546798763	0.31417070703170596	-0.11798146277564632	0.4246308027386701	1.0705010463594173	-1.7181122587500877	-0.23835592608339082
0.13485556063477502	0.5657541112144802	-0.4325223550642095	-0.05665804449072672	-1.6547083514977927	-0.46823621290458295	-1.3840768763648676	-1.3415248729497575	0.07619721314497449	0.04025106375932784	-1.48297948074701	0.013636555047887123	-0.9785867547189413	-0.5079633848355324	-0.7035786108120492	-0.5615890320308622	0.46046838725686295	0.19098950318700586	-0.5645283250719477	0.7859386441945097	-0.3139501186957998	-0.7103611805489589	-0.1402984108683158	-0.027017546226814165	-0.6518731714806606	-0.9494928500114213	0.5604214111110168	-0.1667014813452757	-0.10501956887417871	-0.38912781823691867	0.5150572305811193	0.3364152765609615	-0.22178667047357833	0.4765960641260527	1.04676381303182	-1.737404336273323	-0.2258322911917438
0.14509378321461058	0.6149005778974057	-0.4616100191263543	-0.057008684337913305	-1.7073777954077407	-0.4575837048637642	-1.353574805025793	-1.3891636687662223	0.00814953141875883	0.034088079035020216	-1.4112025445988925	-0.0686837565153631	-1.0269720349567735	-0.49613430493491906	-0.7440439110921997	-0.5430948702210904	0.5654042451656179	0.142303440191374	-0.529403042384935	0.8400124515351315	-0.21163760855425293	-0.7918579208314723	-0.026621846961510744	-0.03500119728158023	-0.6624232911149248	-0.8652705273399462	0.5244830010148588	-0.24961806038996812	-0.1759327120057049	-0.3999457212200329	0.5542365212917698	0.3759872349368428	-0.28292654894975866	0.4169323224857956	1.0148564490415857	-1.7325305928783767	-0.22651810089228291
0.13919398729899896	0.6951157284266477	-0.4835226489547099	-0.05811247836126747	-1.7558885914212048	-0.43947465910314704	-1.3724475299770988	-1.420977411974628	-0.002045202172838273	0.019631204647629817	-1.3315114035726572	-0.15084214037448096	-1.0498722641450098	-0.48973748729045746	-0.8105968854793193	-0.5162782714870415	0.676353404317328	0.15781859241752902	-0.48782744206595885	0.9402050587925614	-0.12999317095172572	-0.8866425782930728	0.13566791190861355	-0.04540925091268965	-0.6551936125554763	-0.7953081546321726	0.5062688141483378	-0.32133942200171456	-0.2175043202884313	-0.3942759440758392	0.6082844794038372	0.4007299643703554	-0.27045841277132776	0.3042159709865285	1.0740414065583712	-1.7059504442690052	-0.1948863229251843
0.14373391508214195	0.7370888163613559	-0.52651216890037	-0.052316733049133514	-1.754011920289295	-0.415707796092628	-1.411706521669107	-1.4093782475797239	0.0233676610515674	0.017699514274867788	-1.2177982293851866	-0.2475418913838685	-1.119308698313128	-0.4769678937609635	-0.8542651784416346	-0.46711049642717783	0.7739363189447929	0.1467578698028375	-0.4481482540894349	1.0956958850153207	-0.07589056146995546	-0.9644990550011799	0.2858513190016213	-0.08334970796036377	-0.6891508665357096	-0.723397346844062	0.5653986588914417	-0.44167561862773663	-0.2715712712528662	-0.37458338010176806	0.6034867054991583	0.44449505378716003	-0.263710937312732	0.21621836514538306	1.1330529357759604	-1.6926895064737462	-0.1694584397839706
0.1379958992064769	0.8007716818327278	-0.5780624751415296	-0.0623648412116127	-1.7732614017988335	-0.3931086348239141	-1.446078535176041	-1.4350356777674889	0.06819273555506493	0.003908799577875734	-1.116775309423011	-0.3060264400060172	-1.1896252353507324	-0.48702218854151924	-0.9005074430172337	-0.4215387984132323	0.8576710981115807	0.16967955077883481	-0.3894169550863584	1.2511320000453445	-0.07169812835087902	-1.0170138565312246	0.4026401859032699	-0.14918552190227138	-0.6760271528202874	-0.6830999561546012	0.6555545972813175	-0.5300896922143444	-0.32254532824605014	-0.37794764478069587	0.6205949006665328	0.4719047814944542	-0.2400449609921888	0.1350977021212584	1.2018861176436035	-1.6800048240871401	-0.0962809276074558
0.10443062653268502	0.8403894717456646	-0.6251587370273987	-0.07350893615529944	-1.7946273256905507	-0.3618292202672546	-1.4540881943214452	-1.4414593500924524	0.12319696769451949	-0.003389593019780841	-1.0396376148883908	-0.3263736700661083	-1.2621134141846972	-0.4885249053581246	-0.9178313996637406	-0.3040040008921524	0.9203616760913487	0.21765283748380995	-0.32955089553567185	1.4463019322844555	-0.0878638049388745	-1.0476314703646001	0.5678974279640302	-0.2043825795866671	-0.698927754658415	-0.6389138041306041	0.743098805172311	-0.6498232397260149	-0.41080241021883657	-0.33695411090796856	0.6240340236793136	0.5277882928486294	-0.18950149003630384	0.013848860601799712	1.298029793406322	-1.6548617234396557	-0.022688180811610954
0.05066560190447773	0.844362361034874	-0.66438369021044	-0.07015374297069685	-1.8074264994693081	-0.32798900189848734	-1.4419443238068583	-1.435755684933557	0.18133557524726016	0.022938972513955533	-0.9809455421526618	-0.3077468857779152	-1.3391686028398477	-0.4886895646971503	-0.8837288604956111	-0.19554839332160665	0.9769893979769805	0.28628633017872024	-0.27706629092255963	1.629788786689274	-0.07540455796287569	-1.0646424039879734	0.6718082936002426	-0.2365337482564985	-0.7224038617789508	-0.6455601455535716	0.8408783607596619	-0.7566269555177499	-0.47544676509728745	-0.28067183154988523	0.6921796542720159	0.6006449459008992	-0.1522525713629802	-0.06381334874659997	1.416402258856058	-1.6183761034115018	-0.03918274942700144
-0.014035224583644229	0.8475741310645626	-0.6874799712982709	-0.07427186882221629	-1.797709769552176	-0.27227453712887406	-1.4439263428167814	-1.4378381671984926	0.21995011330665518	0.050377036512166976	-0.9270148220492681	-0.28025396398827807	-1.388758754515385	-0.4700679932179982	-0.8624239855661999	-0.07673806562343351	1.019097640747676	0.3590442753076182	-0.29473747360179303	1.8125968492733064	-0.0583123409329591	-1.074976928217175	0.831090078400714	-0.26358110915786526	-0.7326888001739464	-0.6422633285270327	0.9204314887098326	-0.8501344701024408	-0.49915129653206486	-0.2578671949477806	0.800474086511187	0.7526127282123694	-0.12150379173014887	-0.14134277641586532	1.45788350256595	-1.5927330320345885	-0.032235710327541814
-0.06303193973548207	0.8298759798711443	-0.6874041582994708	-0.09373705691113018	-1.7949044459240344	-0.2193394724862161	-1.4422105950475856	-1.4296869811764794	0.2371233561359169	0.06227118247953768	-0.8803908106958573	-0.217687721660231	-1.4420782638732552	-0.47688041274379744	-0.8132182977058383	0.03589704967588386	0.9865044830891018	0.4366616522409735	-0.3082018250149374	1.9596923673143472	-0.05329293849555252	-1.082095390947313	0.8999769442081714	-0.2487073065702226	-0.7421246642609893	-0.6459928093481646	1.0029989147551193	-0.9366232255947539	-0.5348363262931881	-0.21116202232241163	0.8977329709787198	0.9516768990138058	-0.09668033237448943	-0.24054026169571618	1.503757838119446	-1.5824393092699958	-0.07233315852091075
-0.1159749527897804	0.8030354582433155	-0.6581781157943717	-0.13718067765695124	-1.7672915587657059	-0.18577231635492533	-1.4233098415446246	-1.3914817897400529	0.2435798603737286	0.07064337613388666	-0.8499762704997836	-0.1995012760210425	-1.4586604291372163	-0.43104437098248105	-0.7494036110950997	0.11843876152757818	0.9374198031689902	0.5406330812960527	-0.2877019837278786	2.0832855734230624	-0.0654082064117728	-1.0844652571877396	0.9665831700268436	-0.24717272542300509	-0.7738238214285089	-0.705065607755876	1.0667325938833316	-0.9949175625723935	-0.5364095681523273	-0.18748948154515926	0.9712464260513887	1.142720710161818	-0.06194353198872764	-0.3416960003170145	1.6043842528539554	-1.5593002118546888	-0.12668442260606533
-0.15072417997197812	0.749697642313694	-0.6480650123347684	-0.15748225143496689	-1.7351746608907945	-0.15922610581612082	-1.4026623086617058	-1.340452414723376	0.23535948440254323	0.056482444772308404	-0.8430649847614944	-0.15058549266961468	-1.4825067384120358	-0.4213824152768389	-0.6818844091719799	0.2092534328623822	0.8585468901323029	0.6508590041089765	-0.2611428045241639	2.189118158589854	-0.10010676763161683	-1.0693056215859291	1.0091791256339175	-0.22407308188648897	-0.7805420080244521	-0.7104272794380033	1.0851525242088407	-1.0322833457869756	-0.5347457341017864	-0.12249919242975091	1.0247698647842782	1.3571241350724725	-0.017554186096026048	-0.4440021124891377	1.6905677883688803	-1.6034682170632144	-0.1701569659987862
-0.16311097820691434	0.6980466335304797	-0.6582812302372482	-0.22235919878194696	-1.7133052173735137	-0.1327638277262047	-1.407324057413833	-1.316010940693691	0.20782372066030258	0.02644250035844494	-0.8320433581991056	-0.09316958371688924	-1.4730366890210083	-0.40257620308526854	-0.6494707916774217	0.29270321244405206	0.7472921888721044	0.7377532661765225	-0.2817621521764987	2.250323196872754	-0.1216608691601212	-1.0516809857020788	1.047440676500618	-0.1949564664353164	-0.7623578004244927	-0.6914682647279373	1.0881018909729177	-1.0690102156379568	-0.5232047992956952	-0.09393298986492976	1.0313208932804683	1.5946970661747355	-0.0005050169377221342	-0.4956996610313394	1.7376418396862252	-1.6372465550417643	-0.19977762355787307
-0.18784845874201675	0.6169049352368874	-0.6471770361528675	-0.29165357246436907	-1.6662316655659868	-0.11429797137456724	-1.3506333086315214	-1.2851991654996042	0.10908238549803577	0.026176497093999107	-0.823919665294453	-0.09745128590411525	-1.450079647463733	-0.3647591673015436	-0.6197336520708765	0.3380704922582853	0.6187010874360626	0.813817219622029	-0.3017309019990996	2.302751440748221	-0.15195613682498366	-1.0020038567752372	1.045291993269032	-0.17058527072748766	-0.7552762000951457	-0.7288870221387789	1.049477367228276	-1.1031790656887437	-0.5531506223395382	-0.0701423050638349	1.0086858179880531	1.8513492487998964	-0.020695365369308095	-0.5255907975399764	1.6481828046910454	-1.7189712265926282	-0.25601475406071583
-0.21695657361602874	0.5660228569762881	-0.6454236523985355	-0.35634130738745134	-1.6583238252927075	-0.11898410333995413	-1.3236373087986366	-1.279909378585819	0.001465161173523244	0.0382485543356417	-0.8323885634457554	-0.07309641978217303	-1.4019727830666682	-0.31928588897695176	-0.6289774001197006	0.38193523137391927	0.4889734542548858	0.9146952772946271	-0.3326782319475548	2.2875255644970327	-0.15395954532985	-0.9869440953267311	1.0385163323806115	-0.0877684769374393	-0.7183068837795064	-0.7728339637917359	0.9645326091282435	-1.0894039752522229	-0.5864298552430732	-0.06372731176925317	1.0409328323204257	2.0226838843384374	-0.047531400550371715	-0.5417835989405182	1.5398455892451521	-1.7956026008492318	-0.2678183255197278
-0.23701655690288553	0.47752358737094686	-0.598419505497336	-0.4012287419591356	-1.6152604476459218	-0.1135321309845084	-1.2711062973879088	-1.2273206593780144	-0.13314778024591623	0.10265070832829534	-0.8172446280504385	-0.06892627377123375	-1.329583915777031	-0.27773505041634144	-0.6879788397824278	0.3960749834440659	0.35752953448212926	0.9389947677344261	-0.4186429698433559	2.236749847329432	-0.129286396769137	-0.9630399016796011	1.0112283479685242	0.030401266849799095	-0.6796547087215113	-0.7988071131102672	0.8490091878347933	-1.1044829222196475	-0.5796552180564574	-0.10113125531758098	1.0027248737934384	2.1291533113531265	-0.08337211808578741	-0.6121180835686015	1.4298245890473589	-1.8814499413298305	-0.29332067010002394
-0.23503301817113495	0.40399665740062607	-0.5168533518292416	-0.4336884831639557	-1.5686738159158629	-0.1454631303491695	-1.2480883498506983	-1.2162763536523458	-0.30185288023351436	0.16477225857534203	-0.7933923385831794	-0.12068005114021725	-1.2340173195027904	-0.2717122584372437	-0.7944877924356388	0.3896680984532132	0.23362810298940487	0.9543423143556868	-0.5210382378855021	2.145550019347122	-0.10028762950439556	-0.9548260465390699	0.9686947356836664	0.1488961150403468	-0.6469202598399183	-0.831258056108491	0.7566452180980127	-1.0988172988092728	-0.599470664992731	-0.1326647472812184	0.9520796137372644	2.264759161730835	-0.12941470198891253	-0.6203161205018517	1.2597451775567932	-1.9677920727159595	-0.3366554635057343
-0.20001703933965462	0.3235848375709973	-0.4326000392855816	-0.48756988813017327	-1.4946813302801114	-0.16954618274939387	-1.2580700178090054	-1.168052992577276	-0.4770078090493632	0.24796391588386207	-0.7475548264723506	-0.21790858331801974	-1.1460459204006987	-0.2456358716203379	-0.948525836679415	0.36382422610994664	0.11754965684495795	0.9441942950683597	-0.6499899628630125	2.027863756899597	-0.06515080802637618	-0.972339858611613	0.9352459784158279	0.22337757065667052	-0.6157077225382107	-0.8395012570785718	0.6328870063814555	-1.088397686704551	-0.6114071431697333	-0.17591483200933083	0.8560197174339399	2.394458472580686	-0.17127691491403577	-0.6202235952627775	1.0827213590362796	-2.0516860309706555	-0.3449594208336991
-0.1514160193981387	0.29911068169466526	-0.33903032149011436	-0.5160679227461592	-1.413609137381623	-0.21016821061522356	-1.2810754525999413	-1.1014190986159937	-0.5906906352500461	0.30181978893526656	-0.7101024747486526	-0.26759120284668136	-1.0622532692240976	-0.22134306279630497	-1.0827662163485912	0.3365546013182275	-0.006585799047381535	0.9097781429067615	-0.718733254432862	1.9637994370781424	0.0032589733121972443	-0.9703212630880701	0.8322409014624601	0.33133262981916267	-0.594140450047198	-0.8302346064096342	0.5747835159786511	-1.0794676892753352	-0.6396157652474631	-0.1917665792083035	0.7351392484249593	2.4652120849570007	-0.20370436282614657	-0.5978844996826487	0.9623857553760894	-2.084828663288995	-0.396562006682844
-0.10317625876806895	0.26891544605093576	-0.29307077253827873	-0.5748257668315356	-1.3443166293496929	-0.26789726830989113	-1.3163794154494206	-1.0569317187802432	-0.7165022596500765	0.34102130032719197	-0.7253913666668999	-0.32600442401541263	-1.0175058215016712	-0.2105336740522929	-1.2470327791437017	0.3411407657104949	-0.08868891322134662	0.8699120691705053	-0.7825851523556756	1.9012322144397362	0.10120977272845408	-0.969187997185276	0.7932519533575412	0.43962148247207394	-0.5928150595701143	-0.839425960835872	0.4876745576762443	-1.0384932287293045	-0.6781538110645755	-0.24736038562744875	0.6018239062172516	2.4560562899446783	-0.2192248076042503	-0.5629033516305232	0.8724619707953064	-2.116765809318344	-0.4592220794829121
-0.04760212247450087	0.2426200101120423	-0.23950902035357663	-0.6109563296805468	-1.3081116316577033	-0.3287910865291196	-1.369180201669832	-1.0388751474588878	-0.818051476545423	0.37529138756331676	-0.7508315236734909	-0.3552355182447845	-0.9939573147380465	-0.261199651856855	-1.3787280116985208	0.34279428774143544	-0.15721316764365528	0.823673007381388	-0.8611428350537258	1.8153306680994277	0.19938703451188375	-0.9611779019078753	0.7214085095285975	0.4912299103618885	-0.5985096102416427	-0.8300463658028837	0.3928152412768931	-1.021570306804154	-0.703704636879056	-0.28796103382088956	0.4520764160419982	2.4044137434390693	-0.2810616851115392	-0.4863124978634786	0.751006498525342	-2.1468929600651485	-0.5082152072003164
0.008997251692708116	0.21922968295308443	-0.215326952508536	-0.6609441756314395	-1.2829075233674572	-0.4140462792530342	-1.403518180506899	-1.0447968287736629	-0.8368075732452068	0.39987884082068	-0.7724256413629519	-0.36611774006373093	-0.9862590185303004	-0.29461662894115886	-1.442962267976541	0.38367126025632403	-0.21418311330135859	0.7577119602943624	-0.9353878552653263	1.7882548448761024	0.29515508356697684	-0.9637743454870735	0.6682507221631503	0.590381039191901	-0.602995886805856	-0.8173873297993648	0.3590274527141889	-0.9935646043663224	-0.6710059595683096	-0.3505418664500564	0.3116764197196999	2.3496182079225942	-0.32847560978947005	-0.44446366836386525	0.6330673487819796	-2.172062195278664	-0.5864320608173317
0.03395813508145792	0.16870596501050916	-0.20390576367957677	-0.666901371235176	-1.2689509922075957	-0.5030938736435862	-1.413956813959161	-1.0297919801331041	-0.8732246386439309	0.4259863127320195	-0.820631392635174	-0.367733885703615	-1.020342035893999	-0.3267377551922151	-1.4565208948419017	0.41924660211555703	-0.2589004605131124	0.7017290071293448	-0.9838246048304582	1.820529474845546	0.4073561379233911	-0.9497619117164255	0.5602764389241941	0.6309658063561316	-0.6402253661184493	-0.7918700123501037	0.3343821686233031	-0.9274707916611717	-0.6733160604490644	-0.3805839605127209	0.20298920502876033	2.267481796187488	-0.4000490338513563	-0.3498089334906903	0.5038193349625544	-2.203053434830273	-0.6793067185484436
0.07575660907142032	0.11922891375434877	-0.1919248558067586	-0.6661942829892353	-1.2711047835729883	-0.5788860058614221	-1.432388589731744	-1.0102002326933275	-0.8905656687945742	0.43445005296439165	-0.8532023765340047	-0.3234267081712672	-1.047001129963992	-0.3830698841738855	-1.4242785041485515	0.49299635166652706	-0.319824966347833	0.6290642604154655	-1.045017369153412	1.8034179275992634	0.4734277053650625	-0.9516283780953962	0.47869959830058767	0.6787165372962825	-0.6914051742815427	-0.7281207380688375	0.3281050295421415	-0.8429718371859616	-0.6090223994270488	-0.4099586544407005	0.11220904551799585	2.1685593859766796	-0.4431758615825223	-0.26772100135635585	0.39528490858672977	-2.1793439681698334	-0.7326749152236283
0.09075362199910403	0.054106285634478626	-0.14519963938958397	-0.6681893146378726	-1.2662226720386742	-0.6450629847622618	-1.3881315066677433	-0.9475087555924043	-0.9228884829962954	0.40615179659154377	-0.8624838067406919	-0.2906719017228362	-1.0823688115175067	-0.4723375780490442	-1.370041399940319	0.552241215171082	-0.37074607338233917	0.519251756212752	-1.0750317753076526	1.7926901817963135	0.5432023342764872	-0.9506231426093429	0.35572536015874767	0.6919983960345155	-0.7815283651956536	-0.6823504689387991	0.2887215647042023	-0.7687396880360121	-0.5610461784014611	-0.4382160921432118	-0.023580461886285507	2.1720597128083066	-0.5260263248419207	-0.2166476885810261	0.2814158404797182	-2.1671395967264973	-0.8166186106165286
0.11395904523344888	-0.0064635680109010555	-0.11606991883324953	-0.6595328348104024	-1.2907724814748227	-0.7213316947423662	-1.3566123993114556	-0.8723334619351911	-0.9271463117969387	0.32323938513422734	-0.8825705297821843	-0.2537454618477827	-1.1100912657816415	-0.5400829286045569	-1.2425925798641513	0.6154398119213933	-0.4006255261830708	0.43668163248904557	-1.0669855886202946	1.8288629842481967	0.5822447677903341	-0.9593868033047726	0.2676763949774433	0.6548113932937732	-0.8740819352201455	-0.6183192391887136	0.26747227908551674	-0.6664170621102643	-0.5388555573201856	-0.43595204368631413	-0.12229464479799153	2.1984281928433864	-0.6253998347558145	-0.04520815076375723	0.18596473022650956	-2.157021870251167	-0.9081797185782264
0.12746569541721206	-0.05984467579102226	-0.11047347337788822	-0.671301783545554	-1.31722478356214	-0.7802271392120929	-1.3166972392047993	-0.7826563176506376	-0.9279972761688187	0.24083940420798644	-0.8768751458688364	-0.18152541223585453	-1.138175513543183	-0.5829912824400445	-1.1175449154641734	0.6660466127393131	-0.4208854780167268	0.3596077730915806	-1.0388274291973565	1.8764579916199176	0.6269145031957998	-0.961205157550092	0.15904387179883311	0.6280900204316938	-0.9509203209618555	-0.5786885098480832	0.21209394100434334	-0.5996536327048735	-0.5078851493510481	-0.4580949601548805	-0.21403490546404508	2.205573321074326	-0.7343149709188715	0.05021155377243467	0.12385572057695671	-2.114190612778139	-0.9337105099274522
0.119942649465549	-0.09396938542570696	-0.1008071451229483	-0.6562022936674925	-1.371529744058054	-0.8297095632960076	-1.2456433592286082	-0.7185424487705943	-0.9110934552749649	0.13869012030823544	-0.8792548072978551	-0.05276756713428119	-1.1723209364316316	-0.6511016403298285	-0.977686449733512	0.7181534821788504	-0.43567068925356134	0.2995761035904338	-0.9705871496231108	1.9106058582224699	0.6360672456005882	-0.9718796046687916	0.05491679048265576	0.5766169729372318	-1.0666913849398247	-0.5394707514385711	0.17847142614227543	-0.5011617065044256	-0.4717733155332485	-0.4893406464604372	-0.3123837460581703	2.1710229393562535	-0.8145210920193948	0.101243654780188	0.034067114428939976	-2.1122717234704664	-0.9572463521584966
0.10805834641946818	-0.17237663081807847	-0.1312682383478078	-0.6463588569086738	-1.4087311757343328	-0.8893902683361115	-1.1669293261359601	-0.6852866772239933	-0.9079469919578795	0.09459633675614201	-0.8742045469323994	0.05179026943216949	-1.213516201790052	-0.6839570019138607	-0.8378386940594448	0.7564643669836251	-0.45323091678794836	0.26519136727980275	-0.9100607941616934	1.9091603636416608	0.6190197585710474	-0.9957071696703444	-0.03479612035454645	0.5566959889200026	-1.1506807285708016	-0.4872675767735267	0.10823576115048086	-0.4300908178554696	-0.4434007343485444	-0.5200160606509093	-0.38821856363326973	2.118976837205877	-0.899280313384266	0.15410152820150963	-0.04323795696590009	-2.098804769951991	-0.9538128933040289
0.08809123590379947	-0.25574736987819985	-0.15583883685606356	-0.6072160798373047	-1.454853481216275	-0.9297657587222602	-1.087336247592017	-0.6532805964369596	-0.8442016417627093	0.05979769757897517	-0.8329769107597652	0.1587496462620828	-1.2239353700687976	-0.7154341829951318	-0.7251631687811078	0.7586235877498351	-0.45682096735199995	0.2218831129586401	-0.8576055390042316	1.8812377603671262	0.5542304957808748	-1.0251177140619154	-0.14744890361320476	0.46691577544729473	-1.1998989971994614	-0.42654231543947774	0.07276947604772478	-0.37446024083969964	-0.4114810222892199	-0.5310057268686866	-0.46359758358118547	2.0807756655053753	-0.9641707845314104	0.18596765397437856	-0.162509507874078	-2.1053484179376936	-0.868215315996645
0.05846598921343906	-0.28670500182718744	-0.20347065403576878	-0.577864142404261	-1.5072365829215757	-0.9531793051962559	-1.0070960098107433	-0.6174307850864537	-0.8149224534875501	0.06038612904274956	-0.7787202156063076	0.2744696079008505	-1.217791706905293	-0.7137371553362046	-0.6543975518148976	0.7323224837407541	-0.46607678923434215	0.11356120054184224	-0.7676677172927026	1.835849230529724	0.46012312834303615	-1.0568092177370252	-0.24428224429655954	0.3888409773111782	-1.2449697607019814	-0.3771694106971641	0.0054186125805318845	-0.28854699247551513	-0.4038955211922364	-0.5358780318519454	-0.518296668151745	2.0705037483147044	-1.0090443876714785	0.17939399226126884	-0.2406761289774572	-2.104769808063632	-0.7885103361859089
0.03365250720810536	-0.29194741292604454	-0.20893567568569563	-0.5094514336711923	-1.5287182425514028	-0.9530395430163697	-0.9263687759444549	-0.5858496595778546	-0.8034389448790353	0.09132541782688271	-0.720904727709214	0.3451265010566306	-1.2295967887044137	-0.7014013285729507	-0.6556623991360296	0.6710063069377628	-0.49124239449211193	0.008995959446608703	-0.6903081425698312	1.764124722007131	0.3639727315302378	-1.0736721650734435	-0.3343182400678943	0.27068659406267775	-1.31853890319782	-0.37100768747625235	-0.04031354559881221	-0.21740564588062897	-0.4284453670890412	-0.5329954312702199	-0.5562027305652237	2.038130216559499	-1.0687311224202423	0.15709125220050807	-0.329917422192581	-2.0816566097678155	-0.6947484626900052
0.02810587354035011	-0.27872821444985363	-0.22520929084075067	-0.45271377637903676	-1.529932315055166	-0.927520922634035	-0.8564978009500951	-0.566066078060965	-0.775936257490472	0.12776671352669977	-0.6821862085234949	0.3990962048687426	-1.2105430651842812	-0.690842668666722	-0.6699261463807604	0.6072299006588975	-0.5284807426931301	-0.09945054392199819	-0.6197973818146536	1.6906967058925306	0.22735632876497877	-1.0899844062337423	-0.3337215434573525	0.17671025842463808	-1.3510959660315733	-0.3590888714586634	-0.10557569028792461	-0.17568941875118702	-0.4137241359861911	-0.502364037088631	-0.6222150728495568	2.01393334647706	-1.106923192953137	0.15745701880048252	-0.3886993501949481	-2.049559948707063	-0.5817508399407139
0.01294773839867456	-0.2546963846487832	-0.24466895384376497	-0.4090119723765321	-1.5116497572221912	-0.9043970445489966	-0.7723751583056714	-0.5604057140323364	-0.7687965762021616	0.15374233533510007	-0.6431687763492746	0.4265800260229454	-1.2237970825968731	-0.6761497343828716	-0.7459122606541386	0.5116284266506522	-0.5406146217423505	-0.18882193709541084	-0.5411419344391784	1.6200141969043187	0.0993175731826074	-1.110046928960767	-0.33339242348752535	0.0957622810902146	-1.3386432805624993	-0.30243649973264614	-0.15150886601697594	-0.15450339473432692	-0.452355325887421	-0.3850847366210034	-0.6816723191841804	1.9999507534727947	-1.1778120964004144	0.1813574556759297	-0.38312885872893543	-2.0510150083293217	-0.5029378537758562
0.013985233117678264	-0.19660995928083275	-0.2762565931727609	-0.3892057262636868	-1.461891689608773	-0.86261307449571	-0.683788017841396	-0.6020387437810658	-0.7605683821837429	0.18694380339630734	-0.6324531478366134	0.43814971767107513	-1.2402616594691032	-0.6138496874023479	-0.8442524879510923	0.4216800593054456	-0.552808118876497	-0.21126375406212333	-0.48640525433895715	1.5441459372500732	-0.00209643312054838	-1.128847444351503	-0.312561024117973	-0.0020793434032603418	-1.2841663429039065	-0.21265169609178067	-0.12066931266260542	-0.1288203257649831	-0.4691671950974884	-0.19318703389495934	-0.7044085283693935	1.9350607125404768	-1.1704474634862017	0.1991815672667306	-0.33920549590078786	-2.019269162614389	-0.42067009205629946
0.011794575949297012	-0.1402527347209542	-0.3406858977114847	-0.33148692685950565	-1.421163315060756	-0.8291539334900033	-0.6058131376966911	-0.6559285109029405	-0.7434877531447777	0.2614799908467834	-0.6688588732522407	0.47009933316745195	-1.2948565844915978	-0.5524360814624412	-0.934828722747602	0.3267281773764523	-0.5730075805705834	-0.2050260231961866	-0.37985761558895653	1.427295015240731	-0.0661655696890979	-1.142548357981898	-0.2696371836181442	-0.023910608494349544	-1.228302462472316	-0.13133488166554913	-0.05604303573917104	-0.11719317331892085	-0.4785747475933763	0.011914967495787066	-0.7397621058581654	1.916609887958371	-1.1315580895705764	0.10924632723636438	-0.33456815707713644	-1.9680866163385233	-0.34925326581301197
0.01798484716884305	-0.06507526570316971	-0.41683194783587785	-0.2900957372285999	-1.3626286974903932	-0.7955982363546442	-0.5437424470653395	-0.7075137515918823	-0.7130593119263937	0.3307703866471138	-0.7460837906352027	0.5014203442888954	-1.3613524236504437	-0.5114462707146508	-1.013182491006195	0.21162965787999202	-0.6128529568920802	-0.2313741943172384	-0.27770589334028495	1.3293716168738363	-0.10420381469450293	-1.1385579328767441	-0.20795771532818447	-0.09636927408600608	-1.1687001678759623	-0.031183638850828022	0.08424744501178447	-0.10253750645488147	-0.4773632365266668	0.21304494408495683	-0.7590975050144169	1.882618690188807	-1.066662207727932	0.06038194397362258	-0.3300303291161895	-1.9607701150825836	-0.34905112469013083
0.01624193085249607	-0.030750941049263965	-0.522607777550888	-0.26933771191795225	-1.316361145962615	-0.7783158162611927	-0.47407197631728665	-0.7471267332635021	-0.6980925625815328	0.3806828476678027	-0.815590730612799	0.5166551015741955	-1.4113411427211757	-0.43506641570235394	-1.1004415951269755	0.09696653165974338	-0.6428750759868992	-0.23747803770403916	-0.16563672873807583	1.2843057587299564	-0.14593526449891958	-1.101908669121465	-0.1523434579107536	-0.1326498945866822	-1.06455544678828	0.07011635819464061	0.2135276221312114	-0.12392406644580949	-0.4725809895777191	0.43261334039510385	-0.789837011797745	1.83790792864061	-0.9943462333421855	0.011524274540370055	-0.2797421158273482	-1.9184150482383608	-0.3614192211759531
0.009916192631193076	0.011916680980214483	-0.6194470514316057	-0.24007724773794092	-1.2791892245940617	-0.7440406444632475	-0.36662787696201143	-0.7881157845748877	-0.6957898469773433	0.4381349466710033	-0.8944531109636781	0.5276151533973608	-1.463317854302306	-0.3975286810518409	-1.2210106393670908	-0.02646493878135271	-0.6642037792338618	-0.2323676579471977	-0.016844954035414295	1.2071044111272509	-0.17615633928890692	-1.0866741871560732	-0.05699852544915483	-0.20585655803310968	-0.9847781667149291	0.14398438413811793	0.32788357742695207	-0.12733402988944942	-0.4440642264545865	0.5963519830384898	-0.8316455773130477	1.8026359975142814	-0.8977167576517783	-0.054299958507840404	-0.24149460853301535	-1.911091483586197	-0.3940359777054555
-0.006148626603604384	0.06838713267199452	-0.7060325514907845	-0.22632515887704638	-1.2114778235182293	-0.7193095013095189	-0.23967655631732915	-0.7836718802058538	-0.718243278630002	0.4969285772892662	-0.9669143778566098	0.5142685333238659	-1.5016481027185147	-0.3812197665514064	-1.3092663822204256	-0.1122716027119632	-0.6920230606144779	-0.18503966680957218	0.13797804265609853	1.1720848957495182	-0.20113590174441165	-1.0476895651734695	0.027342501871998194	-0.24390607048764673	-0.9235033972365155	0.20693603952844172	0.42841970930454876	-0.16442132969960435	-0.3917703943462371	0.7812290907477382	-0.8765189144175473	1.8129707948276756	-0.7936100389470362	-0.0899166028076543	-0.21047855123192094	-1.8762383321488092	-0.41956897423056716
-0.03006986444044978	0.07746671502431343	-0.7941857591910484	-0.2200528379166133	-1.137808106873224	-0.6930466097488115	-0.07190515375539927	-0.7893669858389993	-0.7710096849572985	0.48039664713334085	-1.0697161891406308	0.5064566652949261	-1.553733594572146	-0.3591635358940296	-1.4075806786233838	-0.16113727150101265	-0.7290893510500849	-0.07191427660859055	0.25902270222722823	1.176308848515977	-0.213318130739039	-1.0192295079779343	0.06098712411804279	-0.3060455615002418	-0.8623702501450552	0.29706320939284686	0.5807076030116687	-0.20503638964688037	-0.31600516087605846	0.9429870033914021	-0.9209196741313909	1.7829021189994545	-0.6840546822387876	-0.10980547791233974	-0.17286780634141535	-1.8712368590054687	-0.4358009063979383
-0.038231743234724266	0.0798426266926974	-0.865138575075086	-0.26818729855118983	-1.0961575352087896	-0.6908412226629732	0.0634176946569525	-0.8061159637265932	-0.8478761239621349	0.4623539105577047	-1.169671036122915	0.5314467166276394	-1.5700043928212977	-0.3662610372605295	-1.521079238529669	-0.20100561609218856	-0.7469757454773897	0.06989763236339902	0.3553900295861236	1.172282602105087	-0.23964387871484277	-1.0111352932564537	0.040468704506577136	-0.3501971694685805	-0.7973057190341865	0.41861213845813605	0.7001440439088923	-0.2773999538428771	-0.2539192698369039	1.0985963147942428	-0.9660937781757356	1.7495457110402448	-0.5071622731450922	-0.09069370866837827	-0.1580502072268401	-1.8320697383239313	-0.43721074884770683
-0.06174224937876296	0.10494910325229043	-0.8979994345584986	-0.2957994147115567	-1.0851824673263062	-0.7148217076569908	0.176574313145525	-0.8180167255288227	-0.9415814339299686	0.464857335219634	-1.231382015149618	0.5622101425802379	-1.57609608808134	-0.34419128979174	-1.6480351643678275	-0.22930689707659974	-0.7457036530685973	0.2662035696780106	0.4188907670447434	1.1250463260766463	-0.2558323890305752	-1.011451932717332	-0.024811645022560398	-0.4154698863839636	-0.7401259742351246	0.5056630455749088	0.8471291412482153	-0.3471999728212573	-0.18201272590906659	1.191176130277374	-0.9877837229701425	1.6764952524668655	-0.3329568756313326	-0.13993031583745405	-0.1285151128321521	-1.8040992778910259	-0.4459792632289846
-0.07500002207631734	0.10751241499741666	-0.9436734796449106	-0.33125810651704485	-1.0949536068733066	-0.7254879664929275	0.21932661334252193	-0.8439797811360308	-1.0127749775850214	0.4789175077689219	-1.2766433968898494	0.6185282017594861	-1.5339142252878737	-0.3059700212075813	-1.7729191788592253	-0.2078001350628756	-0.7500016366695771	0.5251622726309647	0.47896023108372254	1.1319206631003043	-0.26752981981753454	-1.0072991682670265	-0.11632103160124999	-0.4794650129488563	-0.6974911745748489	0.5514692252206961	0.9712571453817102	-0.4057396525305202	-0.11756620651338898	1.1718373167746914	-1.018291384902883	1.6328625107369372	-0.16366358546813828	-0.18917116890660185	-0.1361561596614329	-1.7604274762672756	-0.4064817698883276
-0.07615099177251301	0.11182021378809145	-0.9907669368880493	-0.32395305252987555	-1.151355643611954	-0.7618813242961959	0.22803953887955292	-0.8606643108297384	-1.1070858855192742	0.5134933260297674	-1.3125904603351326	0.6743421053069535	-1.4560382520421977	-0.2931941837660332	-1.863869442723805	-0.19701069865937132	-0.7849174634241051	0.748516674773072	0.5123184030984269	1.1231140262241064	-0.2944681277386073	-1.0120203195100543	-0.18444956710381516	-0.5482884737662949	-0.642845177195922	0.5876247433597745	1.035901460634936	-0.4854592924955529	-0.024184030805320184	1.0839605422406604	-1.0550944996218126	1.6216580962977303	-0.01950960401049178	-0.2667408441703022	-0.15566100924400184	-1.7252582378488388	-0.3546175031673792
-0.08703391603436025	0.12200745878806521	-1.007123262710119	-0.3568358575299707	-1.2083174540002666	-0.7845678820119129	0.22819910142004857	-0.9099968857417646	-1.2542161219467072	0.5198710709654133	-1.3050520509342296	0.7282575967316418	-1.3646720276261592	-0.26823898172881366	-1.945620030087183	-0.17400200114431758	-0.8163171520131902	0.9082261532406836	0.465935507779663	1.0973224860784485	-0.3138600560453423	-1.00348257253776	-0.2826381943494881	-0.6580317912378169	-0.6223322646709322	0.611300546393333	1.0158498269274676	-0.5533487416297815	0.03027214759555418	0.9712983045447825	-1.0871751126094715	1.5910390696810985	0.1156528430828708	-0.31806917631872167	-0.1551396850518267	-1.6993132062833265	-0.33948558623779757
-0.08716959586216166	0.10824933424021262	-0.9968468764565681	-0.37067713281257136	-1.292902756813747	-0.7674845854543206	0.2264061635201034	-0.9651695747231793	-1.3764398640551228	0.5573945163092267	-1.2604271279034989	0.7376479357268952	-1.2825750715232818	-0.22383324300470062	-2.025749174619617	-0.13280622301701253	-0.8437416556408273	1.0757050455937867	0.4255036065278122	1.0500736513444024	-0.3667368760257904	-0.9948240569998333	-0.39261549190033623	-0.7176867924276135	-0.622133731461388	0.6221837436808408	0.9731592240242346	-0.5917133594027926	0.10679805116030479	0.8807430686702222	-1.132599280053674	1.5686597345745332	0.20313736413805591	-0.3777407021091114	-0.13430272122626083	-1.6504700568370345	-0.33231067896345334
-0.06811189425790792	0.10937800003342893	-0.9980668960441967	-0.38235003463203854	-1.3612454018157674	-0.7479305790919771	0.20971030606371138	-1.0454196601473869	-1.5054214059139372	0.5803312523389563	-1.207945446437026	0.7243507820105172	-1.1986761503881602	-0.2017934008667614	-2.045481402394254	-0.09042852539533347	-0.8584341614707789	1.2304118091652332	0.31499591803710897	0.9741956928878078	-0.39884940039754724	-0.990012857855034	-0.5134088365619449	-0.7784883112979365	-0.6291136255399384	0.6470083704493713	0.9483359528711246	-0.5832014952748672	0.16948937874622455	0.7772216397790113	-1.1509053706365506	1.5490424837159014	0.31649089382083295	-0.42133211976337687	-0.13853460126409703	-1.6284281403019432	-0.29856634249758784
-0.039880948374254835	0.12592132728010863	-0.9924926686179638	-0.3926165351861325	-1.464674419407563	-0.7214468858293367	0.14649856458579802	-1.1309766515368802	-1.6372529266832394	0.5634331358709359	-1.1297211524448483	0.7179632123551364	-1.1268776472899695	-0.17114839590376812	-2.0343129529399	-0.018930827717148775	-0.8818195294630993	1.3656972353839538	0.14967705773255668	0.9177899453004338	-0.4428890320552002	-0.9910549714100341	-0.6378293078505157	-0.8526400970584012	-0.6319945134795797	0.6523339786485364	0.9931957947278953	-0.5727351478407705	0.17313284357085698	0.7146398983496607	-1.1479585734118851	1.5235414499452546	0.3872847313481523	-0.49252958358114596	-0.1201479242645539	-1.6073347790181747	-0.25440107985321836
0.039595358477382256	0.12612352618853842	-0.9700485151696967	-0.3430858725538958	-1.5554674921102074	-0.693853623626218	0.0722150446941195	-1.2507687249191306	-1.7748728093460713	0.5649750335812967	-1.0816696927424434	0.7207784890338107	-1.1006633632411336	-0.09762693250613048	-2.0176687813237475	0.04480306088914634	-0.8921992867457236	1.480739726890388	-0.023049653790180546	0.8725315410612093	-0.47276974368364366	-1.0218387261581372	-0.7465139849654966	-0.8849318374849522	-0.64488045656791	0.6890351628664448	1.0255514996541941	-0.49228447858635294	0.1895813104987664	0.6266585663545297	-1.133115184930548	1.436715528486153	0.4381599117551144	-0.5605663286201306	-0.08512828742860158	-1.5606657429298025	-0.248400061208843
0.14206045744748624	0.1261890812030608	-0.9489269260588802	-0.25721151439308215	-1.654448753009521	-0.6970182225977213	-0.03356931394428583	-1.3546103738161535	-1.8792341176922385	0.5994201532684857	-0.9891929363965671	0.7191756029218974	-1.0874340085623877	-0.026158742216032576	-1.9456651378952625	0.08713898964165707	-0.8685658215143001	1.6099226386302898	-0.1905178907930321	0.7971859598130224	-0.4617807611062325	-1.0477291688066388	-0.8362900531529854	-0.8686412718803969	-0.6684052711010756	0.6616153410448943	1.0690128983611884	-0.4375953285801196	0.17767521451846274	0.5578243932634028	-1.1173706551574698	1.3532386472776954	0.4570665726790167	-0.6485433064634243	-0.08903866200472288	-1.5243869626877582	-0.23736830130992295
0.2377028693831284	0.11495121493170568	-0.9128210949366494	-0.19058495813535065	-1.74284918529362	-0.6958858483768153	-0.13382909489844091	-1.4590305459536046	-2.0365248085810945	0.6373146789238477	-0.9037036780691995	0.7113047764752272	-1.0994460811634323	0.0760443799025513	-1.855040503639815	0.1402927990693333	-0.845194572501925	1.7199813405222077	-0.33267924064520277	0.755576294754809	-0.40292599085097924	-1.0511496334019892	-0.9075196145546258	-0.8302995704627044	-0.6997902349949594	0.6296315243523457	1.1149161610813523	-0.361476255296336	0.1990280492212221	0.4824177772459205	-1.1005231776898428	1.30465854240623	0.429962437535864	-0.7707759584121235	-0.06064742925987844	-1.495195123324356	-0.254445918429566
0.3287837097718618	0.07997135715985183	-0.8795308621802631	-0.15598840173969336	-1.8181936119020397	-0.6845752558352204	-0.21223896815464188	-1.5471191429591757	-2.16655697571035	0.6601995961358276	-0.8340383295267493	0.7151984784528234	-1.1371562820263867	0.18724766822888222	-1.7698940298060617	0.1782109211038557	-0.8452168583428188	1.7707258083666755	-0.4459633997934505	0.7361240410365751	-0.33749470524103825	-1.0673966980265537	-0.9531746595801847	-0.7562442482964272	-0.7191227062198522	0.6202860385173006	1.1762062123006776	-0.30890770607080925	0.18481416628888278	0.41548271253804536	-1.0795471620504278	1.2760167962201057	0.35133629971570896	-0.831964508915827	-0.044628813669209275	-1.5010447926309956	-0.3017028376660771
0.399373852105238	0.08549932207083175	-0.8248144736415796	-0.09428877783679412	-1.8473032249803136	-0.7022615585721602	-0.24121828832306225	-1.5794197721323284	-2.273038779021358	0.6546008607603453	-0.7925495514014769	0.7020653808149939	-1.2083736694583238	0.24554455390248617	-1.6793163320536149	0.20147967906587244	-0.8492836782525384	1.7675061207834262	-0.5648072451627447	0.6975942430985392	-0.2898746647209502	-1.1223549275903375	-0.9821821288185145	-0.7050066161535804	-0.7732516482803754	0.5955965858804737	1.1816457738205877	-0.25905226754021266	0.1961955886610568	0.3546983506714168	-1.0575845521704144	1.1917652917855213	0.2252954330530046	-0.9385473923919744	-0.04277134557649751	-1.4879245341438754	-0.36398126802614506
0.4413334483091923	0.09289300823603604	-0.7838793983183192	-0.06020927400390236	-1.85050371007284	-0.7015063919550335	-0.27879496630392003	-1.6052650083850892	-2.3556376508125982	0.6109584766873114	-0.7605662446081616	0.701375689647914	-1.2804869306972289	0.31883998362336585	-1.59408817651334	0.19160229546249935	-0.8516659100648687	1.7876862879077635	-0.6750766744078863	0.69217429122451	-0.25979775713277375	-1.183315133976847	-0.9905301270297387	-0.6224919522314318	-0.8406627287370314	0.5253070220380731	1.1915075483725819	-0.19135440367709725	0.21707428169726567	0.2917699587721105	-1.0155827765421293	1.1351637493156708	0.1083491339236673	-0.9808064819860682	-0.06281238827748144	-1.4993071971597538	-0.4003997477830744
0.48649381278284753	0.13410693504802101	-0.7514565889713267	-0.04347973075680267	-1.8413891748727291	-0.7054062076195994	-0.2854200550383314	-1.5992959979279293	-2.3845307478321054	0.5984476867887247	-0.7706954885602607	0.6702896804188857	-1.3605646695070353	0.3756521410590317	-1.530165535945699	0.2005132097994014	-0.8521083970507345	1.8690731589589948	-0.7458786206526677	0.7312594077688164	-0.2635448990804424	-1.2586064518429092	-1.0131965982992874	-0.5323625552750328	-0.86580129028772	0.45595339049243755	1.2233479295009233	-0.10270873582791318	0.27098612862244903	0.2646211834533337	-0.9445525929052561	1.1068097545482973	-0.022785726705911735	-1.0290195618689768	-0.06695993880483413	-1.4948396579093544	-0.39248537152829865
0.49531521369093745	0.1699954108620711	-0.7160939881725934	-0.03909999140161029	-1.8104789719246501	-0.7546051248730247	-0.32939334901682055	-1.5794978148671124	-2.4041191658680594	0.5619715573280871	-0.7955234101072204	0.6576583409336096	-1.4144633127043327	0.43241498083218727	-1.4796996517449568	0.16204394794650206	-0.8450825896119667	1.9425297133451842	-0.7968697876335538	0.7630296378443202	-0.2728993617339322	-1.3688724468064826	-0.9733120298449199	-0.45950529622128977	-0.8646549505895527	0.4144099917867529	1.2147401849610078	-0.03509197846678811	0.30240682444097755	0.21355638274816752	-0.8923411811194493	1.0817520256428534	-0.1534705933173861	-1.051089396619524	-0.07672567358047766	-1.5144427014513762	-0.3584977306563465
0.4928096707162816	0.24928966242594183	-0.6677913793324055	-0.049055940261659214	-1.7608357178522258	-0.8011662939744479	-0.3468235795520787	-1.530961275849879	-2.418047317707452	0.5470834352240945	-0.8160327953484998	0.6572148072765736	-1.4727460210863914	0.5441437685935144	-1.4463765633091314	0.11485794776194677	-0.8491780166052356	2.0998724183548307	-0.7950387340374745	0.7902333484806663	-0.331051040665909	-1.4697416775370034	-0.9545458758297409	-0.3583311859121486	-0.8762106479578353	0.39710656769310637	1.2221609275261152	0.0021934495605919506	0.3488050188085842	0.17004018996635287	-0.858331332431904	1.1644417824579287	-0.30401927288694247	-1.0499005445992937	-0.10183308611232933	-1.4767063305367585	-0.35011071170334324
0.4665102179226662	0.3001081650929124	-0.6183266843059847	-0.09872225772814328	-1.7003732472099926	-0.8405922656583756	-0.3330247231642058	-1.476752288767663	-2.373356954171659	0.5499501673749099	-0.8457603239657816	0.635526867690103	-1.5055985441935422	0.6373977037195682	-1.3959173843231034	0.09131121448803464	-0.8318162853183144	2.4355627344431205	-0.7406882818359322	0.7906978775928998	-0.3724289694568744	-1.5221352222699112	-0.898035485786577	-0.2802516382326542	-0.8876856579752413	0.4173052481589531	1.1617582356645406	0.023804871560320344	0.4003686140569151	0.11652770636723091	-0.8664861092840612	1.2436656467942975	-0.4434158597448505	-1.0179828753686722	-0.14073786115645312	-1.434039355887587	-0.33980445467091014
0.4078853170248996	0.3943725299754016	-0.5619914910414755	-0.17042512216290873	-1.6466787812051464	-0.8887869240224576	-0.3027052378187726	-1.4078017843370936	-2.2893881199499297	0.5706178149518645	-0.8175019881122875	0.6350491821861164	-1.4814237801526053	0.7419679240454448	-1.3466608770308555	0.05285002022246342	-0.828326682529886	2.9624520177872897	-0.7161484910167938	0.7965032946884782	-0.4183562339148274	-1.5298862529050512	-0.82877853895889	-0.22650374355100472	-0.8569626103967716	0.3991236381946746	1.106187320108264	0.019788472849063172	0.40160476364779285	0.07230882928361068	-0.8462797287003714	1.3399295752450897	-0.5649156987575453	-1.0113406954431468	-0.17109202170241758	-1.4027554562857403	-0.30464219011036064
0.34544763754566116	0.4910303339790213	-0.4798701057578906	-0.280398108835114	-1.5715178718228942	-0.9133850301119457	-0.28786572134871957	-1.359714368671002	-2.175625309112172	0.5702355072298033	-0.8257530685029104	0.631044902595183	-1.4447494141111963	0.8688727786028905	-1.3303830539641006	0.035600431210818906	-0.8532225506740613	3.494645275969905	-0.6698385136002669	0.766313161162276	-0.49433763919429907	-1.544930419386098	-0.7442389168585024	-0.19569798429292068	-0.7788852265061397	0.4305293535038448	1.007142778386754	0.00775069433373322	0.38579974370864656	0.027987041939222974	-0.8550252212200237	1.4862117218884143	-0.6459962558847735	-0.9841227068549975	-0.17013185377683165	-1.365352183364746	-0.29481372118655635
0.2848487428417613	0.6058589578580423	-0.4350467000470343	-0.3384828927246779	-1.507532608195946	-0.9380985151407966	-0.23758069784332708	-1.2853033903131537	-1.9822170441724343	0.5448932265272268	-0.8458693764622269	0.6202775787449972	-1.3857457171294985	0.9592382726397306	-1.315499305992974	-0.0020325659779643263	-0.8780726013441	4.058573206463376	-0.6366401472448087	0.686019947280077	-0.612935753215269	-1.5414972986925357	-0.6202505120207257	-0.21160711370061494	-0.7111382605015588	0.46523440536767524	0.9074548074447154	0.07166865208395493	0.3170892667745503	-0.007774415677641517	-0.9020977029549447	1.5617539250963883	-0.7063328827969386	-0.9323713769118799	-0.12389618801320945	-1.3287409820378833	-0.26037232862313303
0.24004918300573097	0.706399108608086	-0.3908814957801542	-0.37348010196861753	-1.4491436977699774	-0.9605510087756827	-0.20633391789696387	-1.213773951124122	-1.7870064186514072	0.49743928052641717	-0.8560396946206257	0.5784642199622863	-1.3114754355721558	0.9843848844803016	-1.2839390794620713	-0.021570313546941042	-0.8891936973547644	4.581771855886993	-0.5610682764251366	0.6137228363880538	-0.6801790056069097	-1.5124704947829226	-0.4830018004412612	-0.21189429539323235	-0.6704775112439383	0.4547000787406724	0.7811542162839242	0.15404925380696005	0.2800892658362978	-0.024777896709040244	-0.9227603425486054	1.6570877517318905	-0.7064168838445966	-0.8941105098858207	-0.05690261494908534	-1.2217525093476171	-0.18809607183121735
0.1974844256190638	0.7773369560502984	-0.3727913748803214	-0.42509662918975283	-1.4291417034134417	-0.9698895269027006	-0.18640892103493506	-1.1638714124974174	-1.5829090789796587	0.43255348423477047	-0.8749716484262718	0.5437347273019475	-1.232117848590662	1.0290289892352376	-1.2628103383319091	-0.04361088006742799	-0.8930824150991615	5.134743872639997	-0.5050958870181492	0.5291213647651347	-0.7201654831885731	-1.4438799410048944	-0.34243213503405634	-0.1958467296824301	-0.6302318491861157	0.4573108195718005	0.6979018928282186	0.2532434292076945	0.24473051469805393	-0.03996207337329351	-0.9331148043347115	1.7743662171969845	-0.6369677664702165	-0.8142743200898037	0.03313632092153131	-1.1665747884438695	-0.15344467301758602
0.17341892074599835	0.816930567230606	-0.3280856677545386	-0.44342855514684815	-1.3834353088310036	-0.9839367530956149	-0.1717732622271909	-1.131285297965411	-1.3598511706035759	0.3875108405532247	-0.8736872417187957	0.5036738769061875	-1.1774381454205705	1.0703204439246696	-1.2340169272181725	-0.04123204449549641	-0.8951864199537474	5.607248179695641	-0.4284466541929118	0.4210031573499863	-0.7713692806250159	-1.3518347457723963	-0.23446183772565185	-0.24696138915177107	-0.6167542932729515	0.48200121051565253	0.638762995639168	0.3166207715984784	0.1852267563031322	-0.05756610092588582	-0.9655722092180655	1.872660799325311	-0.540176916786482	-0.7683628718710602	0.10575168069677987	-1.0758927886941008	-0.15224946768738562
0.14974431282334896	0.8002472417165484	-0.2997025124171985	-0.45632582645815445	-1.3203126222768966	-0.9876528491204916	-0.21100478593857605	-1.1037009674807627	-1.1257199004045768	0.32904078966357275	-0.8251499766020242	0.47635352469276304	-1.1026693243147625	1.0663647731065427	-1.1904108434092826	-0.04503324751420497	-0.9304045082302468	5.998401169817103	-0.41045033362584543	0.3211704627002254	-0.8030566021488867	-1.2655623429624223	-0.13919950104326112	-0.3192118848344446	-0.6258448472430359	0.5184931870192273	0.5834734514027993	0.38045609655367485	0.1211959529902817	-0.11150390301083986	-0.9927909403769238	1.9443962399035843	-0.41589628463773953	-0.7219808363943092	0.21276829065261996	-0.9967766941167657	-0.18920086495009275
0.14538324920715318	0.777433926389962	-0.2986108928795611	-0.4890942898919592	-1.2703908646753144	-0.977681644136139	-0.18691519675940876	-1.1037321845746764	-0.9173220333665284	0.25427832670892514	-0.7944534701179505	0.46216543833866125	-1.0327493728455266	1.0789311336296596	-1.1008724600332236	-0.03368138795340278	-0.9547186836287687	6.385349448456747	-0.45506648893830465	0.21209499592762712	-0.8151685220111871	-1.1649345593010445	-0.1070538132440205	-0.39028861739395926	-0.6158490590082702	0.5259584098336731	0.5190660306725561	0.4582997981452088	0.05531028731793589	-0.1545526316983173	-1.024342177324486	2.0237591890828357	-0.2642829357510218	-0.6842922813154881	0.2711200272084152	-0.9191373202434459	-0.2323304299866807
0.1280133226259817	0.7007261734649901	-0.2858967462229716	-0.47993964672847406	-1.2297865256394556	-0.9652668552324867	-0.16580471728981597	-1.108549687067642	-0.734154808913536	0.22190077784993	-0.770724259653483	0.44143781150306116	-0.9304265087152777	1.0254273733943085	-1.0442347914268277	-0.01336301796756092	-0.9982448226534425	6.6539736255576045	-0.5133486379695633	0.11684765877543142	-0.7459066609498821	-1.079970285114101	-0.025052414876820354	-0.4622939040929367	-0.6105365627828135	0.4901236536884984	0.40181948294929193	0.5286713902018393	-0.05340474437958289	-0.18370012558044696	-1.034956276203285	2.078994136885488	-0.13060149070353771	-0.6583234719110951	0.3579606200637973	-0.880211355681342	-0.2622899495735792
0.14318169276559997	0.6461577536945691	-0.25997299524248907	-0.46991051926599897	-1.1734819190261574	-0.9771857138204135	-0.11812760036301113	-1.051226039615288	-0.597475497471637	0.14181191619530414	-0.7660196832550307	0.4131131454557244	-0.8223160936820267	1.012535647726913	-1.0139283790910274	0.013606823895403953	-1.047714313987748	6.700205634808751	-0.5644621429609289	0.0464490449228898	-0.6935584986834599	-1.0267392100467243	-0.025885390152267734	-0.5252816856437248	-0.5992660020497574	0.4148892118274098	0.33353774847790985	0.5699141943605821	-0.11292833098090438	-0.19870612060874188	-1.0472057463714557	2.158536743558236	0.0159525467744688	-0.6489442786514963	0.43141738763592397	-0.8520431790157836	-0.3511012032054618
0.1487582833113922	0.5427753673830635	-0.2528507364968242	-0.5157047739316208	-1.1225285456202947	-0.9781591649174164	-0.07189055037947666	-0.9931531819090115	-0.445419891287527	0.03820422045823292	-0.8143846569167075	0.37548877002073777	-0.726264302159956	0.9607363413828459	-0.9860790628186489	0.03468767576640034	-1.0995784950578655	6.466865713179861	-0.5974735964269834	-0.02769146013347696	-0.6525950589678349	-0.9907981189778994	-0.006261699669863621	-0.596225136443332	-0.6427740613807088	0.3194470539513515	0.28663237999140534	0.5956739684287448	-0.13445207869828787	-0.24109312916268028	-1.0784429394823882	2.2253109424536	0.1773579897684742	-0.6103965480018059	0.52837534751961	-0.834850872605205	-0.4437082995957414
0.1294752763176417	0.425709180585625	-0.3003352222881098	-0.5599974951487151	-1.097453544926347	-0.9725690534267539	-0.008392166909900833	-0.9146150016348964	-0.3482343475245908	-0.06869166714734695	-0.8534727482150511	0.3389125822895221	-0.615784943459573	0.8779338506011921	-0.992685528007291	0.048963956237489156	-1.1456114451296804	6.1975578478937825	-0.6449793059103743	-0.044781185074474664	-0.5831758393722724	-0.9462529193731231	0.00616205287986025	-0.6409216532643295	-0.7246326561181683	0.24722562020200894	0.26457103672158655	0.6416489317419118	-0.17396564930323763	-0.2859809286212926	-1.085779634871995	2.2538749867737864	0.3273375453317261	-0.5807274366844468	0.635995896023237	-0.793424583502877	-0.5456969492636004
0.09543397627576185	0.2989305927047695	-0.3396873835479817	-0.6148357103416521	-1.07385083192876	-0.9650309126277321	0.05787118312950298	-0.8619995968468107	-0.29034712025979764	-0.1655560074013193	-0.9069576360535653	0.3164375845224583	-0.5166714496928652	0.8273606739880274	-0.9663062380167411	0.0661108207058403	-1.2054191673350065	5.8673300430347135	-0.6454668836166717	-0.03597281360478031	-0.5418220165695335	-0.9243800531895344	-0.03584249729912919	-0.6633984070731918	-0.7819230213620431	0.15001964784069627	0.21973061103013064	0.6423325690409648	-0.1663004015588932	-0.3208547724590324	-1.0243647899377222	2.302748562160879	0.44152702746945527	-0.5610440631432586	0.6487274459963441	-0.7605995979989194	-0.6363210779913454
0.06487180162154664	0.18874563915901116	-0.42211974674103836	-0.6662715778880481	-1.0424560143960033	-0.9527637757044438	0.16290407627763068	-0.826519859109634	-0.25926076029735956	-0.22790959079895406	-0.9426798924210132	0.3036877410639513	-0.4335424022191144	0.8040305506376821	-0.9799568360453852	0.0597422785521563	-1.249902259444858	5.5532473044421184	-0.6748170076815253	-0.02668192050105896	-0.5469987775411969	-0.9357027295422597	-0.13946974432765433	-0.7278228334503816	-0.8265805147067109	0.07554423844217646	0.18672046751154112	0.6093279019607605	-0.1878964316374449	-0.3316916466459755	-0.9879334829662196	2.3394406109160095	0.5186508782439667	-0.5729493900333443	0.6391750216526711	-0.775768981870533	-0.7689118354992773
0.04673270236888931	0.08262471339992478	-0.47358993660970833	-0.7129892550430318	-1.0491728370934301	-0.9509761723391257	0.3225005513413589	-0.8244524818901404	-0.2399086878431354	-0.24187648947629356	-0.95282397670406	0.341952096668163	-0.33049881373280254	0.7893004317659142	-0.9803262324196533	0.036093477220124924	-1.3013013447050146	5.196400540146591	-0.6713715152709481	-0.026666750579437244	-0.5202799680351428	-0.9632085169326304	-0.25646698136286494	-0.7943488407268808	-0.8239510412414779	-0.022898011343994818	0.15591352958742088	0.5926321492315569	-0.20291304432212068	-0.3050531228701704	-0.9673997027283742	2.4276696573993197	0.5947169380479733	-0.6041098737510808	0.6047140534775848	-0.7635170973152604	-0.8257781761882527
0.01161979094819639	-0.01611769749731809	-0.531647934258282	-0.7587130753038182	-1.0855668851942848	-0.9310750898967317	0.4810777881445302	-0.8115653606205486	-0.21872839511292902	-0.2566949440586451	-0.9635602380639415	0.3915336795722487	-0.21378396722593412	0.7538550247254812	-0.9715142331462919	0.025663371566529935	-1.34556342402422	4.864826341674686	-0.6913945889307163	0.00036909617010505576	-0.4668108773161831	-0.9779565212352995	-0.34841145191019607	-0.794820849611414	-0.7903835641355854	-0.12390334523168445	0.08511874293418983	0.5666126982921413	-0.23915298315424094	-0.26718853122888164	-0.9279954272006826	2.5422963782604033	0.6431801318509945	-0.6297153048742905	0.6170799630372474	-0.7721160170174046	-0.878636242175148
-0.01079949802386836	-0.08092785380932918	-0.5744603629268025	-0.8096792276958926	-1.1709200554367503	-0.9247546083047287	0.6406629016346411	-0.7908784973862277	-0.21800612782626622	-0.24722131264480435	-0.9933225696508968	0.4591463612472285	-0.07118558154734778	0.7364765724872282	-0.9779448388399234	-0.00917768136847875	-1.3434058962391224	4.565620961076739	-0.6868952505380458	0.008514231205857606	-0.39633835995727507	-0.9878139627031473	-0.3897830250896461	-0.8022500190904346	-0.7125751024529334	-0.2448945028991245	0.039950365763460075	0.5314357849343395	-0.2839125434118724	-0.21781955166594158	-0.9106991396267679	2.6683837500607934	0.7065917922839382	-0.6454437109544304	0.5783076438566339	-0.7964625372695007	-0.8896841733638983
-0.011297607706358589	-0.12737656137188985	-0.6132424367292225	-0.8298202659148364	-1.2619699600363163	-0.9213443359745493	0.8121812210430569	-0.7611925515790838	-0.2038927484062803	-0.2035760497485625	-0.9995291790293631	0.5320176445023057	0.037763586639659334	0.7060968710108458	-1.0233922294702444	-0.029159459096731614	-1.351288531970646	4.245965551777511	-0.6779445780383451	0.012054169719496398	-0.37448829046221094	-0.9653586789962348	-0.44259590314769415	-0.825491118019648	-0.6682641564170193	-0.3514057007737124	0.022356005195902896	0.5018668153082534	-0.3244493591984416	-0.1658142563709783	-0.8785253394577388	2.7888845223863266	0.7672239310942757	-0.6808766316198686	0.5384621733143419	-0.8223643585086098	-0.8871761533229128
-0.005856419669582899	-0.15241117005419796	-0.6323056810113427	-0.8478327215357163	-1.3591819857677838	-0.9256728307983895	0.9570421355327833	-0.7247249438700009	-0.10883732182016345	-0.18703260429980342	-0.9978809448535009	0.6119191686301017	0.09759247227149806	0.6927698826455126	-1.0467706310935978	-0.033831371736007185	-1.3448939259882542	3.9780431313475852	-0.6943371301106074	0.0638324918758357	-0.3862808059805088	-0.9635594416213605	-0.47659420655534435	-0.8553970413075301	-0.5966374852036657	-0.4548320984651494	0.059757250619844514	0.4774507411182521	-0.35298781340965724	-0.1055649846923334	-0.8794790055373116	2.85454858768646	0.8337882685284417	-0.7175530702689665	0.49118123861376095	-0.867296917496809	-0.8596731996729943
-0.01711685218888533	-0.18920511386429192	-0.67832425892814	-0.8409800027847927	-1.4411688598761903	-0.9101318023817461	1.0799658534065437	-0.7605878462598896	-0.0005784162343113186	-0.13332930887843814	-1.0137483224464832	0.7145040901835839	0.1167162203395152	0.671398895558008	-1.0581067718723107	-0.08606259895682322	-1.332831887631108	3.799689691725164	-0.7256936510204552	0.1191638484158565	-0.34308401341676775	-0.9581042840831688	-0.4909744334672821	-0.8443876733938789	-0.5066564457563689	-0.5483630060207279	0.06215082382761268	0.49858978133942944	-0.38687120691359966	-0.06073103164458752	-0.8509605712084513	2.8833289695717315	0.8604420241414358	-0.7313462304786749	0.44756773859753735	-0.8777207244752034	-0.7752237839435764
-0.023042928896316296	-0.2108899038726927	-0.6901893438207101	-0.8119418186096505	-1.4977937455480201	-0.885483314280638	1.2050525746523453	-0.8164966544558439	0.060211712106852874	-0.04418654823374035	-0.9903326738133227	0.8147747935384366	0.09035912100506496	0.6335101512198251	-1.057834356675847	-0.11586482045722342	-1.2886607050128571	3.6467382115982465	-0.7921645776968982	0.19534056728787516	-0.299016258106184	-0.9780272105209296	-0.5231355597299263	-0.8301699705193695	-0.38710625518556796	-0.6257264201840735	0.06214949258556175	0.5206655691213415	-0.4232548173056056	-0.004240103124398191	-0.8493161665297718	2.9030239222963012	0.9126302788960234	-0.7862583676568272	0.3905757564199231	-0.937734517327366	-0.7071286876432015
-0.010987945812077739	-0.21698571142764914	-0.6805602165222334	-0.7989475856501295	-1.5050256153349657	-0.8628099062323832	1.3421106907180822	-0.9038788388362443	0.1402026036188738	0.09871443577913672	-0.9614222729668166	0.8861540618638226	0.03194320303181859	0.6235963981537583	-0.9882650109711898	-0.17208591325229455	-1.2748439450631697	3.439651216856524	-0.9048816786254095	0.27504989150855186	-0.22282245228600522	-0.9732016583179341	-0.5787477119023464	-0.834501259534693	-0.23028933594228568	-0.747883105768328	0.050409934558473556	0.5378434648054843	-0.41749838531249583	0.062370974318094984	-0.8473617441863629	2.922276468443134	0.9232295473215654	-0.807725815334624	0.2778739500310662	-1.0041468053728175	-0.6391144477919786
0.012852150483105739	-0.19930427420884264	-0.6811395505361862	-0.8006778022312379	-1.4919991199670115	-0.8333910944806979	1.4547654479790666	-0.971111899600059	0.2261355718607875	0.24726493760888993	-0.9021272040742717	0.9417543451193298	-0.019865779938858623	0.6035530504480804	-0.9568774741974331	-0.21135608701695516	-1.2357920461865048	3.2119311771388737	-1.0809922061664143	0.37804458845658484	-0.14471335874014407	-0.9801006064757184	-0.6229831200431288	-0.8501033254402806	-0.08535266982425406	-0.8494977020998359	0.09130369350331656	0.5524574248249553	-0.43641492803971593	0.10741906340905491	-0.9144172365276881	2.9246748959813145	0.9387627748677911	-0.8445626251677012	0.20460642333835613	-1.0735744572665333	-0.5746990549866723
0.008087136585783894	-0.19841217262485097	-0.6584460468201889	-0.8004568943251643	-1.404210344142348	-0.8018889996981822	1.5296757563571413	-1.0072829449169642	0.3217911839190854	0.36863669983503533	-0.8735294076183664	1.0079228146647203	-0.05246070519504464	0.5918997425219625	-0.9115858213223291	-0.22505776345350173	-1.1826578951686326	2.9823180264019644	-1.2546438812790384	0.5019921738818848	-0.05595524401194564	-0.9817057030961139	-0.6516565570732759	-0.8410563657595154	0.03564869595232974	-0.9366913303486382	0.13378455922140797	0.5758876793583789	-0.44850451977965083	0.1322324892165451	-0.9436737618996093	2.9115905904445323	0.9642623547332935	-0.8479310392250191	0.1346849151328538	-1.1406557666577206	-0.4979383525130312
0.003527628806576255	-0.18677041084129292	-0.6485233084858966	-0.8288419594736552	-1.2975614753185807	-0.7481590076010382	1.5534850099687683	-1.0435259909504762	0.40707128507823376	0.4941055456747545	-0.849475926348292	1.0400338685837542	-0.10078976320782629	0.5685071105971009	-0.8722089602598242	-0.23314622495888498	-1.1342496343530872	2.781319528491274	-1.4536880005476362	0.621056536668258	0.010714754587450744	-0.9621934267543747	-0.6865594140866983	-0.8486136624552408	0.17843569990788508	-0.9934542717110512	0.1867400367696898	0.6101003068063019	-0.4553971820043613	0.11749186384180328	-0.9784997845961294	2.8556834241870463	0.9726013118765346	-0.8343264677435194	0.058283373296622386	-1.1824531901423403	-0.48847667784492765
0.002862386186664234	-0.1670978618013933	-0.6542737025336194	-0.8884180318074069	-1.1639290727585845	-0.726375268482812	1.6017261514466548	-1.0864902787041595	0.466334488656004	0.6062098002287726	-0.8142362200968092	1.045641523568076	-0.15606300149228702	0.5646741596043283	-0.9019253807529017	-0.25163521438351966	-1.086563933099446	2.628154723662064	-1.616028103780853	0.7578651692105425	0.09274691692227992	-0.9828505490917664	-0.7519848149969937	-0.9038659473882167	0.4127713160858722	-1.0137518219355812	0.22926589846910664	0.6628780409997632	-0.4587325057835899	0.08139659255757328	-0.9979870758226014	2.74890099863576	0.98080448761617	-0.8184052270350985	0.0029596183323030182	-1.1975768632452866	-0.4889654918329862
-0.01152755657318343	-0.17111770380554994	-0.6774413661611879	-0.9462867558733083	-0.9612172358104063	-0.7118174594875718	1.6643564506306727	-1.111047558082233	0.5521353920385075	0.6783968679412842	-0.774884258139815	1.0051878290760843	-0.23316280327134184	0.568992059597859	-0.9503016152661381	-0.2817596777859171	-1.0649037568069715	2.540812246577951	-1.7652483926889992	0.8378864373789383	0.1657373449281041	-1.0260847286053811	-0.8167316252658761	-0.9169025235064217	0.7276888947071544	-1.0276167562260392	0.2529500257991427	0.6903393064297044	-0.467594591211529	0.07130538892111114	-1.011731201600861	2.5907406470953274	0.9293755563414962	-0.7975339744924465	-0.045443454848439514	-1.2391238775614195	-0.5275795917137202
-0.05731849881864535	-0.18351666857503374	-0.699209337776226	-1.010109016612825	-0.7328830741796863	-0.6903342841970577	1.6998075633763434	-1.0837054118261709	0.6097349753039579	0.7495936204701442	-0.7604099567744715	0.9647056584022511	-0.31533531542098203	0.6045551644072324	-0.9731218382427628	-0.28816598835224305	-1.030127232707191	2.5624478010837812	-1.8658489688623152	0.9933173299769281	0.288058066357615	-1.1216030984752206	-0.8347349788392592	-0.9004661579656137	1.1648483443299091	-1.0293815843145602	0.2432000090173326	0.6792513199562829	-0.47588250077846866	0.05887720561303367	-0.9997392558778836	2.4133902552443405	0.8603187820246548	-0.7922743657779466	-0.08719663668188707	-1.2722526773954859	-0.5690317529597081
-0.09116615940669255	-0.19102271773785712	-0.7477761089035626	-1.0973077245310416	-0.5244222604077621	-0.657567266545615	1.7156557072981127	-1.0694860255485954	0.6125765347789638	0.7952085742054982	-0.7453920684481369	0.9261664244654165	-0.3961566356562548	0.6261633635211081	-1.0281041722056563	-0.33240252887168864	-0.9958258168966136	2.5755241390508696	-1.922442983385881	1.081792456007324	0.39175861269346623	-1.174565347588334	-0.8751970861745806	-0.8968579777250347	1.667482228349544	-1.0133625982810075	0.18058836725183877	0.6876778181597942	-0.48616216260989714	-0.007242915250381931	-0.9634749998294925	2.262211468758476	0.7892003501108429	-0.7995720065271255	-0.1561050111941046	-1.268541510157467	-0.5980173198636323
-0.12253994295574824	-0.18304279947005708	-0.7704008112275852	-1.163135078977029	-0.3087037553296329	-0.6306529780292984	1.6982594864072293	-1.04897740185049	0.6159486991057783	0.8239294418253233	-0.7245435577086924	0.8497888033764553	-0.43584108836360735	0.6370345128737884	-1.111796224011351	-0.36245823058094445	-0.9820662711140242	2.548174863078965	-1.9676848958293778	1.1736049871764678	0.436478696133786	-1.2782613107442775	-0.9167377807031313	-0.9261298921992156	2.1346698993991717	-1.0008049226042	0.11802664706325901	0.6804866707765342	-0.5105002014113108	-0.05080966004239771	-0.9286225690392289	2.1187646916489733	0.7645511422038029	-0.8321212533934942	-0.19795544677195126	-1.302313137909604	-0.6161078477735682
-0.10727767783500233	-0.15974281052656675	-0.8053669056603393	-1.218204721500138	-0.122659709063583	-0.6053541449459781	1.6641707614759553	-1.0174587105297177	0.6303251257457363	0.8203942469255432	-0.7171809822934977	0.7597667855083485	-0.45876506380088394	0.66890694048008	-1.2271924206383198	-0.39575623563062795	-1.0066406786919295	2.5180517831228677	-1.9610104771778698	1.2161571520044543	0.5069813058013306	-1.3605642492229895	-0.9694903084042388	-0.9627573398209763	2.519035729710418	-0.9925188606959667	0.0522499773214196	0.7028947822454861	-0.5563066756554985	-0.0915147293769113	-0.8988711317072531	2.0156263189241104	0.6850625604871852	-0.8430783292674432	-0.24084107714290615	-1.280246676072632	-0.5996432695502262
-0.04019864928865866	-0.14242036618910614	-0.8314040693812235	-1.2355503371064116	0.03816316826556685	-0.5873902339436678	1.613139778088647	-0.9535447317510231	0.6944870575807662	0.7930141048502827	-0.736355647318186	0.6690650088871035	-0.4840882436393155	0.6704952993863865	-1.344738187189741	-0.4335104158794213	-0.9994949060640843	2.5565073492647246	-1.894272974803829	1.243144476764939	0.5410776257780878	-1.477312370622905	-0.9667408584217597	-0.9640393483513539	2.859095129869409	-0.9587328573944797	-0.006226826633546656	0.7366240835655742	-0.5963063180254438	-0.15695118258235868	-0.8572757736062645	1.9338499707488883	0.6474490962044609	-0.8546112553386909	-0.2901550952172565	-1.2607983209079285	-0.5820202389281174
0.029358996513115188	-0.11670910886326266	-0.8577751608771699	-1.2388438315818435	0.16345517399482845	-0.5837631799527508	1.5504714401559536	-0.8975125656839589	0.7610190605038378	0.7606356347678606	-0.7378980364239693	0.6029161106007099	-0.5241485167739499	0.6247583631000515	-1.4494591943393482	-0.47769356056181944	-1.016424762670327	2.612017817356881	-1.7730469623333414	1.2568011365335625	0.5656087498914991	-1.5887886583042314	-0.9394526726079	-0.945490356461522	3.1018813271556827	-0.9589622213337823	-0.1369694397081423	0.7614233874564466	-0.6035639009084784	-0.2009706234657313	-0.7794506235369268	1.9021845889472158	0.6014413977605805	-0.8754011281299574	-0.33220399780499477	-1.2642330150453913	-0.559910410436672
0.1286803968397285	-0.0938071665624972	-0.8861388633878239	-1.2182467991965331	0.17654369634083272	-0.5786554734055666	1.4939458596244688	-0.8547219859528591	0.8124954288988944	0.7296664062223609	-0.7226302082012599	0.49292289505726544	-0.5755901395158673	0.5891028845083364	-1.5456934112248935	-0.5284640621123184	-1.0637235300487373	2.7027857296196247	-1.6605297779867985	1.244541477334004	0.584201211803638	-1.692364270024371	-0.8918783458819632	-0.9063187735884964	3.3060831731467095	-0.9475339892974788	-0.28595699134063823	0.8351630408886205	-0.5846492721007952	-0.22187280048390864	-0.7252640684639028	1.8592841760751528	0.5671376484762982	-0.8876151673377948	-0.3733214884094042	-1.2318642366450874	-0.5422182843034701
0.24460384093084064	-0.06948221219649019	-0.8813608915617059	-1.13451538493451	0.15121739693266137	-0.5933651422747588	1.440125034327738	-0.7913482642994732	0.8308798315776995	0.6687551708285435	-0.7218507892327013	0.3441275057123515	-0.6482520496935417	0.5431169290204438	-1.5949555874713988	-0.5699841336577888	-1.0997721465573096	2.809276138724901	-1.5440580127422212	1.2185009390895876	0.5587572742693794	-1.8393000771273988	-0.8105351874544174	-0.8613446477979695	3.4407804925898624	-0.9266838804919019	-0.4325633503164399	0.8490789288997131	-0.585188359436956	-0.21391114287720137	-0.6437802803791024	1.7698017940028372	0.5568225024348996	-0.9425111170219218	-0.38143525487480245	-1.219244655227018	-0.5300354225920698
0.4124355571972737	-0.06159756579752329	-0.8901779871447099	-1.029502260988229	0.12289474537466791	-0.6082573285283288	1.3721262664819942	-0.7110382621950126	0.8720814216052595	0.6549109100198774	-0.7098868495271913	0.22772347964346623	-0.7025322826362167	0.4939763741386144	-1.6189663517988198	-0.6129020570318345	-1.1300485918529721	2.861078487265169	-1.4309921211813381	1.1458010792128555	0.4807320628664392	-1.9518729896481577	-0.7478213421164295	-0.7612743460971191	3.474381339136665	-0.872521555511983	-0.5626090581773168	0.8633817144476523	-0.5727453305559165	-0.1735512131323387	-0.5810172870821672	1.706254767691696	0.4703043789398339	-0.9485999146380305	-0.43627035010197535	-1.2257087811435596	-0.5066318909141836
0.5980143858386305	-0.03427633861320321	-0.8774094128901379	-0.9208320363857115	0.12233174403509502	-0.6194251532517602	1.3248781365484728	-0.6379640803587803	0.8553854404901488	0.6103449994616242	-0.6716178008810354	0.15065191063859368	-0.7459771856867877	0.5039643895282522	-1.5914426645260078	-0.6311253161316982	-1.1771866058780183	2.890261423109793	-1.3028644292640348	1.1045223857847903	0.4261948358091585	-2.046285586263004	-0.6574417703595345	-0.6740786205853053	3.336075053734666	-0.7925148957087369	-0.697044536701495	0.8593739528985326	-0.5304566404201193	-0.14955968349071197	-0.5624795337734874	1.63589954580721	0.4478972009276697	-0.9515782366262104	-0.4425692404246114	-1.2314412569345066	-0.46462402534492886
0.815652878325966	0.002681918415109341	-0.8712527838719657	-0.8169659870324566	0.14032380977639894	-0.6426662512296062	1.271592856792302	-0.6000967384387395	0.844608142102057	0.5482297826256359	-0.6111613085397363	0.0943827551427657	-0.7738569265360276	0.4989610322603214	-1.5704596094246412	-0.6561184247203359	-1.240282758477782	2.867586639248254	-1.1934463772924393	1.0324846556837832	0.37336558497881145	-2.0781955441474826	-0.618454036279238	-0.6260861415690363	3.0545714335518186	-0.740843717958464	-0.8560088156370929	0.8794434284855847	-0.4786417347771602	-0.13776942111137008	-0.5517158375967522	1.617441984069099	0.43481975280209795	-0.9644725044081245	-0.4729637613063816	-1.243191452000603	-0.4537752950445454
1.0240672965803506	0.010216871379790328	-0.8419977308436264	-0.7192702659625039	0.158976629751616	-0.6647121571465547	1.2094350389076196	-0.564060128026268	0.8360918831125217	0.5217590032254098	-0.5565640660886653	0.02553062563545978	-0.779810026039973	0.534520931501771	-1.533879615332522	-0.6406418380412228	-1.301666777127126	2.8570299807566153	-1.0699094142052774	0.9830614862411504	0.31304322876810686	-2.1314668153619882	-0.575170900631112	-0.5841760235297435	2.669181112237595	-0.6971678427792277	-1.0017698359104856	0.865316225795346	-0.42184043076801003	-0.0846088135832582	-0.5586493827776946	1.5865446380521249	0.4043630628025345	-0.945465025084687	-0.4698675560825009	-1.2748911501935358	-0.49606615818583427
1.219618637710022	0.005837766611955088	-0.820929605234854	-0.6402533831617717	0.15753385236298137	-0.6826978214558956	1.2043518608609578	-0.5022603521079374	0.8171690214513795	0.5241605175457652	-0.45184566436042184	0.00045109939942346023	-0.7912913742248832	0.5519415903843551	-1.454926321635012	-0.6262755319119174	-1.3634174739909306	2.8249228644983124	-0.9425483215624825	0.9585931487261746	0.27909564273870746	-2.1298883581692896	-0.49188249581473736	-0.561442278924154	2.2635906287269423	-0.6302144816903177	-1.1349592718748907	0.858102639538121	-0.3875206636097082	-0.04436770946237551	-0.5819166131968901	1.6096732946211485	0.34754045266390804	-0.8950577878831913	-0.5004895103257528	-1.310014888567959	-0.5597920659974587
1.3810203696891483	-0.010520840225621612	-0.808715386144919	-0.5662542656561327	0.16283602468382338	-0.6924665215613267	1.2149186248350732	-0.45082767237795957	0.7903546830522542	0.5409757239053868	-0.2902175615152621	-0.00585629170065835	-0.7965695515927658	0.5931320696841835	-1.3634621944973162	-0.642175705391699	-1.4504296098423946	2.8474810774842814	-0.8484892103989277	0.9661542977340988	0.23155880805464873	-2.140079124291163	-0.4544814147233095	-0.5450000224768317	1.9470672660072523	-0.5365093212530749	-1.251031597547036	0.7805189756855724	-0.35293868947488277	-0.0360487797835684	-0.5968456792476526	1.591872979880079	0.29754649194313554	-0.8402675434196137	-0.5257714032034686	-1.3693171031121327	-0.6877496019572247
1.4819043001364816	0.013973918655274553	-0.7778275051771029	-0.49233152831677635	0.14649791947081447	-0.6998855263731392	1.2260679822757414	-0.3980984762475444	0.7367294341670201	0.5609023048120638	-0.06970747757028291	0.03090141945776185	-0.7811808556561647	0.6624086666108242	-1.2672871054142534	-0.6340009263435716	-1.5010779898616717	2.8381880472838237	-0.7666695514207571	0.9755917297938181	0.16735049288462872	-2.122012188585539	-0.36358114570071737	-0.528853784081899	1.6291185942083026	-0.4548569172651479	-1.373587737628767	0.7025000816833933	-0.3325586362752927	-0.014264271387331218	-0.622755819547028	1.5493787426578962	0.26500397882781934	-0.8162534402609826	-0.5322488226576291	-1.445989974821556	-0.8145891137428001
1.557820639950036	0.0220694521305048	-0.7548912245747742	-0.4534608841731786	0.14457836617299158	-0.7196836657045416	1.2513937807358706	-0.3565268736836128	0.7033435459581102	0.5817312816416118	0.12734593140727204	0.04880002080524181	-0.7568185227162065	0.7389986599036418	-1.201769842874524	-0.6385701657274581	-1.5031709210064967	2.8115842420611905	-0.7053890425554439	0.9706932128896486	0.1385569613252047	-2.1041211110236056	-0.28182746449630836	-0.48394298553640985	1.4195115828525828	-0.3404902651102919	-1.4506826272885402	0.6082861537214105	-0.33503652410209533	-0.008556438235457898	-0.6304354874740249	1.5151045843360746	0.24121534095812266	-0.8010999998156267	-0.5391362852706612	-1.485426858377236	-0.9157096591702123
1.6253490539133015	0.04488855673110119	-0.695058685648273	-0.44164757091030654	0.1895055041920577	-0.742357825162365	1.2542221619038192	-0.30121421128110204	0.6708666560870779	0.5916851007665949	0.3241555281089726	0.11389246253093759	-0.7109856064203687	0.7929541915117385	-1.1353705398173592	-0.6438748736573647	-1.4867093900422281	2.8207123244727157	-0.6514514879753235	0.9703860841486083	0.093506570268486	-2.068768884030003	-0.2300096655794436	-0.5016223323519311	1.3295867113783755	-0.23668547483919272	-1.5223260807493086	0.4965634557750428	-0.3499331978291395	-0.018834968309723702	-0.6641095709089825	1.5223063046774647	0.22341660853825193	-0.8233122491310978	-0.5317796098437385	-1.5783101066987542	-0.9725429222208973
1.6602225360342928	0.05285353782059206	-0.6659102090436806	-0.47916075197890284	0.29795357958995455	-0.7436716647942516	1.2462260165243921	-0.28114061289172576	0.6946764768374536	0.6180240300638811	0.5581691164151621	0.19964275955390692	-0.6501361240132537	0.8800681177249432	-1.1099736247389713	-0.6610804268744752	-1.4396281287797073	2.79487147563069	-0.5798640336286851	0.988510285834986	0.07399297368228523	-1.9765045060329682	-0.19147175218285534	-0.47601897991011066	1.264678766529308	-0.13673486755117464	-1.582924884533632	0.37712309850689124	-0.34295887503753064	-0.036957011966854615	-0.6714294756076297	1.563100008866413	0.18106264455249269	-0.8062207322152624	-0.5437321351993543	-1.656712568697031	-0.9812812991983997
1.6919997216761793	0.06470022713363896	-0.6130820024005486	-0.5201009784723587	0.3415124030265504	-0.7321333951531648	1.2422304463839335	-0.25790099697770835	0.6894618393331626	0.6294898071378578	0.7529744067423341	0.27351902206570217	-0.587816236202042	0.9752630669698403	-1.070186099753456	-0.6642671495131376	-1.4004378085310298	2.7456144521584975	-0.5324849339295467	1.0189140417000981	0.06378140922518194	-1.908834671549565	-0.16629723235858945	-0.4580325695924835	1.171418019812228	-0.09822651558827242	-1.6362264850151842	0.31548002136709224	-0.34550056018222236	-0.09545829737274535	-0.6868283932481081	1.6038821850328613	0.19283280101125533	-0.8453153878680102	-0.5070450362749562	-1.7522999794014862	-0.9869574219289081
1.7321225904232223	0.0470681588003143	-0.5621378145114148	-0.551328117592567	0.29635951115338593	-0.718440834276951	1.2511910742462202	-0.2735105509374614	0.7127168613824851	0.7002878426523697	0.9205941735274001	0.34416153034611907	-0.5328894652875258	1.0196975810086832	-1.0709145298974332	-0.6608641970704293	-1.332759447113088	2.6757675149343387	-0.5362067851896061	1.0519472610083698	0.007451004664802996	-1.7851935982331528	-0.18397286945881822	-0.4571607154282292	1.1203350920502926	-0.08233767621421742	-1.5979166668914078	0.29419921336956906	-0.36205405025483955	-0.15339408186451506	-0.6755178370519705	1.6851519739337124	0.16926881630091212	-0.8677770838127248	-0.5243287602999365	-1.8257138589545323	-1.0159716561193508
1.7477182249697159	-0.0007402193589104211	-0.48049383200755774	-0.5791126608349002	0.2003474944196566	-0.6880166365215684	1.2625626580607288	-0.3065951319690535	0.7101753946435695	0.7609060714200472	1.0611124321923358	0.36547671084090433	-0.45738309631792423	1.0863429409311007	-1.0950020994115837	-0.6551706242509884	-1.2784738148419037	2.5950060466305414	-0.548868857383378	1.0286716896668486	-0.08066836833646895	-1.6842813604692708	-0.16791897276428358	-0.43657273352081283	1.055158331878065	-0.05112437176523971	-1.5077183617232572	0.2500813404856745	-0.4255049487075439	-0.19411883808300198	-0.6728030850151561	1.7191558974423995	0.15233063403407848	-0.9072692618597351	-0.5074875972399262	-1.9097417862909545	-0.9878887412114199
1.7425085013791701	-0.04394080365645637	-0.4249652539922482	-0.5707483465776155	0.1052738593617379	-0.6543860989931087	1.253830763200345	-0.3460172865665899	0.7224599523993238	0.7962378686553894	1.177576381400987	0.4247236578573091	-0.41774814524064874	1.1126478313148502	-1.077522214216023	-0.6750959237391524	-1.224906128086889	2.4991107644058426	-0.5638071226604245	0.9933147927453646	-0.11605408414292837	-1.591316867975655	-0.16921861068351557	-0.3886281181199803	1.031486550716929	-0.029289619785889814	-1.352674590627969	0.21008406243408428	-0.48780175367963896	-0.23430802699340783	-0.6606537227701645	1.7697115161123542	0.12071708999275114	-0.9330109156102635	-0.4885092491943467	-1.9747173795443296	-0.9672652012671239
1.7608205701622786	-0.09235660010706133	-0.36265428734312055	-0.5785254025504318	-0.011891745377653595	-0.638700799939163	1.2227345866681445	-0.42833777021937935	0.7080122011130725	0.8386630286994938	1.2120916401420625	0.4462674404428174	-0.37946364619572487	1.1187197112240899	-1.0559026513687637	-0.7088578278821939	-1.1423774604749006	2.3805978180486322	-0.6352025100372701	0.9328970783684045	-0.17560658883518462	-1.5059937910343535	-0.1981930977500288	-0.3006372675012737	1.0137848211959937	-0.0168922671858467	-1.1913367071153687	0.16067800420936224	-0.5138591301981574	-0.28481459718592017	-0.6286352143339988	1.7840579155409508	0.08183143593028304	-0.9679834214866163	-0.46774376078179525	-2.054610865623976	-0.9162859451350819
1.7820003086588514	-0.1495078874496676	-0.3112236254079285	-0.5824893959705921	-0.15176488637372568	-0.634314446578488	1.1996125330819274	-0.5219009391946424	0.6759082922338703	0.8558544396759749	1.1978501883564865	0.47158287863481235	-0.33016244487155577	1.107217599251717	-1.0568388212558935	-0.7126064607991123	-1.0354737120607056	2.2650498519115514	-0.7025985825983561	0.8711559369205293	-0.2236439307959066	-1.4284228112533222	-0.15883203355470427	-0.19297947820880607	0.9671028759116389	0.01188123627898848	-1.007176009879755	0.14146126499159606	-0.5093205890035459	-0.30671838560622877	-0.5733933918349912	1.8061670158343812	0.04164160135091932	-1.0073097440620553	-0.4740367213868478	-2.1197812908898785	-0.8264198823710732
1.8385301306298953	-0.208157106874112	-0.2922063509730574	-0.593462527404361	-0.28982655557401904	-0.6126605886043122	1.1817868747388942	-0.6082942466001073	0.6272908634342061	0.8577902755541574	1.1506880953261456	0.4874794380431199	-0.30432156782533204	1.0821628803582983	-1.065044480153928	-0.7268337254201709	-0.950144272547879	2.1587943331205492	-0.7572192563926091	0.7956890584711743	-0.2570098326332894	-1.3407893327727427	-0.18879458227903628	-0.08773329865282072	0.9233720205169259	0.04856220635174109	-0.819659251433472	0.07217927460207736	-0.5137806594971546	-0.36143326864800196	-0.5339367493609481	1.8158782519307646	-0.02933906072869058	-1.032215220867105	-0.45945458944467366	-2.169233893707079	-0.74535100127486
1.9206838858564186	-0.2952316191183704	-0.28571185015098394	-0.55507440467051	-0.39606228008963107	-0.5841712704898271	1.1782412629544763	-0.6324351302254965	0.545775693267085	0.8386419557136092	1.1283328122751917	0.47761058176537247	-0.2898765605709435	1.0822414167724346	-1.0373477983414836	-0.7180425170516378	-0.931311122076468	2.0745701269579393	-0.7978962043314219	0.7438380798508826	-0.2913488128620863	-1.2686533650552216	-0.2130470047891167	-0.06468652600227863	0.9020682725504663	0.08367991058566245	-0.5970288539037522	0.01994301948426753	-0.48984454379844006	-0.40313810906427516	-0.48723752630090383	1.7947210369237105	-0.12027142466929312	-1.037639358209404	-0.4767209068793303	-2.23918918129877	-0.6731138496019887
1.9889604156113438	-0.37808230258601083	-0.3073254349482337	-0.5146075522614967	-0.5147688762105561	-0.554521400295588	1.2147494525054392	-0.6680357083262092	0.448257762219104	0.8461188353501796	1.0752585228835667	0.4664779603659947	-0.2949171345185149	1.0606284093066733	-1.0510435041782067	-0.7207618017315534	-0.9209309033892709	1.964133210860234	-0.8447631529912089	0.7313076624190913	-0.31460064557252754	-1.2229781228236	-0.23532891797025307	0.011252928976564066	0.8182705734023632	0.06452489396382885	-0.37034495745282375	-0.051850367777495854	-0.4928391899001424	-0.4411651487383471	-0.4437467955682817	1.745576478150594	-0.19432132406212635	-0.9870343328295432	-0.513340419775365	-2.2679495648761216	-0.6359279686367394
2.0415397347532362	-0.428783917256632	-0.3173978272657064	-0.4834380412906988	-0.6625647970731932	-0.5548670486974576	1.2564279088171353	-0.6910698956222154	0.34147059199706553	0.8289524125591468	0.966833628821133	0.47469035421032285	-0.33452507990222835	1.0383796308693327	-1.0637821930056874	-0.7068694471248265	-0.9268927118818377	1.80979220589652	-0.9104770703125855	0.7461555340659215	-0.33790879254990913	-1.190077197189254	-0.24449234774851208	0.034613318762710885	0.7709136504775487	0.025807508047153555	-0.1525604141130914	-0.09267373714476311	-0.5053204971719156	-0.48172546892364937	-0.44421637397082125	1.664852241685932	-0.24627016906752078	-0.9300557691599785	-0.5252859314865275	-2.339137415108998	-0.6236025055513789
2.0708152469849064	-0.48774665140962103	-0.3317331888879681	-0.47630312755416987	-0.7693940937627873	-0.5575803886521293	1.2888724588879046	-0.7166835211781988	0.2340068419536156	0.7977937574465414	0.8642046020741713	0.4681365805307186	-0.4051416875417285	1.0113844748592975	-1.121837770698197	-0.6910252800364153	-0.9016001742259331	1.7057620251201535	-0.9520920098398188	0.7793403593327002	-0.35756588672713613	-1.145694583415437	-0.16470945657238206	0.04188785194570669	0.7439898986575084	-0.010291364149339321	0.07028797430248607	-0.19492731901619056	-0.5211473357937791	-0.5081959782655485	-0.44335429237451623	1.5978226297206468	-0.309709085879052	-0.8417137146754721	-0.5996010416188662	-2.4053308555947583	-0.6416584857057674
2.041326908709057	-0.5151771681681516	-0.3407998976739582	-0.4697294022249949	-0.8421413366322403	-0.5460052999421479	1.2774828567187606	-0.7143367006180281	0.11546666300718136	0.7057943405322578	0.7756212304883511	0.4405519184645296	-0.4974762325454082	0.9681659395862642	-1.1988422851737033	-0.693233070447889	-0.9036478877225674	1.5844707868000416	-0.952390973238994	0.8446471206037407	-0.34741726568373543	-1.1514994189929844	-0.033535710167324574	0.03849468979293343	0.743594959246345	-0.034517582717037615	0.22239968478036012	-0.2835518553974602	-0.5033836106008106	-0.5300600066778334	-0.4679770775642743	1.5281872355267716	-0.4043798897979879	-0.8194731593595206	-0.6833250195450098	-2.459036211555497	-0.644769253822254
2.0153285950940445	-0.5107375186619038	-0.35728138067786236	-0.44437530331573305	-0.9069526583262192	-0.5750356329465152	1.2819744321215512	-0.7138044995169551	0.03483493217736894	0.6412586091427392	0.6958286007472496	0.4373608736130989	-0.5797277271001914	0.8983566841229305	-1.3000251943444914	-0.7189049744484219	-0.9081239734888698	1.4661286167755425	-0.9423104378441172	0.9022729277891275	-0.33356435778284727	-1.1751852830956826	0.08852450076620008	0.04965206673278014	0.7666644444448536	-0.08168963620540826	0.354189319728098	-0.3233237313218232	-0.4316939265159416	-0.5731428153721886	-0.47191995773080747	1.4702988962597516	-0.5039788904468989	-0.758816938577376	-0.7595273738787822	-2.484681048781466	-0.6685608964560714
1.9756607226323601	-0.5087180836690816	-0.31796518019649656	-0.42496650848731354	-0.9708907054608062	-0.6054080585825744	1.2987144845977858	-0.6857911857417542	-0.06524328906171001	0.6028320769584854	0.5936544780158597	0.41294700014527824	-0.6136668374118966	0.8688120330907312	-1.4620164766305526	-0.7418901615881971	-0.9215014762847055	1.3230151881492673	-0.9692094873901625	0.9568863615711939	-0.34509103781986805	-1.208291645170664	0.20743617743826662	0.05272196539053005	0.7689058191274248	-0.11325208353976893	0.4023403447141799	-0.3478658134252012	-0.3291893021458981	-0.6263752181147892	-0.4428723901948972	1.3685479285284161	-0.5646811451075644	-0.7772255690781231	-0.828689623192069	-2.52269389279664	-0.6589242778343463
1.9531685568633488	-0.4800544830469297	-0.2853487628560363	-0.41825877484244617	-1.0469198634281658	-0.6124930994113205	1.2749522789121523	-0.5947500558537888	-0.1262282671954463	0.5816238439594776	0.5520201689032321	0.4114870380450104	-0.6727513048469418	0.8659841879205066	-1.6881359447935012	-0.7339035578605259	-0.9839844222064553	1.2240862654587288	-0.9618180426999821	0.980452979049964	-0.3382362322233202	-1.223427888321285	0.3699963199424515	0.03048099511494014	0.7775463880038699	-0.1657162465660494	0.43885697979520655	-0.3435104859642143	-0.23542772378834426	-0.651735287232595	-0.4326016451013703	1.2473106353368348	-0.6343201778940403	-0.7878367810086871	-0.9134437779675176	-2.449065639168179	-0.6739554917318015
1.9228634180270359	-0.4596226026115417	-0.2562000145516795	-0.40113223767718587	-1.105935591234163	-0.6421587492065147	1.210163781250663	-0.4903434782572355	-0.15280842501053654	0.5552605022413847	0.5144497168684141	0.3984488120851718	-0.7566888055442937	0.8352465313592857	-1.8955296988669468	-0.7564040743057479	-1.057559534072118	1.1402951200988616	-0.9208503346259965	0.9904493935007131	-0.3471855803524468	-1.2189333144170287	0.4860264775951061	0.06336263619265992	0.7911079340088591	-0.2360279359197664	0.43138538378375024	-0.33991209040522824	-0.15142490216165685	-0.6753703400022829	-0.4445790815498537	1.1277491722731328	-0.6718778443794072	-0.795827034207152	-0.944929111842907	-2.3271120418983213	-0.6936234554588406
1.8499337370334632	-0.4776157513703113	-0.2374242899719455	-0.39616341057246485	-1.1401182106498493	-0.724768454259863	1.118314868138466	-0.4112771248941656	-0.1534278549066749	0.5591537651718117	0.5350638939949962	0.3817137710132542	-0.8343554978770447	0.779437593803706	-2.100198514636943	-0.7645768018377079	-1.1577803447860204	1.0393718853834364	-0.8860906744537882	1.0172183988420473	-0.3631397268937542	-1.2195037394577777	0.5979159046272863	0.12084906730334714	0.8173299869833539	-0.3115936233285491	0.4492952487174042	-0.3048313098451906	-0.07188031366582334	-0.6602075769423514	-0.4596815850328351	1.0644855556579822	-0.6918428373433642	-0.79462340999292	-0.9720682177717185	-2.202432267993959	-0.673633536052449
1.7518493074727162	-0.4772649894744248	-0.18804241955115034	-0.3991609890743375	-1.2106819674067606	-0.7734763253597633	1.0130231112954058	-0.3587533573817618	-0.1407722406014861	0.5630136913294871	0.5544458449325946	0.38740705025569083	-0.8911453621712659	0.7045570230324546	-2.266522462845483	-0.7755959567640593	-1.2491269151997606	0.9983739084453926	-0.8867838198794781	0.9935131146018514	-0.3716223563063825	-1.2095675173336455	0.6877396215268249	0.19211653268855772	0.7814434085535377	-0.4261602159678676	0.40013301226935294	-0.30557789194228674	-0.033466353632005105	-0.6237891135928995	-0.5098363223362594	1.0111483898449665	-0.7045173915551695	-0.7901731759796934	-0.9752441235007445	-2.0272788832343	-0.6698244622387362
1.6821458758306798	-0.48221073220642435	-0.16158843771576445	-0.3757590665946671	-1.2649357459627137	-0.8437308658587819	0.8623954724555196	-0.3166635007087156	-0.10918732978089359	0.5655839046898488	0.6311425901499367	0.40388546319400076	-0.9771303586284807	0.6852803403219163	-2.3832523266791528	-0.7873039595315264	-1.310066001419	0.9458809940382465	-0.8850015240540282	0.9292143828099653	-0.3898665717292171	-1.1975510497933333	0.7923125516311257	0.2205612166153371	0.6853451905108391	-0.5026137039982738	0.3600646233961545	-0.2786051053581409	0.031758875825823644	-0.6159058400020103	-0.5559021761042946	0.973865470050912	-0.7145927829155363	-0.8022316206411337	-0.9773182494466438	-1.8859190168689097	-0.6428581013877392
1.6194692507472948	-0.5015395431019939	-0.1622696153188571	-0.3541334174790071	-1.2946793695585246	-0.9156339989528022	0.7364407820414258	-0.2692527910784252	-0.11506710268822322	0.6053941144609352	0.7602012888734311	0.41495486942681603	-1.0189304423020058	0.6206023587117334	-2.4759037644732818	-0.8179438663709881	-1.3867242186439483	0.9371416754967479	-0.8748495291149583	0.8018386437852755	-0.38714862155666735	-1.1763181934901	0.8964687344508182	0.26104978527617434	0.5532571433018748	-0.5701509584892317	0.30978560799148686	-0.27768223049960683	0.08574142293869123	-0.6033547414691277	-0.5565527258343023	0.9920842445229792	-0.7451038977484732	-0.8362947077957615	-1.0046248539570681	-1.7208510376606891	-0.6012780399403649
1.5409415998644012	-0.4878155582435223	-0.19897362414838454	-0.3064549052741705	-1.3061671790377363	-0.9749461375991737	0.649414131190569	-0.24055975025833512	-0.10168982248461952	0.635375042999029	0.8314238668526123	0.4423863863913475	-1.0448107004493103	0.5374969700771185	-2.5062637575703004	-0.8344378512054295	-1.4591201649818966	0.9054163871413753	-0.8788873579513815	0.6681032881513158	-0.40496093802377564	-1.1587616256101154	0.97372126147513	0.27379446697654963	0.37999535314005844	-0.6528013272938713	0.23570684688465043	-0.23680982453168276	0.17294715701132893	-0.5710616629522015	-0.5568389652871756	1.011098370204485	-0.70814140776825	-0.8817955420950175	-0.9982634784383982	-1.5469498694422108	-0.5373117679571687
1.5311158083610887	-0.4654348208764019	-0.2322412882953015	-0.25187885242442454	-1.3143659725012455	-1.0383654809512324	0.576101450256857	-0.1924670478263388	-0.06685140123867636	0.7414671631648544	0.8958974452932187	0.49494720419636123	-1.072972459660083	0.4886225307591075	-2.5308737242672024	-0.839267787006291	-1.4910991931533097	0.9170590199098252	-0.8939789331178825	0.5238751339841209	-0.4485137626414083	-1.1561784543436489	0.9614396831383845	0.2864223614552607	0.22337453547665714	-0.7501599483072121	0.14309832798309385	-0.21743175968960715	0.23465721805080028	-0.5486478104289588	-0.5373800855270756	1.0539068583257079	-0.6325119910911983	-0.8692259087561283	-0.9858397636963641	-1.372565918091783	-0.38948302455953954
1.5077903963827455	-0.4456730063394544	-0.28479954807565405	-0.22711978702613908	-1.2926272043153613	-1.060953979718158	0.4844215593213398	-0.13725730113343984	-0.0667648013308666	0.8695373712320483	0.9462985602329075	0.5560649678603581	-1.1139161651332712	0.4157472030026691	-2.497943195674659	-0.8365259356485337	-1.4731833149737663	0.8897802693176405	-0.9073630748385648	0.43202287502843423	-0.4881995849810229	-1.1274673608330228	0.937899745714371	0.2513390677038051	0.054710342419440006	-0.8236039034370745	0.03616031964415273	-0.23633526748976283	0.2935091082109975	-0.49361711932345304	-0.5473902980810524	1.123791826720966	-0.5234674040382723	-0.8267053424825848	-0.9658955092888295	-1.2245994335633479	-0.24930771160351206
1.5134483445208808	-0.42883805292817045	-0.39250405171563196	-0.20120065783289634	-1.238372734111571	-1.0830228787679261	0.435718447250989	-0.09988590820541107	-0.013869697918353189	0.9621370803617249	1.0484272045307492	0.6109024612964292	-1.1801018527977616	0.31283709287846284	-2.4460801885534185	-0.8089593538915801	-1.4723444814593722	0.8997783842875279	-0.8944375259580397	0.36092269582113057	-0.5437565221247198	-1.090014316338506	0.9307133374896196	0.21760552790765134	-0.13236422651757956	-0.8807612812708638	-0.0642452839503395	-0.2509675075304699	0.2901615289670023	-0.4471766347514999	-0.6061970553939291	1.2089229791580824	-0.4031634098917989	-0.7281836541186084	-0.9549172429081085	-1.0848577912730042	-0.0826266990390683
1.535712850915361	-0.42236599619849946	-0.5171435578534931	-0.158724961314038	-1.1773311236802273	-1.1188579768316977	0.39671972068149663	-0.07895494743674789	0.013078509504928736	0.9829931757058947	1.204034297878355	0.6403165419046151	-1.238585210135899	0.23382769719506086	-2.3338860976915776	-0.8079568805163705	-1.408327365331154	0.8830692315541697	-0.9004915347913405	0.2981560260164785	-0.6114976970953969	-1.076303685479147	0.8871026888753564	0.1882658680085459	-0.29692516476427844	-0.9071723072007911	-0.15193752595740953	-0.30140437260319103	0.2955640772377831	-0.4103105873117225	-0.6566011822355091	1.2989485257190705	-0.28724487237293483	-0.6787224565269611	-0.9376910945280452	-1.032900154984763	0.06539596752597368
1.5452190808887012	-0.35559554828722273	-0.6254740314573215	-0.12536548919239102	-1.0959068359226913	-1.1373272483398273	0.3874117389826222	-0.0441404359008362	0.0051937081765053034	1.024939645026925	1.4247650719061322	0.6838082829308229	-1.2700737959801565	0.17939368114818527	-2.2565938685483253	-0.7617165523531397	-1.32369330865086	0.8900798040109621	-0.9564821536738874	0.2282594930493666	-0.6158890046173433	-1.0716223511743128	0.8623182709513613	0.11717580727304082	-0.45017822344289876	-0.8878843058303113	-0.2622375860962494	-0.35437568571409445	0.27940970318587804	-0.3864097104883897	-0.7099699970264124	1.388783410765085	-0.19186242672818982	-0.6122257525179322	-0.9308821209724805	-1.038356393121695	0.23571676990195103
1.5491973155963366	-0.2461676274546249	-0.7134569885793549	-0.08684303798646151	-1.0332130079156032	-1.1195860927043304	0.39167042715174655	0.01579658581358832	-0.0019874689009645448	1.033530629245104	1.659163790736423	0.7077494615657011	-1.270412159880409	0.14419328634940426	-2.2047375666417985	-0.6936083081412817	-1.195979983275205	0.9205406072792182	-1.0000399664002821	0.15697846226416576	-0.5987570127068526	-1.0862299533687303	0.8288252909068519	0.014656361188483142	-0.6056920029565718	-0.8385985709689701	-0.4333847266619314	-0.3732220918155516	0.2527972389638723	-0.3650619941802994	-0.743664794120187	1.47280944504533	-0.08891537562687338	-0.5569836735216657	-0.9473386812748614	-1.040516850580247	0.3777436955435717
1.5631016280190118	-0.141349884302416	-0.8285327944749292	-0.09103845873679338	-0.9783464293757907	-1.1116575946340674	0.39002074668288134	0.07177470602806087	-0.057046367232222894	1.0703701813475563	1.851207247602257	0.7239335716968327	-1.2701576052346382	0.12200346899141175	-2.174391593539183	-0.6385867983947859	-1.0477924297820196	0.9301955900483214	-1.0252059397048887	0.0800437509026948	-0.5642700484947756	-1.0910435367897091	0.8021161176454538	-0.06329735672784574	-0.6998881628673563	-0.7668974342566857	-0.5750714806381187	-0.3485595035527611	0.23228799619555707	-0.3827421337482516	-0.8107772308107795	1.5520640008701714	0.016903828204031086	-0.4783611034962997	-0.938519342177514	-1.1014492322252505	0.5313380918126789
1.5720254885441887	-0.06698223255494032	-0.8855915636525535	-0.12840011436174148	-0.9410550834806612	-1.0630410197968347	0.41100327080906823	0.1233241981094565	-0.08141040935093309	1.080664853140401	1.9572112528388594	0.7231810078602232	-1.2370256005042921	0.10143130943054941	-2.1418780073888826	-0.5695291484021788	-0.9509213701303562	0.9384749199148205	-1.0455300427710623	0.029131839546549576	-0.5244456167228573	-1.1117609533477946	0.7489244989927035	-0.08311458715407613	-0.7280500150038278	-0.7004102727504631	-0.7154968827709475	-0.34246551239555056	0.20603910012873708	-0.38744006269632064	-0.865398274911208	1.610003340408158	0.11051720637440829	-0.40567324029691987	-0.9555975664200271	-1.0925530906961403	0.6809812465787054
1.6232888333129059	-0.0044499427248200375	-0.9365225171338043	-0.15517067659421016	-0.8992523492920179	-1.0131072239846528	0.4161163643295235	0.19917475275312332	-0.056784763344047515	1.0612505300354074	1.9750560327225233	0.6773587164197522	-1.215639971458394	0.11484077331873555	-2.1294642166925652	-0.5085840908738742	-0.8732747320283256	0.9200547981552804	-1.010459205451054	0.007022300500214312	-0.51106478442474	-1.1238626006951726	0.6616481706596277	-0.1007551276229284	-0.7672326540809395	-0.6226960360163208	-0.8119746566938494	-0.3040885304657809	0.1645984677396366	-0.4220466056801168	-0.9546711697059734	1.6350411572747394	0.21679097626111643	-0.3018688738280523	-0.9224097022339283	-1.1092878067546381	0.7703317906746766
1.6542946857764942	0.03371644213931259	-0.9443238061779711	-0.19986487391886387	-0.8827777589057796	-0.9701690512624728	0.356113341455326	0.283789118816825	-0.06556142344526132	1.048498782634287	2.0076434846015014	0.6092922261767627	-1.17286157879002	0.11980141479129587	-2.127955543381817	-0.4548257509195632	-0.8246482268495745	0.8883061373393559	-0.9903220152742833	0.0076936317038085985	-0.4509069515836825	-1.1366131693328816	0.5622190628794909	-0.08786442507730677	-0.7576947176625908	-0.5522616137870033	-0.8528684156386921	-0.2697635548355599	0.12427693600228296	-0.4245571661867622	-1.0538861350666187	1.6279360776933924	0.2921821194350289	-0.16166830696048	-0.875131120292259	-1.1339118066412524	0.8376712467047899
1.63316557408134	0.05405548134958797	-0.9823048039005833	-0.24202892106464055	-0.8782875811459429	-0.9340431576953897	0.29147184353707184	0.34514994211461136	-0.05432749095994786	1.0116302695703596	2.039182060186749	0.5449817541043206	-1.1064185795384396	0.10684191807537506	-2.1037759295565865	-0.4063205232635484	-0.79453973281862	0.8306829386983654	-0.9206928927220808	0.003468497672961522	-0.39375366233075676	-1.1317652675032686	0.47558556409259933	-0.08038150107633465	-0.7827651080748657	-0.4765888898732122	-0.8290252048835567	-0.23231465372506488	0.06510664618796638	-0.41754634077193825	-1.1236853372854838	1.595701256494625	0.35744971605861375	0.01950929112874531	-0.8497410897691628	-1.1565316267107837	0.8134725286024201
1.6553343087559393	0.04286315452923015	-0.9846260839852338	-0.2526389036838711	-0.8941395040391763	-0.8906387353354711	0.2581575124523493	0.3896602312692822	-0.04725937487323015	0.916990683891753	2.082480401246893	0.47051727251053393	-1.0420855168039487	0.10101869941260785	-2.0761345962437847	-0.37910813577289987	-0.8058404536296988	0.8322401507396695	-0.8621094590717592	-0.010915696615431262	-0.3056295350929179	-1.131124831012861	0.41613232222541097	-0.044456544056515925	-0.7985009585376608	-0.39355045581773246	-0.7463650578294152	-0.17283601983761723	-0.007527378555757028	-0.4586366050641866	-1.154968130799943	1.5301625771534952	0.3810221211638308	0.19331467984877243	-0.8289029144959187	-1.1907015005143886	0.7627406196989218
1.6768890725394516	0.07417304677443645	-0.9906420426414705	-0.2859509011871942	-0.9191736975107225	-0.8673788521183934	0.20954208970789198	0.41557067096820066	-0.06564200947058482	0.8470519195284517	2.1245355055499306	0.4181032880761505	-1.0036914976045084	0.09208649124484769	-1.9929582364061276	-0.3490106569884108	-0.796003769529936	0.8101375666779539	-0.8286394735304651	-0.00991833644057798	-0.2258927516531338	-1.1342945436998213	0.3655202111604849	-0.009912268251203412	-0.7781972944254538	-0.37016575964249043	-0.6231366405119092	-0.13265087759367095	-0.05221937745374452	-0.4696997704967961	-1.1586999890495748	1.5157630290497397	0.3905439354750787	0.38574064024815313	-0.8178844790606048	-1.2167335884383697	0.6617814196405006
1.6347943382467176	0.07558741749685435	-0.973597264674227	-0.29958370892613445	-0.9390954607181297	-0.8484264242572159	0.1814992234706749	0.4001790828141756	-0.08779835532839682	0.8284418820513897	2.095027182982352	0.4105453571327061	-0.951959079210245	0.07589771608758858	-1.945242709368252	-0.3191695312021549	-0.8141374306681121	0.7888742404634501	-0.7879184710257167	0.02939967570371555	-0.1409465971965016	-1.1364940977272335	0.27951780167010815	0.00427008918421386	-0.7680579865981739	-0.36326804460927664	-0.5026061848971416	-0.08701417157961461	-0.1198408341714782	-0.4853856616622977	-1.1740940257458308	1.4985308811318538	0.3744329132830073	0.6514278372691708	-0.7705130492184618	-1.2322957807235906	0.5763739872991782
1.5726791224707817	0.028650298683822583	-0.9342586445800369	-0.3263333237836584	-0.972334672483721	-0.8277837005699421	0.12969127862127985	0.3787164244459542	-0.09716918701930438	0.8002406420206608	1.9364400554364463	0.3969819853658111	-0.9244839128935156	0.06011742645087591	-1.8722960689249284	-0.26694164795269193	-0.8275292370057226	0.7214336175382497	-0.7370509424245661	0.0916783589722489	-0.09936015160737623	-1.1431667529529475	0.17411779799386978	0.018064383152940355	-0.7640320629551736	-0.40926420246741546	-0.3763238983145524	-0.07117148650810763	-0.1395689425795622	-0.49900516841079134	-1.1539669301516322	1.5695659569146463	0.3303093678068072	0.9248968137951058	-0.7662640558881607	-1.2145807417892491	0.44948853434931174
1.5191114520782691	-0.042761843545279364	-0.9212367760288954	-0.3564448093732569	-0.9847000539608871	-0.7991317022837076	0.08392675498296737	0.3643854622327141	-0.13935957960534137	0.8308859338634706	1.6742190671223374	0.4005738006733675	-0.920750899841701	0.019913514105768235	-1.7856939539331678	-0.24841546864297442	-0.866614126309384	0.6590584654400773	-0.7007518030413604	0.1372532115068226	-0.0638473436741003	-1.18153132092541	0.07517907195129195	-0.028378787449823466	-0.7395567217147068	-0.477203712654953	-0.23334916765398442	-0.0549332075789713	-0.1405815336090938	-0.49020230263432313	-1.1584391863582613	1.706272583726467	0.28865690725616133	1.2737706580504036	-0.721794362037344	-1.2036342434902372	0.33518140465306484
1.4531002298390394	-0.13963551084671927	-0.8885556766154705	-0.38158806243427856	-0.9588477333175109	-0.7860767124270283	0.07087796265778916	0.3742333174489836	-0.16312042931062715	0.8449891851232474	1.4534983462219762	0.4069510464896274	-0.9502431254622905	0.015532961287164585	-1.703928737010412	-0.20469365865872513	-0.9038038886088259	0.5776039832810149	-0.6907492898018781	0.2223511872038209	-0.07701724857523473	-1.2010809635675996	-0.0278846009881757	-0.07500310342792949	-0.7368690922187259	-0.5037444218828847	-0.0947635420356929	-0.04883797409022066	-0.11504946420607268	-0.49184552696593553	-1.1196277270039119	1.8037599797079706	0.24678671355517348	1.6187845368587688	-0.676401162493309	-1.195435465184214	0.23702461561640714
1.3679881925984243	-0.19166209878131793	-0.8881095631312013	-0.4307709437584865	-0.9103119319292359	-0.7823444610964119	0.0783180916437507	0.4057072474850959	-0.22541583243823374	0.879560339690495	1.3265838359601978	0.38703719260315234	-0.9757292422943138	-0.024788381696222987	-1.6662838329086456	-0.17312567154907482	-0.9230271105065675	0.5186959637636646	-0.6853855704430961	0.2983233359524552	-0.09266806143135778	-1.2072369466191266	-0.08193325786683303	-0.19330355170347455	-0.7511700674108408	-0.5324044886620823	0.053005656871692806	-0.027555655180910105	-0.11652445819566315	-0.4816567409097803	-1.0716430065070512	1.9232311648811913	0.17972023652500901	1.9150618516878168	-0.6079816581275714	-1.208051367750083	0.0887501400169444
1.2538008930858897	-0.2316652159614346	-0.896778100294591	-0.49115701174783977	-0.8770958673112667	-0.7562153204390367	0.08678021169445038	0.4427770279007547	-0.3283139631753665	0.9067041879568191	1.2874211600308352	0.39942374945932896	-1.0033418152710438	-0.02945889416138541	-1.5906861943932231	-0.10321082116986328	-0.8857480664221778	0.49100047229131627	-0.7428239742745764	0.4129477611046818	-0.09566590891164964	-1.2011907919554523	-0.17178230788131957	-0.32969291207001306	-0.7450016909864958	-0.5700669162983403	0.13031021715450458	-0.023638051406432083	-0.06603398487207647	-0.4416002368261506	-1.0375610242632167	2.064665104347931	0.08886153812151742	2.193128430341986	-0.6029911312973993	-1.2319802705865666	-0.027881370023090307
1.1546768405456966	-0.26422422069699436	-0.8931009507400688	-0.5831210187827809	-0.8261513008878657	-0.7456148099404121	0.15439548889236532	0.4769059919142661	-0.3792762047566268	0.9389889235555792	1.3288252046536022	0.4002935451373353	-1.0498196180163666	-0.027268887554050426	-1.5074500971881104	-0.059976364237556055	-0.8609430026980427	0.478802185210266	-0.7923561937909958	0.5097426167777768	-0.11004847894273906	-1.1713935966533455	-0.2526964875507514	-0.4731736720632539	-0.7332280554695361	-0.5966157922725951	0.19859494692050123	-0.04811210106831597	-0.06046824306213625	-0.44180926086833283	-0.9893406342952952	2.2158328119550297	-0.02725455741683782	2.383138500137132	-0.5752360233523409	-1.2728496108965874	-0.12229377040535735
1.0627722988732489	-0.2949632649839217	-0.8668319657685185	-0.7149522710531078	-0.7696949467390615	-0.7205009400796178	0.23733062186432874	0.48193718045008466	-0.43857849857056125	0.9645874195236933	1.3378572215563036	0.37802771520080947	-1.0692840289037553	-0.01625244049260565	-1.456608111398386	-0.005831569925207653	-0.8267678271787411	0.4747311805227278	-0.8810466636373679	0.5905787149042605	-0.0996648245141295	-1.1301979495730403	-0.33094914630426914	-0.6112197026145381	-0.6838914653447579	-0.6162988093163174	0.22182911443728562	-0.08510051128786042	-0.05116353184268478	-0.4503275585873735	-0.9769158386679739	2.3661156315493685	-0.10754386796069446	2.4781319339973202	-0.5521024735309144	-1.3319043122647254	-0.17361255011797685
0.9217125511387909	-0.31766752060452996	-0.8248762634267287	-0.8773749233350674	-0.7022909047401604	-0.7163959896026383	0.3027281349074051	0.5111504994553789	-0.4599362008341279	0.9977643600111668	1.3066997073721551	0.3471994594527813	-1.087936908129871	-0.04132886642348219	-1.4095929745156823	0.05477667993631077	-0.7863426498703421	0.4438833386334037	-0.9658059835382911	0.6489457592763241	-0.11548310702734851	-1.1112369340004886	-0.41346632969881014	-0.7575645477191529	-0.6195487808680691	-0.6605255054709999	0.20950913487594486	-0.11290368410529483	-0.023694639665875747	-0.4093713423221771	-1.004942014594889	2.503668520012847	-0.1784424092093335	2.532137129228789	-0.526459314203477	-1.3763884044543002	-0.19425005617621732
0.8043816929320133	-0.3679480124159504	-0.7647146172048578	-1.017144681869813	-0.6721448804326009	-0.687355967171875	0.350075766199303	0.5306053448332995	-0.49105563715024303	1.0301016053452456	1.282308426659295	0.298051952394821	-1.0546205758883822	-0.06782411411578142	-1.3956317421762676	0.10029993344747914	-0.742162668266877	0.4122415634018526	-1.041062423665866	0.6765322741807541	-0.1108190000719715	-1.1131348747210794	-0.4995083949876834	-0.9259502195505032	-0.5805498073219925	-0.6786504694926933	0.2367956031960921	-0.14096124501113821	0.017783888330051296	-0.3891073702327926	-1.0265729145341815	2.5859247034102832	-0.27794329839305654	2.5984368588569664	-0.5407097645234396	-1.4233529848130346	-0.15569711317338797
0.7028593810912532	-0.4074356713682407	-0.7156831956577071	-1.1749035703459145	-0.6424507788219412	-0.6361414501045726	0.3697322395262751	0.5931167697925538	-0.5124079269195718	1.0627659425722509	1.2583207072041318	0.22603084952341962	-1.0304136754244315	-0.0991568149081082	-1.350274134370973	0.1415916688329839	-0.6774581977457034	0.4177834069404417	-1.095156569441043	0.6931583652835817	-0.09757108551449245	-1.1049943965095064	-0.5531598623078715	-1.0848287046295852	-0.5128716216993019	-0.662067920042622	0.25492758586596187	-0.11393319833690552	0.04393313298632936	-0.3414169446085946	-1.036997494362295	2.6628143677623974	-0.3435755082597353	2.698803744627341	-0.5460190933741923	-1.4660472123993062	-0.11332061570186074
0.6399859241633726	-0.43206430721061356	-0.6919383014982337	-1.3006646575450098	-0.6172563536014174	-0.5902086472554604	0.40987029668997155	0.628575259765809	-0.5193016404141729	1.1020970585850136	1.280720511247928	0.1552486024537591	-1.0154513047899691	-0.16755762396486623	-1.3141395494053842	0.1196949648837378	-0.6478339939549622	0.43607943900293755	-1.159964785651707	0.6710494417381649	-0.09709459048054611	-1.0963135929664145	-0.5652439686627203	-1.2777242293808666	-0.4614075426680266	-0.64810394223292	0.3111024726283741	-0.017082332942595303	0.033638096001289294	-0.3018585766254918	-1.0603612691297204	2.673257708144779	-0.39383478243441417	2.727509567365808	-0.5328984774151684	-1.5250050098574068	-0.03275054539105543
0.5921238297979732	-0.47407000237981833	-0.6443717799070904	-1.4239747189291012	-0.6121590012601315	-0.5719535274745755	0.4534045484322699	0.6469003504589776	-0.5202301838701328	1.1066260347715882	1.3259131487454485	0.10545392768170628	-0.9898961323031763	-0.17790279304736178	-1.2229743529309585	0.08236945047676394	-0.6236287100357559	0.45712654372889006	-1.2337333967490365	0.6815884650120805	-0.10529464414229628	-1.057660636598745	-0.5784908720111805	-1.4352514877780176	-0.43262025400532406	-0.6392624257343051	0.3603941723658894	0.05417928317712415	0.04050708942106298	-0.30059704837090845	-1.0485610400964935	2.5775444299115544	-0.48892998778173347	2.6905525454869355	-0.5375001295406356	-1.6176767683236342	0.038098301049866404
0.5611317465345158	-0.4838785650072654	-0.586024912821817	-1.4647877976008423	-0.6288050742001683	-0.5560657235417086	0.4872365118099854	0.6123347700719497	-0.4891420197429489	1.1057992828073384	1.3230566243982596	0.08533384165354266	-0.934966807034083	-0.19393992347136593	-1.1554073062530268	0.04436827281020404	-0.6057125550134681	0.5036449676213117	-1.3108270641884134	0.7015153383272991	-0.10519955941095811	-1.0529503876126038	-0.5448322147984058	-1.5472656024384983	-0.4132056417959986	-0.6625278642451472	0.41273794419171955	0.11967202630373923	0.04488352163091973	-0.26683966555847694	-1.0119526228429527	2.507070783795939	-0.5817484400957976	2.6803986523766534	-0.5435321188116407	-1.6507328151765883	0.0932038822997506
0.5218335464622971	-0.514254800600183	-0.5387382419880945	-1.4741345345956949	-0.6628930439148112	-0.5735333660939876	0.5476815849845782	0.5750507648668183	-0.4676490051234293	1.1197424024049776	1.2951745148702987	0.08672751100677027	-0.8884862297312027	-0.2107996079672631	-1.0494136493506203	0.02927901238349977	-0.5944664645038767	0.5614537237820347	-1.3968562128978583	0.7040781846761212	-0.08032459015992563	-1.0295849550601348	-0.5454869459963775	-1.6304341569838372	-0.3882098890537685	-0.673042694937309	0.44600974333544097	0.16128427974863874	0.05160201717779374	-0.2333753708051926	-0.9942771393261888	2.418565513916377	-0.6595718261649344	2.768908862195271	-0.5357794912751569	-1.7238699861825375	0.16245074196537276
0.49424564802185766	-0.5538079719988046	-0.45389740499725867	-1.4351637272400273	-0.6567079139648553	-0.6101048455356539	0.5987410974333931	0.5473786237180002	-0.44374141668546574	1.124516124625428	1.2792048826098852	0.08267650503497954	-0.8461329168969088	-0.25412216391942766	-0.9816080798983468	-0.016478260654159943	-0.6022923474728747	0.6115059354819294	-1.4494907853299066	0.6858687454383331	-0.0552449878532804	-1.0510674256449526	-0.5044753697135616	-1.6894993311587965	-0.3979933773141299	-0.6917845089472773	0.5015751209247852	0.19921958323649722	0.03205738347622573	-0.19509886548077696	-0.9662954085245847	2.3157999304905195	-0.6772032537928722	2.847258102403486	-0.45840783489029774	-1.7456343701076384	0.2247606328347474
0.46824810831973285	-0.5945004810361888	-0.39873066095217674	-1.345493412024874	-0.6532886837163143	-0.6308839500597522	0.5874005452296458	0.530823091112367	-0.421832241397861	1.1722015067088924	1.2108139355195304	0.08556908818669486	-0.8109761897989726	-0.25420835629828914	-0.9115953975880702	-0.06693194656292403	-0.602246668420111	0.6789004738600367	-1.4806419208151174	0.6632474702244864	-0.049116040346666404	-1.0845021826578027	-0.47967207475931406	-1.7015801076949053	-0.4264397354653874	-0.7279006413594044	0.5077081530539218	0.23693534899358498	0.01455809816590602	-0.15354369309470778	-0.9652453984340452	2.2317426807207785	-0.658490363401611	2.9510809739201695	-0.4018325078254613	-1.743394096271749	0.26360965745320125
0.4342272300654149	-0.6274537097908996	-0.37024653409429564	-1.2077474992134711	-0.6471594481335845	-0.6640645773515569	0.6258797425738101	0.549583557551319	-0.41284750096260475	1.250154183662978	1.1512391024526105	0.1446943998284284	-0.8123233916353281	-0.2748164609608045	-0.8219876213353666	-0.11160991694490383	-0.6270060992319391	0.759995276582527	-1.471846806506857	0.6884249394034925	-0.02126230752268842	-1.1310521651006578	-0.4362556069272493	-1.6949366378723538	-0.48157201602294214	-0.800800725936224	0.504284198498649	0.2659884552372084	0.016426211228327298	-0.12296313492337811	-0.9561640495994135	2.11624581873286	-0.6693413103283955	3.026407664014452	-0.32638454108902987	-1.729141339923291	0.3016264486922865
0.4178668083538004	-0.638452053363738	-0.38177317748991	-1.023577039860089	-0.6406583365636591	-0.7022072542025889	0.6758781741385251	0.5246437882125639	-0.42292616662220694	1.3422013077963708	1.1876634979620102	0.16216669022678984	-0.8391955981501111	-0.24614522567822422	-0.7579691851937954	-0.15317561420993736	-0.6349811542995096	0.8681845721427317	-1.4795809653375556	0.7324989457948787	0.00725708538173601	-1.1610022764058772	-0.3950222781700934	-1.66056098926604	-0.5299284189027743	-0.8728123148491799	0.47714283556206494	0.2771774089528451	-0.012431931342829414	-0.12105351853800665	-0.947771921657352	1.9911719397676584	-0.6574628046922193	3.1367586068922195	-0.2426549522473239	-1.7359586945126957	0.2857014035023815
0.401561936174499	-0.6187378300646064	-0.4012178093607921	-0.8280949477264288	-0.6408567472732564	-0.7531309532242927	0.725976707673438	0.517368871051717	-0.40934381302580414	1.418884291289733	1.2653703431244785	0.14955229455899105	-0.8705779316520872	-0.17857484570522597	-0.7354417972306994	-0.18286464330579996	-0.6489124210221718	1.0134943050585181	-1.4675318896419298	0.7533877910907398	0.005564510202836439	-1.163501405492084	-0.3490781128298889	-1.5637255316053658	-0.6109393101301013	-0.9593248017024771	0.41297963118608483	0.2873581680292761	-0.05637048391654977	-0.10718693173965084	-0.990328716495382	1.876441990705103	-0.6186475573049617	3.1417448857895667	-0.10820466329565633	-1.732721893192791	0.23930369429691076
0.36040437814267123	-0.5865106443798276	-0.4218333795715245	-0.6070870156509386	-0.6199241638065442	-0.8249153072506485	0.7600507676660777	0.47860000966954674	-0.35157746479899454	1.4743149957890005	1.3211752534104173	0.14569856198508263	-0.8976255386491732	-0.1052243459301975	-0.7349766381990098	-0.2055945449024918	-0.6912978295200928	1.2061427495525017	-1.4500838509347733	0.7502569803895083	0.03308216537428811	-1.1721577974599733	-0.3149478807349732	-1.4402057401573258	-0.7035726963941837	-1.09321310526093	0.3354438341590079	0.24582322665089137	-0.03878047882019213	-0.13161832067004345	-1.032857585533132	1.7926347642804785	-0.5610837765698279	3.0786879623415704	-0.010571193810561524	-1.7519278561437222	0.21025307470434956
0.30954924017596397	-0.5608061315582058	-0.4550960917711205	-0.4071850274040044	-0.6353182158314766	-0.8917850106334079	0.7646764797089339	0.43299354736715057	-0.31765315369104274	1.5134831704081741	1.4089634704896712	0.12484313482822773	-0.8786641427156301	0.0014805155023545457	-0.7352980618098212	-0.213123968252253	-0.7173715251187198	1.4448980294914429	-1.4152637296686263	0.7609783971022074	0.04496233294422057	-1.1744731050148496	-0.282844297835924	-1.2816321094904062	-0.7559626651816714	-1.171368867578229	0.24355571689337102	0.1766642744107824	-0.021139946248066796	-0.15753105389938	-1.067129505714655	1.7226364619497396	-0.5195289587828728	3.0186173219443893	0.09568395114307968	-1.797100629465192	0.1068763403221304
0.25996686644618927	-0.5258336806516289	-0.4622883351174115	-0.2098030358048605	-0.6495102761348707	-0.956205231531748	0.7705064184532732	0.38146363948067175	-0.2185305383791131	1.544024030060281	1.4541781291234361	0.08827023506852343	-0.8719904069368148	0.05362820296839414	-0.7811241812541632	-0.20901242212531795	-0.7211407390786132	1.770611219195991	-1.3818472780205586	0.7369955903368586	0.07794671064516322	-1.1634327212736986	-0.24417375400373392	-1.107631667386727	-0.8125332199471942	-1.2503117652326805	0.18290985370254373	0.07107112196713655	-0.02416304595354714	-0.1617689027546017	-1.1406696724223748	1.661963132104366	-0.4178707826935528	2.9516294026795022	0.15592127412980258	-1.7983131791504081	0.029272305083829064
0.21209039019962236	-0.5061665803402088	-0.47136012731834975	-0.06502511666659008	-0.6639850359643027	-0.9923052014686908	0.78304419022059	0.3324442425108094	-0.135442136553449	1.560853855084154	1.5296345099057913	0.03140432742178127	-0.8800134585006015	0.09487932092811681	-0.823662916793509	-0.24856291505909467	-0.73571549446144	2.101731140965799	-1.3365391318158617	0.6634979417951395	0.11444860066759252	-1.1281900856623637	-0.2382966116853909	-0.9908208820962201	-0.8406983320706862	-1.3523509165326448	0.06451650751441199	-0.04805727401950788	-0.013703922266896934	-0.20363335120308487	-1.218156604625361	1.6022997019443106	-0.3279880384911087	2.848996267745564	0.22975594961712562	-1.8384962516555778	-0.06663072069149623
0.1891843648398826	-0.46366615765231567	-0.4887442232334024	0.0826190711188254	-0.6982490392755127	-1.0084293237110962	0.7213398843118898	0.2430168551176239	-0.03912319325685869	1.5584509013521948	1.578710048187634	-0.03641204213121745	-0.8973760231284145	0.13051363689465914	-0.8310476257758064	-0.2873466743404596	-0.7650393238749147	2.441514260495359	-1.2307432158730147	0.6001982108921702	0.09638759075528004	-1.0960638838825967	-0.19712644027852144	-0.8779621587141191	-0.8496230435535284	-1.4224418720548766	-0.02760883708471997	-0.1556213558725727	0.006715111093923499	-0.2369618939289741	-1.2973493479135123	1.5734526970718663	-0.2277217638194989	2.6555857892669303	0.27461725987002383	-1.8801667576823697	-0.10547702559302392
0.175868774400326	-0.42527403366999306	-0.5334050473109935	0.1826857240234264	-0.7577942465559019	-1.0285486906333667	0.6688932088110539	0.148138691236333	0.03871208221659901	1.603987470489233	1.5693884054712828	-0.07151348656880765	-0.9123603074827109	0.12535587810505924	-0.825586472216888	-0.31773686037444177	-0.8230908941335219	2.744326926837826	-1.1900665717587946	0.4937207175410032	0.10895886361545397	-1.0691564976721684	-0.1362318908361763	-0.7781135023709048	-0.8424139830759237	-1.470555012736628	-0.1418147614013084	-0.24076377892703132	8.000502126262118e-05	-0.2891265700561016	-1.3582810340071536	1.5395866606894382	-0.1890125660640672	2.4813897777402567	0.27923881799365635	-1.9355237711269506	-0.1582362997002275
0.17500372682057413	-0.39039676523904765	-0.5683389234103847	0.2663503170741097	-0.8540991069839496	-1.0474485198246943	0.6178939577482981	0.045365321503118804	0.0774805756676556	1.5922893936856386	1.5599777207692473	-0.08231373906225681	-0.9202754595859197	0.08236397648424759	-0.8445431504750548	-0.31932166174256427	-0.8709011284815166	3.0851760870244744	-1.164666835812597	0.38991996929444456	0.1237358343983624	-1.0564515763100313	-0.06680231391770557	-0.7000523637742706	-0.7965437905923793	-1.4780151327826256	-0.21733346047265117	-0.29067894461698246	0.04004538823150232	-0.33540182339470975	-1.3985496130535202	1.480873843241847	-0.17934622328359948	2.3221605639682616	0.25475668461685075	-2.011430558654185	-0.17807450300566358
0.20880133120672578	-0.36192298724940175	-0.6101144274567603	0.33645807092249597	-0.9564207871662358	-1.0441430691294293	0.5152941731183978	-0.08182122547465184	0.10930664317596821	1.5437331865818995	1.6079282662212098	-0.10224129283002996	-0.9185428584926191	0.07073303807962536	-0.872308304721033	-0.32962411949582726	-0.9357098764362728	3.4134064499306476	-1.1733513579691293	0.22587778364704914	0.10889283999214454	-1.0376794589284288	0.025310856929724613	-0.6197254352592159	-0.7772023784522653	-1.4460484025451512	-0.2568893211561994	-0.3390146336500094	0.0779401656923409	-0.38512909742995544	-1.4244634201318889	1.4529314887064475	-0.16808068181402763	2.2100519953730866	0.2596797019311444	-2.1021416360517446	-0.19204223407917476
0.2767262142932008	-0.3431241077666834	-0.6653010318781752	0.3726383997948196	-1.0813893783667694	-1.0255197586595972	0.43650861716804296	-0.1636622548450523	0.12580091867247215	1.496568361434997	1.655669132158497	-0.0645962697168007	-0.8932595926464819	0.028303398415284193	-0.8983598224815671	-0.30806973153427686	-0.9765732496680046	3.7237886460782668	-1.1641357504246312	0.0736519721944296	0.07496640696741448	-1.0339800861612516	0.11254701718801823	-0.5766879449855703	-0.7472839811782936	-1.4006360801688729	-0.2648614641788461	-0.3781344245385113	0.15202008008923398	-0.42713724990743884	-1.4051033734214768	1.4067990375263804	-0.18895987941662332	2.0640620287638756	0.2275397399866949	-2.1673061751541276	-0.17120604167360767
0.3365548399490231	-0.3585406464773806	-0.7311095194794653	0.3496094137677624	-1.1852723013792654	-1.0209203806860312	0.4052948208208595	-0.22185341023221605	0.11860290272403964	1.4440346340031707	1.655239241281377	-0.027890128825839834	-0.8970431643026812	-0.05035749860865453	-0.9014548886372538	-0.2986573533043546	-0.9991321959289543	3.9870896141462113	-1.190210584615714	-0.06399392811214508	0.06666055480178155	-1.030100636550979	0.15022178013068893	-0.5600122613675814	-0.7082612097269677	-1.3295575854635335	-0.29522909222612326	-0.4094882400568676	0.18384384098245238	-0.4739285313501848	-1.351693137383767	1.383135825056916	-0.23484487681327249	1.9711228144323933	0.1693303166528865	-2.2449376085928585	-0.13004408157421424
0.44021434447615715	-0.384291933227546	-0.7973757773613721	0.28811345506274005	-1.304366128069374	-1.0084590043890835	0.38315376654258426	-0.23861568055979884	0.08252682446231627	1.3975429058715	1.727552822945365	-0.0022748364390519247	-0.8854879248055433	-0.14844242761536855	-0.9260526030781777	-0.2899644125602411	-1.0079201074334376	4.2126997210160395	-1.228297427902119	-0.15026995391518816	0.024584556768420994	-1.0348578126428496	0.20975053011888592	-0.5850051686217618	-0.6668506634546482	-1.2148090075976274	-0.3281467144221656	-0.43496662603114455	0.18513343996625728	-0.4793938284531126	-1.317004193941667	1.3024285512539318	-0.2766804420630522	1.8697218750819222	0.10796765441371563	-2.348860180012106	-0.058286996691720695
0.5873946790238778	-0.42473185113170053	-0.8502897447204883	0.22702176239949426	-1.4004710561625824	-0.977961544200696	0.3877834826642478	-0.2281813165690778	0.050442761395320314	1.3396753926793434	1.7601110728828018	0.024286625528291545	-0.8942775734103469	-0.2525738056924595	-0.8989647547618045	-0.27113221217398314	-1.0167324733803098	4.423937804636817	-1.2493208744156727	-0.1765032931593699	0.006511159056603225	-1.0396538576505767	0.22728020356511958	-0.6009275525691151	-0.6506715616418947	-1.1524266497223048	-0.3394043628267768	-0.4752622884552654	0.1849283315892446	-0.4574883360324599	-1.2844102986740298	1.1887801403022267	-0.2725716951667491	1.8181067677661236	0.007066470593708218	-2.430790867286186	0.042367962600298514
0.7322010035415196	-0.4721180379701245	-0.9500659177651313	0.15378475430149519	-1.4808405348583604	-0.9255698876873979	0.40027921160408153	-0.20084128501937815	-0.02409871064012551	1.285655461250944	1.8865995220302854	0.034071814673823614	-0.8939779916590679	-0.3210562659068529	-0.8725214604489802	-0.25377871386845874	-1.0490326391347915	4.507064496005934	-1.3199558386643289	-0.18834938547929153	-0.06680320655823117	-1.0693742631433096	0.24564144879012742	-0.6382037362708651	-0.6163474522370425	-1.0834014256352154	-0.3321251312916955	-0.47398375182432656	0.1424793187935928	-0.4511772867588544	-1.2316794305780516	1.1182923461589984	-0.2920745471012006	1.761977737936014	-0.06342537442661328	-2.538149780968682	0.1292584345296312
0.8771759120832477	-0.49900300078961646	-1.0936782184570646	0.060543323287956266	-1.5523163445634087	-0.8967059919026262	0.43244597870755097	-0.15553334876506733	-0.09476904651882809	1.219380350636623	1.9979163657460404	0.01684074004260865	-0.8945066109347062	-0.3888392284593397	-0.8622376726414498	-0.2297827960009001	-1.0523191316300207	4.5530050780681535	-1.3694124058571764	-0.16018961415799096	-0.10584961756013504	-1.097388702438888	0.2782427747667862	-0.6964721653396394	-0.5852441298447599	-0.9881319857558741	-0.253776211619844	-0.4495107729339135	0.09093057556086663	-0.40014815646088653	-1.2090895222321767	1.0669566172236364	-0.29638152835393267	1.6598771980923896	-0.15882700660622806	-2.6420935425766037	0.20919569286702386
0.9950480140073239	-0.5268544318232113	-1.222848493457904	-0.04304460163945374	-1.5862545817432445	-0.8688940695148469	0.5042405632122232	-0.09639885811497598	-0.1589335643233274	1.1438376690160643	2.110535807542691	-0.003689559574147011	-0.8884696581356835	-0.41492976732436865	-0.8496650780780957	-0.23272841420198626	-1.042768979770323	4.5731834966293565	-1.4900884350500352	-0.14524002943011943	-0.10474141171249536	-1.1442732419648078	0.30593734304232345	-0.6967689197553442	-0.5196756368059787	-0.9045647403958919	-0.1960329220350005	-0.4299489613411578	0.042662099022030595	-0.3429236217126507	-1.1885160994995858	0.9938876688998842	-0.31037967395274463	1.5603832870681198	-0.2852762574869746	-2.7259042704791208	0.3033557476220719
1.079155834783116	-0.5319472902241653	-1.3774022751333252	-0.1267585810994485	-1.612815703090299	-0.8437703148611687	0.5574525182752239	-0.07459165366022302	-0.15224793116276897	1.039262711711594	2.2181665045392647	-0.04286750154837249	-0.8795513493332751	-0.39614570026453955	-0.8813268581336731	-0.27427987394481806	-1.0264426403460536	4.60889498436029	-1.5573795058318987	-0.0878419575844965	-0.12083015002140167	-1.195465168384354	0.31911471646385303	-0.7132553580015308	-0.45355925217812476	-0.7944851145712888	-0.11179059380319885	-0.4198536569271079	0.020431796009028037	-0.2597668145311356	-1.2046766994135356	0.9802135627834103	-0.31896725931763953	1.436838032803334	-0.3903424494329816	-2.8076312964953916	0.4028748943210868
1.1356808907406253	-0.5340317268450239	-1.5609569390896625	-0.22080081470665985	-1.629818712424245	-0.7990351461540545	0.6415840199440102	-0.07941066665773285	-0.12583495928081118	0.960680453394794	2.2825869450206726	-0.07466693209601485	-0.8355940339464507	-0.38848556830125813	-0.9115954774410829	-0.34054564122913533	-0.9927190414827132	4.520219519314032	-1.6053224189041242	-0.032979078066639675	-0.16724823918407955	-1.2355219562300706	0.33973260890201956	-0.7091825325095634	-0.4026836008040375	-0.6882137931498884	-0.06148828166263769	-0.45267587874681714	-0.030870306792740065	-0.19275967060871413	-1.205257677475889	1.0175748357018157	-0.3174916273870461	1.2892731026360729	-0.4867110400212199	-2.849078716924758	0.48437238810367134
1.1535969096033385	-0.5393895296683077	-1.696936974284465	-0.32910962848644587	-1.6393565361007916	-0.7814089561826576	0.7396687052081237	-0.10298863558965068	-0.06872532702155895	0.8888046440475627	2.281742961038086	-0.16222683665406068	-0.7989563096810427	-0.41362731836381084	-0.9374225625216501	-0.4279095085066261	-0.9288140466658248	4.417022820297992	-1.6245496544258846	0.0348133992058275	-0.23081660063165294	-1.287822779638215	0.3227662288455099	-0.7174658834332919	-0.3475533136483816	-0.5837274154978473	-0.020343583591173928	-0.4603307115878468	-0.08799104397255982	-0.1009061909521611	-1.1986694348154123	1.0997553383801173	-0.3191741507868702	1.1504900206619963	-0.5930318709431821	-2.8408763480589885	0.5370782641708196
1.147710334699562	-0.5345078946323283	-1.7884213525649577	-0.42701066127282983	-1.613032880511215	-0.7672309847246888	0.7977491696426955	-0.12724129655131072	-0.002398217074811959	0.8264125362377547	2.223718703194988	-0.2836703151304163	-0.7755117827649374	-0.3903718847460934	-0.9260002713155915	-0.5326558722706676	-0.9013231007796216	4.2854859928677005	-1.6210587098562457	0.08736828705811649	-0.2638598839932701	-1.3199032867412923	0.2639199992894098	-0.713102194432135	-0.29376577239251306	-0.5243018831531783	-0.013809181983649397	-0.47570290795743525	-0.16142558470168883	-0.016311718680516746	-1.2432608063286472	1.2183325029513246	-0.32178684037706323	0.9962523047061879	-0.660237696016569	-2.80737171668414	0.5869671343331083
1.106893491816643	-0.5107076357916489	-1.8577753468026228	-0.48916989253559	-1.5994420005080134	-0.7261882426410187	0.8081637786221101	-0.1727764630392205	0.042879702779940465	0.7864049946510331	2.19068316906547	-0.38638630051259126	-0.7236738519104081	-0.42140338503367436	-0.9314001635946191	-0.6388266257635482	-0.8896440743588337	4.146478720876493	-1.5605471810349492	0.19056080848815643	-0.3057601091958124	-1.3522820416718913	0.2662724702379209	-0.7273375700261899	-0.25655486966169566	-0.4703330115968128	0.022148997056966373	-0.46001959627495986	-0.15519411787957868	0.11500706782035863	-1.2902739093130164	1.3270432522661413	-0.3023305880576167	0.8552040173523157	-0.7130389618732446	-2.7757282902144627	0.5740336307501205
1.050638489536738	-0.4910286163866795	-1.9039884091637407	-0.5190747857832146	-1.5781526189769586	-0.6897366130256523	0.8232171129005064	-0.25667200013039804	0.09130709289302152	0.7436092724835575	2.14170720461708	-0.4794094124208006	-0.6977379044292664	-0.43721052130175	-0.879172276975568	-0.7524840577282041	-0.8582661179251552	3.950887945883504	-1.516860364386512	0.2831812623273046	-0.35438523550279255	-1.3644546484912652	0.26200008601552893	-0.6964066290046574	-0.24298675024025568	-0.45076062210967294	0.06558742518237029	-0.4474553058211071	-0.1897206521451582	0.19885632394161365	-1.2926235618652968	1.4789016306498015	-0.30005268525156753	0.7226458406285395	-0.734985165449219	-2.703499766271168	0.5289070584311901
0.9407345398879032	-0.4658401662611994	-1.9610221337582352	-0.5581554525157746	-1.5481862847775327	-0.681000800514154	0.7984121449913186	-0.36546951373663494	0.13420772500074796	0.72106135031634	2.0851502246563576	-0.560516315711822	-0.6895049245557915	-0.4153101346716085	-0.8352974054913757	-0.8685779728690965	-0.8099521220639504	3.769259447511937	-1.4488771258864976	0.32992793535256787	-0.4277464537841886	-1.3874209636394537	0.2695677400765442	-0.6779894461481037	-0.2323933422537528	-0.3940868778347663	0.07730568333664153	-0.42396991543075063	-0.203913769050524	0.32004227239762467	-1.3107865570050419	1.6369740997329987	-0.33228825637446374	0.5450958334135423	-0.7218088228969979	-2.6054139145988153	0.46560263323723944
0.8326673434930761	-0.43499440351881236	-2.0085419843414467	-0.5525931926820056	-1.5390722106759793	-0.7068267474103248	0.7871756988365776	-0.475809252482499	0.18596259629376707	0.675404676675052	1.9664558215783547	-0.6147472469034055	-0.6944691541299297	-0.38795440569626327	-0.8353713457227269	-0.9531991476672019	-0.7686699319009673	3.608624780976188	-1.3219102869728212	0.3915145220329907	-0.44198572710748707	-1.4034799880332842	0.2862550348196198	-0.6378355546136634	-0.24732188953080922	-0.3450892959022206	0.07391101610649219	-0.4129765236303287	-0.14829360858476734	0.4189943675667182	-1.2847778386306772	1.7665010891036708	-0.39437733992580715	0.3962366998305088	-0.7040032837247308	-2.5153032258803427	0.383965625326935
0.7090760994938885	-0.4251781786169406	-1.9803338518572324	-0.5300628730938548	-1.533227325352126	-0.7263942040039583	0.7506870291698033	-0.5834743408319495	0.23012494094722125	0.6750194901297829	1.871451373895861	-0.619533594003888	-0.7278350144258539	-0.3514081585472343	-0.8204583416806717	-1.0406130719391773	-0.742974657263193	3.4415746363034314	-1.1708133343207459	0.4624522015372511	-0.39397295986254105	-1.4343224727652233	0.2930091590515932	-0.5497429385849057	-0.28909124814501685	-0.32467127168936993	0.05289669470981564	-0.43708686002825337	-0.1220406294896024	0.49000197605645635	-1.2306313085144467	1.906904939874261	-0.4599781677585787	0.3460973966148223	-0.7239105570978787	-2.4473727785396924	0.3235560080243702
0.5923819284562406	-0.42635944592408287	-1.9547927593192487	-0.5012885892537107	-1.5166757315066661	-0.7244931377936786	0.7318173072776034	-0.670221861553029	0.2413047484901536	0.6934645134605456	1.7706812182801435	-0.6025147696765032	-0.7579222285004856	-0.34893981781967803	-0.8369056238102095	-1.103964865659291	-0.698416291611241	3.2519750214603746	-0.9569504136049345	0.5580922780127568	-0.2845981585268923	-1.478525910317166	0.28640914577180276	-0.5512708924622938	-0.39794659703481045	-0.2909484013913781	-0.014235845061006192	-0.4820342376816299	-0.0632485556946577	0.5177245110110207	-1.1619337791166395	2.0272387804454204	-0.5018941494702465	0.35465527357919596	-0.6875983693496832	-2.3900268304415455	0.18511308124436737
0.5041762389388881	-0.4443975892610018	-1.8902097253008765	-0.4793711404608776	-1.5184680216024236	-0.7271613931741936	0.752411786116317	-0.7314653186477312	0.22265148918089372	0.7115049469776153	1.6844526721114215	-0.5752591004740663	-0.7946429252490482	-0.3728540544145079	-0.8152072807857058	-1.1033124835180517	-0.6498129996965759	3.0682674815230135	-0.7476432818911096	0.682147607184661	-0.16011510316902372	-1.505895789225167	0.2413348676695466	-0.5658096497418826	-0.5143960055250804	-0.3221019264156706	-0.04744966861340506	-0.504843918031334	-0.04178586201049421	0.5277374442316876	-1.0663452824636985	2.087478462015867	-0.5524884809638443	0.33699050707985634	-0.6575621181786421	-2.350043887496072	0.0833953741870325
0.4477709524500592	-0.4499005921846336	-1.780725237623172	-0.4427635445973027	-1.4944858244914303	-0.7617393830285588	0.7586541449778732	-0.7832665614864938	0.20767211068281047	0.7162527022127272	1.692601928682932	-0.5757627668243726	-0.8786285623179968	-0.37192930149458703	-0.7853587736584041	-1.0928789851695946	-0.6454493720669416	2.9529136058937566	-0.5456468990556551	0.8157212663753622	0.00037245532086511713	-1.5454927862369747	0.18231169227039362	-0.605508468748021	-0.6597123318692077	-0.37131549272439274	-0.09598276006813575	-0.5465779755763116	-0.021812197725856446	0.5631694049820579	-0.9727387284232606	2.104641741227913	-0.6057703049129395	0.3443388332611476	-0.615153989474113	-2.3307066630986344	-0.006028991847014531
0.403217783905085	-0.46077736100326694	-1.683827898873431	-0.4178361684134374	-1.4777746905448303	-0.774971705543588	0.7595880963598219	-0.7940968790684011	0.17573298218374656	0.7141131608043265	1.6962717989101068	-0.5448125821327886	-0.9681031990886183	-0.3326467227969484	-0.802240066049458	-1.0525184818498545	-0.6343600668313829	2.809801873373721	-0.363276126547854	0.9405774679340254	0.16493466239291243	-1.5658112749952477	0.1348495751034658	-0.6528934480299066	-0.745409641486839	-0.45673222810978487	-0.12915864322208	-0.5780740380560359	-0.004500795516719565	0.5732854643035357	-0.909551232607934	2.0892870141170663	-0.6189656385667456	0.3566224875389198	-0.6154115815067422	-2.355639274538627	-0.107544230974402
0.3730959011913583	-0.500999023277253	-1.6070871768451542	-0.417107126586769	-1.4968235941815489	-0.7839085952558253	0.7498061318320597	-0.796461322181587	0.16754267562499475	0.6448198861807878	1.69939880025682	-0.47920536736730507	-1.0260337148232321	-0.31829418242832686	-0.8097263163651311	-0.9879329268218167	-0.5864910495407403	2.660747940471494	-0.22540204552267856	1.086425881639735	0.31795612760147324	-1.590421460877455	0.1556634307646056	-0.7332321583579914	-0.8629172096984943	-0.48459647152382734	-0.08920088056332254	-0.5924223757604544	0.0025290309414515875	0.6017946623768533	-0.8448485557193116	2.044114383096005	-0.6338247610872025	0.3978377933652527	-0.6167881686316099	-2.367421608057545	-0.2068219109139028
0.3674108016094051	-0.5306912306050006	-1.5377108331107336	-0.4067230829025287	-1.4696007964034647	-0.8182596594202678	0.7243466972417163	-0.8157288146458754	0.15175262576769344	0.5833034645721231	1.6743382684902695	-0.4286821622646915	-1.1012069959560005	-0.21418818176396764	-0.8007800360236379	-0.8986476607898238	-0.5711488860714773	2.5251783436008517	-0.12302500695609227	1.189759408734691	0.4483691489253611	-1.6232675908206673	0.1403166858687805	-0.8200921021984369	-0.9166848495352393	-0.4653044157402794	-0.06273179486251337	-0.6369585416739798	-0.034853645448693314	0.5748798633452943	-0.8049668097150884	1.9785891032095981	-0.6720162229168537	0.4354717709368943	-0.620813362943463	-2.358777188311388	-0.25876703408400353
0.35705379952445837	-0.5146720540108001	-1.4502909956618693	-0.4227446231711574	-1.4491579918252822	-0.8215380593710391	0.6864011935516634	-0.8232345117260007	0.1380830708752323	0.5015886435694549	1.6327006083351698	-0.386588102699806	-1.1534445599881518	-0.1095878825257385	-0.8484508148967687	-0.7814993073692004	-0.5909566614232268	2.4169725940615603	-0.04867190418389983	1.2548488173582255	0.5614935965530108	-1.6702316694207422	0.11711828936015119	-0.9428232485367504	-0.9444780024839414	-0.43896173563065	-0.04347937232038705	-0.683934232622209	-0.05616769138217599	0.5604437428320035	-0.7929821489834886	1.9224446393461185	-0.7061502718237702	0.47480616956809607	-0.619372377810438	-2.3280590667471284	-0.3046546126011852
0.36465404328669204	-0.47109644394835587	-1.3294233395932167	-0.4520746070234731	-1.4386195842774223	-0.8307829518657247	0.6757204634844775	-0.8258366075541412	0.12208433929563949	0.4487115704088688	1.5857098971912538	-0.3471840148278617	-1.1715229648699141	-0.033792228964470164	-0.9145930948826286	-0.6578191931686134	-0.6199816390945265	2.2722772461969036	0.0057499826482199454	1.310716654446109	0.7283304044974737	-1.7093077281578413	0.08427787070775702	-1.0907792565732815	-0.9285194040555534	-0.4468879973391494	0.0015984803908712264	-0.6913933686663134	-0.10830604942683139	0.4827900615610507	-0.7778874040163234	1.870421817812608	-0.7112092721174896	0.5246496573874986	-0.5916825031348306	-2.3071408188280937	-0.31442207165881103
0.37253332456530386	-0.43106527433020636	-1.1920984343867504	-0.4978862416071707	-1.4125887262723078	-0.8016000827187935	0.6144999503977451	-0.84548071915145	0.12768266250258695	0.38188084115770105	1.5215900930916182	-0.3194438591089366	-1.181844010700428	0.032365670928981696	-0.9470284738467598	-0.5520878503334794	-0.6396903970248299	2.126613777210637	0.05485890766565606	1.3257867903134293	0.8514753096644526	-1.732017129252443	0.03133966039680646	-1.2245713162572547	-0.879575537619613	-0.45952734047919286	0.039158143618886476	-0.7090438827635863	-0.18358790529274996	0.4342691629692581	-0.8363206233963203	1.7965592325113342	-0.7074339593314545	0.5257597691908887	-0.5912547983440197	-2.2303176733639933	-0.2577807324160687
0.41306952728723934	-0.3727498746615311	-1.0995329539788583	-0.5659368534681105	-1.3667739735286901	-0.7835972111303159	0.5266519628814125	-0.8619296101362632	0.14464481805656249	0.3256591511937236	1.431244073165535	-0.3323623578918563	-1.1354411210091633	0.07832662832968033	-0.9653361452292415	-0.4254989067454787	-0.6785901477434247	1.945194523560719	0.07872669925075412	1.3480112228645105	0.8778628627156262	-1.7534557064030132	-0.008987009509567306	-1.4096959989516324	-0.8050314452350257	-0.44399430481199015	0.112358750906755	-0.6828216951485174	-0.24203364896780305	0.40425156675153706	-0.8966305597591979	1.7329185597317083	-0.7103936097706682	0.49284926699337317	-0.5484108672773562	-2.115663036582785	-0.19543401510939776
0.4847967798268432	-0.3188863415699918	-0.9912461363920265	-0.6293246162557231	-1.3245050686976978	-0.7996525793971325	0.3950133674822027	-0.8774223517445978	0.18728805599385487	0.27689551336253443	1.3499530487191034	-0.33550271318248315	-1.098653042148485	0.13897992164155049	-1.0064713574158612	-0.28333396513368125	-0.7192953238031294	1.7809793825818307	0.06432770439619998	1.3331534658999018	0.8244581483774471	-1.7367141059258535	-0.010624819952168213	-1.5294360375068374	-0.6824665148640693	-0.47303548641962473	0.24653716659087682	-0.6062192957368987	-0.2814893936838191	0.37114546991053876	-0.9944444998614328	1.6937996376685942	-0.7280453275067365	0.38478801418581876	-0.513418073571537	-1.9746249667770588	-0.048969834550012345
0.5590459178015864	-0.2592703559541054	-0.8995536448564458	-0.698546543121743	-1.2857958447360762	-0.7990548330847699	0.2659669626522588	-0.883505657045602	0.2016041032536457	0.24178941586672192	1.2523012774837432	-0.3667078135225121	-1.0474315827508025	0.21244581651922742	-1.018170274693224	-0.15025980453876442	-0.7418505280729895	1.639240272121635	0.05265512813579587	1.2729844524404492	0.7252867154629048	-1.7158064212845396	0.037672167210715625	-1.589355393126505	-0.5366734822212169	-0.48927862357567814	0.34654792379303095	-0.5427791623605475	-0.3021661044115921	0.3402120700680032	-1.1079358628245073	1.6887999193391603	-0.7358177915943599	0.35530505020412734	-0.4918520732853069	-1.8145210247121892	0.05300756872082789
0.6134470923743939	-0.23211585134762863	-0.8246898423302571	-0.7469628785855387	-1.2754437210057323	-0.8054775063781954	0.17245894447070215	-0.886911844792771	0.18627351401833486	0.1942093774093892	1.0963169524978624	-0.37172177436513815	-0.9752235021083777	0.28558822150986124	-1.0162748445977472	-0.022443167001903665	-0.7371681344797946	1.50874325690143	0.034352856203922935	1.16505512298386	0.6479827619238123	-1.6883294158523494	0.06976732912972701	-1.6201891341905366	-0.3763104452934489	-0.5159224886561089	0.49691171345789076	-0.46865231559830295	-0.29362192101869317	0.28870485407355523	-1.220337087536204	1.6520876591160114	-0.7574686896428294	0.29132013222158964	-0.4743437213566256	-1.6239446495484038	0.1839390048804232
0.6900047834720825	-0.18707194645513883	-0.7592825062844685	-0.7575037988987298	-1.2631536000352377	-0.8352427179413191	0.0701294451705335	-0.9059653491132975	0.1699392077959793	0.19579676052643968	0.9565420986693184	-0.36563002428950786	-0.8963528719985605	0.34317331082595726	-0.9396947092571674	0.084797789133817	-0.7468875295370054	1.4471553662114203	0.02417953277844844	1.084333483159452	0.5921431151070801	-1.706793572917578	0.1116412137684574	-1.6923122390198195	-0.2239832763710412	-0.49093687852068557	0.6224392124223819	-0.4079556643735244	-0.28620733293633427	0.22376381056808475	-1.328989546747447	1.6306515258503047	-0.7927051677581367	0.2263776753165087	-0.4543879900763497	-1.4418809617911879	0.31959995526853907
0.7546009382421127	-0.1409238554591738	-0.6945609930312937	-0.7355076831082885	-1.2163059865212325	-0.875700863380089	0.002116763150932191	-0.9318725160523703	0.1298428490918404	0.24534821711680932	0.8161722433138563	-0.396033436932843	-0.8705128008952464	0.40610866931332446	-0.8859049586877331	0.17006266815977358	-0.7665406420757598	1.3839209119039817	0.010992573218400314	1.0092522564470756	0.5511309946874533	-1.7381949168177429	0.1081275598475091	-1.7375831192260525	-0.05310544524213211	-0.4764794207203632	0.6951414026863415	-0.3681885489453067	-0.26524927603667126	0.15879133393627026	-1.385843070384675	1.629989787415925	-0.8094539756824247	0.26391550094276445	-0.44378463487183195	-1.2820448401664994	0.46249630825613836
0.8183079315966584	-0.11636801122383585	-0.6079967381407964	-0.733980079782647	-1.170188061475593	-0.9167454839876822	-0.04710697926641923	-0.9450627452338314	0.11698877666458693	0.30113117442384374	0.6724945739342992	-0.39204236794173275	-0.8240804480451546	0.45055563164093915	-0.8170345097040614	0.22087728756545322	-0.7538752710984699	1.320721895142717	0.006703785268441495	0.8993000614624258	0.517952423163022	-1.757636010902236	0.11195419352654476	-1.7549443570897516	0.08478824391080678	-0.521708136104826	0.7346003489485746	-0.35831142161319784	-0.23400096695080963	0.10205278008610852	-1.4327720135061557	1.6300749750107582	-0.8149363628991209	0.5237001184483415	-0.4223078353909604	-1.1535910934239084	0.5766481200641502
0.8828161827611684	-0.1363019715261916	-0.5305741811712873	-0.6955553677475825	-1.1220731646842077	-0.9791725910035058	-0.07104701610211007	-0.9436725775516532	0.09689459111149372	0.36694337602391824	0.4913879143842773	-0.368294372311606	-0.8031907161119515	0.44925748348401273	-0.7200239508675796	0.23499452937445292	-0.7311694551477692	1.264193763306833	0.030265554211483563	0.8512468478515413	0.537666032490425	-1.7660174763921184	0.08684563804591179	-1.7363482379477972	0.22955267048509825	-0.5681392745650256	0.7625622894854189	-0.36144268868128965	-0.19340162979270964	0.04740083145703551	-1.4814469262277696	1.6049028641677885	-0.8200697602559834	0.9205809395205407	-0.44607599251455454	-1.045450085194448	0.67455410709671
0.9278126066880645	-0.20129661837907326	-0.461841196185644	-0.5978622079287147	-1.0662328382091704	-1.014005684406642	-0.1208807298748636	-0.9431766285596407	0.060997726547876496	0.40288605954405937	0.3155870178265891	-0.36202178869565177	-0.8116570803166256	0.4280041941654483	-0.6571750163321617	0.2485164827371528	-0.7103889005339751	1.1670373007793393	0.04201776289762289	0.7853840219125106	0.47524129930096837	-1.7778705996836006	0.10416619048786209	-1.690955121431373	0.3145624434958799	-0.5988405645636415	0.7609368429411003	-0.4019535229281958	-0.14937127287854762	0.0036589722296801685	-1.536793616177656	1.5855524795442884	-0.8677494853504157	1.3790660731697684	-0.5124699627383704	-0.9449305168082688	0.7675962332351893
0.9530751129509722	-0.24245456801956694	-0.3836204554241428	-0.5061075374333381	-1.007920470143864	-1.0685512564502826	-0.16848282037500503	-0.9276959709876593	-0.016169406581299516	0.465551707377473	0.18111269936412225	-0.3544639556085024	-0.8295578210294423	0.4154333992733701	-0.5955207499024142	0.24028995932249259	-0.6967972598756362	1.0583855627272036	0.0044949456615203	0.759931442474576	0.42658155411645104	-1.7752640122653864	0.09649888816306093	-1.6578997722477857	0.3610872680943321	-0.6199675318616088	0.7473035930964098	-0.4435621641462445	-0.09207107384350618	-0.055869314183465114	-1.574688987866289	1.5815769586423634	-0.9403982175094928	1.7975902955570089	-0.5290090927640817	-0.9063659038246865	0.7708663620623689
0.9651500887848152	-0.28483797074971806	-0.31218975909466185	-0.3689794349729162	-0.9408049928446605	-1.0777400937911	-0.20764085923006753	-0.9501254529644712	-0.1016555433544449	0.49232764203777774	0.07640540394807176	-0.3442369942192437	-0.884282181364034	0.4161509122270094	-0.5371508805092896	0.22550167170392013	-0.662583234091256	1.0520248729017152	-0.05268344508356362	0.6967942908545669	0.3896507114257449	-1.7538415514945622	0.06854193618449904	-1.5295347101909686	0.4122055212893909	-0.6284516808083305	0.7138699814813841	-0.5062982504910949	-0.054116135511898	-0.11756179463335789	-1.6097061808782065	1.594057165857263	-0.9852738496603737	2.1433568486094314	-0.5772312139179434	-0.9027875872973243	0.7497706204550216
0.9576718330415407	-0.3127513810697705	-0.24352101795655684	-0.2370875130675157	-0.9066537281309323	-1.059839639326915	-0.22237181511344062	-0.9646962832993301	-0.16922572281121043	0.46357913771515263	0.002642276203588776	-0.3029800164836679	-0.9215811311401009	0.4134400756286212	-0.46790208673753036	0.15824312445828426	-0.6214007073161215	1.0096824840557213	-0.12632145414149257	0.6605564510940367	0.35799432592009833	-1.7637682933953147	0.04384032456421312	-1.4236324110400407	0.4480749981479524	-0.6316975280705801	0.6588864897925485	-0.5902221237804194	-0.07156852979356909	-0.15871527733836338	-1.6366302948441078	1.5637577798644773	-1.0541790568694849	2.5241220021324016	-0.6187141791587468	-0.9311792027301194	0.6980656813671293
0.9453192159591544	-0.364585475643544	-0.17222603565943706	-0.11707782769168232	-0.8731424682159984	-1.0474357458620172	-0.2654054518976796	-1.0126905511851962	-0.2551472646763987	0.4354461257944603	-0.0622826876579937	-0.27445911431517594	-0.9753410905001086	0.42543064669862873	-0.4195820541148997	0.056427454115210565	-0.5945945319572632	0.9367205981800136	-0.18665694699380256	0.652294694177223	0.3286596818860658	-1.7521118847389583	-0.004605433246012871	-1.3497339342597312	0.4660054611844192	-0.6199889623306852	0.6065142293868269	-0.6952229798725493	-0.06357217396938177	-0.18992574763681289	-1.6169603324588457	1.5220443041661162	-1.0969046138955347	2.7958417562848203	-0.6759630520045452	-0.9644566870547127	0.6268747386404294
0.9271825674306419	-0.4175875988169812	-0.11944691026408291	-0.027605963698982917	-0.8050418999570377	-0.9914103478126354	-0.34398673476254943	-1.0379607887081315	-0.28515172717946446	0.42707220484618685	-0.10352216258496139	-0.23083345694927634	-1.0242085359927557	0.43949822810665307	-0.4443794498500201	-0.040999971857847074	-0.5426380238320139	0.8611617463383527	-0.2623948883358215	0.6913617187248409	0.27417492552982553	-1.74650907272163	-0.023527936790567448	-1.2889530335622106	0.465742524526378	-0.6021292727640435	0.5330789241253605	-0.7732093366201009	-0.07636264304364417	-0.22783623368736397	-1.6096727306261318	1.5270149030101454	-1.1013569399561705	3.057377966791454	-0.7495268095347789	-0.9983635788445501	0.5113501313375338
0.9162984500530926	-0.47021970948140374	-0.0790663391021046	0.0366239018560458	-0.7689945979719554	-0.9220007147756026	-0.3959726308843664	-1.0583571315684517	-0.3398882814094317	0.3762160655778204	-0.16571339386993506	-0.17328451236351397	-1.1108206220945498	0.43666931441378676	-0.4588979464887018	-0.12191546222999909	-0.47896105515528725	0.7466111139843005	-0.3510969035167146	0.7335063722074776	0.16545370449607852	-1.7189600175917552	-0.07884942480200263	-1.1611814803368028	0.4228891935066724	-0.5996833032800176	0.4866291998556652	-0.8406281846509858	-0.07761122035204684	-0.2247730090691878	-1.5827445492067116	1.4997383292027284	-1.1401955886014712	3.2998859107555445	-0.8036364388839179	-1.0536475449998421	0.426945260161013
0.8848111592804745	-0.5172417254436974	-0.0434848140270095	0.0668706260765897	-0.7324126060987741	-0.8322334578700724	-0.46856087385975426	-1.0809442095193749	-0.3957554455469142	0.3487135159397435	-0.19223387909745865	-0.09641055925355584	-1.184750381762429	0.4273806470928858	-0.48003884844009603	-0.21926693081695797	-0.41293710597563543	0.6588789404631556	-0.41077716825249827	0.7629043747033963	0.036929079328784885	-1.6678274847716814	-0.11614384014628013	-1.0248983035602015	0.3828608282886051	-0.5956144101648674	0.4197666359727935	-0.8634522642148286	-0.10320160050361875	-0.22473040906059047	-1.593278768155057	1.4831569156977449	-1.167293028008941	3.3894996123116896	-0.8496829275285274	-1.1033116965339684	0.31387391103126794
0.8564753062802263	-0.5340799140375163	-0.04748696032240006	0.08197606171609897	-0.7359041827110979	-0.7350289369001967	-0.53246837408153	-1.093976842726724	-0.4700840261423277	0.3248716778933277	-0.2342222722831251	-0.03683584257708714	-1.2557102638286528	0.38843390506141023	-0.47662817392345086	-0.28252497024822043	-0.34661739646445083	0.5978041073392503	-0.4520567218883885	0.8411309168002601	-0.055065666085305845	-1.61305976029671	-0.0787910393404048	-0.8895716627290102	0.3273181313979009	-0.5673400918290421	0.3782342802160667	-0.8587698574806625	-0.13708614235928243	-0.20543169636600064	-1.5639881247401843	1.4869340647839335	-1.1867681501289489	3.273573271901551	-0.8666697193515386	-1.147007219632153	0.23361418247348298
0.8104845010314576	-0.5410985148423546	-0.06849491758010155	0.08549554086314787	-0.7705360965619024	-0.6366913278703239	-0.6287869903160291	-1.1289274003719167	-0.5401625959843308	0.28590450271055695	-0.23262717606646105	-0.014055562526547605	-1.3028329970640575	0.3826690651331509	-0.44711687813978757	-0.3270172271291444	-0.3177967333522866	0.5380573545436285	-0.4596407747814914	0.8784277855756285	-0.18246916191682755	-1.5483417355658877	0.036656807542607014	-0.7879468980714538	0.25469203367193993	-0.5207438808367686	0.34962269355831566	-0.8615094943203239	-0.16381275274245446	-0.19291581384022496	-1.533027105652372	1.5316341965970988	-1.1986202786245561	3.0349722636539402	-0.8902693577270531	-1.1540888099881552	0.12981964076673272
0.7679023628511829	-0.5433210001074313	-0.16597794461248078	0.03067498000804584	-0.7844358203793921	-0.5615681417785875	-0.6901029506313456	-1.1601691658595858	-0.5768448736007221	0.26263900507044113	-0.19181909998572583	0.03065405391175575	-1.2774539517294043	0.37726319538623954	-0.3944116777634639	-0.35931768244242007	-0.2683114158411142	0.48474617087541744	-0.4700060545846071	0.916283765437673	-0.23469645943672476	-1.478435042376073	0.16147880308912227	-0.6972998377050296	0.19791018364932428	-0.48437463720879526	0.3128211726783666	-0.8436601480179533	-0.1890981817145176	-0.1816023875571114	-1.4822692317711543	1.5475254258978997	-1.1953880643994643	2.7566543984804954	-0.8883846001813793	-1.195003497301938	0.07787956744941087
0.7657189611161257	-0.5409920943642337	-0.27833026712687936	-0.020444069926472526	-0.8246431535566334	-0.47636539744260886	-0.7353723148689747	-1.1916747661409754	-0.6126449146563019	0.27463131890921444	-0.14827536687256257	0.0733851579570172	-1.2389938716357332	0.33989626407993984	-0.3551978631402151	-0.3054457397803382	-0.22192443004014906	0.4596607129641736	-0.45148191778219193	0.9422412421440265	-0.2995352064638403	-1.4268621531800183	0.32655067130930815	-0.6179206087756123	0.18482374067075544	-0.467311929411043	0.2554945618554981	-0.7984860152791439	-0.26665275323290805	-0.12675374048834356	-1.3879135984923279	1.5466263898575272	-1.1330521178658741	2.494335615516796	-0.911280961299493	-1.1975335469679398	0.0643357446870478
0.7713723947624146	-0.549994415449437	-0.38443555033534627	-0.12310276381295193	-0.8890137111388207	-0.43024387808017195	-0.7633112252101408	-1.1784779914398225	-0.6045418093936085	0.25630933648237403	-0.14026714131708728	0.12884893168101516	-1.1745023662504877	0.2700715951775051	-0.335548048550068	-0.1831242934495294	-0.17266466554062468	0.36848468606605833	-0.4075711216440472	0.9944759451751894	-0.3535487577113287	-1.4084264367849284	0.4935268529378538	-0.552855546314891	0.15095835419360595	-0.46203018758655123	0.17616305242577468	-0.7590354814225907	-0.33165073664441724	-0.08318006609492881	-1.322574389411273	1.503092384891733	-1.1344805414782182	2.2879344519421094	-0.922848373814247	-1.2001324058854963	0.09066414815423249
0.7781902448413269	-0.5615228607078915	-0.5123081083804228	-0.21282780290173173	-0.9189131860473061	-0.39764945920679357	-0.8124198003107791	-1.1727914453324282	-0.6158797820459433	0.319942844678415	-0.1416392639548693	0.14392146231120134	-1.119769109715473	0.2534608764570329	-0.3451026930226013	0.013745967979459772	-0.16545937172281447	0.3041597695030983	-0.3446751166546535	1.0530346459639977	-0.39352934271809203	-1.3492680890550575	0.5872456941540724	-0.5296917655336897	0.14064557230291067	-0.45130047300175996	0.07648830071730332	-0.6909938703381295	-0.4339714269672557	-0.0640912862427054	-1.2344851053780836	1.5049714525591302	-1.0912274416407912	2.1326291574868854	-0.9109959522930936	-1.2141108670139005	0.046238781338818605
0.7863482540711619	-0.5416095459782914	-0.6233838364046203	-0.27482423647187265	-0.9483801505081916	-0.33669316128187965	-0.8612277691949121	-1.1599979753445768	-0.5742174083422461	0.4073680993970468	-0.13187777297805248	0.18294679739339173	-1.0460632150039348	0.2691852556465391	-0.36781597392018095	0.2264024924530342	-0.16126963363474783	0.2128050977381716	-0.3117443893828677	1.1260766994825695	-0.42011088201341124	-1.341120311071482	0.6981751238479085	-0.48765352027769004	0.1414349167011361	-0.44475259589616883	-0.051463363397289005	-0.6207770550438317	-0.577974094932768	-0.02707023157164693	-1.1795551776432502	1.4483931158488565	-1.0562121257041004	2.089182984997591	-0.9118407776476329	-1.2127926606934922	0.05659281718211436
[truncated: 61 more rows]
