# Supplementary material for: Obesity dysregulates feeding-evoked response dynamics in hypothalamic satiety neurons
Source: Sci Rep. 2025 Oct 14;15:35837. doi: 10.1038/s41598-025-19800-2 (PMC12521569; doi:10.1038/s41598-025-19800-2)
Supplement: Supplementary file 5 — Supplementary Material 5. [file 41598_2025_19800_MOESM5_ESM.zip › Fig 3_2/Fig 3c/HFD to_NCD_1st_MPK143_matrix_2.csv]

0.1260198558406659	-1.3157879767325953	-0.1626734073054842	-0.39062829944738464	-1.45836196696313	-0.48699153550379126	-0.20132410613135082	-1.4546538576598602	-0.29012840271719675	0.24847351424366373	0.5510172814591775	-1.6090161531180622	-0.5441400760824283	-0.8695987759564542	1.9898946028042623	0.07691729017005554	0.3880618942859284	-1.2987427207917133	-0.08452902602639992	-1.9629606298648543	-0.9237361043045909	0.8489153966305946	-0.6704337420921949	0.9579231813475619	0.33201921135017737	0.09753079327534649	-0.322282695033124	-0.33823861664341554	-0.3840382814365372	0.17637815210724747	0.273836263282727	0.7990229550102008	0.8911371473812929	1.1881680436013955	0.05205459178664318
0.10793527646432918	-1.3879302612133428	-0.39759603619615025	-0.4258505769573598	-1.553371357434131	-0.27214866384249664	-0.2333714809796324	-1.3847871888278132	-0.471049233959603	0.31928209043390365	0.30612825717292297	-1.5905187341925657	-0.50974354762951	-0.7090730494388449	1.7693973439137027	-0.036948319807543796	0.2817423138639183	-1.1749338902808495	0.011725925417970191	-1.9505002555306374	-0.7548551543658988	1.0109448718621694	-0.5520834546329216	0.7628569090452761	0.6454710425221667	0.04192212447583107	-0.3801690680904122	-0.08266250358052851	-0.4386153090963168	0.1112019621174002	0.2651902170184466	0.7146103387460536	0.7513734468419911	1.1676208553675236	-0.08089553880035624
0.14509496391196242	-1.3447633976852806	-0.5218250576147951	-0.2978707260795313	-1.512900736424038	-0.2618847264341395	-0.24438456054088356	-1.394216825727641	-0.47513260631677223	0.2622484783673477	0.3316749193438948	-1.569346718848922	-0.5148492026812694	-0.726639699007131	1.5954143746226326	-0.0233820677330039	0.2808310832827698	-1.0405538495626658	0.0934937866567961	-2.0403707205570973	-0.7492268375963226	1.038697033415016	-0.5494848862858684	0.8519079274056964	0.8847954467817924	0.07070016598769446	-0.394047547737905	0.0027507211017307465	-0.5320049935729624	0.26645914574884966	0.20589727883000372	0.8878320617047729	0.6938332886119829	1.2399770171614044	-0.21685246032556646
0.1647993812521004	-1.2932590091144154	-0.5723907826002788	-0.20695034359018977	-1.3711745414039425	-0.28460994883305124	-0.2739844901814552	-1.4208274285905784	-0.5181504187955616	0.2989223719783229	0.4122260439959268	-1.4748165921675758	-0.5307328257185252	-0.7176588236247671	1.40291208709613	0.051481544196264065	0.4037148778536922	-1.001427278177286	0.1633239890554986	-2.016117989429765	-0.6945212832303953	1.059713166780352	-0.5304759481543374	0.8601295822349315	1.0038489067758647	0.09486622865782765	-0.41502507311442316	0.16330227731717561	-0.5118993149022306	0.2800711761468136	0.1793325805494425	0.7844878911932531	0.6168284662269504	1.2690441736839746	-0.22993674230284897
0.1690712775140309	-1.2650892687570958	-0.593946028092897	-0.15810856393367814	-1.3122289296701763	-0.28601213072684406	-0.27855011571336796	-1.344869190388153	-0.503655129293626	0.28458515746256074	0.5480100862040271	-1.3946160091194497	-0.5852586171093319	-0.6981252661313899	1.3018303591111104	0.043445899343065766	0.49547359785326	-1.0094796944374547	0.2032268648179413	-1.995913577841641	-0.6645322128312213	1.0443898549078274	-0.4912857786945072	0.9264463787794555	1.0192318061549732	0.05310632421944038	-0.39434644162872945	0.231910732030204	-0.46096061208613825	0.309281312193144	0.14175562460589594	0.6649180064538125	0.6153071914632527	1.1704116594978198	-0.23139429007030032
0.127978368586933	-1.229723132057514	-0.595115906988878	-0.13161818484797672	-1.2665737245385704	-0.29204994128590744	-0.2613157609871403	-1.281314474783809	-0.34874147871516786	0.26768215292372743	0.7945322297189588	-1.3000950225154992	-0.5564469287438774	-0.7301423837072072	1.2538299646381008	0.019337436223711677	0.5333071342379446	-1.047093527209024	0.2419520553842197	-1.9635904922789473	-0.6292537797096517	1.0332397620707903	-0.5275133257342516	0.9098867875291895	0.9990029548016678	0.08030617008936342	-0.40365800959101744	0.27343156371078664	-0.4855110798472721	0.4051843378791086	0.09985129442265585	0.689005222888257	0.5688849359932455	1.1435316479133941	-0.20807597640028255
0.11006221319435053	-1.1845345127598748	-0.5850409161249731	-0.1266469913549751	-1.2793909208291872	-0.24502813816838614	-0.21706749210894546	-1.1785036246060834	-0.28346111530466345	0.25090215537240096	1.0669037986906624	-1.2351480299415285	-0.539511550280341	-0.7361744764369166	1.1970477882092296	-0.005584142731232943	0.5661568873452844	-1.1119558592221424	0.19877341503885004	-1.9649851876244426	-0.6089382671056762	0.936098931226787	-0.5240849844063155	0.9399583443410383	0.984285690243327	0.07533624681931031	-0.4536128302664782	0.31294195856933305	-0.47265628756549677	0.42848277388977424	0.05543484946793758	0.756342739468095	0.6131599679631072	1.0993857442601829	-0.18076004330749607
0.09532772950594996	-1.1083564261090262	-0.5763989422378297	-0.09396934883372784	-1.2867964458364838	-0.19586958571036953	-0.22075573596456116	-1.1020304617291306	-0.26814532268650626	0.23134991381837747	1.2988551717438337	-1.195734255624123	-0.5269690680108955	-0.6894272565926445	1.0648686573210133	-0.04560642488975175	0.5635819384260704	-1.1850380477249756	0.20962226807689316	-1.9016099110027467	-0.6008051827756004	0.8826533954314474	-0.5689831081615854	0.9622574020886966	0.9307343711319157	0.12616335969122458	-0.46662564195671125	0.3381684931719122	-0.4808960351412904	0.42730859615366634	0.010815371663346666	0.8449837660496206	0.6056983983909755	0.9973450543991683	-0.18023141151416833
0.09715055345059237	-1.0349543026522425	-0.5728230358275859	-0.0752801597363289	-1.2566986213434739	-0.18025849958954188	-0.2169147361971241	-1.0556188014107792	-0.2671178535879031	0.18809747629957105	1.4762932599685827	-1.1586330956979627	-0.5084746802436809	-0.6483356915246831	0.9348427406972313	-0.07422502449806884	0.5431125124149351	-1.203430864943082	0.2246629779229942	-1.853246672488704	-0.6173374396476494	0.8683458322845914	-0.6136180192612462	0.9729162228309653	0.8691219757690964	0.1672596869931646	-0.46350044342391683	0.34061138994034074	-0.4707373953480475	0.4722323817933569	-0.005182068590394174	0.9448043604238779	0.5718487218084141	0.9909967697951451	-0.1669992343838603
0.08599939773912632	-0.9653301048217464	-0.5621141413932002	-0.07945149643834543	-1.2393418362773603	-0.15496610094136332	-0.2189411337937614	-1.0080486632638377	-0.2687950038406149	0.15892124500354032	1.6400616681512925	-1.1062023652826873	-0.5243467812514948	-0.61792787093612	0.8467194969933939	-0.13313109781812357	0.5121231534593588	-1.1936212843399703	0.23485901016257307	-1.8058196477392017	-0.571672100693591	0.8358544252775907	-0.6275493847665718	0.9490135921346537	0.8051243889651929	0.2066365575322698	-0.44386100650980104	0.3371264778942248	-0.4520091544910776	0.47402949282822826	-0.019617144788198766	1.0067704505460255	0.5667839047453838	0.9550860897669262	-0.15723860427285752
0.08480572266314704	-0.8728901752981134	-0.5919248918086054	-0.04893499403047718	-1.2148818977466984	-0.14784179096951405	-0.24286794139415954	-0.9375028930433823	-0.280570420051904	0.1071847593459325	1.8666011616951894	-0.9839701623893943	-0.545258100875883	-0.5393859702255124	0.6464313481069682	-0.1451259821925194	0.5285783824971204	-1.146858230197567	0.2965612443933382	-1.671978809783638	-0.5477000190725729	0.7820419053206972	-0.6700213880052607	0.88707374396315	0.792029669245253	0.25482962169452217	-0.4389240778312648	0.39621980621847697	-0.43050528839205005	0.5238404103200872	-0.07572080025088376	1.0760091796109854	0.5117224051617062	0.880852962739092	-0.1767434503854841
0.06300896565783252	-0.769690399913846	-0.5633421191035051	-0.006573393912338722	-1.1875228003894134	-0.16541580403838202	-0.28551096524592395	-0.8648982788779833	-0.259845712367571	0.017077107712109664	2.1233067618696007	-0.845578452498466	-0.5683732571093149	-0.5193701845568283	0.48069513752988097	-0.1398457848917496	0.5332420461090954	-1.1225473730551292	0.3196359239697171	-1.508326528050373	-0.5552571069669691	0.692848615501704	-0.7146019079091451	0.8727289658505558	0.6963555530006194	0.2993299423020722	-0.3859591581770988	0.3852369104056001	-0.4067583089190675	0.5528288274419467	-0.10943729535076367	1.238992408946125	0.5082917235136787	0.7607400164078846	-0.14671212966417266
0.011978494784183285	-0.6851215470473528	-0.5059159631931839	-0.011683247891298612	-1.1419864373731419	-0.1463466410958779	-0.3337069006319905	-0.8288484658797849	-0.25176913408675006	-0.0284036543160608	2.336771264854838	-0.6905323228945448	-0.5517662284514276	-0.4977976592310286	0.35609079447702496	-0.16258380892282737	0.4960869938066361	-1.0938165297415439	0.35836111453599584	-1.2638206251305761	-0.5893135061715747	0.5975049367488892	-0.7551552109774606	0.806936607089159	0.5675593598093731	0.34814431990941436	-0.3272325724114943	0.3474579956183429	-0.3504883097424408	0.5718877421850462	-0.12271798315906927	1.3712934641562122	0.4717568424409132	0.6406023202855116	-0.0859945170975401
-0.05817578909847306	-0.6166319726307212	-0.45030191954574594	0.01349709436840223	-1.1552876125894032	-0.09356177188091808	-0.3495161928732316	-0.7796569939432709	-0.19905373344422456	-0.08391101204792267	2.4772567978011604	-0.564155619333133	-0.5363005331230356	-0.4599394310760016	0.24590163565807527	-0.1923328249806992	0.40846596159208437	-1.0787957243890216	0.357128409465707	-1.043829791033581	-0.6170565195928635	0.4625739763110417	-0.8329947637652133	0.7304986295782986	0.4761519071204011	0.3946519179755622	-0.253719961050941	0.2536163137105787	-0.30929336731013385	0.6002540112687705	-0.14068410180320806	1.5612291782345937	0.3996506064019231	0.5172058536332395	-0.08316911385929944
-0.11614243862080484	-0.5341524178113707	-0.38372678090132417	0.06457565248733046	-1.1603524249310557	-0.0683919683709947	-0.4334441500943399	-0.8145430605093524	-0.17443462643530724	-0.10456469057594517	2.5497315416807966	-0.4704903537456543	-0.49251021101370157	-0.3890722175695687	0.10324047412683313	-0.20890055245022907	0.29071046154723224	-0.9650900057913923	0.33228996342531875	-0.8284611780369424	-0.6686785736781398	0.3591168795801213	-0.8649075355476856	0.5892639056599469	0.42644631285376694	0.41649716484923427	-0.17179088429083653	0.18475980553166083	-0.2934735410186876	0.655673710868455	-0.1432548943679811	1.7799072815693315	0.31567290571575873	0.45413817060779554	-0.0996641217544492
-0.16457372476625814	-0.4858441925704226	-0.3246162276783979	0.13590210495848645	-1.1797140831971027	-0.003126914081665877	-0.5343899474916075	-0.8601050795629753	-0.24527302844154147	-0.10043151940992319	2.5111809426216336	-0.39460463641480203	-0.5118052240857653	-0.2877741461405624	-0.02553127306611742	-0.2054678909141027	0.19149611094208155	-0.8532410809339801	0.26142306610370514	-0.6180701738950743	-0.6724821746619641	0.2201249737808569	-0.8802868937053449	0.5185426511711894	0.3714148724974161	0.4266021531779002	-0.08373513336204372	0.11431593902393371	-0.2437833246532462	0.6749870308765012	-0.1843159007962829	1.9258720961292468	0.24946105593482965	0.37592688589689977	-0.13450174771282736
-0.22693450611962485	-0.46163511279896047	-0.26540316004883713	0.18351636383955597	-1.2004665195951454	0.01890036738431891	-0.6833114356386536	-0.9824450451028289	-0.2891937570441979	-0.0934383383659438	2.4224801531424616	-0.32219139930750906	-0.5055965446826176	-0.20805750516794946	-0.1330135272099338	-0.20566565492152025	0.11089213429611253	-0.7195598742168754	0.24353076842296945	-0.360294862595634	-0.6879184063868248	0.18341215900272567	-0.9169663209736832	0.424180724739895	0.31534209453013773	0.4476453814393292	0.025331323197040005	0.019501474600531293	-0.2009997129207611	0.7344998061415293	-0.2055562674300459	2.0390457534273336	0.13150092632500782	0.2544006380980048	-0.17772961814621102
-0.2858356523900211	-0.42626744923407334	-0.1584641701594156	0.18724725339460366	-1.1806614113498457	0.027328272326281176	-0.7974795409349935	-1.14322454253542	-0.31355010137138806	-0.12984067814032263	2.273826634355312	-0.2702323068749889	-0.5341268401138477	-0.14038041651354458	-0.17126453847701556	-0.21724779715576426	0.0365733331192283	-0.5737810006220604	0.1828082600667073	-0.09788933578827361	-0.6377654379370815	0.1539514841656458	-0.9057862229716864	0.35211091595166727	0.23630520306771396	0.40974637675285663	0.10436879737302551	-0.061516732799639595	-0.15004518621465396	0.8356977604274782	-0.21460862802878725	2.081995468123097	0.05185700953702134	0.15001476977898714	-0.21496758384995535
-0.3616380075644075	-0.38232844011560624	-0.06363109996393546	0.19447401872671322	-1.2077694992849122	0.07894337959705677	-0.8909237958473406	-1.279077129886552	-0.3512847876815753	-0.1509015656502188	2.0883956720075054	-0.2176919954225256	-0.5643678332583324	-0.08620712930567967	-0.21185324094743013	-0.20004111310388412	0.008128823373086033	-0.46242701799241076	0.10989597012990315	0.19787903407458668	-0.5585694555918275	0.07179633864480436	-0.8808340003119077	0.3140616671037219	0.1791945413455978	0.3804403489501325	0.15314516003472595	-0.11297290635922645	-0.14956622107683162	0.8683835042330538	-0.26493274688351864	2.0852335499385957	0.017363972982096305	-0.025569087963494143	-0.25000358129553235
-0.412814089186982	-0.33953147861845057	0.026313064764660506	0.18725154303766475	-1.2260350830739384	0.1190948198148288	-0.990765318174445	-1.4432515359339673	-0.3451235646881859	-0.1742727309125422	1.9073426353649054	-0.18882658214668582	-0.5928991022146846	-0.004449070054364362	-0.24917502367810104	-0.190577684917502	-0.010939341228189767	-0.4275585661623163	0.045802039986050744	0.45975765674707925	-0.581024346393828	-0.029164828701511568	-0.8844281382241543	0.33709361661941506	0.15451460970955042	0.32931528767761437	0.2149512434937128	-0.16535842032252213	-0.13096600800962688	0.921811781174102	-0.2751352238752521	2.0362679708372013	-0.0075751272882778	-0.1188638677241524	-0.27263821548752143
-0.49094809222867164	-0.30949719954961613	0.11997913905318218	0.16642019306774197	-1.212904501298333	0.2505689109580504	-1.087344880103137	-1.5761214621210358	-0.3151479842229422	-0.21827857811162815	1.811061725614492	-0.1935945559630344	-0.5958869068815412	0.056579509513695135	-0.26415716121635635	-0.2358087913550178	-0.08170014229310385	-0.3563050655048867	-0.040866340733688236	0.611937098777162	-0.5536009921485822	-0.12923447501917296	-0.8497801178302271	0.40170247850862023	0.14169274462066594	0.31151750190898353	0.2474097809521843	-0.20215863548982652	-0.10439301723753731	0.9675278329899569	-0.2589661917618059	1.9338463971811575	-0.025058978493050388	-0.2200005127452128	-0.2972761076271194
-0.5622771966339102	-0.28565183590338317	0.20408529491334365	0.1806667576201468	-1.1945980122701305	0.3588099208285873	-1.175684851123689	-1.6598579541113918	-0.304759455761609	-0.2478377612037704	1.6850004063999513	-0.21982852597302066	-0.6132851260323098	0.21728137337297274	-0.2733470579854633	-0.25993070456003886	-0.14480534960660335	-0.30117105899440305	-0.09241786594914862	0.7233142401583639	-0.5264112872365428	-0.23856853815090515	-0.864838522284934	0.46057120497468934	0.111556526263262	0.27312473708522406	0.2699317388148702	-0.26322002440800996	-0.08513084836666548	1.0158909973189871	-0.2761320230602639	1.834675561903973	-0.08899119504542996	-0.22849207770214344	-0.3158974558496093
-0.6025298815799287	-0.25476235621519117	0.2696013741256295	0.18411107518733472	-1.2250003664556828	0.4438713826368109	-1.266951583431076	-1.7637000354891181	-0.2803012365412672	-0.31122889914523266	1.4927554607793148	-0.2598764493487288	-0.6755439078030373	0.4168527197345259	-0.2849026962699891	-0.282703578513407	-0.19193989951870313	-0.27371539009000406	-0.2038135307091669	0.7785041415080828	-0.44866022203759304	-0.3046615955297002	-0.8563501880287703	0.51526959750685	0.05723658026130842	0.1958470647232106	0.32620653564001867	-0.2960735838285195	-0.050273281527700345	1.0257700661474236	-0.2983008369349232	1.6883989962044457	-0.11527296809881371	-0.3023684364903198	-0.35596090789921
-0.6274041419582479	-0.22178962990932316	0.3232785759901634	0.13617014348850282	-1.2669784384958762	0.5090580782002717	-1.3306734940551217	-1.8685167918991943	-0.2616156079267418	-0.37841253604946046	1.3330309517044587	-0.27385267654755174	-0.7228287875357581	0.6370442951806276	-0.2824867020753213	-0.3572076895168405	-0.23913390903901618	-0.25823903742251236	-0.2807063889304423	0.8194122517748884	-0.3931436260739206	-0.34973692109710447	-0.8587108853122029	0.6025791234371383	-0.026155048087054385	0.14466065293097946	0.3586783376202722	-0.31500821197383877	-0.06801253952070954	1.0385204910743728	-0.31872145490558346	1.5543879726708887	-0.06879022366050269	-0.32197829621354884	-0.3674832035378993
-0.6537399971070107	-0.217724708236615	0.3579068010632048	0.06462325102668535	-1.287063375763723	0.5890824633467465	-1.3501531911357438	-1.9574473624382442	-0.2536425986891808	-0.49363368132857766	1.279991139143218	-0.27624497942778226	-0.759496218794357	0.8553211447197591	-0.25116198686265084	-0.38509599877182216	-0.26978074466398944	-0.28141422335546373	-0.31524989186561253	0.8832323341187136	-0.31873805772632824	-0.3818292010276044	-0.886303233439887	0.6762187337145934	-0.068486083960328	0.11628715302788768	0.40670411784227173	-0.3260528464304876	-0.05120442817627724	1.041869526434064	-0.336150251322373	1.3850618066874918	-0.038390773152218734	-0.34784739668499437	-0.35661892843344883
-0.6565426578784663	-0.24183066576663254	0.36580725930228697	-0.016223275951779338	-1.3137796101007708	0.6270358748982197	-1.357929403605873	-2.039564780986282	-0.22219675570000758	-0.5981587715443292	1.2691084570135736	-0.2760161778182301	-0.7370591508419684	1.108364975218823	-0.2199483330446516	-0.3624071552983401	-0.307848912852248	-0.2857698532117994	-0.27218589840770924	1.0253213003309227	-0.31418659344026467	-0.418075508834525	-0.8863086690480901	0.751790452387253	-0.11187918058106487	0.0835137053974065	0.4266026185868852	-0.3261074739828242	-0.07436469228760526	1.0212344327217122	-0.3334299388798484	1.2414924132772445	0.05766538295640511	-0.39209701795795404	-0.3410062037786592
-0.6541560414908532	-0.26103786086964886	0.38510227066970176	-0.08609418287129034	-1.3040371906928512	0.6659874662816276	-1.3510636712718982	-2.066479334074164	-0.13587986417674774	-0.7212824987874727	1.205007212954375	-0.26544005941047605	-0.7528014598268038	1.3377976196331336	-0.1998864128406851	-0.313448099344351	-0.340422143101029	-0.2469958371477877	-0.2591007370398883	1.1409669466160124	-0.3246791792370346	-0.48772241191888666	-0.8938933650429096	0.819011552921656	-0.14799039728017144	0.04424993051332683	0.4487068703422129	-0.3256824990979174	-0.11032309698479406	1.0555968198447916	-0.32316955260212843	1.0617798717194267	0.16169892708190475	-0.3920924215681666	-0.33363903323890853
-0.6627140307596576	-0.3429728290608261	0.35663162721280045	-0.132977598398705	-1.3010803926655703	0.7137980377618867	-1.313276202380878	-2.09968350284041	-0.019385641499067872	-0.7540486961579164	1.179621457077516	-0.1974711474773361	-0.6851691914619348	1.4923446871291026	-0.16739810526500723	-0.22140815235395217	-0.3499231117174185	-0.16511027235270542	-0.27778367237909596	1.1359871574682692	-0.3802117226948782	-0.5992701561264547	-0.903888626866185	0.8357520049698983	-0.1157734033217623	0.009588560071689001	0.523314057407351	-0.34072324995367953	-0.15382278591908757	1.0126573728965522	-0.2866136038238013	0.9196959591667314	0.2787297143401486	-0.32127683409664	-0.3066086006840883
-0.6526483790806377	-0.4637816338355198	0.34663680184134804	-0.19193617582622774	-1.283215494287567	0.7180107132001775	-1.2967471730487659	-2.126528649971415	0.1321598127783042	-0.7859580985533396	1.171616448601916	-0.13604353421257592	-0.6128167534117485	1.6557566585940766	-0.1211041873753079	-0.14406042411480038	-0.4299278515313496	-0.0923044780267491	-0.2672870735271065	1.083240783128553	-0.464119491710332	-0.6933822272913736	-0.886376727919169	0.8385696874341566	-0.12393475013226732	-0.040943018582408744	0.6013136775004677	-0.35230484155102204	-0.20657360121380747	1.0022439858863286	-0.21958028263060309	0.7824681701349139	0.3416565378251482	-0.2532334265375573	-0.3008032140413015
-0.6528525888882424	-0.5759397016639378	0.3154095086721709	-0.2457802063319537	-1.2535968472980525	0.703987872636099	-1.221085256438076	-2.140177690387589	0.29307086768189	-0.868852890613488	1.0680488734255662	-0.09130854918106872	-0.49276178825443717	1.773711199499934	-0.05293300841291078	-0.04137264766444647	-0.4883413090276937	0.08739883496251517	-0.26331992501225604	1.1077879749344728	-0.4440565705040336	-0.7516592364966315	-0.8283169741529889	0.7817548138486605	-0.1438999379493321	-0.04400440951606865	0.6190129369563426	-0.37346393109974924	-0.2884549050219346	0.9790782258208882	-0.18428599682073324	0.7661705133363139	0.3742862016190934	-0.2325873275311329	-0.29435936911857274
-0.6209317980842517	-0.684005120506022	0.2510561008833084	-0.2906560139111515	-1.2552488611620602	0.6187209107273749	-1.147717342851999	-2.1347700090233337	0.482639747919497	-0.9368908870323173	0.9113621477330561	-0.06033762168294425	-0.37780182543943214	1.8439376120918038	-0.0026803291638259285	0.037554786625176605	-0.5244221727495855	0.18272221949338968	-0.2260655813611335	1.099935286414134	-0.3289552222632025	-0.7732306092213752	-0.8190387701792592	0.7229487155553532	-0.1774379167333663	-0.10999358625096015	0.6570207186845701	-0.4024744369302643	-0.37899643296299396	0.9093936254841033	-0.16671527518664914	0.7994639363230728	0.40435729274399507	-0.1955398954874694	-0.2733684948976811
-0.5631115185974289	-0.7695783845925153	0.20599954840407914	-0.37785813287817394	-1.2188608619211247	0.5352298160182378	-1.037037546367809	-2.1952955933832916	0.6521252918206002	-0.9859259599943824	0.8323735665787193	0.017148807890767996	-0.22603114477821168	1.8114136185769225	0.05570069617437047	0.06310474050711434	-0.538678459788658	0.3405879832210402	-0.261035067476319	1.1350380032611826	-0.19098096416530652	-0.8109039625945952	-0.7695960355332084	0.6523181841205963	-0.20101129044266647	-0.12523958081194417	0.6670880485664938	-0.359288926569071	-0.46445362805654244	0.8725766862445188	-0.1347104266873176	0.756995171035001	0.430829192586884	-0.2149945572255875	-0.2839190707150908
-0.5146258062792256	-0.8805183164788424	0.175187647122855	-0.44512986440675295	-1.1179614423913136	0.4316380990627562	-0.9284442244749632	-2.19084164559888	0.7512361225999878	-1.055996104585914	0.8069361932372139	0.07425211568618964	-0.05873263647844573	1.7892680941584576	0.08538496371857576	0.08890149632982772	-0.5253624080176674	0.47876203492326735	-0.29799133512661624	1.161682636906038	-0.06983594831752897	-0.8962900481052388	-0.6899961863108722	0.6116871327487955	-0.17646721047946562	-0.15050729431438434	0.6216111030528846	-0.32326261581487586	-0.5658661068657825	0.8574269310299023	-0.09303805009220881	0.699985346715758	0.44517985847967373	-0.1744025838400901	-0.26727645090761676
-0.46376387788543527	-0.9795937485149455	0.12435485783948863	-0.48785553423088207	-0.9415341708972695	0.26609808820213	-0.8519913600364962	-2.1690511667756	0.8495687172914999	-1.1477394114364035	0.7773426581126872	0.0876376841130049	0.09379887190522235	1.7173514877799583	0.10374602400949631	0.1407509254650992	-0.4915197393041139	0.6644775618478733	-0.3294644160364471	1.2086170769470819	0.03613630942517474	-0.9563419208156025	-0.6016363298703001	0.5427569269390222	-0.16338158591389426	-0.17865435502653687	0.5897300776070521	-0.2931207596393388	-0.6143758733504783	0.8404245893667331	-0.058509875655962204	0.6268284120884109	0.4222871605611351	-0.21426556980521685	-0.21954143708424914
-0.4226691536891522	-1.0896679897970303	0.08644261557987107	-0.5529838649438166	-0.7982550177684894	0.08549103268733778	-0.7483858416157915	-2.1459653095330236	0.9713014215176612	-1.1810677130712997	0.6647979455432272	0.12455520589947441	0.23539850868525586	1.563597038321496	0.1020620141072445	0.15979126112219053	-0.4668135469744903	0.7532339754796544	-0.337304999129181	1.273086159832199	0.14287155895538284	-1.0276934401138793	-0.5996346355472398	0.5181188867125014	-0.22586639014670973	-0.2025454744130256	0.5111071513189532	-0.26982096741203354	-0.6948438020797131	0.7794538802532509	-0.045956851252715196	0.6201324239358919	0.44058946852757924	-0.20603414283186217	-0.16319766968395816
-0.3896793958451029	-1.165300978329833	0.060522934471184356	-0.5919546305444766	-0.6329032720754444	-0.06415216875836476	-0.6614212551137651	-2.0252701455057096	1.0575711140189168	-1.2464963571983827	0.5199956631460946	0.14849037152586433	0.31523815515244885	1.38533106336794	0.0808257621363327	0.10303047336547984	-0.4439124129950038	0.8176923202807478	-0.40399735579206303	1.2621810611512474	0.28274613405736176	-1.0516547505402145	-0.61459658955872	0.40898549115979527	-0.26185113814868005	-0.26492729636201473	0.42212097630084877	-0.2689866028723346	-0.721799829504636	0.7200961572032025	0.0037525747712588895	0.5657371791529234	0.366117911980933	-0.22076825038326237	-0.08851588710380372
-0.36936270533005744	-1.1869447983170822	0.010708484229309895	-0.5961640719461959	-0.4662052652362666	-0.20139900955548073	-0.5666245048483264	-1.9092030424822144	1.0849883922892984	-1.269988321297434	0.44224064380891237	0.16161702103892311	0.38990712426430413	1.2300372546106932	0.05185315975387972	0.017155676061984447	-0.4450324773220705	0.8660896515389028	-0.4358133141783206	1.2267883653389398	0.43261336728393907	-1.079819978011409	-0.6126486824749684	0.33209916616916263	-0.299502947356424	-0.30395236195121217	0.3648877230303562	-0.23564625595934183	-0.7529722771169928	0.5534196204600346	0.045445362016346615	0.4661719253933364	0.30447547960453	-0.20516447936634608	0.007299139436847246
-0.32536003793987306	-1.1720055419406135	-0.011845168167493004	-0.6122658154636699	-0.3264451712405366	-0.2850180884808252	-0.4408241256783998	-1.733212272276504	1.0506823043787095	-1.3053322099741904	0.34585602118971775	0.1459389413965539	0.3918473445418348	1.118647514563604	0.03374732756762686	-0.09525491865471816	-0.4445302128266785	0.8771290752503276	-0.43577328581708025	1.2236131320075785	0.5406607463466794	-1.058136870965558	-0.6249862490004325	0.28545873676235256	-0.3808031507141732	-0.2793653045783835	0.25190292673682596	-0.2173214841025274	-0.7204828139116272	0.46785069674271834	0.039960593167389626	0.3541919818606013	0.2075050219965115	-0.2270110581540647	0.09563070870387132
-0.3162300315096319	-1.1092041851510923	-0.07691428017651424	-0.6126879053418388	-0.17703539187342845	-0.32835700229323006	-0.2964982733023912	-1.5917240408924092	0.9832796952628643	-1.3048149181814268	0.2238285112494068	0.13111133846395467	0.38175449358682273	1.0159117251539649	0.030578038772775616	-0.19157005815841052	-0.41647639621352506	0.901213959467827	-0.3952325280035314	1.2047499639793142	0.6601314428169788	-1.0154652454260775	-0.6758262636192895	0.21345623862709262	-0.42119843322284795	-0.2561425154443646	0.11664586141206146	-0.20924595749480993	-0.6546831386530794	0.3909217069749679	0.038309703850498734	0.24850474840363085	0.15664018061967608	-0.23134673540972953	0.1484763998196405
-0.32098865280354555	-1.08219666384664	-0.12109807724268853	-0.5471699320508165	-0.003486082854797978	-0.33771969516438693	-0.2067488383392213	-1.4621508976569948	0.8202884499135209	-1.2574822320514794	0.17498978678300942	0.1310731299436955	0.36952615156393553	0.9085034198634337	0.0100061579480272	-0.19789730339134107	-0.4208851086273578	0.8771076461873936	-0.3329651395488302	1.0839319360006345	0.6793452372236498	-0.97012982424706	-0.7369593481861904	0.12006709745869726	-0.4802930474469325	-0.26857491939812816	0.03659698892607903	-0.19429237826511653	-0.5854505412632466	0.33547490661390267	0.031515805405225986	0.11243498162848897	0.07444986709060428	-0.23509986445582554	0.1794592388185779
-0.3343078793956687	-1.0295678969880293	-0.13966626805257373	-0.5069086988291484	0.1977662993960095	-0.30008145528084385	-0.10275776464298296	-1.3748986349544938	0.6079577481358978	-1.1648986913568113	0.10641646293957374	0.156714643133662	0.3614969139214432	0.8101459740664207	0.010702955453196866	-0.1932699406312997	-0.4661580410498007	0.8904745426374765	-0.35049307158329923	1.0794376254212934	0.5786030467311922	-0.9192036271558374	-0.7445468251898577	0.03748980308709674	-0.5641740296388826	-0.24569229100931556	-0.07101820262125873	-0.18342154818146233	-0.5140883684495998	0.27825916252736466	-0.002406694859556258	-0.034937042936619	-0.021343888003736173	-0.2670602421016598	0.21561187019667657
-0.3582445165517559	-0.9848963497254916	-0.16016361755278902	-0.4674105271136164	0.3949179314193885	-0.21994985046970328	-0.006455415940103898	-1.2592048881128188	0.42995452573755977	-1.0341802243464655	-0.005802294899433047	0.12518362367973795	0.3315750331374264	0.7578443119334543	0.006402733580965231	-0.15387454049607455	-0.5121328868960252	0.8605415980193101	-0.3140007960115674	1.1080096380532791	0.4261789990503161	-0.8460243544202571	-0.7935856815054901	-0.037599620124293534	-0.5790532416716332	-0.21213076806652548	-0.15900310205441834	-0.20082089908220122	-0.43213952064401884	0.2249806885950385	-0.002372993553777425	-0.21748778552124115	-0.07401617100724026	-0.29444853779013747	0.2143362961444406
-0.3929574721067827	-0.9337137543212739	-0.2329624124094894	-0.4511355480109656	0.5041403585577001	-0.10561164802001026	0.11122231052464546	-1.1280437844502371	0.3035332610879252	-0.8809610256271562	-0.09840928380968059	0.0975521208522699	0.2502296593196144	0.675622627017568	0.038234881912799314	-0.1095846300025523	-0.5430233618912367	0.8649988431095587	-0.2588725537036387	1.1221270350461137	0.3013292814073723	-0.7768914645160916	-0.9027106800048375	-0.114210849402795	-0.6371861296676486	-0.13441784165375056	-0.22884904587380536	-0.22611717513666502	-0.37531205259506406	0.11360413703033805	-0.024744015263110538	-0.34654696194682133	-0.12124574910158711	-0.2773612112554661	0.20931589290201474
-0.36453530160446157	-0.9478136270021527	-0.22893761338859148	-0.44426707786534053	0.5552405778335754	0.042008222831407635	0.22401223373779447	-1.0191272899667072	0.18996658626827959	-0.7202469410177785	-0.18382567313097348	0.06801243957185607	0.19050802163601777	0.6401537989374873	0.1020404213140016	-0.030535394614418974	-0.6291755000772057	0.8905982781944178	-0.22435125954213575	1.1203290201086482	0.19761214923456358	-0.737809105462223	-0.9418959795389462	-0.20113933850628016	-0.7048107668140644	-0.10766232227507955	-0.3047494606483136	-0.2527108819747622	-0.3375682574747588	0.05271282234797227	-0.011611897999999825	-0.4218772216822592	-0.1756662870017407	-0.2867922075713677	0.1476545997452618
-0.3332624534299779	-0.9172398722416144	-0.20583652967002264	-0.4261277538936426	0.6011184066305166	0.22916420846917185	0.3034885026060394	-0.9036327860874465	0.06859451012840925	-0.5818582349672746	-0.2943563487002436	-0.010967268875987358	0.10395220884256359	0.6393223115403076	0.15733918320721002	-0.013238981314221115	-0.6431804131628583	0.9395035473701151	-0.2280285244947454	1.1119341654026385	0.15092331030357403	-0.6714518337764601	-0.9550292938234037	-0.31132377527233573	-0.7557752916252523	-0.05568493496415363	-0.32190535097061684	-0.2837206082931817	-0.3066513318217742	-0.03324554056339811	-0.0018997512740364243	-0.5339563926717389	-0.24910992175868868	-0.3182290387419304	0.09180928625592588
-0.32143637347515047	-0.869626216627216	-0.11571877095263346	-0.4453729441802393	0.6876206833784663	0.40367986913322185	0.4020619651680978	-0.8814198882507606	0.005184843401754746	-0.47375886304220227	-0.38734090980559116	-0.13068310357620785	0.03474201426133914	0.5936900886213161	0.20297226845301292	0.023769403778883064	-0.6537946783460303	1.0377067214552667	-0.2336658318552359	1.0913878112000939	0.022154635045034073	-0.6224341812738374	-0.928949308871033	-0.35877717689259725	-0.8020284804221325	0.012704776060692802	-0.34340379306683727	-0.3090564866815247	-0.26373718838956217	-0.0940998616921395	0.011882184124446365	-0.6085714300116852	-0.3534061859468509	-0.2911803190274596	0.013441872679956519
-0.29718836501423207	-0.8668730557556852	0.03573768173761797	-0.49904618639715076	0.8208166485670523	0.605416043482357	0.4745880152495108	-0.8804015353317561	-0.03201739411820359	-0.3872970956539866	-0.4965304871730257	-0.23243419107454502	-0.035529424642863364	0.542596103450611	0.23833300728044327	0.044581566534916205	-0.6687997697194265	1.1023049772995157	-0.23715166426674328	1.0252798747644576	-0.06501204241868648	-0.5413934958773188	-0.9260897365231255	-0.44064683144299155	-0.8588508027250592	0.08422498101367552	-0.40226896150287067	-0.3126418820773758	-0.2013942634546555	-0.09023642947762243	0.03856080231186586	-0.5708767870366147	-0.4551962925569125	-0.2559694098804212	-0.07844727792485533
-0.2997464270362881	-0.8527530015575355	0.19443968585591737	-0.5813120077770293	0.9497742266950269	0.7719085674859174	0.4858677959754131	-0.9021890225189629	-0.08114266479551493	-0.3131558354278812	-0.5822594489191226	-0.344390549578121	-0.09491267314917497	0.49037998584456527	0.2607137863227376	0.029266203888478882	-0.6501777938854719	1.1452584970603499	-0.22934988746203983	0.9437289232090906	-0.1353874070164398	-0.5345189226232314	-0.8873151414320622	-0.5301501578810255	-0.8525929335696416	0.09226970734399191	-0.4085263417426247	-0.31931937825244866	-0.21249807794942618	-0.08939952491064236	0.0704935015368535	-0.5613573860523755	-0.5580119118158459	-0.21099979066481037	-0.1446334163938628
-0.28109887494164265	-0.877334353503111	0.4112417540810929	-0.6652061519985308	1.0434517332818023	0.9121726278794139	0.44808897410244536	-0.8957976912141421	-0.11482129597782705	-0.25930926686419825	-0.6078717481130415	-0.4225503481324019	-0.1650002177450888	0.4048780008818217	0.26256039882914783	0.02775606125940484	-0.616660944488467	1.1684523470158568	-0.2842691133141836	0.8795860848289969	-0.19356786807963483	-0.5343444664557315	-0.8632391893783744	-0.620416904185725	-0.8247997933383029	0.11729291113877709	-0.3583695213497392	-0.29934988026121495	-0.20494016939207277	-0.09654077243574544	0.10877771023547989	-0.557661536324181	-0.6471683537109432	-0.2003068201757782	-0.18991311798013252
-0.26025288511118194	-0.9099662540561834	0.6402109081977789	-0.8128455836817844	1.1437234898063884	1.015068055530914	0.40887678182518544	-0.8405296080876111	-0.09986104697879236	-0.19453673577369937	-0.6504939136659438	-0.4772577569515681	-0.277574330432133	0.39630207147130797	0.21909728275276974	-0.06375090515788621	-0.550354296513581	1.1482502707499584	-0.35685535955247405	0.881623277905476	-0.23974753071901328	-0.49872079947704695	-0.8382496127133876	-0.636122059860311	-0.7862941909052813	0.11166913208951953	-0.35260551815589114	-0.2504796175919935	-0.20096818828384566	-0.08628271658382966	0.14879278951893737	-0.5854363113275939	-0.6834349736971466	-0.1603033791457848	-0.25771116063162247
-0.21225249091158654	-0.9557058887052833	0.8488818585737761	-0.9355289169461493	1.1627853312625633	1.1132264581215445	0.3388995166120727	-0.7475675087775558	-0.1214084565441654	-0.16387136655974335	-0.6488067872751822	-0.5017781872059287	-0.4027798551245877	0.411882164486345	0.12132018879635705	-0.14891307736002557	-0.44562707340419916	1.1077424292039664	-0.36221216301364434	0.8492030481781463	-0.2056105441286495	-0.49005884188397675	-0.8487438538889702	-0.673205781289677	-0.7271039681882183	0.13911568141295333	-0.3031932795857107	-0.2204212559848438	-0.1832247434249956	-0.067681373315502	0.2323191974939663	-0.5900724171478251	-0.7249600969871954	-0.04782945585795256	-0.3760631059861818
-0.1959029738966655	-0.9599369095097033	1.0468449486840388	-1.0669358993212081	1.187835606767702	1.1660534438746253	0.23522126151009964	-0.7060711231461622	-0.13047684676979204	-0.17705548798604354	-0.5706522105264773	-0.5089398124385176	-0.5635735845713494	0.41924184344334964	0.052297340906054646	-0.207967616309881	-0.379792718414874	1.055653907292445	-0.3441780008845222	0.7593873327307579	-0.11589877330978579	-0.42458988452834207	-0.8414791003211585	-0.7325006661324396	-0.7339179081740148	0.09514503888332221	-0.28643071391644287	-0.17308517166940093	-0.12947829143344633	-0.052448382605230215	0.2796130420795996	-0.5882822128740004	-0.7931706871987559	0.0799954370084572	-0.4718990372887767
-0.15974933266475952	-0.9368062701120493	1.2705208471475014	-1.2050541565886759	1.221277034291151	1.1787504690997828	0.1409815318017016	-0.6862964087083853	-0.14210340365827137	-0.16144369961517346	-0.43118564456743663	-0.5139635585846014	-0.6736023521140824	0.41420092538054265	-0.05285252483194369	-0.2761331961624895	-0.32018905359022987	0.9378016650171082	-0.2898149394282495	0.6610895508584854	-0.06703430675828485	-0.29761992092124495	-0.8083476778205642	-0.7732411704790667	-0.7079409960121636	0.08685881459813648	-0.21462745726288227	-0.11895565988994392	-0.04055225336256496	-0.05817738630395719	0.3205848112475291	-0.594075188537507	-0.887443623312798	0.15241702958953174	-0.6028433335920604
-0.19599228258834064	-0.8421378336087777	1.4259371218471648	-1.3373717715239106	1.2613999607682447	1.2066375938491303	0.06816982493567224	-0.6870820123409664	-0.1876196828325009	-0.14328685510758957	-0.2608590038420793	-0.4413985662250795	-0.7880881929036159	0.349022493541261	-0.13436841675430292	-0.3308910435455668	-0.24466713316524563	0.7750358349825817	-0.20379090847428866	0.5509634615845401	-0.013460763065294335	-0.16868539846873137	-0.8006512358338543	-0.8007565947924776	-0.6706008052136511	0.09981214023746013	-0.15692861927783655	-0.04303868321602591	0.006805078299580683	-0.03604875244778795	0.35491239171444916	-0.6436078556850318	-0.9605057022524518	0.3093884256304284	-0.7221654133302957
-0.2324687928933428	-0.7739970568627876	1.5473752050089595	-1.4333204543615712	1.3300840408356915	1.2134859625972905	-0.004651291920591069	-0.66765911430529	-0.24614680894833346	-0.14311978252292154	-0.0722526115395364	-0.3486460347597934	-0.8872921868001342	0.34359342847249924	-0.19269150779068273	-0.3464898563606692	-0.2512782681401992	0.6221223276989523	-0.11781395303259475	0.47603405978473196	-0.0006855376352842502	-0.07795433490076743	-0.7677965237136314	-0.8025838741620595	-0.6313118106553055	0.09752822770815851	-0.11347682515265786	0.010937723489281567	0.07617393354389326	-0.032091337215282	0.3859859449752123	-0.70191094097113	-1.0738922407840457	0.34797241575355037	-0.8563669528318683
-0.265356908424155	-0.7236823204917047	1.5787210373207121	-1.4849946129209646	1.3316695836860384	1.1823565029289411	-0.06632996304355707	-0.650426692201738	-0.3419307806892672	-0.09568621962246465	0.07843692946422628	-0.22377753387101412	-0.9485975612688783	0.3359090316052423	-0.22891357952279684	-0.3630158507382033	-0.2749789646561417	0.46820123970137306	-0.036516256257568304	0.3456046462981728	0.051023285035041575	-0.0061662986173080915	-0.7401203660920295	-0.790853114037141	-0.5852226224583988	0.08971774881674466	-0.077310095883403	0.06352440314989913	0.10484288166996136	-0.006141851023152326	0.4208300098198518	-0.7560104218524152	-1.1063127651095357	0.345064757252106	-0.9882560548745394
-0.3096609296407158	-0.6686996753230059	1.5560945492063045	-1.4987022223194857	1.232465360937502	1.1176168198883432	-0.11128016390626232	-0.6274006676806066	-0.47241326197743855	-0.053906383245346245	0.14854682875987088	-0.12359614228732665	-0.9975245383241758	0.32912949426978655	-0.1656303904561956	-0.3719771795993437	-0.33692330771628826	0.3377265880978827	-0.010363476090487414	0.30244720044872475	0.1215955131037191	0.033193425149409116	-0.7178941009459633	-0.7743845384958884	-0.5433640165338747	0.03870730146968909	-0.026882931903719254	0.09157750036973736	0.12562000637359866	0.00817204379736856	0.43096745753141974	-0.8483839831634533	-1.168915917268976	0.39629399641809	-1.1066473293102859
-0.3654677916665561	-0.6684648983501825	1.4762338507857748	-1.4187966212138428	1.1589539978149836	1.0111458539483256	-0.18612620893125903	-0.5884226412948595	-0.5449067356957007	-0.04875051354063583	0.19152123571503704	-0.016318754223495373	-1.0117021732670934	0.33029195159304225	-0.09360055902206882	-0.3047773518637314	-0.44943200491837487	0.18153650796565274	0.032036734924679504	0.2728579357924994	0.18842648530992345	0.11415326643997666	-0.6749308008919104	-0.7290727043166683	-0.5405347845618891	0.024294948925200267	0.00867647176108198	0.16047612036873948	0.1505526693096275	-0.02333072671377149	0.45489809023227334	-0.8146006179476677	-1.2238749306996808	0.38353609781681475	-1.237552501104976
-0.412341726794491	-0.6385914452646612	1.3855114546344804	-1.3454835965440988	1.1148953365639573	0.9362709754216407	-0.2668786759344826	-0.5630559607107758	-0.6010091828828449	-0.06090589648641178	0.23380836568722438	0.019086159672711916	-0.9966217084556346	0.34991936916287436	0.039559575246648306	-0.26598484918307747	-0.5797113903929296	0.008551828340247647	0.0673332806716426	0.28224729479940985	0.26693459289205934	0.19134891436939214	-0.6032906856689644	-0.7000712071132226	-0.5716691500598235	-0.00911738070828839	-0.008836360525939729	0.2213256558199319	0.1554186694178766	-0.057326982073255796	0.4477386987524971	-0.8114896346737032	-1.2965906142557153	0.37321754747206837	-1.3441616727077128
-0.44504502941865526	-0.5785740948274237	1.285429295592233	-1.2086279425495472	1.060137631107001	0.8702766843849247	-0.31326484130689614	-0.5857570935544569	-0.655771738044025	-0.08356152347795387	0.3122057356955635	0.023105246491979932	-0.9413635050625693	0.29362900077360976	0.20723353706499728	-0.195018954053355	-0.7187472908525904	-0.1119847082219995	0.10129770164662566	0.27671677818226004	0.3606102200128706	0.23541182343179728	-0.5781214811142987	-0.6886786157088177	-0.5818240626050786	-0.007818813298770766	0.003979378269244728	0.2991720311508376	0.12399870414848857	-0.11772306047322734	0.40521121085653206	-0.8054860271504843	-1.4172957319449755	0.32524838615531004	-1.3579594548805207
-0.507666794798282	-0.4982743993781349	1.1826650786907598	-1.0511692154236356	1.0643336719484193	0.7538924712403696	-0.33264535200397044	-0.5961099493461919	-0.6660651569183033	-0.10574320987217134	0.33528256590846495	-0.011471216782606658	-0.8802228143461681	0.2456475921211375	0.36428054398782317	-0.1061228793231062	-0.8621334109407688	-0.2549528491459935	0.10873840868157965	0.26542140705934447	0.4009794007885624	0.2637879951810197	-0.47796650340476754	-0.6731981020221383	-0.5493953415119679	-0.07311021153173049	-0.007587916368681624	0.36670177661473213	0.07483886517052622	-0.12180318242810081	0.3594193480295373	-0.8227173985962702	-1.4855584116879075	0.21492389383813076	-1.331357346194291
-0.545646727631695	-0.48098832301166994	1.0612959238452033	-0.8921657585003769	1.0481444938798554	0.6215468563674237	-0.30145759247976894	-0.5810560366304751	-0.6433386527608691	-0.15152304643966089	0.27972305636929373	-0.05475922267629749	-0.7954148104513844	0.20195601210987751	0.4608739742448421	-0.026103613090862832	-0.9166380518025721	-0.37265898668772646	0.07468308530587006	0.24178993830160875	0.3890805844265513	0.24630642810442377	-0.40188524346113363	-0.646255643546095	-0.5260426116425067	-0.0951714233894309	-0.06142418877515633	0.4027171935572329	-0.0024595076030917316	-0.14778346426194747	0.31618105212806547	-0.8002562818792105	-1.5278349264679865	0.09427988770219059	-1.2885025842078106
-0.5966731340889264	-0.5087226125902921	0.9148815116326883	-0.7262262328896585	0.9810393095613892	0.5213681369796563	-0.28107046715171696	-0.5331395999879671	-0.6282438938904378	-0.18901744666542955	0.17287586042993913	-0.0821839499823627	-0.7298320520272382	0.19223308345452456	0.5519079912347962	0.09388659168186338	-0.9664913077032022	-0.4486637253536549	0.017563477949966093	0.2234704626640956	0.4289268357422098	0.22741338412996748	-0.3848202779178821	-0.6695842867138719	-0.5368068419661842	-0.1820917800274759	-0.17410112183456167	0.4502060236940636	-0.1098496240298104	-0.11285595585698513	0.28391015317959123	-0.8424628564652492	-1.5233363443149337	-0.08533861912168816	-1.20810555478408
-0.6627206665415638	-0.536147943075594	0.7727932073801428	-0.5718417041283188	0.9131588779940787	0.4377650975849	-0.2615104036680155	-0.4336641106213416	-0.5917610489779423	-0.25801842413349985	0.029378830773081017	-0.17033577104763475	-0.6362560017650418	0.18298065276797254	0.568814548682244	0.1936696705166841	-0.9760111293660982	-0.5237394795783948	-0.06246837779193286	0.24784773697107423	0.43923259479040366	0.20485240658863554	-0.38718065917758254	-0.6532746228446273	-0.5257162222420669	-0.26571086519978465	-0.29328796636269716	0.49565413964898114	-0.1427299434756814	-0.16628097199528283	0.23517550182530286	-0.8883720746228535	-1.5057405006177125	-0.28027115646082956	-1.1004824702625613
-0.7118995628465875	-0.511645242903557	0.6264720152274166	-0.42989759854059517	0.8271827588300024	0.35573454516349556	-0.2245947576559723	-0.34881395218671835	-0.42386546495305544	-0.30580946391409747	-0.1103878811840896	-0.19644410245276864	-0.561023249473662	0.1366724383149005	0.5718279748772546	0.3042712318117151	-0.9777852493835073	-0.5954573687674045	-0.14970898882891992	0.17599283896732656	0.43537583549267467	0.17026183784947885	-0.3832894968794255	-0.6559570401619201	-0.5594525617377372	-0.36018179761846103	-0.4103052404423898	0.5067147608535378	-0.19014552183025285	-0.1898661524416448	0.2042742524236632	-0.9311433317752369	-1.4534041950915524	-0.36485121919211466	-1.0171415133539687
-0.7341156183211023	-0.4724667336559258	0.49900222145754203	-0.323746852110172	0.773313566299505	0.27653966937123914	-0.2185474401482951	-0.27032359321271404	-0.24052792858180183	-0.41272914752194356	-0.2534681476078754	-0.2192207857448989	-0.46074102298593456	0.13388228893884282	0.5322646451224846	0.3681326912351065	-0.9519749453046297	-0.6801896117582295	-0.2105896756316712	0.1281580832817664	0.47581362758049844	0.17924447706282165	-0.42024486975070213	-0.6079159638633425	-0.567133632589743	-0.3956280643000222	-0.4651136759667159	0.5342914255134438	-0.20730920891333046	-0.269828315271505	0.17081526377991124	-0.971857830768078	-1.396209238526736	-0.4689105670519644	-0.9662457698464028
-0.7064858622673381	-0.43774026947159905	0.35900363057843576	-0.26018955733900095	0.7626107104690155	0.19526777653040417	-0.18223403351122766	-0.2161336957266323	0.003697362665561399	-0.5325474678859029	-0.3351766823853917	-0.23947130148228984	-0.3175521956412731	0.15126657780982775	0.4181307501001924	0.42161665613844573	-0.8669883121219225	-0.7732555481980334	-0.2171277377751947	0.04358651750495992	0.44252800847450446	0.173379101847506	-0.4164953113667028	-0.519276320899397	-0.568918758109503	-0.4086408999434667	-0.5574428326123074	0.4949823581165935	-0.24681153694381802	-0.3200903974916517	0.15247629477395064	-0.9855679864146453	-1.3187794523816	-0.6320740161133511	-0.9152183327314797
-0.6579834360734583	-0.3056067187360446	0.2270460326774427	-0.24723859331383133	0.7380715645206758	0.08704232091803346	-0.09102269298419051	-0.15181651180866573	0.26679130721076866	-0.6051456203912224	-0.38321724790771794	-0.268696324360569	-0.22098385536087148	0.1799987974253821	0.2810992168221695	0.42575616959485085	-0.7624583208836856	-0.8251423604139386	-0.21562415654523415	-0.03023842055173363	0.4271208283863121	0.15084866149029932	-0.48913235505689323	-0.4478526943796653	-0.5961234067389943	-0.45247975040211585	-0.6985960410336263	0.43259964810610496	-0.24683751398349515	-0.37342100548442814	0.13424023341718508	-1.0826669955605401	-1.2289191506938482	-0.7303728500793223	-0.853214936661594
-0.5892488904907602	-0.16435601712807987	0.09809015319015235	-0.23009926946609127	0.7050026535730896	-0.03562586360693978	-0.007069303357044634	-0.11616518473529498	0.47532750804850005	-0.6716536605755227	-0.48652740487611795	-0.2600629968299955	-0.12013434915836371	0.19630550407987077	0.08239490947971398	0.4482788992394514	-0.6358663979412271	-0.8080901974095006	-0.20154291986527406	-0.1099703536806731	0.4363480454231873	0.13016892747122	-0.5699554879052736	-0.34200379530230335	-0.5925299170044194	-0.5106466801004486	-0.8252791721359689	0.34993701401925825	-0.25105849046610834	-0.46234910795517126	0.10423325528438379	-1.1629462846532697	-1.1693912342427395	-0.8017104018073283	-0.8004281752386699
-0.5496387278889318	-0.00036017739376958957	-0.06296713588434102	-0.2542152211263915	0.6518999926864989	-0.13489267949131908	0.04249235223325338	-0.0705289731070797	0.6829222809656341	-0.7413151349089292	-0.617085656728244	-0.2544616277599928	-0.027713378808146928	0.23677054032571027	-0.12857228065912946	0.42845824157679646	-0.5040724843973152	-0.8124320781025544	-0.21301261739919947	-0.19723535891556138	0.48497482940894343	0.12404672218132254	-0.6205266800961279	-0.26011072835087673	-0.6245452633314809	-0.6016102981215938	-0.9295293440003445	0.21705290422783685	-0.2263344319634185	-0.523598051850501	0.11659688784247826	-1.2167774463913161	-1.0861274205840195	-0.8198135481635616	-0.7926908561617344
-0.49765273632358265	0.169249203647081	-0.14460447263175352	-0.28754011068348095	0.5806148507229263	-0.16073828870087356	0.08336782386538784	-0.08292391968175364	0.8949168181845236	-0.7755460181747018	-0.74299078531828	-0.21801789162473745	0.04608375013539087	0.3105854134732555	-0.2913378145097668	0.4335653674663342	-0.37323572552219586	-0.7765100560244141	-0.2450486021226555	-0.2703118750714456	0.4927469148676849	0.12097959211991505	-0.7006153737896622	-0.18909096574895495	-0.6596342537566879	-0.6279163412835703	-1.001357361094565	0.09518093765061993	-0.21197508299156875	-0.6056322847775749	0.12114134279357436	-1.2472089506176678	-1.0042830466551673	-0.7864687732704372	-0.7891504717076263
-0.4558883500731687	0.3742800387369658	-0.22302623757158022	-0.33346289364452175	0.5042602480950682	-0.11999788100640078	0.049741096602157565	-0.08324163143262937	1.0204054644941216	-0.7573506933925152	-0.8196417644394114	-0.16276657328188077	0.12712314143940917	0.38367184693825995	-0.42210995533704654	0.4082963213210089	-0.2898897907970053	-0.740717064555539	-0.24415309239042454	-0.3550640054445394	0.5422994261652843	0.10327414453157054	-0.7000459875099423	-0.08309249069449694	-0.6778828981230732	-0.6603201129915435	-0.9841052714071467	-0.018384566190472053	-0.21375696383596635	-0.69370805129778	0.12349568753531619	-1.3080276810826583	-0.934767613682757	-0.772783464637328	-0.7718487445740084
-0.4248190449378195	0.49286267389665206	-0.2757742242684842	-0.3615334745759638	0.5025659344950937	-0.060329448022340214	0.014228302107161172	-0.10655904130720126	1.1434692116355165	-0.7964802617428666	-0.8873175179253826	-0.1099044112352332	0.18777896567506352	0.3964887864499255	-0.529693061751348	0.35025439585162743	-0.25289237896802724	-0.72596258789228	-0.25654606062366425	-0.4295620726180801	0.5530684661003518	0.023002737285595674	-0.6680451778360081	-0.0013949758226939571	-0.6775642798988345	-0.6716608681068206	-0.9778898954863691	-0.15274879736125235	-0.18706754125058178	-0.7290330166528748	0.1537801081079455	-1.308655313398347	-0.8833969178443921	-0.6977753332559757	-0.8143455045210706
-0.3682865856827705	0.5510523791706885	-0.3138396893457265	-0.41426583674957296	0.48459695087667676	0.032399982114586515	-0.0501645153881626	-0.16147351304998867	1.2498133857153784	-0.7743024720853178	-0.945825722926436	-0.06018523711391004	0.20576996478242543	0.4189034361978621	-0.5672118904905936	0.2566211501008533	-0.21207601669285622	-0.6762641668839906	-0.2851188292639032	-0.5431719793553379	0.5607864660652954	-0.0642365846188921	-0.6278047382630867	0.012992822576798114	-0.6728123150240632	-0.678894468061377	-0.9350170661547865	-0.3055342422154507	-0.17943032852848823	-0.737435341604179	0.18820228956418608	-1.2844115463773842	-0.8310176384548505	-0.6293618721229068	-0.8684217125752571
-0.34094732374307063	0.5581703730807186	-0.33476958817719776	-0.4680884832013194	0.456639753846117	0.15360800746163403	-0.13787427138709757	-0.2243159998824848	1.1862511325356766	-0.739944944877814	-1.0244372576191092	-0.054709731404760896	0.23489477314690604	0.4854834127631591	-0.6006624328002956	0.1692033445832058	-0.15744762250013794	-0.5784149870933046	-0.3275922229135732	-0.6060407199314618	0.516464176547924	-0.14697629068749524	-0.5458075835681191	0.03197430965186837	-0.6145795184842371	-0.645828127472467	-0.8979256733885368	-0.3946477034264749	-0.15842143617196613	-0.7181834786287671	0.2090240480068716	-1.2537482904838808	-0.7831193610015247	-0.5815546451540625	-0.8596046337758605
-0.3427335613821577	0.5322324335297157	-0.35116680044590043	-0.5170041171291307	0.42662870940483566	0.2902971936236124	-0.21723863766877613	-0.2809249342966122	1.1132276157203385	-0.6503380239059128	-1.0498920279579582	-0.048620641811448706	0.20146446582925429	0.511098769114857	-0.5993808408028781	0.15090040723735418	-0.0869976549968571	-0.48975030367608313	-0.3299536883148245	-0.6283524573533275	0.46121074514407356	-0.29480979980347655	-0.4256192704769647	-0.007575088792232704	-0.6388770103919417	-0.6716947224390621	-0.837238907125478	-0.4946587062206323	-0.18770363700052892	-0.6521581896243214	0.19968636550807753	-1.2461150505077847	-0.6839500089385814	-0.49471664394804715	-0.8337568865298337
-0.3825335966743377	0.5848786091742345	-0.33116942270703525	-0.5660091644502436	0.3986974500145713	0.3890162646465294	-0.3218558572016662	-0.30620126747131343	0.9727049797046782	-0.5428353397832276	-1.1103807186071817	-0.029826994475941594	0.13618935153769754	0.5408749464020802	-0.6111251000905813	0.14704421992853808	-0.07015414988335077	-0.4588399172840935	-0.3610491007592259	-0.6254472533065317	0.4030715667656441	-0.4146837220234434	-0.29972293672538664	-0.11160698069096557	-0.6503234348575267	-0.67728208158889	-0.7676797548998986	-0.5321969216573634	-0.201669112725606	-0.6146245002832598	0.2060865282752702	-1.2611756081741041	-0.5956055777256483	-0.43811595760531397	-0.7983153239167441
-0.4140442738245647	0.5876631072051625	-0.2961835167471203	-0.6319624265211632	0.34151940944548675	0.5958890629096768	-0.4644035266123218	-0.31375329373945793	0.8311599015102622	-0.46464731852672714	-1.1946050312588323	0.017204547379147183	0.10303439891991736	0.530308081591124	-0.6208750020125278	0.19112837945736297	-0.06717440171242273	-0.3666978499607785	-0.405904739779998	-0.566503468870718	0.33182975255725045	-0.5043766095888929	-0.12990568780486184	-0.2563217238987839	-0.6284456166667377	-0.6860216862147516	-0.6472413079950327	-0.547291983077731	-0.24596652890275003	-0.5806791856437872	0.22984894874032186	-1.2850704803726676	-0.5285585374210944	-0.3590494792175234	-0.7679718382028471
-0.47129524788774935	0.536123838867234	-0.28592369053693345	-0.707013764880262	0.2973014176395462	0.7760803165805539	-0.5317327697087745	-0.2604513138396289	0.7170674189688107	-0.3582123402512523	-1.2433384106930996	0.06554506818711693	0.036083011986703675	0.5316011986753276	-0.6212460392502026	0.14752465897289715	-0.09150691699205803	-0.3260346131455105	-0.4199442877566225	-0.537949043935372	0.21740145965423716	-0.584844031430621	-0.036769701486916405	-0.41023192173611533	-0.619336243923985	-0.6664832188822739	-0.5329285435779412	-0.5586865297245482	-0.30226977671987376	-0.5193467079176924	0.2725608919521425	-1.3036835821631965	-0.42969846695066793	-0.27464844852024267	-0.7426655690414419
-0.5107985361175303	0.45159545493529896	-0.2579887122943123	-0.7439830636883704	0.24942937476295074	0.8705725626429732	-0.5686265438516251	-0.14492822188606094	0.6025665897796968	-0.21842275736836828	-1.2740712101739036	0.13685879893495004	-0.023516348902751255	0.5244005714921907	-0.6099072209575059	0.1369612078719449	-0.09131355241250376	-0.3356744425433151	-0.44701877042370775	-0.49902514562582967	0.09596554111481917	-0.6678956404145423	0.14913663169021488	-0.5060781943928683	-0.5495123408869935	-0.6347376880549371	-0.42565526087063577	-0.5308218922771422	-0.29213386709289635	-0.4669405658466438	0.3131650795539417	-1.3515241260088413	-0.3113862121087762	-0.19354453196682528	-0.7380735535965419
-0.5931923602122489	0.426418146449189	-0.2838952223871575	-0.7504981882356584	0.23071053303391503	0.9442123462330457	-0.56592816557101	-0.0013551193231939429	0.42662322802582253	-0.043337921953273725	-1.287581316841954	0.18275073795990707	-0.06285202444230384	0.44717030439595107	-0.6187125112743641	0.06197322864140724	-0.0957034117798303	-0.38359514996621413	-0.4387410938575373	-0.5003581040723963	-0.01738760943648534	-0.7232092483125022	0.24298607318715337	-0.5696533987764902	-0.4730216896978777	-0.6433874476333399	-0.298232247376163	-0.4968837857501165	-0.3157862110835761	-0.4201502093001249	0.3558931614192337	-1.3962214489813736	-0.2043663165490376	-0.0980720799559516	-0.730322809443128
-0.6647360938787968	0.33464905906526277	-0.2946172634466149	-0.7260531806225616	0.21620469852391047	0.9329305286351204	-0.47102663379269527	0.16106044404460582	0.29292292884730486	0.11480670320600295	-1.3155252438254847	0.1879210250189855	-0.11137555943479634	0.36219773251772036	-0.6150506570169327	0.03651083363896075	-0.11595980172246537	-0.46420485600461625	-0.4556549769264705	-0.5252279865057954	-0.1259926562992757	-0.7889828126088273	0.33766579751659764	-0.6650507386434458	-0.36412734060301843	-0.6339184411012949	-0.2000306342800568	-0.45351640896129963	-0.3534322921437548	-0.3423808841116311	0.38179788370606094	-1.427989622856232	-0.07674943894212075	-0.009599010314190142	-0.7422800775597101
-0.7272583671937471	0.3989740733420672	-0.31513950616677117	-0.6897287031592784	0.18916405775025869	0.8812358877684016	-0.37907220922604495	0.39417351341444756	0.14744095074926697	0.3458598072370487	-1.4034555470569101	0.16891700606605123	-0.1618617567525313	0.2910791486697789	-0.6183819760111635	0.040377581342378094	-0.12636039904523008	-0.48459400107732664	-0.43090944152698063	-0.5282570675316098	-0.22070346431837842	-0.8067670096523434	0.47336797478653236	-0.7121781459917311	-0.2850359933429199	-0.6375251266088006	-0.11113012912334812	-0.38912515902361017	-0.3782228479274389	-0.3306329621127766	0.37975454031004263	-1.4500933115626475	0.06914031604601477	0.07460358009320603	-0.6901038374718664
-0.815972454526178	0.489993455853193	-0.3497419160487628	-0.5667982112941574	0.18134147879502188	0.7744212978721166	-0.31251611127314277	0.5931693666887832	-0.004406965794026741	0.5512602066862756	-1.480433914726957	0.14412372202583937	-0.23383946408553163	0.1953856532213267	-0.6774569095732673	0.02306578942878499	-0.15110623111366203	-0.5041224443809968	-0.4313028794030321	-0.5190980201389609	-0.2592552179724826	-0.7893514593784247	0.6024723286537172	-0.7588970069420001	-0.23444676453439728	-0.6501290498837207	-0.01500741399464674	-0.3410074780594485	-0.4361986255046603	-0.26767120176787135	0.38625101286515845	-1.404289195438978	0.1827643177287473	0.15998523287332733	-0.6396984289004334
-0.90837141069282	0.5656653206179371	-0.37642130135119756	-0.4763890341844078	0.17206323902597181	0.6409036990181055	-0.2119182291904728	0.8183264790880005	-0.12405230767230672	0.7273897815568402	-1.5198952274794901	0.09529323313454519	-0.32113281135636385	0.020801734816717543	-0.7359660941112054	-0.017972598510821603	-0.17923497650139253	-0.5705137321343328	-0.38532924126532564	-0.465228002745621	-0.2495927672405176	-0.7871982642857895	0.6779922482818663	-0.7848900984092773	-0.14666785821930697	-0.6871815568311586	0.032069371807545856	-0.2901717329631759	-0.4971224492059226	-0.21830852532022363	0.3903611007047286	-1.4196651879709818	0.27313053898994305	0.2797974957595012	-0.6399132301240851
-0.9480954981849715	0.6679239726487086	-0.37788635734665244	-0.39960057370347135	0.16271430012899285	0.5435256655637761	-0.12402129068309939	1.0888116645999886	-0.18873710471346916	0.8861676751339814	-1.613303854733278	0.055809447322664296	-0.4291429261368531	-0.03181333878138229	-0.7853370717660882	-0.07371170064536539	-0.2588673444762474	-0.6192724541699661	-0.3928316609301067	-0.4552067875678204	-0.25673607020136463	-0.7253470512522149	0.7502333142349566	-0.8251841867992177	-0.02216670776792288	-0.6974802566371572	0.0688482271748517	-0.26429893018953765	-0.5263159869931607	-0.21819063074317877	0.4278615404441687	-1.4317894029536617	0.28125259916901124	0.37621251704929753	-0.6207575638577629
-0.9875005577008616	0.695968986320912	-0.4236672278904015	-0.2602892365447578	0.15541322625150586	0.48160863341888627	0.026985654759049304	1.3392074155593963	-0.2503306989961791	1.0289150759852055	-1.680673535771475	0.03789864156114693	-0.589213494618512	-0.09903687992246066	-0.788329286771041	-0.12227227688291564	-0.2543198929765846	-0.6061085116836695	-0.3407894175033448	-0.43640968241660366	-0.22917679679225547	-0.6729753686072071	0.8559843359156959	-0.8305151319833086	0.1178490491081087	-0.7261729186757536	0.15972927702816916	-0.24049225344759403	-0.5190333032932521	-0.18703586813770898	0.4469884554725674	-1.4024246704928314	0.2645722940975547	0.504812652927926	-0.6537353052924249
-1.0415732474533408	0.7398237797126364	-0.48274880487847616	-0.09470793737624458	0.14501246490897868	0.28874232970138375	0.16896206146528273	1.619126964756208	-0.366815637731268	1.192837636149134	-1.7401283477214076	0.002140411230542655	-0.7179637720935322	-0.10859227543473944	-0.7734749615205407	-0.2155425129449206	-0.2645329266571818	-0.6238563381095521	-0.3397482040400456	-0.4829041393359249	-0.20706557294434497	-0.6228236645232315	0.9575221291917865	-0.7911116513286433	0.2558441274790886	-0.7359021071845795	0.2585478167159236	-0.22686827925624703	-0.5211285833601095	-0.09877297837821203	0.4322769716074218	-1.3809707963947306	0.2266029324427385	0.6762017746362214	-0.7357084386946959
-1.0958253904424673	0.8839314284098648	-0.5492749912473529	0.1426601030464207	0.14215926404823484	0.14359745036610608	0.2797036078313323	1.8248534008659614	-0.4503913943800274	1.303841440750186	-1.8168094441993414	0.0076249071797524605	-0.8572391049018899	-0.1270334804777747	-0.7541945349054092	-0.28104864685932435	-0.25628544392775165	-0.633787879267295	-0.38739105006260444	-0.5064997568095604	-0.17270961736909074	-0.560520865963329	1.1968418456023804	-0.7302511148447366	0.38241477093491927	-0.7350589279509296	0.4127778223539771	-0.2284898828262794	-0.49279335307013755	-0.02759812704219521	0.42679642728834394	-1.3115887150963423	0.1843557180240552	0.7965514350415089	-0.7282210817559973
-1.1546774383073166	1.0414055921794945	-0.6185082165021685	0.33661131865552507	0.1518943205131027	0.09036970621419976	0.34986551231227936	1.9582272501995885	-0.5226832077637853	1.3305586363714643	-1.912802777760146	0.011547079211162447	-1.0026804451117044	-0.16752179289254462	-0.7496946800523574	-0.3150145289386618	-0.30311302756980985	-0.5861270165139714	-0.382960609399954	-0.5375079561318769	-0.09618994751343228	-0.49727317985068326	1.2931247962507704	-0.7275019136534986	0.43417736675981067	-0.7218006472832708	0.5055767009816307	-0.2607356077060337	-0.5278651273540806	0.003977407402243245	0.42970986719963317	-1.2344267442206076	0.1909743441039194	0.8503857665119332	-0.7226400856772031
-1.1858943257844847	1.101642949899275	-0.6674593066556216	0.5197946594193283	0.1532778472617898	0.007825939895275068	0.3300170453441085	2.015434272497287	-0.5521535136065293	1.3072472801718997	-1.995975432363572	0.020150482727693077	-1.1775351796626496	-0.21826236720807843	-0.7239257603103166	-0.33927081897927625	-0.3476052505023032	-0.5150569555478576	-0.3587360351274383	-0.5602596039990323	0.0016359531534490602	-0.4702551267126239	1.4432272206291705	-0.734033037045516	0.4679019689012038	-0.6804220586341776	0.5788042135540132	-0.2802436296751173	-0.5151093479990749	0.024998695914329842	0.440829071921845	-1.1807951565027057	0.20939144437512308	0.8347607371922485	-0.6993718709830595
-1.2068729674474747	1.2066608856715306	-0.7454987170055647	0.6946888149209768	0.15405718503455185	-0.039500891601952394	0.2978862522040244	2.0790721156959595	-0.588849268010245	1.2603239949382028	-2.0880621841417115	0.07291532542567994	-1.314200078762244	-0.2963132574421742	-0.7264131192565806	-0.4440810921203022	-0.3897891837663704	-0.39754654138932166	-0.3220282222259507	-0.5414031294701918	0.07079377602082293	-0.4257527999267371	1.5030043737684542	-0.7523891788890089	0.46447862187401556	-0.6233783454053833	0.6649725051469126	-0.29280826256770437	-0.49924482075762777	0.0534091484278272	0.4768550558001413	-1.1529868216223407	0.16945101485321698	0.8246821007160111	-0.6780049028339713
-1.2237179636220472	1.2192659292027241	-0.8098057628186639	0.8463286137362201	0.1509183029130647	-0.07471225856112013	0.325393027007933	2.0354222307542953	-0.5718238839127436	1.1590143456937978	-2.1305811625592694	0.127080604788688	-1.4237500962124325	-0.35497460763973054	-0.6924538825548489	-0.5446672880344119	-0.4084184107720583	-0.3357299852919194	-0.33783218048475855	-0.5662728774521908	0.15623178065827797	-0.4076171134216991	1.5211978600612557	-0.7640087535214242	0.4921532194322994	-0.5780082417479069	0.7605399989760082	-0.33554174842426493	-0.5001936384429134	0.07691630678457904	0.5070493372464688	-1.1359003944724275	0.11519670767005238	0.8034718832552248	-0.699999013841398
-1.2060259481705011	1.2082350978091483	-0.866158261420958	0.9314989725980448	0.11872343512841126	-0.13298836834375627	0.36159956667482923	2.0004084213279274	-0.6254526573500805	1.0535239850960127	-2.171639223345484	0.1994480815740705	-1.4585299183260196	-0.3645227500766781	-0.6166342507666261	-0.5829098068524707	-0.4470985778546058	-0.3069785424275139	-0.32564965810177887	-0.5950786901671926	0.1946969975223056	-0.422416233052653	1.5419701000130677	-0.7094686873512458	0.5025176659136399	-0.5379847243369862	0.8266834420961008	-0.3525027052928112	-0.45729763399123796	0.03745455221216582	0.525924963946989	-1.182149688558923	0.08480135921236416	0.7594854052976261	-0.7008038791407338
-1.164879952988153	1.2565986263916102	-0.9786633226050696	1.033623274899662	0.10087648113510309	-0.16513434603347127	0.42735629867355646	1.9580329135203332	-0.6752821862272247	0.942409513173571	-2.244937648137823	0.2874043199668161	-1.4755192059555715	-0.36479604546385547	-0.5505704630070973	-0.6063639285750259	-0.4622781807610493	-0.267430888803382	-0.34427825341522666	-0.6789010709406498	0.2223177638199132	-0.4382567353846468	1.5569812273173593	-0.6807605182672356	0.4773166049579842	-0.48121697690049914	0.9087247746091162	-0.3924729562655702	-0.4212933584844748	0.053310317464303814	0.5464824282057628	-1.1770728412343905	0.05891325279231888	0.6659766901099707	-0.7237096167699659
-1.1546761621954118	1.3216645205399096	-1.0922260163612683	1.1231684739004817	0.04944567315352082	-0.2784796811072204	0.5257734028032939	1.8579526948380565	-0.7854899260997072	0.8386600391661897	-2.296865448452362	0.3728347504144251	-1.487852393066224	-0.49818679501355306	-0.4677403198016946	-0.5579373509087877	-0.44920383471450054	-0.24560527069100205	-0.35132109263257316	-0.7121128269608423	0.2472041993460782	-0.4409604235306143	1.5506803461343497	-0.6766748552816606	0.46521659579176555	-0.4461881726189822	0.963311376797734	-0.36476960217577814	-0.38874047657593996	0.06534391024762022	0.5429354844390966	-1.0955937898712929	0.03475933709545274	0.6066780201930244	-0.7512559558351629
-1.1135840827410521	1.364520828069653	-1.1694864928343343	1.2006261828603433	0.02912650690816333	-0.3609233791445443	0.5498398343128399	1.7933812218539462	-0.8938086321302681	0.7151026051318253	-2.3324045508009896	0.42522172433240807	-1.4459469786971124	-0.6123080702529878	-0.43618029914417694	-0.5202206752509259	-0.4910266596262501	-0.26529844127522534	-0.39226072238381565	-0.7275045325193008	0.3317587923893877	-0.44913067950460717	1.4356173691452256	-0.6732783597328776	0.3840814867550858	-0.3909094301825206	0.9791019688423173	-0.3276668750503711	-0.4156170766930093	0.018112539824927422	0.5208170801232225	-1.07431816681475	0.008832423974536041	0.5842657760889964	-0.7599157694529578
-1.0100137239296685	1.3591405189404693	-1.213691056202152	1.2710398716986488	0.014600405711476092	-0.3882089704155204	0.5765540336149855	1.6655683393336456	-0.9558137354741749	0.6370047641036793	-2.336772917716446	0.48669798378613793	-1.4681234732211188	-0.7115264436246787	-0.43796947293732347	-0.4506566957585093	-0.5092212997393901	-0.33663385625386966	-0.40721644134008805	-0.7488022810887399	0.4168677486090762	-0.49759783718874273	1.3265986620681418	-0.724576563409992	0.3556050189414005	-0.3414441235610278	0.9440423849911455	-0.30641828929888015	-0.41704861538106197	-0.029768604467075587	0.518195688133153	-1.036117794213198	0.012563987778146667	0.4384415092050271	-0.7714568601987165
-0.8611833765708571	1.3021969878983846	-1.2422295742940241	1.249369383219576	-0.017739787696828973	-0.4290786138182371	0.5866098035030984	1.517430418953527	-1.033988146277419	0.5638855691965527	-2.3188272458410006	0.5175188192264442	-1.4781818736195818	-0.762664616667535	-0.4375880679871256	-0.3889510712551879	-0.5270379120995025	-0.3662399039732804	-0.4055925133645257	-0.7850158790078844	0.49340304917244265	-0.5511574104123874	1.1373111909746183	-0.7730929114495286	0.35901627747227616	-0.27789413194351087	0.825305460408982	-0.257244331250693	-0.42793754514373383	-0.030761911215408267	0.502885801983931	-1.050415913841343	-0.00523240061485396	0.37195764786178953	-0.8319023081077747
-0.7033190821054569	1.2382262343882682	-1.2467112319510831	1.1644237264937622	-0.0731170680776275	-0.47758031539040946	0.678040752856272	1.3746022936053792	-1.1201180036287728	0.5149301844993615	-2.292721713096015	0.533908476369641	-1.5440339671982102	-0.7832098584110175	-0.4164195580154895	-0.3590204387339633	-0.48885179151771585	-0.3830774791065392	-0.37339599346567215	-0.7966804464073695	0.46129707331867387	-0.6326178497039971	0.9642514121468734	-0.8224393520207723	0.4342147835341129	-0.23988468349371977	0.7342067776518528	-0.22586983658377138	-0.40995040006435407	-0.04829309661109889	0.4730580246112809	-1.051119385616956	-0.12020115866185103	0.3405375228002636	-0.8977011650848535
-0.5403988322722679	1.1695240194639926	-1.2825135652796373	1.1298389376054303	-0.1172754358491462	-0.48130720759336443	0.8296561330075083	1.2575731342704874	-1.1719542533086642	0.47949733429864383	-2.2475572918213738	0.5504092393946315	-1.5958127612226694	-0.7707568009598067	-0.4006600898322423	-0.3439438166583776	-0.4562601916338777	-0.4322502175506563	-0.3793679681442386	-0.8069664145607435	0.4392768830833241	-0.6450648647921132	0.8265409103759653	-0.8724846937345367	0.5005863847170342	-0.2028055448434068	0.6188913417168098	-0.1894643768043371	-0.4101763676766189	-0.06266770262647922	0.443161449108214	-1.0534700425004229	-0.2639554381995065	0.33390479974806375	-0.9499138446659952
-0.38102649256308074	1.0865143762328986	-1.3025708272371956	1.1552674467153248	-0.1508180108731041	-0.46348442855645394	1.0120614182958518	1.115210746826072	-1.1731879729473693	0.4670644549928512	-2.141921529100904	0.5650042198656519	-1.6764874119102324	-0.7100994118007582	-0.316152082022641	-0.23753075714467942	-0.4053709849982864	-0.49370351646832483	-0.35984481996593615	-0.8000187511177399	0.44698998444782945	-0.6364690887495332	0.7442951018876179	-0.8896322874367334	0.577673574417042	-0.16901869817367207	0.5151507169820373	-0.12569177068903517	-0.3813651892550925	-0.05419335212127237	0.39885889919688255	-1.0477364860712184	-0.3848884475885165	0.3332680494958412	-0.925721537207602
-0.2564168129676221	1.0329756147420637	-1.300293119564309	1.1868160299110722	-0.1522760874201901	-0.45535483845091307	1.1534873660058023	0.9946150846145223	-1.2274379008745824	0.540565724930339	-2.0265590286951793	0.6269310117146787	-1.7099965543748197	-0.6075590255222166	-0.23770764971481953	-0.13499608471235963	-0.32852524232052993	-0.5574224327888617	-0.29244385575836057	-0.7292044887803562	0.456082451340157	-0.5971993996632576	0.6240543920615782	-0.8821590490271689	0.6133231256855443	-0.07965553116027028	0.449775068597768	-0.07034814306795101	-0.35732266631102805	0.004660967722748261	0.41341374793676033	-1.014215578011431	-0.47569176512983163	0.3241147811936662	-0.8815197925478093
-0.11530308239582125	1.0042430914443554	-1.2616642862361327	1.2056354639579083	-0.1288965120360469	-0.3850879025207765	1.2935975936217905	0.8743763245863955	-1.1530756101723516	0.6286069858179842	-1.8668775341741948	0.6776124561809305	-1.7230259903424852	-0.4877115486427301	-0.15958455702460334	-0.02832661162451422	-0.17555273481294442	-0.5659555547751449	-0.16038192888777747	-0.6318654762071751	0.5210731259873957	-0.5052137520711723	0.5567302761611622	-0.8841368116043868	0.6887202284725159	0.0010098053538745322	0.47017527145481564	0.03320699388571777	-0.33677706297404925	0.1336278048684053	0.4234927167628083	-0.926543350451374	-0.5166159054516842	0.36870833617172155	-0.774076987624712
-0.004649377330305718	0.9348277323669727	-1.1570530538797956	1.218235832155934	-0.046233019996859526	-0.31638558704262026	1.3617360195811492	0.7323569581340277	-1.0437024142901623	0.7453123006757741	-1.6662007801156495	0.7840845434912975	-1.7172439646953706	-0.3352551601513185	-0.03240915011892357	0.13472315255958983	-0.036708096093035235	-0.50817844616679	-0.03260872884947037	-0.5434936452451188	0.6251340023792856	-0.3703490143707688	0.5488157777988741	-0.86707900446015	0.7149062140563066	0.039243449238778996	0.513838918942172	0.15892934703577574	-0.2876036043677945	0.1923951973197861	0.47469767383069505	-0.7729912925311541	-0.5006443435664479	0.46159660061247954	-0.6538273118165563
0.08839360061201462	0.8603354761100486	-1.046316201572428	1.2390080620452009	0.07080137815960663	-0.209975561102577	1.446409858406535	0.6244065826036802	-0.8869593074819081	0.8523525200906231	-1.468234898830022	0.9245460314002681	-1.6401575441165115	-0.11210886237432302	0.0860974713808684	0.21409719294410273	0.15259389364460346	-0.41949535449324804	0.057972353450102564	-0.4283312245590273	0.7646982194648544	-0.21651350703072564	0.5266979087931314	-0.8001558501412862	0.759296323801491	0.07026282973747715	0.592397354388654	0.26092020236746394	-0.21743936775693223	0.2984328929256991	0.5488450084074372	-0.6635599145647466	-0.4980496337850158	0.5475477902833851	-0.49202349543112744
0.14327322696653036	0.7955620677192992	-0.9477397969645871	1.256949402490982	0.16393651846148471	-0.07022262027298885	1.620876926798288	0.49515474108242835	-0.7071196828383309	1.009202503200949	-1.2914904866669457	1.0754760335337032	-1.558311401208627	0.09045755577191578	0.21552096707954319	0.34684686582227287	0.3464293159498874	-0.2886379521753548	0.12739343597964475	-0.3978501474008763	0.8894657271572257	-0.08450655552103943	0.5764710146493699	-0.7330739948620237	0.802008435129952	0.0733203165471548	0.6549917483771542	0.31885964251900917	-0.12326351712335729	0.4522282966719035	0.6706116235170679	-0.5438406157641633	-0.4571077179105826	0.5843425092808224	-0.2903721341903348
0.15543004322434809	0.7819030668893483	-0.8615556718867783	1.2599654431948155	0.2848690464617772	0.09854496300874058	1.8151983116116006	0.4040238999947534	-0.5134894504301786	1.1274454995737144	-1.1410026361268941	1.1985914286203483	-1.4323510632421232	0.2063357887115525	0.3741970726929766	0.42486982680843655	0.5309098565786355	-0.14146729550598797	0.23843482354696582	-0.361018901553375	0.9826758945184135	0.04000984242509597	0.5432914933366549	-0.633563277579771	0.7733201308094559	0.06176410956128684	0.7119259814280438	0.39267250746478244	-0.04037993304745733	0.5858243997175071	0.7762542998097179	-0.3949015754280666	-0.3679336957986476	0.639233683351667	-0.07280317120082588
0.12239759943707484	0.7286046816245457	-0.7155742787717517	1.3138508760888086	0.4061974256175535	0.2638108460320973	1.9861157790926527	0.4078639640571337	-0.32223181877639906	1.2968365938508046	-0.9753263466145997	1.3072865325905978	-1.2690818938712103	0.32056036346587086	0.5211966164150124	0.5347628632628973	0.7324556914936382	-0.031612379517578414	0.3475945255126469	-0.323986770779089	1.0110769599615403	0.1830142989153667	0.5721318191848586	-0.49743772487673005	0.7229819052357966	0.04098413080262507	0.8246372127509141	0.4717455513514695	0.025387170857715212	0.6727356822617108	0.8868496440530402	-0.2259144055022519	-0.24420002764354648	0.6229370065742154	0.13676188905025138
0.10853963030143901	0.6570427460391677	-0.5464689721773635	1.460969546937574	0.4764007169713643	0.4116828133528133	2.1044075710011856	0.49610490264880164	-0.14978264161996432	1.4889929595474505	-0.8279388895297528	1.456683015535389	-1.0405675142500583	0.4096051594424269	0.6543126928613894	0.6207949130894115	0.8797356908025866	0.07068830790457016	0.38895588570001094	-0.34731793325052307	1.0984001531178127	0.3192061979358818	0.6449627750374476	-0.3950247361252892	0.6041692557635068	0.029648116409325447	0.9686213227781002	0.5607862427456775	0.1240544818215	0.7968949982792701	1.0002596169284401	-0.04046817428824728	-0.056113780417899606	0.5831959133305816	0.3304202154716659
0.07406275544884548	0.5985855171541304	-0.34877026825842955	1.535609794503277	0.5666129920011879	0.5471071241758444	2.2275583105534276	0.6173623805755338	0.0013837748066114152	1.6854550731353322	-0.6885632276612277	1.5989897951680792	-0.8168438466581553	0.5444822674102048	0.7725160141668962	0.736566168906704	1.096058446887111	0.17585025911045887	0.4492158490919492	-0.3454785363524511	1.2297078100706964	0.396725304663009	0.7476117077577884	-0.2875251281538326	0.46547028152152475	-0.014472109842005388	1.1042194758058346	0.6633749897696195	0.24172874755456633	0.9367175042355427	1.1026270958989088	0.10375889412229708	0.16147164092295815	0.5067504113096325	0.518143315582069
0.06777886140042669	0.5200312388677844	-0.17215247764826902	1.5692830342410353	0.6380341438850218	0.7112956768811307	2.2924902950567536	0.7608879161248521	0.11602589611471989	1.8362720798260426	-0.6001048968840472	1.7157437952802053	-0.55766947581572	0.6498938950264288	0.8291042974743661	0.8372751270826617	1.3100579275482938	0.24420682696326476	0.4946181429007198	-0.332189476265488	1.3874742682989354	0.46199456413247264	0.8108954602353544	-0.16631561614857857	0.3484779869011068	-0.08631896727121846	1.1975676635462424	0.7195241360468672	0.3545528370693972	1.0099801867126266	1.22074181852768	0.2542780064736919	0.3674122977683617	0.4629084809716545	0.6051948421642581
0.12828803628237032	0.4719791067599555	-0.020451241628600413	1.634356369530104	0.6999575640643727	0.8581295136792335	2.321893716973341	0.9243766990172219	0.20749786052948482	1.9219494341228582	-0.5218813534673001	1.8162302032335618	-0.376966495011692	0.7308499889238489	0.8656182708640513	0.9502425764295575	1.4748565160591165	0.36470059388093606	0.5179035104974969	-0.3379173966083106	1.5574050176722423	0.4843955597785491	0.9236552562604011	-0.16214294097456658	0.29393584282407514	-0.13532743561365157	1.3047434204362551	0.8225855117779673	0.4489240542516688	1.0154228259977613	1.2602765687638569	0.3462290717157154	0.5722172660948517	0.4231256931691167	0.7443414766221074
0.15238900474902994	0.44157151416685336	0.1624054835722158	1.6974026651545233	0.7300396720620779	0.970490409792794	2.3343393191920176	1.0821641415484815	0.2557942965023656	2.006960154194085	-0.49222759796735255	1.8958051105246436	-0.2475568708884785	0.7603378672142126	0.8808031041203821	1.0021930827415788	1.6043799910510494	0.47171539864450124	0.4953072646091553	-0.40498020688626307	1.7379462592187984	0.49530621912566647	1.0301568343063543	-0.11647763807075873	0.238518146228403	-0.19530035729272427	1.3012516929880784	0.8334821235304227	0.491220948987371	0.9692227254661322	1.2765763714370513	0.36514463872515945	0.7284920002622274	0.3931663361390512	0.7657578618384226
0.20754690006555956	0.391107215035552	0.32548285524973214	1.7424246689021643	0.6950159555141259	1.0585030941479714	2.3510596002175346	1.1878442242962963	0.28973275948671917	2.1077828574825337	-0.48827790604291776	1.9126645077110276	-0.12867293412538314	0.821584346115689	0.8145657116908245	1.0461512368574244	1.7147267030597146	0.508774543578327	0.5045729303674781	-0.4298485340440091	1.8937526591518061	0.4920496843861642	1.037986638308273	-0.08288154496119464	0.22273690211366098	-0.26292380032636065	1.2630078027721288	0.8798595418505212	0.5236569982517784	0.9364653961509413	1.2622796367261382	0.2900645726019583	0.8313967577317192	0.3824523283275279	0.7857080497022993
0.2603855258002649	0.3242173191888769	0.4121375148684847	1.8081455753072515	0.6202994729139235	1.1696507376920517	2.3171153239325157	1.256286090549287	0.30256342791718466	2.2783299186923793	-0.4933588807341893	1.8600882352983206	-0.0842830428685507	0.8350143885150375	0.7453344688140895	1.0949932169158898	1.7351015288073266	0.5127658793647869	0.4961498394930878	-0.472574209208595	1.9630176331088927	0.46189906923876184	1.0455377093779312	-0.03880243222733666	0.16320451163025665	-0.28069481495911736	1.2086908493620254	0.9164082272531505	0.5450302710795216	0.8582634104693497	1.2299067794610266	0.20959414275709207	0.961492511024681	0.369541688157914	0.7956446520221062
0.3297523018846391	0.2558655828878723	0.5160656105365002	1.815186822742854	0.5827625012843962	1.1791076755757426	2.260454466520815	1.3395817948807534	0.35509230263283553	2.465666021129903	-0.49069627984950515	1.7887070777500302	0.002159361893654932	0.8933787372536302	0.6686788138285726	1.0954936419566086	1.7566452434383435	0.590036315264004	0.5125264474369435	-0.41353601808709894	2.0079217280095465	0.4482708946969877	1.0716482222228823	-0.050375767367712224	0.12824889761436525	-0.3127022734643869	1.1509677562514344	0.9966195952149446	0.5470557905728928	0.7781232161626708	1.1672640026780958	0.21613159080015035	1.098391912412938	0.32092297741121595	0.7628927075880203
0.3772427107225026	0.13061732338506937	0.6441269365795177	1.7998469949935192	0.4781285682191413	1.1778269650314375	2.210785486177037	1.4307569301321146	0.42215167693683	2.6090030956575108	-0.49615195909895177	1.7510397699424736	0.10305280415141524	1.001659776049662	0.5882408270084498	1.2052739976984497	1.7893788696058643	0.7012199714063336	0.5550562490090923	-0.3447864386867488	2.1828017636552977	0.47900095144221133	1.1283873128100173	-0.03317643225923392	0.16766487894826065	-0.3233256290660645	1.1322724865941183	0.997621804758292	0.5474505073499902	0.6945037930543503	1.1412842831192536	0.24995725558295617	1.1833151683173193	0.2832576579918824	0.7257790197351024
0.44063995016514673	0.0026305987391001206	0.7139798581296837	1.774816286116253	0.3495418332708816	1.1644915511644707	2.2346197198194577	1.4602915102259224	0.4978774196458584	2.709848205181804	-0.5540506956655864	1.7409176586577995	0.18703047266882333	1.0846531365924874	0.550839750109338	1.3288541785408583	1.8341084475597609	0.88316861469721	0.5947178110885142	-0.3038304346509949	2.357089949468919	0.47230277602629095	1.1133237255660933	-0.04865788244195501	0.19194491161343405	-0.35124680831927496	1.1383806725460182	0.9848894642234065	0.595191331294487	0.595258292894986	1.1401303693960325	0.26755853840766874	1.2529669456380945	0.2686283216100148	0.688922411868113
0.4967317998821816	-0.12255700358806329	0.7567944402923433	1.7239088554245865	0.302071303206738	1.1962083334914153	2.238804367908924	1.3875427590345606	0.615824206626008	2.853014310388075	-0.5902880676054048	1.7077935686650663	0.2684355220475279	1.1957073620261647	0.558829628756811	1.4839166133823551	1.8965671404015212	1.0259947016717552	0.6742866493389909	-0.20621116721921062	2.4838076255376556	0.45445770466544094	1.1388483304105779	-0.0603406705571576	0.21929139284323376	-0.3486157187762393	1.104052721817716	0.9887329404637086	0.6040301745127543	0.5141653654149174	1.1611606012682694	0.24915589528177468	1.2932191310052579	0.3182208040509272	0.6680530665538164
0.5484020494594251	-0.2512250603586243	0.7934805487838738	1.6541022473214784	0.2374888100647934	1.2021599801008085	2.2371390539615663	1.2771261445422186	0.6946612560081018	3.0776075992066634	-0.6285536713481908	1.7336108410482254	0.39382204086086475	1.2616526177315794	0.5782884176920782	1.630075389162943	1.8878082083591707	1.1905906428068453	0.7411592750902548	-0.12687396886518534	2.639626387869245	0.4328420265463876	1.094434355013838	-0.05987710501671435	0.2437095221877114	-0.351578112280363	1.1298446369572595	0.9880176048170597	0.5942384006292292	0.4159368534719877	1.1799379245824966	0.28031502200503616	1.3073016595241227	0.4203074874843159	0.6260476644058567
0.5829100295397044	-0.3074201472423804	0.8363248096355637	1.5578529686628724	0.16107628933691936	1.1871346688749567	2.2363882893353293	1.167331485206032	0.7481533115317351	3.2523966966632116	-0.6728385883779942	1.7394495524558384	0.4525443983309619	1.3173053849118253	0.5999560448069624	1.6639765502237864	1.8890486421370098	1.3595760855429089	0.7904775191026665	-0.06756639527937189	2.7143138189045155	0.4261785658484517	1.080110263304484	-0.046104174799337976	0.25570804554917215	-0.335619012742159	1.102569748282472	0.9872932878513616	0.616424110144665	0.33280383592680923	1.1785075652186325	0.3152524659588085	1.3157025875205792	0.5103942877061528	0.6184409457514801
0.5802898527706705	-0.3542338375003535	0.8899965894319098	1.4481375563460355	0.07366639505648612	1.1806207243395646	2.1984573816742556	1.0611492862598453	0.8065618471400186	3.469994368977402	-0.7344029296377129	1.769058908096725	0.575667904479399	1.3345565267267656	0.6079880484814187	1.6978572478071285	1.9273377293574092	1.5318616039707909	0.8407154189820837	0.013953886821523714	2.80803702580687	0.4277996843398384	1.077855749995245	0.03388019615791638	0.23266230592178233	-0.3567765202898522	1.0497005858426953	0.9437967596946131	0.5916092335961739	0.254582160127966	1.208325293906165	0.33975690489420063	1.3000470137550244	0.5630036547804513	0.6085813777990842
0.5902569248050258	-0.3974460867494142	0.8745562075607183	1.336897854197721	0.011032920353228459	1.1612396589328164	2.2300281532333868	0.9629294463854776	0.8680939437738141	3.683317321166082	-0.8285622660032566	1.8265281186626285	0.6615322086166967	1.3453838758197825	0.6125375513956853	1.7635053238427474	1.9634983559683672	1.6769439638942463	0.8561617391992001	0.14918677643083406	2.8085771080949367	0.41777607429499114	1.0003736832539478	0.08879983587983384	0.23250745804044448	-0.3560255341553703	1.0565918207304679	0.9607374821796535	0.5995947504560935	0.2005047447713922	1.2786387964174692	0.3581415623774247	1.257848613738427	0.5129351808201512	0.6395257955077195
0.6038255036633948	-0.4003028657434151	0.8308153517572998	1.2711639322089858	-0.05015992295778744	1.1160525978705622	2.245680629258998	0.9477357045997424	0.9614375487560606	3.8300513758845867	-0.9205468821129236	1.915809293684363	0.7705826139935813	1.301179114627567	0.6335257266047457	1.7874041851430018	1.9958192454408301	1.7974941943189688	0.8533448870285214	0.19302752609766444	2.7775011286585527	0.41539841030555547	1.001041757424922	0.14537180580461803	0.22894480548432022	-0.2939961430555301	1.0458567990371033	0.8838777311619802	0.569738537093693	0.16037813548986443	1.368137384309612	0.4057175840488389	1.2469495955300416	0.4833155235130492	0.6338891812549435
0.6565493431322416	-0.3831174784394632	0.8509466787272751	1.2373797850330983	-0.1075941837187629	1.0370774942961514	2.258896680786185	0.9191867070434023	1.0077106951381392	3.904137594705248	-0.9982150120512838	2.0207343854362345	0.8917561646132655	1.2427190203814222	0.6336644913995164	1.8329875114356953	2.044671356230819	1.9040865009126893	0.921863324666633	0.2576164524198025	2.792046263240599	0.39655302552019667	1.026924733182313	0.160573477795001	0.22656452299610375	-0.24169370953652672	1.0334979282707297	0.8329667014795573	0.5430173189565448	0.12883792392243495	1.4755518474203062	0.4151120847367592	1.248298063273416	0.47133609423605494	0.6220900093961255
0.7144803572296249	-0.3507667046065462	0.8447478279281648	1.2594192011472707	-0.1825679091418353	1.016059221899314	2.2389230863803085	0.8759641473983025	1.020179639931911	3.9502296572983133	-1.0818721491337613	2.16671790354667	0.9586763834515987	1.1529021188750708	0.61778533858078	1.8716709251781054	2.0874020278435754	1.9105401051562627	0.9587287076359694	0.24505287755158403	2.7928845883944646	0.3813279739511202	1.0236109083209912	0.17467125507670306	0.2765703149211669	-0.20010831944012208	1.0635948123724748	0.7886856286881901	0.531838264019761	0.05373142604902811	1.5686360643808195	0.3441081647639837	1.1847622089876235	0.49162212797707044	0.6552612637188804
0.7959859436328367	-0.23122948166280075	0.8090412039813935	1.2768483967083024	-0.22978166121537208	0.9710597058579369	2.1736354551109494	0.7576670788465283	0.9591557883304708	3.9837951727779135	-1.1628632250496653	2.2898010326617366	0.9629818110469073	1.0430788895628722	0.6117996200406374	1.8293704367609578	2.1336519348042158	1.8845431955169851	0.932745033104549	0.2959074116796113	2.61563483547046	0.37163621307480577	1.041277267027613	0.16630541887777592	0.30978201943329725	-0.1531760530765242	1.0777093373433002	0.7874410820243718	0.5195991931666972	-0.00794879108113796	1.6264234560668722	0.19810118386403117	1.1640439690226045	0.5853683262501745	0.7246504975777153
0.8563603930004055	-0.12050193814122326	0.7534958691332626	1.331385525375104	-0.23933889144956613	0.9208551067340934	2.09829703870506	0.7087439446991535	0.8854647763726398	4.002867263310546	-1.2159964155162095	2.371927325130928	0.9597666296486345	0.8990036414978146	0.5633226345760645	1.7707555959320722	2.1604324456610056	1.7666024719495343	0.9014460193649206	0.33174016329007355	2.511699514689172	0.33787403164837493	1.0886321592810635	0.20559435436039025	0.3635902190913506	-0.08667487836803105	1.0832129769238812	0.7551243941578685	0.5531010528465646	-0.02810902479910039	1.6663300741056752	0.10439998236324177	1.128788667287975	0.7087443557623909	0.7987237188839551
0.9134785238142747	0.007322658623621104	0.6979045235364588	1.3739739816166885	-0.2931331390742403	0.8537514829400917	2.022754654402748	0.7155710975469844	0.7873621907941042	4.001002674814596	-1.253523645765411	2.431634206448014	0.9594766109080487	0.7579756062924343	0.47255063525395036	1.670183805065913	2.175733868252568	1.7076953604644682	0.8487728329475057	0.3986909283122023	2.449609367809317	0.3742956546649692	1.0838671534390827	0.29453748057271956	0.391233156302149	-0.052509599383429494	1.1000639727383632	0.7650719974745225	0.5241135950588497	-0.027725738766687075	1.6604109856118199	0.01097456071672424	1.1267650541061145	0.7987300884441602	0.8959539402722154
1.0036039271080903	0.13686649171420218	0.5947018610789712	1.4656068985664892	-0.368661781253321	0.7867100659624928	1.9662072255219765	0.764900298424994	0.7578410604481249	3.8967294112060564	-1.325708997285386	2.4388956233452794	0.9388118836680114	0.6354654523752332	0.35932104066386555	1.609888478660388	2.1851603915058293	1.6108270096220696	0.804381865263004	0.4122931947522174	2.3308059447830187	0.4183555158928125	1.1103613190955581	0.3710655958275553	0.4278943420192099	0.009082418284059451	1.0685556803546088	0.7754433077251587	0.479812798603255	0.006552852363649586	1.6529245490661033	-0.0825447859526243	1.0871928780374291	0.9443078297296934	1.0072452671190628
1.0770859599083304	0.22683443835551476	0.5115901695989189	1.5786939428319713	-0.4515379805362256	0.7069780702207564	1.8873110698354547	0.7780192807618815	0.7608255882214532	3.8484488438814592	-1.3988137132034542	2.4897610530743792	0.9254001734377102	0.5176462633129268	0.2410820369825601	1.6242067118576604	2.1758010624439637	1.553003102705307	0.7497104798744412	0.47518011170408336	2.353298556353694	0.45298730100476314	1.1102007790393358	0.37802727327456076	0.4720334715552384	0.06936510431448123	1.0749914368301385	0.7893659371905457	0.4021445901185123	0.04929491334481703	1.6407075883880897	-0.13929148698095603	1.1204549803653276	1.0978400655038574	1.103986368220967
1.1831340494973475	0.25843508707747376	0.41366545807424593	1.675471223389208	-0.5207384427650477	0.6620183975993115	1.8436350833800568	0.7460054720222524	0.772966037309313	3.7192466945273024	-1.4678409361781382	2.499059658369467	0.923594819520037	0.4210068034781485	0.16666198195850887	1.6280470244687781	2.149403896866139	1.4630770769933936	0.7221131252989242	0.49997222308717626	2.302393289591221	0.5092637421995088	1.1282962979749938	0.39547712107408645	0.49000664787279335	0.09881385573533659	1.0539830809151345	0.8399481977644682	0.39130034283437487	0.10823909918231041	1.6013409934277612	-0.1664251604207248	1.1456411803501445	1.2425133787064981	1.1784075764595734
1.3052254179565923	0.28597035186475145	0.3290905018568934	1.8022058862116779	-0.6051568625313533	0.6162622141483618	1.7568405379447996	0.7357760511348594	0.794554027416936	3.582542352901824	-1.4958116755669164	2.4987814104395794	0.9671689884703065	0.3746482903908971	0.10524270143880887	1.6601709635138835	2.094013646229978	1.349278383913035	0.7163110831784422	0.5338517955770081	2.2972358514326463	0.5661839943166103	1.1477159563507564	0.3840787936314281	0.4788627812006325	0.14481754294184487	1.009500570283094	0.8679471957448552	0.376543795751702	0.18900520054950906	1.570828875441299	-0.14518011961806968	1.1741449625879987	1.4374786211268222	1.246844972396104
1.392097054920519	0.27061653054600854	0.3006606885491008	1.84591322435181	-0.617647835112565	0.6396936441384816	1.7005814616836852	0.7258845654581909	0.7724668277442	3.434570110106854	-1.5402774448987773	2.4803846822027658	0.9973120786276348	0.32815638458882557	0.08801406099092741	1.6953104750162584	2.0472257023267284	1.2926116463947026	0.7094039183044807	0.5954772676917851	2.351578637650925	0.5832212718415049	1.1931171898885198	0.3475179881791219	0.4894879938167153	0.16346196588251	0.9939945780280051	0.8976802222772587	0.3993781000430495	0.24861330134052095	1.504345455131832	-0.1386233536625138	1.1927506920746809	1.6008404044075597	1.3628831505699008
1.4669228335567719	0.253442237529412	0.2613514405425431	1.8464897597120014	-0.6033630748270181	0.6679647470771053	1.6675030799837967	0.7434678466403009	0.7460911694317943	3.285536980753844	-1.577234020179337	2.4768052181224802	1.0432405473367221	0.3717354528811397	0.06685589890827293	1.7111994351381175	2.0318677205956464	1.211268997277952	0.6777936273381916	0.6447533423846135	2.4322494696000523	0.6294489201112385	1.255462983927368	0.3316993994215332	0.5066588393647236	0.1471761915587964	0.9616462624291044	0.8916290849832995	0.4116801832270099	0.29668426134618264	1.4654161749606192	-0.1108988185542928	1.2249737970762733	1.67958699174453	1.47955409734837
1.519129847704075	0.23572163490819595	0.23264319195985786	1.8687569485400175	-0.6183742749737559	0.6958858306797493	1.5778348354336624	0.7602021613378186	0.717118943720758	3.1025418429651985	-1.5839665195489485	2.448320541513224	1.0963343648246473	0.40593361094758135	0.09874256198090879	1.7154384755078251	2.022927509259964	1.1479779142726698	0.6711416270978504	0.7233572646063411	2.5145961792069995	0.6527554403501737	1.3012592471310338	0.3286323748862792	0.4669400699803319	0.2057330316965024	0.9198836672542482	0.8915788952591992	0.3956120388482985	0.3862650091616683	1.4260441735513778	-0.07594811851573736	1.286771423700206	1.7850639722855213	1.5232339261778391
1.5529924341883776	0.14423200589894017	0.21919435549069965	1.9384095694563015	-0.6060971252336934	0.7614145513545492	1.538375592764151	0.7999027276677444	0.7541604063954815	2.918182847342525	-1.5385575605355442	2.4559721348291363	1.1851927429267088	0.45147198607305744	0.13476094681784162	1.7362572733914123	2.0085822745142963	1.0988915349521762	0.638573641833063	0.7698200346011378	2.767657568787356	0.675827783338974	1.3588134893343513	0.35778549665191106	0.3827218187412604	0.25349441129277717	0.9010386979939626	0.8942245276947401	0.4007745675725333	0.4804884852489337	1.4206766472732295	0.00021661508744230117	1.3709054125140578	1.8472443752976655	1.602468088262815
1.6335581641735235	0.07440607414177862	0.22516486477850134	2.000113518443199	-0.6220859605967458	0.8570322258942813	1.4620055362397433	0.7827109319820535	0.7729474016581268	2.763155075716878	-1.4931511938659194	2.4839075077706663	1.2509561488764063	0.5286340828592367	0.14841342026906232	1.7589301863577127	1.994582678954582	1.0555426144172073	0.6335967501597264	0.8118822466143845	3.009661565485713	0.7161110362810977	1.4294688114013892	0.31263994905102444	0.2939128171168134	0.3107718142284764	0.8347687681840192	0.9291637607236984	0.3760997232149343	0.6041305776865005	1.4039726662638266	0.03057371537460854	1.4893856560946217	1.885734720166306	1.6527411639375345
1.715343857139893	-0.008885128654773256	0.21183083566409594	2.0878990471983965	-0.5981733341662634	0.9498984006916699	1.3968438462450834	0.7476387258195546	0.8175577622980186	2.58152915377518	-1.4513492728408044	2.5444338494693115	1.3386259088711803	0.5981039278388295	0.17508550058963926	1.7862638113513274	1.9984639894776808	0.9684092794876449	0.6485971229268823	0.811358976301136	3.2202071210415455	0.731464944176253	1.4665276504427587	0.24380397815540622	0.2444484171337494	0.37816703332878154	0.8712986295281577	0.9121148925910445	0.38442659894110814	0.7091129874250044	1.4233214877774603	0.08813576553730998	1.5850805061912714	1.86082317143665	1.661279512577669
1.7544487113301213	-0.09158518243531147	0.24738702904860066	2.1429865883990535	-0.5523108913172396	1.0688601255367303	1.3246179494197292	0.7058042853119936	0.8425380056382586	2.386862315479755	-1.373838384993821	2.6259150922141266	1.4030273990478612	0.6584850737054009	0.24172828445534833	1.777634424899476	2.0125452815722564	0.9388703531234233	0.6573500967824689	0.8545011600997805	3.411056285056047	0.751764816806671	1.4998156943052905	0.1478892242256333	0.2069619900684156	0.4230019931347645	0.9108673296481969	0.8857922313956037	0.43417560382867243	0.8083414824831058	1.4690897596904096	0.16016226921610702	1.7612779038886497	1.773260178133695	1.6895546415088252
1.792211414824218	-0.1629731394235268	0.2631215767779388	2.1491630327943683	-0.4763858401839591	1.1773430309394364	1.2345105279091708	0.6354112680293886	0.8192739363572699	2.2102451614335257	-1.3266524708629848	2.6666539155385216	1.4724417790552349	0.7256448786773078	0.32742347464306765	1.789125597674645	2.0497979346462456	0.9310390675112302	0.6885280254529024	0.8660399972712216	3.4813643363935194	0.7921791913573191	1.528311554284827	0.1125236218460349	0.24104752017114128	0.43603117032573274	0.984050791375385	0.86971250041968	0.5027367633951411	0.9614829729603509	1.5639015008384902	0.20844639230078493	1.8563269675089322	1.6336344080551304	1.6973226464748534
1.7772250756393437	-0.20080117132853967	0.312918386639263	2.118258354353048	-0.40790319052951973	1.2627249257902742	1.1661159772750864	0.5756928988809981	0.8156010189234519	2.027141699236412	-1.2865080869949623	2.733297216574668	1.5005613641156799	0.7879708436507861	0.3650971252461932	1.8109867927000518	2.059476798675825	0.8707805425411401	0.6841152130043506	0.8575339476236469	3.54507318483775	0.7995010549268657	1.543436450132898	0.04800021522059849	0.33639870087142465	0.4534898550399519	1.0930388672436142	0.8402511323728795	0.5493745883197823	1.0984321836398956	1.6653178957332369	0.2700465523103394	1.9519800808685712	1.5529303774132652	1.677202292570169
1.7316331065798185	-0.22336796038088474	0.3461215029688629	2.087861925287287	-0.30967056017787437	1.3930208776548645	1.1045423419890572	0.5255354276567443	0.7656536901421419	1.865250605316269	-1.2519894332460275	2.785910348971625	1.5067429937920032	0.8067486933375989	0.38903851264110484	1.8192224122363434	2.071228047586774	0.8441836191397136	0.7187957487983164	0.863665658224859	3.605831283270357	0.7772071453599971	1.5543474855288555	0.0062348330187747035	0.47404925709749596	0.4647242506633276	1.2180610275612738	0.7973035213039208	0.6302477810337381	1.240763389535116	1.7564282841742294	0.2882073884625604	2.0498504502429427	1.4662830821873953	1.6549051584079482
1.673531412515135	-0.18714427168937495	0.3322942632145732	2.1252395651175977	-0.2387634198108724	1.4639938083374275	1.053326664439682	0.43646825901463393	0.7409343459185103	1.7439283637896477	-1.2092613276263333	2.8278633042162578	1.5285132581995815	0.870391573589108	0.3986172481887015	1.815116074417706	2.0828487754065255	0.7723153808801191	0.8103850857960129	0.8585783079571703	3.5567610600474504	0.8098895813800894	1.5242613941262626	0.030727716358893625	0.6019046774542824	0.4746898059926467	1.3403009228529337	0.8019882301514304	0.7300280594523727	1.3543050335759634	1.8374550045930165	0.29763985884056166	2.129444556416556	1.3652584122929379	1.6326272029264106
1.6007908007317262	-0.14921483631698168	0.3464596907522907	2.1358765966836186	-0.18263358529232654	1.560180319210533	1.0102014701450865	0.40806099919212613	0.7246874463842338	1.6807749267849732	-1.1514468995852885	2.871424613407803	1.5829888697221797	0.8599566029744448	0.4186335742458146	1.8441022802459124	2.0639096816621016	0.7390588577269162	0.8835742175471175	0.8546130818056694	3.489089290207665	0.8051572004181908	1.4562530868445032	0.027180152292448623	0.7225697450758054	0.5325333069056947	1.4550744714909802	0.7877375183842938	0.8093439227883967	1.5126547465257585	1.8669688044623762	0.30616638573593	2.1617959970010645	1.2936071481226927	1.6140858937313052
1.5189617199605856	-0.11939767833502528	0.35777688611424685	2.0735566989494254	-0.13615672715758362	1.629558164549259	1.02419381026121	0.3645884584368265	0.6932095726636882	1.6224875396952778	-1.1185678650420612	2.8925188631749186	1.6015205065767113	0.8105181429957484	0.4006174435876101	1.8873230050452492	2.0564192212616255	0.730642074814561	0.9703461407674897	0.8594235348659307	3.4139034999795443	0.815403926074222	1.3981249455425622	0.025071865579474727	0.83444762716344	0.5405808218959984	1.5903367857765072	0.7645530357273267	0.9032089602048845	1.5945680209742086	1.9055390945271007	0.2820090030905756	2.202461538844424	1.1573284997597866	1.5985473266418235
1.4457081111913488	-0.09631735825433807	0.3467791317898371	1.9774485293825546	-0.08573362903975576	1.6685031306870701	1.0318852310896092	0.2704790068603293	0.6125559425926177	1.6108996190268747	-1.1435647215579672	2.8876110911256214	1.6069370780287464	0.8025708421074971	0.3721751209566018	1.9396629995457153	2.0243690422005387	0.7060014174809701	1.0620414419672035	0.8796581071734992	3.2508365088291407	0.8252387821948396	1.3312713889801686	0.013821621573347199	0.9099466187050463	0.5258115208731813	1.645646304402252	0.7923465199953452	1.0006199035587895	1.7247895064244496	1.9110480713562652	0.29774977110132195	2.1979768906410135	1.0932397994566347	1.509533763489707
1.3369996473082888	-0.050458028851818916	0.37080965019296713	1.8182495178979337	-0.01530879862922393	1.6775050822557809	1.0423661290770512	0.23399929575854378	0.5572349390842202	1.6009059507480334	-1.1509324216240036	2.8644198678642794	1.6149276295158603	0.8597466936926847	0.35452622141598644	2.019080515518339	1.9739521285505077	0.7230734680383317	1.1330646276269094	0.9630732092198121	3.0829450916319745	0.8836383520061355	1.2536401590370263	-0.015529334981009182	0.9737266765356214	0.4795805578777378	1.7245024967805485	0.8030480257992725	1.0491864267042437	1.826524762243285	1.9203838077233173	0.31891221117467794	2.195992279495768	1.0257276726825624	1.4094717459696464
1.2156436383343263	0.015028103453879837	0.3953504576531891	1.6517345110059811	0.029106918876585203	1.666792412587205	1.0682055553411192	0.21274431979220254	0.44306729274965023	1.6213599215217875	-1.1929666738133715	2.7797223667376434	1.594682894265705	0.9310579968496068	0.3142314029573539	2.088999257297986	1.9097106142852591	0.7480480039976353	1.1392446914268288	1.0166502751818094	2.9523108531623663	0.9452640370498189	1.209997281548128	0.002580157217606771	1.0683128281121221	0.4465081658966562	1.6998285913340716	0.7926108877631319	1.1170490569624996	1.8695290224941439	1.875813546030868	0.32283507968146086	2.171223056209578	0.989220670007429	1.3243143122846182
1.1176312254113787	0.07818288053377413	0.4194816465207351	1.473317852776216	0.10810218710940811	1.666028236225415	1.0740311022681464	0.20282262457447636	0.3187922339283097	1.6368065856763234	-1.2574249386697085	2.6794519717773517	1.5443501163520414	0.9898650841154257	0.26449364021457844	2.1293718380923394	1.8889060357595884	0.7425483386846677	1.132324532057637	1.0628019900459535	2.808210099387022	0.9922512904198644	1.2290825868146704	-0.012634391593344018	1.1460447376154679	0.42119326826723674	1.699415496227142	0.7842376568445679	1.1427728528276808	1.820242943585957	1.8339033616301923	0.34404747987334455	2.080308983302184	0.978646321731771	1.2029877407703164
1.03147995361785	0.17334328984791308	0.4685023454929115	1.2955538069096575	0.17496709963093995	1.6408066618102328	1.1031668735435907	0.2243308126179758	0.23304130148441202	1.6604958220692256	-1.2925462263183916	2.6285357471919073	1.5099897765293193	1.0241758767302007	0.21694836122917965	2.153702912841641	1.8404430711859519	0.6946889460321625	1.1383474805970402	1.0501759134458752	2.677441419832832	1.0181396442607897	1.272562396057484	-0.018028023481199498	1.1202081671393789	0.41892999182183865	1.6614031666628744	0.7702262708144562	1.1187881455751474	1.7573447286194548	1.7517452741364175	0.34644623169758104	2.0601281966106635	0.9402948055131499	1.093023578626742
0.9711061423062339	0.28412088373403704	0.5022189606561647	1.183168641741261	0.22604237600756258	1.6313763372878054	1.1142723863368407	0.2971518417368433	0.1619968908250639	1.6919745814826335	-1.306527007793701	2.541744868667069	1.4684426805690511	1.06480937348099	0.2025876917360757	2.139694112228406	1.8380564688628063	0.683984092206544	1.148727719650828	1.0434533434492874	2.559890462312908	1.0554032462847789	1.3289068994119426	0.002516358424793472	1.0516750276872309	0.42240689309355217	1.5981269762547723	0.7641047094128914	1.0953867549343501	1.688283805288243	1.6982712698570488	0.30545228910844274	2.011936264424231	0.9557811918062509	0.9734739374493078
0.9064841544627222	0.34824334321897427	0.5380880758644088	1.0542123929422167	0.22537253877108224	1.6017223560815332	1.1146159781424114	0.3782626944120013	0.1588845676619338	1.719370783468424	-1.332426978765127	2.5164081246151695	1.448083772739122	1.1491268348210149	0.1769543650220678	2.1301711539256556	1.8196336585457924	0.635626301025802	1.1080224633408364	1.004998789540156	2.4464484570217935	1.1019933397456758	1.4455430425425562	-0.015800333522959707	0.8971903768818587	0.40638492600460224	1.555825153003717	0.7584060096446925	1.0391280356668697	1.5266201859379445	1.6149395699894917	0.24115428269840095	1.9600218841021786	0.9299465200621597	0.8782844044004572
0.8808687601927504	0.39827143514289487	0.5987941220430092	0.9461747076894417	0.20024375309666098	1.5675079430029175	1.160790179669943	0.5073690466877862	0.15963948094999164	1.7636102156761915	-1.309010027695364	2.5161011079170867	1.3911340821887477	1.1639118081938244	0.18575205301052716	2.0881100261847383	1.8499686937862347	0.6199201804154522	1.0451385569665061	1.0476344186050037	2.4141014684811624	1.0927156842679666	1.5367588686604825	-0.05703893670155258	0.7830933922568419	0.4291582389219267	1.5148087250777407	0.7387247697299173	0.9611280180642812	1.4581414635736554	1.5908502563517095	0.23906794814869053	1.9677454593662564	0.9046302238548295	0.7661624105358615
0.8467758355095871	0.44312513463475733	0.6185938028340912	0.8744682368393736	0.18026541116344955	1.5494322093307402	1.1756455532255166	0.56890394922581	0.17958301601959578	1.7553009118223748	-1.2986413216905421	2.5345814453864675	1.3206931683614438	1.191983174997307	0.185706954452227	2.044522819106511	1.9157837123176047	0.6105943904786441	1.0043352512834107	1.0324668471640526	2.3882339220975055	1.140360752124572	1.6179952973465164	-0.09888684761701591	0.6412901497260559	0.39735134084291734	1.5215717362549532	0.7545683448461278	0.9278029056944318	1.3684262039155048	1.594805175784813	0.20292180239400892	1.981736056373442	0.8452132941321654	0.6412654718966508
0.8296319101212577	0.4818820189390701	0.6392897273498124	0.854538811820848	0.1694632206782781	1.5387501169328979	1.2069562936923544	0.6514774127767059	0.2327900590234191	1.7882108013574745	-1.2739214789015723	2.5605160404024225	1.279575748672378	1.2293175972293597	0.2337200690314239	2.015649472457252	1.9978495735261483	0.5777740524451598	0.9334538237534928	1.0502122516620735	2.3403891216340758	1.199002736576711	1.6851130497494649	-0.11577479779176225	0.5055518209238312	0.36189129818102006	1.497305872764251	0.7120644743357609	0.8962436717214519	1.330644269929515	1.5795702869076065	0.18955913602517355	2.0076636206135006	0.7950005866094166	0.5338637777541766
0.8183057789080295	0.5087495252942404	0.6795792940654654	0.8555044398048898	0.13195781115943336	1.5460636320681207	1.2050708927896263	0.7294658350505032	0.264314183041909	1.789996480935884	-1.2382899908500173	2.6048437675591667	1.26556055480613	1.2216055084766924	0.27330223115119867	1.9499214028277634	2.1237057442434035	0.5543285838152034	0.9022995214380243	1.003234205761592	2.2892644222967657	1.2380526756142922	1.7610048850677056	-0.1749127668697049	0.4365443519020841	0.3353683530452597	1.5094473317021764	0.6545026722346035	0.8563683924590819	1.198281185893029	1.551014838254694	0.10647485939243721	2.0003174340042076	0.7043763093155659	0.41548100586686587
0.7999683698605062	0.4886247401745427	0.6688229644614339	0.9086007800254505	0.12238386555704861	1.5511037736083257	1.2376013816230014	0.7583956140293946	0.3078176424730025	1.7826184971458747	-1.2161035141083198	2.66787703769882	1.3120828228698436	1.1596994971790604	0.36968478847902136	1.8858967626739318	2.321847879146806	0.5290906777598415	0.9208834215944677	0.9804588653774754	2.2145993981089265	1.2339010306973268	1.836150272329257	-0.17247729185230248	0.3692948956297967	0.2930147428956538	1.5027809620408061	0.6170051368900377	0.8513343574160558	1.0677551748793823	1.5159524743885369	0.0026682580238266973	1.9611145271346047	0.6042002920817671	0.35819249026323013
0.8103179564383991	0.4798505876862017	0.6274172419599713	0.9693572953477018	0.10724407649065108	1.5688511566352095	1.2890599895148496	0.7683775308812557	0.3572947316560432	1.8193457273400024	-1.1690776619118366	2.7404260274310337	1.3471944590433989	1.1213939243947757	0.4630556541717685	1.8234378886016558	2.5512174268252923	0.5613808193007356	0.9761230208199347	1.0375025971647398	2.157676733836494	1.2483811867923555	1.8764654199125936	-0.23124827154406108	0.2471494765062609	0.25086470492509483	1.5276614150407481	0.6406978565426302	0.8244882967909983	0.9728118907557632	1.536960776678703	-0.11461651750765434	1.8727785604705194	0.48191685977899407	0.26033103456475226
0.8336768658322748	0.47824191601967725	0.5729568475901053	1.0346744895120947	0.06817533380700314	1.549048466115479	1.3625625931233034	0.7916632234301891	0.41196873923825306	1.8462176234070262	-1.13845040580805	2.808436743980457	1.407517847386285	1.05178522079262	0.5360870700710078	1.8192410153977085	2.7661368394737034	0.6222400492930691	1.0261506461401653	1.1256663773037774	2.1026748772437944	1.2640286988277556	1.8602679395156638	-0.25219359667083524	0.1493754157593264	0.19305243700390096	1.5498093765535672	0.6855019590904092	0.819026284016067	0.9264061329161406	1.494466610355494	-0.19350287852774084	1.8300385139731496	0.2698496884472103	0.17978000033513591
0.8644397764992225	0.4519156764112376	0.49204988757449986	1.1268578648252712	0.027888321540940834	1.5745956327853434	1.472616498094902	0.794222651855835	0.44677510967569034	1.865669645764853	-1.120013794491077	2.8375997342023154	1.50687755433245	1.0568298237370513	0.5804739632097161	1.8139254720903453	2.961183690869894	0.7055396557377499	1.0669527705055133	1.210297356064067	2.021315614223613	1.2894851780415477	1.794574822099826	-0.30902263475895586	0.08623777516136315	0.12228935323737175	1.5638683800260755	0.757096279737089	0.8319376546942854	0.8472703583406365	1.4912616161759142	-0.2503881356181222	1.767302207949141	0.18366140461614636	0.12800689611525246
0.9022608621129754	0.39731329214402483	0.45072253261729534	1.1907998525863828	-0.022787287407316136	1.5887373395522222	1.5697308017929448	0.7651088872584978	0.48685102108025297	1.9291998484961776	-1.1238937550442905	2.90537625499815	1.6463959371169914	1.0494042959454108	0.6341675137805599	1.8697659614543292	3.1233662983250743	0.8127236809724838	1.077545646753984	1.276182902616574	1.988832639298575	1.3462708076590744	1.7237886662074406	-0.3243612692953791	0.024852966528724714	0.038440036296541524	1.5826307302649754	0.8114195238515725	0.882345807722541	0.7807881691154163	1.4697962577261063	-0.2829881121597185	1.7536580063255744	0.021272721249576947	0.06550291090796281
0.976755170681893	0.35368164521387974	0.4180448032802471	1.2536933067619755	-0.029481601786461975	1.6067039175781752	1.6701973000660235	0.7218856156040128	0.5044645350348615	1.9841672159441814	-1.1249669681633994	2.951321775853871	1.7720734430990466	1.0338246164355067	0.7036495244649872	1.8879555125316603	3.2823811105557104	0.9497770548966781	1.0800837079360783	1.3546385649162145	1.9404771172437119	1.473519665780151	1.6217755732373358	-0.2973843302057152	0.040250832617553856	-0.012439065165129262	1.5602926439399452	0.864934766239332	0.9623902349720265	0.7778208087785454	1.4678349841296539	-0.32284589504004907	1.7635536499359206	-0.0891804699816652	0.016505268641820826
1.0824969934136992	0.25154654320138353	0.40354430509951733	1.2664564614146434	-0.035902841155847444	1.6510561312895657	1.7055282121659991	0.6687379203597039	0.5031076337418147	2.0144599597141974	-1.1940448670619392	2.982209094119428	1.9593654050336622	1.061865337306809	0.7042422483740786	1.9750722568878842	3.400405048978128	1.1250287703906674	1.0251276249701893	1.3469850098206397	1.8827632594620092	1.6557948822174893	1.5571392391837198	-0.28672583463568313	0.007138138646650421	-0.08183431120806599	1.569623287547844	0.9146965569024375	1.0230005978792724	0.704337664113641	1.4213211871195832	-0.39890924290936375	1.7108577313075557	-0.21426299759477577	0.010643215390508335
1.2033358580381417	0.15393849876328783	0.36636204444123105	1.2550946359915929	-0.05032853858364772	1.6723207688329882	1.7503117290395327	0.624503373997162	0.4987067964783238	2.0630245017235227	-1.2302117716037253	2.973302013778997	2.1616206010058616	1.0967938389112981	0.7145425608544824	1.9919552459320133	3.4845616647030995	1.293165345730511	1.0068101119659743	1.3506013890966422	1.832990697469644	1.7770757507704282	1.493141905117667	-0.2639953197832833	-0.01452387110282507	-0.134513213825306	1.570131129238932	0.9575152596273915	1.0619613548133138	0.6223930644786537	1.3654073507017015	-0.4275815547727985	1.6285042473214628	-0.1844933300355748	-0.006284329290088528
1.3454063535107503	0.0707510947916137	0.3134998211335938	1.2147412396054296	-0.05880996102750363	1.7058992707132135	1.7547393176444346	0.5806518527842263	0.45327290947100585	2.0662285934493214	-1.238101309899154	3.014968629877687	2.3993350478811055	1.191410728636885	0.6768763440796486	2.0596062623412648	3.531544906831698	1.4519878825551549	0.964657091689627	1.2974691029009056	1.8110922536808327	1.9085262665377711	1.4649494279215443	-0.20736481885591865	0.022215429326122672	-0.1512730603467986	1.573342406798	1.0118728863444482	1.0949496030405306	0.5435067278885178	1.297044489262209	-0.4527190217166804	1.5543350053925127	-0.1983367721558116	0.011289347060591422
1.4765297230059282	0.012759615856422634	0.23837572733343243	1.1989856006221504	-0.04983944207613193	1.7056001385758712	1.796789913943472	0.5854759796329497	0.535149772391614	2.0906236262713334	-1.2484931481751689	3.067274745576562	2.6220036894780367	1.2804412764044912	0.635493213159172	2.149166221890094	3.536553532853597	1.605628733710366	0.9397803118883076	1.2579541998431227	1.8230721905570413	2.1156019128574934	1.407795903811318	-0.13693212220988674	0.033333967720295586	-0.14220601126527052	1.5999965158533822	1.058909110832472	1.0907335338109685	0.4819185023894813	1.2735449010089317	-0.4657577466769829	1.4942914025808285	-0.27967192247240896	0.08310155150799828
1.6484117877202735	-0.011448203200566946	0.1911768213207828	1.1433304608176798	-0.0670057161555845	1.6996605062900276	1.785574070286349	0.600044170315972	0.6206346103252386	2.1300654206472616	-1.2578450857143515	3.1090816094202034	2.7788997505429682	1.373900314908854	0.5831104943103582	2.1904571787504996	3.48207644644438	1.7302988742991516	0.8988665529957511	1.1745725289557114	1.8505182607096817	2.3029378291149594	1.3354479586318213	-0.14869100062844506	0.056417814893203334	-0.14233763601665428	1.701137231154465	1.0657766500280312	1.0623794010531589	0.4098025529493605	1.2298761824727091	-0.4553492554234273	1.4714654704191248	-0.315208733333836	0.1020581494617228
1.8049977370847945	-0.056584302734201876	0.1680333444925583	1.0487537946487167	-0.0893351261747156	1.6948765323993373	1.741170528818465	0.6450070484301273	0.7407391233544164	2.1448764296327236	-1.2664709375841727	3.140235038791566	2.9159950242014174	1.4464697594818907	0.4883410777217441	2.2161034970083078	3.43526288173434	1.8199712075563315	0.873392617072696	1.044265139199144	1.8685781797386731	2.4955733295230935	1.2304465452450988	-0.13325461931771157	0.11047046121597806	-0.1815678354344912	1.747969204416071	1.0422281597931162	1.0453971653470138	0.38249345670261503	1.192435218417975	-0.4141217659335458	1.5105585334894482	-0.3602787925055246	0.19119726904337833
1.960486549238953	-0.09673133486319173	0.1447519934705031	0.9652806862264267	-0.13095874037247773	1.6947837687447245	1.6900625625951413	0.7397921310971884	0.8401831934600181	2.1861940156225232	-1.2128909912699604	3.1422591913412994	3.0212932343928705	1.5496526478620125	0.4274342357655906	2.192292070566469	3.349727576557148	1.934660243638588	0.879664823656978	0.9179862040902622	1.8948444134766107	2.7146349677083923	1.1265041969119483	-0.11168242715329327	0.14315199881839974	-0.2058278387640521	1.7636693450549779	0.9695123365535959	1.007133029002935	0.3920414779763769	1.1737028460003294	-0.44607467234267145	1.525332231488887	-0.3102569011878828	0.2321406197840412
2.108713646597452	-0.20892609788751343	0.15315918503143433	0.8727145885926652	-0.15709245295989277	1.6728477695754325	1.6104490604639163	0.8518600509188922	0.9733313069995502	2.243420516154178	-1.1476250564737511	3.123146390483627	3.0540490417105572	1.5816890087085373	0.36102784763954415	2.1466758786886975	3.2880418586221554	2.020227874453787	0.89291861813336	0.8155967390741209	1.9792131479016835	2.8653956924510604	1.0636457491738793	-0.09631792191372902	0.19415048654779926	-0.21551067974389565	1.7983827248876356	0.9049709929252027	0.9443043660589936	0.38798695466560623	1.128703391058791	-0.4742641696206554	1.5333632000999693	-0.34080830857948297	0.27386916489055246
2.2431638398290827	-0.2888050172745613	0.11573949486090884	0.8154788344767745	-0.17547748469563634	1.7009391684738975	1.5485455058338014	0.9697725147372138	1.1039830338834957	2.269345992302802	-1.0860839908670725	3.0316055186225617	3.1290797951845706	1.6388070076522143	0.2780866430394696	2.040739556190247	3.1991449102294167	2.0159572695890917	0.9065722886675222	0.7304279547141036	1.9965282324160885	2.9920797009235702	0.9539346593803006	-0.10441978329101535	0.2533340375661838	-0.22345034052054444	1.7943907354751034	0.8070105309326239	0.8812437753761205	0.3978491675603334	1.0965723999959276	-0.5159311083131057	1.5385721532370982	-0.3653979332397588	0.35844612384023844
2.3233304658159257	-0.31596295022030996	0.08014075470489693	0.7833660898912048	-0.19422723777018597	1.721215025145985	1.4991459563995888	1.1241729405896081	1.1764728934148614	2.24489104715451	-1.0100246530374783	2.8937262524151097	3.2282188024564404	1.6327975798690066	0.23043431692667654	1.9846466839370787	3.1099733841337107	2.043000747011657	0.9673640813097182	0.6815799442080845	2.0295644246776847	3.0285589856751227	0.8830404233713253	-0.13862178933929975	0.2578470761895494	-0.26575342015118647	1.7742482433269662	0.7138907357512856	0.810120096292188	0.33819949377176056	1.0264910092948478	-0.5340012168900807	1.5431365635354213	-0.4600936395725232	0.42117377082165425
2.375526633012036	-0.3114449697901093	0.022078390435698304	0.7726796541027448	-0.2103069478407264	1.7333948010503213	1.4481275325914438	1.265789393495761	1.2273041732507768	2.237694261619594	-0.9235961169253896	2.747397509086332	3.1866151299053027	1.6224485898255896	0.19884153786582223	1.8930081311583986	3.000883856109589	2.0002532227590253	1.0481939762564414	0.6970483960791525	2.1031168329931127	3.0077436877403874	0.7255955035868635	-0.1648091452041438	0.24888834913655855	-0.32731660307441013	1.700721988458294	0.6028250711219172	0.7513596507992446	0.32331473471849176	0.9935975522953802	-0.5350302621047651	1.5125245226272281	-0.5238772986995539	0.4335445952227013
2.37429837530343	-0.2856421788305262	-0.005791760066949524	0.8009592176448764	-0.20114645194331623	1.7196499449622358	1.4316020637961773	1.3497892451928317	1.3094783595153126	2.222064450841631	-0.8959886306646666	2.6042737863392995	3.097142054788923	1.5538708546873754	0.14354822744669374	1.8525940033036634	2.902267437125564	1.9180167743399033	1.0799755582962258	0.6859841360112545	2.1555380388817467	3.0010072672961785	0.637211818956844	-0.23610224758811965	0.27343432872060824	-0.3890713111655367	1.6082008752331975	0.5079002949680713	0.6800028347110112	0.27909341638689283	0.9453943752798889	-0.546628137246733	1.5011874965719243	-0.6777208338113183	0.4741748667869988
2.3624528665448485	-0.2738523973246875	-0.009182594192001767	0.8146777802986515	-0.16749835999557425	1.7294803382858361	1.41588052861521	1.4432694958706067	1.3927324535302619	2.22688422700867	-0.8374663742426813	2.430095526861574	2.965483230844166	1.4586718764944482	0.11149504662033224	1.7996915732245942	2.823292508721193	1.789426497754406	1.1312997389110373	0.7075828449548874	2.2313141336421745	2.950070773466571	0.4863957497852106	-0.3282165835202969	0.2509077036634423	-0.46234541593070383	1.498715765100914	0.47546141889746424	0.5924663681552891	0.23237406359652382	0.9143113761601818	-0.552765038366183	1.4764805202757234	-0.6911125922427768	0.4932192839195714
2.3444947817611004	-0.2699245573389232	-0.002240208816258543	0.8166456082236053	-0.1278408700637908	1.7735603907903006	1.3559545012354546	1.5706080126087427	1.3795434949406535	2.2340430193610663	-0.8182637215151949	2.239227785734619	2.8258878835080803	1.3928646196058845	0.12226567263729841	1.756780901114674	2.754423780067216	1.722755844146422	1.1449882583187725	0.7560616591843373	2.294985894890659	2.8153517787431985	0.42353926139428405	-0.39699168217323005	0.26481753342045955	-0.5460701355433183	1.3930555745710969	0.44743230708261744	0.5278464223902765	0.21395917977186957	0.8565991241460271	-0.5781575683685207	1.4880847656269625	-0.6655482766103289	0.46178389198544717
2.2645990105261027	-0.2781334895055622	0.024844273030079377	0.8343199917160383	-0.10958277007420476	1.808671587305252	1.3341460452041283	1.6795871519516257	1.3808451669401847	2.236580282024442	-0.7665363307865409	2.0959880888907994	2.721238520165075	1.2969288493320665	0.10327917959280439	1.7443310454238277	2.6874297210120153	1.672705848253998	1.1145740515725764	0.7889114066271247	2.366420469798947	2.7747967507462072	0.4216582881371229	-0.4401097743757071	0.24296400735083185	-0.606356614151322	1.23931989976123	0.4371893768631009	0.478130783129166	0.16326281113227628	0.8330638314952751	-0.6077429513581649	1.4493324722708698	-0.6563694629879853	0.43801799052757584
2.139634476112649	-0.2901974764091041	0.0910544252641736	0.8731778608774061	-0.07637478131341867	1.829312884760086	1.338948471868659	1.7714387080854734	1.3185693384090433	2.2094390240351984	-0.7495551407968056	2.0224726483520286	2.612916265706668	1.2059675464224209	0.13057272795853248	1.8293202082252715	2.580954965514913	1.6190806551520882	1.0990934731407611	0.8190452357912903	2.378866314571728	2.6966815746597286	0.4806188359510532	-0.44911593974287295	0.21647293114581853	-0.5877390738929306	1.0890244039413193	0.40365379720648786	0.45750227984854897	0.07455594652063965	0.789269744101555	-0.693334426579088	1.41011524078014	-0.5901455716833135	0.40351023787694834
2.049129429527082	-0.3355070502541134	0.1556027640874924	0.888400915010066	-0.04158424787038517	1.8561651022173298	1.371349886154911	1.8053420820345316	1.2536088466736635	2.181642627193537	-0.7642035081482098	1.994802937004301	2.534951174992665	1.1621021014131612	0.1953947194814299	1.9191827791989717	2.512830690492218	1.5043812501684122	1.0624755762396811	0.7907632021245627	2.3679047302787404	2.633253666206087	0.5239914436232531	-0.44857452796899705	0.19895324613278947	-0.5976020623079298	0.9497956249730329	0.37868340567217096	0.4238554314674931	-0.008717736028845038	0.7708053207981662	-0.7497459818096385	1.372532839231498	-0.5801804218387832	0.39085991616941235
1.9464049733947555	-0.30561298868935294	0.21894296909200692	0.8971992204086574	-0.026949648780608265	1.8664991572339276	1.4291113563703044	1.8190613660656834	1.1525962759265442	2.1596966933677733	-0.7951261929873847	2.0148242016201374	2.459008060278495	1.0734434196161966	0.3128224447018798	2.004941492775549	2.453187869340214	1.442355864396419	1.0191974098740217	0.8171600091349497	2.332025958993114	2.5917054442436993	0.5711858590252269	-0.4491001363721761	0.1573659406040804	-0.5887925738627952	0.8392880728689031	0.31142848857119165	0.4456787923730719	-0.09194123115447048	0.7729140257407445	-0.8315679594263091	1.29176763016883	-0.5327162446539222	0.40197049667698276
1.8101328113906963	-0.2970541998519157	0.2902606832173114	0.9031394136289495	0.06158165333519894	1.8372985788220997	1.5064134698841496	1.790253107344047	1.0515599870779153	2.128268537950929	-0.8037343610961699	2.0609926804293703	2.3112111460623215	0.999594645557703	0.4354082555793758	2.0529996596351685	2.406376721687418	1.4370366179681526	1.0372485357260084	0.8790250954473343	2.3557161779264533	2.5620478957686923	0.6577753884379385	-0.45209575308428035	0.10351744595831791	-0.6080550642483252	0.7679571468866879	0.29314442491278847	0.43288812657416803	-0.1826274224277133	0.776747406873218	-0.8595135047761978	1.1756129888282514	-0.36286196356636247	0.40443840291439576
1.6906651290082237	-0.3195337054389694	0.3604509013121663	0.9295715892243933	0.15778473305852914	1.775560591768501	1.604465720716868	1.7139859528007975	0.9862294364873103	2.131768294571462	-0.8174053421957023	2.1373202680592205	2.100627977853855	0.9670048154911249	0.518708761880196	2.1075968377145897	2.3873622157569683	1.41968737211284	1.000480020812028	0.8798390714901647	2.3311544098930574	2.6232964259949467	0.6879784086216384	-0.47495620676241046	0.05459144457531011	-0.6030374841070287	0.7183128423497089	0.288267040356022	0.4340230295117268	-0.19848054741412835	0.8069791869555528	-0.8692191570823077	1.0800551993110228	-0.07301892706398119	0.3808640325476134
1.5630038511114333	-0.3502076449762315	0.40960302946108795	0.9602071567249307	0.24004052071951715	1.726364807604836	1.7056705217372248	1.6652198915137615	0.9090027332543975	2.1207215332079175	-0.8503175409599655	2.1813050175576385	1.984715795335576	0.9027202745193407	0.6312782325180148	2.1399756400703955	2.4140576461987546	1.3985721412619205	0.9601309318031307	0.7847753908594942	2.267324255412737	2.682324391040274	0.7596020274057367	-0.4893489802971218	0.02244180081064271	-0.5680664050872413	0.6937192820065982	0.3087273146020226	0.45272120292528395	-0.20655871635179707	0.8524211258019809	-0.8854732153508064	1.0224704177158062	0.18323422322062094	0.3722712803832744
1.4679775400462913	-0.3984303349426224	0.4712747481791677	1.0186411694678141	0.31621755742276897	1.6842915864322996	1.742864245676886	1.681854704395515	0.7799100197713653	2.1068247960633375	-0.8460022731215661	2.270725990812321	1.8814951183367934	0.8770461074569104	0.7384403364567534	2.1334825166486278	2.4312385725035823	1.439227912468167	0.9557482429571589	0.7520564609950194	2.2374157499924747	2.736463464700245	0.750789705618786	-0.49395332161517	-0.0075978247047964135	-0.5368040207572813	0.6730520201110034	0.32438434243844627	0.4379189697477062	-0.19711871476294354	0.9243334562327419	-0.9084122638843988	0.9801726764516927	0.49763612392854295	0.3486822191470888
1.3840862624365977	-0.4562087951558279	0.5133516744285991	1.0964804091807436	0.3854204832625866	1.6305798979721307	1.8188290978488557	1.6873401682976492	0.650824421718786	2.0750663922138246	-0.9201835955291042	2.3484191959074363	1.7704475032353044	0.841484414218414	0.8185051450966535	2.054119569949342	2.407207222556603	1.5097958904897397	0.9995131122350933	0.6345201373211593	2.1959854890934616	2.8275478240718357	0.7930162279423714	-0.5166665112908054	-0.03318583267099137	-0.5081399982567503	0.6443148379220742	0.3185572520728703	0.48490208180390615	-0.19577188090940803	0.9871993024332898	-0.9212229042502502	0.9345445258874412	0.7813338756765266	0.3189194255269158
1.2813828621507042	-0.4829658629232334	0.5364508834725796	1.179828723820378	0.47094353041955833	1.5333701263450565	1.8993222102617868	1.6531158516307563	0.534363178496539	2.0621287393818166	-0.9565141656689787	2.431947965826143	1.7067249321490638	0.7935577383410101	0.8508507231691389	1.934137860620306	2.3840271601711094	1.5555821941184147	1.0836247078864285	0.5142609547693842	2.105654215302139	2.909280979834394	0.7933172089454158	-0.5269897998090552	-0.0922456205128418	-0.45904485836192316	0.6127076932688478	0.2901715290604697	0.5561451136557731	-0.2394249454404708	1.0739400555135867	-0.8909614609366916	0.8847833314565353	1.0070891930281918	0.30589569490647955
1.1716031023233588	-0.49633531966273636	0.5592377067531663	1.2621037111042337	0.5665227122789966	1.4838241696014887	1.9275723183428888	1.6872252894724742	0.40935486891985323	2.047600243804832	-1.0371636343362156	2.4557464798036057	1.5976529104368744	0.732751479964317	0.889963067340904	1.7687826686587738	2.3298048315954545	1.5651803405325129	1.1301863469333218	0.458777585985652	2.054422117627145	2.8799682249990326	0.7152074558661864	-0.5046273864318883	-0.13901353748271222	-0.4356289266372088	0.6099453818734717	0.2515827634513892	0.6154486756912304	-0.24061434785652464	1.1387817950319672	-0.837530446441305	0.8418467120901528	1.1625530616107465	0.30774591976802435
1.1027236861366405	-0.5251453348766695	0.5453634025689357	1.3122368062278713	0.6462254087334386	1.4398020432998497	1.9359258566030395	1.6659479360683125	0.3020417539216421	2.0525997569507117	-1.0818508330326204	2.4406379318691007	1.5091029002400052	0.6979937726231406	0.9117070150929116	1.6136732298295613	2.279691500335324	1.5857328856663946	1.235785521766274	0.3843112057366356	2.0656224507427554	2.841845580801182	0.6645115607104001	-0.5117020287138753	-0.15385723236201088	-0.4650287649618933	0.6467058564034509	0.2350511453321825	0.6450597302029284	-0.26449331380233715	1.2289647804978763	-0.6854800231502949	0.7781949976642082	1.3035777340820671	0.30071699722658846
0.9589495812707967	-0.5124875094329067	0.5633932061545999	1.351161009036325	0.7202685957451214	1.3643156193585029	1.901170388295038	1.6053005322874916	0.21798192211539935	2.0718676585009446	-1.164524638296002	2.379446761917945	1.4115072615911484	0.6805650195138823	0.8799873653625522	1.4946185780418824	2.213927723417536	1.6795023175045152	1.3473131397187712	0.345155324254887	2.111863229990125	2.7742719112810814	0.5971700635046839	-0.5099630726271888	-0.1666480127460918	-0.4698919091131134	0.7017005005478427	0.2362525335880908	0.6675416851051903	-0.299213106387048	1.3115471247114434	-0.5658045560270331	0.7310266182580311	1.502587887907912	0.3066586164311614
0.8275205829743602	-0.5094778982258231	0.5827322087149261	1.3807167024341678	0.7842820412302511	1.2897483524662232	1.83764176395688	1.5583617623134043	0.17669249098858403	2.0524779839298164	-1.2544201809059463	2.2923843781432636	1.3419542434511924	0.7492504146102366	0.8113875023020238	1.409243709694803	2.1293611747839103	1.7392105994392704	1.4129105329608098	0.28470597484556687	2.157593287646062	2.7458399688664534	0.5772662567703917	-0.5277130088769485	-0.19499363697826083	-0.5347262125102941	0.7539428195868287	0.25156800714419064	0.707713554555102	-0.33980188896241864	1.3812537189189595	-0.4481505152674904	0.6948777857246414	1.6726726072296505	0.29010958219252736
0.721850860565189	-0.4964502632035489	0.6092327316222301	1.3717774987596325	0.798602918982662	1.1988111100066632	1.730819275064043	1.5227040265572391	0.09664598784449654	2.0535593283553673	-1.3368962387063879	2.254659532799317	1.287088202481689	0.8074973998690769	0.741369264803519	1.3721167604532656	2.05075460590359	1.7767010906721528	1.4719817363026944	0.20031199393131924	2.1772703629396073	2.6422218311471863	0.5726194438044484	-0.5570961574827246	-0.19567001712908388	-0.5571881436534769	0.8146740030485409	0.2688310057723712	0.7318558357349676	-0.37381925153092654	1.4580660198501454	-0.3746957650429264	0.6877741409957963	1.7157966433572267	0.2694409481644735
0.6376220513566111	-0.5082156288724426	0.5891088682278989	1.3133473815259387	0.8151774894807836	1.194338272360603	1.5773892317042333	1.548752979663968	0.03447485779002091	2.0820386282982097	-1.4516175832896738	2.1860415255337733	1.2454590449797087	0.8468938204437076	0.6864991870084406	1.2868826560271813	1.9750436716020918	1.833247548934017	1.5475890254844473	0.13082169633199295	2.246475842853516	2.4553277920627132	0.5516215629074728	-0.5922085547451563	-0.19207760384632402	-0.5670714837090611	0.8951235803148204	0.30735848708676067	0.7089694603783088	-0.40009111864278885	1.511484155908525	-0.3250424682566281	0.6295909809089519	1.747248324402489	0.2905659388993835
0.5602188457001434	-0.5163162656659199	0.626754836450584	1.241998151783398	0.8353257833861273	1.1797976614463657	1.4328738570384303	1.5207152467291085	0.03307560274427786	2.1146781817269216	-1.5316922723704915	2.1362589702200196	1.2358522379101717	0.8684091072749347	0.627605921342119	1.230417720546713	1.8721301115666371	1.8802083034634873	1.625570763340163	0.10255252639380005	2.345239817777825	2.2931735792004133	0.529219904589746	-0.6510708428009415	-0.21612271673315558	-0.5639017254483092	0.9609708140306396	0.32493492318351175	0.6562699341901332	-0.4695361484279662	1.5397990436914548	-0.3084649348740363	0.6121190451844805	1.759442900078405	0.27651953709598576
0.48259870101981794	-0.5385493604070007	0.6715594713001485	1.082906106398196	0.8846236620440215	1.2039010404973927	1.3270967163309666	1.4648758209454935	0.004060063262150753	2.164685977579899	-1.6133884285152835	2.0345406970979054	1.2172681020569052	0.9061122019135552	0.5946567164123809	1.1993578823316862	1.78356188295914	1.8753950594244984	1.6100311190209358	0.04576294409062257	2.3968211532127706	2.107889361614356	0.5675545946448608	-0.7031906344550876	-0.22485089889218496	-0.5813895237727923	1.035654808993335	0.32815536003822077	0.6618508231691514	-0.5213741187406334	1.5124466841882234	-0.2984399108449019	0.6015500792692456	1.6828087074174487	0.2701804716987225
0.3859805998671205	-0.5204391549900601	0.678434118141418	0.953534000535687	0.8939189128145817	1.1848578779404604	1.2144417374642538	1.411854037680195	-0.024904030528367923	2.24712290308148	-1.7277752632512908	1.951710019319935	1.1966849266595634	0.9466608911137486	0.5602063737563565	1.197373545119418	1.7173861428046115	1.919378556726348	1.561468918367397	-0.004006022166712353	2.37098451282557	1.8833375025219987	0.5470048354008847	-0.7464621539746316	-0.20679413925726817	-0.6482715178891015	1.1931934032488263	0.31577278376589607	0.6270107303379142	-0.5358947597922983	1.5169548746356363	-0.34475647123498276	0.5926177013177829	1.5695819485176152	0.29786808092583145
0.29957573273526183	-0.5360953376630518	0.740162586376421	0.8012572630530395	0.8440521724327785	1.194794121949682	1.104345614698632	1.3615155724735677	0.0015895971032143575	2.2929300168056503	-1.8452781200637431	1.8369307254372067	1.1222168809001496	0.9774505950918897	0.5129891743928796	1.2148462543788179	1.6592199502643723	1.9210825128596398	1.437121640210996	-0.06054403499915271	2.4012121226592393	1.650889280696698	0.5046581608541187	-0.7945859345798565	-0.20785487602656344	-0.7218220569414535	1.3519770560503013	0.2939987380187207	0.5649802995235865	-0.5478192141340441	1.5320340729734698	-0.3950356417407982	0.5963188318126897	1.5619192363884093	0.3175628599061565
0.2802199863875128	-0.5520843069328881	0.7386591588214805	0.6595417551105179	0.7951640434150428	1.1339891298713818	1.035777986368497	1.2883160415588346	-0.02768071996646514	2.294736641343654	-1.9642830928913586	1.7424527421482143	1.048907890705046	0.9955009877312623	0.4698828820744837	1.3016204525237738	1.6457003822734002	1.917466531304569	1.3932073342379097	-0.20725754795755594	2.3280916256442827	1.513740844099438	0.4952575924910789	-0.8813417572257274	-0.215815381105475	-0.7593963500590467	1.4828385115140201	0.29150004788752304	0.4928375225169447	-0.5344750575881749	1.557933811264372	-0.4867905702188315	0.6507527827671711	1.5937907799623798	0.32720162370784767
0.258935396895288	-0.5138257032141852	0.729792913894115	0.5336166111784946	0.7151097478365896	1.0541648302068007	0.9599859067037052	1.2763054603867274	-0.049394472483761116	2.275470201069672	-2.1050106066001857	1.6462953820158284	0.9601550202994721	0.9474045125085843	0.4123217584379607	1.2928868883682783	1.658385582103596	1.927972993483025	1.2447387289801894	-0.35114089528561115	2.263435508408679	1.3734292494702045	0.46551577734291305	-0.9618508113280718	-0.20715466426872425	-0.8009892695374157	1.5614208862640997	0.2644443948288077	0.4170846820110379	-0.4828306396364173	1.5735503318295545	-0.656187479730064	0.7284641779412827	1.6159718963737622	0.36651875018445157
0.2714920190129563	-0.4585029466975586	0.6738173697652091	0.4456933647160334	0.6203324016314602	1.0033940969507567	0.9200339365996164	1.26052496363319	-0.056225059831928784	2.1898394127760463	-2.2292195996401207	1.598736562581162	0.9086142557158805	0.8509628939682449	0.3295287348151592	1.2602482618587398	1.6361713757929757	1.875337684836642	1.1194003252330142	-0.47085395078614917	2.1464331323258463	1.2667891661311053	0.42921609051228826	-1.0887018925481151	-0.2689125469232758	-0.8222692550317351	1.653386342355303	0.253367993446681	0.36195818978127187	-0.4513764231644096	1.5778847944190084	-0.8199374969643645	0.7619580786837833	1.6371082180294956	0.3753516194309435
0.2734224572973133	-0.3690866382807005	0.5936073321011726	0.4029164047847213	0.536594686879953	0.967986015875997	0.8872184318782568	1.2262572024272556	-0.09680396440351202	2.15194267448924	-2.355569211953502	1.5537525478999648	0.8649391663602751	0.6831042530171654	0.24213332897951276	1.230585521062225	1.6231013804494676	1.8073564020892179	1.019869579672772	-0.6793212097625074	2.032868275698818	1.1585722108564243	0.35242369500385906	-1.1626214566109156	-0.2909780821925188	-0.788365786601347	1.7501989073632604	0.19222253938219408	0.2814413732361955	-0.4266597322300652	1.5744752665399895	-0.9971823417343781	0.806720240788987	1.6355967129261455	0.38677588643976785
0.31925688761879734	-0.27661407222128764	0.5103215549144036	0.37910849165939625	0.43444458966232513	0.9719976352875493	0.85976254731883	1.2250761709202398	-0.11213308635269623	2.1307522204851104	-2.483789431626884	1.457223081731454	0.8122740057455184	0.5304533027759613	0.15211095690229198	1.204390409544149	1.613288128037098	1.7519664219656879	0.9075416189458421	-0.8511359269709813	1.8984055569182394	1.0983015765842512	0.2611997786783748	-1.2259229114954655	-0.3145018067205349	-0.7718762170057885	1.7904890711394696	0.16141576445864936	0.25661797518428825	-0.4339383630732666	1.5544709308956413	-1.1477861198333041	0.8638067795054456	1.6960867935937656	0.41347379263601025
0.3831929653133471	-0.1828609144248317	0.4662766681619729	0.350387727329302	0.30454158919388724	0.9253264834547557	0.8715243230039611	1.1333748068837646	-0.1487760284503834	2.054512470144519	-2.633461821813418	1.3568351393823648	0.7722590650298928	0.3900668668761627	0.08268494772432602	1.1677390811281776	1.588654930836256	1.6285039127622416	0.8351404261328133	-0.9989931489459922	1.7389035724590207	1.0568374936840974	0.18849984626537236	-1.2447609390832093	-0.34269131665746666	-0.7412262837594803	1.8002031225912618	0.11000558476222817	0.20923952447827165	-0.47070160199307354	1.567226163133562	-1.2483598352387428	0.9168326202031327	1.7693992107118042	0.42013660055609786
0.4584452843538614	-0.08163936814270607	0.3605842973606107	0.336845883304216	0.16076464719426703	0.8763797104494095	0.9161327326754426	1.0749106392757728	-0.2378288594544798	1.9952114444288913	-2.7662300323998315	1.3011908576464422	0.7032188041008852	0.2671734852699759	0.026866809027833206	1.1620390724859369	1.5439679897721512	1.5621139107526818	0.7532745155208835	-1.0846806976804493	1.5327950440108757	1.0099131975144655	0.14999993900279068	-1.2353185480069062	-0.3223954796841181	-0.7550169882196817	1.8240413631654633	0.10718402413589331	0.16565443579514683	-0.4702981037569664	1.5591962336988752	-1.3173510285697716	0.9667497576685815	1.8242049714854922	0.5414884879289016
0.5553334426884641	0.017380844599514805	0.2782043787400449	0.3347674229182524	-0.009773943254532125	0.8135859187407657	0.8935906687189922	1.023498057053754	-0.2579702147850102	1.9321451969071781	-2.9030571297453815	1.2637157611713892	0.6532891981095478	0.15045836044010896	0.0015818810664102068	1.129740883829378	1.5323148733853251	1.5307694130212575	0.7161675530720321	-1.1782823465206187	1.3942202824018417	0.991156658871746	0.1011559429207548	-1.2173590883272065	-0.31401872738217634	-0.7598557037094157	1.833859004215935	0.069788928659781	0.1405604122810628	-0.5188357344582519	1.6221077427954225	-1.4056315572103213	1.0171749634006433	1.9206884966615512	0.669097931306065
0.654102111429139	0.0449156051010039	0.24105623101278878	0.26098459984013556	-0.10930306516187169	0.7574807134500892	0.8973808601908113	0.9705447822545104	-0.24366521222318815	1.854808125520695	-2.994632247302186	1.2370394263992017	0.6102084178075864	0.019312133702806895	-0.04971450767477055	1.1065731267707688	1.5259054176668467	1.5104864593242866	0.6884815996653975	-1.21423399677448	1.2771483678269837	1.0206182751249062	0.1364273517298487	-1.2013494953488946	-0.30983317188034504	-0.7211664541331652	1.900753882494986	0.05478211134063967	0.12235111702591925	-0.5775331673263672	1.6581416061339431	-1.4546587537912328	1.073730976751277	2.021758688493331	0.7741730641698924
0.7512859767949382	0.08863579621091314	0.15967736754865994	0.19123610356824514	-0.17686466827973849	0.7620469634833691	0.9012138798343979	0.9073836263475951	-0.2978573809260575	1.7877896128328015	-3.0660058186026964	1.224476419986767	0.5907649294119153	-0.1028361648388331	-0.11092504629605089	1.1106590011119049	1.4940508752191233	1.4742879332082888	0.7117680895140355	-1.2325722956079832	1.1494155070396623	1.0469257944758728	0.18163979268968392	-1.2150053635611087	-0.24956010195858802	-0.7075613963456145	1.9532573862843017	0.07560202401702645	0.1358673482034853	-0.6010941826288291	1.6652274243405405	-1.561407566492073	1.1001072532369511	2.006361666624762	0.9292768084586651
0.8133742444509828	0.11812268902496943	0.13832372640519153	0.048214179331793894	-0.2320627093397825	0.8156726310215283	0.9215269968608801	0.8145029593714266	-0.3372396677462974	1.794065307237665	-3.100672681386695	1.1831313847750584	0.6195710790480536	-0.23933640174766802	-0.15637349011475452	1.086603873256184	1.4548326711939672	1.4842503736922625	0.6797112604389108	-1.1988714344654112	1.0875934696790621	1.0155748738252663	0.19633192563816615	-1.1788644653744205	-0.14694010842554597	-0.6672497545848436	1.9907208173043454	0.09702191310831253	0.111723909478358	-0.6656690409128346	1.7064597852954084	-1.640548883989029	1.098665089449023	2.05576313371314	1.037870909583171
0.8664742179038413	0.08485689283051266	0.14459286652551026	-0.06507885487672947	-0.2649865414896494	0.8762256247066411	0.9371955461671078	0.6854389925955141	-0.40344609394266023	1.800459365018839	-3.075994753890776	1.1414833784732947	0.640230199598905	-0.3692730783745488	-0.16763276644473432	1.082466530168605	1.393089427296557	1.426120929813669	0.632070694359606	-1.1813469663218732	0.9910196481935987	0.9822087343763879	0.202156432646471	-1.1936183054261025	-0.08251015000749855	-0.6007649214238746	2.095054492491559	0.13008410328721315	0.09028727951900148	-0.7405970225148697	1.7072529526469105	-1.7008039843808387	1.0600728672228346	2.050505570932599	1.1272346754445621
0.8990348512170216	0.022664166964352583	0.17012049039597676	-0.1965758922583685	-0.28745709089955107	0.9236406225407972	0.9090390751185561	0.5654988929814284	-0.5111258794958806	1.8423434391018438	-3.026054378905765	1.0996559719311136	0.6658226969338215	-0.5044724538062983	-0.14401846749463962	1.0741918439934468	1.3514649702728574	1.392377068293744	0.6047361829830725	-1.1042898166108206	0.9170911139013027	0.9360752277147494	0.21567839291742988	-1.1617958187567532	0.0510516738157788	-0.5308232653430978	2.1942030029497417	0.12915929158155687	0.09800170297291486	-0.813822629396174	1.7134710808962683	-1.7642705878050908	1.0288440862632058	1.9991037903653435	1.258980448813595
0.930958066633632	-0.07847602121050082	0.22390156767211536	-0.3663659683005624	-0.2998475249105191	0.9664912501337932	0.8429932224415099	0.47495517842275525	-0.5600624783228476	1.8088811871439632	-2.9194429983095267	1.0990477821909874	0.6736052912220616	-0.5693386533425665	-0.15708882263179738	1.0837947958900667	1.3323079546472765	1.3261474386261403	0.5623327824099856	-0.9486809990329323	0.7720605532225833	0.8530582157718032	0.21271340137276104	-1.135934714700297	0.1589724154176223	-0.46407577387527804	2.3329985373708673	0.1619489832573666	0.08345448071079173	-0.9091179489494469	1.696785611871731	-1.8228101909536476	1.0396331226350546	1.9649075342639981	1.380048325497055
0.9161085904505736	-0.1915577388898299	0.2688724207416013	-0.5244511849633436	-0.33592357521950855	0.9751721097110211	0.8131155878819415	0.34726592825477715	-0.609980554778962	1.800394581771723	-2.8105306162860337	1.1210050051015574	0.6964897576804685	-0.6899284312009725	-0.1487186293289428	1.0815146684120953	1.3142796080725532	1.2428416108406082	0.520506455556914	-0.8207142991345288	0.6986262058136168	0.8248628041475129	0.20582130299057458	-1.1313593462285265	0.20485525298247292	-0.38014553002162665	2.539433658222527	0.1607183312224305	0.03949747519793313	-0.9317861964356042	1.722285159023165	-1.8821914555656651	1.0412437374562462	1.821092066501592	1.4443352631469462
0.8811109024267333	-0.2983502563531515	0.31820279224790865	-0.649183922698063	-0.33535685172401064	0.9997544781834723	0.7532284771699052	0.20490407930485482	-0.6640769136460652	1.800256345038403	-2.633198912080756	1.167014581417713	0.721004241594753	-0.8228459805353439	-0.1671541765793418	1.0778858117351597	1.2901098090866132	1.157434974501451	0.42709570378909356	-0.7386590458147694	0.6682074423918674	0.8318945938871185	0.21503320518517904	-1.1612073480568021	0.24710541105898848	-0.34644546645068536	2.7311874800369282	0.15838800648307327	0.015593303541269143	-0.9841484832455007	1.7596580084669236	-1.949020841261261	1.07518097871144	1.7036768474074744	1.477715884733826
0.8067751507620177	-0.4019858649328393	0.3825272413632737	-0.7501443843421229	-0.3208396753067803	1.0406177364227378	0.6987871872168265	0.08154809432213275	-0.6603047754875977	1.789235399555288	-2.437399334536631	1.1604902293518478	0.7233320370046942	-0.9100896677883628	-0.16742377675203937	1.048262075566974	1.291038099257793	1.056486806580478	0.30757530767176855	-0.668943596627882	0.7115881730007114	0.8305042400125732	0.18193850464232625	-1.2077428840538866	0.2331373780704391	-0.31494749612502904	2.9171055439110787	0.1349195133852454	-0.03299121081298763	-1.0554908497457123	1.7957468856271308	-2.0271560019391672	1.1038509916662826	1.589592419851629	1.4429717868082466
0.7245013449919687	-0.49560559711432095	0.4085865791432684	-0.7960660215651663	-0.32407304853076463	1.064933869119945	0.7008360218472349	-0.06441526562976567	-0.6695382324053986	1.754583181637217	-2.273730409989281	1.1421773800548034	0.6819059028151041	-1.0141615952751752	-0.23457473711974086	1.0189170147560362	1.2743687672893198	0.9582214190868088	0.2551738243364487	-0.6013861287481159	0.7279428536752498	0.8528334526824775	0.15677290275821296	-1.2184789917333414	0.2325220160438604	-0.26785321977082965	3.1121167532888387	0.10762489384226706	-0.07948820311650232	-1.046484112778554	1.7832408531854629	-2.028220478869912	1.114893516533596	1.4291389138171149	1.3347914976839466
0.6319071437038551	-0.5334281701256693	0.4153322027133524	-0.7338628516181278	-0.3646996858417338	1.0618577527758946	0.6527637896841368	-0.19189851173780625	-0.6939721631603607	1.6997352004588997	-2.10663870268485	1.0910120359172684	0.7034233565103267	-1.0985066932273864	-0.24715079223438363	1.0060126218225043	1.239691517713953	0.8174207241895635	0.16206165062949549	-0.5822622703568489	0.8302950147880853	0.8547221686948726	0.0862476370981394	-1.2003947849278405	0.2084666567172968	-0.20318770280801784	3.1906389323757827	0.06536421103611631	-0.11178125305671083	-1.1194270471432497	1.7683828493334464	-2.0285442870514614	1.103840582289669	1.2314127438001152	1.2068567519179292
0.5578878677915907	-0.5713172626349523	0.41225374864425407	-0.6588792905359917	-0.405777749653595	0.9878864514994576	0.6435500867599369	-0.26916295808211127	-0.7386013345136171	1.6488363427028232	-1.9683970956321892	1.0243964248205102	0.692876766393527	-1.1732729413957765	-0.21406639074745543	0.9319518799638832	1.2427460496360239	0.688006465571253	0.07064313217819472	-0.5242270866788445	0.9591404914478184	0.9203753494098466	0.04366723139865193	-1.1320196871465469	0.14991573700593824	-0.10605544061740795	3.2678435022990344	-0.02193262518640875	-0.17667434871771506	-1.1896536403325246	1.7748658413662504	-1.9733867974094441	1.0580006226684795	1.0933303618594492	1.029975232139835
0.4724552065145905	-0.6306675816520942	0.36464026295629504	-0.48604155142124117	-0.4731464473821643	0.8795128600950287	0.6162079104879052	-0.345522554179994	-0.7373907908483874	1.5328186557394248	-1.8236038223943953	0.9613855538639686	0.6496481733766796	-1.2357568649615736	-0.2365278020472831	0.8756695655174808	1.2641292716660104	0.5539393352559109	-0.02041842748912017	-0.46311267523667343	1.0465812819206055	0.9896659265075705	0.024619280137316877	-1.0999260204891388	0.04830202444451705	-0.0756021580960584	3.3309466222800745	-0.08941597474103172	-0.22483438876163042	-1.2478923829692055	1.7316484260343734	-1.9039563547163216	0.9836202879136472	0.957127311114915	0.9011196859497528
0.3945064630187157	-0.6715335572207626	0.3224830022909065	-0.3415391045448059	-0.5061044168134525	0.7807301049842927	0.5881279401167157	-0.3825584104276167	-0.7178767793027934	1.440058592873667	-1.7410045517940849	0.8978054973238052	0.6331109887750711	-1.2431548789704157	-0.2693467167465019	0.863545699224287	1.2531998608910813	0.46587003415820377	-0.07717705367410554	-0.3812803932115038	1.1496801319078156	1.0754542320387972	0.006757151048749058	-1.0239750209197533	-0.07133341989464871	-0.06484986601122425	3.300577815481796	-0.13191488967653472	-0.23634531438781647	-1.2865327464003529	1.689471479185137	-1.8235439985132316	0.9416233636932029	0.8906865586043621	0.7633115316167793
0.3344560503666357	-0.7191136202575729	0.3002581994272997	-0.2026582440664008	-0.5401491966147521	0.7051192469776166	0.5830324049725985	-0.3882592721269554	-0.6541538642211973	1.41526024780645	-1.6373036792946802	0.7916994026863207	0.5978082154701981	-1.2628911049531608	-0.28338624485742214	0.8419525137436127	1.2554820705118408	0.3628342607514137	-0.1960922193628855	-0.3622071176171842	1.3058618851677797	1.1247791392148376	0.00789749108590318	-0.9510563955320936	-0.18639316690456104	-0.03884840029302099	3.210704363968806	-0.1736208598025436	-0.2945365308411446	-1.3132061427365966	1.6751849735325277	-1.7419080990233549	0.9346197308645904	0.8410446649732293	0.6151130713079712
0.2783265872511997	-0.7730975820523567	0.23667270576539315	-0.043125456188434996	-0.5711604810653156	0.6670387451328186	0.6319481791791597	-0.4240693354103217	-0.6650595037671161	1.429972864191029	-1.5336790381435268	0.6644515448629988	0.5755715254923024	-1.272383360018798	-0.23862711515674154	0.8319458732453716	1.2428760534769723	0.2568280044659302	-0.28732172697446795	-0.36311711376249545	1.5004594829624334	1.1599092570453862	0.05079096253597386	-0.8897473945064099	-0.29975827942425326	-0.009124631224254415	3.017704940394672	-0.1991468146007476	-0.3280633947300974	-1.277678160339232	1.6122319975898836	-1.6311128164824944	0.8821782774104042	0.8216309287826478	0.45036480705614484
0.23828586449260905	-0.8186872026054566	0.18754788991298826	0.08186314775581978	-0.5395281807108934	0.7016534364459682	0.6600601435171447	-0.4179233182634278	-0.6569354892832748	1.4105588350157214	-1.4203218380041607	0.5329985022511461	0.5359588392407728	-1.2606199895783727	-0.24568429614793405	0.8182472493426298	1.2255236611312244	0.23755014294656784	-0.38133825848358616	-0.3545900606259579	1.5974526988198028	1.1617973846727305	0.04064237231805605	-0.830066667441532	-0.38347621082665384	0.0033618727332558216	2.811102433910999	-0.19927839620795157	-0.3989748021787886	-1.2634431005714957	1.546425214060529	-1.5277693121058884	0.8229980585811992	0.8819371538587493	0.36195658699532346
0.21732030297664565	-0.8419209096135948	0.11292736795183991	0.17878520376638254	-0.5214499243240043	0.7302582178102689	0.7274061720015824	-0.3682986574236474	-0.6487400381365535	1.4000707682720441	-1.3163627347996771	0.41259208226064015	0.5118516048409495	-1.2030031804920773	-0.1950439179740315	0.7934910923561378	1.224846885102785	0.24194593501440273	-0.498045541300905	-0.3454794884137165	1.7269699945774952	1.1443570633881812	0.07046104443801952	-0.7238631582850321	-0.47206745258109606	0.02232621074762221	2.5909895698414838	-0.24397510331241476	-0.45263195078482604	-1.2162196360292143	1.4386878829471468	-1.4649609832033554	0.7718210706876215	0.8676805670102636	0.27248765803485303
0.21033997085604855	-0.8626791155055586	0.050626794692060814	0.2504677974365891	-0.5242299931247524	0.7915791821767008	0.7453267099976486	-0.35770347911005707	-0.6756308310250859	1.3548627778106794	-1.2605137898862901	0.3622939366793889	0.4784560742872171	-1.1429629475904992	-0.19097860507580383	0.7569141765856261	1.2380558660719625	0.18704170335937795	-0.5619743409433199	-0.35175509835107227	1.836127656109915	1.1283582854775789	0.14279331484037322	-0.619471066596415	-0.5184559001388609	0.01677566190962266	2.3856345600492266	-0.2781621878528793	-0.49098117901995375	-1.130847240565529	1.3431456398896622	-1.4062800928396026	0.724296340286142	0.8688172011695606	0.19549963910255033
0.21115572539134853	-0.8915588062059886	-0.054986751969827365	0.2946527708329943	-0.4984541144564972	0.8549299593553528	0.7841202340067136	-0.292357172383226	-0.6656653883173533	1.3126710076584758	-1.1829872065065383	0.3273088669940303	0.4922971447753298	-1.0410568706933911	-0.16138185847001443	0.7266486933608853	1.2401358405130811	0.1062072686642076	-0.6548578115342132	-0.32687134198672885	1.9450797927659031	1.0525283969275936	0.1878690439334338	-0.5356342435802702	-0.6119376063972556	0.025158373830356018	2.1727914118890004	-0.28215663478327513	-0.5171219990371427	-1.0479578136375645	1.2434506744674656	-1.3898994422921045	0.6757717513299905	0.8979424813981227	0.18928154643014264
0.20843649043568538	-0.9422968022468223	-0.1533189659439642	0.25451193176007203	-0.4907232566683001	0.9806863664942791	0.7872695288463791	-0.24518505479550123	-0.6471174941065959	1.3015143193535084	-1.1465707984347144	0.31984666657036254	0.4633324787449523	-0.9432201314040027	-0.15172135081121366	0.6818940758964656	1.2792909303394708	0.016178798206268042	-0.7083377789077882	-0.27097982235866347	1.9579142804441172	1.0122699149960996	0.23682885007256335	-0.4528541392847261	-0.6673105755565713	0.05218550869175455	1.9654216475668143	-0.2718806955746865	-0.5269458640159035	-0.8682041973972663	1.1823771206681963	-1.3652639746191872	0.6340848164034589	0.9478805769942454	0.20813636951837547
0.20499609273968353	-1.0028679551350255	-0.2570153171492116	0.2052610961408478	-0.4906684064612227	1.1394766466117325	0.7714363810082745	-0.21852538910097766	-0.6347536600326821	1.294818873345618	-1.09871400064532	0.3467280237671409	0.42068766949705133	-0.8606875038936723	-0.17780070722269875	0.6604244030051468	1.3205916708864245	-0.03755554486458572	-0.7646562401931905	-0.23859462267174897	1.924009629682109	0.9463184230604764	0.2749038318241272	-0.42238582589109513	-0.73639187996251	0.06105456291420963	1.7833458735022254	-0.25987795513435186	-0.5123636875811689	-0.696751233502827	1.1313953944044617	-1.3416483461764475	0.6547125312741461	1.0381882602630284	0.25178673989431566
0.1652948157478349	-1.007946323148118	-0.3715299241236735	0.095156178734482	-0.45304172220486566	1.2948377874682682	0.7385216593844796	-0.19821218017019057	-0.6077739242634876	1.3415466398169662	-1.0633675796010649	0.3874107704691559	0.39337718065594973	-0.7633974167933316	-0.20164540529096842	0.6350098987411082	1.327482701090283	-0.05088165696908501	-0.7724179348866963	-0.2962538511649713	1.9512849442043305	0.8426620403129208	0.29567430204303624	-0.36474654313424343	-0.8080068952031503	0.09247885684301096	1.6319806255827793	-0.28835047995380153	-0.49546722105319435	-0.5444784575736517	1.126240803418883	-1.320383967477248	0.695699192056027	1.057261156472411	0.27712212152585164
0.11060397738855192	-0.9833975648740306	-0.46927598398946985	0.025446133429778202	-0.4170579782867353	1.4327264291385418	0.7170711034303615	-0.21161171813793658	-0.6116277769288235	1.3580372884342427	-1.0019622488088271	0.45115602267044	0.39589611319720913	-0.6874360386846123	-0.22838275462394297	0.5806047672975121	1.3669454726356596	-0.09040652666049723	-0.7920326529102539	-0.33121441291025444	2.0287987286154907	0.73929867332056	0.38002908859122886	-0.3259689930211806	-0.8516387166003531	0.13606115058286122	1.5187761435427811	-0.3071346445893972	-0.4845556945292964	-0.40181818805223857	1.141177127206865	-1.3437104933674415	0.7422977705897253	1.0457673799725709	0.31046076737360934
0.042597198425301006	-0.9394146690240719	-0.5939351839565198	-0.035478255423823456	-0.3836128321051798	1.5492249622495193	0.701883786111182	-0.229952840569876	-0.6408374660133102	1.3657435722885853	-0.9794154056935789	0.5354011349172072	0.436163354926174	-0.6012689510129897	-0.27799535647772017	0.5691995436082707	1.4336217370043631	-0.19153248667781253	-0.7440806619395695	-0.4015928891898867	2.0108323002257786	0.6689495915168241	0.4967795059035945	-0.24288961970943884	-0.9145038479528699	0.15717688400395038	1.4742806210465158	-0.29517295406024796	-0.4053222139358367	-0.28224443184102926	1.1413090844323095	-1.334230847314851	0.7818781963379412	0.9981813100662167	0.3200934515335237
-0.016412417357023933	-0.8743638194018075	-0.6790241171154008	-0.0767920093992409	-0.33298534724114953	1.625551316131837	0.6907067014408607	-0.1675898531670449	-0.6261085249756667	1.350634657784805	-1.000136997906187	0.6077825465746838	0.48116880968565195	-0.5496971902322751	-0.359051143987704	0.5144591831968762	1.505793616088573	-0.23781400903828934	-0.6916192857944143	-0.4102641178330096	2.0129470430332725	0.5896923012086449	0.5812106817084609	-0.21419409332198597	-0.9750380293949787	0.17148549839692573	1.506819124622017	-0.2970924891156677	-0.40428380963587907	-0.2109870908471319	1.1893787568102885	-1.3425566610993724	0.8493431900198356	0.9001624315951762	0.3478482142717551
-0.08809685512222225	-0.8164393264289058	-0.763481061030812	-0.13367565531383155	-0.29785964649461444	1.6167506146988337	0.6993383278015916	-0.11984094814458424	-0.5936848637215794	1.3420423534304275	-1.0330436095578417	0.688530770096126	0.5295478093279369	-0.5133863667009143	-0.4014811908582132	0.4567114977297516	1.5944931875867325	-0.312055668095032	-0.6524055612733511	-0.4092344381388296	2.0219097820054754	0.5247853104148295	0.7094347135453009	-0.18754375722672512	-1.0222912419275318	0.1971712878046077	1.5354730182470326	-0.31222703664108004	-0.338233538142476	-0.12846595861230942	1.216491219976327	-1.3312732682501625	0.9345547614803567	0.8375857667480429	0.3358707701830936
-0.1901267873502282	-0.7977324248522737	-0.8008111882936138	-0.18361970366793082	-0.2803076731963097	1.6377581957779896	0.6974439696054573	-0.07480007209475237	-0.5665981141372386	1.3555050915285363	-1.060291417677876	0.7460752109908599	0.5624784434084025	-0.48687364341005324	-0.5135975944411059	0.42183569844183355	1.6624745661851361	-0.4093682918002572	-0.5658300262220354	-0.3705085104311333	1.9395205766534018	0.4267072886549116	0.8179100494163437	-0.20194355448174614	-1.042237542908215	0.24845028310840522	1.61105502133438	-0.2972006030645084	-0.28477095565490096	-0.07200842574914394	1.2502045348121404	-1.280787236208246	1.0607831926285713	0.724105145704535	0.33410960472174783
-0.255791326717364	-0.7993322294936773	-0.8254977549958173	-0.2501854314426345	-0.2440852007243594	1.5949760682184928	0.695274890559302	0.014353853993453842	-0.5178838386289247	1.4102717770381044	-1.0720482511300995	0.7358020187219607	0.614350563322847	-0.4605175275882488	-0.58617069004676	0.4067167417720343	1.7075600316477015	-0.41622538456107305	-0.49519620289214955	-0.3025195625722346	1.9194679935029186	0.32919562280929004	0.8930016494385861	-0.248675936093611	-1.0639496220581313	0.30840591509555876	1.66092772830357	-0.27297714028737885	-0.23919556640870895	-0.08223766541279696	1.2886294251024117	-1.2261313328335468	1.1705482064915764	0.6060092985141432	0.332518202548916
-0.3083204315095006	-0.8014059787289959	-0.7829367587914958	-0.36264080743549965	-0.18467136345170343	1.5207107991249125	0.6917358695295126	0.0943731783312797	-0.5468830013266757	1.4580168840352208	-1.0615885454468637	0.7688837601888864	0.6533982482142016	-0.496485104396254	-0.6738994535224154	0.4146112413394296	1.7303103412551355	-0.374260850617642	-0.44561570633962794	-0.27361970655371287	1.8825554166358422	0.2583681839594244	1.0000704900847754	-0.30288424854115936	-1.0467459245822872	0.3217898098368652	1.6427736511349653	-0.2526871254349125	-0.2388883243418965	-0.12456470496423747	1.3235393783731808	-1.1472744815901375	1.2693145744062568	0.539365093880995	0.3102312778377124
-0.3523529918210609	-0.8068481048911333	-0.7093060254998336	-0.45105007595637375	-0.14486372805052994	1.4762166406759456	0.7411946205185005	0.17507818565687225	-0.5725376293531806	1.4914212110025222	-1.0338571103594614	0.7918985365036717	0.6513069531480774	-0.5160727682348234	-0.7750410783399213	0.42681875984822765	1.7202872882739506	-0.2866365827688652	-0.4082892101630792	-0.24263272874965622	1.8591742576670605	0.1701968012962961	1.111186330652202	-0.40704689869965877	-1.0539745575558737	0.2860366790103414	1.6169000644398779	-0.23050463042988115	-0.27675052156530366	-0.2231719171560223	1.3535231453249594	-1.1100559252378885	1.3648418433648168	0.4730109037650446	0.234364278362914
-0.39168011280235016	-0.8195406420066975	-0.6181049507294668	-0.5415261641651599	-0.12154904325035318	1.4106675028024953	0.8058766044704747	0.19745143518703187	-0.6013961775919798	1.516870018838154	-0.9546599086188445	0.7684771630967678	0.6834212787681115	-0.5561936365369009	-0.8155773971003099	0.49124729323845473	1.6541486741186968	-0.26441063519787605	-0.40562135759998535	-0.25014870735870653	1.8700616675685549	0.10672629376499161	1.1862147891326462	-0.48243026460601157	-1.0625019175551604	0.2553379944101414	1.5774448075632708	-0.18201232279877863	-0.3552057992564712	-0.3333893622350765	1.347069777214601	-1.10089537113166	1.4544920940173143	0.37857520282769075	0.16082048197977455
-0.360412244654576	-0.837561672886638	-0.4982653459536035	-0.6041769510329451	-0.15521991197900026	1.3459922332907888	0.8731908424473651	0.20644489154752263	-0.6974514957085208	1.4938909627031136	-0.8369630083744803	0.798622347384066	0.7278260532362353	-0.5712316384479509	-0.8007099387531614	0.4906039773152916	1.5606923982572303	-0.2876911000432409	-0.4159992576446319	-0.16970178348785991	1.8304339989128304	0.05743969045574421	1.270336324884192	-0.5900131153693393	-1.0413744121829998	0.2095180798967724	1.568788127990684	-0.0923181083654985	-0.4182741602697712	-0.44523400158717197	1.3043506807819625	-1.1302011306685795	1.5080969619457245	0.26305009876728525	0.1404724011878055
-0.3306267080957025	-0.88280824462709	-0.39562752690082403	-0.6772521204944708	-0.20731877688949424	1.278609843476787	0.919308441612019	0.22281991075275923	-0.7178955956633243	1.486661201034139	-0.7958673815445507	0.8147141129228416	0.7336692427653719	-0.5947915432634249	-0.767488209678265	0.545690852612378	1.4794148844395294	-0.2565424362966282	-0.39972111253509207	-0.1120562908403604	1.6909915591797968	0.03321752540108036	1.3527527861882092	-0.7018710120301941	-1.031083670990606	0.1477712916000091	1.61910361732984	-0.0490879951889666	-0.5094897736111232	-0.5678073681606299	1.2642555252973093	-1.1633033795964558	1.5388406591444586	0.22554986929423904	0.15182040097644647
-0.27912088234714416	-0.9018457349550031	-0.2982963101306544	-0.7384588191905828	-0.29654286501062443	1.204338694924701	0.9651010654923216	0.2167570610886747	-0.7368373233024867	1.4190441983031492	-0.7294352743989199	0.8317212197534275	0.6924641548454081	-0.5927517770399838	-0.7418680408403326	0.5692066103291674	1.3656200227365387	-0.15147892052821618	-0.41958709684370027	0.003195376504713665	1.693265467869038	-0.023855589152164392	1.4041641590748783	-0.8547935196848189	-1.0522517217550418	0.07791870531921462	1.6624242821825441	-0.04145339851529131	-0.6109592061101028	-0.6950736951799932	1.211647786976344	-1.237760889352011	1.593211581765981	0.1632304254910088	0.22046620524306718
-0.23363326733865414	-0.9390986289177995	-0.2189241685910789	-0.8121902215473853	-0.4080596577176919	1.1552453696478326	0.9548588760679511	0.1496834435264299	-0.7438482811654703	1.475289500541637	-0.586680436972151	0.8481231036231073	0.6567449574437714	-0.6085777294718155	-0.7372387481690732	0.6307440078084973	1.2775651770877576	-0.057440173757222934	-0.4624058487370689	0.09158488964277148	1.7505984092444216	-0.017066155214896718	1.4305489805198326	-1.018731717132378	-1.0322285667199447	-0.02482277911552052	1.6939022556593677	-0.0013088201397808475	-0.6940016879017994	-0.7876500631256335	1.202687606568902	-1.3091618257333515	1.648763719156836	0.14972908735916407	0.24777817443742184
-0.1745107794583278	-0.988330285485817	-0.130646492983882	-0.8501045250555856	-0.5310577143634843	1.1218288465940272	0.9322835770432907	0.13564231928662246	-0.7731921469384982	1.5264210178314366	-0.4548121529848751	0.863180182433263	0.6630244493313293	-0.6150023205847572	-0.7258110807606395	0.6728952368609593	1.1655899727606607	0.07207395120696028	-0.4782358609588139	0.12300974295201114	1.8081670088427817	0.010704324725857316	1.4282647609797183	-1.150398202465777	-1.0247601210052237	-0.11123498613074571	1.6941163829395651	-0.004127475045246307	-0.7601233824007139	-0.9124512471320914	1.1770600893887633	-1.413775382936419	1.6327174739059962	0.07992194780711648	0.34679480043080624
-0.10488582679388439	-0.9811560637103269	-0.046034293524067696	-0.8488666697234087	-0.6057832193579186	1.0299283128356278	0.8743232762774932	0.08866166640752413	-0.7748467104054944	1.5662349505592204	-0.34606562552232295	0.9084728500362347	0.6277191275313724	-0.5720294276026713	-0.6983454640493959	0.7438075300817348	1.0879617803117392	0.2345682542763119	-0.4305789690682282	0.11966146703511568	1.8052834793734482	0.06518242585197868	1.414655514953781	-1.2670360510117238	-1.0269101464208201	-0.2280757123666366	1.6055978707444265	0.004338844603701425	-0.8359863128495982	-1.0475991402517155	1.1524941111273717	-1.520172582984412	1.595447668146305	0.022542297144278755	0.4668427804471114
-0.0514340611916025	-0.939897274306173	-0.006166734936658696	-0.8579285406908765	-0.6697413962869344	0.9596777229239255	0.8745556776038669	-0.02459706816947811	-0.8222339016626596	1.650256873700776	-0.211342131036914	0.9548289911165015	0.6329486394442247	-0.578083749527008	-0.72612439184369	0.784229328640006	1.0306370137394294	0.2982754758585683	-0.42028030000495586	0.07968942921756529	1.7002625854666473	0.11984083169300253	1.4255652862548072	-1.3408403089994396	-1.059309918443476	-0.296005796452436	1.544925948112886	-0.008115175420097539	-0.8893652811634805	-1.177219032952891	1.1258677062305957	-1.649927603940844	1.4994245888901019	0.007814969267815825	0.5735876923588299
-0.013108081902618673	-0.873125591453174	0.0022297437590205276	-0.8210114875354412	-0.764257971592315	0.9353384963675497	0.882409825139059	-0.0974957003280608	-0.8594392451244828	1.7266718797730398	-0.08989388375541403	0.9795025296542207	0.6709757539941459	-0.5237241915530064	-0.751434074453323	0.8588867917036254	0.970739623284328	0.3521699147673409	-0.4249848979373233	0.0065490740834651786	1.618031000696498	0.17275312252249259	1.3815431802866427	-1.3823866681896049	-1.078095096327628	-0.3603121842048096	1.563062970896342	-0.0231287181622687	-0.905101739567459	-1.2943901473567139	1.107510353399665	-1.780959871980805	1.4345978062595262	-0.06132907918284005	0.6448884013924173
0.031200756636383848	-0.7962459622240642	-0.021701478355678695	-0.7881714284692478	-0.8516404919007583	0.8442139796180432	0.8998657690281068	-0.1708825674936397	-0.9267160918306546	1.7639965284076802	0.054992993931000655	0.9647427266170416	0.7729262610429454	-0.5207790499143378	-0.7507837829779437	0.9040620266465081	0.9091659939619883	0.37211069471746444	-0.43819325657047303	-0.005952435111486795	1.5595499015527785	0.22268294836904548	1.388889467977497	-1.4208191195114488	-1.1105949610997514	-0.35344901311095833	1.5857453031438133	-0.050160639406178355	-0.8934179210106903	-1.3962932166748545	1.0866632477777034	-1.8925600519992396	1.362817763981651	-0.08137853143794234	0.732077368793276
0.06368338760936822	-0.7120602404856722	-0.07190820535270451	-0.7787094657931574	-0.8964601765333693	0.7417960293812627	0.9121626984875674	-0.23414190889644731	-0.9918453209167767	1.8097591706246194	0.19289000661319664	1.0037145632086486	0.865871405862088	-0.49034131354606475	-0.7572120125368386	0.9077426001120388	0.9008594238511611	0.424546298322506	-0.4032942951248574	-0.030631949624633052	1.4521276117213564	0.25004779565592294	1.3489447002089103	-1.473115985007704	-1.1390311914899962	-0.3809492720257405	1.6297307100309708	-0.07098821261940139	-0.8611261025016107	-1.4638370313885691	1.0763306647590118	-1.9192117768289467	1.2768538829531084	-0.10015447434938882	0.804891147874892
0.06484279908069704	-0.6589599975120837	-0.1007501397461826	-0.7538776570322049	-0.8891307014045904	0.6521139057308971	0.8971170905348302	-0.24473768553725198	-1.0722208844834786	1.9398980954739204	0.29736566681573595	0.9658418270671625	0.9627962806047743	-0.43132646037129707	-0.7472804179396823	0.9528857135962975	0.8962604730796139	0.4753878561493033	-0.41588830001249244	-0.024289477369474066	1.3871917952178268	0.2611972216565703	1.3009000545564209	-1.4933183702656152	-1.1676885636509995	-0.37445838704014506	1.6433060006091567	-0.12136173677235548	-0.7941525039473027	-1.5240104772127958	1.0563005025224466	-1.9649915657055677	1.2022926282334407	-0.08224493323455144	0.7940929625040758
0.1033766569990128	-0.6108498809432967	-0.10511513732559359	-0.7689060731939001	-0.8290342579531795	0.5699733752542164	0.8828773337998085	-0.267542927316249	-1.1531677154665476	2.078079689970485	0.48926840776334524	0.9314486298362198	1.048615323469376	-0.3559354405234123	-0.7742928189194344	0.9070382844227589	0.9020626383313161	0.5347804395988357	-0.43890075367648224	-0.009333241726286372	1.3026645053044366	0.27311802045854144	1.1311548590469565	-1.5052461691576222	-1.2096522819291748	-0.3542371441964661	1.6247944129963283	-0.13150777176715026	-0.7071969650269259	-1.5761244000437207	1.0555406567437007	-1.9371365947198942	1.0964129074035056	-0.07740717994745136	0.7325332332473272
0.12489027348511561	-0.619415553281752	-0.12530072888083615	-0.7393987368139674	-0.7139499194596703	0.5284524451795195	0.8434102579492373	-0.28039140591948086	-1.2433157015720282	2.225508191872552	0.6520565567468198	0.8957257311490554	1.103838663449689	-0.25258452154119737	-0.771263038302183	0.8910228228036191	0.9016156374327613	0.5704776638941988	-0.4742418823552642	-0.0929566780337043	1.1592776800472224	0.31528028105972533	1.066917346944035	-1.524467788450432	-1.155129548523365	-0.36405239075248896	1.5476397429407338	-0.07752111579186849	-0.6570949580917773	-1.5636756217463676	1.0727876085091674	-1.825626476141792	0.9634046981877467	-0.03787522243916934	0.6598869479770101
0.1396162220357655	-0.6203363076917583	-0.148062966265185	-0.6832493256375038	-0.5987531891732012	0.49708882879710303	0.8126919806404944	-0.2645901825129077	-1.3289132004878252	2.3285598285354694	0.7506822376227513	0.8709202608384412	1.1319908692472125	-0.1557846465263506	-0.704944567585395	0.8185132497459355	0.8719170133647758	0.6051554178019851	-0.49113300733777765	-0.18360998936445155	0.9678150320030714	0.35001088544092274	1.0615379909656422	-1.4987152594037636	-1.163804426170082	-0.31933455466595795	1.512471074189001	-0.04068443118609444	-0.5600169321437347	-1.5509232874747154	1.0529158708897393	-1.7017968284936393	0.8154504202020499	0.017024366560671588	0.6102527141558459
0.1359488997402492	-0.6269508142654081	-0.23849717619952476	-0.6307564227053094	-0.490532103696636	0.4644218217698044	0.7558435338018592	-0.311874606118786	-1.4206303648948662	2.418092711510666	0.8768487035245345	0.8443450213157394	1.111090661061392	-0.050515562414315096	-0.6499353830394446	0.7541758904495578	0.8654714951522099	0.544847813365176	-0.5259021419628618	-0.26128246135802463	0.8110542548995069	0.36659451809181226	1.0636167950794875	-1.501465221498035	-1.1310967543899184	-0.27836300440587813	1.4969458989088396	0.0558986662833099	-0.5046231577873089	-1.493014205134448	1.0623131714731227	-1.5629811070545432	0.7022545293552745	0.011097675497536855	0.4798864632883525
0.13490834533175622	-0.653807226333223	-0.3801425084569444	-0.5806546291437553	-0.4507759298753397	0.460487028644892	0.6984008842285558	-0.3458296755391742	-1.5762238214399331	2.5071058672326814	0.9934272253682238	0.857941995237589	1.1032756499156804	-0.022622900086699538	-0.6445055661789242	0.6419706126237876	0.8375026767741138	0.47339363990227223	-0.6014080740818155	-0.3134807827210453	0.7547920517713363	0.3880505673466404	1.0257179649565427	-1.5308132924739644	-1.1196630516275956	-0.23005025095698667	1.5247552214826683	0.1448509709318128	-0.4542637817460927	-1.4373321943894053	1.0581014623299723	-1.4164775891899182	0.5310570169496753	0.06013090105020966	0.37714448725145805
0.09988459272225549	-0.6685027828200718	-0.5206181886525446	-0.46601355168838837	-0.4355921839924399	0.45825988363325754	0.6121427082366366	-0.333832616562114	-1.6713345379280073	2.508281707522447	1.0870746885426898	0.8735778791882316	1.0525585589433137	0.004186350541688838	-0.6335715446161154	0.5712088375816159	0.8053733970976455	0.42014082861334634	-0.6402083964568823	-0.38695701925510473	0.7253046405527854	0.37017654744130146	1.0068835825337814	-1.5648224973997469	-1.1062715305410473	-0.23079610595709288	1.582645384403324	0.2149508476368152	-0.3757304928928709	-1.3471298280806043	1.0476273718003115	-1.229895065040123	0.4258211227274894	0.04169203261602185	0.26318476663222895
0.0727539750790305	-0.6557768787948102	-0.6586347611644093	-0.39196267174844635	-0.45059929361525997	0.43389257257395963	0.5066412446376606	-0.3686169675017382	-1.734348451189468	2.541749804585331	1.165761211940947	0.8998947392115803	0.957002112397982	0.022962290231526288	-0.6183364284496335	0.44043028747009066	0.8124841716438238	0.36595917113525	-0.7086179165986066	-0.41538980564555006	0.6894028442997997	0.4080429499496204	1.0176429265380316	-1.6344834627767457	-1.073552000521643	-0.20576174752235982	1.6015138508164806	0.28388616953195667	-0.364012809980041	-1.2606365130253372	1.0597062140845854	-1.0544383262189563	0.3496412248876081	0.017308122916390424	0.1416692851131987
0.07721813355085469	-0.633102508774171	-0.8084533102279764	-0.32037833656887965	-0.455156044293052	0.42789511624790555	0.3596699133855961	-0.4185533568202506	-1.77813206657673	2.6013615950502844	1.1630622876552157	0.9494043373517215	0.8422622376184516	0.10552566807901602	-0.607942747085891	0.3417135728499813	0.8364303589958535	0.2664656909574403	-0.7285387731166206	-0.4313019471363928	0.6776709280451493	0.4274997256410479	0.9848314464644441	-1.6796669384673053	-1.01652267711043	-0.2553130564178502	1.6132801132811394	0.35024670574947153	-0.3924927334277297	-1.1404805558472044	1.0629320935804223	-0.8703066456436481	0.32185113434145474	-0.029350536958130356	0.0741172410059378
0.10932995830703048	-0.6315781368820205	-0.9520230903423931	-0.19467809183980309	-0.4870783999798161	0.4160677502847447	0.20337597256019588	-0.43284739397360894	-1.813971247391582	2.6288097210521846	1.1586112372084272	0.9588613551718034	0.7348136072749215	0.16196282495610087	-0.6022148337108905	0.23716920089539864	0.8499126221253144	0.17671586744365092	-0.7493328597141341	-0.44866545805834057	0.7005197312249786	0.4696710473720109	1.027176730506786	-1.7246455556488303	-0.9394194730310212	-0.343649215731263	1.5994711144620306	0.4078858528570321	-0.3902342887362131	-1.0497546114205705	1.0656865345283764	-0.750289717763623	0.26015167695058317	-0.09653137009902378	-0.006917159905828946
0.1625058604182393	-0.5673235545203966	-1.0912183370619295	-0.09683486247949019	-0.5383410316485119	0.4149051397236259	0.06601051193343509	-0.4641327273630932	-1.7465435083824707	2.608466320181404	1.0398490098464965	0.9787524006554754	0.6186730795970954	0.1847930617951588	-0.6917437978249907	0.10809680872319763	0.8799923242725705	0.09870274169875107	-0.742179862616764	-0.44772938560908593	0.7237108183155563	0.5663266482721265	1.056283337952181	-1.7916912972995003	-0.8749188256916798	-0.4465048679058638	1.5451283899810364	0.5054761260109052	-0.38973038711801883	-0.9976429261029697	1.0944408588586871	-0.5638882490833713	0.25801775767485297	-0.20810369385152488	-0.03259792477204093
0.1906983626804497	-0.4650126248628448	-1.2638915928217318	0.04005708849481263	-0.6251179173526913	0.4288523799524473	-0.05671086756711465	-0.5002567329358847	-1.7156738345506433	2.538496029467007	0.9126841283553926	1.000520423963962	0.5392089640745447	0.16491760870168776	-0.7249392607065908	0.015444259629048213	0.9101613366850078	-0.001612992361634455	-0.6958761583936103	-0.4490516678877337	0.7680425341618475	0.6478297454799037	1.1630576444794736	-1.7569039812254044	-0.8139852057928423	-0.5325297300489036	1.4952125417338604	0.5851052244924622	-0.3929541506719569	-0.8858415453418059	1.069730776661782	-0.4217043496801295	0.29542429194320285	-0.366751711459693	-0.07396819294471087
0.2314880036133138	-0.35226844247153927	-1.392797554158982	0.07974131431223408	-0.7421573403459243	0.44938808723632817	-0.17180318649886958	-0.46226235649070313	-1.6917422701271616	2.4931389888280657	0.7396270193381306	1.018009407661817	0.4892854744714092	0.08330153408084737	-0.7862564633653149	-0.08814446792621375	0.9413130665636548	-0.0697645324703697	-0.6455113259221446	-0.3719000678851391	0.8535084314611041	0.7165648870898705	1.163122113320949	-1.7145253228847355	-0.7927143740276156	-0.5956729677207262	1.4471223338346335	0.6443433633785652	-0.39083732056033293	-0.829673248367665	1.0544054638585063	-0.29757590388576116	0.30670558219993926	-0.5493015747100577	-0.12901458652572143
0.2685897449461924	-0.3135979045014277	-1.4916644674729045	0.12418829507383933	-0.8382150670204991	0.4371682635868286	-0.2524590103591494	-0.4317121279168994	-1.6565604195541543	2.3749602204174414	0.5429954681532561	1.0211603924056751	0.47720254957802866	0.0067666655619125935	-0.8611411822164268	-0.11805689415351608	0.9576182930288276	-0.1940680287049577	-0.5970487162613713	-0.3225175222188508	0.9440189600318714	0.7528370603036143	1.1320298023533693	-1.68154643919739	-0.7496553228549828	-0.704979961682307	1.318417626448302	0.6901512604083482	-0.4095883223693463	-0.7895151050650235	1.0509534770808695	-0.18104075994873786	0.34691609594200523	-0.7291959621525366	-0.18566163279654754
0.30068944663927033	-0.24688198725191576	-1.5448081992924647	0.13618944229932864	-0.9143538945117025	0.45334928939727337	-0.26761825030206376	-0.3610058863375269	-1.5969754661109814	2.2401594346545997	0.399055866531003	1.0186348092165405	0.4354123271867241	-0.05154965688616917	-0.9361282401036822	-0.11463701298924747	0.9950357894068869	-0.206726383558033	-0.5635951561466153	-0.19637931775365963	1.0021888357912805	0.764098750171914	1.1012421382641335	-1.6596116884436831	-0.7554174485330483	-0.8458897795850527	1.2222502856784618	0.7328114692677229	-0.4500239027956422	-0.7908598505727896	1.0359542125443486	-0.06517445210248972	0.4031690784438867	-0.8360773165579738	-0.2487625608329939
0.33573969133192	-0.19469336691317313	-1.5078283771476655	0.09222055508919585	-0.9567256794789678	0.4881845446885359	-0.2826406639004942	-0.26424231507042384	-1.5374300428369911	2.1228890929798547	0.29757736485437547	0.9502879475912362	0.4203892544845621	-0.03291619314435667	-0.9726516296758698	-0.0786924186735329	1.017061692455823	-0.19717040400970837	-0.5455775797186788	-0.08130505358006389	1.0649281631266911	0.8335493680033986	1.1190652447421847	-1.6437888854539087	-0.7852006252338559	-0.9622910687802013	1.1743590456059674	0.7496921225777087	-0.43641782024571246	-0.7642147960719843	1.0342801500197374	-0.0367009815107943	0.515373340881946	-1.0149246110499095	-0.3748017880865864
0.37661189670504047	-0.1328289100836661	-1.447504246525088	-0.00689668909448572	-0.9423191331404188	0.5179953914823362	-0.285234769316354	-0.17525041599189156	-1.5216947766352855	2.017004041666744	0.15608290165000796	0.9352549131781235	0.3975747187312666	0.0804481287985235	-0.9653190501259123	-0.06753098693355901	1.0144289515252483	-0.18993947778971104	-0.5444448141298915	0.0962097488976252	1.072177937245328	0.936855132099307	1.1165402151177364	-1.60521279905173	-0.7758007544118585	-1.0416178485006165	1.069071019658723	0.7982483032366401	-0.4667879904771951	-0.7842785780489241	1.0255618215745559	0.018739295724787292	0.6095812301936883	-1.1482105630155117	-0.4663969295165253
0.4043441692086967	-0.10219102698030902	-1.3651590554829585	-0.10979862668956346	-0.9137779673373899	0.6030286053274534	-0.2602916827706834	-0.13543712481476355	-1.5458782047081339	1.872718891107653	0.035864392669762726	0.9328738930491693	0.3991008202806861	0.19919915686759368	-0.9850377559291446	-0.024195356607524032	0.9919641640559836	-0.18456976937453579	-0.48596982185554394	0.2805387445502231	1.0785319783216825	0.9969813178415606	1.1196574732173057	-1.5528506714875971	-0.8019399978099078	-1.0983597171724244	0.9570376685633099	0.846500651155256	-0.4880110902786944	-0.7714330140554352	1.0064594467927597	0.05370525025286608	0.6598340846888248	-1.2646998747436875	-0.5004378091503902
0.3790481219429624	-0.10434726896592528	-1.2305574639585217	-0.21645537684907099	-0.8734932792326445	0.6835495007838615	-0.20526918095594066	-0.09112740462099729	-1.5551644061659595	1.7524004245922717	0.0018570863784699034	0.9533356344767935	0.3358345317543271	0.29047283333404783	-0.9712054333921298	0.004682175753042373	0.9801930034274546	-0.14885395018262643	-0.47275855481809825	0.405273087441402	1.103915073210893	1.0467957613796923	1.0877422364497182	-1.5088004730690145	-0.8757314604652278	-1.1366106674812084	0.8790827688579153	0.8556876952422823	-0.465290570223713	-0.8127166265600841	1.00936886628067	0.05987765636321592	0.6952626492271781	-1.3583774807384168	-0.5590152535609101
0.3176320908968173	-0.10018758358872355	-1.0741292601117425	-0.3746785403667155	-0.8343688124572644	0.7788508900831574	-0.14249182989213982	-0.047694233796409094	-1.5390586858073376	1.6487104050446129	-0.07038633478923217	1.0001724432370414	0.2937386428626192	0.42766576534536843	-0.972717226272301	0.06579299654121866	0.9270504710051751	-0.11470411160911839	-0.4751169375706851	0.5689675215054566	1.0992699019435748	1.0648044626231115	1.029634952714137	-1.480112672773903	-0.9515128162549891	-1.1229659772579235	0.8066289505753289	0.8640544279123574	-0.47615918137274776	-0.8710031028143448	1.000389324235725	0.02480482048823409	0.7419365622456218	-1.460767631968345	-0.5411824048302397
0.22492013638266556	-0.18285023617325286	-0.9554282018486189	-0.5168127926324545	-0.7824075378967272	0.8765489990109477	-0.05205419402158631	0.0179239528166709	-1.5715677322268609	1.5187325030963024	-0.04343484915142848	1.0798629155689867	0.2765602568978168	0.5506779843839563	-0.9242123887310632	0.1774355287356976	0.9053159007000243	-0.09841048904433274	-0.44980710440262717	0.6447065387621514	1.0685609312151054	1.0550172656915913	0.9824312462144208	-1.4707488829809665	-0.992610192297429	-1.0676236812603592	0.7823939113066729	0.8318245418529037	-0.5219357864655009	-0.8783965926748483	0.9851534005860307	0.013837575269066465	0.7763010223035478	-1.5196588761266432	-0.5199553131922671
0.1122856185153416	-0.26227987054146223	-0.8447113255819444	-0.6719077706110992	-0.760623638706272	0.9236791674738912	0.037227284670487186	0.09970511147018399	-1.562819141069926	1.4145515434376013	0.010520217528313391	1.1160941224291996	0.2537487793386223	0.6552263056501699	-0.8872128872362468	0.27751036715125993	0.8673707607255068	-0.11358356517050236	-0.4677721783445608	0.7046292747423332	1.0818180583948531	1.0303474572904385	0.9483379738809143	-1.5383194721317819	-1.0444682296789212	-1.0339479348045042	0.7577456506023081	0.7595593166732257	-0.5675215197331808	-0.8988895297073446	1.004115748815647	0.027313484573230552	0.8240813169683179	-1.6077442668074222	-0.44808774628662096
-0.015464349158849778	-0.3833234161484976	-0.741461273809458	-0.7845246360831941	-0.6816481723278685	0.9462062284534951	0.12040345996911697	0.11317345706759221	-1.531784569960934	1.2733037529840996	0.13378176722526688	1.162372551874379	0.24513807705771043	0.7773486257763548	-0.8475499308014827	0.408390552534376	0.8330725927401268	-0.1580196995823233	-0.44718919322865824	0.769671774679051	1.039612829634709	1.0587270334355634	0.905585019223361	-1.60472071720683	-1.1127909314359747	-1.0381482088995089	0.7492077832462556	0.6775459791223701	-0.6129323897804702	-0.9146349109688285	1.0112969274776098	-0.03012866130500428	0.9112582785370096	-1.6273664315964662	-0.36634891243336265
-0.12455341341758944	-0.42899281471339856	-0.6514986257552976	-0.9348263504062656	-0.6130089950570631	0.9756489782365538	0.21801354299046155	0.10257684276868737	-1.5503428549590195	1.1534666308657138	0.2830437799282201	1.202370723261589	0.26000395858307623	0.8981962716508682	-0.8474251911627547	0.5217716121689536	0.8200309253075229	-0.18670551421334325	-0.3827262784861427	0.8238774917812691	0.9575397153613873	1.0982688623754386	0.8458072340366117	-1.6776758659401012	-1.1917150199585218	-1.0388568631753892	0.763487167273516	0.5762641725139963	-0.6311834305509032	-0.9003871719589227	1.013607507988467	-0.09603844775223654	1.0020689537246306	-1.65551931904775	-0.25880358467622705
-0.2108482158976382	-0.5223632195960952	-0.545779710966676	-1.0165009709795878	-0.5420898620176661	1.0074071466389212	0.30674364711963464	0.06828359880668902	-1.5952028203814677	1.0488881066483937	0.3408830608226136	1.2388212020768898	0.31942365056909255	0.9949254767776201	-0.8826386906311624	0.6250268470514782	0.7693713874512971	-0.2709369392656006	-0.2869164475693083	0.7882805751939304	0.9432165630988848	1.1681395871330442	0.7859584067147465	-1.726317552268565	-1.2521774187582408	-1.0152750619546518	0.7630572704389958	0.4482799534082531	-0.6329585385240883	-0.8694400505899275	1.0069907549983597	-0.17097289678330282	1.078263306409468	-1.753480760324863	-0.09814077193357389
-0.30604865243222346	-0.5685623115488722	-0.5026340094657564	-1.125638014755437	-0.47713252813854207	1.0096385824803942	0.38916651455142337	0.0347709923613919	-1.6112712694377174	0.9888764379374246	0.37623576677112863	1.2719237154934762	0.377978893022536	1.0336284026304519	-0.9361409440206436	0.7366223752582419	0.7383052165649884	-0.38136186832805186	-0.18805468224989444	0.765162928813231	0.8570699612276874	1.1622480876214825	0.7253661019592799	-1.6904912055428483	-1.2454149987924432	-0.9877637599463215	0.7188970876862614	0.3510959000318598	-0.6347237950482372	-0.8604228718939237	1.0412745807277204	-0.19415372564517197	1.1502458037666858	-1.7292896073023591	0.11802085946740606
-0.39133979289895415	-0.6704014398271114	-0.47913709281775907	-1.194973495394096	-0.43482581968814804	1.0254320033287223	0.46304770495615627	0.06572563029944631	-1.6073504413714506	0.9700742938375122	0.42372335630645425	1.2728342470068537	0.4881283165165365	1.0099693744992693	-1.0028019655450944	0.8279039023650583	0.7353938227729321	-0.44201300829409507	-0.07420494799968155	0.6968027497376553	0.8020010386226787	1.164335677780977	0.6554509074742763	-1.6552219451934989	-1.2508389631772312	-0.9702082306480756	0.7007020168289111	0.25149875113637493	-0.6186493087992091	-0.8110678029915774	1.0579243548481094	-0.2603548795036569	1.1639919055359982	-1.6827432054091989	0.3234878192301093
-0.447155842930511	-0.7889976066554661	-0.46880983100646273	-1.2140917379106022	-0.380755926531297	1.0081820500753085	0.48506504751123386	0.11377525457989288	-1.5943839811626739	0.9590588524949419	0.4620005739787856	1.2477173143244462	0.5985684213598452	0.9559833406926408	-1.0387052251612228	0.9212347227225754	0.6873690223365652	-0.5195918153215314	0.0425697289951746	0.6735630069505314	0.701036556750712	1.1479915178456779	0.5566926061322215	-1.6435900790505413	-1.2640407898527144	-0.9546798006036147	0.6841663376465076	0.1726179391761203	-0.6453867571986447	-0.7685694445032907	1.095968510569671	-0.3169946858623872	1.2422551241830746	-1.6159921347134798	0.46744261286415806
-0.4947239031777963	-0.8996908587433996	-0.48200494980712427	-1.2168997125941443	-0.32171293243835575	1.0137933521483826	0.5226177173086395	0.16233653837778136	-1.6007438206675402	0.945344365724355	0.4780359217228221	1.2244162752807588	0.7381106580583754	0.9181743057073058	-1.1252640279609678	1.024890421658751	0.669174039001296	-0.5211544087654685	0.13517677123298039	0.6018059314247888	0.5725720737622894	1.136746302758795	0.47284676948510296	-1.5708706346646655	-1.2408680058855064	-0.9180202270029764	0.6738418023707893	0.13290740681775687	-0.6754786239948584	-0.6712199385509656	1.0866417928619116	-0.336800075889552	1.276828313504397	-1.5674604460003636	0.6333512422761995
-0.48986904390456376	-1.001776918962927	-0.5335839649446941	-1.1822076826292738	-0.24998495407411844	0.993488108400029	0.5575893610679621	0.24871255087471092	-1.5914994082457083	0.9409896796914822	0.50503567924886	1.1722923467967203	0.8395604877629259	0.8981561862802592	-1.2269449720651207	1.1227446689137628	0.7217211535419837	-0.5014854322845579	0.1917874669029422	0.5383710341726601	0.49721359627897116	1.1099224166874309	0.3713171928260634	-1.538502615638858	-1.2455683586374493	-0.8627078254404722	0.6662271141485796	0.08729567236227309	-0.7136979362458229	-0.5528839001268544	1.1006836033012524	-0.32661137585077216	1.3233113183903653	-1.4700488920476917	0.7098197746777307
-0.4625188393052782	-1.0811328855821443	-0.5744026113667073	-1.1552154703007982	-0.1629781158492513	0.9493748019643127	0.5582007561091115	0.3200299837036501	-1.5408550496383593	0.9672354773361118	0.5468477373705044	1.1331537862031822	0.9107944932604444	0.8833970070788236	-1.3323667672420145	1.1525824034481844	0.7729417387257853	-0.45895102351910505	0.19323094859246037	0.507859287560038	0.4381424243979176	1.0911563462068918	0.32331856022905836	-1.4893879871033373	-1.2892002318424938	-0.8610515287278309	0.6280002783177785	0.043551439426139024	-0.727286163044375	-0.4037150026808298	1.1095669257448673	-0.3426605643265621	1.3321147812628755	-1.4368771005163952	0.7735616542226073
-0.4232632124934687	-1.1861504011162425	-0.6050348819435442	-1.0977411277043703	-0.059755557633582035	0.963149151377784	0.5926073426710861	0.40906388535263727	-1.50094821441456	1.0118938817995717	0.532939698285188	1.1492152546329526	0.9408860018772671	0.8676585091708879	-1.463468375339164	1.1544188455276003	0.8346852726700649	-0.4603525671861933	0.16913528680053902	0.4646611429084488	0.3706169944513502	1.0490309185098747	0.25131343759481806	-1.4390665019724949	-1.2927623087559366	-0.8156030637247221	0.6065872344760797	0.02674854848973507	-0.758155062883308	-0.27432148666102835	1.129523367561707	-0.36245209874752277	1.341862816163698	-1.3587800184133085	0.7946522575830516
-0.3637965572323515	-1.215414445837811	-0.6942279475420761	-1.0501439632342187	0.0010456180123202346	0.9779103211620044	0.6135239706928459	0.4959706140887895	-1.455973046784778	1.0762702608984938	0.49705313392917105	1.1398725971615666	0.9550621077231343	0.8406853844868787	-1.5751455387877522	1.125478651518503	0.8905657991976856	-0.4518433627991847	0.12781663124977352	0.3724520471894107	0.3168248680984253	0.937633153651702	0.18600738604681716	-1.4085719081587054	-1.2672854573915493	-0.7194367989309071	0.5638054250296782	-0.009494085258460756	-0.8099626019328252	-0.1224726449229874	1.1116775673258619	-0.38415771855220904	1.277009539495229	-1.3188320876292166	0.7874346807526292
-0.3073808622166139	-1.2815240686881166	-0.7987463242367291	-1.0057163683595263	0.0577992202417239	0.9713378476643568	0.5688249911369827	0.5929845733285984	-1.4284385897986032	1.1481721639795415	0.4626802039299653	1.1605039394679415	0.9270679086208347	0.8491323737478697	-1.634619634237899	1.071411229464219	0.9334387871409933	-0.3784208538671932	0.01963149280003542	0.2863734265722338	0.2216368560410454	0.8388044702442403	0.133493216742442	-1.386613709885364	-1.254727904396326	-0.6300461915032336	0.5606723449847347	-0.036069385675635716	-0.8414028858158499	-0.009111046120949217	1.103937041921223	-0.39854736511749633	1.1958261166075637	-1.3403838522080933	0.7728764191404792
-0.2562539236635025	-1.2967071472435079	-0.9328531685027663	-0.9824212234004213	0.1243777496057947	0.9350027941004655	0.5061259718837787	0.6846683884278739	-1.418237547282539	1.2064134672872093	0.4595176783413903	1.1837768287214616	0.8687058420947761	0.8632161571377537	-1.674970949791545	1.0079454902883298	0.9911450620287632	-0.3277918585194977	-0.13745724713248234	0.2685636307551108	0.08404026921984045	0.7053505033796378	0.10737897481744463	-1.342332314006586	-1.2205179203458485	-0.552814476257805	0.5425744209583416	-0.06882784877679744	-0.9040334730626096	0.07779486639127713	1.0603773922024924	-0.4228067996316295	1.1030030925992418	-1.2863382635916454	0.7452180126511573
-0.22588060996116469	-1.3707371835511082	-1.0865581331141214	-0.9105926168798518	0.15404947114314047	0.8864193113548158	0.4806930571978197	0.7460434837501884	-1.3345216844198604	1.193155673183267	0.4402887389420931	1.2107211175986674	0.8625853763004747	0.8400665638912084	-1.6988472664094805	0.9014728386477255	1.0198021036184077	-0.23973410146537186	-0.2887930286969572	0.23948942397527215	0.02259553303662374	0.5965362784401024	0.059514045541279606	-1.3715573762274904	-1.2539983924259954	-0.4834735533114138	0.5982987401295304	-0.11744811378871126	-0.9930179179119634	0.16979820717462302	0.9805121801673836	-0.44360612956352774	0.9779639956760622	-1.3139448877950521	0.6719101907551431
-0.2052063209875279	-1.377342192742401	-1.2849942383066446	-0.8853355101743382	0.18650364607074593	0.8593361042245758	0.4668792423991196	0.7423648483702693	-1.2683831936428223	1.1543743367053094	0.412869828485546	1.2508734176614833	0.8205066642656351	0.7849435598592298	-1.6968123798118793	0.7913921038603772	1.0845986709092668	-0.13934974601539177	-0.4470453075456044	0.20744253308115906	0.04404414004701943	0.5077554465415727	0.01729997455276367	-1.3848069315847464	-1.3207252802719702	-0.4381043643344137	0.6116338165346809	-0.1775409308449523	-1.088999970154744	0.2936074418574982	0.9507324722487652	-0.45780113150703217	0.9633535983574719	-1.3276368258365085	0.5710365506472524
-0.21696483081698323	-1.3999317587028772	-1.457709149599215	-0.8742557654461987	0.24275648450282378	0.8344325875712038	0.47083601613048637	0.7052759803314458	-1.1732024522836242	1.080690017562812	0.39599043960664143	1.2499897849463681	0.7423376939448937	0.741867969226259	-1.6979274540555722	0.7142730704849387	1.1903924446983243	-0.05417924412456408	-0.5794906960638558	0.1787357056670803	0.20171193088157305	0.47773780641560437	0.022619349226685886	-1.4094733593475186	-1.3925122025648153	-0.42265858459464534	0.6720745575008753	-0.22098726927760098	-1.0939638690377893	0.40958081537894564	0.9088996252248579	-0.5021171355402395	0.8742735327377475	-1.3327025777355135	0.5051985282470609
-0.23449883171188723	-1.343948879481463	-1.6358690905508908	-0.847464286414833	0.3052593180984621	0.7609123648897148	0.47245840729752564	0.6325584319043179	-1.096823388821339	1.0136976324942817	0.39250530486402546	1.2451670156168473	0.6841117170563337	0.6597116909592141	-1.640031114321968	0.6175760824910678	1.245918147222463	-0.0025266308287235028	-0.6356642510076707	0.1587690186893223	0.3774448174995243	0.44492592568438194	-0.012153247722680682	-1.4549447841583767	-1.4741892791861764	-0.462186389806288	0.6756264806121873	-0.28717832272152244	-1.0895651970431883	0.5168049151330579	0.8968178969696101	-0.5390904010332159	0.819167171045177	-1.2632980642504694	0.3837647479077405
-0.27969322810739583	-1.2491312416227882	-1.7361892059460107	-0.815237884619941	0.38777709451972964	0.711511427978441	0.4214562093644327	0.4762433529823918	-1.0879432186726945	0.9614495881177343	0.37616073027159735	1.2295210131510164	0.5934862634327647	0.5631178008271969	-1.6057002085071566	0.5138250113476279	1.284868783010662	-0.009729422762868941	-0.6696933491293692	0.11677577661041902	0.48950493842410625	0.44748187034414677	-0.019361875475560696	-1.445169310705685	-1.5305239170092926	-0.5428110788124634	0.6882380089363165	-0.35166456331598234	-1.0746057716819286	0.6530859595837685	0.8499522013672532	-0.6108565125742473	0.771109239178198	-1.2530912503736258	0.31096695106002686
-0.34531351829422413	-1.135193750959731	-1.8469697421225866	-0.8070201934088115	0.45041789033113544	0.665211841577176	0.38113465553580206	0.34206123538129984	-1.1335141624237377	0.9177349245662132	0.33305584583635245	1.2223862237850098	0.5277343766808482	0.46734051731206455	-1.5544543697983557	0.4719037173696371	1.2836610278467673	-0.032498493390218465	-0.6714546466392852	0.05464404773521827	0.6088574837424343	0.40731827138591115	-0.02956710346685685	-1.3738727315801564	-1.5533765285170216	-0.6178244708114833	0.7379177486957704	-0.3909020126181063	-1.058140921764847	0.6822321810619971	0.8063625812196926	-0.6815700643381402	0.7592185534939488	-1.1419482294273213	0.24073583704813778
-0.435969241792979	-1.0008864763312122	-1.919039784672767	-0.7947259664036381	0.47825088418092376	0.5940833999833621	0.33922550919266536	0.20000537096885002	-1.196057101955216	0.8328600057678897	0.2917637858770734	1.1937691209396548	0.474854479870294	0.38701906443542444	-1.4835884726833373	0.5082157861328489	1.256516991580416	0.036508964967701896	-0.6621269026332923	0.04083552558006464	0.6816261159877414	0.3711984310617643	-0.0457098485532787	-1.298082440584558	-1.5996449603321097	-0.7577058866842467	0.7624494079372311	-0.45833496587829103	-1.0404852779455307	0.7302421464544452	0.7394768337725044	-0.7603857351211842	0.7209442076329537	-0.9856701811075173	0.20503843083473447
-0.535458275704052	-0.9307001063064491	-1.9095632387746844	-0.739305244593395	0.4979889775588136	0.4828411845063794	0.36312876638507285	0.056984524424925465	-1.291729146845691	0.7631279517915723	0.24327347929703977	1.189474393360117	0.4236220016400517	0.31936468693476716	-1.402263382353788	0.5032092413357587	1.2307019017281944	0.11509583659115427	-0.6647184775093816	0.015453208889487164	0.7349183378479918	0.374381417669943	-0.03478326478967146	-1.2433467052727503	-1.6776833419991135	-0.8857226140033866	0.8249608102344472	-0.44720061332746647	-0.9997729333728775	0.7357408354483485	0.6788162491289228	-0.7967728751649448	0.7178448154044477	-0.7363906380523707	0.23481176633638948
-0.6497737200754993	-0.8616926303846382	-1.9013475981265107	-0.7246732537787312	0.49008108840311315	0.37299645144288956	0.45372006485290706	-0.08761918479829864	-1.3537339113595763	0.6782052005506407	0.1663213982988039	1.173537035194389	0.37216008749436597	0.2632085035098712	-1.3322210840310469	0.4743727909565398	1.1930606825315913	0.1471046352735293	-0.6675529903803974	0.035420986013731254	0.8647178980713157	0.37093636436023114	-0.006722759104333109	-1.162372048282825	-1.7458070268118742	-1.0024173817755613	0.8475017805783551	-0.3778519922621819	-0.993536966133051	0.7341317650332313	0.6297423537853354	-0.8485410170752603	0.7231724024492738	-0.44078328679532525	0.20968056017225978
-0.7614718844519374	-0.8176246921994812	-1.8117583483714614	-0.7466164279011384	0.47143448160780477	0.27815685248874716	0.5345312807140784	-0.20080747831234352	-1.4148594119674873	0.6180679887260487	0.058697550692313596	1.144476049584799	0.3113350024091971	0.24272436938666728	-1.2770477556005395	0.4519240460846888	1.1588358770676943	0.2352751368490918	-0.6499990693554676	0.003571702339300986	0.9925525941169587	0.3353337733340587	0.044907491819619325	-1.0768217301661163	-1.8006874185285864	-1.0807347223539048	0.8663817302775119	-0.34541083387991023	-0.9636101111081914	0.7381604599818645	0.6074963117071518	-0.8885943105527622	0.7548312476022871	-0.13083192889171139	0.18068858969321003
-0.8577239010018751	-0.7616333367744323	-1.7035408918776749	-0.8058643729172349	0.5195879525299332	0.20337075327468201	0.6327068787160808	-0.32243292747596614	-1.5120640979888635	0.5696933785328746	-0.05930618670300469	1.1272048994036215	0.2134773784656804	0.27957005348587655	-1.1684822737334302	0.43528041771679	1.141025597397563	0.27585977739159956	-0.6453848422308408	-0.026293936254038676	1.0891698995667851	0.26707948940668713	0.13329026630128862	-0.9734429096348831	-1.792094397271186	-1.1901012820928067	0.8390303495271144	-0.25553404296648835	-0.8890937505994232	0.7636150455185985	0.602416860393472	-0.9111323125615609	0.7883002039704523	0.12029020959810718	0.1828358347824943
-0.9248205888572454	-0.7647877284315034	-1.5357816631023058	-0.8539661204013539	0.5942092839658241	0.06314234763389462	0.7028011838617791	-0.4312528519470831	-1.6318540638146835	0.519738617265958	-0.1541661823571766	1.10101583564274	0.1060050471178664	0.28850797952574714	-1.0777730060103239	0.44598219634470393	1.0565066164505068	0.24483789074634413	-0.6479385558730995	-0.052149376519510814	1.1022230471699246	0.18172582391233177	0.2180942237012736	-0.8782918003308264	-1.729133824362068	-1.2608772494684757	0.8308208106673647	-0.19842384271965513	-0.7933191945019649	0.7006023295369258	0.5857285433712628	-0.9486147715825695	0.7965030029231461	0.3034415811659158	0.19932519775262963
-0.9750643048386365	-0.7681786301235588	-1.3777321072054165	-0.9039349625257131	0.6519559538426863	-0.05043699090999889	0.8121310282334806	-0.4541747675328992	-1.7219004009136931	0.5190118758772543	-0.2554124054428949	1.1057305692574477	0.04801419438577775	0.2939577966195264	-0.9750554888892342	0.4461707703904076	0.9719244246223951	0.28092484748306634	-0.6636245063954461	-0.13998894709363205	1.021602051140082	0.0658943423439404	0.31327001680444616	-0.7470635366137526	-1.6803159286746552	-1.3277240004998694	0.808486324712533	-0.15719652406769638	-0.6973863379328079	0.6488018823227033	0.5463664624872436	-0.9722702215704503	0.8142904058719853	0.4959800181703061	0.19921380413948592
-1.0090025647589083	-0.8149973758465652	-1.2087058267060788	-0.9936265410130553	0.6470468603092623	-0.09818575400805477	0.8648820601353598	-0.3743125639215895	-1.835930821089527	0.5273825533336024	-0.3442718708319071	1.1531366445134776	-0.016010934036863267	0.35514708001671513	-0.9138659681784759	0.4387601266480087	0.8954924821448843	0.2722911471530128	-0.7326552756343809	-0.19094028622960996	0.8954814016578811	-0.04396585470002937	0.41972577140915546	-0.6564304681762978	-1.6182150205461663	-1.3516087617415873	0.794285327692566	-0.11240014017117025	-0.6405779570663599	0.5423497992491727	0.5123708019089446	-1.0110318328208425	0.848651590800627	0.5409261692803646	0.2751424055366384
-1.040130443430699	-0.9086203186475693	-1.094471850175817	-1.1350848536899651	0.6374897230415211	-0.12139699802173778	0.9658436256243709	-0.218910053667152	-1.8921782988202378	0.5160169414921454	-0.4147301880139163	1.2239902278042682	-0.028685563421911565	0.366023001991017	-0.8250637846769864	0.4142312506849664	0.782946320555509	0.3080070354709315	-0.7858801138138691	-0.26542948687839873	0.834020191805904	-0.16566718321012042	0.528475352675453	-0.5940411604359737	-1.5268826892271374	-1.3536562962957563	0.795939628317724	-0.04399535007541185	-0.5617828659550049	0.35630429554158816	0.48352214714909225	-1.0344299548915608	0.8761549414989641	0.5949551401798876	0.38389530613720124
-1.0638836714032343	-1.0075330344691276	-0.9841953248721158	-1.265328682850265	0.6247860896998189	-0.15904749741910584	1.0518072434895602	-0.07473904271887863	-1.8778892720939324	0.5073082708390004	-0.4957485781715293	1.2338715355089092	-0.09022823336493921	0.3798033169546865	-0.739330186376429	0.37431023062748003	0.7574463666268161	0.3181949649977774	-0.8784683140335898	-0.2833149461292895	0.7635717499795313	-0.2471717866836276	0.5893966318162087	-0.5521008290674346	-1.468423526959218	-1.3374825703303173	0.7412645328195031	-0.00539364080064261	-0.5102825689723002	0.2653590748091955	0.5014360192759478	-1.0805558674693403	0.8586332277160758	0.6220075281669775	0.478498240058678
-1.06235233711718	-1.1390314372535886	-0.8891106882740601	-1.4289322778322884	0.6572324507970768	-0.16957433329060972	1.1084306084482793	0.07132561403042699	-1.9163967393286483	0.5072914661621164	-0.5150716716498577	1.2471032359770806	-0.14621097391045296	0.4205554668937966	-0.6559778464688769	0.2855290862281433	0.7185875790139057	0.2518768540380603	-0.9382781953634485	-0.3628993315651786	0.6865968116165796	-0.24700568558384578	0.6580369865634116	-0.4809242033785955	-1.4189906146308355	-1.3182785191034736	0.6908978171605125	0.046533228897567676	-0.47118339917930213	0.11013606297845631	0.5287098689767027	-1.1611939767946837	0.8933263531833806	0.5637842013193485	0.5470661788817248
-1.067314498259948	-1.242796769150084	-0.8357044142053898	-1.6368305620813288	0.6714419407942167	-0.15804885785540282	1.0953061135828284	0.23090761937600535	-1.91782151956935	0.4954735406118459	-0.5219970148232677	1.2269653679476538	-0.21737914668295497	0.43278975906440936	-0.6221373750858694	0.20756856985362768	0.68021022086294	0.1953505252701518	-0.9935322657313315	-0.39662587365190044	0.597484393060486	-0.24122286079112848	0.7223320149856881	-0.3876717906322297	-1.374165894661079	-1.316630309504794	0.6274111566903613	0.024496342206844234	-0.43406929636707103	0.0058658537310042665	0.5853420653405829	-1.2418683105366342	0.9310567541130311	0.43229289206803506	0.5945094721861149
-1.0532520640943261	-1.3054266687713867	-0.7951012456025468	-1.7750876827940574	0.7057232969759578	-0.13138850178952802	1.0436609844250984	0.38090885036738265	-1.9313046955610211	0.4896956543164028	-0.5220629704725382	1.1881029875287892	-0.30600596852166306	0.44161492772655925	-0.605715131551599	0.16078347933675446	0.66864556877126	0.1653920040284837	-1.0499254217379548	-0.4976041077037851	0.5116668936925498	-0.23763288824345613	0.7638933073518938	-0.2917572708264667	-1.3131834602628454	-1.2932409815963553	0.5529855040804701	-0.0629960226145174	-0.3813338739614699	-0.07489487760421715	0.6424682421539157	-1.3179887461680528	0.9434497000811459	0.28129724471204903	0.6407016186845658
-1.039049895675102	-1.3508276023918144	-0.8147339618161421	-1.9132531444670093	0.7466950536491869	-0.14175749642052887	0.9963396694826736	0.48842747297977807	-1.9598166771594259	0.537504180702801	-0.516306189345987	1.1671526715050502	-0.33270395205421927	0.3906441097241654	-0.5973529667832984	0.12139072705149623	0.6520750461029393	0.12798446400695815	-1.0773515561190419	-0.5693533341748294	0.46017335446703644	-0.1904879476798526	0.7745749095178948	-0.25548402818984245	-1.30836648230362	-1.3246196530477703	0.44810240608460117	-0.09994263328232864	-0.2877680743094527	-0.15586031903345804	0.7119078550917167	-1.3557431414448822	0.9616341554828626	0.11259727620604705	0.6463138568341928
-1.0211639112139888	-1.3577727103238906	-0.7916456100795533	-2.03022657784852	0.8270822156114374	-0.14049221243112092	0.8705343055611637	0.6591444076191071	-2.0175295947334257	0.5943600869645043	-0.5042821877202691	1.1408191345863887	-0.34273110790294953	0.2984139178269996	-0.6050604293380998	0.10468297978742572	0.6453420914428668	0.14803308053184544	-1.1040387053695393	-0.5532864645594163	0.4212107828550427	-0.09226421236215558	0.7436854857867226	-0.19892751044974016	-1.3126072995028804	-1.3201449692327305	0.3635671034518627	-0.1725153809395135	-0.2517043822506913	-0.22324896219814888	0.7862754822883468	-1.4506481220095688	0.9992010603959217	0.00634989654053732	0.68202475205301
-1.018268732329417	-1.3793854747113081	-0.7609404598817257	-2.1267646283119404	0.8422380715585351	-0.10505097958772472	0.7659357534143056	0.7815010664882444	-2.075895889532353	0.7056628686864586	-0.49631206882725404	1.1305127143902243	-0.34816220577696516	0.3001971548746562	-0.6366637743468989	0.10671202659750793	0.6593186766176149	0.30834645800260285	-1.1300841037533054	-0.5383798015107658	0.4171814135671073	0.021694380751701225	0.7614011441956484	-0.16516390161078867	-1.3642185013025234	-1.3194842241354254	0.2788937866282005	-0.2321771739283109	-0.2342189837850292	-0.23811731282037454	0.8642371164131648	-1.46740250088905	1.0006524049637542	-0.03839947605132983	0.6869600658821383
-1.0395657639127165	-1.3872451889691484	-0.7649123992257125	-2.2050079927312436	0.8346831527820229	-0.10235388654611217	0.5821026928509981	0.8824712370693029	-2.1802346416578824	0.8305761722446803	-0.5010646990906349	1.112126684539083	-0.3522631013507933	0.31247052521490054	-0.6713394115590041	0.08542406938640273	0.6830775565355452	0.4718744022914715	-1.1786386258414805	-0.42620343740251015	0.44405842706000415	0.12870008656123705	0.6954356143222032	-0.14027183683306596	-1.363936954466976	-1.314149517580415	0.21044525386212362	-0.2539412134294392	-0.24985144783012067	-0.29261127857411295	0.9663791289013094	-1.4672752691205333	1.0194219950937473	-0.1270308648036536	0.7041499301642256
-1.0342612857514202	-1.4103162638103728	-0.7613496394405401	-2.3023425602503185	0.8406782804155786	-0.127032798689939	0.3875919383423281	0.8755035371587961	-2.220492165954007	0.9481981944037706	-0.49454225890515974	1.015794149579108	-0.3407690317315767	0.3011836898076715	-0.7231782219711727	0.0848398060984656	0.7071792911894829	0.6467036196156153	-1.2208417930562407	-0.32817274141929165	0.4556955391705263	0.22771399358262395	0.651768213391646	-0.11146990108292129	-1.3564708113229809	-1.329791892271943	0.14399233681597623	-0.24973124125749946	-0.2639925872058222	-0.33128058051091813	1.045403246530768	-1.505926148764221	0.9859282896869891	-0.1415726046032153	0.6495820318804715
-1.0153888667877067	-1.4216906398976223	-0.7421537619190264	-2.3499750134507837	0.8796746394191741	-0.15570371502319733	0.20250556880947554	0.8163832439274321	-2.2399059967565567	1.0899422829812337	-0.4809209835123237	0.9277426640880371	-0.3239045235183393	0.30348932638181514	-0.7996667298055029	0.11129367518902158	0.7442385796839182	0.8299276377811049	-1.284124004335745	-0.19308077141239607	0.42939569516144277	0.2684238256864261	0.6069756415631054	-0.049934443608250625	-1.3826736632373409	-1.3389711570313452	0.057702428507650415	-0.2568005959752299	-0.30292502122388487	-0.3395138091219452	1.124798159217063	-1.5079121833799758	0.9610761659116221	-0.21776421796285725	0.552209888255156
-0.9884700199151236	-1.4508644132606	-0.6862113209432692	-2.3555891296370723	0.8959077441366258	-0.08459904564831805	0.05440397056827704	0.7430962974066672	-2.3113720249060785	1.1898166666921572	-0.4856951210526411	0.8901233192112057	-0.3025508616021805	0.3583747783783779	-0.8672295985988245	0.16362579435117688	0.6806101761592905	1.010197417680125	-1.292262692962247	-0.11876001293097023	0.42276666798162194	0.35726484937563147	0.5719592070220457	-0.04067132713975365	-1.3457008821367555	-1.346011631127166	0.014229461679131772	-0.2565840933548484	-0.3479498376120735	-0.38277187796753126	1.166318030283528	-1.50599624614119	0.9334557570139106	-0.280641743039246	0.45407190794569524
-0.9052374393680168	-1.477715530327632	-0.6866292811793115	-2.322171618620289	0.9188612077849401	-0.013191055468872248	-0.11102583984588502	0.6266637959533037	-2.293964632547925	1.290887689524816	-0.5513439331722603	0.8381322215240683	-0.272153992304364	0.3837716335326599	-0.9442114499697631	0.2519902279359371	0.6737693724049718	1.2432246518842511	-1.3095682301174316	0.03217664030221827	0.41801558959094853	0.374647979633263	0.5479382430978521	-0.11014996844371314	-1.2847609301684204	-1.3512757288113078	-0.0007499101118893404	-0.25413509897520276	-0.41284995243051653	-0.4148466314680811	1.2132544084414278	-1.4842143005980921	0.8836580999110447	-0.3372215600045001	0.359377236001618
-0.8373245503381795	-1.5055802618303105	-0.6708620825017018	-2.259376468764857	0.953576136260337	0.059580243729277935	-0.20559115521637952	0.4868977896232994	-2.2501251102071036	1.3305755628213682	-0.6143009900984604	0.8301421007186589	-0.2240151118689156	0.4638163456578033	-0.9917732171863122	0.4065997998192721	0.6648234036389327	1.4258050239504176	-1.3213804625456367	0.1558353981574586	0.40881942535401244	0.38126336927256527	0.5017775413256115	-0.18471460268596113	-1.2011958031158378	-1.358968693570872	0.01788674299202747	-0.29362827812943915	-0.4469014860236625	-0.46118903784712123	1.2264170135196115	-1.4972240486896484	0.8570786351858743	-0.40440619400617983	0.22592436826497928
-0.7619333839418372	-1.5171549234233765	-0.6612959736958957	-2.1908824181113435	0.9620403599104481	0.13047190405143938	-0.28305724671139393	0.3193524080496383	-2.1981468907481747	1.410757982614093	-0.6889000316180456	0.811048404121116	-0.11487055998662929	0.5172700368990275	-1.0277323940588476	0.5518372850385267	0.677404616832359	1.5352280406316954	-1.3232847467558002	0.27138467549319145	0.36572322307504007	0.3750610259387769	0.4454972539936425	-0.2760199816314638	-1.1422199508846702	-1.3770444529670007	0.05856625206473757	-0.3260619344687399	-0.5110793664846485	-0.5055387894435214	1.20485434658403	-1.499288867081646	0.8378864752438229	-0.4668035112594713	0.1840522579477674
-0.681365037927286	-1.5181621502390314	-0.6364751943422662	-2.0795006444513766	0.9520059793579072	0.26263625690434483	-0.3611932277814449	0.1765001701147479	-2.0706061881789433	1.481710299678199	-0.7461629174905527	0.7758817765377258	-0.0490159281068973	0.5833427895086625	-1.014683349229458	0.6957042753600208	0.720527383471306	1.5480605930286204	-1.3189021169757158	0.37444240030521037	0.3311505932851334	0.33386777667740997	0.37604332774891996	-0.31597611201250075	-1.038162174625916	-1.3755953258047886	0.16124220943332507	-0.35514471350195886	-0.5915766032747658	-0.4820641518512592	1.1947392846088252	-1.5222635604944705	0.8115316466226912	-0.48999433075831356	0.17983393270308476
-0.6054904899121514	-1.5373315659316973	-0.6780679452686809	-1.922398425160674	0.8662026848293509	0.35005374186329297	-0.37005642128563176	-0.02653600734064603	-1.9290452640338525	1.5599529239572694	-0.7763237667867038	0.7609141506161767	-0.018681344028939624	0.6893225030420523	-1.0234634933831497	0.8391856841569563	0.7745700280114096	1.5049798814103725	-1.2746499186871003	0.37567243438821885	0.23647084579246877	0.3261522835090184	0.3237131474617351	-0.35450707101168866	-0.9140924108000869	-1.359604870573691	0.22671999463531645	-0.3992822965136881	-0.6805825981688859	-0.47766922818011964	1.2022496965482723	-1.56968037592151	0.79720012363268	-0.5114295061423763	0.1226076813255765
-0.5389977539186411	-1.5432548227602414	-0.6845406214871397	-1.7758259963594547	0.806566425318674	0.41702695507897597	-0.34853348470393	-0.17750168196900515	-1.7351497841904808	1.5644986621180852	-0.7891712581493289	0.7261294823720175	0.015547391507632641	0.7380117651717211	-1.0425382507488887	0.9641817516108558	0.86462000939203	1.391870374644372	-1.2100465452643188	0.3637823520190105	0.1578344010600495	0.3174618363117988	0.236232831208793	-0.41553166989583046	-0.7866844374996709	-1.371375302419756	0.2778538418040408	-0.40834513424138896	-0.7571206607345232	-0.4423051958423866	1.183056969040349	-1.6843830126870132	0.7990140823108435	-0.5865692710558869	0.11880058535210174
-0.4816543893535311	-1.5234249607794068	-0.6505135654804981	-1.6113255176732213	0.7537024000194507	0.46520633360015234	-0.2686258822292831	-0.35404775966245194	-1.516670661547117	1.5503690949575535	-0.767608540232726	0.7116309177305307	0.004633828292683823	0.7910536586084285	-1.0308289800130097	1.073923586406564	0.9399723974218898	1.2035310317785357	-1.1365977008062633	0.27523563975768084	0.027690022634267192	0.2884768119496161	0.19253458636192197	-0.4294485863795564	-0.6793156796651675	-1.3700295229966593	0.35666120810930124	-0.4847489195403054	-0.8301168195139139	-0.3865876832192695	1.1326067313553994	-1.7979289727883674	0.7989268583905623	-0.5905764390298789	0.08321935783267302
-0.4603532104065408	-1.5013653991830425	-0.6311366303945479	-1.375994095284862	0.7031794094482251	0.5161042593121355	-0.15745727490104583	-0.4891581221040511	-1.3238701673901185	1.5510315401912245	-0.8046383358427663	0.7245731324687381	-0.04304943219160487	0.7982907661196517	-0.9980260678681588	1.212494938803356	0.9872648295131956	0.9677922469019669	-1.0549399974474605	0.1591106197245103	-0.08714468412214071	0.270548013396067	0.18821542680206438	-0.4456008018518574	-0.613721138538073	-1.363755707304447	0.4158966904112974	-0.5526859942387392	-0.8481856084771799	-0.24425162937851425	1.0713326310534315	-1.8706180142523317	0.8413539184274963	-0.6250733167017791	0.09221773909346072
-0.4658347490946624	-1.4834048405739515	-0.6309539923082103	-1.142427155241713	0.5927694799750107	0.5344965949288568	-0.009517019843751428	-0.5890021810347819	-1.17176428825707	1.4748573524450832	-0.8675284812407209	0.7135461040756044	-0.05868082557338368	0.8240875783254961	-0.9395058812643496	1.3148419053375027	1.0412883793010688	0.7650110981388795	-0.9399742191611862	0.06375453273573936	-0.22716314209061944	0.2766778676916224	0.20420685972525962	-0.45031664472982325	-0.5783834071537408	-1.3619810040887603	0.4607691527179777	-0.6322529789743756	-0.8311389073514052	-0.11424121601850987	1.0657276767027386	-1.9316348199339104	0.8860087109861607	-0.6061827513199952	0.12216480147763749
-0.5045097768924738	-1.4221191777586306	-0.6574596519116931	-0.9290017850646508	0.48339779519693177	0.4759712083651023	0.129101444563682	-0.6884797047139368	-1.048117307352379	1.410799166249761	-0.8901020411733184	0.6658388557775312	-0.06191779405613103	0.7944513651253231	-0.9289577001692864	1.3633184572962214	1.1284163801789024	0.5788365330358258	-0.8835959477581902	0.03302371755294743	-0.3656849771807225	0.2100703264245904	0.19652326094304762	-0.445752982458569	-0.6052454275027462	-1.3730356984625776	0.5056979639764759	-0.7158451267515569	-0.8038928778954831	0.028821358398570827	1.0576297323369945	-1.9809055287938744	0.9806613797838997	-0.5555254356318009	0.16385929803304253
-0.6075536757374309	-1.3290992094753893	-0.6761177129530045	-0.7470068037515453	0.32254212562634066	0.4222853670465828	0.3314002630436954	-0.7609323437668638	-0.9657369994913887	1.3402147498363841	-0.9223787285804901	0.6228957154925803	-0.09626243514913457	0.8052531288569249	-0.9106084943565473	1.4248112071882753	1.1865502808343558	0.35996934711437395	-0.8400904367918829	0.002029399429218914	-0.4317997260985589	0.16991057550458516	0.16571625620136893	-0.4129820594233939	-0.6363267935789901	-1.327833527909515	0.5298626128495412	-0.7528928565056081	-0.7434197579876204	0.2154489884893008	1.0258585145799786	-2.01113473117761	1.1022302721271244	-0.497752882034204	0.24315208295197338
-0.6721572875695099	-1.2708470988349791	-0.679362304898828	-0.5799006877120758	0.1884951920132079	0.3520967387610067	0.4847548230223849	-0.7983547193950253	-0.9047521133424292	1.3072458247407543	-0.9715619040355057	0.5831234463625028	-0.08507296166238582	0.7824743575312274	-0.9080010691716082	1.455317291300004	1.2540740669893602	0.25889813489655544	-0.8309615676288059	0.0563732017529891	-0.46796352021000054	0.09287614507903176	0.17394842161978902	-0.3758883877235889	-0.7031441724545051	-1.319392421448655	0.561745722720225	-0.7138660666833546	-0.7218106045270198	0.35730666198137007	1.0129408135682263	-2.0109541420025066	1.2432387171304566	-0.39688153709602025	0.3008005759991381
-0.7394646040753676	-1.2354079107357028	-0.6300104646366991	-0.4781871095676955	0.08039519534124986	0.29005491498163505	0.6174611533331945	-0.8053671143484517	-0.8751903233938612	1.2295643792511786	-1.0202045442683796	0.5710151662923535	-0.13969057533107745	0.7838086531675887	-0.9227272203547102	1.4753547564062608	1.2493742006939783	0.16948986299552787	-0.7684464686554765	0.17190242039338038	-0.5019083487674008	0.06538644248441956	0.1972320389707956	-0.32506129423315	-0.7738043047072749	-1.2675739877569847	0.5776037111683393	-0.6617399701961109	-0.6799370203992411	0.48863825237545927	1.0221583172106121	-2.0285357738472642	1.3533503542687808	-0.30751149966556063	0.3273406096888904
-0.8278730626065401	-1.21080405923918	-0.6199881996489096	-0.4271348575931825	-0.017440328807800432	0.17725855072073085	0.7036353006555647	-0.8026441271954617	-0.8998419016131786	1.101963447703379	-1.0778485171029772	0.5643935038680683	-0.21534534311743628	0.8090873710169779	-0.9590734865781437	1.468599948514624	1.2483200736885391	0.18907879155747911	-0.7147129314272415	0.3084990105801614	-0.5588592920265903	0.08650717109891608	0.28434284321015746	-0.2635323922307688	-0.8234168290651557	-1.2295196491319202	0.5556369114408685	-0.5894603749059539	-0.6301071597437132	0.5453064195220879	1.0411349528952138	-2.050067352583048	1.4416764239219058	-0.2725101682144313	0.29132050938720633
-0.9168641268376814	-1.2050346095762445	-0.5729852344485981	-0.38814447695801046	-0.13323571656626068	0.1365017970078247	0.7697732389883931	-0.781915679177842	-0.9135611291865435	0.9255133662418178	-1.17004764201341	0.561109953539391	-0.27821528968829456	0.8576068215184345	-0.9875968721331368	1.4514676771082036	1.2008092363046268	0.21962350135940314	-0.6961834191399274	0.4418523422948587	-0.5519249136017856	0.04036983993444882	0.3365320769125484	-0.24084636094033093	-0.9258819171525922	-1.2033115046674456	0.5837948382800099	-0.4972394512676056	-0.576377356701035	0.5662552871862524	1.0130387058935217	-1.985124527576544	1.4936707616746132	-0.22200689345861152	0.2965612206917968
-0.9728994447973227	-1.1783080721109733	-0.5488826266854284	-0.36381312655423587	-0.2503658701689807	0.09393523256642725	0.7702472990369387	-0.7825032365024379	-0.9263180794986502	0.7877208609016179	-1.2524039281782926	0.5874613810357742	-0.36178339975469553	0.8871597563938852	-0.9699438592075339	1.4508711357337654	1.1100579974895612	0.2228150492163628	-0.6982061304543516	0.5275529001107137	-0.5832863871804296	-0.01908376285647501	0.38388496367939073	-0.19990960214204856	-1.0207113928905847	-1.139231054147214	0.6099149240048829	-0.44089493488538645	-0.5205285685422556	0.5428195129629165	1.0083511390594349	-1.9406253830715134	1.519894833200739	-0.1038665054833308	0.27955957598193415
-1.0137117367165014	-1.191294187603297	-0.543396196133194	-0.385276007308216	-0.35450266048024115	0.09074673734564313	0.7500412524398758	-0.7642716079507442	-1.0032797611830249	0.6439346874729479	-1.37633406264487	0.6175042055963218	-0.42475661134636755	0.9017267076038904	-0.9412948761500279	1.3968277117576426	1.045371116256455	0.2543178455094607	-0.700514838795625	0.6468046782948381	-0.610710514075586	-0.059592779142510266	0.4413890213139523	-0.21728511556829666	-1.0896491515835958	-1.0835163956321103	0.5526173062215518	-0.3579145575799553	-0.5039541212546472	0.5110639780299342	1.0127177365559485	-1.9029527891620859	1.57456304380018	-0.10693291621668188	0.29447512938302806
-1.044791761191853	-1.2316551209544027	-0.5539593508382146	-0.45414544755913316	-0.413609243626811	0.07801472142477575	0.7200539024806605	-0.7138487786068789	-1.0344510502057207	0.4952878221422178	-1.4367590439604137	0.6627021879909707	-0.4595764448327774	0.9207176662780074	-0.9393421581344736	1.3075846880679354	1.0041917119831711	0.32163871218766693	-0.7015206127264773	0.8508245756671828	-0.6196794342470813	-0.07932780212436172	0.45122177741338804	-0.2355854188353274	-1.1390359549331865	-1.0119948521223339	0.5395993971650903	-0.3174543386711436	-0.530674945333834	0.3797051645570681	1.0545355983654414	-1.8628521334922201	1.595498998472757	-0.09563180800185726	0.295733532123159
-1.0696845570955933	-1.2471543446756055	-0.5566782875417967	-0.5656967904426864	-0.45740314106894553	0.08265239334235075	0.6257882317181033	-0.7305977523211505	-1.037492614366013	0.3633791943348492	-1.5164431178775188	0.7165013578079749	-0.5304564184901835	0.9236850768846292	-0.9404957247410589	1.2476741370499764	0.9935558383082341	0.349040262339256	-0.701533447743812	1.022647171000928	-0.5822245344071966	-0.023162094996137063	0.453164691322162	-0.2456498247291604	-1.1640581694641106	-0.9508697119098581	0.5529144125601547	-0.25566899204002363	-0.5521837371573799	0.3191917062081151	1.1277953544678734	-1.865096342016478	1.639011207160792	-0.04083057732387369	0.23404946108664762
-1.0465786368868928	-1.2994670823541354	-0.5545669737023768	-0.7084667898083128	-0.4577182973435088	0.0816578402832561	0.5268417774890946	-0.7511742252262983	-1.0131433854692764	0.2590725405639797	-1.57411010158668	0.7900539729893981	-0.6188557336242267	0.9189619798619658	-0.8631373797024798	1.1987346144154207	0.993577591823434	0.3959196970311935	-0.6568042156286907	1.1294012191645841	-0.5329180425678848	0.09401314035079249	0.44472223107103925	-0.25057754983646957	-1.1841277788636095	-0.9286888776933587	0.5429092048552444	-0.17522095047188851	-0.590930101931774	0.2391171456256088	1.1846376333799893	-1.8690418857557236	1.6616107061296248	-0.0962183117584077	0.1943775801605545
-1.0026775161015522	-1.3815003442503282	-0.5241296780633834	-0.8379402247392941	-0.4590142496937773	0.02736198598930221	0.3969068012047846	-0.813536075807422	-0.9815879761454613	0.15266021207039177	-1.5582482458765947	0.840777761486337	-0.6537143552058187	0.8620793650150154	-0.7833396338218871	1.1240786396047104	0.9431294014526607	0.4937887159865951	-0.5592940550109263	1.167290350429678	-0.5605813818756104	0.18130959444369316	0.4506592425281931	-0.27684392255479856	-1.2203353005833395	-0.91434467999895	0.5223530112220386	-0.12161351748565015	-0.5967301425517547	0.18391224730503566	1.223931362319893	-1.8803531230443267	1.6283356530419884	-0.11533064852785482	0.0924726192847143
-0.9659570770059009	-1.42191586653808	-0.5186892143564366	-0.9644652175082765	-0.47203977937786173	0.0035080369633165797	0.27092463119649995	-0.8959119717121048	-0.9965348978303143	0.09982538247351626	-1.5402326992480813	0.8952110444006834	-0.6974213007499769	0.842979579503577	-0.7019493240387958	1.0286243923984524	0.9150910395035277	0.4831502231300619	-0.43983247079769755	1.1407794414204306	-0.595727758310224	0.29297795758663214	0.39884607706774167	-0.2601684399194217	-1.2827211518391963	-0.9085623377428359	0.41673236160000976	-0.13586565569757725	-0.5293902548079752	0.17188844737170034	1.2620492242211918	-1.8706879051274783	1.607312318180537	-0.18225155582623814	0.03389294375434089
-0.946131402449119	-1.4719418992950295	-0.5349962929733963	-1.0364377287212947	-0.5076947381394666	-0.03467472965930927	0.14226815722315567	-0.9721304822528192	-0.9456032678363442	0.07669810421744208	-1.5185321770390567	0.9462492215925554	-0.6560407744284144	0.8061096980150315	-0.6077193555898526	0.914561154836619	0.9287551475177166	0.5514951086872679	-0.31614944761113184	1.0428901010982217	-0.5962231041684206	0.35767418885532615	0.3660565290412062	-0.2344021560871469	-1.3315432497181847	-0.9166393567558012	0.33425615489858646	-0.1498665811325607	-0.48510325038103097	0.18629012729830302	1.2881657046282182	-1.8004688919235168	1.661956189946445	-0.22097954288612623	-0.0517809078725495
-0.90209909735994	-1.5174030950672286	-0.5546917910291704	-1.1215009839951409	-0.5251910245326201	-0.005734104021889893	0.019977450086450865	-1.0097993686933362	-0.9121929335594446	0.0574938656025332	-1.4972532337813798	1.0103414880699537	-0.5806164313735921	0.7804683325405323	-0.5001017562122795	0.8235054639077202	0.9078256071325084	0.5628317742393886	-0.21280133281333882	0.9828106747297944	-0.6087034863922415	0.4027560160775396	0.2610681990370184	-0.22932225037312665	-1.3930412757534303	-0.9071614599757181	0.29683731162104837	-0.1948888240706663	-0.4378830016322219	0.2053089607193904	1.2795510622849289	-1.7223435500742377	1.716310053246443	-0.21253429539552043	-0.07671608874141742
-0.8395664237329639	-1.5565436568092468	-0.5455079490064757	-1.204852048405969	-0.528243113173891	-0.02136294089711089	-0.0811503924732357	-1.0183913474929267	-0.9120969317199996	0.07115290181032555	-1.4543734492859426	1.0622405706500666	-0.49675045320174577	0.6807297030151661	-0.43525420768330536	0.7536114643326888	0.8938832518390448	0.5963758615919628	-0.18105641296987157	0.9120238295765313	-0.5511649428754344	0.4415497134255884	0.17211706219252348	-0.14911604691608962	-1.4743467750238495	-0.9428997383991519	0.19688812936233938	-0.2540191871281755	-0.3287359131342773	0.2761836869348712	1.307478228411529	-1.6251755826420766	1.813385210812518	-0.2317091077092408	-0.13896024118281192
-0.7967129908216655	-1.602633928091165	-0.565227242697537	-1.2871105370626654	-0.5382672209334114	-0.020415382641014237	-0.1385106410509762	-1.024390176145064	-0.9609737270481595	0.06171257013843291	-1.3995818451212856	1.063926555319905	-0.42171674347343513	0.6641138962070454	-0.3635823398608316	0.7244274448886336	0.8921670652999051	0.6403973781990175	-0.14389271182957222	0.867414235931389	-0.5306762761149584	0.48247271743321907	0.10726930826171617	-0.12491406265879948	-1.5223173822482863	-0.9779544772185467	0.12104478361368891	-0.28036446011510596	-0.22490652907577519	0.3378010746908983	1.2992693070698538	-1.4976713649455475	1.8612665656793403	-0.2870315292127302	-0.1760678557868466
-0.7399497786313862	-1.6410993352095058	-0.5601130250529884	-1.356474432003655	-0.5883036250913435	-0.03781061113326039	-0.1947620367254674	-1.014547095140045	-0.9555467995360152	0.10414218735504903	-1.3336565019936117	1.0415098412398174	-0.3313542435726572	0.6587100173041895	-0.3633461919154453	0.7748246492372142	0.8942167298431783	0.6992657791187827	-0.09964013551927711	0.7447460113367821	-0.499199880906443	0.4778827256535635	0.0004279414983396401	-0.09378083707584643	-1.62927518877243	-1.016655772132745	0.09982104344713849	-0.3098848565605765	-0.0627614062481291	0.40833898056732887	1.3054857787338996	-1.3919155862059576	1.8888840575632948	-0.3082223004090285	-0.2532498351097908
-0.6724989697223657	-1.6661148520050173	-0.5424055162249704	-1.3808089904738217	-0.6353781180670979	-0.047580932839116005	-0.25355107787441417	-1.0175309529585383	-1.004337136737004	0.114932933119463	-1.3312692420476586	1.0242116484165364	-0.2527543940910336	0.6966987516834303	-0.36505711227611226	0.8156597666336396	0.891700331546007	0.7294289133484647	-0.07701601643866571	0.5985773535920484	-0.4256334412686245	0.4611965374883562	-0.07347293798327825	-0.035814658669578676	-1.7378586677935441	-1.0549923510350874	0.08096345204691162	-0.3131406481135678	0.08032128583785146	0.4588894036711707	1.3064621198023045	-1.2612353704678863	1.9484361305345768	-0.32634356714807994	-0.3084259021437946
-0.61244527108213	-1.7070813485409357	-0.5145869697623902	-1.3764088982693683	-0.6914611532733674	0.005189633609714095	-0.27779985973525123	-1.0218999382784975	-1.1121302609324395	0.1712120395485514	-1.3148035002363676	1.0282770349721184	-0.15537415424669657	0.7568189096674518	-0.365388036576327	0.8614951657628289	0.8957690606878386	0.7459783712742774	-0.04392805054063539	0.4204884799748677	-0.3902853800276387	0.40417443591899727	-0.16277334425717735	-0.002365361314488376	-1.837675223903161	-1.0700270019793734	0.030462954211089927	-0.3193956613499508	0.1830281219073176	0.4496833639338601	1.2369365633134377	-1.1448497171975212	1.9417413886269963	-0.373986561574116	-0.31817103730144797
-0.5742952038192567	-1.7437904123042416	-0.5031426740975619	-1.3136705770185968	-0.7875155796388725	0.08699675639164839	-0.3119942383012457	-1.0089832503728173	-1.2262327389595276	0.24071024061554147	-1.320992673217231	1.0396801655630836	-0.00825513972292955	0.8658683138384307	-0.3814552553390625	0.9204470338651103	0.8820705821196345	0.7271118095112267	-0.02366561008912892	0.26170929838658885	-0.37322117493946544	0.31163601233958327	-0.16061616625761738	0.040804764949283735	-1.9253566566429838	-1.0735520912956609	0.015225808546769092	-0.3731364299421721	0.3308921839971716	0.44321877772984475	1.1694987315176362	-1.0540390083142621	1.9329971189956983	-0.36227920321572465	-0.3457996529067753
-0.5181057347317658	-1.7854986291879698	-0.5215851256095455	-1.225671024405522	-0.8613890470945542	0.21269554381559472	-0.3692939577526165	-0.9520242945382329	-1.3125780922045993	0.3418884724157964	-1.306198056382661	1.1012521171320229	0.10663264971128986	0.9775223950103491	-0.4407756638231156	0.9548085611592002	0.9121527931723101	0.6634757877187187	-0.07222944096115949	0.14208839660232833	-0.3017010676859846	0.18494343698073654	-0.19341784959549002	0.07732986649001508	-1.9962107873871493	-1.1263326126828246	0.026585987151726314	-0.3700817248395702	0.4322756626033114	0.35804291051978987	1.1575116991849648	-0.987058576526984	1.9517387370473458	-0.37686170945702224	-0.32975361792641783
-0.4949662527799627	-1.8413709731668437	-0.5138525539190587	-1.1722177638840734	-0.9130621256518033	0.3159931856831868	-0.44232362033839034	-0.8364627780109528	-1.389811007321241	0.3988801945631647	-1.2454593555875433	1.1336391422933545	0.19916646742383687	1.1179193328227783	-0.48628124900195113	1.0027131279164825	0.942458403157859	0.604974653287236	-0.13796853326709865	0.0012697635548903797	-0.24401421401868456	0.05092158440070606	-0.21819170846052066	0.07608608268516515	-2.004825855759253	-1.1032683867556627	0.13764408007420476	-0.3301122029385926	0.44599226609711523	0.251698586087947	1.1700711315829726	-0.9651912991014419	1.930902273379688	-0.37757820707206613	-0.34457631518782655
-0.47949403398724233	-1.9236906273673042	-0.5318094778837317	-1.1220046504187113	-0.9427128460674903	0.4593780074835818	-0.5024926238389502	-0.732585395327573	-1.511318107224707	0.4256398159049228	-1.1007052972846962	1.1979973490619975	0.23497593252135746	1.264713409380044	-0.5422224324243218	1.0199349599025573	0.9966629421921944	0.5203181724027836	-0.2394986591162374	-0.07341878854796005	-0.22656685183944864	-0.05642038346524188	-0.2416453465797324	0.08725520272171564	-1.9758399441723942	-1.0845318822622287	0.20406585707635871	-0.2899519336703901	0.4522927603281278	0.17669706488132772	1.2090445462247672	-0.9823608598885848	1.8581940060706827	-0.37865305514555975	-0.3641947630190324
-0.4888569308401539	-2.0000100791326	-0.5374457945962442	-1.0533245319144515	-1.060003971083014	0.5439652815132965	-0.5860360430807662	-0.6903309291154638	-1.634156413811251	0.46685774285442194	-0.9285237256145271	1.273845711945396	0.22771399577882687	1.3500996030791956	-0.6276038654992937	1.0053218727987034	1.0971914951622845	0.39677430188619767	-0.3115191722848954	-0.18253641964598394	-0.23016114196227605	-0.14522777506495504	-0.23314127434167844	0.05342428322979627	-1.9791631293729928	-1.0820077545616522	0.2808211386975311	-0.24548077390290413	0.4129395093501783	0.14303758511062786	1.2695456714787237	-1.026246134425245	1.7575418603853414	-0.4286105086140585	-0.3686493951813054
-0.5256229909364103	-2.100695359502069	-0.5629814527863738	-1.0240761323218863	-1.1448744402254438	0.5948596315337478	-0.7340353521848801	-0.6379653313062592	-1.7658449605612003	0.516337774434838	-0.6862707287774539	1.3270727878361188	0.2612042793797912	1.4478133901517016	-0.6835090295456501	0.991266465065196	1.220853940373796	0.2356258130951039	-0.3380771267198564	-0.2829051164593671	-0.31748271255373456	-0.21889729022468712	-0.20396924998361018	-0.07345975094470017	-1.9134193816628398	-1.034572034678652	0.3833736412669605	-0.2017174477390967	0.31287237828565867	0.09453560545497297	1.3117526172367657	-1.1009939990669828	1.6571588873533618	-0.4440043483666193	-0.3146026264019672
-0.5385346911916574	-2.1896118702735685	-0.5771780517282501	-0.9399262593794095	-1.228214216724605	0.638098425983244	-0.8801445248722624	-0.6245346803233616	-1.8950284240183428	0.5821935496100139	-0.4887130078141242	1.4116756666861134	0.3239709099599347	1.5592393587266327	-0.7957096831825107	0.9379866388525688	1.3588360038748868	0.08977995639711757	-0.3357507931177788	-0.30275610255675134	-0.3569316672849527	-0.29618872724033846	-0.19599710889247365	-0.079330995813618	-1.8450912861338604	-1.006790567290787	0.464229112899774	-0.19066561766095041	0.18556298902305154	0.08479145867997848	1.3828894711282267	-1.1859351933851512	1.5958073164089446	-0.5092256963448479	-0.2996387165146885
-0.5655995890717727	-2.2477413133958337	-0.6159486051868833	-0.875253015798964	-1.2635024228304133	0.6714759739993457	-1.0201865427752577	-0.6393696052785883	-2.0026967458225	0.6189204144850791	-0.2692072063254459	1.50427648785037	0.38250423535565387	1.6378145462012519	-0.9323600989516961	0.8236511130188898	1.4792686365236645	-0.08515516197352524	-0.3333282648114625	-0.26683308681725315	-0.41166482482651495	-0.3531265720704531	-0.14541788969880803	-0.055764658244358875	-1.749164232494953	-1.0036013441833262	0.5087952531834314	-0.15677862540557425	0.03175834923556076	0.09054194250661744	1.4485153545921539	-1.2787879388463599	1.512957790326794	-0.5666879052396463	-0.255796124615155
-0.606764087876744	-2.2873491799688797	-0.6627431610131932	-0.8557493470201987	-1.3083354946322099	0.6869147884102709	-1.0895478351141334	-0.6243898851374634	-2.1083388640976692	0.6511550482647099	-0.02667815164041132	1.5607676322195583	0.4962287081417817	1.7021967979507888	-1.0458592937144782	0.7269217431221363	1.6150298111462866	-0.22588970327971314	-0.25042036697310843	-0.23288556186313167	-0.4616293594158659	-0.3639350171665817	-0.09420434766882287	-0.08449577148138081	-1.6503837180835936	-0.9819132327225983	0.533800824100905	-0.14146222730192543	-0.07158544458564284	0.1085777169903974	1.5323819084224108	-1.3818875046175692	1.4264354639436116	-0.6511166910598775	-0.22214553113319244
-0.6370192974222695	-2.345089062319236	-0.7167057348876302	-0.8418666688557049	-1.352499207974757	0.6567470876015327	-1.1712082390129088	-0.5497246320454775	-2.1760867974771636	0.6875024401553244	0.1900873216647364	1.5849266548234664	0.5763291828868656	1.734632354306673	-1.1462676952681867	0.6138119175802605	1.7324870463271764	-0.32459046711879036	-0.21085856717752566	-0.1426792105916178	-0.5285037777265886	-0.42217143262810647	-0.033199442327914115	-0.09640800112670143	-1.5437464294045378	-0.9670383095295803	0.5650191287727455	-0.08809105583797801	-0.15723388093360371	0.18907822552602901	1.6026118696686855	-1.440566356608486	1.400742615131912	-0.6817583467971216	-0.21396326666440788
-0.6625575507275812	-2.3856916326108464	-0.7359398083550843	-0.8626421068113641	-1.3532150496603428	0.5786346757987615	-1.1917337166298068	-0.5289872091196415	-2.2375149862376777	0.6742902135158014	0.38922902967743234	1.569000129897012	0.6007590567643539	1.7273977033831998	-1.2982823027468298	0.5423295800878841	1.8603465224297566	-0.4017489188826763	-0.1532635975597297	-0.07942811203701731	-0.5667621484828353	-0.4623572607735532	-1.5054249715079627e-05	-0.14087634502772403	-1.4650441475200466	-0.9160127476453956	0.5666349370189793	0.008539114309503604	-0.2900831032613708	0.24147608133940093	1.6580501379420611	-1.5321964114355973	1.3858823182865678	-0.7100008638492713	-0.22253709586380652
-0.7064602953653207	-2.419298078058073	-0.6429571780785868	-0.9340664969665214	-1.3311606180926079	0.5006938461082397	-1.1757189305477802	-0.5031251136019879	-2.3230769080012097	0.6518944988600581	0.5113578627890867	1.57778449346061	0.6321661495135615	1.75462590785622	-1.392472381273162	0.5243024966198068	1.9822158539046217	-0.4958568262261383	-0.05439529955316823	-0.006917527260197631	-0.6137755003766113	-0.45391381173672085	0.09857158300072486	-0.15599285440935146	-1.389769426367173	-0.8823609557788286	0.5508181759678512	0.05791328180869078	-0.404732789425697	0.3028632289743807	1.6746272881218274	-1.6130109998836275	1.3615861330571435	-0.7202898470327858	-0.22346981903436336
-0.7281284202906071	-2.4209470925877077	-0.5947265688337044	-0.9835307560769124	-1.3041106341904625	0.44614054202395054	-1.1147401592389754	-0.575782380562259	-2.3844610488589186	0.5820610810211473	0.53619159855792	1.5785627785426908	0.6757294618747722	1.7058994898368336	-1.5035534508105004	0.4865920902273252	2.068061219185128	-0.5457422330900283	0.053111762509079286	0.07379914972477108	-0.637813682197549	-0.38815608676595786	0.22825881104054196	-0.1753474180948741	-1.3092629767030155	-0.8717753140148143	0.46434562151102454	0.08828261366323623	-0.4764131640432092	0.33242333075054076	1.6756516179509966	-1.7060025012473592	1.320000781246446	-0.7135199924591038	-0.2307763210142202
-0.7372089135789324	-2.3793678888183005	-0.4910471419447798	-1.0603598215124692	-1.2556871979864153	0.36976673360686724	-1.022611777015026	-0.6407116532206141	-2.421198693947635	0.5293707229362621	0.4756873270814056	1.5675362491078808	0.6660772915927364	1.6236283660924808	-1.5618632699854373	0.5556428531452677	2.155150692170486	-0.6303477681055054	0.14888887092428735	0.10955414482021364	-0.651031095171852	-0.33950256811959445	0.38265011990520437	-0.2220393547839558	-1.2363504973967185	-0.8620646979815014	0.4489838525063412	0.12323237596799803	-0.5388784316608325	0.3265081659432511	1.6722520580638283	-1.8232290565873832	1.283611627148883	-0.7144971672496032	-0.21606691221960647
-0.7469265057358514	-2.3580109654211086	-0.4110099343506179	-1.1013896157826604	-1.1342385202408793	0.3650987193925739	-0.8742096185992729	-0.7245103712412735	-2.397364260797003	0.4218795341867495	0.4006039894791691	1.536566220633763	0.7090565398505416	1.5449065203291923	-1.5956277676433082	0.6147783654554916	2.1691720412454	-0.6273062928150925	0.1784650508598818	0.12018786970260012	-0.5918917987481103	-0.26195451284797855	0.49014085223457765	-0.2717216755135114	-1.1647953489949594	-0.838068730556824	0.37048978157269696	0.14050826014745055	-0.5494829008325877	0.3180887016398843	1.6377826947794971	-1.9073086720081711	1.3036378381560598	-0.7061047782415585	-0.1995691553802257
-0.7602864402977458	-2.3149806792942016	-0.3655589626309939	-1.1362324248679623	-1.0478015663709013	0.4215604211290341	-0.7022468792300657	-0.8658861171090513	-2.320527776805599	0.29296939653670007	0.2422612034625824	1.5373683298520047	0.6911392432210158	1.462462207148471	-1.6225688038714636	0.6581005146905905	2.198069410836858	-0.6225472781305289	0.26444464064015394	0.09654150227622278	-0.553565504338152	-0.17617956365740012	0.5943781834403254	-0.2792433775932134	-1.1354183457702547	-0.8103253004911807	0.33641712235718957	0.14913486992578812	-0.5492070602595779	0.2809745460470852	1.6085987879737491	-2.042106400874809	1.3158992580574618	-0.6980297169131063	-0.22035920963568412
-0.7846381647537468	-2.2944915476920387	-0.3039683071250809	-1.2471224477795306	-0.9377604301671203	0.4659862726318438	-0.5531224404828378	-0.9477552298630897	-2.233584557987467	0.14434596033519037	0.09721660574530369	1.517799274311237	0.6346864582421655	1.2922272474522145	-1.656066228858256	0.6985398188237065	2.190599737128685	-0.673325011912788	0.3688458411446162	0.04116598531816532	-0.5352793534151039	-0.10110928020772718	0.6588827292769223	-0.36709847099856047	-1.1540923670525989	-0.7895068382246991	0.3038616149280514	0.1653206702796867	-0.5336208364533995	0.2315986384373144	1.5829278862957488	-2.2056688345174105	1.3558090198677728	-0.6760139821419798	-0.19074304342222675
-0.8018510001849488	-2.3250130248257963	-0.2801564275849228	-1.3411165015939646	-0.8401709835699738	0.48433825401555586	-0.39703410031432873	-1.0300000921078059	-2.111662221892567	-0.028935708895694145	-0.050091991324110755	1.4800164419188966	0.5527465307151813	1.1223014493242836	-1.6585283127883295	0.7555764294529226	2.188514300138194	-0.7046061210935347	0.5432395866393323	-0.019099278321718295	-0.4908342898268116	-0.007126241884402773	0.6744987260056438	-0.4952181531685481	-1.1839511832017624	-0.7617964258933012	0.32532215839060796	0.15165242346855418	-0.5109495736435987	0.21935190759312473	1.523394971076845	-2.3270332867143604	1.4151342624635073	-0.6372208942921137	-0.12489285150985271
-0.8210577604677836	-2.3384581244336315	-0.2420453907928682	-1.4372242128656363	-0.7314951526901556	0.5421456417195968	-0.2772810386520797	-1.1847239198028863	-2.007062005933725	-0.15857434146594834	-0.17539386469306475	1.4435092346888112	0.41260170286368253	0.9792407105852439	-1.6371942167694478	0.8132931096511055	2.1542447791152752	-0.698723705066164	0.7560214927467541	-0.14821339373478268	-0.49464855337941405	0.0609811987858931	0.6783254573851738	-0.5441336826456886	-1.2148887537361541	-0.7605758517262986	0.3704248169981591	0.1517459612648901	-0.5502002094655261	0.22652015444567178	1.4675027794412663	-2.4591478241486118	1.4701541425116182	-0.5453175831476504	-0.0679557340865875
-0.8495928987764987	-2.3497637915821463	-0.21968320106301684	-1.5616884812728515	-0.6057306468289314	0.5572658109336737	-0.1656429491083839	-1.327916785420967	-1.9190062952114393	-0.2691667441964711	-0.29373454942704813	1.4152765545084647	0.2706215757675728	0.8125300330896964	-1.595522405516993	0.9018511029288145	2.0967168830521445	-0.706908549478964	0.9955023612821557	-0.3087670430964308	-0.4619521725488487	0.20095836017712862	0.6437236396609706	-0.6423572505032789	-1.252894468064516	-0.7785835187383301	0.4099407748530167	0.11608732458006647	-0.5734600963552318	0.1535734908921016	1.378498058078669	-2.5712505363459415	1.4838184116271456	-0.5161998958014502	-0.011616179603154064
-0.8629253969324344	-2.362262514859518	-0.24055223663028377	-1.6953470679600113	-0.47444522823675517	0.570870806401533	-0.08396169063665829	-1.4519117240360064	-1.842369156216058	-0.34658520867012116	-0.38271445556690187	1.4006870131326807	0.18661084307494152	0.6632745170217186	-1.5433464957712424	0.913813927855125	1.9777850979287201	-0.6961190854177615	1.1877352451589362	-0.4563195327904076	-0.4546341811695343	0.3107150014521944	0.5688653852424956	-0.7104675540288953	-1.2714962001389114	-0.8060660417755956	0.46284537251526914	0.05957913686599192	-0.5662734642834247	0.1418673656421401	1.313804381212565	-2.6086646699088525	1.480553895584193	-0.46873996143793084	0.02760019487092762
-0.8754188515108028	-2.3443923074542683	-0.3664347473776923	-1.8019919024443478	-0.36722362509288253	0.5761643623087728	-0.05738787821584166	-1.6017484150434083	-1.8063656428407442	-0.4202274430565972	-0.47259336588268297	1.3338772128506053	0.08519328241514748	0.5175498545266809	-1.4889801837400367	0.8839015946436296	1.9063890942199706	-0.6876243947276997	1.3390106613864758	-0.6181394236336837	-0.42828674192590876	0.4208261741394933	0.47018571060514247	-0.7470103904634086	-1.2948893976888851	-0.8084495875489104	0.5527176428541765	-0.0029126169240156403	-0.5264108071901321	0.13732886819937343	1.2776521361041673	-2.6465638829159204	1.4526112478230364	-0.4245052784317823	0.047053769977194466
-0.8672546065703001	-2.322418474442013	-0.47175104177338856	-1.8992609337499833	-0.29183904372886466	0.5347777760730801	-0.06274597751989383	-1.6885399657907771	-1.78520909629392	-0.4122074719004278	-0.47957462797612715	1.2566644506794695	-0.03642715701153781	0.3841303014856161	-1.422681784359635	0.8754778351353998	1.8108754032794707	-0.688520475188383	1.4427864722750199	-0.7819046445428917	-0.4370367703775061	0.46943794686651763	0.32674732165787723	-0.7617776453526338	-1.3255031692149044	-0.8076224208009052	0.6171206796534278	-0.041967370347285794	-0.5480969250963266	0.14412978994788556	1.2575795434489596	-2.593414310421573	1.4405472472455316	-0.4158515935035032	0.08575193649921772
-0.8488387485434143	-2.297242846908533	-0.6185212031237869	-1.9851963247873	-0.27383283634279726	0.4555562869195608	-0.13533413353685098	-1.750745054641714	-1.7985245514249144	-0.3951572518975329	-0.5174733175743838	1.160046475597558	-0.06972274578204665	0.31868394190339083	-1.3807613363302647	0.8467619952523645	1.6672874105702378	-0.6809908900444958	1.502976974183362	-0.9399968957598108	-0.47399902863388393	0.5175966572207373	0.1511237054913058	-0.8060912332828322	-1.3856839923969428	-0.8438650172283364	0.6399407734342651	-0.09262850803497855	-0.5387528256856224	0.1603217788688538	1.2174210674827444	-2.489362371564246	1.406597439390895	-0.3558169089933364	0.12508293555484876
-0.8354462731279414	-2.2311582954666975	-0.7140062561647837	-2.0998507844624736	-0.27281727081379203	0.2940923600806865	-0.16116938888632876	-1.7581774752996888	-1.8728943528592896	-0.3464753206960648	-0.5505061052507295	1.0529500161149543	-0.11268804357776066	0.27759382690458745	-1.3619028538089462	0.8462434011240452	1.5245731212113767	-0.7058418286988765	1.5981116229411902	-1.0914610490746124	-0.520415717086582	0.47497580931112343	0.004732284601512959	-0.8172925120081308	-1.396081636191728	-0.8785537667337266	0.6915292147137813	-0.13259712123779407	-0.5666084135506504	0.11377918963108588	1.1835582802358071	-2.4165954988969656	1.3534418827377102	-0.3376414578900537	0.14516269458542058
-0.7781118413461665	-2.1888621654007676	-0.8180225888582615	-2.1859804926641155	-0.2929988931924192	0.09339747818710584	-0.15953917165930337	-1.7060721498287723	-1.9815639173771857	-0.2669843281159837	-0.585094585958783	0.9290098474148734	-0.12163968353104168	0.31454772369417994	-1.3425866952591612	0.8915437733323769	1.3862564886465119	-0.7061755345095643	1.6422214370016104	-1.2316255433569885	-0.5316667360363789	0.4580691532674598	-0.14853985781608844	-0.8129057889576796	-1.3549518514663161	-0.9407812084658385	0.6636094365721407	-0.16758046839267193	-0.5998158011045189	0.10503470414226386	1.165632873718382	-2.2930699051994967	1.3029491559506083	-0.3292389037892092	0.13881168726298493
-0.724748446493309	-2.157453145278583	-0.9340411502282977	-2.2494209221595725	-0.34451346394785987	-0.09574733670816041	-0.17231488650835108	-1.6590741454604543	-2.1118943204573424	-0.2052444323378629	-0.6024762892390169	0.8223562022064744	-0.09854514971983103	0.3620583764361377	-1.305747615778871	0.9076342677023561	1.2613004300470807	-0.6645415369492882	1.6690278993446799	-1.3200253038720144	-0.5123868259767898	0.429958704444475	-0.23873713312297823	-0.8259658466822193	-1.2761214948416064	-0.9945838127794543	0.667449465096561	-0.1462138998076434	-0.649699844729745	0.07119167369521173	1.1113900524676026	-2.1439736570237664	1.235392035421292	-0.2724482097640103	0.13988038727958502
-0.6767371925814014	-2.1011004690858015	-1.0201958380857008	-2.2694882940329606	-0.37691204493676633	-0.22126279331910811	-0.18484746755567713	-1.6462214785667215	-2.279955140589415	-0.1042809594372595	-0.6603404229867587	0.7300600153266845	-0.0524788583965887	0.4256879296991036	-1.2171894330711808	0.9762904129201597	1.131323756821818	-0.6785616741888069	1.5940272168266485	-1.43748146180712	-0.5166261242456511	0.4252079658689982	-0.2852217592212586	-0.7960508853869908	-1.1443637927465806	-1.0367368625027993	0.6505757932662709	-0.12931935186877513	-0.6900261356432968	-0.06623341131809643	1.1245769794459006	-2.0149772971205477	1.1375164570937828	-0.25885138163432	0.10729116116530861
-0.614777588908183	-2.0823074186869026	-1.1259488219019662	-2.2356606088131796	-0.42382003499578264	-0.33542767689209285	-0.22083279615485596	-1.5824834753923478	-2.44253877342281	-0.0011611298826402993	-0.7380256631587698	0.6403062233849435	0.009918316341494277	0.4748351612000484	-1.1286616470395794	1.002593422774153	1.0590586276691176	-0.7177701541349016	1.4184243335507207	-1.49703827195019	-0.5137114106258934	0.384871640595311	-0.35452898724925175	-0.83840075818059	-0.9978253135173493	-1.107662949022885	0.588279408867143	-0.09935106760856278	-0.7040231975768457	-0.15599991003136923	1.0956827140033403	-1.860200183787287	1.0454416992036095	-0.26218659277815587	0.066991593984924
-0.5516665686047213	-2.0440157380228308	-1.2058240084399214	-2.155218802324846	-0.49924692539241206	-0.41242508591243376	-0.23569803748397247	-1.5050599338417183	-2.5736146025504207	0.05135226764828019	-0.7678987928834655	0.5681761788395723	0.07508180654836197	0.5298528267493108	-1.0595741744019984	1.005453968886713	0.9887024903280656	-0.7705392907356071	1.236957388972528	-1.5967767187418394	-0.5437606928600126	0.27182775088110167	-0.3959885831782679	-0.8704871611405777	-0.8607682448959577	-1.177864229348446	0.5677964859256863	-0.08535347054475598	-0.7118520209826907	-0.22735092824976671	1.0940320620195887	-1.7625761137797145	0.930602904537384	-0.26813370241900325	0.03233890804437366
-0.5114525179466278	-2.0198629701644606	-1.2521495443921098	-2.0661417976992027	-0.5959497532545726	-0.452222021855418	-0.29715798991501297	-1.4200932810984406	-2.698616338824688	0.09706196295573415	-0.8053625575481262	0.5498257503390725	0.10727419257282626	0.5754398116048887	-0.9680655322550736	1.0289328328138838	0.9825723014036077	-0.8685804334545739	1.0741570367931554	-1.6725472775701937	-0.5455302852255861	0.17386364046697778	-0.4461217601550951	-0.8869739398236332	-0.7267988142463	-1.2417649786191198	0.5404974684541327	-0.041433552441755395	-0.6959862623101142	-0.3250471518084116	1.097659922146764	-1.7242333881471048	0.8308642138965526	-0.23786479621514042	0.06571796976522448
-0.4768532639623405	-2.011507795119046	-1.287535673620067	-1.999294401695267	-0.6407950501448959	-0.4388703896732862	-0.35132748883124687	-1.3176680385645458	-2.734757643075441	0.13249352820753502	-0.8511998220332252	0.5265520191495703	0.12340768535911129	0.6009004643430358	-0.8664562998145039	1.0533367699451985	0.9486328537179876	-0.8928633258772614	0.9313398556430161	-1.7963624816208668	-0.5557831177548499	0.07640665912795785	-0.5458094240903385	-0.9622442238329999	-0.5838857326254823	-1.292365331205816	0.48249594671489626	0.028696813199855453	-0.6798588245225169	-0.4099285622650184	1.1050554126335053	-1.6792666169326556	0.7429351315843911	-0.2118718937525986	0.08339719726362278
-0.4566944093482704	-2.0373280679859773	-1.33818964441169	-1.9315166664376036	-0.681248416581372	-0.38910033923324955	-0.42482052985503005	-1.227158482506546	-2.719808462523777	0.16026946718168564	-0.9055859901306629	0.49587138200789516	0.14430497296956488	0.5931577296581885	-0.7760263061526445	1.071797245062543	0.9816747997076076	-0.9567862206090456	0.9042870885494383	-1.872370619706722	-0.5801682580185001	0.0420011374872113	-0.6188522220278253	-1.0500832270657379	-0.47995373429264776	-1.399137427661951	0.4873321345087164	0.06507897438104945	-0.6114059077523317	-0.4395652466638835	1.1043867027802465	-1.7159406746064447	0.7026089139707665	-0.1826992265131652	0.0689529656939211
-0.4440638684485022	-2.075328523606971	-1.3892365505092563	-1.8552641363622384	-0.689913912601522	-0.32708967505151754	-0.4618185768626358	-1.129356514358754	-2.6691804807008035	0.16065665667892468	-0.877682926973311	0.49883193998190134	0.12616465243822772	0.5391359279339213	-0.7311945727289851	1.031865187129313	1.0437823424728971	-1.0208889466544506	0.9731986687341649	-1.9163485824779158	-0.5784413854665276	-0.00045761034096531426	-0.6777716235517557	-1.0953170979495195	-0.40173007051573323	-1.4956474840362755	0.4633497654306936	0.114124599946277	-0.5538519569085235	-0.5015217668560621	1.1147707870901635	-1.7779575020045193	0.668376448785335	-0.16809109539880035	0.04348412524925764
-0.4129919472837479	-2.129051349410747	-1.4382138509842344	-1.754731126650175	-0.708736830274326	-0.19866718122469557	-0.5419866071751099	-1.027569686962684	-2.570190160465754	0.15652757708640416	-0.8751312080497193	0.5199693204257091	0.08503396528375326	0.46917273871945414	-0.6781982161341531	0.9739790383321492	1.1210079160283863	-1.0619526926559533	1.0250384354801958	-1.934879619210132	-0.6293745448908019	0.0498298947778411	-0.6991994863394734	-1.1752559300308352	-0.36173023207921984	-1.6297168863106635	0.4001963286970266	0.15339214195034553	-0.444166009541196	-0.5323721530656801	1.1353612406552984	-1.8453133607678094	0.6353796319295193	-0.09097336341607212	0.00595784004590984
-0.4069294267480569	-2.1402036296318108	-1.472820695108226	-1.6283644748724058	-0.6705127435930891	-0.09570514354807724	-0.649192336994531	-0.9588589863089659	-2.4731509364382447	0.13809455136742968	-0.8555194391209605	0.5316188734967466	0.030149524179741725	0.3154424866503287	-0.6152128262289007	0.9073089046111363	1.2060289197651088	-1.1137886972549025	1.051019156717246	-1.9317007520571507	-0.7396958944547765	0.11568724510537028	-0.7648730102838831	-1.2268028963220199	-0.34533241708826756	-1.7713616834395662	0.36694274106868896	0.19528376122423655	-0.3408836210332648	-0.5770587399178856	1.1472839889338624	-1.9056880323766285	0.5842099365703335	0.014410009879045272	-0.03227223880957307
-0.38682399655889144	-2.1120275016544987	-1.4698686314242464	-1.4694299913765785	-0.653917766958606	0.004625695973741464	-0.7351482742730967	-0.9040199037951997	-2.3333248220035916	0.18395816777329524	-0.8713177288792127	0.5047603964609231	-0.04534568742638352	0.1912554045203479	-0.5524598673548888	0.8718160570639018	1.2650487685829346	-1.158579624366599	1.0766088617796286	-1.9615855917639287	-0.8318196928610428	0.24069470921472771	-0.8208380323400887	-1.2082784427275042	-0.36874875547404024	-1.8958755359078747	0.2784391988338474	0.17260837195808104	-0.21895547497780493	-0.5969456837584459	1.171483425148274	-1.9339860430320546	0.5300954832677095	0.0670014156763266	-0.13193080081699676
-0.3696748391117512	-2.0930323167018905	-1.476812830009837	-1.3721724174509151	-0.707632853648829	0.06188324448270779	-0.7358125687188048	-0.7434097329643002	-2.2262957595067965	0.2503963589528098	-0.8848663574699535	0.4850656124129024	-0.15618152258637216	0.06417366362995931	-0.5057823413760804	0.7845063979243229	1.3617744687080795	-1.1595327337850905	1.1445765690835112	-1.9148653291691553	-0.889586554426667	0.3536153322608383	-0.8833677521913808	-1.2353491484833032	-0.43432717860605174	-2.041792839002764	0.16785875502430497	0.13085490650368692	-0.10102722657427772	-0.5444395994255897	1.1715045477976704	-1.963262006354285	0.5129459817424266	0.23121902021794943	-0.23796795548257182
-0.37755447919463136	-2.042473884223331	-1.4229315213031426	-1.3383044022536326	-0.78562241079663	0.053720451527222914	-0.6895225378412146	-0.59604114171653	-2.083674862110894	0.27418515696759604	-0.878930349035602	0.4678630577633901	-0.27300892065930205	-0.11712803963554266	-0.4942922793688548	0.7513979299713499	1.3893598112861183	-1.1543374302917935	1.173703139484125	-1.8752786217961657	-0.9461336799361639	0.4859956729236288	-0.9060883416601705	-1.2298763241489556	-0.505323723349633	-2.1236251739482426	0.09927107110829461	0.049783233839527166	0.019731466280422875	-0.553744671502624	1.1497373822879546	-1.990616170450488	0.4905603558782124	0.3215295939087718	-0.3649152037660015
-0.3761526192224632	-1.971299828457233	-1.3414977645572566	-1.3201027501348874	-0.8043291204035926	0.036462631752437386	-0.6716389785635274	-0.4551297575998925	-1.9733128416352563	0.3495346003978166	-0.8880790667047131	0.4351904576265203	-0.383637665108746	-0.23515116232990763	-0.527468116943766	0.7513154559559653	1.4010534858935053	-1.1237802086821562	1.2049253675701177	-1.762336684149055	-0.9190674444799658	0.6710843701573752	-0.9283038619993235	-1.2162300842866665	-0.5622434501507051	-2.161544814718618	-0.0065531194422621675	0.05109941973058772	0.13392469786797473	-0.5388675945784348	1.1760531655720297	-2.00012791088322	0.5247597637447976	0.3984241897296385	-0.5281183606230078
-0.3397584819409322	-1.9275639624640526	-1.255455030334508	-1.2967695666742747	-0.8444097471447195	-0.0028515858336678247	-0.6413662770085675	-0.3197125131299988	-1.8520043525961007	0.4097909111077648	-0.921336677115964	0.3775752006108255	-0.4596183446404575	-0.30647194791554444	-0.5447902253926964	0.7726731254137587	1.415087258642656	-1.0436455365807922	1.2205914128884072	-1.677449084905977	-0.9141311387260332	0.8844513824690405	-0.9240168736554578	-1.2094701632055587	-0.6388904401357038	-2.2039190609521273	-0.11239257050930687	0.018601626207015907	0.1842627085790936	-0.5383134371118401	1.180682300987224	-1.985916522020839	0.5601675107019386	0.433673858817485	-0.6628856456331593
-0.28410689083113805	-1.8825455296144895	-1.151314091050491	-1.2460454540621606	-0.8815070804195535	-0.07778837490517128	-0.5914846817503131	-0.20662268632563713	-1.7953514082729125	0.4614970509285656	-0.9539410876296923	0.3589364326359695	-0.5253081449551313	-0.3832735650153025	-0.6382476704056091	0.7696692109376116	1.4219068406343691	-0.9962981662943509	1.2403660813350765	-1.5826129832557099	-0.8794264089807744	1.061342699177962	-0.8752515674828694	-1.1406569023389423	-0.6883118971747234	-2.197085561200537	-0.21205315467266997	-0.018111216575323157	0.15924181360263584	-0.5364017803115319	1.199226230892274	-1.9597507426106777	0.6032341585610064	0.4271193539445802	-0.8104224414583985
-0.23958517768469556	-1.82507123777961	-1.0278009582462269	-1.197577528714136	-0.9143237733810364	-0.13464289189712414	-0.4932565912622489	-0.15275050059043224	-1.7609132895972508	0.46305720687227697	-0.9938648068363504	0.3541302952505618	-0.541542721250437	-0.4357220205492654	-0.7266526396820676	0.7564770891083015	1.3901123378885973	-0.9487418220673371	1.2237892400328938	-1.4201844054881918	-0.8112529266475222	1.1153558584371073	-0.8051073000349651	-1.0886374679418218	-0.6874930051652282	-2.098156565380344	-0.3400979205181443	-0.040617049632394694	0.12816467875970247	-0.5653216400251426	1.2195740350558004	-1.9568104231016032	0.5778042446812862	0.45208952432245475	-0.9279596892433245
-0.2180643479760494	-1.8031335452488915	-0.9183427920601546	-1.132943698520794	-0.9176360751233406	-0.1712748300208229	-0.37678176673827746	-0.09400075140298034	-1.7358856100539906	0.46263806413435515	-1.0826245262543277	0.2844588745863511	-0.586911091903891	-0.49343948831861395	-0.7704410105256174	0.7581246470893257	1.3418896771462019	-0.9399945732803576	1.1336417013469244	-1.2936416549297136	-0.6976843613009203	1.198420235376626	-0.703281545933618	-0.9935845830250566	-0.6479357380915721	-2.049004369502183	-0.42418135774171556	-0.11023792617684296	0.056394471241293154	-0.5775537524489481	1.243461140858908	-1.939041274278638	0.6018860619555431	0.3712548413008676	-0.9888773801997376
-0.20060575253361437	-1.7852902330857152	-0.8199158784821158	-1.0582049174873318	-0.9458193200835764	-0.2270443800392182	-0.2854692561000225	-0.10948785302196393	-1.7279366577479607	0.48960883989434567	-1.1240876407561715	0.2499241934524484	-0.623378649790024	-0.5072773856991407	-0.8196113541108041	0.7754679341551092	1.3097403503969482	-0.8973413438172363	1.0459329931521977	-1.1740313639045818	-0.6036458050637283	1.222069195715005	-0.6515599085307323	-0.8772866415703996	-0.6070307993975746	-1.9540359959150375	-0.5052952601574788	-0.15861742315755492	-0.021525355566141664	-0.5394757506999175	1.288106589689884	-1.9613701165858841	0.5998386178130803	0.2699136931750082	-1.0605019532211282
-0.18321308422247365	-1.7710639107432744	-0.7227348551959272	-1.0363859413638212	-1.0257648913956274	-0.235441636196616	-0.20879462108090546	-0.10175028548461659	-1.682333525144869	0.47328394871311213	-1.1896752288274466	0.24681725638976895	-0.6938754266295744	-0.5363437319560287	-0.9117050881031087	0.7821586231505745	1.2813862385917478	-0.8600450275449394	1.0104497519483018	-1.052270882485882	-0.48632347465258663	1.1653547606885994	-0.5528060315209359	-0.8260048207209078	-0.6121051471997216	-1.827802282018346	-0.5724348372812159	-0.20532725594506243	-0.08482255958339383	-0.5649804192432225	1.3301492344622592	-1.9632559445265705	0.6093316744578413	0.16152790503512565	-1.087027986473982
-0.2127999301577317	-1.7741564433435766	-0.6709841778185546	-1.0282333280709328	-1.0963571079041976	-0.19799546202967316	-0.12347144206456125	-0.08582102005414996	-1.6241417278070507	0.4087155092056337	-1.220815710691061	0.28894026202515555	-0.72938009171502	-0.5831186366668896	-0.9778045086795805	0.769085251501311	1.3052912731271342	-0.8448657922913257	0.8823159369475781	-0.9384149878278947	-0.4178119888890942	1.0928992604037504	-0.5371228481466379	-0.7962171058252906	-0.5857381853132778	-1.732242935606768	-0.5562218018000659	-0.26600906843288236	-0.18390457960866305	-0.5145753591758302	1.4139713595288417	-2.010059915833006	0.6701267989833843	0.0831610944043852	-1.0864865083893613
-0.23302078466870854	-1.788358812111045	-0.6281441316919337	-0.9986709962671341	-1.1363233859085358	-0.160834321559173	-0.14171410691550312	-0.15300598631100457	-1.5801147195209613	0.29821350686908715	-1.2466210496439678	0.3143195299125431	-0.7650786463064748	-0.6632638907871676	-1.0464435232357763	0.748707224520999	1.3087341294660944	-0.8545014533907592	0.774615375038168	-0.8626443054496056	-0.35623998103982224	1.0153524642761427	-0.551664490593598	-0.7350735134129013	-0.5740481718905673	-1.6129217520856969	-0.5689412149013559	-0.2926291697827277	-0.2760522016003825	-0.45829108442772515	1.504778626084335	-2.0194757328381647	0.7057871619363396	-0.04299009383442662	-1.062786773379847
-0.22758859960851474	-1.8170379651627642	-0.6921557077163188	-0.9633946399236912	-1.1639711441013723	-0.11312540188105014	-0.21162423057667562	-0.2375585966218789	-1.534595164989857	0.18821476807329707	-1.271772806347763	0.3144215691372356	-0.7981728937713487	-0.65294437979675	-1.1170096834382046	0.7096892515246006	1.3256090563237781	-0.8862497161434639	0.7376773410273146	-0.7585762328744239	-0.3582904393746877	0.9390189181228525	-0.5893023483180612	-0.6920648741852508	-0.5560285987728788	-1.5528880376189087	-0.5812892213927461	-0.2858773311090414	-0.36051138333502114	-0.3358882909533382	1.6137084280627465	-2.0715681492244693	0.7115718867084811	-0.1691502980685919	-1.0340673383461978
-0.24612016908239012	-1.875673375026539	-0.768285496382764	-0.9085930749271351	-1.1995308122489867	-0.07100835294658756	-0.31784063980122507	-0.3789013746601396	-1.4649447010392473	0.04817413793053523	-1.312653360408332	0.29597944018811384	-0.8201730324355256	-0.6770060426601417	-1.1405150024655493	0.5848831223482377	1.3789617277028883	-0.9329434368983748	0.6629353670961484	-0.7423184422711078	-0.38061360881979345	0.8606601506254302	-0.6517809987341454	-0.6049598848434818	-0.546610416757181	-1.5292814730974873	-0.5814982955217884	-0.3640019160053278	-0.4334276591770406	-0.28198097135966	1.6854115161045855	-2.15497157109436	0.7270120442170502	-0.2624555964904961	-0.9055688991904356
-0.31213343793037707	-1.9013205097726213	-0.8851470905734395	-0.8601132339039399	-1.219619933007204	-0.0003675018447731146	-0.43454995110886563	-0.5414605365594087	-1.4328964634490589	-0.04873828752933777	-1.3182759060166143	0.2649455810095624	-0.8914925144581698	-0.740827148352907	-1.204680487832616	0.46406315456809477	1.4145854775587146	-1.0382595391053684	0.5984547916532967	-0.7139943289500235	-0.449053624466481	0.7929552712390472	-0.705990003317108	-0.5483642098626522	-0.518892703562049	-1.537016658169254	-0.5474699334925943	-0.43436812051892115	-0.4849453809102279	-0.19231322156775646	1.7674217925192113	-2.2325510420272567	0.7213862263737866	-0.35552342950537474	-0.8680547604848543
-0.3996100157428904	-1.9497537978892119	-1.049167858212309	-0.8199509924452298	-1.2846825049107542	0.03209824483055659	-0.5362409180030421	-0.6597671783466136	-1.377060664194556	-0.12027930408566034	-1.3324038928540642	0.1885084922557693	-0.9168831709824143	-0.7540233235984647	-1.2391389085820503	0.3643124266308874	1.4391974046558056	-1.1406862432427696	0.5663725642465854	-0.5729751816256068	-0.5840881041814935	0.730011015296991	-0.7555037800982747	-0.521800148465196	-0.5312097875834811	-1.5907292054972522	-0.5665234715668073	-0.512731280947935	-0.49441317757789116	-0.1551665026977146	1.8046933956457498	-2.356997034334986	0.7033981485053398	-0.41194826858187356	-0.7626377356733819
-0.4824904914931573	-1.996143467846369	-1.266012565406103	-0.8025160681942118	-1.312224746179806	0.04022068355303251	-0.6287406133551434	-0.7153278434810141	-1.3295747661049409	-0.1097999075810713	-1.3386823831663457	0.16225424925444576	-1.0198717820188268	-0.782526804187155	-1.257327900527455	0.2802432521694801	1.4757245054861632	-1.221129355598363	0.49291999863762304	-0.5136222506783356	-0.6656740163266842	0.7222772821920309	-0.8356579096659063	-0.5103247942231414	-0.5823179755387035	-1.6943437078274974	-0.5635806426628538	-0.6076149332267919	-0.47954734098247426	-0.0867323814323526	1.8390758475344728	-2.459836274581921	0.7278065215629548	-0.478663036637478	-0.6925511649849083
-0.5406021073279023	-1.9967977786574398	-1.486882598461428	-0.7966265165933961	-1.3718204258338915	0.023310727483045912	-0.741106069711521	-0.7996626626858262	-1.2683193806554276	-0.06258308117412495	-1.3411233635106907	0.16582067748664248	-1.0861293921352584	-0.7907281838049098	-1.2721842576910212	0.21960413934192852	1.5078340958143182	-1.2331761961950947	0.4467919032043345	-0.4517496060169818	-0.7629552374385264	0.6760884673356367	-0.9437196968803084	-0.533709217436378	-0.6133142040623455	-1.7318582678481704	-0.5684100655505651	-0.6048135541526742	-0.4488514572172364	-0.02764785875917385	1.8461801777259346	-2.5609548883467665	0.6958169990424137	-0.5028860108200527	-0.6699951186334648
-0.5970292682091065	-2.017879866299693	-1.6902017260670923	-0.8082525491986013	-1.4109211861638395	-0.006120278707394333	-0.8078824123007114	-0.8442464167438137	-1.232235112791639	-0.02338697604515616	-1.379202379677569	0.1647457144825491	-1.155659626729161	-0.7824255313571649	-1.264080150838025	0.2211083289593656	1.5262630937978778	-1.2974153424201775	0.4024851634752826	-0.42065681132735744	-0.8275957780519161	0.6402903559571529	-1.0267795117148315	-0.5543087940778046	-0.6494862143850513	-1.7462254998740707	-0.5397864908324806	-0.6230574290498956	-0.46230989117473875	-0.07324912614150372	1.8143708917333765	-2.6197706044170523	0.675477664839781	-0.5274282573086685	-0.5995697245862559
-0.619465354088569	-2.0638429945270893	-1.855353093705811	-0.8461714356587905	-1.3683564958072767	-0.03999586947265825	-0.8551775318649172	-0.9002259109283335	-1.246589646655448	0.050223402519053696	-1.3923560008407072	0.133289403923532	-1.20328845135845	-0.7667174951373281	-1.2287177765683703	0.20855094699582932	1.5323372553354098	-1.3259284388039505	0.3223248335216737	-0.3493365356955985	-0.8716435450557682	0.6056597770345556	-1.0936929231722021	-0.5635970203464086	-0.6657663104476264	-1.7724701367431348	-0.5095806481589541	-0.6039857037108505	-0.4599326133792244	-0.020552554840990694	1.7534250231630453	-2.7016106076444877	0.6736280306927004	-0.6115563331662331	-0.5373938482480932
-0.5870197622636287	-2.1015950893970605	-1.9768258605426556	-0.8730344087411819	-1.2923564207466887	-0.10852604094418088	-0.904317518163108	-0.989183406192034	-1.2680505755049822	0.15395677326215215	-1.3958684737220062	0.09465987072224695	-1.2830854003390018	-0.7618737182414508	-1.2173996243183236	0.16771235700928294	1.541568480363321	-1.3871800280260027	0.3336275045391754	-0.284994178705649	-0.9000762891452627	0.5671293819966458	-1.082493737336749	-0.6029194355624994	-0.6939534026852954	-1.7689417010348631	-0.5650617212664146	-0.5676494529193866	-0.43307448472909743	-0.04721468977267457	1.696875561131521	-2.7188308612985637	0.6543227778668506	-0.6517632528364548	-0.47460911272717626
-0.5331401163395852	-2.113696267377532	-2.053996159460593	-0.8730710723570922	-1.2088111883871195	-0.14857531854674036	-0.9501121257710814	-1.0502014138494895	-1.3015444878538684	0.2914017481425585	-1.4183162399815026	0.09253219555821147	-1.3698422893946023	-0.7209187155688923	-1.1868728512785534	0.13334152813451045	1.5085650139250326	-1.436250943858179	0.2900881488193806	-0.24986738415654708	-0.9946759901071062	0.5277140558426476	-1.0100438871443982	-0.6538155371049817	-0.6769056640811636	-1.7423345941406965	-0.5686639863961092	-0.5517551597661902	-0.47515125499324506	-0.06904412334714875	1.6153948224172754	-2.7608220078535117	0.6220537689657369	-0.7035359267027544	-0.4165580591724726
-0.4747850646124142	-2.1454553458848307	-2.0973779733721676	-0.8158868306215558	-1.1367700897136324	-0.14506398946188406	-1.007234835676429	-1.1120355398274635	-1.3696363337052564	0.42123800371296316	-1.3920408475426707	0.16123694965010368	-1.434221352814542	-0.7306007420382095	-1.1146570750194336	0.1289808851000133	1.5170363161552962	-1.477582560058956	0.2072993927825258	-0.28411288248349037	-0.9947943600735323	0.4895672878577221	-0.9506579713862239	-0.7144277850759393	-0.6720227520091935	-1.6920041894180557	-0.5409543372288147	-0.530240832633411	-0.4777267932006103	-0.14553629830539677	1.5409368187612036	-2.7980169830298154	0.5967477956147235	-0.7000599069256062	-0.3063064086054582
-0.42141206701747125	-2.178466734101179	-2.158123576501679	-0.7852552961187689	-1.1284221670958152	-0.14389933564846075	-1.007677359541487	-1.1270667161090313	-1.417653065495331	0.533007565778614	-1.364725602160955	0.24815060338833525	-1.5387111803652744	-0.7840493358598527	-1.0909928703020768	0.19637796835663254	1.5341592330862581	-1.5740835061610525	0.1583077831275017	-0.2817852743831581	-1.0070661268212757	0.4214242381241646	-0.8756451244781763	-0.790415951831964	-0.6767476559215045	-1.639844479517184	-0.5407307352902013	-0.5342153304692594	-0.5097316882565144	-0.16318091070986218	1.4678053697005342	-2.7662423476462936	0.512144434544876	-0.6692709015388131	-0.2381311213049302
-0.32608746479452533	-2.186682810316494	-2.1650445062926162	-0.7533295359743428	-1.0860880335418825	-0.1426698085743772	-0.9677505166545636	-1.1310581569566687	-1.4276259624635381	0.6006359177551513	-1.3190295511106418	0.34325629422862647	-1.6119498320960524	-0.8138766101722739	-1.0250294887833353	0.24129145681910957	1.570588153051347	-1.6389724368750986	0.13375497971863742	-0.28046757798739436	-1.0291082834936072	0.3064548289126459	-0.83468048491935	-0.8678277681637703	-0.6639842185647973	-1.5487299224855857	-0.524583706596015	-0.5140577636571291	-0.5578061438369291	-0.18569857354931005	1.3931881155080004	-2.751765237566838	0.4777786917822394	-0.6467500765652552	-0.13476972055009337
-0.23696058716360988	-2.1715500342685425	-2.1447308485600063	-0.7330994693053515	-1.0361418068430435	-0.17003253261983844	-0.9612525369118959	-1.126668230184204	-1.4608510696619794	0.6434469280732119	-1.251067942017216	0.4325600797041143	-1.721447962186326	-0.8874250049636478	-0.9502366024910485	0.28373861876151285	1.6069784001005245	-1.7299996399177773	0.12665171609846843	-0.37653632280459254	-1.00341017923552	0.23499528800293107	-0.7907687976433986	-0.9536971973065512	-0.6643213724833817	-1.4678972105990247	-0.5052876172663573	-0.5154028482630141	-0.5876012357309318	-0.13355583154677125	1.3518570714338163	-2.7231887159039934	0.4566016276913283	-0.5522110894458392	-0.04102356222366875
-0.16570090324600578	-2.169047936279387	-2.0635618292325377	-0.7000178886693486	-1.0375846461885365	-0.179775270419586	-0.9954082582207129	-1.1669739446588292	-1.490432624695139	0.6042568628860794	-1.1887682526208685	0.49349610664233906	-1.831781488965212	-0.9449675022705091	-0.8982410968902708	0.2667641641740062	1.6840714077343857	-1.8118946058501464	0.14836906158211913	-0.48539609792047794	-1.0495883738400673	0.17082157796226421	-0.7417274763426509	-1.0213998909301922	-0.6836429975388989	-1.3935459022541041	-0.4703320651645912	-0.49057214265556137	-0.6376570639987242	-0.13270938025627485	1.3222630529633768	-2.657277330732968	0.4217160965175202	-0.5267933190947282	0.0732317657938231
-0.12397180148976632	-2.1691786303463383	-1.954457963372607	-0.656901934653853	-1.0505808914400288	-0.1961463186943258	-1.0086615936551513	-1.2217340479802872	-1.5260165535604093	0.5389073030296865	-1.0906966947867074	0.5420351364459757	-1.9350358060991066	-1.016278559768656	-0.8884989162379767	0.23765691377585102	1.7463120820126985	-1.915804823276659	0.18637441617850709	-0.5773829491092507	-1.0684980146091165	0.09524761337388395	-0.7297957474947483	-1.0656650737212556	-0.7054501843726617	-1.341977778682861	-0.4459257872361667	-0.49898684613561894	-0.6341228566570377	-0.07951391806827195	1.2775676692398954	-2.599795882894825	0.46648613716434395	-0.5005778099390714	0.15595694640882865
-0.09139435540223725	-2.1600102944663564	-1.8598299219903953	-0.5827827687292775	-1.0515012593214965	-0.23292894667546324	-1.0577868291578398	-1.2607671204697644	-1.5317235805570515	0.48859765621251416	-1.0012774666699733	0.5863104505031649	-2.0314514915239625	-1.1458273289068885	-0.8780034905443541	0.15909904988990495	1.823895413879164	-2.018105026816741	0.19701005612946454	-0.6667918218880885	-1.0745014271556794	0.046075215602956014	-0.7164608732735605	-1.0897654481580654	-0.754089416114073	-1.3477213027919568	-0.43641840966661805	-0.49192499346085966	-0.5844836831119141	0.035083161007539575	1.2575919085055174	-2.472278275886531	0.4989294962381491	-0.4625750359564004	0.19529919695712744
-0.10333525352572134	-2.1422174108820675	-1.8079980233486659	-0.48558019022747956	-1.1263755106402082	-0.2938990846212547	-1.072304155172359	-1.2901725097514276	-1.5291812259618718	0.4440549848281131	-0.9398596520983222	0.6064328553196863	-2.0949446980526223	-1.2536365247523267	-0.8376993066019279	0.07384646632353174	1.8930991466672187	-2.1513595117648228	0.21869196798725626	-0.7732382016428414	-1.1070102085877571	0.0026625308599587004	-0.7361695669552704	-1.1198105238720322	-0.7605569343341116	-1.3611408923810964	-0.4202072691171511	-0.5227066154079367	-0.5288085267423958	0.12189520983582092	1.2513078680967156	-2.3826917897476716	0.5177105721098101	-0.30997547838390394	0.20788335221630644
-0.16690298151887983	-2.1250704333457024	-1.77545068706845	-0.4301131806021493	-1.2080651326044145	-0.3605249449452149	-1.054310219252468	-1.3198387696985938	-1.5541456572344392	0.4011818215601872	-0.8951632769637581	0.6368328576227376	-2.1222798563261387	-1.3489711680037424	-0.8268810049661868	0.020109374404552082	1.9150112208222858	-2.2454642047488447	0.21181723028548363	-0.8273959232291057	-1.1029440611640402	-0.06695813613499671	-0.7809625180122902	-1.1381852785743456	-0.7663000062394177	-1.3680619560562761	-0.3607602303256078	-0.5427924901615363	-0.47897915865931984	0.2607497675281002	1.1936119446025446	-2.371083722741524	0.5097073021070344	-0.20406166402883413	0.18392719824605824
-0.2457251917109601	-2.092819255956089	-1.781893069950473	-0.3884426896439235	-1.2924605431736833	-0.4683162094429326	-1.033353408029168	-1.3406832931958177	-1.5210261520593877	0.33452779013659606	-0.8410118249486157	0.6420008566657206	-2.089111702503822	-1.4455869217667339	-0.8379174399034215	0.01778724222842907	1.9701573486767596	-2.281752594677145	0.182241688261473	-0.8896349297861654	-1.028687227924392	-0.10931215142416795	-0.8405280679806184	-1.1245990622552025	-0.8075704780362007	-1.3761240390063514	-0.3202181669643168	-0.5449105493498526	-0.36271111954743934	0.3710860543981734	1.151979819707859	-2.315526072534148	0.5309859993848429	-0.12539846580966962	0.15152954797312515
-0.35629590324359095	-2.071527889711451	-1.7385661352715716	-0.41546056650353663	-1.3244963179327087	-0.6120304035147732	-0.9636716673742152	-1.3817764062846671	-1.3885935345820708	0.2521776547024669	-0.8549593896295459	0.6068789195656735	-2.0514429063627446	-1.5250133168966955	-0.8741623582678173	0.05078254094976482	1.943943154332339	-2.3240908929537483	0.15669578055460667	-0.8722863386090248	-1.016243237511398	-0.1614099408281259	-0.8717648017940526	-1.106892790133368	-0.8478519611675168	-1.4090805342783752	-0.3367982507124956	-0.5308712683993988	-0.33157438343783796	0.5089036216236562	1.1162053092772897	-2.252210615121814	0.5793461156456896	-0.049012487036474414	0.11311816665625041
-0.4236931792581945	-2.0552209682517266	-1.65419129068824	-0.452155804782714	-1.3263640139669195	-0.7445133504832186	-0.9044314553421575	-1.4048126023684444	-1.296938545483988	0.1956316705207838	-0.8876783144444712	0.6011769317289081	-1.995030438576127	-1.5368417869124926	-0.9032399263057431	0.07483661462634177	1.8775011994929103	-2.309310369610124	0.10989616504733069	-0.8304475339489622	-1.0091810627912479	-0.21655462337806108	-0.8488932288267174	-1.1337298986578657	-0.8843873113943911	-1.4287640677033733	-0.3368620467458289	-0.49629440517844375	-0.2667803933541365	0.666426871735317	1.0835191675216538	-2.23784008662855	0.691631168946907	0.009364580210351497	0.053552189114385286
-0.51419918292769	-2.0619599073437826	-1.6074328673487224	-0.5280458233557642	-1.3171133870936427	-0.8964332458089338	-0.8663560916147887	-1.4172141305424775	-1.230373975954826	0.12350404896820408	-0.9693885698041426	0.5665980320992652	-1.9523237773525317	-1.5509082083684547	-0.9243298458446837	0.10555434690492053	1.807083137145256	-2.269997025507672	0.05440718964521031	-0.7485220080610291	-1.0006069667244764	-0.22046505984353698	-0.7731568771849756	-1.116788626739768	-0.917596166475248	-1.4384776397162722	-0.36299075440985973	-0.4653167791509333	-0.18426040779069025	0.8293535673570538	1.0688578036688632	-2.2352348329810665	0.7762286699444747	0.07270016204674483	0.01282931840472408
-0.6187191604132127	-2.1155049724069785	-1.5569799740656152	-0.6065829549975496	-1.3253943738655347	-0.9586242270065158	-0.8309348537815289	-1.4654213542112116	-1.146304035719607	0.035865467106055704	-1.0810563112080476	0.5631825499976928	-1.8889304718311746	-1.5407846102510916	-0.958025327840698	0.13880973022424675	1.7157800276021486	-2.2592887153815804	-0.042650408143203346	-0.670035385601188	-1.01953279450917	-0.24226602041502088	-0.6978161240518558	-1.0832816178161324	-0.897299235780805	-1.4240752148013365	-0.4016631518437627	-0.44323372319716625	-0.11383732435640612	0.9720635842580387	1.0227918685326176	-2.186717229609136	0.8946195148668226	0.045857448986885894	-0.07485970113047943
-0.7184361398133243	-2.15747289647198	-1.5443458966364223	-0.702530721244812	-1.309834113849307	-1.0225795565688192	-0.7535369211346956	-1.4559857340392377	-1.0672730626218343	-0.020537847804346032	-1.1288891164351718	0.5850619623805352	-1.8140103230438176	-1.5222815913188	-0.9511848231206539	0.1885077657581919	1.5650962315993104	-2.233774305288361	-0.16527993216188835	-0.6495472088827754	-1.0323317402914594	-0.2479682129204049	-0.6126402067184573	-1.0419460287662616	-0.8504333386701074	-1.3952345585772323	-0.41795489015415355	-0.41050510977402227	-0.046890965058683384	1.1852780189193708	0.983422098054886	-2.148879434241112	1.025041934633397	0.07745117615501848	-0.1734816554469795
-0.801239774485229	-2.2048026391872395	-1.5217369698764702	-0.8371242301376881	-1.2685681648365932	-1.0206481723282255	-0.6824487684258504	-1.4379467668505987	-1.0541625996538895	-0.08196064663605535	-1.1770799939263068	0.6479057587157833	-1.7747905127944736	-1.4331467614012097	-0.9149722171298972	0.23986855185494207	1.4702682114579093	-2.2189122132535686	-0.3321697701221192	-0.580596279426473	-1.0949295954280935	-0.19821258435192968	-0.5169185774241278	-1.0215073070261282	-0.7871753311874315	-1.3701640591090687	-0.4391958110346318	-0.4034037392954447	-0.026185682047141355	1.364984572796086	0.9503410387021368	-2.095403389025559	1.0650686374416367	0.133714876412605	-0.20730305425910597
-0.8759556479836597	-2.233309074356267	-1.5069770904904318	-1.015311236643294	-1.2199834318371572	-1.0449327367773318	-0.5993773746400965	-1.4712023917572876	-1.0019980236830968	-0.19739557663065654	-1.2457189388613719	0.6452968404964031	-1.741019385035227	-1.3319549988070802	-0.8758196460353048	0.30970147105015894	1.3830004563302027	-2.2103336754790677	-0.4352844565328599	-0.5178172143002816	-1.1971839390621462	-0.1993285036711783	-0.45064271224514985	-1.0237226469428233	-0.7136383388628469	-1.3168171051053583	-0.4494460018239804	-0.4122046394946306	-0.035912202395114334	1.5655203619579054	0.9473211169045742	-2.099259244360023	1.1501964294021378	0.1955515932175649	-0.2287141973027012
-0.9329574611973843	-2.2244193563746415	-1.4895944228164555	-1.1749427871366187	-1.1545950125169864	-1.0412441555550818	-0.5262210586722542	-1.496261532153141	-0.9081270693024459	-0.2784053223273446	-1.2990183681522047	0.6828026835924643	-1.744871180505541	-1.2201489346925443	-0.8694279550805508	0.4122494757481238	1.282134047098487	-2.2023910969916365	-0.5399803958155079	-0.42790396708061895	-1.2093724914144324	-0.1491949906878122	-0.3578337169475468	-1.0034282509488546	-0.6905503470626316	-1.287107279336526	-0.45285877378535905	-0.42437020596620395	-0.09045013211653266	1.7929184308724089	0.9631290513932559	-2.0884312213378187	1.2415434314271407	0.12696688120804875	-0.23050804323593116
-0.9877182942946593	-2.242767374564854	-1.516076506301581	-1.3298777284318142	-1.084955237316056	-1.054827696873746	-0.513365994716368	-1.4726192306011199	-0.796441861120907	-0.404088231377625	-1.3592238318611547	0.6917088783942489	-1.7543836932569612	-1.0971242484711259	-0.8451096725912715	0.4670897971465866	1.1749470331725973	-2.2277783152274404	-0.6047581908038164	-0.434156058924451	-1.2353601075943197	-0.0959491796762453	-0.2643421407255436	-1.0318190064058672	-0.6726207066010821	-1.2992835169838903	-0.4787238332878724	-0.4439484248683524	-0.11798628674656615	1.9462936296163538	0.9834985478057133	-2.052215464484655	1.3390985940248015	0.047579804632547525	-0.23099473422273403
-1.0371819868740917	-2.268352734301799	-1.5045940146908119	-1.4664634465542243	-1.0019306170914577	-1.0867182680254286	-0.5090190878763806	-1.4932561345549282	-0.7105390763556751	-0.5152415732483362	-1.4116640836735515	0.6826201008070653	-1.7759189864177736	-0.9815344250747977	-0.8276501176131209	0.5016446968618009	1.0535609971278703	-2.2773299125916284	-0.6351097168302906	-0.4371268534514841	-1.262231635272846	-0.06659823865110048	-0.20217158816696457	-1.102634735785891	-0.6355222051388459	-1.3068019004736322	-0.4591346611912184	-0.4808351776862625	-0.1382850804994125	2.02896079688746	1.0146197575608458	-2.084630921655157	1.4153736268825419	-0.02731134862870157	-0.2184026517755393
-1.0437000474570863	-2.2684552724122047	-1.5286662413107737	-1.5469144189465351	-0.9536470953986843	-1.0974780346596176	-0.5332190395176252	-1.4759961893995115	-0.7150704027076389	-0.5675416244466479	-1.4168325690849788	0.7007066837422548	-1.8194085453312465	-0.8824172508354643	-0.8540588421767652	0.4861571433537696	0.9977501785311793	-2.3173635497126965	-0.6912496278446352	-0.5119865294820524	-1.2349562434856332	-0.04889067287657316	-0.14906847071381366	-1.1240527221709091	-0.5986581053765376	-1.2706852399312116	-0.437422533965527	-0.5077908633808282	-0.10760619048376172	2.060623847936381	1.0155718479290787	-2.1364408968380526	1.5081450822548061	-0.07744283732515259	-0.25600258311270996
-1.0927397518560678	-2.2466785310957698	-1.601490983068682	-1.5990322072584457	-0.8942359541531563	-1.1087307359122076	-0.5527379025035453	-1.4982755015570015	-0.6811846334388071	-0.5901933547015215	-1.4017877509287195	0.683688388557913	-1.791130953575579	-0.81744541802595	-0.8311433726449063	0.4346829399832305	0.9499711928165704	-2.3276018029744323	-0.7461089018210559	-0.5626412760974243	-1.1766890911023795	-0.012986299157952927	-0.1371278173556995	-1.1286981715679998	-0.5504289137031206	-1.2254613736034505	-0.413181178257927	-0.5223668573914229	-0.13768921560446604	2.062340766493718	1.0250592401721363	-2.191000676944705	1.5715726684496432	-0.1590863399863593	-0.298470575038747
-1.147569494996215	-2.246930253752052	-1.650391013584056	-1.6335047138230518	-0.9060213113585757	-1.072262768785925	-0.5590359835347558	-1.4965822355400904	-0.6375926829004137	-0.5589946196560436	-1.3934572656621538	0.690977630248167	-1.7429414600277577	-0.763592715519448	-0.8452550584491073	0.40462028702685193	0.8682139076381945	-2.3599956335295222	-0.7800536538555304	-0.6197696759284296	-1.0987177047811956	-0.01487175551716777	-0.14524180885950583	-1.1727722330763348	-0.5393262342648246	-1.2278253206743772	-0.3567715886257165	-0.5315127459046869	-0.18363261804371067	2.005695953765328	1.0105984987686487	-2.2261825924118055	1.5779079925907618	-0.17691290742631263	-0.3674988021981894
-1.1902519289122373	-2.245430003530136	-1.7361589126095751	-1.6617091169525668	-0.8853943796716429	-1.016390034526165	-0.49744886907352603	-1.4776409909120514	-0.5786163811193201	-0.5239507797027734	-1.3716686448674043	0.7182898222242684	-1.655619314762474	-0.7448434236652279	-0.8515365739728455	0.39884003674859014	0.8266866694909801	-2.370888510100883	-0.8326263101325697	-0.6607062753567335	-0.9827772587365871	0.007462164233140872	-0.18353326686798388	-1.214849526990914	-0.5533359955913593	-1.2211576792641703	-0.254082903632657	-0.5404660643712724	-0.23534164260286694	1.9240695285250236	1.0094944867112954	-2.259475016196194	1.5913599187316543	-0.15311972220654607	-0.3925787629275341
-1.187139491975832	-2.2608426581909145	-1.7701036936705925	-1.6961330442260913	-0.8783568192042586	-0.9627720291841465	-0.4758582822917633	-1.474458488458359	-0.5619956391279122	-0.4897895506049531	-1.408803443782841	0.7051611049559956	-1.5660620883384129	-0.7170606445076662	-0.8725701302256816	0.42805310812964353	0.7842025377171555	-2.4244397383726666	-0.8579512818875712	-0.6194133869862529	-0.8554071184501716	0.0030039707048174517	-0.23812029904002835	-1.2528794606080074	-0.5800665967161661	-1.2310256872671463	-0.19034289711290558	-0.5091358951554242	-0.28438730328650186	1.8198847922865506	0.9747235204735567	-2.333129553604075	1.5699180444856338	-0.11602641465711358	-0.43972015183350344
-1.1888456535928775	-2.27126750616152	-1.7900130012168631	-1.6685445898438718	-0.8873629443070037	-0.8947700384332725	-0.46275855858979353	-1.469554000281462	-0.4528709694193774	-0.42793811073969235	-1.4884539711273206	0.6411749592722772	-1.4860882737990153	-0.7281828455453659	-0.9263556620319162	0.45059170627088835	0.6975535492440218	-2.405049892717972	-0.8748805693399412	-0.6651872207401563	-0.7128141137119272	-0.007187740948983537	-0.32822745069882	-1.313860588516532	-0.6340849232222665	-1.2400876052142982	-0.1438273142779982	-0.4840971927650424	-0.31981434545130794	1.7128100838387095	0.9692605388067866	-2.443718674050494	1.5838663838604952	-0.07645865834375307	-0.4893552806597663
-1.18336379587678	-2.3060291863034372	-1.818488298432695	-1.6172856467346637	-0.8456121752435971	-0.7788537811476988	-0.43432868917633527	-1.434988038775114	-0.40473756715854214	-0.3192420510122326	-1.5475252366385601	0.6060402874971831	-1.3952823357535804	-0.683905983502691	-0.9741109714459715	0.47726876368939414	0.6128920102606902	-2.402405131595873	-0.9157271703185097	-0.6434467200769202	-0.5601280604460968	0.003908836306419301	-0.3608776954639725	-1.37489870806227	-0.6651470628329463	-1.2093157461760407	-0.08862662789525652	-0.4396002671781426	-0.3672011698890054	1.6061239568714807	0.9276786336043747	-2.5464344794979206	1.5450047936452025	-0.08055738286663702	-0.6006303056280333
-1.173331642135267	-2.3789207554188274	-1.8085174004066886	-1.541580779421961	-0.7897858204131591	-0.6802540871406577	-0.4277879829915241	-1.442800397214268	-0.39968608025179814	-0.23201954320787932	-1.5912305086579628	0.5928082723706096	-1.3166469908324239	-0.6273935948540592	-1.001066513551066	0.421718359621629	0.5286505074852947	-2.3966393311464684	-0.8977078809798382	-0.6511789110723468	-0.4894975050356076	-0.012801040240925057	-0.3586898302958704	-1.44702049238079	-0.6594426165515728	-1.1374745106853617	-0.0477779645876293	-0.3937738263660869	-0.3877192753688621	1.4485716936703843	0.8588538269425714	-2.60461003991614	1.4837422306875157	-0.052426858619513364	-0.7169530954231679
-1.1641621400415647	-2.436760654450645	-1.7779233257757927	-1.4083264091002141	-0.7453221972942874	-0.4998632077196552	-0.39534233666469126	-1.4805141581958696	-0.4044997254249013	-0.11106191446042277	-1.6051610586931389	0.5947126614373701	-1.2134436436002136	-0.6008489359224493	-0.9580187997996047	0.42187909093582265	0.47736705947667957	-2.352316425138149	-0.9096392493029535	-0.664529906014998	-0.46183262042805906	0.01362166725139485	-0.36334853839511283	-1.4660749090850762	-0.6515543373599157	-1.0561693105598944	0.0350278970622747	-0.3577359983909935	-0.44049040927721916	1.29229354513979	0.8344404111697772	-2.6384730082541124	1.414177833555616	-0.03746304648845978	-0.8118899941042728
-1.1399016575867746	-2.5165012650553296	-1.7839547729635552	-1.2703497650492008	-0.6919777678508738	-0.2814083767975192	-0.3439119078787328	-1.5005234169017123	-0.42007715330822626	-0.009797418652165883	-1.6293216023556891	0.6570036524063877	-1.1534046673087275	-0.5499375673436029	-0.910904980208232	0.392962460931121	0.4183505655343092	-2.3296569192358003	-0.8718990414751575	-0.6297672421951275	-0.4723270605846161	0.0251637814348058	-0.35394592219828513	-1.4968035625250882	-0.6945546154147613	-0.9489294387002312	0.07834199281847634	-0.2859616815443038	-0.4861205972086743	1.2231252957528	0.777188661392447	-2.6665898968265034	1.3227698867789086	-0.010999753914622901	-0.8884007835322425
-1.1643838644850664	-2.6081581488512304	-1.7706805841644577	-1.1686902657382885	-0.6059303434175971	-0.05666456852681934	-0.25730846154244374	-1.530119074237572	-0.39031883629998065	0.050391088839747813	-1.6706954855552223	0.7107994778540891	-1.0803377841466264	-0.5392968575048849	-0.8393940299888367	0.35629296342754924	0.38201180180443667	-2.316039095371363	-0.8188421039872275	-0.5505370453525181	-0.45472254141340196	0.00030521910942367115	-0.35585079317011487	-1.516960264335485	-0.7447762733454067	-0.8462104308649909	0.14189028278340282	-0.25493201669759447	-0.5540484317452377	1.1700876528379216	0.7567870015929529	-2.6368556326836474	1.2331827686384336	-0.10209790131719179	-0.909274220298418
-1.1739218438913501	-2.7087761911155144	-1.7182327210151989	-1.0705293919756311	-0.5690150384570972	0.12153461631002811	-0.1640340951024301	-1.504992322866485	-0.35504882780252783	0.05681826888260579	-1.7249800437176248	0.784164871286242	-1.09924099158444	-0.5089279055936088	-0.8148059490914384	0.37956942495906837	0.40449299625827606	-2.3636634595916894	-0.7303168098990296	-0.42524011419816465	-0.46300364863377136	0.0226164624998832	-0.364456182616879	-1.517448569174789	-0.7945306072778875	-0.7922973231107324	0.23494778800361305	-0.2594101023756771	-0.5819643597356114	1.1790623187807683	0.7335002536989892	-2.5967023523555994	1.1553951274127767	-0.17053288946504902	-0.9428509758597506
-1.164078235683808	-2.7960520921205276	-1.6827219061706071	-0.9371356999134248	-0.48879149745155204	0.2633991562334448	-0.05077240075727851	-1.51301289917627	-0.2935744169799045	0.01643784806161704	-1.7167067678077086	0.8233728814842518	-1.1019347508884778	-0.4826971985764369	-0.7974182247181234	0.3330754181080733	0.4820792140910912	-2.36374848458333	-0.6223916204197917	-0.3350784589325736	-0.4853857326346206	0.04165646152457517	-0.38983863366591076	-1.4861217815663	-0.8512287174029891	-0.6998721516584735	0.26347029969859553	-0.2822164715006605	-0.6072000778726122	1.2740834683680649	0.7484233817644268	-2.5508722702929933	1.084552388069112	-0.28972850246511184	-0.9827247315787142
-1.1550589957669248	-2.826592479971368	-1.591827408745648	-0.8455133237531982	-0.40319300801823543	0.39909041797002615	0.006297918391630774	-1.5368257239844116	-0.24106191904862934	-0.0035402337464778	-1.7015712176191484	0.849559540355917	-1.1282347104587775	-0.4304320659033115	-0.7815600352951677	0.2559964435401085	0.5703148556217555	-2.3695557606384137	-0.5250714156959444	-0.2553811924618875	-0.49667221621535107	0.039239493413760394	-0.4012885590513803	-1.4450937144039908	-0.8853713512597252	-0.6536638046955241	0.28691764744875486	-0.253473767471686	-0.611595055573825	1.3854673291429571	0.7471354080441477	-2.535602459666233	0.9971984392952035	-0.45442086103656454	-1.0344541084066408
-1.179994222391508	-2.8262676358756984	-1.5392873484854979	-0.6971764584362878	-0.25215459584996675	0.5574726095210132	0.07216072895594153	-1.551992720543661	-0.15246432876717966	-0.04188071292142746	-1.7044393277040488	0.89029060510314	-1.1418977532742862	-0.41812271883546914	-0.8085198196382741	0.13317400046536587	0.6828700570052249	-2.309606920190723	-0.47115607366625517	-0.2007759657431479	-0.4957643293899623	0.055254334236244596	-0.4013646575662201	-1.3589202167028005	-0.904938597291034	-0.6124283412316004	0.31726276760099326	-0.3027419025748004	-0.6094800726088956	1.4470811368776655	0.7555224384135337	-2.515496509566006	0.9125892181530769	-0.6403141558971168	-1.0317256214347863
-1.2071045817582402	-2.8588802180806754	-1.5141421231083012	-0.604495420366647	-0.11201124765309026	0.6740068995473154	0.14488876320610666	-1.6077598085670484	-0.11550175701581178	-0.09959868936541576	-1.6970001517876618	0.9300716262319172	-1.13175576223706	-0.41274733635051214	-0.8097328221799911	0.06886218951059582	0.7780463750955484	-2.3164690591502297	-0.3987831143474099	-0.12325114318962922	-0.5166129351116624	0.025704519064000387	-0.3397921483194447	-1.223206341806414	-0.9671152427271344	-0.5773273106564216	0.37269337236129213	-0.3188923746460618	-0.601512097485416	1.4939652452324625	0.7394714558035695	-2.4846184917763265	0.7943642783881464	-0.8147475903109364	-1.0660401169130636
-1.244248690006366	-2.903733077096223	-1.4682990853697797	-0.5562071467365836	-0.036538152929482384	0.7488624693397249	0.17696055316418324	-1.6436785879052818	-0.0820349058913146	-0.14986220856227297	-1.6953896534349258	0.9810248456552131	-1.1178226299125238	-0.4803617820172941	-0.8407181087928816	-0.05249801407558795	0.8561998859318593	-2.2917737922691623	-0.3248350450089484	-0.05646818804990241	-0.5910712754482026	-0.002658935330738349	-0.33880154032685456	-1.12375046222048	-0.9870422654344129	-0.5708114392773435	0.4340759575384083	-0.34710738391584717	-0.5779936100585144	1.5307939687088876	0.7328742590641395	-2.4744672618264416	0.7065965433994075	-1.0082701850826197	-1.0166045102948407
-1.2882161686107692	-2.952870264126457	-1.465876057488774	-0.5552085214982225	0.024879659900358238	0.8424852093840706	0.25054057301661575	-1.6376474495835633	-0.06602706223158991	-0.22812465748914482	-1.6923672740422604	1.014468084674991	-1.0965370892699666	-0.548790463693783	-0.8654044153414354	-0.09765625813109105	0.9213885965900536	-2.29204753126664	-0.3005988347566124	0.054538812261109036	-0.6201548998230575	-0.024102646151055385	-0.36394173390285645	-1.026926897413629	-1.0753745773542664	-0.6155241107655792	0.4962664152564469	-0.40123097859098855	-0.5735530694055097	1.5590522703163479	0.7599689697113592	-2.4945099291098667	0.5965001750049668	-1.122668669809939	-0.9678024394285174
-1.3196602040070349	-3.0007030319161236	-1.4614672794527053	-0.5758712188349572	0.07727332143228023	0.9417550901469065	0.2978229763778026	-1.5831972797591938	-0.06379626184124396	-0.333080824198866	-1.6999255381407399	1.074681745824315	-1.1192915824790777	-0.650514077535767	-0.9511405907024674	-0.09314406134200684	0.9808048137912782	-2.260687134553039	-0.2796749118880255	0.17511269103280008	-0.6433275978457444	-0.060462665252852564	-0.4117045369495549	-0.9683648148700822	-1.106691553980069	-0.6375369951457055	0.5142217772558768	-0.4040060952315794	-0.5548550191350649	1.599501812437561	0.768350721791727	-2.519276825201257	0.48704834944933123	-1.1987516492647847	-0.8957890506207443
-1.365551102280317	-3.049456541508652	-1.4299178671394268	-0.6581970768858888	0.10788726726411695	1.0135395495634103	0.3139959520253846	-1.5227249465213226	-0.06156015311389307	-0.41189281041443426	-1.7087074850471684	1.0751659583559523	-1.1206850995911382	-0.7384259566567606	-1.0662335982509012	-0.0445002049520792	1.046261841974176	-2.1900648857014353	-0.29890156703128595	0.3148063147096841	-0.6697127424050461	-0.1511947996816086	-0.44965152908936645	-0.9005589896198934	-1.1236955782789644	-0.7232387073694584	0.5234344424171815	-0.4266753143315474	-0.5405895052152835	1.573830598319169	0.7607167779532803	-2.517197152000684	0.4206545118681735	-1.2927492550326316	-0.8333432663164346
-1.3714228121834062	-3.0753974227267564	-1.3774568329743269	-0.7468932382012621	0.11215635184740098	1.0459176407148878	0.2965177852999402	-1.4494322560592996	-0.11906217158813379	-0.46822160023604803	-1.7511998900292227	1.050622558038236	-1.1121160397199028	-0.7503741853253664	-1.189949450146383	-0.003746879455121932	1.084256773327929	-2.038188876868651	-0.33370584585937973	0.46385864974193786	-0.7125468309280764	-0.18768726425829402	-0.46908009933439115	-0.9171206294552501	-1.1306473271227244	-0.825897480148981	0.5387094361836544	-0.4608778678732922	-0.5090223839259191	1.5785046144855968	0.7659533248185184	-2.5411640200607195	0.35628450884938395	-1.241598331277265	-0.8162576189851798
-1.3534095355597648	-3.1151469095588467	-1.3542710157205096	-0.865005535151991	0.1622156257526912	1.1551723284860869	0.26682952043573	-1.3410201514175566	-0.18051950537766923	-0.5389668544554234	-1.7725263146632215	0.9919721198307178	-1.0917000456000867	-0.7615527650519264	-1.3461533618232664	0.025612443779529197	1.0559186624416863	-1.8561361298075223	-0.35013688301848545	0.5455622218053353	-0.7285071510878371	-0.25570584701824994	-0.4331166111915847	-0.9561002285892231	-1.1430631568897498	-0.8762969320928983	0.48960885071096455	-0.4644829693397634	-0.48216721071050317	1.5415132983742896	0.7755455233758852	-2.5821852741813194	0.26297854977333607	-1.1668141855059653	-0.7819456806643268
-1.35931314826048	-3.146271848686629	-1.3339911635952266	-0.9831952839913308	0.17553125725234325	1.2353824452670183	0.20239957162759076	-1.226117393153393	-0.28746360624655576	-0.5796887268270032	-1.8174547772129004	0.9528858824343341	-1.1126685534541647	-0.7561458154143836	-1.4775796795401792	0.11277562782757362	1.0086618045989038	-1.7215935507990856	-0.39736271796932704	0.6086773427549236	-0.7275560190469078	-0.3253350397125886	-0.38485282204187704	-0.984090942202894	-1.122072737943987	-0.9538114453476029	0.45376216277011794	-0.47540478161684574	-0.42945272263410394	1.4260479895449616	0.7653010051918581	-2.620524003004448	0.1947075357053853	-1.1397004887504734	-0.7456263737653048
-1.3618554822033062	-3.2084091031160127	-1.3651621287199878	-1.0861283856599329	0.14408940797286762	1.2370452439922188	0.10317249623036007	-1.1356186069852536	-0.4091963669443873	-0.6250969121347202	-1.8361583320718082	0.9195303387112315	-1.106984899717301	-0.760925721028763	-1.5934707333351101	0.18124450122096933	0.9363209877156515	-1.550303965352558	-0.415395119935004	0.6272333075034517	-0.7855026762469145	-0.38055703605817154	-0.36653612441616207	-1.0500876912253045	-1.1451240613053875	-0.9676096624578087	0.37965779582710735	-0.5100158266814776	-0.4293067980452574	1.2637621043141585	0.8067674240886923	-2.6685136944572707	0.08944064821203354	-1.0428045259830558	-0.7218978707347653
-1.377843888261617	-3.237266016908311	-1.4009912431140865	-1.2121581904665248	0.05364936513399436	1.2029445379043342	0.019989708506160185	-1.018094577194557	-0.4862112788251509	-0.6272357334737263	-1.8547343631166702	0.8379132354586141	-1.0776889802958745	-0.7566844222785505	-1.6899557635079856	0.27656362746517893	0.8621176203586469	-1.4330273560958329	-0.43990407873564263	0.6993747686801347	-0.84107156515659	-0.45551992158456045	-0.32719789467731397	-1.1420036655897339	-1.1695020107906922	-1.013162473540309	0.3058692824134853	-0.5333069228786914	-0.43390927189179196	1.1664295288793187	0.8484606290401047	-2.647580404794228	0.018516909647085723	-0.9169016311849052	-0.7014099254503208
-1.3796307639566567	-3.236804595411487	-1.4247978542479078	-1.3076513278764976	-0.010789913187606536	1.1116740409939505	-0.06357456530860726	-0.8831771752796203	-0.5657124350495218	-0.619271290815085	-1.8830253219620516	0.769841142540294	-1.063871294798655	-0.8161354426083136	-1.7997116788141192	0.3577307087536441	0.8420346301027261	-1.3369091607081394	-0.4513890507080525	0.7967575542685476	-0.9120938154396615	-0.4774775690950174	-0.33094440659252955	-1.316385315703842	-1.137435489829241	-1.0483102978300685	0.24615328965171127	-0.583771105522757	-0.44414061743130623	1.0673667589747533	0.8933846120433493	-2.666833036070004	-0.029447456399167442	-0.8099904886379573	-0.6837661785111864
-1.3680873746915947	-3.217509360414496	-1.4649255491788664	-1.3907370393671736	-0.10216259547970015	1.055293047723508	-0.11661181350803643	-0.7582512395188867	-0.5885864996813497	-0.6120706085434998	-1.8964337565629337	0.6947375760947485	-1.0118904051140156	-0.8358157812197486	-1.8735643840629794	0.415834582750371	0.8431998015520883	-1.2647492106886062	-0.40833527564867167	0.8911482511352359	-0.8553330213236668	-0.4888142127465268	-0.3330145112050597	-1.4535415993623375	-1.1562670069492578	-1.1252247193421832	0.19071415769883843	-0.6233555824266956	-0.4863312950749322	0.9760425780690408	0.9447984697404379	-2.673115354441115	-0.04294990938548958	-0.6301979289077041	-0.6557418427944306
-1.3427380497538248	-3.1744900004796817	-1.4830765261102739	-1.4595679369918653	-0.19088140163390488	0.9628937049963332	-0.21217560513957645	-0.6919003413989839	-0.5860134696748837	-0.5710282295809236	-1.9348660034668146	0.5695297880411875	-0.9371595075716137	-0.901904747308533	-1.976625641404258	0.4756406460119965	0.8563263560351165	-1.180858576863007	-0.3591749738191997	0.9305999256968349	-0.8377862191008342	-0.5071664190663314	-0.354772530306826	-1.579774827319134	-1.1182460380898347	-1.151928849294615	0.1419692509030784	-0.6584170670573045	-0.5285552213590556	0.951286656067748	0.9727846511254532	-2.6856040518031747	-0.04827411061077731	-0.5260147436999142	-0.669429027908633
-1.3292007356371291	-3.103895032894479	-1.4884248366097153	-1.5080179888271334	-0.2828742166485576	0.784949109396596	-0.3240115588022468	-0.6658551577537066	-0.5621969380437253	-0.5165820506623522	-2.0194621673779	0.4190066931631529	-0.8440934621456744	-0.9336278932169442	-2.0303673136235743	0.4963409417576886	0.8740756243462846	-1.145052064346681	-0.3086888885314192	0.9737014106933382	-0.8208219176462039	-0.5321026011475877	-0.36355836930497515	-1.6664808986128115	-1.1178473479685915	-1.2134900188053277	0.10095553904584816	-0.6965259924883427	-0.5509451021557643	0.9677129872175243	0.9636894756283837	-2.6913834383144417	-0.06536859256855003	-0.4808136697408457	-0.6831488167799963
-1.3194301848361507	-3.0107904286463376	-1.4814635157035307	-1.5321206499266664	-0.3897134952558105	0.6442431956923051	-0.3761780014189399	-0.6133405764681026	-0.523229509054729	-0.46940231144664957	-2.076945192178335	0.22830441920256792	-0.7207865662909758	-0.9691255862030859	-2.0288418920582023	0.5177627921221916	0.9089273902888133	-1.1484306049718425	-0.26516087346200706	0.9531863073567234	-0.7704698682202907	-0.503571356987972	-0.3896341195393271	-1.7450855767772222	-1.086887672755228	-1.2709765154668478	0.06211631182656012	-0.7651987428795077	-0.5453402433698101	1.017440452920773	1.0029797015311517	-2.7422388421660044	-0.08264994572011705	-0.40672198776952484	-0.7086807550841068
-1.324021316442527	-2.905092967773567	-1.4961610522812518	-1.5538823391503167	-0.47721823391126117	0.49449624811085374	-0.44254386497467924	-0.5805438685349016	-0.49298130595413064	-0.37691794270019885	-2.1128907820610534	0.027532804868418803	-0.5984647249502163	-1.046811488912239	-1.991662343242171	0.5063605672625623	0.9215481997140179	-1.2553657212716982	-0.20808333873770696	0.9987166387238849	-0.7632302930804841	-0.5136904560426796	-0.4340200320286014	-1.7617032307820488	-1.031806790448958	-1.3146417439547098	0.026789605772451503	-0.8007862158186863	-0.5385341850885775	1.080445621024166	1.0173804118903873	-2.8044218702250467	-0.12030091011442634	-0.38609745643825943	-0.7103429074099789
-1.3503095407144339	-2.8329174844783855	-1.492126770128948	-1.6146165354963826	-0.5708413086399966	0.30899708979343005	-0.43446958470578617	-0.584425217175079	-0.47755364094034036	-0.2505526176408208	-2.1256055974219583	-0.12016389338803975	-0.4453894696553754	-1.139239497537966	-1.8918685012291878	0.46605276267608203	0.9338372390277376	-1.408619881529967	-0.17996026823127964	1.036416811264751	-0.8303456777190734	-0.5313751924772437	-0.5470476139238074	-1.8127656189028643	-0.986745135951475	-1.3847264582928165	0.04397385690561233	-0.839490946106082	-0.5510247141782866	1.1251794790745318	1.0049165772808852	-2.8375434304040716	-0.12664867063116012	-0.38518728286813053	-0.7031509021538004
-1.3726612787872527	-2.754627535993044	-1.479368446116982	-1.712585383570709	-0.6005390235975101	0.1581783031344764	-0.3858067103448654	-0.5719237683562315	-0.4602962938100723	-0.13901388851357935	-2.1313227573649987	-0.2633257347529311	-0.3054634805670615	-1.2527478541337984	-1.8165859238879265	0.4584964685823027	0.9474505936739079	-1.6003994876348155	-0.20180167570485014	1.1375576951723372	-0.818785985129673	-0.5053132650463942	-0.6155827327680138	-1.8825665319070346	-0.9616352913351378	-1.4533514485607608	0.029841026894728347	-0.8399838620280342	-0.5829009246811573	1.2412496623391334	0.9906159123331852	-2.840490411262283	-0.13995884813480836	-0.3201070352171811	-0.6638588997488922
-1.3740681921625648	-2.6778504448743394	-1.37410243865977	-1.7815459787366834	-0.629424592921113	0.02463082171551536	-0.28461625320151385	-0.5162105297821442	-0.45869249837464154	0.015599806131815186	-2.1530375890822784	-0.3582485551201417	-0.22029384521982495	-1.3264123226963553	-1.722212036523264	0.46473975154693914	0.9469703920770434	-1.755922121582665	-0.22126258615758684	1.3112020415663685	-0.7243729563864222	-0.48475503254026187	-0.6385487399471608	-1.905455782838435	-0.9134877891146603	-1.5587933597804464	0.06195291818395987	-0.8435864804239444	-0.5773311616823937	1.4136237493103951	0.9466096491129411	-2.796404270403746	-0.06805237544862673	-0.35652599934945217	-0.6111803700139571
-1.3568183494861168	-2.6444574804110723	-1.250312451102514	-1.8127622979132425	-0.63653406293964	-0.100664116890496	-0.20942127556567844	-0.5289339579975548	-0.46426325923094247	0.15428412836784405	-2.1583823385766836	-0.40217801464218395	-0.14380239630333094	-1.3534900611696943	-1.6443927396158848	0.4784976575238975	0.9220139956497053	-1.8706127268253365	-0.18308832084296608	1.4243788694429815	-0.6329077415851335	-0.4450200956267832	-0.7064135471723656	-1.946918735349922	-0.8907625097680902	-1.601552273772553	0.06707359207137387	-0.829471967718629	-0.581197239713483	1.4956673962018612	0.8917344299792139	-2.769226632059673	-0.013522254196851163	-0.410103640128641	-0.5743668924426663
-1.3406257655229987	-2.6004026536564258	-1.1545244822585128	-1.8666871441943393	-0.6312692332750606	-0.21021206755679306	-0.16036012972620478	-0.533044465960869	-0.4566587276418388	0.2702863258029839	-2.1226373494556445	-0.38789450103807666	-0.051664054057955364	-1.3435470222519499	-1.5512260564068716	0.4569238441352571	0.864934028635111	-1.9673931493836967	-0.18435815473008224	1.523179572227431	-0.49602500601706795	-0.41561308150631737	-0.7437035638946963	-1.9327371416725232	-0.852820519084576	-1.6188722505390225	0.06911215957612135	-0.8014877624990296	-0.5602973905834794	1.6015456316915455	0.8741913956291592	-2.681698502804148	0.03192325744802895	-0.4844997445313039	-0.49621370472992765
-1.3142016353332047	-2.589155819849947	-1.0614822311836392	-1.8650450724967498	-0.5683125374574707	-0.3325431154515647	-0.10255939187588903	-0.5438622219982362	-0.5085347898492648	0.3749141437391621	-2.083349881456404	-0.37910833942646666	0.0026663951846445932	-1.337822558647731	-1.524753698273054	0.4743320624352583	0.7795816946913228	-2.059699183601462	-0.2397936164382073	1.584766307803741	-0.4196783092970736	-0.36497002177367416	-0.7808103525849849	-1.9085336941401685	-0.8086977320442775	-1.5636764149639726	0.018247898021520898	-0.7989735214780538	-0.566174395649055	1.6537782173124231	0.8454949710915092	-2.599384211518158	0.04837462902910859	-0.6034537818911644	-0.4668027503997799
-1.3074025111031238	-2.5882703780523064	-0.964280573305965	-1.8436312293290502	-0.46558408199279294	-0.44646260442280833	-0.04410300659791737	-0.4863522067991375	-0.5296771055351837	0.45181940799355064	-1.999112043117258	-0.27570686860893184	0.03658064642782208	-1.2740090069622974	-1.4487665426863447	0.44571661761305625	0.7250514523591864	-2.140974089228938	-0.3294408079919088	1.6167628339302038	-0.32896805072421126	-0.29213454242315395	-0.8100059775954135	-1.920980663025071	-0.788353716656697	-1.5222846136438613	-0.05651221003044847	-0.7538814884078046	-0.5526754476073918	1.6357088801287822	0.8273309640758322	-2.4760797079985464	0.07944277889637155	-0.7172425378346882	-0.42139978103986603
-1.2737811097688745	-2.6019432467414516	-0.864256805767282	-1.831532694373799	-0.37613599120394564	-0.547927448973487	0.033513136092720726	-0.4542579350157082	-0.5361212007720804	0.5399416138436457	-1.851292767705484	-0.15000969234253053	0.047784493426845945	-1.1968402159744993	-1.4085635072276823	0.3945355380550918	0.6728777296557319	-2.2388737310065325	-0.3893001865354192	1.6497870048107397	-0.25098155909725933	-0.24448087237710894	-0.8321026730110628	-1.9134326219942075	-0.7925169372224838	-1.4577341623694307	-0.07818422786884618	-0.7113245647174994	-0.5264053273216049	1.565394501833426	0.8667977563409052	-2.3398038257584073	0.17181041017668042	-0.7145013216788353	-0.37822470312150946
-1.2428430527429593	-2.631443124914571	-0.8153602875227991	-1.8100194011479414	-0.2700416992651916	-0.6855098428802685	0.0988138904835953	-0.4244295283934248	-0.5210727091410943	0.6012986552440716	-1.7056803778770935	0.021321268205476286	0.026036502866303178	-1.138986960317275	-1.412896784856383	0.32783263796586154	0.6103054834646284	-2.319272810094096	-0.5000132859005045	1.6951610818482514	-0.1641739552268623	-0.18411409598766873	-0.8365395830137322	-1.8983209121547915	-0.8294338234186902	-1.3999312085725932	-0.0696963235448402	-0.6464341647658116	-0.5508560081135447	1.5387449723059723	0.8874652007764252	-2.163910102433853	0.31402088622831953	-0.7385037575436987	-0.31955334710457756
-1.2369984602178525	-2.672394072638666	-0.7635526235502178	-1.775659176907061	-0.20295664218372936	-0.7906428361301543	0.19165081953975843	-0.3931723163830195	-0.44635701872636613	0.6375224757698176	-1.5654778806952496	0.20245599563759767	-0.025776481768206776	-1.0773904790761315	-1.4192246577333454	0.294323854784529	0.6138212382500806	-2.369873740281949	-0.5345273858369209	1.590215586704758	-0.05483333019542377	-0.0402028851797835	-0.8584979232391969	-1.8563327024261416	-0.8979103714388152	-1.3566406644405757	-0.08677071917188939	-0.6134061564305877	-0.5626826111097799	1.4979139341630048	0.9464995407763	-2.005174175953865	0.4431737538915471	-0.7414217579221656	-0.2581767742483533
-1.216947232881854	-2.706293003843442	-0.7333334838369483	-1.6764382663493926	-0.1517608115596018	-0.8990746602252546	0.20327648098777534	-0.4131516587281398	-0.399339948443263	0.6658830713718913	-1.4705418448686212	0.38092246477081576	-0.11244651811133646	-0.9752781102227253	-1.4664296160595693	0.269315767585778	0.6199317571626832	-2.3460287233172905	-0.5994103181048234	1.508327416503076	0.060328686516450646	0.1554710356295989	-0.8832741838845962	-1.7887777995840182	-0.9415004529851794	-1.3161707941121463	-0.13096122083155426	-0.580936574815089	-0.6057291333884149	1.4720147174368894	1.023389307244149	-1.8777444987541798	0.5487608617790044	-0.7673274527276915	-0.24655896877986203
-1.1712429659746846	-2.7030067414525796	-0.7153800721431661	-1.5734144222314126	-0.15595685240102014	-0.9928359327758283	0.19310962235008922	-0.46023342890648167	-0.32221975078046394	0.7042751823077005	-1.3985491029620962	0.5121405025074738	-0.18117876792446339	-0.9027510417883748	-1.520155082533211	0.21794450170812557	0.6060416059549958	-2.282857228308381	-0.6060605227421875	1.389970939289633	0.11239447344584197	0.3298533608057929	-0.9509047796010066	-1.715845360879749	-0.9855590731357656	-1.233920662127425	-0.13886959188245993	-0.573187809726908	-0.6015330318146173	1.345119519294212	1.0925563008261787	-1.7648222407725238	0.663211459212685	-0.8261250896401169	-0.24681325251414613
-1.1477130575855328	-2.6757072302716027	-0.7864400733918349	-1.4402182553999232	-0.1445838014132071	-1.0446160326701723	0.18872304095668296	-0.5141905771061397	-0.2631393660639115	0.7066925521256239	-1.338096444170833	0.6077629163855107	-0.24959255779186457	-0.82263483681824	-1.5808378689046656	0.1756873586569591	0.6014807784605424	-2.297491895772037	-0.5811891179366224	1.244607899798004	0.1376736469219696	0.4441899324761488	-1.0372890073559926	-1.6227587079326926	-1.0404057321913385	-1.2060613911259246	-0.16356674182424996	-0.5485573347029702	-0.59406132343633	1.2134538681608387	1.143473135462969	-1.7005881833141967	0.7012402029332646	-0.8419658399074473	-0.28011747902297135
-1.1238593358004756	-2.6258547978974747	-0.875966102270844	-1.3484350176248898	-0.18185656238423648	-1.1169916049782964	0.19146618027192433	-0.5449368176753993	-0.2625551101633844	0.7479504693351853	-1.3142688857285962	0.6905923364288966	-0.29094775207228973	-0.8001103837393518	-1.6168057037092172	0.1224795266788145	0.6245452475003779	-2.2805608622739824	-0.5584644628090472	1.1183863790707145	0.1650507967025137	0.5069169390059756	-1.0918623240980374	-1.5747551500067696	-1.0791177025256962	-1.181830445633428	-0.15973745756247335	-0.5530873007063859	-0.5588370979785542	1.1097990496612835	1.1912228447958844	-1.6533166519118345	0.7422159770030897	-0.9108526407965656	-0.2903908589755743
-1.1106605103665932	-2.599813479759751	-0.994731786318364	-1.239025746500905	-0.23583079306128663	-1.130805012181189	0.18891378400196676	-0.5889850688764483	-0.29698046624156654	0.7450924078255626	-1.342495838917816	0.7268927951082997	-0.3096505458566784	-0.7875891559780807	-1.6068297539365894	0.1345675880874341	0.6588554717672931	-2.2454337893046787	-0.48966493061274086	1.0532094277340642	0.17948459243232778	0.5335032940324169	-1.1651521464105383	-1.5486633401505394	-1.1632591054667807	-1.19220515315603	-0.17287356614089133	-0.5405804969422202	-0.5343882643333088	0.9652110281603846	1.2030663712725538	-1.6046685194035646	0.7482192303817166	-0.8858650748511853	-0.35579086332338006
-1.0994808129944686	-2.5075123708685574	-1.1355018474987026	-1.2074432494604401	-0.34198109728777604	-1.087911527371111	0.17222503915993717	-0.6182456629722133	-0.3132718654520091	0.7495420914274966	-1.3508887201403499	0.753199361306779	-0.3453871749646916	-0.7497644602458403	-1.5396210079436368	0.17964407744979177	0.7154578669433043	-2.1842738611711763	-0.4030781198835179	1.0254761011319233	0.2049535287266948	0.520962455064134	-1.1629246215280744	-1.5252332042242867	-1.2314200401174642	-1.2205097173842454	-0.1821364975233114	-0.535632318458829	-0.470684484857183	0.8207817283963168	1.2023552737206173	-1.557317318265524	0.7831332154620357	-0.7713814685206769	-0.4025442675191299
-1.0845997530417608	-2.424095937101101	-1.2752094467344803	-1.1619322447355938	-0.4964495671556282	-1.0470066378661462	0.17761925248056268	-0.6804561367680796	-0.36071428035552233	0.7423975221639402	-1.4215103014512782	0.7204895415760564	-0.36055938559918316	-0.7540585756326763	-1.531429276078628	0.301534905208643	0.7167689561385123	-2.1241017437129166	-0.2625834684923068	0.9854248460030617	0.2971689865919501	0.469632002140053	-1.171168675759319	-1.4680885084392454	-1.2815613930158194	-1.2530725096393136	-0.17994090334641916	-0.5077758117467269	-0.4220558852684901	0.7184762795987314	1.1797004965099507	-1.5765596910636295	0.787671515882759	-0.6640871461712127	-0.4508636749215933
-1.0721780797580514	-2.333234143899	-1.385806027723134	-1.1641682670109328	-0.6385166701576778	-0.982437821799491	0.19220982382447008	-0.7388857808957973	-0.4365311683403535	0.7580377177451247	-1.5087339711504824	0.6401368886172981	-0.35375761532304234	-0.6938963731493148	-1.5243888955393734	0.4552250468467814	0.7307263015375945	-1.9692990225906317	-0.17968443644365242	1.0312531507430456	0.3716362124024726	0.4184162019269297	-1.1976906515042747	-1.4649759467839838	-1.3285976170395615	-1.2793660038313486	-0.18793814669326533	-0.48766489496236554	-0.3694751798699999	0.6390488078695461	1.1176722464245794	-1.5775435789925147	0.7712393523163722	-0.6396214472509895	-0.5381004931307565
-1.0494833866107518	-2.2331477029038256	-1.4914986004800725	-1.1739368291750747	-0.7271653424199859	-0.9191439951706893	0.1780363439395828	-0.7950986226939548	-0.5462263487448737	0.8079287576256672	-1.5849066762265043	0.5820721195985539	-0.3344232534868779	-0.6819039259012112	-1.5018252591887697	0.5719022394162273	0.7166538075313879	-1.7971467099829876	-0.06315393782735765	1.0057495370868	0.42747755312390484	0.38213638559137814	-1.1749893647650798	-1.4684945965351537	-1.303007133809836	-1.3018573274507936	-0.21804962176896997	-0.458265656510873	-0.33060320912039604	0.51363670814184	1.0430461064793106	-1.6096201067189249	0.6954189373548665	-0.6374778501596827	-0.6381082989134201
-1.0029844210147156	-2.1419497191758055	-1.5895097489913759	-1.199092194346437	-0.7624052059704034	-0.8246134381275649	0.15523364868605677	-0.876708659764134	-0.674954085823005	0.8357152177888235	-1.6763451508838418	0.5329540329277086	-0.30941013102441167	-0.634013976010668	-1.5056965491685947	0.6932524593058117	0.6928218164659283	-1.6147672734011316	-0.053451757441293546	1.0165368999472715	0.45959375113600165	0.3133601747048802	-1.096985801980519	-1.5199420601219504	-1.2394448358492656	-1.3097560953173943	-0.2634002764023354	-0.43679401705922316	-0.3112186359952513	0.346570687454351	0.9310457500514004	-1.6533425112691844	0.6446893334238537	-0.5799569489029768	-0.7271155970298467
-0.9502495240362119	-2.0016477472319854	-1.6967898681910967	-1.2529418802149175	-0.7625280564892889	-0.7226612779023225	0.14443301448990722	-0.9418491419291923	-0.7848858486429193	0.9119891619936821	-1.7251698239293085	0.44312638616386685	-0.2443543911897057	-0.637955816714167	-1.5105790875903105	0.811223359123957	0.7020431799002825	-1.517681797763006	-0.007367193567027097	1.0336056868596897	0.5010629226845531	0.15268344377541684	-0.9982087920334871	-1.5430198394126642	-1.2332091865013561	-1.3015331736139122	-0.27054682175221967	-0.3966484824373905	-0.22482130480588042	0.2071254262445167	0.819433053573205	-1.6703683201419506	0.631586335520043	-0.571738250393651	-0.7726163776612449
-0.8931819623468596	-1.9122109816216253	-1.7763994392429114	-1.3281655375687955	-0.7665307271091465	-0.6498796091987284	0.11652857858519035	-1.039795306935668	-0.8727349848659551	1.02775438913016	-1.7462774478659444	0.3872506057463735	-0.23212135993586375	-0.6244980148732446	-1.4508192853395012	0.8597620456416349	0.7214277856359983	-1.3765863495614057	0.08209264099180395	1.0560336338969556	0.5134463373444934	-0.024702763599555776	-0.9008961728591423	-1.597022883634161	-1.2334964897637186	-1.3414695732868407	-0.29098972373652765	-0.37571751839252066	-0.17406473065384198	0.08281127430493133	0.7115686068304199	-1.6942741036303999	0.5976638095574629	-0.5380278857281605	-0.8197411066865943
-0.8336683780704348	-1.8356730060144817	-1.8304076287355464	-1.4638731620901513	-0.757018120772236	-0.615078935952715	0.03843481530916222	-1.113599567166052	-0.9214250904993968	1.2079308419332198	-1.7640217686147142	0.3125622805087655	-0.2038428507219659	-0.6723555378054885	-1.4109760967289922	0.9234701840101094	0.7365404940661447	-1.2590259572980274	0.10397678854150602	1.1547093332176854	0.4814691467779563	-0.1645991348985874	-0.8186329830654951	-1.6690001549073077	-1.2332382564567743	-1.3323683910070727	-0.24657865834538165	-0.41529259132710195	-0.10682151025372891	-0.059137391395650295	0.6008286792386432	-1.7448264160962288	0.5776496442544146	-0.5171810482369575	-0.8152098237305235
-0.7818187390621396	-1.7807716643220952	-1.8606171097038655	-1.5794208391079438	-0.7044973276162831	-0.5527949867752895	-0.03211722228040558	-1.1903404173649863	-0.9728428286309793	1.3622945122121115	-1.7650058746957804	0.2382362790270717	-0.21927495688514803	-0.6585046819245808	-1.3678865057448237	0.9814574781956154	0.7679754837173809	-1.1728605938789916	0.11394173534089991	1.1357247955473206	0.4391997803486671	-0.22454242703171565	-0.7653984692647539	-1.6927850472402048	-1.2235594004091628	-1.335716177321391	-0.22623512026209963	-0.39644883299804884	-0.08617256521636177	-0.148471527950935	0.5179485863618505	-1.7937439668703452	0.5420590812734964	-0.43246207111530566	-0.8305271967027931
-0.7305793367668366	-1.7439298053010515	-1.824697115300459	-1.688541384256634	-0.6665265745185814	-0.5325111103379079	-0.08643575509602079	-1.2509042946666695	-1.0006586839500677	1.5551708487174998	-1.7204780401420767	0.14272672862276053	-0.23987597174807945	-0.621679878821246	-1.3372051140324808	0.9904609122119794	0.8027492512226317	-1.0991104691377458	0.13578666314136031	1.1019862153363358	0.4161435206676278	-0.25845965968667833	-0.6985163441569229	-1.6784969622567107	-1.2437699271371052	-1.3810450645842605	-0.22297444815048953	-0.4324256725336676	-0.06731947776671253	-0.20397805798434882	0.45175309861696844	-1.8225406128154227	0.5748541032847806	-0.4249416702853049	-0.802737608037598
-0.6954012384224204	-1.7246169203014492	-1.7511066984882881	-1.7752984985855431	-0.61700102101809	-0.5900935359632504	-0.14692062907957026	-1.3108435183564597	-0.9933915705907774	1.7222375395717386	-1.716241350334812	0.059376190213262604	-0.25106835051922427	-0.6272736519571691	-1.2996571446863334	1.0021848353400395	0.8037222231140321	-1.0680783518430896	0.16299890813095078	0.9891625949211658	0.33550447553585516	-0.27822937385111257	-0.7112823124544649	-1.7090629053626476	-1.3117740509649076	-1.4202532893614002	-0.20750485753303427	-0.4410884189133573	-0.05570523506876065	-0.22878767284704157	0.40528388701044404	-1.8971014267733934	0.5763192515784266	-0.48118362608350973	-0.7690438625240983
-0.6555645340546487	-1.6727750804901926	-1.6659933989501003	-1.8588590039022594	-0.5388133988428676	-0.6981233501674895	-0.23323414598702766	-1.391746930986366	-1.00135633496448	1.8704792904165537	-1.6692886706738606	0.001500126333398602	-0.2772444481314403	-0.6183476403678851	-1.2404371870460378	0.9542767339820981	0.8634547654309493	-1.084701083338934	0.15646563032430744	0.9063317387148807	0.18434509350345427	-0.2634713470320919	-0.6836563330811446	-1.6979532528247199	-1.3667260526312042	-1.462658322401165	-0.1617895675123161	-0.49624876951141406	-0.045744250233729786	-0.26090173199831757	0.3702993209473456	-1.910956899751384	0.5899622160756236	-0.4813382238861858	-0.7251598446742894
-0.6103286002166308	-1.6511576094354123	-1.6302806285292697	-1.8818530489157	-0.4322270354701131	-0.8395618719854703	-0.30980043895642295	-1.3800837385949714	-0.9832594235124317	1.9685318036072577	-1.6498211104266551	-0.050811833021515616	-0.3020022011924851	-0.6636069532664417	-1.158314496499689	0.9071887219876643	0.8879753761053459	-1.1662447508912062	0.1685316098048337	0.801963294444608	0.06125377252886695	-0.20470280095557078	-0.6607269151297721	-1.6643599692032793	-1.4096816608139622	-1.554725262591502	-0.15474534847332264	-0.5668006231728896	-0.0016333527726167362	-0.3363834981480592	0.371725550714586	-2.009350348922932	0.6072250774435537	-0.5026175639780137	-0.6714390815020969
-0.5763711348121883	-1.6042600396412223	-1.565568354462108	-1.8738095098801448	-0.36316025900023574	-0.945935630197113	-0.3632018792103139	-1.4178244243012235	-0.9479273582965282	2.018637845933493	-1.6432083874719978	-0.12053469583935525	-0.3047327811535002	-0.6484475959205465	-1.0628299307617968	0.8697405581598916	0.9336595949885009	-1.3058905575483333	0.17620946637774731	0.7808747740563926	-0.04604697947149246	-0.21005116811078248	-0.6836472063157433	-1.650433980414153	-1.5366305590758407	-1.5595177978718524	-0.10961902216904877	-0.6260403998289373	0.041836350813673664	-0.37091228167867246	0.35333175775344966	-2.052981519635411	0.6180022061485309	-0.4971811839562985	-0.6051144729585571
-0.5323840997928404	-1.556884028704833	-1.5008086647379162	-1.8122375499105245	-0.33293040406761965	-1.0919949671011584	-0.38098065697512534	-1.3775342663341736	-0.892115836213071	2.0632573804486833	-1.6203601079220036	-0.1643314594180974	-0.3166547430973603	-0.6785229855957084	-0.9654800341378568	0.8246397358624685	0.9531780573544127	-1.4886944278282992	0.2179359246283835	0.7578109082356653	-0.1523840052373667	-0.2454577680766034	-0.7063966108284825	-1.5932126985681647	-1.6962175972383782	-1.6171079769116865	-0.07103006489359448	-0.6723781418513526	0.0735158401936059	-0.366736858064625	0.3424370749276677	-2.0460445238711147	0.5734319288545165	-0.5738542691462293	-0.5632327093720688
-0.48603343435156915	-1.5815587323546931	-1.4171999342427086	-1.7345730123274088	-0.32986437045844774	-1.232249935021901	-0.38114088113316374	-1.3286323847694557	-0.8492015457178173	2.074030055096796	-1.635635030044504	-0.19068140352487054	-0.3718069800648229	-0.6876448486433537	-0.8140683745601487	0.8172914871232878	0.9480259064733394	-1.6609710290009605	0.23806977273640512	0.7452851251122923	-0.201703160808726	-0.2188714601209667	-0.7244505410409138	-1.4583057613388632	-1.7936691829551066	-1.6758834479923688	-0.024501899712311072	-0.7093754599898909	0.0851108109943808	-0.4060490721632128	0.32254015626216104	-2.0109645936593026	0.5148437791724518	-0.6183717185164489	-0.5101096817478343
-0.4514463321428971	-1.5795659630123056	-1.3282837233971683	-1.6284213034770674	-0.28307564706156596	-1.345637156767887	-0.40460329299931086	-1.2369818187134878	-0.8256286904732713	2.067498637348052	-1.694838493617977	-0.1815963164312318	-0.40103444690828666	-0.6527048624911337	-0.7079459658462297	0.8604493952477487	0.9309387619895956	-1.8576437888117383	0.2045588596449719	0.7048472313630865	-0.2166135192773909	-0.2178902692106023	-0.7808992690224231	-1.3388935022988664	-1.8720227865545283	-1.6990257006259655	0.011720540548428516	-0.7070764536383721	0.07000238246645087	-0.3952485953479251	0.2982082881560265	-2.0203306503864082	0.48196069980838435	-0.662122189536858	-0.4590259871695741
-0.3790999113269565	-1.5383935077554456	-1.2403061669472786	-1.512745762098787	-0.2012699099979704	-1.492510729715177	-0.40389627211145884	-1.2268946202049709	-0.7796025850599195	2.0026009235920728	-1.7585633125368463	-0.1869903256142279	-0.45617001671789864	-0.5733320209741204	-0.6423683008980958	0.9066551213091781	0.9090147862446571	-1.9831605847644407	0.19900808380953977	0.5922714375823848	-0.24575255037739296	-0.20875788600188447	-0.7714503490282766	-1.2222536812581322	-1.9414280246692275	-1.6996900709812532	-0.004006302899277824	-0.6831951262857408	0.06187456758236154	-0.41740296060732085	0.3002805387284101	-1.9934601668510425	0.4572020246522975	-0.6441516313475852	-0.4531477215401914
-0.29458614632998154	-1.4900368290549488	-1.150046512485888	-1.4077063356961292	-0.11218722385135634	-1.6328372114665686	-0.361788854730851	-1.158217425875262	-0.7171671675886192	1.8816525495942045	-1.8083315815124201	-0.16633659761010144	-0.535811150709	-0.5115834769512575	-0.5764626257104373	0.9516652842002159	0.8502983264521518	-2.1654428993029997	0.14720074423569768	0.6212337226563335	-0.29170218741164994	-0.22077849844383768	-0.6734528432203769	-1.1252447487661066	-1.9529583202735143	-1.6943932902020644	0.015880291357926117	-0.7107148388166149	0.10214298123282728	-0.48265958920117047	0.29666358168565343	-1.9682416312881632	0.4598877608898011	-0.6532928783226228	-0.46633817882469997
-0.17803437965053787	-1.4222597684341878	-1.0801659318024548	-1.340087170577279	0.008951317808060721	-1.7175366600477868	-0.3166127632377178	-1.0915601842215572	-0.6131733444250472	1.7909647712888361	-1.8457936064773464	-0.12039287480239298	-0.6611679540696546	-0.473202139315884	-0.5359537625558712	0.9736616621982082	0.7841987236008234	-2.298418115172846	0.0907593313990584	0.5975724565613156	-0.3386740325521853	-0.22278130231754217	-0.5711983081184729	-1.1008846722708445	-1.9599650429933626	-1.5883728764876768	0.035079676007352546	-0.7394986455880629	0.1411255344978612	-0.5471226464027498	0.28828258907133114	-2.00699069921813	0.44950888269692324	-0.6397361802114663	-0.4796504207315472
-0.0704270408275442	-1.3634917734317538	-1.0015916025957954	-1.2835702066513126	0.10522091502827872	-1.764880859189601	-0.2926620491756434	-1.0717501684781283	-0.5600435941963112	1.7289428491943215	-1.8507095008696468	-0.038331896427244314	-0.8023233371866043	-0.42006806242386174	-0.5172440061592343	0.9688425752571395	0.726774035882029	-2.410282040374313	0.04406095482280671	0.5467559322074305	-0.32699400746558377	-0.2586902301364537	-0.4401418756542646	-0.949356686238567	-1.9087186259610185	-1.5457086653887255	0.05873132897515186	-0.7353561442546999	0.19910285136399336	-0.6281555637754662	0.2839018939863447	-2.0059988243316296	0.41632003778370674	-0.6285948849338846	-0.4742970116635262
0.014488316585948166	-1.3441323260443119	-0.9055808679705251	-1.2696206173877826	0.20112431739141545	-1.7001552235085942	-0.2724407431349583	-0.9762481701427064	-0.4853992952671279	1.7674328656389307	-1.8934900077747465	0.017400849270878517	-0.9371282834098412	-0.37303116262947367	-0.5029305662552076	0.9691841292998014	0.6520940780116826	-2.452537387439559	5.568738310570837e-05	0.5254122448650743	-0.3555829736406634	-0.30732855079696053	-0.3397416414064796	-0.8914874937035762	-1.9031055341732075	-1.4835092775760825	0.05664248261641093	-0.7437150050627853	0.3269156127294095	-0.7472485529571108	0.25941955666990113	-2.0199756670908973	0.37281088935563933	-0.6858138387383661	-0.5045603304921681
0.09106460172794664	-1.3049854607299323	-0.795310664754428	-1.3133103569922768	0.2693087492589688	-1.6307500292377757	-0.2614702204664764	-0.9254136916752955	-0.45082485397945493	1.803873685687913	-1.8824280696609321	0.10703628470221645	-1.0860954155987945	-0.3647886965816011	-0.5148832205293433	0.9328541394911414	0.6300637130750729	-2.4942964097568527	-0.018814800459060373	0.4513484920515289	-0.35576879594435395	-0.3620625641169859	-0.23776779858397967	-0.7784309991718643	-1.929709436343805	-1.3928397906783996	0.09676216570552477	-0.7548962189665329	0.4158203839846837	-0.761082352002064	0.27645181687756765	-2.00510420514253	0.37011401898080504	-0.7268905367838495	-0.5162938473341139
0.1415565852804645	-1.282676445763336	-0.6923439654360821	-1.389608258292331	0.34193953414176403	-1.5726516824056094	-0.2641304501380343	-0.8459678041398047	-0.43354740293457394	1.832451865323722	-1.880042817060826	0.21495731102273402	-1.2577902614105139	-0.3593798430885522	-0.5459254007080901	0.9152750821592711	0.6347429086969004	-2.5007106121750313	-0.018561289670287917	0.3863695113167239	-0.4005591567780497	-0.384541873813296	-0.1369875141952241	-0.6818328372559539	-1.9101571570222162	-1.3636515001003247	0.07966383709131707	-0.786008564779786	0.5729249513414726	-0.809814198859879	0.31524857022380115	-2.0298644398847836	0.3785281712070371	-0.7576969554165707	-0.5150564388564379
0.15178481361618731	-1.3254811060235352	-0.5852438501195308	-1.4933997468684361	0.40867731503926485	-1.471382990076139	-0.276472796788197	-0.7977013460768395	-0.4534151586698538	1.8448265858347348	-1.8791591547424467	0.2674522217628893	-1.3804485142963727	-0.35798695783435575	-0.5294530283917085	0.8858776844543593	0.651550738045479	-2.4549305298872084	-0.038690766902641914	0.3164339252161111	-0.443496548594234	-0.38648342680323367	-0.11135135297308858	-0.6305148717564377	-1.9417933275149395	-1.338868901889212	0.08872432660558557	-0.811573096984872	0.7081031485786994	-0.835160227708507	0.36087097718934374	-2.0542028779996815	0.43148199812760346	-0.7840472625419711	-0.5410128652930017
0.1348669163587591	-1.2424459795505762	-0.49495219008964514	-1.5933223073755904	0.4551909414060402	-1.3963833709962805	-0.3076366498507225	-0.7295451750854794	-0.46544226911549824	1.8155963847358432	-1.8913620252213499	0.3044057045096028	-1.4741359337937503	-0.3588459651558037	-0.5322684074892681	0.8212043520637293	0.6743972948723858	-2.3685769363444016	-0.05483642722671676	0.2180157911717917	-0.5220314671282961	-0.4025255098535598	-0.07549776524357418	-0.6235332937685549	-2.027676913031741	-1.3164252085823431	0.02844855839172712	-0.8396835689840497	0.8651371549317677	-0.860966662215451	0.4138752517194325	-2.1174443278231037	0.4019700230100578	-0.751524622676113	-0.5974928013261421
0.11014745154480168	-1.1661659881482598	-0.44141710348604307	-1.6610326732390184	0.48592057469158406	-1.3121216892212488	-0.3085567943011716	-0.6832520001757908	-0.5174903440305416	1.7362099221168985	-1.8908091926161958	0.3290070469245122	-1.5302180656475495	-0.38738285533789296	-0.5418444668586797	0.7554254368937033	0.697930586003579	-2.2998387237933446	-0.07304124251774947	0.10528744955949129	-0.5937085845702714	-0.3763444344499658	-0.021156030692868377	-0.5722965417910504	-2.0671867241227297	-1.2890548454497524	0.013976649305457643	-0.9290583126156102	1.057841903670172	-0.8090066803012214	0.45973203940001106	-2.149262928110929	0.4332410616020118	-0.7635489551456519	-0.6665136766579888
0.04847145193844466	-1.102070045691054	-0.3651366383983694	-1.7160899669565493	0.45790122958741186	-1.2093113630282208	-0.27941176562992953	-0.5797623335273783	-0.6550474832257518	1.6493243359067589	-1.8705005879147087	0.3551632513579708	-1.5173874122964537	-0.4604794836420589	-0.49618515011078	0.6861513566658918	0.7054540150648687	-2.2997972481876663	-0.11150106777165147	0.05462165612639549	-0.5833719195256212	-0.34894593153819503	-0.008969314935982242	-0.5458130190531458	-2.107535246600739	-1.331684532938065	-0.0645056192988552	-0.9770877653279328	1.1809499824053042	-0.7057603571508644	0.4901908523633896	-2.206459203592517	0.4238361664890974	-0.8137966617900492	-0.7353114400045551
-0.012150467430309824	-1.080979175071311	-0.3190215752793314	-1.7994520304521509	0.40933629844239583	-1.1033457444643524	-0.24891729349431993	-0.4734430578163602	-0.8008621924049715	1.6262514171272122	-1.8685412749858337	0.37436190900822564	-1.4674349717891613	-0.5430820010738742	-0.47247434024592216	0.6727149133173209	0.7324966267751294	-2.2434782144969385	-0.15316954458456764	-0.021678568541257496	-0.5277499341140348	-0.3299982501279401	-0.06264588273405505	-0.5091243233601996	-2.21309182370945	-1.360635341231652	-0.19301197155303176	-1.0167318359253295	1.3247835396225018	-0.6099085680338948	0.504426094057913	-2.242971390482277	0.41508720879997546	-0.8213601979703679	-0.7692935050176579
-0.10262322838467877	-1.0632859719779577	-0.2792568735449686	-1.8851321510636905	0.3353394645040162	-1.0218450073654401	-0.22369851966719922	-0.33555173031468993	-0.973270879373828	1.553020483296112	-1.8767567202177662	0.3928028242749392	-1.3644084901157971	-0.5895368529346202	-0.46808342566853633	0.6664631349089943	0.7770471926353889	-2.192761152613186	-0.21358498711194107	-0.1428444259253832	-0.44059048092698616	-0.3269292807748648	-0.15047808066857596	-0.4348085629409269	-2.2773640560327517	-1.4381445510127928	-0.3338315456693347	-1.0102140398598156	1.4202284416065913	-0.5124617302519732	0.5135942732286276	-2.2279733629003067	0.35341776149036497	-0.7609504657319262	-0.8509377879751486
-0.14091427411026192	-0.9847083704738762	-0.24432918347507368	-1.9111807335776703	0.2916831155769346	-0.940853550903363	-0.165618025350467	-0.15043186296897143	-1.121395014449899	1.4701925202698316	-1.9153674918584014	0.4092366549626757	-1.2049938023290174	-0.5833649402961644	-0.4545632743609004	0.6540962493178364	0.8187578177498522	-2.1219000803114847	-0.3298872551392761	-0.21759264537922954	-0.3514351648478114	-0.273969389594782	-0.2260093961125273	-0.5219628646523705	-2.3852335654359367	-1.462659772504358	-0.4653446049745041	-1.010294343418376	1.5203724232093256	-0.39182306686606155	0.47245826952831066	-2.2018422225056566	0.3578513228858834	-0.6953404488010705	-0.9097389836603051
-0.15015565320701546	-0.8812962907724907	-0.2355766044144218	-1.9566798226273459	0.29857880923753916	-0.9098875514193543	-0.04626974077623465	-0.014012504180673346	-1.2343107290321045	1.318403536913281	-1.9174397418881655	0.4240732481353355	-1.0298523004075149	-0.5509713301761098	-0.42924231711169225	0.6520016573692112	0.8121272496346537	-2.0608873905781406	-0.39807393091031346	-0.27786607421629217	-0.23658091004864526	-0.22913403687026093	-0.30826127225654343	-0.5279496497203839	-2.4409488692979715	-1.5164541391163722	-0.6190558414820969	-0.9876244375116565	1.5914955752407351	-0.25925405701998266	0.4610468175250415	-2.1766383419108792	0.39956677481237163	-0.5914893527554599	-0.9499240732956924
-0.18131345670297955	-0.7635581662139143	-0.25696650975484087	-2.0027994433763063	0.3278422314113879	-0.8832956443056721	0.07805866159703376	0.064831107180746	-1.2670911782989056	1.1817984646544357	-1.959114597921142	0.38073979657813667	-0.8334021684779923	-0.49803321528889744	-0.4299737562566994	0.6404874786844872	0.8040698442869253	-1.9887509434018262	-0.48304479937195177	-0.3668373476603903	-0.1460384710365378	-0.20511219338992048	-0.36863855446426597	-0.5755249363004208	-2.46078321353352	-1.518448142553432	-0.7615986033066797	-0.9681793534565946	1.6516977803001058	-0.1643831117021304	0.39051762665675155	-2.132801268896575	0.35239469053827566	-0.4308606447171239	-0.9727300817853723
-0.18255240184879004	-0.6356079182400075	-0.2773355735607583	-2.02724995053179	0.34108209525211086	-0.8164220396398217	0.22609255877335893	0.1550958875753118	-1.271033973844904	1.057912726123199	-1.985942201643794	0.33689176166032664	-0.6647547264391697	-0.4529886695743766	-0.44361815161451046	0.641772461050507	0.7440938269596626	-1.9180219017782019	-0.5786968653035092	-0.49093330076940694	-0.039002274365841104	-0.166987254490372	-0.4247766311165104	-0.5702629172249696	-2.474278004917139	-1.5134875068490685	-0.9216015814818814	-0.9347413743224052	1.6222893577807682	-0.1227678997228538	0.3382379776675386	-2.1094725580838642	0.318924041260341	-0.24480842084044144	-1.0174975975253175
-0.19336150994312992	-0.45956847315278865	-0.3160668773921834	-2.088143633607067	0.33810493757169463	-0.790622403607113	0.32373921359458613	0.21730187391706957	-1.2265297799451034	0.9658946993375697	-1.9968943761749163	0.31322090909173017	-0.5527350949245922	-0.3919422797451302	-0.4677672401718807	0.6595415806809892	0.6702965252197212	-1.8628330783422136	-0.6296187481591571	-0.5911599151574574	0.03996640982847929	-0.17276425427108838	-0.45651540023174625	-0.5730494026648518	-2.4408602203250127	-1.4661897698622226	-1.0382814945575805	-0.9246352771401719	1.656715246437285	-0.0729733086198827	0.2671811952306104	-2.12297577891949	0.28955570302555145	-0.1025856021395655	-1.0124606366885687
-0.1709747425985177	-0.32640031288324334	-0.33463159983456403	-2.1231995499598475	0.34885674023951696	-0.7547893771343762	0.40433094779165096	0.2128884927177977	-1.1480047139525373	0.9016727771383511	-1.9696045571739336	0.36316497406817916	-0.448131247703791	-0.33504967272750674	-0.47764952370803837	0.6567949479265213	0.6132344492628505	-1.8145809808299422	-0.6865674779027782	-0.6668278548632693	0.08812366991607799	-0.1595460664325657	-0.5110361938294126	-0.6136913408031331	-2.361454917546396	-1.3970022789883132	-1.1100754028815043	-0.9071930272331497	1.6808149693573147	-0.016760858049480076	0.18644929003744787	-2.1384401009410507	0.31722696432826447	0.04136607786636477	-0.9547820331127316
-0.12334316707143866	-0.22707118307151858	-0.363014875553049	-2.196686726805167	0.34104634965105796	-0.7668108520664406	0.45042464049462955	0.20927698965134053	-1.060211517436629	0.846223597684952	-1.9340129149374483	0.4021015284626671	-0.3736748740518626	-0.30647358768786787	-0.4781471937327121	0.6884217453888893	0.5533556749826456	-1.7632217383182678	-0.7343000981676148	-0.7053443218251588	0.143942140200133	-0.1692093847755342	-0.540602552601171	-0.6470191277968652	-2.3171413682778583	-1.339733364733614	-1.1766745454892025	-0.846026018002944	1.6609051908554346	-0.08155596222835157	0.12128355281063619	-2.121981239493335	0.3391542478947509	0.22537078687673134	-0.9238385104091943
-0.06354688030121323	-0.16645393005744888	-0.4063462883773362	-2.305366391972534	0.3341453522543286	-0.7470321697612847	0.4702039313183771	0.1576904138753578	-0.894956492241507	0.7569523318678468	-1.8533925527849984	0.43384419165298754	-0.355419086305249	-0.23357643430899402	-0.5043942573104483	0.6858463857400547	0.54397449572329	-1.6583830203326333	-0.7413264993484953	-0.8134891788755695	0.13348596939368748	-0.17883296947603694	-0.5701672870109437	-0.7339581934525169	-2.268273909755563	-1.2462462715583291	-1.1493988988417418	-0.8390031548191164	1.7126511583484756	-0.14237008270103707	0.09108689803291589	-2.083158230587947	0.3902534596067998	0.3588759070823192	-0.8853679948268807
-0.022183754678221975	-0.0990901736644901	-0.4275834977407637	-2.3636386265102125	0.3069975211607438	-0.7784124386499811	0.4488127345999513	0.06514941725883627	-0.7092319887229662	0.6616833063887692	-1.7036906737320887	0.44585780449529455	-0.37583762892014916	-0.16011346735662316	-0.5245377018313421	0.6260540516115171	0.49782203967663075	-1.57718394593754	-0.70224039494641	-0.9397638260749399	0.0748258472654972	-0.17316545638553427	-0.5996789736769413	-0.79990103542155	-2.195156351987537	-1.1682167206906384	-1.121460657749068	-0.7965231006536173	1.7129577846997233	-0.1663194557327801	0.10745013036091648	-2.072776517957922	0.44712409372691625	0.4467170703595585	-0.8224670365010243
0.00010231148568347893	-0.01483549084446877	-0.4372739409361154	-2.4034507304369774	0.30582056586989725	-0.7940341241421367	0.44667183465968563	-0.05839641694903297	-0.502282178751891	0.615503421093034	-1.6103857497882914	0.42901868030024853	-0.4246377418901533	-0.12448704917238569	-0.5363594711686955	0.5404744864788846	0.4293710316897495	-1.5260196387725542	-0.6757466096915328	-0.9920543738306706	-0.058589467295192335	-0.14267916168291983	-0.612308318594353	-0.8677807267969964	-2.1276403731536906	-1.1046134433580908	-0.9891390310946921	-0.7842815627891431	1.7257074068990808	-0.19900296202503207	0.10383602131583144	-2.114968837256808	0.5238447134583895	0.43141339056052946	-0.7375463955934968
-0.05581751834655091	0.009793827084392496	-0.4628589904356516	-2.4616184736693123	0.28003743581833374	-0.8682859128786398	0.4497995119542188	-0.19289959693340222	-0.33904484115788164	0.5414346401689654	-1.5182856157045035	0.38403602764042066	-0.5163154691340036	-0.11733730406301861	-0.5499916254892534	0.44777164683851217	0.35769421427034265	-1.510377805351006	-0.6465493964895739	-1.0134557662603494	-0.19667228270563966	-0.18158447567506614	-0.7000664658478224	-0.8190221774687789	-2.037656484816196	-1.0775223589458716	-0.866217213054651	-0.7875502346102774	1.778272276093245	-0.2814413062668633	0.16504684860286517	-2.1291508495694953	0.5653889536064522	0.3841747016516125	-0.6935243551717051
-0.08321254478136135	0.005694613978040652	-0.4975029329209306	-2.502667974633055	0.19230657486004518	-0.9223549661668216	0.4187113406455804	-0.3312647158231116	-0.17884979056154385	0.49605824638735985	-1.4712321099292756	0.3395419810425476	-0.6250268787917733	-0.15287276708581551	-0.575281905807046	0.33504634864205185	0.33871847310397935	-1.5229469876518726	-0.6782177380006705	-0.993419571542649	-0.3662148527634607	-0.1958088019500984	-0.7659187960202063	-0.8051167330615586	-1.9614966554761686	-1.020010820117669	-0.7339064506752593	-0.7982961186965668	1.8224277021040016	-0.3168478662745097	0.2234180323449401	-2.1033210019963127	0.5748157849232657	0.28859047781599056	-0.6516624095552551
-0.046895644172883055	-0.01961086714607606	-0.5326503155350645	-2.5388687123926403	0.10571631930960805	-0.9719477644694641	0.3855204739570271	-0.4222358214943431	-0.07434862591234068	0.45439053860788203	-1.414172539514737	0.3496640923272221	-0.7298876652869672	-0.1861867992210664	-0.5884399801180411	0.21498241333978269	0.28467065606137243	-1.5647391904537091	-0.7089030158239666	-0.9183513722922514	-0.5036878155988423	-0.22954833055208185	-0.8461688514316684	-0.8250120061489261	-1.8886594356940578	-1.0056754457434591	-0.6291210237747793	-0.8178304876292385	1.8373341759266917	-0.42621342290569036	0.2606424536433877	-2.072552630013427	0.6190670789495452	0.20145406484220318	-0.5984754529954103
-0.02275259591615501	-0.07972173318047912	-0.5681396177204482	-2.5686258196559635	0.007519109176431388	-1.0460299632647145	0.3700333085706613	-0.5018132811842924	0.02947730697554358	0.4733887417039745	-1.361904694813655	0.3671648532395572	-0.8196177969085129	-0.22676508416217667	-0.5666889950085838	0.08179376166288198	0.2823536794892092	-1.618681671939059	-0.7003493893383952	-0.8481154871729796	-0.6315604487551353	-0.27562311638567205	-0.9225452775416644	-0.8413803414951577	-1.8749620180865327	-1.0499070510746678	-0.4850536630823122	-0.8538212746250284	1.9199970690727177	-0.479996232341262	0.3227355289024242	-1.9954226003068036	0.6423123578835535	0.063374449574621	-0.5493499017148988
0.05940842708372605	-0.19187199298393243	-0.5503138331701717	-2.5517926370010757	-0.08937703545157963	-1.1383471672492582	0.3938662197279678	-0.6138054767137338	0.06541463555331113	0.4357074442457355	-1.3300738006840245	0.38786708358881283	-0.9203272072392504	-0.2500444466566111	-0.5846293501770728	-0.04982732562686413	0.2882556015275037	-1.7053394199235075	-0.741804664286745	-0.7914501466845107	-0.7234202558661743	-0.29546717888509916	-0.9875934537237636	-0.8636578029751778	-1.8372372749510362	-1.0634200719280091	-0.36977353604096586	-0.8131401258338563	2.003311389286252	-0.537942159067599	0.3890368197608011	-1.890029931708672	0.6077347409520646	-0.030483122758729657	-0.5107150887680658
0.16526538701216484	-0.34003821775769233	-0.5571973133727319	-2.5565327842430987	-0.16677853330299425	-1.2677018949398948	0.4153352904736818	-0.7312475356760492	0.068757622900792	0.43463155525152103	-1.292467930271555	0.35234430764540614	-1.0386796757404884	-0.22887007279037733	-0.620321736864005	-0.14892921870303627	0.2623860747120236	-1.7520790403487034	-0.7307383749506664	-0.7013166171982566	-0.7837642912112631	-0.36158206534927145	-1.0212583874899397	-0.9164674000540438	-1.8374422037456686	-1.1063646549020467	-0.2744617569260742	-0.804160920035893	2.072012316285921	-0.6342687485119367	0.4648342367217609	-1.7357778659143897	0.5886960172358585	-0.15272366720909702	-0.507969340983596
0.24949611038860056	-0.4839786957159077	-0.5320513855413578	-2.5405428647541513	-0.2513866975992064	-1.3576836615406789	0.47899412873075375	-0.8808712221951047	0.07785112043101661	0.41565569463092045	-1.2535545894795885	0.3382416282250055	-1.1563829915738704	-0.19032499498341537	-0.6736275885100311	-0.2391679455995365	0.25550219899760906	-1.8039670968327788	-0.7241635147592849	-0.654952621742728	-0.8635600971357332	-0.41853617314218433	-1.0870879007488212	-0.9615479548296643	-1.812281437777721	-1.130485448325059	-0.2067298873225698	-0.7706471808339568	2.2548416646527945	-0.697536675263353	0.5279491877853061	-1.617213911508129	0.5254750181224399	-0.29075428672938153	-0.47227717694291327
0.34199476279782404	-0.6025996565955489	-0.4711918970282018	-2.453403990524575	-0.3105197715364654	-1.4766765459833797	0.5255191550401339	-0.9648476433984573	0.029094157987152612	0.40980912835169214	-1.2924076764403702	0.3484949835292099	-1.2681496900483276	-0.18412819096958355	-0.7210409913815425	-0.28443545222278976	0.23846673119775047	-1.8884088032058262	-0.7585405700237275	-0.5905361674961296	-0.9293016561463648	-0.47034857814505415	-1.1140970586801402	-0.9856484053567769	-1.7901048034709384	-1.139444464718693	-0.19920890347209222	-0.6702115729739121	2.3819887759211555	-0.7653184122271929	0.5583751870688465	-1.509036798970728	0.4091764468954911	-0.4119929065980836	-0.42822796672348645
0.4131606843932049	-0.6812914368069964	-0.42510559062708425	-2.379883358129738	-0.3530010709849803	-1.5210626266017133	0.5352134795736372	-1.0855834936763542	-0.01726820233960489	0.3800429311240273	-1.3452515816056978	0.3766860478883141	-1.3437593596656756	-0.17013289387045077	-0.7600179903195513	-0.27101497658772444	0.28251810222531903	-2.022878454274278	-0.7850012488487101	-0.5260170250843783	-0.9562641247194621	-0.5417736279231037	-1.122516689376811	-1.0269666106988808	-1.7686028223869337	-1.15393415238194	-0.15693506204555802	-0.5486586651143649	2.4737026878690624	-0.8942744347251171	0.5770084349275368	-1.396542406105491	0.2956519362176769	-0.5175001172411429	-0.422840675319592
0.49638827215248343	-0.7598573136664869	-0.3623984281082723	-2.286973172460656	-0.43009842908647355	-1.590153670830753	0.56475525377907	-1.2160445544980216	-0.07330699296587971	0.31550926999131695	-1.3815709679615655	0.447687439715948	-1.4063656899050208	-0.11432806390848586	-0.7670732880742437	-0.29664318776847065	0.32729065545702085	-2.1455660609116323	-0.8313662575564088	-0.4603219634611805	-1.0432651228626821	-0.623940017482262	-1.1333893594916158	-1.0684092529524722	-1.7669098572604902	-1.149013885319548	-0.18012694142263222	-0.3738753283435042	2.5506381948317474	-1.012434530018179	0.6323528806642886	-1.259589530952558	0.272493679357015	-0.5771466719905594	-0.40349878406383655
0.6488010165595304	-0.8051810495374004	-0.2981381833047968	-2.178211014157491	-0.48643191591624585	-1.599751337716899	0.6008433292986423	-1.3584889127708177	-0.07961473735493027	0.287182916962719	-1.4147719903375	0.5800817604621866	-1.4401429340524696	-0.09864581571855362	-0.7865240484749562	-0.29068992808951466	0.386610412737735	-2.233319456146088	-0.8319218667329386	-0.4275736723180169	-1.1190495622421532	-0.6533246200161509	-1.0848118978257575	-1.162655112405648	-1.76672450031703	-1.1391517669664641	-0.14870790032115502	-0.22393432006357217	2.536365908040754	-1.1044947782237338	0.6779333745974333	-1.1978686006831503	0.2999754649893642	-0.6118259025880854	-0.4260151305462653
0.7458102763187817	-0.8236139138115929	-0.2245177536988272	-2.0496564611002652	-0.5395718191637776	-1.623220133683533	0.6356371496749486	-1.4526410849104268	-0.08953376034970788	0.2188553443002	-1.4046286136834398	0.6949299645349822	-1.4674123411528135	-0.05909057060442215	-0.7827097016198425	-0.30015825510838984	0.45341712085180597	-2.33533078209262	-0.8142420290492243	-0.4979851436979561	-1.1347088579964342	-0.6647930095527226	-1.0291154327376184	-1.2699141696626968	-1.8028334144454106	-1.1464106321805019	-0.1376978419268574	-0.10882001416803715	2.470283619337984	-1.1771199111126347	0.7569704363763092	-1.2160345660742067	0.37728453364554754	-0.6002928534731913	-0.3936888249654734
0.7817065704433572	-0.8440881689829839	-0.12746949425232257	-1.9297270236859743	-0.6040741752235175	-1.6387508944481493	0.6610766767864773	-1.5349840728183144	-0.11298833681032434	0.15980322263928176	-1.4152785392826877	0.8082146310075699	-1.5046545192167895	0.07767460929323994	-0.7377097158825243	-0.28035084909768077	0.5564272181536027	-2.408896755144653	-0.7652442765419102	-0.5653694527098965	-1.1928546270786076	-0.6674957680503103	-0.9763035690770188	-1.3703807626012021	-1.8326447976376148	-1.1768237468434	-0.12870462248734055	0.016598559072993735	2.391177099293977	-1.2541910575602413	0.9039469098075588	-1.2407590293715944	0.469180103547804	-0.6071875442256722	-0.4160684274546318
0.8401767418206223	-0.8396101111777362	-0.04802855610666733	-1.803863580036576	-0.6822803442060476	-1.6953004560336928	0.6896584285287937	-1.636568067288684	-0.12937426959678494	0.05410087956672184	-1.443449487522766	0.8785350750822637	-1.5555230927369634	0.20605177031884794	-0.7131899766465511	-0.21446956383118992	0.5997278802057393	-2.4762655814482257	-0.7305876033664587	-0.5987956696144447	-1.222395428406036	-0.6359873720247639	-0.9378548785167047	-1.4845454246047833	-1.8354389672138667	-1.1583009094781656	-0.13089225795116394	0.174996800020247	2.3370877183614827	-1.3090235590799117	1.0450717590631275	-1.265990221497835	0.5926225261106252	-0.6262027203863716	-0.4614707575251895
0.887472320273383	-0.7710729658016869	-0.024207061724944988	-1.7014373528579363	-0.7632694639493592	-1.7275843532539443	0.6856099455412543	-1.6769042964512468	-0.16518656989659344	-0.007209400993679771	-1.4885863603653497	0.9570664852094659	-1.5248973176106806	0.3890146796355301	-0.7130411811394728	-0.17994507284354253	0.6655144258027699	-2.475875710754848	-0.6538737147840417	-0.6546751598394205	-1.244429085929342	-0.6119142919742193	-0.8921943159038701	-1.549179887954518	-1.8608225068995743	-1.1921985663411412	-0.19000597825963925	0.2559341966814876	2.2421573083033013	-1.3959635563784412	1.2020454163206264	-1.3345610170848272	0.749216158900247	-0.6581167805658805	-0.5330539045963041
0.9113017959322439	-0.6507681106253465	-0.019713067216380657	-1.6028443067227347	-0.8883823214605684	-1.7661047673198476	0.6958378419534312	-1.666371942495175	-0.23119788647220235	-0.04845459974184621	-1.563850325638085	1.013404278558814	-1.4372104826988423	0.5584151364731438	-0.7252484688120125	-0.13817649841825147	0.7382576005372722	-2.472982787258773	-0.6098049278890177	-0.721183107358963	-1.2242443796440095	-0.576059077826576	-0.8474313238967117	-1.6117146452362565	-1.8503043638222607	-1.2403726118422824	-0.26307378598976455	0.3505830878466482	2.1790353800358675	-1.4830654750578556	1.3700195120507743	-1.4302921981216277	0.9469421599133779	-0.655985293193823	-0.5667067355910131
0.908876864284682	-0.4833287553816743	-0.04678854886855962	-1.5252210157075174	-0.9932642843732333	-1.8002372970623708	0.66414357063058	-1.6367559420340239	-0.31868374156987817	-0.04388713727410294	-1.6464448646374694	1.0418179322715884	-1.3154407371391514	0.6711610296460994	-0.7180902373149132	-0.119246107444827	0.8187547432530377	-2.4671160628355504	-0.5859781033023344	-0.7616276510017335	-1.2473386537006892	-0.5359463859429173	-0.7654433781333154	-1.656527994278894	-1.8666825493977721	-1.331229485536448	-0.37315295720472064	0.4499004158224529	2.0557641982476325	-1.5557913706301176	1.555410395140864	-1.5166396032426186	1.0835357566853374	-0.6769434428707946	-0.6169369788788737
0.8762466828726767	-0.3693951309096656	-0.10414603988295945	-1.4961357692057535	-1.1284533108574604	-1.8045741000781443	0.6644682915908712	-1.5617945169708822	-0.33426749428027225	0.001305704623462578	-1.697640930037905	1.0613174483054844	-1.204230069322173	0.7978822048694957	-0.7140450750472411	-0.1406526412064731	0.8625558328370604	-2.422595456440164	-0.4969525920268219	-0.7931104165261278	-1.2517076798896742	-0.5142552180218734	-0.7490196879485034	-1.6777589179209031	-1.9188645584804416	-1.4185027192092396	-0.43941871816496114	0.5478674288948089	1.9614507351853347	-1.655113841247831	1.738842914338789	-1.6167524865147591	1.2812715895975146	-0.5883316771671809	-0.656177326703809
0.8229045671858358	-0.2294855773572249	-0.150224443674572	-1.506173808946837	-1.2561599323982602	-1.8297061034204394	0.7223172492830351	-1.4695510086453885	-0.360736895565312	0.028411891982688932	-1.7585882514193028	1.0732104930383333	-1.0912397364179707	0.9736804821550464	-0.7341707774979469	-0.151967369197149	0.8668872380919874	-2.3309689308954313	-0.3910496413349093	-0.8575512864201894	-1.203531026289299	-0.4843950885739482	-0.6924621845981908	-1.7192548819178455	-1.9974052459513676	-1.4889940982559213	-0.48074319881823024	0.6782901817850695	1.871120951826994	-1.7495883663300578	1.90446698479033	-1.6920233936293863	1.4630365768555134	-0.5279746266270778	-0.6995953026130176
0.7997549401443876	-0.13537719224631914	-0.19399164150967424	-1.5483507160998264	-1.3844145911775703	-1.8582145811955098	0.7369876783819016	-1.3334836218242665	-0.4384662774180419	0.08827063813401749	-1.7833834652654463	1.045587773675405	-0.9953041874669853	1.1024368789145462	-0.7900031891447595	-0.10575240356557525	0.8876738578823329	-2.1870122880361005	-0.26131496358765827	-0.9116121593926436	-1.0778187995502626	-0.47124144657547545	-0.6335729570202611	-1.7408310483373395	-2.018347126706222	-1.538051066972847	-0.5018148391350123	0.7761020293630225	1.7974302658905619	-1.821353622848519	2.0647705494052784	-1.7611689970334112	1.5557812061191219	-0.49630771079078306	-0.7241135197851534
0.7398392530066829	-0.09971347089954445	-0.23822341180588222	-1.6414162638413283	-1.4353736873782872	-1.869567912624084	0.7272724992754471	-1.1636400654198789	-0.48600165033797343	0.1598359900543817	-1.8014721844294914	0.9540375699451561	-0.9509619020983273	1.270115568671475	-0.8196208495874752	-0.061743152766513466	0.885649234052112	-2.063481758839341	-0.12207708070926773	-0.9835788337494155	-0.9623387292288607	-0.43958113541371724	-0.5722935534651106	-1.718224560679409	-2.019777598769878	-1.57206249000865	-0.5495064165724909	0.8547995167520899	1.7851806047297842	-1.8479360269762508	2.185339628960688	-1.7628772334061047	1.6254603955557811	-0.43373405127543424	-0.7052308300738883
0.6872631234908454	-0.11009457207796469	-0.2930498115836676	-1.7246325894636854	-1.4658764453327269	-1.8528014950284715	0.6800869933812643	-1.0539535238113444	-0.5426726091239755	0.23929748433788106	-1.8181680923391572	0.9210944534848513	-0.922952921724538	1.4241872188816742	-0.8782665687716967	-0.037804294669324466	0.8783450949263804	-1.9140382389787927	0.019964919734475627	-0.956007677338522	-0.8753869488849967	-0.4148391321668569	-0.5486813346368191	-1.6881079600802877	-1.9815549247148394	-1.5926549202285503	-0.5709420732656086	0.9459385612639929	1.8010734548872105	-1.9599138729549057	2.2386200168650245	-1.7578212694111173	1.6940175113747888	-0.38447860795493527	-0.6909209771268403
0.6332530908329039	-0.1709853581086855	-0.39585248785139837	-1.81228429602081	-1.5092564514792368	-1.803609174177462	0.6212206377179628	-0.9424420841987182	-0.6128340005112781	0.3224455155722835	-1.800482754102535	0.8257596643570857	-0.9359742025079344	1.489065885600774	-0.9282338881321065	-0.039335954955044355	0.852568726331215	-1.760009798288516	0.13086791592759073	-0.9810071055126667	-0.7748641137023845	-0.41240661892300523	-0.5025667091248095	-1.6338342450904555	-1.9535735096072884	-1.5748695161102613	-0.6079771865608683	1.0633801382504082	1.812069519158149	-1.9981462631232976	2.250814668227945	-1.745368343493923	1.7706440118342648	-0.3692229073939245	-0.6915436449596865
0.5462735267046079	-0.22181328931758468	-0.4709777231395991	-1.9302329815855388	-1.513954511165092	-1.6950424954302814	0.5257159001332422	-0.845105016296559	-0.7052955744757081	0.38557406217148676	-1.753540302346615	0.781697284135741	-0.9341550867168064	1.5027316990094195	-0.998411610982773	-0.10332827521653161	0.8819728851492267	-1.6186726855578288	0.1961765951119589	-1.0468692502539425	-0.6798984857425032	-0.4099681982932454	-0.45332637946294935	-1.6114039942812972	-1.8949028562181667	-1.565183629913712	-0.632374558310382	1.1629760984419018	1.7944551282816712	-2.048385895626426	2.2182767694977725	-1.7506891627305976	1.7709725665533895	-0.31525943504888043	-0.644118488294329
0.45247391011098853	-0.26260901367348105	-0.5322531523330346	-2.0474025653121704	-1.475795036168463	-1.6066376087953032	0.46253620840592313	-0.7927555733221447	-0.7404067789892179	0.4312686576243495	-1.6612018676343756	0.7462476303098702	-0.9914447465114182	1.4455116288447332	-1.0095051327653992	-0.1336286083635632	0.8641476728994387	-1.5240626814446243	0.26264704123583343	-1.0832573224843391	-0.6149631328289201	-0.4178668557278852	-0.40631209758862646	-1.6238349783493948	-1.825506540565031	-1.523181279376061	-0.5923616230394195	1.2152649998278688	1.767106890042	-2.1197409413688075	2.13625842375641	-1.7671219783031877	1.814872777138227	-0.20103358011494357	-0.5467380978363201
0.31329202154664043	-0.32779754172087266	-0.5592519347696292	-2.141067563173808	-1.4015185591404422	-1.4887276480738563	0.40672525113919555	-0.7757427373062977	-0.7348910215397518	0.40696831014537294	-1.5480590137963492	0.7159355031082953	-1.1099005819732732	1.3360357057671466	-1.0506820988479308	-0.19834753090164475	0.866407863128701	-1.4747938094591453	0.3069796281972169	-1.1303609532599999	-0.6378212078076861	-0.3894205920211259	-0.35380412234941233	-1.5808842848142999	-1.7746991662059073	-1.441827088071943	-0.5129013896049198	1.2849996062871276	1.710751060115647	-2.089564345004844	2.0486943620159215	-1.7731976616240686	1.821550003940884	-0.11967760461692287	-0.47709544967672624
0.193461285327183	-0.4025049599143852	-0.6255144374013559	-2.2072655548809297	-1.3172946716763563	-1.406905609550101	0.3791126775261692	-0.6969550097067083	-0.739245890863649	0.36479003244388497	-1.4258425743766423	0.674773194525827	-1.2325939021514911	1.245179360569116	-1.115517966850305	-0.25442514856249393	0.8425721014539402	-1.4755286189397492	0.4164970568034203	-1.1211846452146574	-0.6062327296850738	-0.38135725737852616	-0.34750439149279	-1.606513968992751	-1.7952484586519428	-1.3512860468532584	-0.4072159333193267	1.2850133424221446	1.590133483111232	-2.015160314439529	1.956893429072855	-1.7574859370955593	1.7947070964108032	-0.06631237008120495	-0.43219624032942283
0.0941841178951455	-0.477718428897038	-0.7035042369249619	-2.2638425554779493	-1.2072883978923274	-1.3474158078987397	0.3548428376331323	-0.6814619248155804	-0.7249818246155997	0.2992445349259504	-1.318675158980684	0.6362506002300676	-1.345585458333334	1.1483490852808638	-1.1907780642948136	-0.29580081181764867	0.8288591350446127	-1.4583494230677188	0.4474793120020354	-1.0839983677272602	-0.5971969752962429	-0.3512673047298397	-0.31113454739350055	-1.6250631261822153	-1.7704238680100226	-1.2431237420431158	-0.35369864107951876	1.2886159079867663	1.4833253040933845	-1.9186228020725096	1.8786945330086904	-1.7105158983551383	1.805374316204587	-0.013466792767861158	-0.40051702343488066
0.023728690744577084	-0.5812807437396936	-0.7666970147978562	-2.298791689049392	-1.0950106747701274	-1.3211804483121488	0.30171718639031575	-0.6328334787878692	-0.7495743334678242	0.24494350944828627	-1.2233720656276805	0.5891323025583903	-1.4393132459928455	0.9843923654823481	-1.252672416001182	-0.37822765578637607	0.7868107020096685	-1.4504884132714555	0.4511313558207206	-1.0123674875587292	-0.6388881600703342	-0.331564878279791	-0.35056056220482396	-1.582188581481478	-1.7188854274453278	-1.1571142286846448	-0.3231245500155641	1.2638116180235766	1.4064034660162363	-1.8019573656799266	1.7800247043483364	-1.6749260418668883	1.7812282204486176	0.021911442645880734	-0.38902771512696627
-0.06645962167587766	-0.6131011770179728	-0.8519113360275498	-2.2627215654214874	-0.9237295147805986	-1.2770579472410633	0.24437677508928476	-0.5915028297948799	-0.7275108518965976	0.1952576814625568	-1.1258924836426967	0.5358318213575692	-1.5340494731571896	0.851521368485837	-1.306034616065656	-0.46598614719915527	0.7484588921537763	-1.5300624734360653	0.4423872418482455	-0.9782025510570961	-0.6303761850564392	-0.30588588713787657	-0.4100932141025758	-1.5168358490804683	-1.746856480984611	-1.138199528818046	-0.32167682220962707	1.208433333077219	1.3810501462063678	-1.6567278341922607	1.647239850780609	-1.6651805546929388	1.8079291188937976	0.0768129939505925	-0.38344780584007737
-0.1394617406914281	-0.6162592667708289	-0.9421751305782531	-2.212097819457928	-0.8391776881547068	-1.2937227130345392	0.17876828858535226	-0.5762688205876111	-0.6853214995268265	0.1373469819212323	-1.0499313623777762	0.4551735272074572	-1.5559828412501595	0.6605759001052226	-1.374141665869327	-0.5571951529819169	0.7158491643406044	-1.6033784868378764	0.37987397391742544	-0.8388791411268348	-0.6657966667736193	-0.2916618079845658	-0.4203439495113842	-1.4996051413546065	-1.7944891859549768	-1.0954469395067892	-0.3343665480478812	1.1308764732074383	1.3045099286362538	-1.5376742252451197	1.551360632638637	-1.6746572564292097	1.8473231292316186	0.08758587090824614	-0.35908960279377483
-0.21024128750475884	-0.5817758683367418	-1.0638681167999704	-2.161025860789864	-0.7803210917993757	-1.3214138898879093	0.1301832373869073	-0.5510846298039359	-0.6730481274215048	0.11326298662011254	-0.9990047592603754	0.3577404969616159	-1.566330240991175	0.46915741575336317	-1.465955541005892	-0.6006964754651761	0.6521332295049269	-1.6823812205342654	0.30303110906325653	-0.7619840307894513	-0.6251127779625164	-0.34624337662183335	-0.4286555632962106	-1.4935149027395314	-1.8345775179409245	-1.1258623520255162	-0.352410719178862	1.0900246793543256	1.2385574574031568	-1.3570972041015636	1.4769498582772838	-1.642584059377367	1.7962843088200036	0.08913114179811515	-0.4216760307564278
-0.25672879999644743	-0.4841614783024693	-1.1304006252564511	-2.065139506099251	-0.7588239941154182	-1.3991300129062716	0.11915574612890059	-0.5243687213512531	-0.6063547460124755	0.0751412604998993	-0.9674695471740618	0.3024208887552567	-1.4759950099877985	0.3081293784555916	-1.5565529940397265	-0.5700736255106127	0.5566715052951823	-1.7944605423812223	0.21666981189217266	-0.6395573099796951	-0.5645407336285742	-0.380331288012271	-0.43921821412921513	-1.4643184329133874	-1.892713399278885	-1.1567020312746559	-0.35018423761553397	1.06619512666445	1.2080777513727041	-1.1988564580506504	1.3945292328648278	-1.5888426260121962	1.7139782458410326	0.08469026025157342	-0.42620667442314186
-0.28007887231538053	-0.4138210489692035	-1.1538072765425471	-1.9647769822011707	-0.7168719526819736	-1.494987662321007	0.09104123855031163	-0.4776740688806642	-0.5416222868816122	0.06659371990800303	-0.9450328213167263	0.21792234164117055	-1.4048894486425263	0.2640542636818779	-1.6249124916962843	-0.5135469399365191	0.47268797020536973	-1.8470474628209803	0.18377005353779158	-0.48821903224580226	-0.5014123770627752	-0.41620836066454386	-0.4696204746354475	-1.4239303437333013	-1.9819788855498028	-1.1840811842635257	-0.35454674933651364	1.0392178858041654	1.150016266188869	-1.0795082431825072	1.339692224366526	-1.5119033773448565	1.669571607809821	0.0747806206529437	-0.45880671092043024
-0.28990458305345446	-0.34776569147216285	-1.190850319563387	-1.8085560645779164	-0.6710343783590401	-1.556283699009327	0.08311243164395528	-0.41648972625759084	-0.5345226684963179	0.06776371509276555	-0.9682815663632696	0.129021422308176	-1.3192768338797476	0.20161861206536685	-1.6769549890036337	-0.45892216716773965	0.3981589720622813	-1.8727160239153033	0.15446148932488413	-0.31472192830380447	-0.404752173317218	-0.4437078304509958	-0.4825823776472772	-1.3940314843168828	-2.0662757120149062	-1.2688579537428117	-0.3975050400870069	1.092062329321504	1.1302038938893333	-0.9421376043267509	1.3239137002004648	-1.404799807834376	1.5934434088298255	0.01396431122012296	-0.5323722942848259
-0.2885754486987547	-0.2861731413376377	-1.212326099927094	-1.6874579744064797	-0.6295848206022956	-1.6273827494403694	0.030512620828376847	-0.2805242345610909	-0.5277090678265642	0.09838573311128304	-1.0333552261036705	0.056765199743548475	-1.2265467820457143	0.14068073585850321	-1.7065936624009859	-0.4142183363338461	0.3334044615674759	-1.906952062622614	0.1373707748022171	-0.201870618167891	-0.26576968434994025	-0.5104012112130583	-0.5251041293419715	-1.3605803139697092	-2.1370152898654426	-1.378564451134121	-0.465658847811962	1.1283975763184864	1.069743205278723	-0.887843597680407	1.3157091410418902	-1.3310552089861627	1.503503554707525	-0.12202567917931702	-0.5928833332818199
-0.3075737561019004	-0.2699191698857454	-1.177771061798746	-1.5474849964691422	-0.5830718450006891	-1.606158466129956	0.0038645457819297528	-0.15615510210613046	-0.48289399738197414	0.10252601582172578	-1.0763769634062803	-0.01593221885207216	-1.1421666195056723	0.12649380034900012	-1.7070451435725436	-0.37542578404476157	0.29459952598997113	-1.9235658077372277	0.12454284537407526	-0.11252613670815519	-0.15375205917048462	-0.5922837579399616	-0.49864649602899824	-1.3067521375568347	-2.1444721651622642	-1.4519184231213142	-0.5347392771299846	1.187841228916958	1.0666188243740915	-0.8718819234642631	1.3078572114616696	-1.2611634478812543	1.5173311114815191	-0.18156510268983012	-0.6446817533602054
-0.3330751297731568	-0.23128327214694785	-1.112448969698115	-1.4143836967438213	-0.5537009536075501	-1.5973770785393584	-0.01635065648130634	0.005166240451871773	-0.43544938008332024	0.13124934889844223	-1.0949329640072225	-0.12082018091249207	-1.0437065313242424	0.11370172764683265	-1.6382251896357378	-0.3145585902578219	0.28552989090707886	-1.9329565761229328	0.12748533068727977	-0.11836001928941076	-0.07968420837266481	-0.6725004689116333	-0.50607494989036	-1.2485761547718146	-2.16517342727623	-1.5288898281116023	-0.5598970217995626	1.2152036098706005	1.070335283522946	-0.8907135814374147	1.2946752542393085	-1.2339154656902949	1.5311530686308905	-0.332804800665135	-0.6755261862135458
-0.3477539132277961	-0.2156570104307632	-1.0757483730891586	-1.2768483909693298	-0.5391631386378255	-1.5286962172103973	-0.05833752425729426	0.1777531869672627	-0.26483078859008713	0.14222986573861934	-1.1604162656823322	-0.2006671778190196	-0.9435266269141473	0.11525134319947346	-1.5570302408601413	-0.22723020393580154	0.34549152190962257	-1.9538575163445138	0.13458741298970062	-0.0921753308019639	-0.03262720175889503	-0.7284197015421654	-0.5276204114294977	-1.2520679973238027	-2.2052439143390505	-1.6102271089815592	-0.6158556176911805	1.1950939082058754	1.0744352103255292	-0.8160454497160818	1.2753380620495005	-1.2213662832780705	1.588932853897987	-0.3811573892823207	-0.6607247197516534
-0.3326062128828085	-0.24319133808695	-0.9664167803653252	-1.2306925648996583	-0.5743590755393551	-1.4409262712289657	-0.10112347823099184	0.37554341090446897	-0.09016786548772592	0.13469942212644975	-1.246447662756704	-0.2627524271442411	-0.8531450642701396	0.11613608327760212	-1.4675520250138425	-0.12798407434851294	0.3925402614554308	-1.9539930033230628	0.15520022637874673	-0.06854179076590486	-0.0713704180610433	-0.7805275958709823	-0.5090532586751253	-1.293334695383635	-2.2258392581996103	-1.6055039890256029	-0.6286394584696983	1.2002106184996666	1.0228447725841443	-0.8285822368708484	1.3202322834770783	-1.1598965524846183	1.6604449437197737	-0.4261626481972103	-0.6578033591810615
-0.32850762856898225	-0.3107529426044124	-0.8554431570965104	-1.1680019063495704	-0.5872639812510954	-1.3158204867050203	-0.12552739776866037	0.5667041693055006	0.021987638763751427	0.1003628398785402	-1.330441656369344	-0.29108696674447854	-0.8476729356252678	0.1543746096407227	-1.3728235935985413	-0.04314939219904294	0.5192960608790615	-1.9452872736911477	0.17015718571865485	-0.1583120107666135	-0.06606973060889645	-0.8698583324377932	-0.571931742317849	-1.2841753777951153	-2.261959109538941	-1.6199219188900655	-0.6178602659187995	1.2300809007196623	1.0231687621143182	-0.7426376346664205	1.3668615525527383	-1.093567354173022	1.752758011215971	-0.45999611655611805	-0.6904537844653981
-0.2965680789199876	-0.3967381157280249	-0.6975350140063747	-1.1352402157623858	-0.601131786996402	-1.2059164993247067	-0.13460117159484034	0.819968899258226	0.1218490458069211	0.018296591452563772	-1.3851125698208067	-0.3559717768246943	-0.8330945243454033	0.19081243875875392	-1.2410737061155364	0.0708352160007534	0.6751073054379357	-1.925256629928721	0.18455754357512438	-0.23039536713559627	-0.13419590358807426	-0.9397186721992565	-0.595637301915837	-1.2792448139341808	-2.2904039170051407	-1.571903614471875	-0.6172627307947086	1.2508425404848045	1.0103371635446692	-0.7122164035123584	1.4045877435742695	-1.056067822114175	1.869451779206242	-0.4911706883324326	-0.6580136214502839
-0.26466837586522773	-0.48753821796861974	-0.546254881705196	-1.0957622090356043	-0.5627250212356618	-1.0676884376897813	-0.1598036686820968	1.0259514194157664	0.14346493291965307	-0.08788996986028395	-1.445738907042421	-0.4071595066599814	-0.8730342844560436	0.2219609826509928	-1.1728918719992552	0.14497255327576766	0.8626709476053833	-1.8842199744103276	0.19924226823995042	-0.3628482378529124	-0.23180291253505722	-0.9717256421812712	-0.6185488329239375	-1.2981807638892429	-2.31578803233353	-1.5545879322417857	-0.596861264649872	1.2256383176674697	0.9869551802584731	-0.6504736404264064	1.4519813202916947	-1.0574539156426037	1.9963119717245026	-0.5018908747525364	-0.6480548997187559
-0.2399550331981347	-0.5689059486949392	-0.42999119016899173	-1.034522513085173	-0.5554801455788158	-0.9465869168690928	-0.16366888575172722	1.222550972196205	0.19513877007587224	-0.2088294787822313	-1.5369294075760807	-0.4506448483230109	-0.8804779288980804	0.14795670658792964	-1.0801487187674241	0.22666301590607568	0.9950234430784819	-1.895837291560873	0.19028209125132237	-0.4855484836836319	-0.3798585521468772	-1.0453202559240637	-0.6248441520892511	-1.2613895804107778	-2.3574593816937455	-1.520521438748561	-0.5955303909643963	1.180601229137288	0.9719090005741402	-0.5526768555606001	1.4932162919110945	-1.1007608118790935	2.164145014787639	-0.5008004696674527	-0.6257494547949058
-0.2309304655140481	-0.6730034788548583	-0.36166874065962773	-0.9868882267039121	-0.5556093689480316	-0.7977768515504488	-0.20356622704764699	1.400188937223313	0.3025000554088172	-0.28548462125170043	-1.6424288619547247	-0.49192398507507207	-0.9087861025947588	0.10821154881632226	-0.9926242616726407	0.27639273882487936	1.1276729948869206	-1.92094040189778	0.13053642635425763	-0.5904757370425936	-0.5360834192718972	-1.0635033544964778	-0.6397315877045553	-1.2283992831779285	-2.3848795451867835	-1.441920156810348	-0.5795643282459524	1.1077488370169264	0.9680025316020029	-0.486842575610253	1.5142319515285794	-1.1539280369486542	2.3239648127027417	-0.5143407533635401	-0.6171522915340095
-0.19461516004545104	-0.788915092893259	-0.3326893886675348	-0.9356879453801612	-0.554472854064098	-0.6290905386291215	-0.20652147262924353	1.4629236054917645	0.38141005489455493	-0.3657929543480309	-1.7187492981263233	-0.550206362854493	-0.9121215729610069	0.062362716272483035	-0.8799882334921876	0.3352437157820255	1.2141649229803113	-1.9270601275156405	0.024842568903783446	-0.6293518142596193	-0.6820715249858111	-1.1061842176812522	-0.6800562159998735	-1.2231513349554977	-2.37669160368439	-1.374404021413009	-0.5623474842878412	1.026644356122592	0.9331306924762467	-0.3829571440707636	1.4873244017950022	-1.2384862036914444	2.5035149387622124	-0.4233507095131003	-0.5985918036582214
-0.1532383162194806	-0.9052105398574838	-0.2827875706872436	-0.9014968320676677	-0.5583588517858502	-0.5253990598798853	-0.1754649443201971	1.5938541138458941	0.4673300070475461	-0.4310525775221118	-1.82001443327756	-0.5940135551117061	-0.9372492247925586	0.0009451544586342675	-0.7540626017988383	0.42269773545379713	1.2815474514758365	-1.922776388709147	-0.13658611979857455	-0.6745813378730962	-0.8103093897552218	-1.1252508352456327	-0.7630575108236666	-1.2006459999909187	-2.3974642454908683	-1.3330602965910727	-0.5430633961921766	0.9667721889428817	0.916048526133942	-0.2996418437734513	1.4594214768752494	-1.3135924689008012	2.7124749587823604	-0.3668387158148524	-0.56250711595289
-0.1079952042519969	-0.9907386283420566	-0.23986265931521644	-0.846167311002002	-0.5669029336188083	-0.42662926511851496	-0.15391810127681954	1.7428216747415775	0.49772565767919763	-0.5094500483745523	-1.9749858341495479	-0.6126247005739746	-1.014537435212188	-0.011018691966591327	-0.6668508115219864	0.5649309279326242	1.3241173887818385	-1.9145524673631964	-0.2694909227891161	-0.5565575733671592	-0.863804741277179	-1.1561125725651782	-0.8067678151361785	-1.233133943187914	-2.389432303155176	-1.3246031386033281	-0.5645607644937761	0.8977639598695738	0.8768153520054309	-0.2443730271555869	1.418949533671993	-1.32015376457377	2.851975281628666	-0.2697608420823646	-0.5489145456633915
-0.020487106475428885	-1.0599357157204858	-0.17984106692652158	-0.7953959939844031	-0.538545190626905	-0.3845755570054844	-0.14986671899499232	1.871697706939429	0.39077542963408807	-0.600966370314093	-2.076729257684079	-0.646064347992848	-1.1567466108524889	-0.07057939893938799	-0.6037135237253156	0.6470314538478471	1.3385465775938339	-1.8821641668888627	-0.41563882933041885	-0.4529594215164967	-0.8846591032407198	-1.181063864374534	-0.8361923361362169	-1.2193280600160847	-2.3806266970554786	-1.3430580442112812	-0.5592214786545148	0.8309561539633943	0.8485676148972109	-0.2614229532687818	1.3832009447668974	-1.350498274911067	3.0084483271531637	-0.2686803545921705	-0.5568059334751478
0.037548548798168185	-1.139472607473608	-0.2300708871046563	-0.6933579428392151	-0.49142305234415506	-0.3980109625320908	-0.14539977119850614	1.9230970062972865	0.27471790238254135	-0.6951314990041497	-2.171531045088072	-0.6586574267582866	-1.2666950090542448	-0.11780803540765632	-0.5722632759322327	0.6921251449334138	1.3458560052408166	-1.8568329407207247	-0.5540307941956493	-0.31058505495427	-0.8206818362172698	-1.231912688831604	-0.8610377427743356	-1.1951536438610098	-2.340582689556009	-1.3915919049332173	-0.6149684738415122	0.7633701431772194	0.8628829709919594	-0.24104741110202163	1.303440301712959	-1.3731054283852573	3.1663629504583612	-0.2885751206524855	-0.5708811672285052
0.10356392323079869	-1.1597799482512618	-0.2826082253548657	-0.6288565599583495	-0.43029444885193674	-0.4147993450899742	-0.12987786514549235	1.9757384329523553	0.21251328462759994	-0.7847700809614839	-2.2633423125456344	-0.6560403678765314	-1.3460051954737076	-0.17876066342395797	-0.5356211433428058	0.7341131746522743	1.2829905700059645	-1.8205556109539383	-0.695029336672372	-0.12082507305868809	-0.713086241010721	-1.2169624130811534	-0.8709514072698227	-1.209901384513975	-2.268401702430867	-1.4277984161004174	-0.6782656979912975	0.7076911425365687	0.8331525908038122	-0.3474391558995803	1.185781496044761	-1.4156957366496832	3.221482790317175	-0.3376675070452557	-0.5636757368958489
0.1475179388546031	-1.1656953130072099	-0.35230875825174346	-0.5395394086484928	-0.3856687387228285	-0.44989731154625645	-0.12573696079441163	1.9769901334849975	0.1589133682137665	-0.8197501118518049	-2.313026761927715	-0.6366717946891239	-1.445703852266076	-0.2016555085208382	-0.510747008732759	0.7226980888070881	1.193227281586043	-1.7752635582929315	-0.7645885152466839	0.058347006445132785	-0.5926285745241222	-1.2078183210099283	-0.9115842977549873	-1.1871908287334556	-2.2213613337798184	-1.4481682164389207	-0.7144001502575497	0.6726418091023214	0.8171012554600188	-0.39332458747406773	1.0972868510651228	-1.4412016428143326	3.2895071604540824	-0.3971996824026417	-0.533302524226893
0.15661586089649387	-1.1887319703433432	-0.4243551324864563	-0.49133454474462585	-0.35131112680828214	-0.5074736074146861	-0.12543075462571596	1.9878216510482978	0.1420523392653948	-0.8388855243553038	-2.32689709158747	-0.5778153900818086	-1.5335285607619717	-0.24486792495000925	-0.43215038118038746	0.7054738371698261	1.0906529797054159	-1.7333280572734757	-0.8052715627830089	0.254674466830571	-0.4910532356322048	-1.2427895748768176	-0.9434009351179655	-1.1545680476658138	-2.1410327001399923	-1.4565828864031045	-0.7965347007764986	0.6668171595422752	0.8371102257393808	-0.44436950102252937	0.9866153228840892	-1.5132781732251483	3.33537134170736	-0.4822518447486548	-0.5131392740064137
0.17571131231841114	-1.2058022544159839	-0.5360133588166891	-0.48197478189788556	-0.3089531520075612	-0.5616325638042552	-0.1247949444747701	2.0162152690103157	0.11159637688990379	-0.8552391539694689	-2.301617266218613	-0.5028053221328974	-1.6380122719245018	-0.2513636956930041	-0.37111339767028084	0.6799517260193987	1.0329299304403694	-1.7295945615023172	-0.860409155220915	0.3888301899647741	-0.3797428941816428	-1.241882226290302	-0.9764889991624308	-1.140263012103972	-2.0231715880203085	-1.4935196918476839	-0.8939878790221446	0.661367612130767	0.8191109510633758	-0.5325154434189548	0.8569369702431369	-1.5886403474843018	3.3643070763841103	-0.57014754595857	-0.4753382222378126
0.1830365136813466	-1.1969669992995569	-0.6101622267005471	-0.5262511393569473	-0.3033951526344759	-0.6999658529328493	-0.1337049336060661	2.082078530450437	0.0664570461146705	-0.9235961957030442	-2.2592608350207435	-0.4299601039906741	-1.691700398466071	-0.26350818115694985	-0.3379303245024996	0.653088574976705	1.022586859080022	-1.6479068353463213	-0.8678497441240944	0.49856324509232425	-0.2601519322801546	-1.2266481312429987	-1.0332704369297505	-1.139027223634075	-1.938324159330301	-1.525367360135702	-0.9117307560155021	0.671457701432577	0.7691447709818118	-0.5170789135799704	0.7572734751952097	-1.6345624227784885	3.404834685148399	-0.6956666422094251	-0.41813339600378524
0.17650706379959955	-1.1979634133874215	-0.6751590386132749	-0.5650531606653793	-0.33972272368117357	-0.8440616243725089	-0.15323498685064327	2.18335390774359	0.01583584089212812	-1.001305892533468	-2.211566488863139	-0.34540419914499887	-1.7139451926583351	-0.24558995293852282	-0.31332712815424235	0.6562116116961254	1.0660150934135193	-1.5850007842137552	-0.8088163429501538	0.4974417605287421	-0.1622261975182207	-1.1568689591992647	-1.1045066106175314	-1.1754590033442907	-1.9165412646176996	-1.5561819414449594	-0.8904343768010967	0.6789446874861094	0.7990631229747224	-0.5615024285322875	0.7098898664696349	-1.7050803307182278	3.430048622808671	-0.8032947331711847	-0.37951085741258883
0.1484299220536053	-1.17596192870441	-0.7730863316570527	-0.6177589417174533	-0.3993332779676864	-0.9862479765338451	-0.23889438227480797	2.2369257332171384	-0.05532699085975921	-1.0355567465746673	-2.2027016672495843	-0.25818988031328743	-1.7020100804798404	-0.19480024686799058	-0.3081249846748565	0.5912660530441872	1.1016197968582588	-1.476100291038017	-0.7456097360065372	0.4772026822823657	-0.10909345832618107	-1.1029946835242315	-1.1612797053583066	-1.2157890883008187	-1.8307595678555333	-1.5813525538066542	-0.8815073536417117	0.6376958664997202	0.7589406092844809	-0.6046951619888107	0.6637650252482183	-1.7503860313767674	3.401079681055672	-0.9259674266537321	-0.3773954489332382
0.13230411064591868	-1.170544806712638	-0.9221468009521592	-0.6796764562670289	-0.46541615668932856	-1.0872914002967715	-0.3346972385231039	2.2514471347119893	-0.12146271452495408	-1.0728002943773913	-2.1557388552714984	-0.1718934649918034	-1.6094259045044292	-0.17951914103321015	-0.29690798204842644	0.4394935872900925	1.129865817863489	-1.417488554991392	-0.6756248105157594	0.3792986613208121	-0.08457866740739776	-1.0245431453558826	-1.2494425652448489	-1.1376456344367476	-1.8199777804300683	-1.614535382300538	-0.8548235573232918	0.58401320175862	0.738535512239379	-0.6372741018250514	0.6020671405194054	-1.8406793532725558	3.39559921123627	-1.1042184279627911	-0.3821619903723552
0.08179260258125373	-1.139180668025663	-1.0967189132851778	-0.6978391532938691	-0.54945801583908	-1.1802701072148165	-0.4163540818850331	2.231390608156204	-0.15566783108911586	-1.0095830483097676	-2.133314747016632	-0.06076825418186684	-1.422801393432375	-0.09343885136240784	-0.2501690256383554	0.3477640836554997	1.1666669791465634	-1.3949258255022934	-0.6277282824133545	0.29124178821382873	-0.09355129629846765	-0.9352055835224842	-1.3051708223204994	-1.0793146322913911	-1.7726369262992496	-1.6092921437930983	-0.8447778928269457	0.5482554007452319	0.7200188086742216	-0.6272575005109629	0.5523163710625667	-1.962202278965475	3.3617025998155468	-1.19795958788555	-0.37799446305990886
0.04849810921427965	-1.0948199625233903	-1.2141406268762138	-0.7632154217093976	-0.605727588232639	-1.230866142398847	-0.47659480477061955	2.2144717095130266	-0.18505518004824506	-0.9216288307774585	-2.0857382607366377	0.029707723743973784	-1.2642042118987167	-0.07267638584713934	-0.18956142005035342	0.2877872867799197	1.1934871780833067	-1.425164307082292	-0.5771313800702476	0.16967512030504178	-0.17154381459472848	-0.8188525162582959	-1.3740554634130968	-1.0490847156712733	-1.7651552983671208	-1.6180775382159456	-0.8115957441230632	0.48775871490385025	0.7009093434205642	-0.5715590067510997	0.47935171498552637	-2.1184391603486197	3.300794961902241	-1.273130891104375	-0.377090507910377
0.02706933439012783	-1.081970924515629	-1.3145331828584632	-0.8253955394079325	-0.6484158310048047	-1.2382376858995106	-0.5624988599408681	2.215235773365887	-0.258537472712789	-0.8321110476568526	-2.0767190646686298	0.11636599622791308	-1.1028920675819196	-0.034095263756416916	-0.1583338401940222	0.2681989019890146	1.2178636354636458	-1.46243083004451	-0.5083219188982679	0.04064276587842217	-0.353732036692418	-0.7334821994670087	-1.3803297986025576	-0.9336710606036128	-1.7746119563396534	-1.647284401269534	-0.7963668098293695	0.4495648631765053	0.6878790965382582	-0.520642899386327	0.4397730438785927	-2.2989172641173563	3.271081139850632	-1.2684900400844232	-0.4237087663362458
0.0013804041716277984	-1.0779259221315813	-1.4210081139563966	-0.9154532957591803	-0.6721636000247609	-1.1760972751964585	-0.6202024460001195	2.250299543114663	-0.30242025235303005	-0.719045284847583	-2.109974667734033	0.19441566434144691	-0.9165846912381481	-0.014151892153130721	-0.09369987496803917	0.25643370464693904	1.241495618909421	-1.4815400241007795	-0.4930001095718161	-0.08280542218865354	-0.5125857678759745	-0.626061270327271	-1.3724064515757537	-0.8764776670244248	-1.789540673643018	-1.6933592550789083	-0.7892639742369766	0.4018657116800507	0.6313804821724384	-0.524072112306798	0.41180879207564774	-2.4284432012769663	3.2720526096107063	-1.2383677763932184	-0.4666830754323182
0.002109932527365447	-1.0507120975108983	-1.5009794489099963	-0.9938992266563884	-0.6474968111369004	-1.1118609984423204	-0.68207898124206	2.2784532318636836	-0.3165977475305686	-0.5353585883314309	-2.1799395123952316	0.23991396570533335	-0.7836562580123263	0.04826502798178793	-0.07077444410626985	0.23835116515483284	1.249339404737887	-1.5229377247666043	-0.5222973803870504	-0.1544340784583536	-0.6297732708775775	-0.49681037323305494	-1.3518543537561554	-0.8146987205790165	-1.8121807003084496	-1.7199610077459	-0.7636463928122842	0.3605832107472258	0.5514140537706949	-0.5713205624145311	0.397199323487094	-2.5083228360668723	3.272869764134094	-1.201825593657785	-0.5327669915332847
0.005479186984661125	-1.034944333202354	-1.5317399173743589	-1.078227834726429	-0.6080611345128732	-1.0298142021650973	-0.7480343657643489	2.2963707386277883	-0.34026308191176846	-0.34214970431874003	-2.2612499235796877	0.2639078825505217	-0.6570564516592866	0.1133353024039108	-0.02803439172835761	0.22684213334475317	1.2657641788543685	-1.5146239396083503	-0.5331025985007678	-0.17440519869848795	-0.6871627702264758	-0.39834448804778766	-1.3667359113300308	-0.7721429357183361	-1.8422044956501462	-1.7327274931660983	-0.6776828170055554	0.27290028346814943	0.5073532632422413	-0.5486654416732082	0.41292349836425785	-2.553945816784808	3.233775268601657	-1.1360520513210106	-0.5957349473836611
0.015272101646775477	-1.0032798503042861	-1.5758540397667304	-1.140731967130572	-0.5224618083814828	-0.9115614858696117	-0.8262827580690871	2.330850541015254	-0.3944662287073369	-0.14048101474024782	-2.341083023808381	0.2943304054049257	-0.5680062738171852	0.15484457268754215	0.07266077718551592	0.2735079775972769	1.222530759334772	-1.5964153547785416	-0.562916105171983	-0.19988228545690903	-0.7879296623366011	-0.3627640144156671	-1.3332083214780956	-0.7051990028935559	-1.8290061602475274	-1.7581355878122806	-0.666512194733304	0.1935676794609314	0.4494351166418816	-0.5850345799128683	0.4112735109132962	-2.6036388152119634	3.1901203345976645	-1.0211361191740997	-0.6341050306081308
0.023767178598661242	-0.964781118300064	-1.5967546857720174	-1.2066714803455247	-0.3799929973374313	-0.7796644414994105	-0.8722070709478533	2.4124821178651534	-0.43651373553574413	0.07458933645999308	-2.4044145941169606	0.30110868680131364	-0.5142906235287061	0.1951286198309073	0.16489025288241885	0.342488872001976	1.1543951241430288	-1.6553404390260678	-0.6381168438506786	-0.16410562551696967	-0.8634831643840553	-0.2983745671123508	-1.2116131339336094	-0.6199309446836944	-1.7747145934297748	-1.7303678406315512	-0.702003633515069	0.1312382339555346	0.3751359190128026	-0.5833997780945246	0.41350638855435023	-2.6433424544732635	3.1961816026918557	-0.9657190385586117	-0.7247670013649639
0.08155571480184612	-0.9628517628956276	-1.5997589944855028	-1.242400632345462	-0.20153831344348383	-0.6732518614939872	-0.9181502038070878	2.4392710222379996	-0.4557962640577686	0.2773920738274799	-2.448590540943621	0.35779057259875596	-0.44089442383182026	0.17941198555394633	0.24922554808138547	0.4131673048812322	1.120842357275372	-1.7149174506688503	-0.7020698427871661	-0.13365470907826218	-0.925114279951549	-0.24627887118240274	-1.1309196340203924	-0.5277662720892976	-1.735936942265452	-1.7205740667574272	-0.7376687743677909	0.1559707790289052	0.39027563204857757	-0.6228600409913889	0.4054305588905248	-2.6919796290622036	3.1148301259536035	-0.9300324914606304	-0.7349297842589608
0.1064578263224929	-0.9502473497216704	-1.571650290543931	-1.2547617704496719	0.016001326483458	-0.5947848432538131	-0.9661197907794173	2.508478334479716	-0.4368338113156202	0.4592115661631933	-2.4840665552799024	0.45374250574574865	-0.4124127995597086	0.12798634261259614	0.3114080349723237	0.4984634198451996	1.0890283247070653	-1.7999125107476577	-0.7850297126998544	-0.08646648293529333	-0.992381258502754	-0.21167757618377342	-0.9930441678610038	-0.48716331559873594	-1.6072479913057787	-1.67802023082076	-0.7271992768183104	0.17068947563293874	0.39746204861993656	-0.6004811785618108	0.44206629907028133	-2.74188712293157	3.0644497823304353	-0.911329604629179	-0.70133014213868
0.1453328208558248	-0.950326102352367	-1.5440381338995892	-1.3023314372078905	0.24055946875498577	-0.5162018704453725	-0.9966697055601899	2.5875873637934683	-0.3650567936779677	0.613107218884497	-2.530935834500291	0.5504779383140569	-0.41080046865971587	0.032722468126932594	0.3485295999276827	0.5342278921515243	1.0447489575037447	-1.8469361699457412	-0.8674024086257793	-0.10191211440658957	-1.0502135635158736	-0.2418749679426974	-0.8883173158932699	-0.5006459847212125	-1.4770009137613878	-1.64926211893227	-0.6819735739801329	0.13816965146205126	0.38579563634218345	-0.5881271216618423	0.49732523842361037	-2.702380659604725	3.046646231626871	-0.9301367941519724	-0.7016018401150245
0.1704600066137238	-0.9259033398826307	-1.5420449201688828	-1.3255660872007438	0.4042324866738468	-0.48198914304990775	-1.0174678185698136	2.6583969963154983	-0.3134652922169904	0.7253473606120958	-2.6173329556498675	0.6269376375216031	-0.3936488928631997	-0.030806303623593313	0.40235844617342814	0.5807760590063068	1.0204646383455636	-1.8087246944341477	-0.9143251233490108	-0.1295769071329816	-1.108706097878282	-0.24589409089471861	-0.7719673512140603	-0.478831187404195	-1.2948155887842574	-1.6297794247995312	-0.610606467435647	0.1637475605493918	0.33138321469720033	-0.6525951759765123	0.5864517078893325	-2.6761242858463	3.0356846408689258	-0.9296011379574519	-0.710659291712316
0.16276940719623312	-0.9145326324744953	-1.580676387700228	-1.3325830449908058	0.5462155015194529	-0.48523076283060307	-1.0351987834112737	2.689937815425555	-0.2839669086597917	0.8022823374835826	-2.644702638339206	0.7102722182549923	-0.37962686903012577	-0.1145705229779312	0.4030750672207078	0.5940035702495873	1.0039284378901132	-1.8198926925231764	-0.9261554949112399	-0.13069275927305316	-1.1301533141188371	-0.26053728848726626	-0.7300799855604323	-0.5133779410576824	-1.1282922923225205	-1.630511726912101	-0.5351729638278705	0.21479484212492483	0.3040668520523169	-0.7162524300463164	0.6878462159219743	-2.5840124822496007	3.0036261387864664	-0.9714044191578779	-0.6378833585605814
0.14089284853293646	-0.8771443377773853	-1.6168843883167057	-1.3152209896764098	0.7143541629924857	-0.5423008429406544	-1.0890015470324417	2.6988116063431544	-0.27688824126416434	0.8192710864655293	-2.6835529054570113	0.7968657610104921	-0.37329493930771457	-0.19080033857155168	0.3680562844946763	0.6007057311945607	0.9708643419879053	-1.8759476648577516	-0.914824295070118	-0.1933747286855641	-1.1623867231224936	-0.3071392673261852	-0.7321779407124803	-0.5521055056945408	-0.9973244237944249	-1.631455967183678	-0.4637926559259922	0.1985875288703381	0.30913924001787174	-0.7554433709227398	0.746388849123871	-2.5525016362919053	2.932652850054802	-0.9990517921245976	-0.6203335871567947
0.12891259097093735	-0.7915631732135328	-1.6931739853086962	-1.2492594782919104	0.8531284407240658	-0.5890514772880839	-1.1430052266613087	2.6819244190423435	-0.27285373572566124	0.8212094840249046	-2.6924583519270016	0.8495101344916618	-0.2722786595868943	-0.382472342779201	0.32234666550867225	0.6034538087945619	0.9565841260821133	-1.8692721661237985	-0.8909863070307136	-0.24151939121414512	-1.2267955923864502	-0.3537510721954491	-0.7246965212735146	-0.5881812647284566	-0.85109737301234	-1.6194307075880068	-0.3498355765022697	0.1463434337001705	0.3660973690668234	-0.7621588942460502	0.8036085124101021	-2.4895911889071014	2.859149312336777	-1.0288319783450446	-0.5803051234136531
[truncated: 26 more rows]
