# Supplementary material for: Obesity dysregulates feeding-evoked response dynamics in hypothalamic satiety neurons
Source: Sci Rep. 2025 Oct 14;15:35837. doi: 10.1038/s41598-025-19800-2 (PMC12521569; doi:10.1038/s41598-025-19800-2)
Supplement: Supplementary file 5 — Supplementary Material 5. [file 41598_2025_19800_MOESM5_ESM.zip › Fig 3_2/Fig 3c/HFD to_NCD_1st_MPK143_matrix_3.csv]

-0.14417244100988086	-0.6507253718268331	-0.5903088420753032	-1.3730570364625911	-0.533224518789005	0.4917775287679104	-0.5195211459042374	-1.219343344534095	-0.824672671437624	1.1474925689826212	0.3652856465713158	-1.0937484148414611	-0.4511688960617267	-0.6904630286714935	-0.6405078037506229	0.7178151073480245	-0.13654149142609553	-0.3330017630867671	-0.9307589077038033	-1.0249860918598055	-0.311039357380439	-0.5073326253140829	-0.10721593524796398	-0.8128001153541288	0.0642991609649047	-1.371555976209576	0.6576431903335627	-0.6846876023031567	-0.8760874577531499	-0.2770134327764458
-0.23486868239876044	-0.7678772695174438	-0.5676746863162703	-1.4488974435148776	-0.6551205515397156	0.3557882262631691	-0.5676745531461302	-1.2915431094503096	-0.5648109106358787	1.1203787274626396	0.3056073538331441	-1.0601277104416122	-0.49277890770147964	-0.5960362381002249	-0.44054129853077717	0.7823031285495619	-0.3053020003495768	-0.42065015184070925	-0.8394887978713281	-0.8297900121846267	-0.3748594653497552	-0.5151280188238909	0.01565332472105873	-0.6339274923163802	0.0514314239341612	-1.3599118192645454	0.3478028115388847	-0.30732337814374844	-0.992453927581333	-0.2419700005928568
-0.2997351616045301	-0.7211051116102928	-0.6440968931755838	-1.4867241295466112	-0.6727069615725246	0.28772003197112284	-0.412239361003137	-1.3664395915938086	-0.48615693310039276	0.9060117105357421	0.2798204958848484	-0.921445577835883	-0.5448338254966046	-0.6706179319751314	-0.3995776465113101	0.7568584622423794	-0.0974289776959315	-0.47032568157209287	-0.8568229398238448	-0.7011907474252906	-0.3661456415375656	-0.6287229456585034	0.03400420214762399	-0.5719323829238574	-0.02538340346485494	-1.3094518255372776	0.25833495548059593	-0.23948442179342008	-0.9953869057095371	-0.38159413216041743
-0.40894382035591503	-0.6868651770717664	-0.6736636289096309	-1.4650805318768623	-0.6616848653433213	0.23601027349461356	-0.35632526206498194	-1.4332958780696856	-0.3366740764546089	0.839586419256761	0.266207135282733	-0.8697654459521715	-0.544185304620465	-0.6773547870155557	-0.3442262817469729	0.7311456271246909	-0.029526945526803336	-0.4736645543498722	-0.8442023857448023	-0.5397668672302978	-0.26075806954064384	-0.7122981313383132	0.09898059806989679	-0.5966222532773384	-0.08420784137691348	-1.265265913483666	0.1773270350040665	-0.3036964432814414	-1.026006897319068	-0.4000329281693878
-0.4477183236841453	-0.6301307139055234	-0.5991813437000835	-1.4962026978337233	-0.6485998211439304	0.28882706526216634	-0.37030249200385107	-1.5102898115290588	-0.32401104760299504	0.7883587215536372	0.32576021218990014	-0.7959302452359668	-0.5729110261395289	-0.7198950571118491	-0.2849454702452639	0.6923404870906881	0.05799568327247749	-0.47189777963046176	-0.8592993118735016	-0.44086429478291944	-0.2509035998131738	-0.764236183253455	0.06751806008115438	-0.5672051646753147	-0.07755321602464363	-1.264426167777452	0.10651481195640648	-0.40003183966277217	-1.036251853145475	-0.3825238708664228
-0.45968823470164333	-0.6068717361464678	-0.5753815198118813	-1.5326549047890738	-0.6117888553790062	0.28292167102270604	-0.38614191835321976	-1.55949380417404	-0.30376156175010155	0.7027753520130018	0.39550139083819874	-0.7514322348653196	-0.609706975291474	-0.8458489682057756	-0.2795569636766108	0.5697854179689431	0.13346740670237026	-0.46319024396317254	-0.8683096301779113	-0.39511713007299964	-0.2958960089442593	-0.7388150978899716	0.0909702165246258	-0.519600764246473	-0.09643309646027277	-1.218788795718252	0.06980812313191197	-0.3789205331886106	-1.0123825334454923	-0.3965245752849141
-0.48939615195524394	-0.5668424000534825	-0.5279341236967172	-1.5314997845183957	-0.5814352925525135	0.25490159954639524	-0.37405389776087933	-1.6333757260474169	-0.282266075192905	0.6958411050277844	0.45067204943237443	-0.7281288654250668	-0.6388228531051696	-0.8978388002731126	-0.2889600183501818	0.43420069857372806	0.1772195297070008	-0.4226752688741598	-0.8711411793088625	-0.3830016879635852	-0.3127917325303161	-0.6477249606230534	0.10654425641669994	-0.46036665220113265	-0.10812974262099297	-1.111585744520505	0.1266099251391039	-0.38552220071682636	-0.9847709914510485	-0.3326535331147397
-0.48242973852139853	-0.5255799210461184	-0.496577972441541	-1.5059459662483068	-0.6061259256916951	0.2873637042047628	-0.38475978071008676	-1.7155592183815194	-0.2525862451319626	0.6219292876982948	0.5095137313831639	-0.6786894533812275	-0.6326057454743138	-0.9697914283194292	-0.3133973161007196	0.2927884396215484	0.201413440870517	-0.36540977928225166	-0.8812097649809332	-0.3724715379074882	-0.2617901243966806	-0.5470134362759617	0.14540321482154828	-0.4050131235478326	-0.17248141535117326	-1.0155121140296575	0.143676257682926	-0.33115414221164596	-0.9952588491197241	-0.26329187249572955
-0.4933418022981727	-0.47460110891712515	-0.47069936910848004	-1.4578507932236273	-0.6252375607762742	0.33113928156772654	-0.3631630948619658	-1.740709555182253	-0.22544479206493268	0.5985169436653002	0.551072358810495	-0.6322088922817714	-0.6790514687312934	-1.0059925310620967	-0.291504793197826	0.2218498116418253	0.17072187110876025	-0.27735021888311595	-0.9113741872888426	-0.35570330707330094	-0.17543289543821	-0.4896302659605609	0.1696809689325542	-0.3601745050219203	-0.21261722083956883	-0.9267458804113997	0.10518947195406422	-0.2949358176852847	-1.009698524475169	-0.26673364253016296
-0.48372008444271275	-0.4205501828018251	-0.45498697352040507	-1.3690088694118736	-0.6290129249232657	0.338087499274725	-0.39059121686458587	-1.7553271552172547	-0.22566449963936175	0.5669954063045215	0.5794921548270155	-0.6097555946217963	-0.6915012448044311	-1.012310493270753	-0.3476988668283361	0.1808634708329689	0.15389443996907554	-0.238712146326665	-0.8912895327935006	-0.3191774975592337	-0.13251730407445333	-0.443544302299305	0.1608873631689584	-0.31510862781503884	-0.2023158516457732	-0.8317958337397945	0.10634999178344454	-0.2277813739520583	-1.0124654755379738	-0.2790069715905645
-0.5061856139240449	-0.3273956526676636	-0.42781510123093913	-1.3016411473531644	-0.6300836317442758	0.334133798542548	-0.41169330076040095	-1.795182451137494	-0.2105593492334609	0.5058243680726993	0.6103508479339255	-0.5109557934973334	-0.7531840984514151	-1.0147647915142657	-0.33544455729272954	0.09681549994118563	0.16315835556715702	-0.12816072056489142	-0.8844831757606842	-0.19572944163580386	-0.0968548493848709	-0.3880430402652393	0.17622395977131594	-0.22238092779332302	-0.21993332118239972	-0.675616737036685	0.05557899771537098	-0.13860242727383448	-0.9852231774103934	-0.293471180815999
-0.5037171828292497	-0.1899262241831962	-0.44124467918504795	-1.2301645859180943	-0.5977503367336521	0.33643390772449877	-0.4425133102238291	-1.799814673090508	-0.2403316018664464	0.4624743824765777	0.6307774228700265	-0.4259959101710664	-0.8122718535311764	-1.070810829729702	-0.36060868425398473	0.009426064713855643	0.23698166726732334	-0.044919371751647855	-0.9020200640542916	-0.11629848845613436	-0.0110751128721422	-0.29125043957634134	0.1884669822939234	-0.14578978254233405	-0.26919276311174223	-0.5051264961764207	0.0211047988475996	-0.16832489385304517	-0.9649396565458485	-0.319198311231852
-0.49738717781262565	-0.08715761771848192	-0.4244222664195781	-1.1136584841769372	-0.5715998259084375	0.33003373368280264	-0.5670656331657108	-1.7409981367620602	-0.29047995595248605	0.5620070913970581	0.6592800625040226	-0.3766505057856513	-0.8073068673303803	-1.0646300263699031	-0.36205947066066274	-0.05858429815601988	0.25286331508903614	0.04251050737331418	-0.8930537313352677	-0.06252805764042882	0.05779691361507361	-0.19390379614498837	0.20978935428974527	-0.08909962650483526	-0.2524626167314251	-0.3870559923420529	0.0164111417866186	-0.1784105632808994	-0.9507700609325462	-0.24767250155523426
-0.47471997059245385	-0.013550731134171153	-0.3594016157011516	-1.0196793326722424	-0.5541990920693746	0.3378772599802326	-0.6705199845777645	-1.680871721564045	-0.41643980481065357	0.6349016006329828	0.6749712455769563	-0.33135711307697785	-0.8139898803335146	-1.0337540064717943	-0.39356433891403375	-0.10188131636391304	0.3261570869426446	0.14611507129854656	-0.8875875984679308	-0.06067790464176011	0.09631498465586787	-0.1392620883875097	0.23111766838469938	-0.051987641074343525	-0.24317233373862499	-0.27547746245832383	0.022868021133162227	-0.15965564913774782	-0.9439604508435868	-0.287987909922869
-0.45580762431579236	0.028025248535314667	-0.3502724858106975	-0.915760868151877	-0.5409791024521855	0.3018946629534646	-0.7246198830301971	-1.5987506575701882	-0.5160778437254692	0.6593483496784043	0.6108464840315952	-0.31653464393948	-0.8139908111770049	-0.9577289490625971	-0.4142368774460966	-0.17042751087591596	0.32732732958064836	0.274422296443006	-0.8921650910080489	-0.07757802128711548	0.2070026710435365	-0.09820782425846895	0.24272235240058984	-0.05246214553206493	-0.2520897286019	-0.15399498300320552	0.05684057948847698	-0.1358444580089202	-0.960144446268872	-0.33269799632326846
-0.46317669392863897	0.10227608637783667	-0.2858806187152958	-0.7806554597029127	-0.5442522862994371	0.2651517352653999	-0.7717309878776135	-1.5122470708408031	-0.6010653417810187	0.6671220186603143	0.5159048471900579	-0.29458643146583385	-0.7894227486505271	-0.8445646508956661	-0.42983139815408367	-0.17329530003982205	0.2938652620248872	0.41315474897678517	-0.8591788287239716	-0.11158858665265496	0.34641903097564863	-0.08466893514170559	0.2257714544709541	-0.08155276923310492	-0.2557739812176948	-0.06723983523046961	0.10963226542453222	-0.1727499380863869	-0.971577595792229	-0.3689865243037595
-0.4485478783963301	0.1375565961999822	-0.25578643757015823	-0.7026354107565165	-0.5277792031545376	0.24343219531111612	-0.8016986932506749	-1.4114184654375121	-0.6686052613958764	0.6846733716550499	0.39257571225475985	-0.27813202276313265	-0.7284459087629865	-0.714097412647644	-0.41656990887199646	-0.13689451096294206	0.27651727390287806	0.519556191007664	-0.8038546685741551	-0.12687691464555928	0.4989374463674346	-0.07536113830320566	0.19439326549558	-0.11500679202026105	-0.23396284774812934	-0.044383483917690314	0.04845449405132529	-0.2045442640514264	-1.0295444740077153	-0.4519505888429542
-0.4460676990837384	0.11615418953796183	-0.21133776446122093	-0.6477725743406177	-0.4482998014533778	0.17021336475992793	-0.8359803355023028	-1.2810281200639682	-0.7665827865958537	0.7065962285792105	0.2414276588909572	-0.23535154204920522	-0.6743022889898338	-0.5414697131424064	-0.33335808312056	-0.09004776750930396	0.2930461932355076	0.5607566897505811	-0.7442789306527212	-0.1245164967352009	0.6146319287900999	-0.130262894568904	0.12150622105752865	-0.17184036897479646	-0.1617343132436774	-0.07222965352623538	0.01964667194330005	-0.26928104927895513	-1.0459901549495907	-0.5288823941196922
-0.43903312733870836	0.11595124783809112	-0.17017630083204183	-0.5993984834880978	-0.358439507901712	0.09323132061434719	-0.8834617581573123	-1.188747200730034	-0.8940118653705481	0.6695800092793474	0.10924697646985548	-0.21851168336075144	-0.5450994837962126	-0.3692869907489039	-0.33000118885994506	-0.11032582267620131	0.29270512510914615	0.5790235592597859	-0.6610590670194884	-0.13874507465877378	0.6512840242924371	-0.1718548953684383	0.057075490454489744	-0.23786163572648195	-0.07234461955086766	-0.12087608961230181	0.04032096153136105	-0.312327985486171	-1.0365746200480026	-0.5368965410722184
-0.4269194094329974	0.08657040358982773	-0.1355133645266519	-0.5768999671317658	-0.2767957588294955	0.030636831061796453	-0.8600288971484777	-1.1163336851256815	-0.990157407551018	0.6355805892269928	-0.00410880068647509	-0.1853213023751314	-0.44424879722155836	-0.21537582280156845	-0.235626344110397	-0.18226217693190808	0.28664674461274603	0.5750123973942435	-0.6330821279339576	-0.1554998399829238	0.6698959729910735	-0.20628010476311523	0.0283089875487443	-0.32443633532102395	0.005821856218066535	-0.16801532028155494	0.00639667472676084	-0.3475891345691026	-1.0540143201757464	-0.5103414251003786
-0.40396763427064375	0.01744152882545142	-0.10857996509023334	-0.5267153319691716	-0.21337536993097478	-0.0266104288448059	-0.7775759591127533	-1.0792009136024223	-1.0260781862823445	0.6170281314771032	-0.07762166074149268	-0.18201220614666425	-0.3282365274407139	-0.09900702756487552	-0.1806909462923057	-0.25228580955698643	0.263851772191221	0.510401478384947	-0.6031673018892453	-0.19944817108279356	0.6605763352606695	-0.2777213098558068	0.01695710503599856	-0.3620140741024345	0.09153958808113635	-0.2047982021185188	0.011605526695895707	-0.3085975072247723	-1.0913202588577966	-0.4810806032293763
-0.40765722733750726	-0.045489469047590186	-0.0979276013264863	-0.5050420824109515	-0.128681201830733	-0.07949594442996963	-0.6867316958081287	-1.0667499607695607	-1.0621531040298737	0.5510274384613311	-0.1027399089204483	-0.17123458072030856	-0.19585870375268738	0.04984799885312207	-0.15986213982590705	-0.3534462697806579	0.2124692273472771	0.47120309065518545	-0.5593356331967393	-0.2453355818020983	0.6101236977155886	-0.43574775705950614	-0.02669698433207292	-0.40768464198551485	0.18405010327796784	-0.2822385590159062	0.10260667048758014	-0.24017511934587138	-1.084744686921267	-0.4331953021202083
-0.40832654941252366	-0.09587949386800351	-0.051200343057776564	-0.49734531891124095	-0.07138892441277325	-0.12210509156353662	-0.5434423241408102	-1.081690876458674	-1.0834123995696259	0.3971197752628425	-0.15553917179296728	-0.1570656238437132	-0.11534216025081752	0.1709903700619294	-0.14767440871082926	-0.46103276307453467	0.12650995378201252	0.43610265918071195	-0.5230897636544946	-0.29335676044438286	0.55344175204769	-0.5314753105946924	-0.0519520050643148	-0.45692857847950885	0.2601823942909033	-0.2930028097950549	0.18515770542126705	-0.1468626595253007	-1.0734304853599963	-0.4034365175053038
-0.3878174245336898	-0.1201450859608044	-0.051855763071151785	-0.4386728261118308	-0.031674091741949836	-0.18873346959710396	-0.42087418031157203	-1.1003942596796414	-1.0704880264190522	0.237828847987057	-0.1682513110535381	-0.09095312053024297	-0.044515076922941745	0.21074046565569132	-0.12450561732009333	-0.5044119927321095	-0.0062226447032459	0.35946628040982176	-0.4941088386363246	-0.31716655725134346	0.44287833880683775	-0.6062288911380062	-0.11247430033048189	-0.4686939554025182	0.3462998750207878	-0.31522312873919406	0.2477908416709711	-0.06497368134050815	-1.0257741450905535	-0.3552852558725999
-0.3729670245601638	-0.120997759656717	-0.01711917778033012	-0.35048181447336646	0.026992973234187156	-0.2587591425414189	-0.34420171981986747	-1.0950566901571217	-1.0489535164347916	0.14486524368971007	-0.139801894087748	-0.013182706700040825	0.003458912195038813	0.26587317562111357	-0.16236163057316583	-0.5024176061089981	-0.10246651181510893	0.310426697781937	-0.4324018302098094	-0.33247647623436677	0.2827475115182486	-0.6702131901031503	-0.1599543947703667	-0.442579194186839	0.3784898732779021	-0.30518878243270986	0.25675662687391343	0.028563669727552515	-0.9074247805862905	-0.29807263166213616
-0.35047179819495716	-0.11567714477231443	-0.06811153723362465	-0.3095496177345714	0.09963844997576733	-0.30431951663098294	-0.2924268821418294	-1.065972042910845	-1.0285528686687204	0.09778059513645806	-0.09216760604320344	0.04700071076712102	0.04247335541323535	0.3352385905133521	-0.1428479376737163	-0.5197356422803301	-0.15152474053866602	0.2431623624682257	-0.4296464472665679	-0.3427341358513841	0.10901892372784783	-0.7500522647250437	-0.19076975439830815	-0.4199201478128437	0.41875377242370765	-0.2931901916084235	0.25228444352375956	0.14953612008868292	-0.8075470701511153	-0.2281451042886924
-0.34601106516550784	-0.10625721798343343	-0.08480946323532879	-0.22599187333380474	0.150578737036778	-0.37935071687183197	-0.2495410009946934	-0.9968748905189031	-1.0508610311211037	-0.0036182265361765164	-0.049566329121625535	0.10822911451778061	0.05480083933712947	0.31774090930498544	-0.11869594283607246	-0.5420065661336761	-0.20073556566838766	0.25203950033225875	-0.4586850608096878	-0.3485316583863757	-0.045836020716865676	-0.8516920726193721	-0.17353538431041046	-0.4149689660531773	0.3985410974453124	-0.28837384748755285	0.3024753478174866	0.2579226443083975	-0.6823840448975623	-0.18466751787541258
-0.3629581956763236	-0.04481532288472451	-0.12188226498971336	-0.16159714084983456	0.16018932128734453	-0.46266375498378676	-0.14968530960347207	-0.9404218883163915	-1.0151057477724845	-0.048483280897802114	0.023204692475028935	0.08433229550553913	0.06818902828364842	0.2845223496596991	-0.15056701098040207	-0.577065074177977	-0.2965560030174503	0.3050959130716779	-0.45060987671978625	-0.3802265946790577	-0.186034853096896	-0.9141436008202154	-0.14617227957184425	-0.4064507359263992	0.36756664599616773	-0.21589603423055648	0.3531797546379804	0.3048702886739136	-0.5666251741189546	-0.148380375433998
-0.3585819845471322	0.01158845319518273	-0.12528195671528092	-0.13399328550585055	0.17796875065776396	-0.5667946917715596	-0.09796713563174062	-0.9086958260993766	-0.9446091508199723	-0.10507757264497534	0.08899817474961166	0.047550763754685824	0.047836268341053596	0.23442653112682477	-0.13160105205323766	-0.5320273165634011	-0.3098147106259181	0.3711717350801723	-0.4768284647272413	-0.4055364019757654	-0.2616500035455481	-0.9580620961991156	-0.1290837971794758	-0.3705794629714248	0.2783762300966653	-0.12026296534018108	0.37025042910960193	0.3148760042858543	-0.5171987595812749	-0.18245260770438498
-0.39389614822522234	0.04668513470484617	-0.14494558445147188	-0.14226099383716667	0.20887031906815506	-0.6427273812049712	-0.08483434731922794	-0.8537692750824583	-0.8862559993776185	-0.16707604711837581	0.130567502150863	-0.00380599141614546	0.03679665470150448	0.1847580229942703	-0.13481818630328646	-0.5178445664265198	-0.32390057160157537	0.46272538229831317	-0.4805214978464452	-0.4581730749399263	-0.27278029678367044	-1.0315806584891722	-0.10912798757154203	-0.35336214651062126	0.18900318266263733	-0.07820082473481708	0.3690906331758825	0.29740110932978736	-0.41544874392666353	-0.22656565272114113
-0.4312453642971705	0.09067238712112068	-0.12642081213136708	-0.14808457911469303	0.2971384617881917	-0.7114664074062954	-0.1316633028861925	-0.7640930400544647	-0.8071330591100532	-0.2845029886817392	0.12651687693845556	-0.07493356677070896	0.027828194867151157	0.13858990134569577	-0.12385236002802018	-0.5082750079616557	-0.3125528560729559	0.4778472217563576	-0.43972627736339176	-0.5201603643006223	-0.2840774347497672	-1.0897956388486425	-0.13273738714051414	-0.3539995187893842	0.06381556029847416	-0.0911985555157436	0.35990554808029074	0.21596765211954078	-0.3650373116705169	-0.2995509388771408
-0.4546510775416047	0.09703510636013218	-0.08591505048621421	-0.14809917696747907	0.3680190202727446	-0.7549283762433283	-0.15412367178633676	-0.6501781304213452	-0.7436340540953237	-0.2919840504799586	0.08329959515263027	-0.12201040823526572	0.009316860545620566	0.0814356461061014	-0.10702967102361387	-0.46486578387561506	-0.2661221151376622	0.4854567165978859	-0.4111587867740273	-0.5781525355302943	-0.3083636735191274	-1.0790748511647796	-0.15001985943707108	-0.38649772624469614	-0.03552922858465438	-0.07354339959266076	0.3058458867882534	0.14972565320445225	-0.3636922352560041	-0.3791600465019852
-0.47083914264701426	0.09574779848242745	-0.04894012970671049	-0.1856031135977713	0.4657885836254052	-0.8000526440048157	-0.22816144981955536	-0.552361003911744	-0.6581212649411958	-0.2727763326264373	0.0408527114890895	-0.20638894991317028	0.007430674650425838	-0.009911078066008161	-0.10497456721462275	-0.39117433053239103	-0.2154646558660563	0.47941940759729745	-0.382740234168888	-0.578878742665015	-0.3287112654603626	-1.0321594331177226	-0.18349733182965794	-0.3554240045077492	-0.16742207138154386	-0.09657566084785983	0.1708458619606688	0.06536049775948313	-0.3830621071793342	-0.4788639926240272
-0.5178956500126931	0.06705728731243829	0.006674463154523086	-0.2193041544751236	0.5387585819554864	-0.7927578436469496	-0.2963231415471608	-0.48817193957630123	-0.6273854364398472	-0.2740839357894669	0.012140507599031094	-0.2811316838081581	-0.015733498588824675	-0.06568529330666777	-0.08836748974189866	-0.4258678112396604	-0.14132857206186447	0.4693962682729925	-0.3559827966375061	-0.598146207947026	-0.31323983430081415	-0.9378306859638142	-0.1786497830633738	-0.33432605835275325	-0.2863714635190334	-0.11054508464405595	0.05206492025160288	-0.00712530516787104	-0.450096677877551	-0.5005684622490124
-0.5606294659080312	0.027851061864914078	0.0022240919513841747	-0.2644643455636449	0.5802666047640984	-0.7829083803262721	-0.3301638112462946	-0.43691637594494787	-0.5889716040334145	-0.3450492406124581	0.013100891638716344	-0.3606896704292458	-0.022209509730018614	-0.1697821900240921	-0.0697090771501759	-0.4858684473598288	-0.05774919608943093	0.3943802052725115	-0.3586525538456025	-0.5972572187837213	-0.30894026214180476	-0.8030252975794265	-0.17830480625259354	-0.3067649336517043	-0.3638372451548519	-0.15330254182324105	-0.013265668613515497	-0.00974741126361362	-0.5626105196580493	-0.5277975170232109
-0.5932751524494025	-0.06725732367647676	0.0416366380811992	-0.2854098305757914	0.5900261650268523	-0.7997899156066459	-0.3454435743990942	-0.4046923459078041	-0.5545079890792031	-0.4010682257865909	0.013659254452486658	-0.39325236346838266	-0.03881970260427359	-0.2882774565452058	-0.07698264883563866	-0.5456800700066892	0.01328746269683682	0.3083956097421995	-0.3393255676441519	-0.5692631333422759	-0.24759980032574766	-0.6778486749964818	-0.20790698294487994	-0.23953844502431076	-0.47986608400419317	-0.15422278667568268	-0.04590043368784101	-0.024629312410519588	-0.6761318828255178	-0.552456963622935
-0.6337963873264023	-0.13330125524217326	0.08246906600446635	-0.3123421390733291	0.5934025506547618	-0.7678526363165369	-0.37941581482580866	-0.43068632057097805	-0.5182711248134998	-0.44420905874691885	0.01833382040913262	-0.4188526887818137	-0.03483015172978232	-0.3406101505806705	-0.11983295660679909	-0.5949849054470752	0.09562989826433392	0.13459007000471418	-0.3368321413991087	-0.5668244042273798	-0.2577727480154997	-0.5563342506942139	-0.25902133850880127	-0.23021657158952658	-0.5322874798060326	-0.11875129831017092	-0.06732980541356584	-0.05594297073039117	-0.7468694643239743	-0.5346287914791563
-0.6673907424548398	-0.2361956277959031	0.124810303581437	-0.2516407089625087	0.5615541268828033	-0.7304676399656802	-0.4365156917608256	-0.4414897892324901	-0.5503029394944383	-0.5011254328017241	-0.007366075500933827	-0.41141764282049176	-0.030488431734710685	-0.4159990994622104	-0.18887084545684552	-0.5873583301981589	0.16432101891346385	-0.038284535570673586	-0.3913360662669825	-0.5772615885868752	-0.2690847248375959	-0.48905273062041915	-0.26524999340869104	-0.15832525686393953	-0.5322636142020432	-0.13583328248942753	-0.1311474507128801	-0.07114819204564793	-0.8356670113503082	-0.5395095418113882
-0.6968245967864051	-0.3583594804016924	0.14236148588851016	-0.17109947398509964	0.5087917410659689	-0.6743893850098777	-0.42025470709061175	-0.41878360508668494	-0.5580990259520727	-0.5121668458267814	-0.012967286127240985	-0.37524721450393445	0.0002657950003656928	-0.4650881700079627	-0.2541074000278697	-0.619257617382703	0.17674347800470552	-0.21630821593500604	-0.43757519078952045	-0.5720253856209183	-0.2836314086706113	-0.3963869603370248	-0.30620524417474726	-0.11831908594490788	-0.4992919696830825	-0.1971624273838864	-0.15558672944917282	-0.062297403764384626	-0.7947289805718991	-0.4782265186909858
-0.7332065429264426	-0.4525545433452778	0.1650212157298591	-0.1087317902153363	0.4457921348206456	-0.6159427723229614	-0.4395922212117179	-0.4210787766141226	-0.5585123976928392	-0.4719281119034756	-0.03026607890143875	-0.32751450418704475	0.044341487377301515	-0.5279575096563398	-0.27657017246663684	-0.5981995249232943	0.20377679034314428	-0.33481224098600765	-0.4778175326733979	-0.5376847865492744	-0.29075224180577425	-0.2992682382089139	-0.33866313612147503	-0.0730175230653218	-0.4788970808182311	-0.25704606901154775	-0.1216374437355269	-0.07452847142698635	-0.7558382049614869	-0.45206376219384037
-0.7688095169586965	-0.5131240184951926	0.18050166677763632	-0.07997443079151834	0.30263802687900726	-0.5627898897195732	-0.471459759721898	-0.39266448875153115	-0.5783273645155352	-0.4401921376245378	-0.03559195726025803	-0.26524403043478123	0.13149955485815662	-0.6117057965224266	-0.31584878657165394	-0.559984133641698	0.1889410847756054	-0.3540836879639296	-0.5411238375373438	-0.4792215013927751	-0.2632330047055237	-0.19535261185477013	-0.28651532648817013	-0.06445991295793332	-0.44173535220692994	-0.2481489825621202	-0.16547689886433734	-0.07331866696955865	-0.7014770574021126	-0.3474228128530819
-0.8101273462701748	-0.5587155212262657	0.21886624384544168	0.01093451856254012	0.17417357835689368	-0.5015410942620184	-0.5245243662895498	-0.31414204976345184	-0.5942459146723253	-0.46756490208434787	-0.029876698059223206	-0.22117331591298567	0.23448502459620685	-0.6759055566396356	-0.34294014728286054	-0.5187195111909639	0.08960789836808	-0.37102532908426106	-0.5737216637534269	-0.4409755742657815	-0.19278770199254266	-0.08127981810334325	-0.2689712657112136	-0.04546417712587504	-0.3727574919578032	-0.2979859742868519	-0.17451039210993716	-0.14133527902706775	-0.5991920973990909	-0.28553512788411817
-0.8872808295941539	-0.5842702475871222	0.22532044275988308	0.0990371949443335	0.031985856737118915	-0.45233940342965856	-0.4915581215121604	-0.27358139637325773	-0.626846967224305	-0.5115373014146481	-0.005591574718652012	-0.13742825546883025	0.32152291131725974	-0.6866156567745125	-0.36164554110715136	-0.4945901471220668	-0.004504166632497997	-0.3755489279763515	-0.637416809835384	-0.42793232600056247	-0.1143049380775794	-0.0989976685619903	-0.23887895745876633	-0.046123913344243796	-0.3082741215798959	-0.3383715939279872	-0.11872708481033947	-0.19462207714155175	-0.49716367921700144	-0.22403959455898675
-0.9493489485886771	-0.577846390992984	0.23967296748658154	0.15694436794046346	-0.08987013521432322	-0.4590669233677427	-0.5032626746241714	-0.1318481068867625	-0.6495215499396868	-0.5543151513832995	-0.025934133871370356	-0.10086367741649185	0.42471874725157976	-0.7197241431342641	-0.33772863821283966	-0.4285884941256569	-0.1071020066169404	-0.3769967133742661	-0.6583110614347838	-0.4530353612424117	-0.0196882962384886	-0.10531884768487357	-0.2427818590522169	-0.02745585784466915	-0.2593877587049109	-0.39435384888942315	-0.08726106668575914	-0.2682727797573662	-0.33443560161263636	-0.2065899894781909
-1.000976165355956	-0.5495234514995704	0.23718537431389888	0.20275457404257166	-0.19356732171024185	-0.4752750983106944	-0.4978299293540142	-0.03443165153737038	-0.6525060030570831	-0.5220356081982763	-0.08740636316976562	-0.07121304404553994	0.5331198156590111	-0.7108132982772728	-0.26636605151898846	-0.317757623725215	-0.1589782159934101	-0.372883911832239	-0.6439046524368937	-0.4710401968734301	0.1094687670708983	-0.12476489930187669	-0.19974707253232032	-0.06389595274178925	-0.20664047808060237	-0.4153240250039999	-0.05794904663212676	-0.3787291805549294	-0.17908776283426686	-0.1769537494966509
-1.0720414611462892	-0.4952027797998323	0.24959514311219305	0.21602109581174883	-0.2580831178017565	-0.4567160555155231	-0.448990711381026	0.03546051678824813	-0.6768297431207985	-0.5396976057528307	-0.17074398521492862	-0.03293296562354679	0.6506625650092057	-0.6761166458390595	-0.25410230964237224	-0.15788240188754854	-0.18374936240337683	-0.38155557577903687	-0.6503772565601145	-0.5105203104309004	0.16870494701674252	-0.12186860146440633	-0.1442676561810123	-0.12478955707996338	-0.1608925017941747	-0.4935020630074405	-0.06356133368074127	-0.4374376171844121	-0.004708635899241598	-0.21012922308964493
-1.1133700596574143	-0.45532800628823705	0.2292614481894987	0.22740634895501755	-0.3106438219815654	-0.47120794103830344	-0.31943574268577357	0.11959448061572642	-0.6639166080412451	-0.5365145293417404	-0.23145866586379174	0.04386766173759823	0.7387126465092628	-0.6397367681959177	-0.2496845185328495	0.017449185736679817	-0.17767430746524407	-0.36158127883838737	-0.609477664594815	-0.5182456461148626	0.23765521529551617	-0.12409628973412272	-0.08509738479234448	-0.11691258861274909	-0.10297617000189854	-0.5914961391817272	-0.07262167997442064	-0.5218696165854724	0.07477882198648952	-0.26739928419271225
-1.1482818468759748	-0.35910717912664786	0.19419994964740145	0.1574472343170527	-0.3276917865902662	-0.44435527371451045	-0.15697634961652007	0.20887375715178663	-0.6246746835847587	-0.5117390062779297	-0.219721166714747	0.09781681967784492	0.7919572044482138	-0.5804879893993177	-0.24026327127294675	0.14360947991640916	-0.15140195601317571	-0.31770654678143606	-0.5538695547525395	-0.5331112459776588	0.267520124704596	-0.07554844596996527	-0.08771819080619223	-0.13264124457197218	-0.07684500422627227	-0.6320492326923931	-0.08287698690763763	-0.5638112539794025	0.18162881188580182	-0.2861183642602412
-1.1980711202368697	-0.2819047500655446	0.2125774239966433	0.1225530744368685	-0.3386659488397454	-0.4574434063486617	0.03691825887034987	0.3079753678799567	-0.647550486919143	-0.47568840196875045	-0.22477732019433594	0.18124674493303775	0.8212137040070425	-0.5322169130484632	-0.26934416589528926	0.30968510871865557	-0.123545532596452	-0.2768717878490878	-0.4661044279607685	-0.5609418013707608	0.2319056645345622	-0.04458933767086261	-0.06214946912239276	-0.11948541401260723	-0.07797557755123871	-0.6353357365811636	-0.08189365386129828	-0.5388608230300956	0.23177277196774387	-0.2541689667913779
-1.2109788218619935	-0.19851257367387548	0.23228844028878362	0.11238102146767007	-0.3971511530736957	-0.5046238755244795	0.2888889690101524	0.4217654328545583	-0.6512415544536398	-0.5187249029206902	-0.25042289571866455	0.26594062800165524	0.8002978724044436	-0.4529797471189082	-0.3220337429587145	0.43892891514912546	-0.1142068346536282	-0.253409199654988	-0.40966624434282933	-0.5784739346873133	0.1587387193147996	-0.015653030938030006	-0.07417983779067264	-0.0938014017206382	-0.15875080249220602	-0.583161002122825	-0.0389530086132059	-0.5006236541222921	0.23583834901566245	-0.22285477600979547
-1.223094497804004	-0.12636276432147311	0.23413681255270982	0.06460307042829835	-0.42006064320823233	-0.5729613949407574	0.5161185760837628	0.48722917996432413	-0.6836940870249271	-0.5330423935949564	-0.28458348514489495	0.38185301417692713	0.7270865886161806	-0.3771288213707583	-0.33484532496789776	0.5320362356345202	-0.07583641779494611	-0.22005577301097046	-0.36112977408992575	-0.5999802415816011	0.07316353967367198	-0.005649346716228257	-0.12213838900563792	-0.05963270521129933	-0.23200627393630296	-0.5863068255848317	0.016275271756920152	-0.4636200133862217	0.21242810415313712	-0.23511497043966406
-1.2207464859416226	-0.06350911195606354	0.27270864897822367	0.011018549733554057	-0.4799806039049912	-0.6679105255238966	0.7241057581307127	0.48881028162692175	-0.6497144780452303	-0.5273143794630063	-0.31467952592855397	0.4799401918721203	0.6102973349086226	-0.3419918248776939	-0.31434089124155473	0.6713524625876549	-0.04115004198707671	-0.22047468397863867	-0.3416040829692041	-0.5917147063433187	-0.002379325126928794	-0.05824764300235687	-0.17603118635863044	-0.03412614591837586	-0.2841785724965077	-0.49922112633637045	0.04098632252052595	-0.35193351350837354	0.17880183675227942	-0.18789901066228515
-1.2023745576835996	-0.012427819625103503	0.30678163273514825	0.00039488937927561476	-0.5095520626446148	-0.7303341845854233	0.9182191165060045	0.5562620388421959	-0.6121778007410159	-0.5298621383098165	-0.3329743429220388	0.5979856369610317	0.4881323802567219	-0.3493892893403685	-0.3321008109829745	0.8066467645578413	0.010392173268615657	-0.232195751406204	-0.27177121646546265	-0.5899896434886431	-0.08937358170989476	-0.0456446860457136	-0.21606187791165138	-0.03716764170475375	-0.3308647653397511	-0.4402624822782711	0.028426256832142987	-0.2233168076902392	0.17587700280886726	-0.18179025074912097
-1.1775704801820002	0.058094234193431495	0.3301506608424365	-0.023558768313739143	-0.5131841686739202	-0.7878587764828147	1.1851104198506934	0.5506286835133407	-0.5732299588588038	-0.4675642295279222	-0.33886485676623834	0.7035677082207352	0.3839298149244633	-0.31764343083170105	-0.4129189347076457	0.9162907906400208	0.0016469843942715778	-0.18965249284101154	-0.21819284774316344	-0.5370956886661776	-0.17930095721944742	-0.0691496766161914	-0.23701443669291794	-0.060042062540604034	-0.378155115947975	-0.4048291938766141	0.03490295628560179	-0.11968703981540296	0.1677323465119282	-0.13756466217196703
-1.1586982736494769	0.08126993846315204	0.33985071354113056	-0.041159445036113816	-0.5120337531605313	-0.868131617385268	1.417442158955678	0.6149969459708432	-0.5536124863473517	-0.4263159094164023	-0.3127514872525447	0.8268078172559594	0.25858413260474894	-0.36236755083998223	-0.49075013275265283	1.0205827541999777	-0.0690634616773606	-0.12792257272081084	-0.208653681274824	-0.5274382918197916	-0.2891006147237678	-0.1132245648042312	-0.2520518007006895	-0.017809707285602747	-0.43499773421678806	-0.41653394796492976	0.02001530675118519	-0.05260357218417916	0.1553816259794169	-0.16442214055761117
-1.095159995733476	0.11782284772083962	0.3345273699452301	-0.004477627541926338	-0.49619787342195404	-0.9211274712933679	1.5863115463569013	0.7039173312403457	-0.49118538037607057	-0.35651719095462847	-0.28589309542444363	0.8939502492156042	0.1636373873575433	-0.4147945555850325	-0.5408120252209214	1.088048967134812	-0.17077230127436654	-0.02999288237236561	-0.1675510305393144	-0.531833415826352	-0.37758551891703673	-0.16477357445229746	-0.2625217270188146	0.029653378974136436	-0.4636955263734068	-0.43072140265902564	-0.0030623306399909706	-0.03353181698934253	0.11332021206934635	-0.13644061210706643
-1.0351886072762422	0.173057224286131	0.32410873362147863	0.01445193277601966	-0.48399521843117155	-0.9873110741023636	1.6644609908250092	0.8278575837668379	-0.41648947116978857	-0.3001215290434494	-0.23123962131995585	0.915130458361378	0.04316106258403203	-0.49531201332618674	-0.5900753853599265	1.1272554496225782	-0.3737088470314581	0.05112774361821439	-0.18981493108012656	-0.5537496098448618	-0.42914003089254643	-0.1696102342357162	-0.2731976112046677	0.051087270395818375	-0.5464195568721015	-0.45758435391328367	-0.04356823559304637	0.041456056337696445	0.14813165124595473	-0.13848680140607014
-0.9909725579022475	0.21080722623305043	0.3604846962782309	0.08191262490966003	-0.49019795309631065	-1.0677637565856193	1.6378240520612966	0.9108114636076327	-0.39829420611980454	-0.2795329518493159	-0.2285499757659641	0.9357296646188079	-0.061927355470038824	-0.5532328358292642	-0.6208062920811827	1.1791397391218124	-0.5426794539207779	0.11968774967521312	-0.20503889653222873	-0.5452405618527522	-0.45406515845501644	-0.1459858274505083	-0.24688730507847612	0.06543227913508742	-0.6513794092633457	-0.5560380772420788	-0.08508176920737076	0.059829104990983796	0.16715850296510554	-0.16945630155507735
-0.9486678782958642	0.23000129165434596	0.3001907152138097	0.0997016139329745	-0.505871665267178	-1.1059665948821538	1.5324995135235457	0.9651065145021407	-0.3496146679160962	-0.2950560281299526	-0.23538205563501813	0.9298299870697179	-0.14767071814882415	-0.6340315353971032	-0.5853633179501473	1.1663119599680143	-0.6868041320553882	0.13719467919982775	-0.18791193539861414	-0.47301542616387565	-0.4193273662638809	-0.08216422550076356	-0.22271851305126816	0.0419739650064878	-0.7457823713940861	-0.6467252667064671	-0.15523024244875164	0.032213255255139815	0.15659528096987255	-0.2890504924360373
-0.9368021783214123	0.23735608064720304	0.241753810344578	0.11418581331138171	-0.5101708071958594	-1.0787892241545447	1.403073911967296	1.0412701715796748	-0.32394164955705906	-0.28001118912061534	-0.1758887639411283	0.9534016455602885	-0.2068615043052219	-0.7007507111177693	-0.5502220884951705	1.2108221131571777	-0.804828407602227	0.12443904401528974	-0.21415084137712098	-0.4408607116759195	-0.344549778046221	0.02463024088890021	-0.1861296580816541	0.029724846346354767	-0.7955600549140482	-0.7796076728555902	-0.27597247964088095	-0.016057505212092697	0.15862697645850493	-0.37518857508207126
-0.9179293191101225	0.2241263460614861	0.18136339094581702	0.17015201930645263	-0.530632634501869	-1.0459207989207049	1.3283772559522764	1.0757776906147514	-0.28444876123037033	-0.2689300377154044	-0.13976663407006273	0.9642684777913966	-0.2934401438761677	-0.7676204866435279	-0.5598677055099768	1.285811220195081	-0.8920314328292328	0.07670401071069904	-0.25620541324445045	-0.4066963866929796	-0.24391767363139277	0.09885135847272535	-0.17578155788406966	-0.0038871825358416405	-0.7982294227202125	-0.8872274864228291	-0.42441216540294835	-0.060964676875752244	0.17055970742262455	-0.44240290204953164
-0.8866581740509399	0.18833814219611078	0.06996684143405314	0.23176453790427995	-0.5205758214137954	-1.0270389537955102	1.259041166438666	1.0860083193125942	-0.285294692239475	-0.32595701119201326	-0.0865843105471775	0.9663300534316621	-0.3793247731361098	-0.8068875224162207	-0.5964773811344551	1.3084728002280812	-0.900487901218536	0.08331207571568694	-0.253590079173099	-0.4147173379392598	-0.24561250850520552	0.19244942387416733	-0.13749149825648171	-0.0291312086246982	-0.9061872722845491	-1.0714593177023302	-0.5178005259881514	-0.11520363104598053	0.18639489598611594	-0.49587230350912986
-0.8352238238591536	0.14228116477083913	-0.009659047474913465	0.24771114105113073	-0.4877008802011624	-0.9995231919327766	1.1810386278757976	1.0701671063179812	-0.30050717805316673	-0.3355863773290645	-0.03531234817121835	0.9307737528417357	-0.4318569787147057	-0.7975631645041366	-0.5744973805377305	1.335716120285437	-0.9410270566033736	0.09630844833014104	-0.35892847914889947	-0.41142517368670406	-0.22009280270655815	0.3188530026004411	-0.11171716423670988	-0.03977936091262147	-0.9681119515947906	-1.1407248229257017	-0.6411296068119385	-0.18064362495553188	0.18495401823997715	-0.5024070726028192
-0.7797918162227293	0.02591121699538339	-0.10383755098196217	0.2602943031176775	-0.47008246238934764	-0.962463659415253	1.056166110022087	1.0199586141445887	-0.30750340959287864	-0.33181479711773265	0.014433739315365032	0.9165843230770934	-0.46524828505842725	-0.7991693740480901	-0.5631051614919077	1.368518731578281	-0.9597167814701819	0.09315354273977897	-0.47385182149805605	-0.4251779325468097	-0.18720098480289718	0.4484208079302294	-0.13855074155963365	-0.016883062309765558	-1.022010628283546	-1.137910620300773	-0.7246560128632088	-0.19157898592085118	0.1679623983002228	-0.4874174921513985
-0.7008320444125402	-0.07505580404829602	-0.1370943936401608	0.2962104495477516	-0.445471587885334	-0.8973446579302451	0.9249533031894022	0.8961752837305088	-0.3240610511042604	-0.3012944403690495	0.05827306103585027	0.8682547077892734	-0.47237630330626257	-0.7759131289740278	-0.519426150639488	1.3945914188809376	-0.9883886356162715	0.11562472712094789	-0.47833265975671846	-0.3904277464823281	-0.17562995512273097	0.594889947773275	-0.20049788413848288	-0.05522457824597153	-1.0004408953983284	-1.1129148927852008	-0.810890548813296	-0.18856330993637255	0.15062107135193442	-0.4105885253636214
-0.6685472892290276	-0.1974592535835471	-0.14014146904442978	0.31117797014641574	-0.41722310698610754	-0.8340476455682898	0.8224894323642321	0.780966236941306	-0.3965251148945897	-0.26926851415016695	0.15219301272878696	0.8146465240811052	-0.5016920665673207	-0.740857434992374	-0.48402566344550424	1.4239446709002117	-1.0406608377195994	0.14328756710802612	-0.49768976009383453	-0.3353637955699721	-0.17286122696875772	0.7587665771514043	-0.23640295270484316	-0.11026563682384882	-0.9923922204530538	-1.0237538601971434	-0.8838093615148782	-0.2157170487770294	0.08969078147560257	-0.35722766829481467
-0.6227814541240462	-0.3283524025805833	-0.13961971842044435	0.31366233218140993	-0.3966209737362041	-0.7592274645184454	0.7198032039614028	0.6373983448024141	-0.5496497473181036	-0.24861900063548084	0.22995560779959065	0.7608281127791287	-0.49376331901858705	-0.6911550189929521	-0.4516016594750966	1.4498309555806213	-1.057409000696715	0.14898227327560445	-0.45436712914034977	-0.22830351354754014	-0.14884379022827335	0.8424488535144754	-0.3046153189610629	-0.1441912470331254	-0.9999009361080786	-0.9326466493572383	-0.9317094450641099	-0.25891001296021104	0.03938267320598147	-0.28984739153348277
-0.5670244124619188	-0.44234230888424325	-0.17381572007076523	0.28060394352564566	-0.3563692028036819	-0.7196235348365917	0.7183071621917143	0.5689981245985564	-0.6130389741232893	-0.18211750134079602	0.21793631363048957	0.7140817243478295	-0.4984972033762153	-0.6534810012802709	-0.42222079305339566	1.4544048023343275	-1.1211780282606458	0.1587408108511354	-0.3973873143714952	-0.12471441260548943	-0.18851852252511847	0.8376473518044291	-0.34135178404965444	-0.21777249771674406	-0.9917508323458506	-0.8107216325292453	-0.9350027796035736	-0.25664844550496785	0.012479537510836532	-0.2202101975755019
-0.5353466485312246	-0.5555908646560116	-0.1850240753131541	0.27221857193904514	-0.27302241459088933	-0.6829700716812178	0.718055323497017	0.5460568047953516	-0.6254928861323148	-0.08111882253087191	0.20975912586300213	0.6614006629847061	-0.5399247475288859	-0.6203973501419269	-0.4414799135978614	1.42856344857915	-1.1425205557499853	0.18537641292589252	-0.4148716541030681	-0.09181183534901016	-0.21217989337224913	0.7810161820330164	-0.34421700310268405	-0.24948893963105565	-0.9159996153646084	-0.7214786749798251	-0.954776213364396	-0.27515766641220024	-0.002029992089249896	-0.12164345154377214
-0.4702350884486445	-0.6708399184466238	-0.17102623469252992	0.24001321337265985	-0.13312093404425834	-0.7254628730986635	0.7085254274945122	0.4888995341722458	-0.6536047433459469	0.02481011241443317	0.1640783948630618	0.5062375281965976	-0.545010419804522	-0.5687320963177079	-0.476275432096205	1.39795395217737	-1.1864871173687788	0.18187697328596492	-0.3275935720560575	-0.05472291471240807	-0.25464828722136895	0.7280293284187556	-0.34763611835548824	-0.2790394826118132	-0.816651282439287	-0.6071425592138636	-0.9929951337226818	-0.27401696864467673	-0.03063344068027408	-0.03871868593109602
-0.43894958445659976	-0.7518335770920211	-0.1611830152208852	0.21637494228908682	-0.02112328985952176	-0.7729596809536092	0.7026536884044622	0.5065416387913209	-0.6922217127582299	0.09451720070530178	0.11918688475225978	0.32058918300177086	-0.497026147082265	-0.4804819444463152	-0.5116497364491663	1.3432748376937584	-1.2731098417063016	0.1679840647367546	-0.2901879454697795	-0.02738994945172384	-0.34713883425370246	0.688227358492819	-0.32346559092121385	-0.3328714299331813	-0.7019511610920308	-0.5126543842324187	-0.9849935647532801	-0.27488182283140344	-0.029516615760575515	-0.010009308612327244
-0.4032780791538665	-0.8031874688013341	-0.1367347171234875	0.1963117902748731	0.07148371395690076	-0.7680461656286479	0.7037589804534103	0.4673091305986059	-0.7635820441902529	0.22911481252750412	0.0621044326153682	0.16102830493589346	-0.4399147766319297	-0.3517359122871294	-0.5904880930085972	1.2500984207314525	-1.3834207731504145	0.1477192701889793	-0.2604795645237861	0.07261396665758464	-0.3422598438494139	0.6701555026057328	-0.2537356701351857	-0.3919973106973028	-0.5230798911310526	-0.30947875719159657	-1.0226997197649053	-0.25871628095695426	-0.04549968557422822	-0.053102533890125245
-0.36700480402844654	-0.816164609354165	-0.1866846157786551	0.18479088202276092	0.09849027749294928	-0.7908046804321917	0.7257019257687418	0.4166238823164946	-0.8357748209461562	0.3064241186917057	0.006176057014240383	-0.02985830114669935	-0.3806639289074532	-0.2699922422181377	-0.6722617043846896	1.1465107797832437	-1.4261170960094156	0.116176196040533	-0.11352621068525041	0.13849082024979148	-0.32938887827498886	0.6525734350511445	-0.22211570316674076	-0.42581207355375117	-0.4103724283888542	-0.21719851635740764	-1.0190393935683553	-0.2467926826624363	-0.12261139902801584	-0.11133107313851505
-0.3408549029103827	-0.8112422749887424	-0.1984201905641708	0.16575432400572268	0.16767387054605848	-0.7985709470906808	0.757531038890782	0.42944828007555047	-0.8561126538099991	0.3130126157346299	-0.03125183399697718	-0.20546039888457007	-0.3443491623063452	-0.17103079376311206	-0.7367601795987385	1.016901089899464	-1.438648090557757	0.022265586799542648	-0.024065035212947356	0.217562742414129	-0.35674042236639897	0.6484799441979762	-0.1548713074768658	-0.505985824695056	-0.29427831711260277	-0.1303261546986892	-1.062603988569324	-0.24091744766299042	-0.18012293158539633	-0.18430968351533084
-0.3199845203343067	-0.7902434581199762	-0.18837123743648077	0.12259340556701923	0.17927637968048407	-0.8125293913071916	0.7903023984941526	0.5016275015606455	-0.9030818758999279	0.24087668469805895	-0.13254903247743988	-0.3526728851447571	-0.3071730463301662	-0.07796461489949373	-0.8441520795822701	0.9000351461958044	-1.4161924682898084	-0.14162033434520782	-0.027401173495408594	0.26722954144209865	-0.3497859068132439	0.6127720712988858	-0.050563123419138475	-0.5297163954797252	-0.22816453816618557	-0.09029140439896911	-1.0920592248793797	-0.2520972771887113	-0.25704670725908796	-0.28439681306464076
-0.29064204103004776	-0.7232343854395547	-0.21694886675701217	0.0961033253341464	0.13025893663660465	-0.8488779222261951	0.8207463987953594	0.5542399711930469	-0.9410204207090482	0.11500419818152507	-0.2739542487439437	-0.49087641694238027	-0.3188106289521788	-0.003982027889516693	-0.8894538761370141	0.8039959006866078	-1.4117422012713263	-0.3196033839196808	0.01928238850283307	0.338487196684302	-0.33975625799829556	0.5842212910257918	0.011603981534204999	-0.5557718436381889	-0.17352901095427095	-0.05078984955119664	-1.0957118787764786	-0.25729952383247146	-0.28790823824388234	-0.3601724804510602
-0.2768183047561814	-0.6265106765609383	-0.2346531219687506	0.09619854074130871	0.11209346548341484	-0.8612907934491311	0.8331939260247216	0.5527331228959436	-0.9146736504184834	0.0334576906099467	-0.4290238290855862	-0.6487304845695012	-0.3362612405207325	0.036245634043579826	-0.9238612195661338	0.6982187878953262	-1.3537679969671879	-0.43328269078041287	0.0018403778776172914	0.30859872811280453	-0.3752743231662469	0.4538515179189052	0.08647998005280103	-0.5553313712624764	-0.03742433056700463	-0.017726147087853517	-1.0987616178083643	-0.24579340575821756	-0.37967434062672006	-0.3952161645508458
-0.24635843940372312	-0.568732860298777	-0.25878395171439117	0.1310168830235857	0.09636913130089667	-0.8794973771631108	0.7751221216193568	0.5272157063325139	-0.8878825031406846	-0.06653260493986887	-0.5050589589071348	-0.7652267064523992	-0.3259226588549178	0.056844882089809354	-0.9593135517259819	0.6015310798435893	-1.307613344364107	-0.5424709786231453	-0.0479840038123235	0.2581493665107633	-0.3919554634316954	0.4360851735659518	0.10119329286233172	-0.542352021356957	0.05375283720056825	0.013716403565713917	-1.1088596426028299	-0.1997551121232224	-0.5236759583383485	-0.4141239298489013
-0.202461876285916	-0.45125645976450446	-0.2537680217028415	0.1656434916331765	0.04190206089504127	-0.8862887731806343	0.7411888562287265	0.47967177142877293	-0.9019316889048886	-0.15177794716899345	-0.5725681974439668	-0.8799726780611825	-0.2924011230742841	0.07673626523066054	-0.9638538146442317	0.6058839150191266	-1.2959055114226614	-0.651397110088715	-0.06660760120642265	0.2155453931468104	-0.423800660285026	0.40622990753600635	0.09123236518529586	-0.5483752136998976	0.0890511394524121	0.060949084535347385	-1.1007276445427563	-0.15746578351814844	-0.6533654357707585	-0.4208687340706967
-0.15915043968225065	-0.3481542609785716	-0.27189374216278295	0.21899891727576018	0.015477091133731491	-0.8723839392450812	0.7318253536495036	0.43051010320212335	-0.9066993518135662	-0.2206925811800824	-0.645032713496041	-0.923568637601163	-0.28047641069615037	0.058239727505688774	-0.9588171462497913	0.574728568593242	-1.3062125598841277	-0.6884555882339345	-0.13679591126326057	0.15695198949126282	-0.4291880314712445	0.33524454504979795	0.07586656800838239	-0.5502766347389841	0.10522772314820543	0.11856175910494346	-1.0567787952109367	-0.12264131873394937	-0.7872397596941519	-0.40668434075955745
-0.07809589537107145	-0.2659799165756768	-0.31591608876205796	0.25339694175803823	0.025729041355666248	-0.8507018124230404	0.6879604495767322	0.36137625974717896	-0.8178123673242894	-0.2544372535590155	-0.6860605525205578	-0.921932279427029	-0.25255057406996134	-0.039149358176994206	-0.9037560015782893	0.5914580521462589	-1.2749725385394564	-0.7758235116745452	-0.126255963780335	0.0950855838177598	-0.41902471782846684	0.3316996413759753	0.025947066491074283	-0.5329538188239535	0.07637635582991828	0.1662152337666259	-0.9948000421685979	-0.06703935903086986	-0.9305759117800539	-0.3645934270451223
-0.024325607874083333	-0.2085277074862252	-0.3465595225058564	0.2522062131535997	0.02918314062798131	-0.8507386932546217	0.6573071333445558	0.41503273169843363	-0.6753012057631561	-0.33460722093381334	-0.7376458158353414	-0.9460524836685625	-0.19173875500293824	-0.18835059104348134	-0.7810799404696713	0.5923135612496668	-1.2418987378858835	-0.8106756376074739	-0.13256602413514468	-0.04297162124322895	-0.4409469129491078	0.3116346864328823	-0.05227833886627422	-0.5143212539241881	0.04864076516212401	0.127180158104222	-0.9563030009552026	-0.07036161211984109	-1.0543287285728278	-0.30051772395901494
0.026076530848528533	-0.16111028162084232	-0.31765604440351697	0.22770527739780885	0.07143685829749799	-0.846139995749754	0.5698467526279434	0.45147222429919154	-0.5718495824550597	-0.4406119877446952	-0.7966487034099268	-0.9264353328843218	-0.1839574353327507	-0.3136106297426551	-0.6756510502509487	0.5636336659342109	-1.2334329722320987	-0.8480083108824068	-0.16627511033340678	-0.16774348744619666	-0.5060348978551114	0.30766121796812385	-0.09906491442511893	-0.5312094315347073	0.04182677723921749	0.1407161935080004	-0.8734133957583889	-0.09160769121878523	-1.1590016492849795	-0.2577281836550497
0.0898549945505906	-0.08459158939565489	-0.3467846618629963	0.22298647586644305	0.08778241685724623	-0.8203180906364361	0.5085357229800328	0.4344899845881455	-0.5028605431560271	-0.4689393648039779	-0.8359315944890883	-0.9350884420409715	-0.16192874930911788	-0.4483914476007181	-0.5835833868987612	0.5430271292733861	-1.251289803681472	-0.8364404491214185	-0.18125356696863743	-0.29104290907280683	-0.521385873131739	0.19556273188866052	-0.13617532863867468	-0.5399610245095458	0.05215260668830153	0.13148891203663196	-0.7957236915146827	-0.10065017037744388	-1.2766032490329908	-0.19543069401484486
0.08351193595863722	-0.006714857017167236	-0.3710236459328239	0.21075378908560666	0.1162656887994605	-0.7114629854734684	0.5009460842225846	0.3963262298361166	-0.37681197268454264	-0.5014132327867931	-0.8395871478354009	-0.9270426461340678	-0.1423794048157798	-0.5878491174587135	-0.4923517888433534	0.44450939678043405	-1.2368930906890183	-0.7817487724938397	-0.17693962632932617	-0.36835038190990416	-0.4918756966032243	0.10339220550087384	-0.16443516681328124	-0.5617838540113271	0.01621748062601738	0.12505646586792646	-0.7141479675989015	-0.09763589402212738	-1.3372422771427002	-0.1516608848146344
0.08906460056439357	0.06339041452339635	-0.3636743847387939	0.20174039050117853	0.15643658570784486	-0.5764682297234484	0.5392970200493596	0.34929266306454115	-0.2863285551443401	-0.46312801461142084	-0.8121062408702452	-0.8861444928247699	-0.10201944062979981	-0.7139645406492221	-0.45169505504432994	0.35347752073596805	-1.199350140474916	-0.7720607117822005	-0.1886333443112437	-0.4193533058390213	-0.4507926665906826	0.02711373445108462	-0.15383300653930784	-0.5885880079739826	0.03141265102177514	0.11843325751580062	-0.6767710821053944	-0.092319869191024	-1.3953782543529365	-0.12151281410262271
0.10845601305564503	0.08883132278606434	-0.3720620279926936	0.1675888507631923	0.1476585610798329	-0.47907541326122816	0.5450973049065888	0.36357208027158505	-0.20990411231967704	-0.4687899579735858	-0.7899271052464256	-0.780208589180998	-0.07942950917243957	-0.8152527357278487	-0.3935346671153602	0.2478027168757894	-1.174183102395314	-0.7934928264145567	-0.16753772710588785	-0.3979197230880991	-0.4296112145585186	0.06993748016601056	-0.17387926170196655	-0.6368809908621338	-0.06807562980533718	0.10905959235712273	-0.6511245031146133	-0.085858247890328	-1.37951638286822	-0.06810513211095373
0.09776513486084168	0.14030881440048865	-0.3313836740791938	0.07756713153049312	0.17858516081642703	-0.3723330094257138	0.5740477618378563	0.3346692052640393	-0.1276844920086433	-0.48053515164751515	-0.7609753613332482	-0.7220675509530797	-0.05244107626708554	-0.9270623993396379	-0.2585307964002543	0.19464153905542875	-1.1211931918969	-0.8024002492654752	-0.17031633058747422	-0.36355247234943866	-0.36117942766312555	0.06556333089954268	-0.17986156293068695	-0.6503299834993734	-0.1414597965189451	0.12500330672693494	-0.6598843510131172	-0.09059943336077281	-1.3265980419408572	-0.035462329015714625
0.07344795571902983	0.1301100977764998	-0.3241176182712688	-0.01809913943897029	0.2395171422267671	-0.28000526949551474	0.5723363580098056	0.2842680008560669	-0.0765672387574419	-0.5051140986550247	-0.75136668337602	-0.6800726007157841	-0.02562529266628318	-1.0635100485090387	-0.1646596821863191	0.0943283910771835	-1.0572994597202494	-0.8254715152998362	-0.225428706124156	-0.34131130530172127	-0.34168501843910853	0.09495366171782235	-0.18396453264602938	-0.6287264178402481	-0.18730072933290998	0.16499956001797952	-0.6008639087675365	-0.06847636995569266	-1.2594046596392063	0.012754556785950878
0.06934880672620579	0.1001684242680669	-0.2963826352906735	-0.0744354466204562	0.21012947961231782	-0.18660589426829483	0.5549894688726955	0.26234479369828023	-0.06032083266557523	-0.4949778326070059	-0.7070867539951712	-0.6389613722647002	-0.021045276737638063	-1.2170432404749651	-0.08518990019669957	0.029988399059047443	-0.9651422759513064	-0.851515851599572	-0.2546100896960033	-0.3236654729815992	-0.3437477345469039	0.17626458664929318	-0.17378879520592339	-0.6104302843797685	-0.16729681872540775	0.16763125830548453	-0.5423012470558823	-0.06027915017548413	-1.1824543296366814	0.06794993686828794
0.05902342864062686	0.09736395006644057	-0.23347646937049307	-0.09806626367545071	0.20881433280134734	-0.08270384676517918	0.5559938255717853	0.19447523754649004	-0.0937777885359963	-0.46904881884864513	-0.6648587010343888	-0.6162183011400119	-0.049928109123843344	-1.3160593029972403	-0.03971141949308775	-0.1142160696894868	-0.8910199359293915	-0.8262520277568843	-0.2830177576737934	-0.3107090781218839	-0.3064493702079259	0.2114414514057244	-0.18433552380975132	-0.5740631153726672	-0.11723562435949868	0.16156114740824692	-0.48562916780068266	-0.04662646750884768	-1.0927521351365332	0.14152376223632807
0.033189097706151846	0.1144589212724195	-0.16459449288250746	-0.11453961209276849	0.2310046500935694	0.0349233071571152	0.590058456821217	0.1095244371963275	-0.1420588484004281	-0.40875746975327554	-0.6277498609109716	-0.5793896866562159	-0.10445686760749287	-1.4061218558090192	-0.03083843700687804	-0.17601066407575136	-0.8292374861949721	-0.8447841824648776	-0.3507818193394063	-0.2168301971500352	-0.27324977782876203	0.21640055827226728	-0.17403009154866825	-0.5297732776739399	-0.08301882178441942	0.1981861796278494	-0.41180758119699934	-0.0005563906282854524	-0.9565734355584485	0.19731356377387385
0.016458003867038207	0.0926787491272167	-0.12036221585470427	-0.15665213646589204	0.265396200671827	0.14753710135884837	0.6676766415667024	0.02293907276041099	-0.099218763908477	-0.3188803465144393	-0.5801775392586958	-0.5535987572821957	-0.13697140803490496	-1.4505732364136885	-0.05044880476665583	-0.19975210425098816	-0.7964224880356823	-0.8314976633735809	-0.43971557414649975	-0.18683289632081634	-0.22410729190322223	0.1504464373203838	-0.17168644912087566	-0.47439773234717714	-0.04049622221308875	0.20789069330707227	-0.3758577434014302	0.01295897675392312	-0.7925609128521375	0.29379708882584227
-0.021913307153204574	0.04426361718241793	-0.051003643391663335	-0.21178047132933625	0.3022840969782141	0.21736354176967404	0.7396628336620499	-0.032608186889797754	-0.028341551234835526	-0.2116812278207258	-0.5759760372859717	-0.5402270647437273	-0.16822821933345394	-1.4386828777657406	0.007213107560634374	-0.20075940702072131	-0.7141883655993949	-0.8224742421256878	-0.4866381746553559	-0.14225796476690236	-0.21928942013530345	0.1383587279907498	-0.1752104227908818	-0.4294953171722928	-0.05129727550160303	0.19537459099733567	-0.30858510373770576	0.01408223747479585	-0.6402091482020407	0.3603693632834058
-0.027672544588549047	0.03358857795503265	-0.009114782915213065	-0.2504408772283096	0.37082984336186964	0.231266550674386	0.760197181198907	-0.13753065754537025	0.04569509723676016	-0.046790139841113	-0.5969835685336988	-0.5543219362772451	-0.1446187438661019	-1.366406324856122	0.11327991491075787	-0.12463974075602868	-0.6563479610580127	-0.8394921474893919	-0.543288548036448	-0.11273741109974171	-0.3124455040982256	0.13033662552505726	-0.19596253650652318	-0.4035789143774647	0.007515448376498313	0.22526971636545784	-0.29039983596329877	0.0206014185248038	-0.5242863221243402	0.4917978212864725
-0.04504717969140369	-0.02119782328406891	0.02391543402892512	-0.3483080345295159	0.3919989338196074	0.21755593043750882	0.719157967242231	-0.19868894701254225	0.163222755243683	0.07618341745551761	-0.6123997519808209	-0.5656301384449111	-0.0854112113920509	-1.2688553265635139	0.24179718010699722	-0.12973642561402515	-0.6293209647959876	-0.7877055723367443	-0.6001419801877501	-0.11772219631292288	-0.36192609054021513	0.08702006060923932	-0.22038813443580474	-0.3733885682549434	0.026610103337625306	0.20889981396966434	-0.24549386727493086	0.02423777172501697	-0.42631949462603513	0.6076074751604836
-0.08580337892433336	-0.05422596906217281	0.07213027327719729	-0.3990159570961979	0.46148190526316546	0.23999338429462327	0.7094471870979001	-0.26575157699082963	0.3401594406130427	0.1769784673942614	-0.6248426890847949	-0.6402783632044297	-0.022649620954254445	-1.1623408396686594	0.3206098830344086	-0.04843968456565063	-0.6652620418156696	-0.7380852202212186	-0.6565963093362565	-0.16303021493639086	-0.3345360042017592	0.036483361004826444	-0.21845088447070693	-0.3444442825065406	0.11942797171542859	0.1822142578819261	-0.18578828868835057	0.03884150240764343	-0.41450121089030106	0.6240720879163664
-0.12519058444458886	-0.1073489109597661	0.11756182175828385	-0.44388519473137833	0.4785288863318611	0.28614932678200655	0.6757463228519194	-0.3464184531743916	0.5142457371375014	0.23775358881004816	-0.6282785924794205	-0.6824952258013736	-0.00372663661309969	-1.0008539618503902	0.3578318009262128	-0.04063809729120805	-0.6969314552992769	-0.7657166653989104	-0.7040309106215774	-0.17875805994735705	-0.3245265929446047	-0.028397226361841978	-0.21909241129316953	-0.3768374766802252	0.2068149116526942	0.1942982075056951	-0.14240015657476238	0.010148521395410798	-0.4106974479513642	0.64667766177312
-0.13135252467884645	-0.14815163518164817	0.1820543676768878	-0.5009628264956275	0.47648904300603406	0.3436946784052155	0.6720756739407199	-0.43510273254251947	0.6863803356122169	0.3019461657809775	-0.6187472251997859	-0.6876252307703286	0.011397110464753682	-0.8136910391688833	0.43220557092404527	-0.01615972922469656	-0.7385389371130998	-0.7660721848101778	-0.6763752494532972	-0.2074750926349383	-0.2589072206677657	-0.12848923038463492	-0.17640358582602345	-0.4385595191290113	0.2978380269465185	0.16549745466351365	-0.14921379784579064	-0.01091175693219722	-0.445078552690003	0.6563546508518551
-0.17882772547321704	-0.10083975768884305	0.2336603302402424	-0.6180287558911276	0.5274904447258617	0.4179915318613686	0.6519544617863541	-0.5384376761442661	0.8938552960239399	0.3125201803006407	-0.5953659843341699	-0.6811789712964669	0.02614348871570323	-0.6052116254140305	0.5181327643551251	0.02522906044509108	-0.7874323970880269	-0.7742616716365786	-0.6845505116446577	-0.17909577701692606	-0.18567367934090082	-0.19820647753472154	-0.1419666188657661	-0.4947474588705818	0.3318494659992727	0.16662787654881267	-0.16083797087277396	-0.012221226649578348	-0.46792427695408645	0.5815112560285081
-0.2333841645444199	-0.07368545317455007	0.2863268084666748	-0.7299627645214181	0.546257944911532	0.46052731655727	0.671008257631966	-0.6146583820825097	1.0388391703516322	0.2935278074543763	-0.5525676884997501	-0.6368842725783908	0.05654438499213009	-0.4025186145963497	0.5538270357964614	0.0964444555032206	-0.8291327302779979	-0.7725323549941154	-0.711053732657289	-0.16870379706146504	-0.14235894355382922	-0.2888215622626195	-0.0948913201130385	-0.5007759991121239	0.30453404181914673	0.16937138250657593	-0.17858208142873178	0.007093014297679112	-0.5313756206646939	0.519056022764505
-0.29191215390960185	-0.037127362065170325	0.3268705159296912	-0.8199151986953316	0.5119273318616642	0.4549919219731966	0.6132466495426354	-0.7035862421908053	1.1087156623748018	0.2736838438861364	-0.5161244643705868	-0.5379388046461673	0.10857773824639187	-0.18448772131666158	0.6120840826617169	0.1356345442750234	-0.8695311634803293	-0.7684189891355633	-0.6705508248887078	-0.1761319103258462	-0.07900417823080912	-0.2969661118114365	-0.05830495192499997	-0.4341159015638748	0.31044029552793206	0.18451728201696876	-0.1734613330316295	0.01771135925766883	-0.5817420455838357	0.5124859854034278
-0.3593635673699822	0.06064237153617953	0.35137455241162285	-0.8434031438280117	0.4443021509550721	0.4696699416310336	0.5195566589559292	-0.7141740790789204	1.2104594200600785	0.33642551578020286	-0.4412297632720258	-0.35856881178582156	0.2042846723441894	-0.0030920744806503366	0.7333136727790992	0.21222264579399502	-0.8627079819230998	-0.7495262988694056	-0.5933779099321833	-0.06302439645583977	0.0604837341923206	-0.27671081833318983	0.008283990965590904	-0.3706543335518445	0.30983323809206686	0.2295768543740464	-0.1347595692945433	0.0929856083749527	-0.6165815821979747	0.4696281128313977
-0.3923186236466609	0.20757539028116195	0.37467988575321176	-0.8196517986891241	0.3891936399966159	0.552084266118164	0.4342700858929076	-0.6571219512213553	1.311109654287354	0.34722704282335165	-0.41104058281900624	-0.13306215925013806	0.28001558988812214	0.14518458351751776	0.811810124227988	0.31653403894324184	-0.836339626109537	-0.7193517926190157	-0.5049231996687485	0.027713521837969234	0.25557409429032574	-0.19198592324252456	0.08680820799702302	-0.21838663094522123	0.39596444154424504	0.3081916076718903	-0.05715720139292467	0.19426983104478907	-0.6328292308570255	0.4526131702524466
-0.40308814963282397	0.3562364716170255	0.4309531401974005	-0.7720682728015458	0.36168598380380323	0.5956322775550607	0.37153177043640084	-0.5275156817856395	1.4281107495192413	0.4050093445622177	-0.3144967535835047	0.09179643064232369	0.2758152295585557	0.294227121457543	0.8471599055559282	0.40038607457053266	-0.7934468985383629	-0.6977718897587303	-0.4132110227905252	0.059273583703496426	0.5452398940139469	-0.10256500066192978	0.20065186438683483	-0.07283083278687427	0.4766508267743631	0.4278021106712032	0.08544623011237924	0.3244675929557318	-0.6131333772213833	0.4455753245160842
-0.379366213526034	0.4924170206786025	0.4580405524406543	-0.6602282332867366	0.40124279748798175	0.6784280334879856	0.33925444439939334	-0.42201773764703565	1.5569797800780678	0.48608359564951337	-0.2742529082217847	0.31860117229064117	0.26307074104867256	0.3883237939976327	0.8871828624745289	0.56571311772793	-0.701814272494902	-0.6971016071297262	-0.3242467305567026	0.0867717689830939	0.80766279018845	0.014739911145041496	0.29904236688949093	0.05799874869644608	0.5907609068613987	0.5615317480560054	0.19861757007763903	0.4637860966226756	-0.5451722983428068	0.46452742076666587
-0.3344462501023994	0.6062107811534634	0.48856245464797715	-0.572959714707768	0.4096892432783547	0.7377153390275695	0.30561898825884126	-0.3168893673591717	1.6238321071897204	0.5402157553647562	-0.2504463612129144	0.6058789957693785	0.2610643300677954	0.5025006442009696	0.9823539624153026	0.6470216986822785	-0.5692089303172345	-0.7003012818311372	-0.2393575218620328	0.16042705842743468	1.0255891074964185	0.14925833690986917	0.3821807102802289	0.2237761182808044	0.6861710571444826	0.697491657358529	0.2943710000852775	0.5961322309803362	-0.4430399775084295	0.4822306235836975
-0.24583955978437838	0.7507649477040872	0.4477829410310945	-0.47783196765123837	0.4834839748628907	0.7410595939794969	0.2972926713514093	-0.17248637236968428	1.603613634469659	0.6005168711981701	-0.23317641322407484	0.8671940550823324	0.2779401679438928	0.5810626260956294	1.0958063936279892	0.8490007797930573	-0.40691199082426976	-0.6148944837214309	-0.13807062206613002	0.2104323641013865	1.2598181166799263	0.384631939359143	0.4793082628037471	0.4161229176964782	0.8200522746705138	0.7680601199804642	0.4508896811053768	0.7759240444138734	-0.31955398992790374	0.5324253664163023
-0.14691767316953502	0.8927703228093723	0.4530039008649716	-0.32712282312273505	0.5250513121258169	0.7779993208265956	0.2605855826234727	-0.034395388668774826	1.5475149583694288	0.6025122592259267	-0.2108724514352161	1.1073027372655089	0.30730267240268067	0.6262159402746114	1.1347879181852907	1.0021665394267578	-0.2541814817253159	-0.5803783769287116	-0.011442858518162468	0.3276549563084239	1.4438417440132418	0.598074784281871	0.4932452338174578	0.49650669540103703	0.9291881901117556	0.850804925046989	0.629955332137938	0.8961296787793295	-0.18536114265090137	0.5613057255549501
-0.06891505477037622	1.0222695961754646	0.4985362593184009	-0.13904390535470035	0.5774713327942416	0.7945211729453654	0.3225704806516775	0.14130109318147852	1.5111781344193882	0.6132716386473595	-0.2368208781977096	1.3064278397000537	0.36384223899455315	0.6346768694867049	1.147197524288657	1.1673435497243596	-0.09675832491227397	-0.5539031536105931	0.07102693939743746	0.4135496036459312	1.594235821751492	0.7508651032478	0.5209465146736116	0.5930771036541356	1.0420000947034107	0.9408439745958728	0.7520556302687733	0.9964692100822887	-0.08164874280664661	0.566001506420541
0.008633821350331328	1.1551282809831345	0.5246563592207949	0.001499933149689614	0.6222916050997593	0.8261611433050131	0.3545554939180543	0.3129794506873672	1.4891609788586848	0.6412208155615827	-0.24402181016552907	1.4398657937550932	0.41168831248658433	0.7016679903726593	1.2141140653140703	1.423191167140574	0.019958957362904914	-0.4834954498443807	0.1577082415149639	0.4992495811495169	1.753937418922066	0.9338095318673396	0.5467770028390178	0.612971772623824	1.1716451555886007	1.0716307176579178	0.8389604119053423	1.0419970472981055	0.05536902212561547	0.586475724410453
0.16752471414491052	1.2464720087961199	0.5280028481118696	0.15857907883281536	0.7949241783065792	0.9164900182064738	0.4392448545018787	0.4690170075072249	1.5256752460353584	0.7060756800608892	-0.21674652327655952	1.5351505914749017	0.484758994581898	0.7805203274696331	1.3427935965005484	1.6432124434307482	0.1594525872134781	-0.3885459338793521	0.18501111981683285	0.5956213072337369	1.8902925089253895	1.0290666946277507	0.5737428350591085	0.5606036910014305	1.2922370740550266	1.179617500395817	0.9659752014496978	1.1182731043156766	0.1725218344274852	0.5395663466431558
0.3218274710148251	1.292139412912222	0.5791889148450637	0.28968011378941866	1.0024504668536394	0.998961926218789	0.5499724323367714	0.5616216467635937	1.48413578668042	0.6476533212661446	-0.2326334897361088	1.542880211364961	0.5142436837735457	0.8546530416110756	1.4672288396335376	1.80486905501894	0.27567597252451925	-0.30851437608177235	0.18780363143336437	0.597899904711052	1.9090037670767963	1.0985420784799826	0.5911622949908202	0.5058922574464376	1.4026664217028557	1.2811168123825494	1.0413116835800376	1.1653938944721836	0.2929909673492806	0.5098419359931451
0.4767732143715291	1.2928054082772218	0.6137818175096508	0.38851104414070226	1.1963007015459501	1.010779267065382	0.691007298038607	0.6382832964123789	1.4883400081967932	0.6491953487112412	-0.15892009427052822	1.4955917676282615	0.5608390493561849	0.8900053021460309	1.546670701469128	1.9693866736300254	0.3154045984552888	-0.2628579713491288	0.22309159329874717	0.5855654282557701	1.9038565199670459	1.1692473887265697	0.6308234665077459	0.3627957147685602	1.4661318047426137	1.3290584799286211	1.0740128779804459	1.1907796684089424	0.3449740558136661	0.4957479805962377
0.6173162301206296	1.2523487383051357	0.5990104898622923	0.46297286647050984	1.3327493973144913	1.0624955082035243	0.8158548318948281	0.630901026814908	1.4190963378675414	0.5930679194555318	-0.1080473019061154	1.4646202647608528	0.6840650414748138	0.9151882573837355	1.638552955889714	2.1156295491649058	0.3170381884590302	-0.14585803794495153	0.2547471131371687	0.62293446382299	1.8285013070122234	1.2134653339028136	0.6653216711187104	0.23749143626839286	1.470229588611527	1.3649908036279217	1.1186044102629684	1.1917897341212893	0.3708195190891776	0.40913453208905004
0.746685972798628	1.2554816348690634	0.5936797144817871	0.46586392103465907	1.4830757493322477	1.0826404267566783	0.926141192334051	0.6374670044143753	1.3466900377622557	0.5509851836368291	-0.02815057288072207	1.413481739775561	0.7990046205149464	0.9772941303528523	1.6655649087103743	2.196507036106891	0.332205867002894	-0.05703787727605643	0.22866633660598135	0.6516650162751288	1.7028630339165112	1.2078339804264429	0.6875210393578594	0.1562893814605651	1.5043502426345359	1.3792061805351004	1.1425365755798624	1.237791462444411	0.38109668730964125	0.3686478836874355
0.808438456341686	1.2567957864375001	0.5980224996736795	0.48069045830821394	1.6550264170064355	1.1450618805726056	1.0508742994817692	0.6460214871417874	1.2539747688913256	0.574710852889044	0.07861077312414302	1.3526566421003006	0.912927541159908	0.9824139127734567	1.676947944891849	2.2909870570755966	0.3236458149603995	0.0974481607962416	0.2692889752754012	0.6620915806009899	1.5865273723424	1.156606242828159	0.7188733343928728	0.03941562755011427	1.5518821728191379	1.4412315153151511	1.175375232012106	1.2921706711203087	0.39971718707182596	0.37669425072138274
0.8407909367374016	1.2313278348553873	0.663554227661908	0.4741626178703428	1.7469962640298067	1.236923096994043	1.1546169512344568	0.6558887693711432	1.2342253377669998	0.6359949054264836	0.20786715504875092	1.3001566946076957	1.046731816008337	1.014249123093462	1.61675347288962	2.2922256933928087	0.3047415456099576	0.16062035795804713	0.3373305949384136	0.6627255504348949	1.473762367297748	1.0600700536054073	0.73185171655094	-0.03806803336018248	1.5439587922948046	1.4840331192954883	1.2108558447603992	1.302938484811288	0.4037134528207561	0.345385791033251
0.8794279532834747	1.21717288489749	0.6895428286931801	0.43866789320288435	1.8545997824247749	1.2769787218090747	1.2487352674741277	0.658158447243094	1.2515065336088511	0.7305243418297059	0.3023420480982158	1.2408314691862543	1.122495383995847	1.050589090260873	1.6074793106997052	2.285929899288311	0.2793878043115552	0.2839207223482526	0.3318272064104669	0.600940411105724	1.3456871044580194	0.9604314674943819	0.7896448868331702	0.005216885574088098	1.566919293252478	1.564582109643415	1.2081010417065867	1.3590006309194558	0.4482783034074743	0.22618326685744697
0.9797433743326112	1.1603483594498731	0.6679067178901656	0.3796866375697342	1.9104000622838793	1.3336403782904216	1.2783348086601802	0.6364992355507619	1.2797111344822714	0.8206741551030152	0.4166458065117298	1.2202152218270474	1.147971240554985	1.1156257535545926	1.6793052339420669	2.2589428069397117	0.25729063201226027	0.39829639580184883	0.37510085654088227	0.5571166114437307	1.2278754341776867	0.8108211356476174	0.8795025140402739	-0.02475419670577751	1.5527402009465503	1.644878671303283	1.2664730467768757	1.450101443391582	0.5181718816039222	0.22206808984373408
1.1076375408553707	1.117560705700288	0.6271965384520063	0.33335487755855586	1.9486366016973442	1.402087361535691	1.3094513781738115	0.5943322343537015	1.3181624902163624	0.9032742403724457	0.4957771745602221	1.2223852497687433	1.157752632605138	1.1170915305622422	1.6904127841931065	2.1186393139807986	0.26062097278388385	0.4872610842031902	0.4158142004382105	0.5537135832748455	1.2018895616884737	0.7179947293393316	0.9711274314712977	0.03176920212987862	1.5568546310742457	1.7438762361703752	1.3750087130842574	1.5168083524601825	0.6602829982727252	0.15731907774575649
1.204798728595842	1.1183609195189486	0.6094949018514313	0.2358504358426213	1.9141940562012727	1.4470720904807846	1.3816031642045212	0.5750530905366895	1.3172681763541292	0.9138207376295776	0.5478351216970127	1.2297599080746742	1.129292314511868	1.102592099023221	1.6451099456751996	2.0432476501398016	0.2278041555945869	0.5399316925444559	0.4447739609032024	0.5393890048646249	1.2034013193740325	0.6009729006403759	1.0757303541166547	0.11964251735661262	1.5425883696497482	1.8428420647688963	1.4748783956833393	1.5990068236435566	0.7805188131594833	0.16520034520299204
1.3145972131484875	1.1373273461954159	0.5683730889789368	0.22355347836543144	1.872330211925353	1.468575516366299	1.4526841361028182	0.5196204780828049	1.3189402830264396	0.9901403194607138	0.6026882093194174	1.2602718756132527	1.085658804264305	1.0711097138043966	1.55558126469498	1.9150864361375626	0.16072893993523973	0.5546365898724889	0.46652507455557446	0.5352523632419104	1.238818863259405	0.5620953455746613	1.1233922715546636	0.19112797519561533	1.548706317232317	1.893276116581881	1.602882016755308	1.6720645500374804	0.9174054910079065	0.18204383991710243
1.423931545196357	1.196932657137072	0.538687043957732	0.21148091725653603	1.7897939585648526	1.4748460181645855	1.5010541546029477	0.4443335057405429	1.2826620153411887	0.9730330116907455	0.5954869922301615	1.2929587806590062	1.0191460475373517	1.035272255114426	1.4529985847028226	1.7426269729043498	0.09029205576525456	0.6078179673714601	0.43257592185411653	0.596432530046404	1.2033898069908555	0.46544822656868323	1.126086372183361	0.2775767560867248	1.5322080251947523	2.0034702393773958	1.6638433589545767	1.7537270798873397	1.0428310376285939	0.16013890797944424
1.5094692746865523	1.2565715226921434	0.5015954441599361	0.19041758423503125	1.7195477600771283	1.4883539078921948	1.5173422219264405	0.4105898063251872	1.2981102226519152	0.9628069943417058	0.5892347543231179	1.332371299454374	0.9000855800388031	0.972654200252397	1.3543597591675716	1.5652821823141307	0.04714668513751673	0.5941536634468595	0.34443559591061146	0.6551414611982691	1.2903337484001909	0.37138825682397014	1.0831132159638934	0.33198530411184	1.5700577395050455	2.0688806969264664	1.698197806015079	1.8214860435431661	1.1077500641693363	0.14680385012187214
1.6021003822786366	1.277225449104035	0.47287172781226794	0.2503012608800962	1.6116724863157479	1.4917686166388848	1.525574449099326	0.367424344873443	1.3253956676113727	0.939238179692395	0.55727074044614	1.3080346324708731	0.7692050845941	0.8839673089462344	1.2861645175517562	1.4787276122515887	-0.016490058521997454	0.6218298338443145	0.27492999386916245	0.7344075452818759	1.3466577801342774	0.2744259275049983	1.0341518897111888	0.34820110501638735	1.5964053663088515	2.0973643247187876	1.7726963195993495	1.8411094275817146	1.1518042486511493	0.13778745458503253
1.7460680035154135	1.3120271048608103	0.4259399643177912	0.3328133884567753	1.5047607554667364	1.4501069646836664	1.5171648355442633	0.326748351255514	1.361490577295769	0.8549079542994213	0.5824065711136996	1.2719507990702337	0.6455501509298628	0.8154659286152712	1.2488109609109197	1.3894686862297994	-0.015721518343930232	0.581211521650537	0.14991303422853963	0.7918513072094878	1.3937155552410057	0.2092270989569423	0.9861282109955998	0.36052703894733973	1.6382214843380996	2.0846335778221006	1.7934253382568297	1.8351207643022156	1.153356423112084	0.11290302163099104
1.8918449384044826	1.346049359154081	0.3586560838180766	0.4263043603933319	1.4778373966183458	1.4522380684054343	1.5531742711262952	0.27602785737591484	1.3822827831152789	0.7780653921393941	0.5458283419842024	1.2220297284941495	0.5575521966652752	0.7692427855977436	1.180455417270073	1.298798079111187	-0.05703118452267612	0.6030090908001072	0.0429703611218039	0.8358602648491914	1.387020801466358	0.09004607961397923	0.9523388700168262	0.37652027003555	1.6948569491642886	2.1064301326259898	1.7601369910910722	1.8576565433566192	1.1999341946982836	0.07613824608266209
2.0007075142399464	1.3974121279699807	0.3035459036645096	0.5058649846098413	1.4408539617529537	1.440869266909523	1.618410986331781	0.23759481041835856	1.4255895770074893	0.7361287906449798	0.5664915677128629	1.1692661373353248	0.5020114251387316	0.7502416519740982	1.1571081173660314	1.2203025383811752	-0.08161335392633319	0.5861177052014923	-0.01724218796969646	0.9247551178624309	1.4129085157411183	0.01635536399913419	0.8895175006840249	0.4123168182618849	1.7470343191653412	2.0921090077628817	1.727546469610249	1.819113088933732	1.1745795042847207	0.11191242417072571
2.113503785000934	1.4701678741767892	0.2733287046259756	0.6122106158656194	1.4459166290507317	1.429703500094687	1.676492784336141	0.18682283420534995	1.4157852472585573	0.7726984821292378	0.6106606798952687	1.0984011255425756	0.5066550043800155	0.7345707189086442	1.0779507650848013	1.1210355523512425	-0.09186358801723979	0.6021300612180184	-0.04796586276674148	0.9808921539124384	1.3900049323687151	0.019693562448474596	0.7857875587841672	0.47041444397674387	1.8572951398506021	2.045677337854932	1.6842779614322716	1.743486284893964	1.2109496761342273	0.0778760269791666
2.1767072387097346	1.5421127880163874	0.2585448478641015	0.745148425649022	1.4876620756198435	1.437624133945154	1.746314562760953	0.13341931871921348	1.4343860292291408	0.8364181255456555	0.6504393971530582	1.0026412291713696	0.5404477258975541	0.7488211872810303	1.066087884431046	1.0678112283656909	-0.10700701282767326	0.5751694629858568	-0.040488728479514124	0.9958793300733173	1.3546061718453672	-0.04058737904319904	0.6952495481380712	0.4651186630781094	1.9286753714612668	1.960529440194394	1.6540159828349128	1.7352308055498622	1.1454452533062152	0.054095515985995254
2.209650220429234	1.6356944811215826	0.2416563359320311	0.8623126624593775	1.5131791121003684	1.474861606969687	1.7786078785563544	0.0669566163323275	1.4355873198734508	0.8793043180353486	0.7071491005315484	0.8926973919297264	0.6110978603104698	0.7664863713152104	1.0371623925367444	0.988047299759866	-0.057148410900922174	0.5601048859797244	-0.034492508213266694	0.9908537454613574	1.2392678462032918	-0.002012910816901159	0.5861411426939345	0.3801079321209074	1.9508244418833165	1.8476072577717573	1.6474210020982458	1.7019342109502928	1.1097662655607243	0.053445628882414345
2.2195807278610977	1.6763184994188027	0.21989432195453915	0.9218510086494733	1.5125130084664005	1.5185212874811744	1.770919802848797	0.057848203498326145	1.4229823445308178	0.9420732420061073	0.757304337279967	0.7964440744087546	0.7065208428177779	0.8091899184821376	1.0431662872557308	0.97004517810838	0.015148936737598512	0.5672148446975029	-0.001365749578175418	1.0140077274869674	1.1297875058533973	0.0016550461137251559	0.49783076480631266	0.30783341615190285	1.9769262529660359	1.780693159343714	1.6617816285961875	1.6922277827076229	1.0573923848187383	0.07321525616686349
2.2007773789384375	1.7058181015140395	0.21143563958309491	0.9407982460547771	1.5565639473893298	1.6158266089231528	1.7409095247440127	0.01775108911779234	1.4099497310119982	1.0615924998426687	0.7929915619194048	0.7308195328082372	0.8036729779234297	0.8425896764730378	1.0797188645728162	0.9478468723450039	0.08245708929509746	0.5733235710895255	0.025181856525978395	0.9861546114485016	1.0986525685097215	0.0656748668564484	0.4761303234811063	0.23039438588629743	1.9825281068623437	1.7095402313338954	1.722087820358146	1.655743532690219	1.0760247793771331	0.09517856968285873
2.190949668412293	1.763664980815964	0.23070039906791848	0.9682777915586301	1.6275023529424444	1.6981077441803574	1.7408540602695854	-0.01954880198007325	1.3940478605185118	1.1771638740226842	0.8381006244385233	0.6444020485869251	0.9219661644305062	0.895079156208227	1.100603776747976	0.9362225133778314	0.0863947839747007	0.6200599585191033	0.10227912332242725	0.9745007406269964	0.9809826823169316	0.14482599497023257	0.5175836635083644	0.19370342592751372	2.005998735105282	1.6712654121838668	1.7443014289594494	1.6653601513949545	1.1091116917105537	0.14190100044137885
2.1837039550863095	1.8168541399823095	0.297839884364404	0.971796056553217	1.7336445453104776	1.7824500236437533	1.7357098551864378	-0.07153130605961838	1.391386803596429	1.3396545223526741	0.9034471313406531	0.5862813850557445	1.0505669798410433	0.9681098791357092	1.1728262086416579	0.8497171244631783	0.09456980799899195	0.6148025161466504	0.19820232064136234	0.9647584758596548	0.9924175083858204	0.23128272826132776	0.599113451869628	0.19913591856130314	1.9454337985823114	1.686450937473251	1.742680016342078	1.7026031170542542	1.1540002993612117	0.15161458664543356
2.1272279877629137	1.8639236172488354	0.39468176460822413	0.9135986599963853	1.793180412659168	1.8748885961760748	1.751689619980906	-0.0917653481568912	1.3965776094528857	1.5259125925989612	0.9234678834316814	0.55858348225839	1.1615416088703625	1.0411450365604953	1.2320057883529572	0.8195866888723206	0.0841892100908986	0.6365609938364403	0.31195490037883267	0.9456793545654435	0.9951132237938578	0.30913725087608535	0.6969026034694185	0.22924847706780463	1.8714277538927615	1.7325499171827723	1.7829742937019364	1.7438945100663905	1.1618968366388587	0.14791034036835643
2.0901714981177273	1.9389470606837904	0.4663084302998313	0.9134672337030219	1.7975224387966144	1.924371645929774	1.7706364843172622	-0.1336053375323137	1.44493443757509	1.7171269861844216	0.9529741505232808	0.5578956226773962	1.23025159949375	1.1007964076352466	1.3261041386493955	0.8083776373762133	0.0819710040542688	0.6488593319891869	0.37414784694632763	0.9181822405240215	1.0248079014106497	0.4409776013278231	0.7814966302643718	0.22230972448430988	1.8054745606291842	1.774275208962226	1.8401522632841307	1.7486719109414177	1.1591912848709578	0.22729196766854676
2.091049677398015	2.004641047363503	0.549546603690437	0.9238558868747614	1.8211012954940464	1.977733266435615	1.7862060118729488	-0.15178869968360045	1.5098094556646218	1.905873853745133	0.9356520728317428	0.5625519969550317	1.3268212925296188	1.1391927392812593	1.379606266507253	0.8016519636086826	0.08303715775296802	0.6862419660872059	0.4201789360051502	0.8429956345777422	1.1056805754815862	0.5665355677721228	0.9221474569744428	0.16965027962266194	1.7345603049364038	1.7985437707583745	1.8920960322591616	1.8016537065342173	1.1757011398457837	0.3174390446518351
2.034151426912712	2.079134837596828	0.6372337930764017	0.9168028430646233	1.8278737375499738	2.0318138730499067	1.8262278774518408	-0.1657428871497779	1.5554094075223608	2.0101878069282355	0.9195232283532923	0.5767762355389198	1.4040121538692603	1.1851160064191393	1.413963980004782	0.8218927382511305	0.05543287210669543	0.6911007940763692	0.42313653113647476	0.7735865577987863	1.230374227241913	0.6733670107561954	1.0517996100148619	0.12568034349481647	1.7396723173108377	1.8267095605932684	1.9364207603282657	1.9198012445339434	1.126851950834821	0.4534582344669147
1.9933877218739682	2.104768013794365	0.7362011462305875	0.911839573117382	1.839392342797685	2.0443073498016586	1.865884476987432	-0.12794643904572794	1.5862295215563607	2.088479694334593	0.9013586168159543	0.6029992066750877	1.4399764002725424	1.227604701937151	1.4245364824371722	0.8627179483965864	0.05153610560225587	0.747473569634372	0.4061734441146143	0.738275869446119	1.2836523247534313	0.7660267193028016	1.157910108651748	0.0938806688313634	1.768850404747734	1.8653996484016937	1.9549661786260817	1.9515629124851888	1.0998261109938352	0.5619964533121659
1.9492832805690399	2.0965624242175593	0.8125662303533323	0.9255095498856754	1.8723973350347243	2.0133829626283726	1.8722893745839138	-0.09776838624142228	1.630195812774226	2.1765535538652228	0.8821856257970673	0.6660753499415779	1.4231458634463172	1.2440377983164121	1.4385586632161895	0.9192981267572531	0.032327654011710734	0.8422954466065352	0.3954351545333293	0.7426697929271382	1.3832580699123205	0.806385156665908	1.2335836049332074	0.12516344478636388	1.8325405421130576	1.949195398041471	1.8690407724080522	1.9903256421435507	0.9679906837329945	0.6285432023612074
1.9290466490752078	2.1031620645117988	0.9032029638997253	0.9194477915162873	1.9144737358236525	1.9991815611811368	1.903449915933128	-0.006430806413853107	1.7195869785328852	2.2161706256023033	0.8341217547877152	0.6847709851045505	1.408115843886042	1.2886230793563063	1.4382481443928667	0.9944238480948489	0.01972379720585648	0.9455969004502895	0.3787677665544493	0.6898265833958204	1.4732855122682735	0.8630066276584593	1.321019682772262	0.1321259225927447	1.848195781689713	2.008356032577188	1.806808833483822	2.016229278870474	0.8202728745010027	0.6597752684630146
1.9233650804130733	2.1354080480037756	1.009152671042012	0.9603263411460938	1.957562576845595	1.9465845525547743	1.9321015642544173	0.06649025569477678	1.7942290632937552	2.1823746651535725	0.8131734076222358	0.6817791990025535	1.4239654489767806	1.356007073283498	1.4348329681377205	1.0598475254556128	0.0756862553791886	1.021559736096693	0.4012052164313264	0.6772459992045794	1.546884783831212	0.859452631379454	1.3517159910043692	0.16133565858081517	1.9176458825777707	2.0469451251468036	1.7441977550950398	2.030188830231012	0.663490716188458	0.6592723807574883
1.945478489699894	2.1298898006937774	1.0916259826476638	1.014385383292963	2.0206293994268303	1.909836415924517	1.981449456416297	0.1706582725551289	1.8187375217563957	2.1351518378512147	0.7619727256054812	0.6960295073791344	1.4320172451697855	1.4236588680811386	1.4028198044566333	1.118090148049871	0.13393058563940496	1.0495510898141869	0.38885660670391237	0.6124136028332704	1.5764473719989252	0.8622513352546323	1.3386255727921748	0.19750981706566634	1.8648605363150998	2.02486697185353	1.74177970205131	2.0068715915608206	0.5842544442505563	0.6654159239993644
1.9695721263641897	2.161420094013544	1.1405249395269799	1.069640537002486	2.0538646612196296	1.8660816817233876	2.010921579215151	0.2642355318949895	1.8397887946867908	2.041202137188777	0.7697812513551616	0.7430063409948847	1.3974638915428497	1.5205579799963258	1.3353719312224233	1.195875901596147	0.2002660624291334	1.146257950142461	0.3765938645922516	0.5171059117710828	1.5410849663698198	0.8004907238129244	1.293981822887093	0.2077622248570886	1.874869173987968	2.0008336695548423	1.8057072191542745	1.9822987688960088	0.5010024441052794	0.668503585234342
2.054496729421162	2.162929626875285	1.168353475560833	1.1796406950849503	2.0993531534015903	1.8388685708084729	2.0557763492684673	0.3508080257475538	1.8750041774445063	1.9719023066402688	0.722884477427189	0.7579960790282511	1.3814196958367118	1.6630030958459652	1.2865095384665601	1.2263390689035896	0.22584465604787796	1.178257267931851	0.3572071338806858	0.4331935629724953	1.5009794588719532	0.7789073038043514	1.2619473644010117	0.215873042344963	1.867983947237154	1.9864370953074477	1.8314650464870987	1.9327653096525785	0.5278982500341116	0.7048124611157438
2.119925165044864	2.137660029780069	1.2118827494814202	1.287075463013434	2.152989179116179	1.8576378723651321	2.09048661698103	0.4448397156842412	1.8485816980439105	1.9126044960402506	0.6914674215065084	0.7420508904570264	1.329147957997116	1.7577465634921752	1.251659772064381	1.2456277936708469	0.2794580390812803	1.256275908681824	0.36972082712289256	0.347632199994866	1.4642470796448315	0.710312690307466	1.2658084200047124	0.1839324748619941	1.9196667025955356	1.9700829956960795	1.897860486580226	1.9069695610069395	0.5539928932161452	0.6236592331697859
2.1601556315314006	2.1315522406546243	1.2299970687094508	1.3465493961781116	2.2273713730861973	1.8921598515839801	2.091867732362265	0.5230965256328239	1.7989573338061198	1.8258526161304989	0.7109036746520584	0.7714711228296169	1.2624778443943838	1.919551747592203	1.2311432360659493	1.2934537277072145	0.3802454389223867	1.3158677338086242	0.39229070663251553	0.31589866218862633	1.3559416082938538	0.6463801585744943	1.2101778073336287	0.15267011815619846	1.962797218764474	2.026602307692123	1.969999282170928	1.9005691734821073	0.5661739296585254	0.5723398104817911
2.2005045592140524	2.1161188174514147	1.2274584585212769	1.4434029561329509	2.259187726928122	1.9297030172744005	2.0592356335609034	0.6050197687605542	1.7840911402787523	1.7616798998862688	0.703817931744714	0.7980275516531152	1.2088156036834719	2.062563521937679	1.2618670831284873	1.3416555028614028	0.45605503033325717	1.3482291547020833	0.46583390071891595	0.3164728366157644	1.2870563546842824	0.5980838768870523	1.1990820497112789	0.15941138742952224	1.8963142090923433	2.133017426287263	1.9899562117602936	1.8382355223678313	0.5749375847205429	0.49071449158522273
2.252963288729816	2.1439895341992186	1.2560821955078236	1.544346195782369	2.294340192532334	2.0107667048746736	2.0390360715904094	0.6718448275710538	1.738288311665229	1.6922017741776245	0.7314599798419122	0.8077642460970587	1.2252977390889597	2.205186832282865	1.305692701329628	1.3121844589570608	0.5144918746025748	1.3791825431617801	0.5935813296001814	0.3330964214375019	1.243826749941228	0.5749310732239774	1.2308845830946555	0.16862630289227895	1.7984210813702481	2.25431389627608	2.0192581938888106	1.867715211605212	0.6250469663084255	0.4512253557434442
2.3226093345424568	2.1796130656136947	1.2971532973794868	1.626048553094035	2.3029934800487646	2.126901401805165	1.992615804254383	0.737133831760689	1.7499699907519446	1.6435695123498917	0.7255793502075224	0.7880569556906243	1.26365513978049	2.3347525591215623	1.3498999657426822	1.277714546033302	0.532888836695437	1.3443033927374484	0.7509627611405554	0.2945674011530671	1.212801483195182	0.5974637612136051	1.2461628455601204	0.19004220592775614	1.7219169045831548	2.327065519507281	2.06774086070971	1.8658187140898814	0.670771424503475	0.3887408183279844
2.3652393745139255	2.290315256915581	1.3416303424190619	1.7563001754916527	2.307777866122275	2.2430585314064113	1.9343141470721121	0.7271165577330339	1.7856283900988223	1.6351896398235208	0.7506657598260338	0.8245284483814819	1.2944217334362265	2.4180656135691856	1.3716808706935164	1.192348823965418	0.5362388836254729	1.3092380178595955	0.9076947432491071	0.32935193610024677	1.220222728939764	0.6007752880210768	1.2880748004631537	0.23634382584579808	1.7203226822366926	2.374970531722562	2.0997982852503263	1.8667010636411407	0.7014499042190476	0.33745340789054934
2.4234857329913755	2.3425699838096055	1.386730345874023	1.8580202946190263	2.3074804734571446	2.3905670293548154	1.8846744418195513	0.7429389598750549	1.8374867645599302	1.6943204397672098	0.8135991889678863	0.8411944544467603	1.2672140647259142	2.4738817299726548	1.4511227325291072	1.1290041126586423	0.5014196175698514	1.2797681548444484	1.0502367995037094	0.3463149002576871	1.2339982042829276	0.7126585824445544	1.3341352305666914	0.30098830041119146	1.6723247761342062	2.450779934331113	2.118346708532094	1.9187865133910549	0.7638309348779421	0.30753961924047407
2.4509674251324243	2.4146571861997623	1.4342120177128608	1.9758491442957546	2.302163297703001	2.506938600079893	1.8033900053464247	0.7689509038526788	1.9100787885757593	1.8126768294865578	0.9157277868268388	0.8561917041153093	1.2384013558826619	2.490979746383868	1.5320110281998351	1.073372341125175	0.4875666934923456	1.2873663633554604	1.274278107735295	0.3809466914167706	1.2549295346427072	0.7726528037861395	1.3931080776749316	0.3383793489141547	1.7070414736168396	2.510267318168859	2.1198191506684534	2.0130935263674203	0.788994517708959	0.27474185619539754
2.4414304829967426	2.449082520595957	1.4903696423318773	2.070571417743837	2.3288176979812025	2.6140941452720665	1.7560962974581553	0.8050439797522829	1.9455532384443597	1.940715887696685	0.9579072265826435	0.8664317812173747	1.2057894758216696	2.456844299689928	1.6331329427188561	1.040173851950555	0.4469113728301003	1.2181705606793687	1.4690034863069694	0.4500944691942651	1.2444750788885415	0.9208198361035995	1.420148031691954	0.3779101402647849	1.79621410964137	2.5647613785819634	2.058439476341603	2.1297240413085277	0.8293727472296913	0.2618838646332997
2.41418244985409	2.5270540978500855	1.5459646371399454	2.1457686069077395	2.342183587134733	2.732036383164785	1.6901695242420014	0.8217549471680557	1.9615988379514193	2.0536557155891306	1.0178886984486306	0.8542409864635584	1.1834403668730713	2.418735624872439	1.6776188778707894	0.9910260986678289	0.46197496243465963	1.2402312612196549	1.6510095731198446	0.5292365759287068	1.2702549403103842	1.0140614713818867	1.4290601333247404	0.40885842947089995	1.8576954853575163	2.6206907595654347	2.0747034724617506	2.2613148424614353	0.8329691356485649	0.3042734331849305
2.3580305375382475	2.60345710311254	1.6174671483122758	2.210349051450122	2.361288502139497	2.7880401160279087	1.6036064687792322	0.8923852434489344	1.9893610137130988	2.123008019080337	1.1204102886879985	0.8595164127619999	1.2254799184578193	2.4066153444125242	1.7427535185715954	0.9784715481134161	0.44446730390090156	1.2232365555353455	1.788186112792922	0.6546664686504641	1.299942346948328	1.0817880441706818	1.452995536869906	0.48661634034492707	1.8604990971861188	2.737196490696868	2.081937172127737	2.4069509222610903	0.7987204810731146	0.40023605852338484
2.3059614572460676	2.6716196899589475	1.6626795028639065	2.2738191468149678	2.4217836705929505	2.8346365753345673	1.544341428653756	0.9920317748753471	1.9987897552989888	2.21741474214692	1.1586659822707805	0.8310909614563196	1.2698771636264146	2.346322473153806	1.7950873525317879	0.9660669697013324	0.4102372014531867	1.2381840462676452	1.985204519526114	0.7562502763720733	1.3917639033351195	1.1018736090188552	1.4823437477217374	0.5483320625499111	1.8846379623407479	2.8423289697591345	2.0728940885078226	2.5047086043020963	0.7660104023132032	0.4701062749623232
2.2930159002524886	2.7156739241794705	1.6903996222752926	2.3282463285617845	2.533710057071232	2.8886571080170054	1.4780698762722426	1.0640694199435659	1.993054198736767	2.257416615463787	1.2027020377826705	0.8211519880050778	1.3025010116751423	2.290026249866623	1.8136813258326534	0.9374562922977209	0.4025331040863304	1.269057803395365	2.1098377355825333	0.8330779083851395	1.4292264100216	1.0763761255660498	1.486064496491297	0.6084644567246185	1.90122634703337	2.9079907272259478	2.150197620345814	2.6223357718427427	0.715302622461352	0.5629532637722757
2.272075028369634	2.7282335434033507	1.675239218845693	2.362785760619269	2.6216529836650384	2.9100343026026754	1.402187479736358	1.1276733677589108	1.9973808560795177	2.3095369174179696	1.2456560574418334	0.8677828003554373	1.2820127031899753	2.2196541888126875	1.7823672276050986	0.9884194978296948	0.42853815918455485	1.2821769085840016	2.184220860079363	0.8884692333777859	1.4910527549992	1.048469101739878	1.4610993036074904	0.6225158172134122	1.9602620949807483	2.9673878094384056	2.188351965517051	2.70191518695559	0.7111027049420912	0.6681113466794232
2.2642510416565567	2.7239661611124366	1.6782058123943326	2.4014819312575675	2.7129772368934164	2.9307902262728462	1.3933276545465292	1.1689592290187691	1.9886045140902173	2.4217110917271745	1.313454608700606	0.8921088135818487	1.259804993800175	2.182265419757205	1.7453762083255093	1.0358756624948946	0.45947783846358325	1.300329090164608	2.2680337000695223	0.9666746993197467	1.5224276346448722	0.978977957371996	1.4946766137361618	0.6087148356136829	2.047057716847979	3.0354764230848335	2.2808977989315937	2.7605264076761533	0.7062479306693976	0.7826021562902629
2.2479650747361766	2.6708351915921402	1.6310061112066694	2.3793812383224577	2.819541698877973	2.979332244499093	1.3948191991966696	1.1973878725320233	1.9335645825755674	2.4977861383608344	1.4255434487524319	0.8995855908497417	1.2276328264737524	2.148234344124942	1.7129161098593986	1.0635409689446331	0.5082642232582778	1.3378127494611165	2.327130574857753	0.9919115931594467	1.57824390968938	0.8870608115819619	1.4785224806232404	0.6118526470538712	2.031349972942549	3.2111629877997467	2.3255876645187508	2.7996302969429	0.7212293943460863	0.8386258179301166
2.2226078519799923	2.6024169100966694	1.5530003513415076	2.3775642618334993	2.9145395439463093	3.013669439345277	1.3639564670975337	1.2412834920777975	1.8499012841726423	2.549419513975785	1.5044241950579604	0.9044764508842167	1.2431889942355743	2.1161150408663225	1.6527253534670223	1.125016796631615	0.5709535554556778	1.3521100221519973	2.40558394528158	1.025445041970453	1.5947981107824336	0.7254433915048482	1.4283130517862346	0.594977547486295	2.0858995839801024	3.3413773373753934	2.352503369710432	2.8248912706126608	0.6781549681539311	0.8902561429909481
2.2320194797925117	2.5330323406832305	1.5056576975911562	2.318456187354271	2.982858283703133	3.0615879053674737	1.332940333253811	1.2496503613017262	1.8091372517180926	2.5669246005049167	1.5652462999601688	0.9195985508028951	1.234972305767106	2.1180334318926586	1.6687311391054547	1.1955049178756483	0.626807882400801	1.3469327315367619	2.42881839176101	1.0861505394455555	1.6664408831202533	0.5993459304863861	1.4007003527074562	0.5849550993347317	2.081408673949481	3.530799254568321	2.3800207110507507	2.817230050483848	0.6639319038242658	0.9437791333232621
2.2726477539872127	2.4514228486961795	1.455189322668867	2.278677950878209	3.0406400936867986	3.13209873234372	1.2949561625101862	1.2433640713789555	1.7693290467776759	2.5931740490333537	1.6262218952358647	0.9230468823083452	1.2756909461129242	2.1256698297175043	1.6152900534094468	1.244667850525007	0.7071589853964624	1.3894902861206087	2.4734598767282803	1.1141140114856982	1.7681897492947027	0.44935431539563486	1.4117160097864347	0.626006492726771	2.03292390952562	3.6823301345186956	2.4293120382338147	2.74439393204067	0.6128960654929801	0.9414020521012981
2.3589070851216194	2.397468729292356	1.3889677502038107	2.2639532792461274	3.103346595687868	3.1845987862066485	1.305769736303716	1.232376058353068	1.7269384514123178	2.647265189577262	1.7022538031851777	0.9897394998788087	1.3075878497214355	2.1086955311989124	1.5875880587591793	1.276523876514648	0.703897363536224	1.3807483961172637	2.5261021674985678	1.1751090203124819	1.8364860536175538	0.3453361244550325	1.3976685733174856	0.6546368082100132	2.0069235272598527	3.8090880705685164	2.4171271479886	2.715818169970806	0.5839732126904665	0.9137463772498006
2.4779645032893685	2.3562135444693784	1.293795879393406	2.258143790020197	3.1613265120707186	3.255728983024601	1.3474955105114115	1.1832074598123055	1.744882693444357	2.783005921635017	1.7303287606639457	1.0872115090194896	1.3224082078669406	2.0595861464806684	1.5252905515808723	1.3002115817320052	0.7500870829955562	1.3427207983916989	2.6314218217272667	1.2406743375267315	1.9533573439668295	0.3133022702233569	1.366656051175598	0.6905519339335188	2.018914203344004	3.85533200815021	2.38993332194181	2.6454349016350944	0.5572014405528021	0.8844730855271141
2.590175973875597	2.3029712925602874	1.2509962318554708	2.28200489276472	3.1426751441869145	3.323315958507467	1.3806912482961433	1.111237137795468	1.7674511059624698	2.886501184066991	1.7643798634584382	1.182863836811052	1.3011136116154605	2.007625649833687	1.462086966400151	1.338682168525427	0.7426517978408836	1.2628004109497057	2.6224540981947486	1.3265193015764547	2.0176800583490406	0.35105901015690694	1.356970691356145	0.7424420592727302	1.957207894310261	3.830892348537727	2.3811319157546116	2.6065147136959395	0.5556768813079306	0.8475145486369156
2.658971905594909	2.2664434855513695	1.2398538009141626	2.2701277147917076	3.1068672960009254	3.364413371760972	1.4493492721178813	1.0440249714395233	1.8365344859103303	2.980771364637522	1.7892186926293117	1.2789907232018103	1.277869563139547	1.9670044326289982	1.345390276985498	1.3527103319925236	0.7126893419046441	1.239844014679268	2.671840675984653	1.3852554754232949	2.0755061531302217	0.36817129311039837	1.3132787243781854	0.7717272103545325	1.9689969060407055	3.8101211924525686	2.312513426895474	2.5878267484810653	0.6031660514684942	0.8723682226234708
2.6597061692071895	2.2562156995888722	1.22146144550916	2.241999021021776	3.088709096517917	3.427068961825225	1.4762485428552368	0.9840772593411315	1.8992340500413323	3.0427492448914757	1.7805567033787533	1.3376669040669342	1.305430509117452	1.9377754440881372	1.3028730842535725	1.3498960774188569	0.6507402538629762	1.2102161430368907	2.668464022700393	1.4303292068699793	2.085146259253368	0.38266490577132595	1.283972919696374	0.8532655235242007	1.964745248690073	3.75875263763578	2.265615217782923	2.529080813453602	0.5683598974391741	0.8987852255410562
2.621928143185669	2.265015078400544	1.185876312167098	2.2345048483477616	3.0646799556284527	3.4473496170471876	1.509526228151735	0.9589563557494427	1.9432807821886047	3.032089338371093	1.7654685521446916	1.3921568948307768	1.3484567548021515	1.9764411039859902	1.2539745970020069	1.372710058292848	0.5964962737603906	1.1786884057575795	2.693335396192805	1.4756181094329055	2.1095379696300736	0.4178344964436115	1.2431268779064442	0.9589456929683748	1.9422543034908817	3.7151333880838395	2.2470028586723947	2.458354635973052	0.6127109631751152	0.8733168130581154
2.630058888918988	2.2531223040255477	1.180017880079666	2.2505971563127325	3.025088042151665	3.4286278423353496	1.507052812400246	0.9500642677202489	1.9764520189755008	3.058631055548107	1.7114081021166434	1.4074644290375953	1.408158839990128	2.0259226606363603	1.1669014033323732	1.452571742019786	0.5163513274988849	1.0955117238560859	2.7525477689712385	1.5679454496648506	2.128036551650166	0.460577621059252	1.2132409987013921	1.0502697592145456	1.9562634130323981	3.6074308772387047	2.2263394381752226	2.346947070523735	0.6401712897023902	0.8494351829040182
2.6596382906154767	2.28217550233978	1.171716576676319	2.2342183654868357	3.0347276664696885	3.419217527060817	1.543682850479924	0.9392990147908451	2.0126214548150827	3.054143772609632	1.7113415737813849	1.4444106767102671	1.4238626129340182	2.087545371958982	1.0744533146115096	1.4932099423683296	0.46438265076371266	1.0293490598044515	2.7849355823496387	1.6389948598997042	2.1765036848236723	0.5170711894055693	1.2199422206305268	1.1544699657849553	1.9114426154609423	3.4864558097451557	2.2827519379656542	2.2510386485138207	0.7133251865322897	0.8472907714803378
2.6608072382862273	2.3039545701559345	1.157565147297745	2.2654810357767623	3.02612285675447	3.411617034037062	1.5693389175021877	0.8943277114902728	2.000058474369419	3.00148237869795	1.6989235848031328	1.4628430020574732	1.433050481444263	2.1357429099871603	0.9063543477066336	1.501502733947	0.41558969724954736	0.9712921505471526	2.860075793148741	1.6628977851668243	2.2356052304778404	0.6069570471978297	1.1730834027580874	1.2436959590370156	1.9375116113381776	3.3926282624434494	2.3040444870178316	2.1894287223123756	0.8075609636594004	0.8210743001523786
2.6894549410435773	2.3881549879889663	1.0795764368207936	2.284128880345083	3.004624816447543	3.381610485290956	1.5966414299590288	0.9052894883270186	2.005698211589259	2.9997795470736177	1.7218758604670548	1.4949044284612087	1.4323917988600183	2.198456680749654	0.7865285839954171	1.4773681481759815	0.3927901772530046	0.9656389529951406	2.95909566694846	1.689831575685039	2.2805380620161295	0.7006993819348337	1.1435749908195125	1.2752211892676983	1.9700947238241977	3.3140634720843343	2.3586086019987915	2.1797771128785746	0.8981523102501935	0.8758874225994668
2.629263926181426	2.459939774116445	1.0589055836887784	2.2493878154459916	3.0067233458807996	3.372158346392981	1.5806216907685766	0.9298762627095833	2.056769329601536	2.9792756036580292	1.7419484096191051	1.495234842217942	1.4167137349268184	2.2177307065150496	0.6836008830884565	1.4500288945215087	0.42476518777783134	0.9520382977044693	3.053513762185639	1.6853586945626524	2.33517340891268	0.7927341254185619	1.1461088903614671	1.2954571416792218	2.003514922370131	3.2452037300851186	2.431670630956798	2.1404580306280763	0.9577009391766463	0.9196345593420704
2.5631400613320485	2.5330378623284764	1.051427459721342	2.138053185527437	3.013039444019543	3.37362597536105	1.562897543269371	0.9708977819882809	2.0396703088056953	2.866579521047795	1.7574290780311876	1.4634213488708931	1.3884098871917174	2.237256241082731	0.6104989132627301	1.4482765884374524	0.44193127289911455	0.9215055758638544	3.085423861363723	1.6509987300905464	2.31245220592639	0.8654828471364985	1.101149973612531	1.3154558029680765	1.9726161248856307	3.176436666069751	2.5248065920708025	2.1484586608288208	1.0450464787853617	0.9475550610942245
2.5342120330444993	2.5863480729482817	1.0343750113641703	2.043576338479319	3.0514389900395846	3.3907128266110496	1.5439816590899027	1.0315642666646605	2.0480343910317838	2.796912379900399	1.7714651311633869	1.4289463800777062	1.4069695766162866	2.3024647347828697	0.5885518674713832	1.420835329439209	0.48331370027815035	0.9473334027231832	3.1223167010615605	1.6133197742374434	2.3592124768152383	0.8919653628174103	1.1089898797366557	1.3350795473946193	1.9734508243851443	3.1470268525285876	2.561205898742559	2.0636930364897013	1.1003809421555812	0.9679215786125998
2.4941094915961903	2.661960633456741	1.0510764171897247	1.9581278071964452	3.0973292886123653	3.3878003815604267	1.5367817706932954	1.1174570947117313	2.0093564994450235	2.726503846852947	1.7724502257275963	1.4058306729331655	1.3917015270777213	2.314272920312015	0.6204503780484749	1.3888390461018836	0.5507638382334383	0.9028640064516882	3.1019140717974225	1.5820525482558654	2.4144961526591024	0.9710522365212382	1.1646864575611047	1.3892602263220564	1.9203975867176974	3.116954629038766	2.636538288979858	1.9642167264727788	1.1581533886752036	0.9454986439976777
2.5327141352754463	2.7324805380810497	1.1006573495974639	1.8550423326506806	3.1129060451808073	3.361177744165566	1.541457775663484	1.1570613647543557	1.9687444766879563	2.689651478548347	1.7677994198906852	1.3641008392317333	1.337026883256167	2.320589660615559	0.667583419819062	1.3049214356107401	0.6619879227411947	0.9019074899404196	3.158211783252408	1.5636194020509717	2.462422809738212	1.0712121319960604	1.2296076861973784	1.423836557165005	1.8537707867815332	3.073863525176831	2.7520594624595605	1.9065916611330358	1.145845618001434	0.8890177733564698
2.5572799850272836	2.804516771438171	1.153666520526928	1.807992996938491	3.1505159624003305	3.323737996889476	1.5570997568118912	1.1881086769573852	2.008974996507761	2.6448079888734957	1.7660435470422755	1.3442627580009396	1.2758123990254966	2.256451861270087	0.7299955801013651	1.174736508449055	0.7461311980158787	0.9176512939924905	3.139308813756352	1.5005968902812334	2.4986068359771845	1.1925717395407542	1.2661654694856255	1.4478912057431912	1.7980505678683207	2.9887613724185775	2.7991916767053757	1.9096702621119501	1.1401487178756464	0.8972765309349523
2.5323580990083356	2.885595760739709	1.190184998582569	1.7504295577571818	3.176142540066287	3.298556373429585	1.610592494157327	1.1726288303415122	2.0425040771350345	2.5860247516470327	1.7420800406824362	1.3418791639609098	1.2023626420001383	2.1783151023545133	0.8523994462482735	1.0490046002826818	0.8934418061509811	0.985685607854767	3.106515850359963	1.444641318284194	2.4880093843056676	1.2985181689537288	1.3399579641835546	1.4640496868981843	1.71626827410303	2.938412275424121	2.814254957961397	2.0010532164961057	1.1371177887796735	0.8965523348515652
2.481112046640676	2.9675114916669165	1.2024220876797558	1.6630271951154811	3.18191792426843	3.263789535906221	1.645051422855143	1.1252225116751544	2.0972944051775535	2.5448791938694226	1.634125936666879	1.376772918689452	1.1663562860103804	2.137591041469539	0.9650307276837277	0.8991314274239717	0.9588718102259852	1.0663869466666616	3.077677634900368	1.3810416307734643	2.4653136297453475	1.358845785818673	1.397473819055171	1.4650750249118463	1.7135189565235023	2.959653950504201	2.7911869109445355	2.1024674297244195	1.0924743682417832	0.9287670000744269
2.419152272321387	3.0244273366320558	1.24046189576034	1.529042628050742	3.201075978401446	3.2079664050534165	1.7011374991400192	1.1067225331733987	2.199465032118369	2.548511675644589	1.5271037045473246	1.4172297020621918	1.1636586129230904	2.0896246471584403	1.0928354981508275	0.7694043099599229	1.0225590824968123	1.1482611484054572	2.998981779167266	1.341149090518511	2.395990905575066	1.364533513447175	1.4631169996477162	1.4679777184208889	1.7178553367682952	2.932975761127999	2.8391151262584216	2.153589468067407	0.9858023502122307	1.0004359611292115
2.341711284000777	3.067113901799453	1.2826600059091018	1.3955142438855663	3.2178940463605508	3.1472385038150987	1.7161428880323857	1.0914015887596844	2.306477493236595	2.5322287008776527	1.3822054655583529	1.479243405539906	1.1958529431897633	2.07335039844378	1.2625534093482433	0.7080480956820053	1.0548114950977456	1.1654295381760473	2.864992016501362	1.348888786334909	2.3509320437367385	1.3966898147619757	1.4961404119013075	1.486445373574692	1.759391033950672	2.962897085849248	2.8565293279379746	2.1501446307909435	0.9238501366010873	0.9766795711117714
2.321689710160497	3.0567247138990097	1.275992820791168	1.2423291666696865	3.2160006153170393	3.081590623600924	1.742746348239462	1.0691651809062415	2.3581809006131094	2.5050448954340747	1.2351250971729266	1.5415261532058666	1.2562358739022348	2.1086553101556333	1.3716108049077416	0.6892268954070288	1.0710817079404538	1.2003952171343382	2.770832128812961	1.3627068353148357	2.2997564709422105	1.4247526252236076	1.5666445960572912	1.4860797815028506	1.8381332077518302	2.9897653839102665	2.852386925592568	2.171711166650242	0.8814879515170471	0.9647823879198063
2.309133149711735	3.019283711714869	1.2499562191746256	1.1547262660253381	3.245710049337037	3.0555345061963286	1.7216948319545664	1.0096100216000976	2.4156813782037454	2.488843733319732	1.1387307666107973	1.6046263435240729	1.327005244933698	2.176456279202404	1.4798481122928226	0.6529937472552385	1.0842484534763321	1.2524956776790153	2.7320526203746343	1.4132711241504228	2.260361701626773	1.396946832401801	1.6510192625406586	1.4834605266196808	1.9668052082983807	2.975223257701059	2.7987492407703507	2.180511918188943	0.8541632449554092	0.9249597150350134
2.2874540981440012	2.998883356242331	1.1637631682252276	1.0301121975188052	3.262458197390547	3.0327520378629953	1.7117067294380988	0.9460501307816125	2.4348292767897837	2.4430111568862807	1.0666824803362391	1.6890203012375806	1.3727557592339885	2.1980142492735704	1.529232813633557	0.6280346182887424	1.0759405392042884	1.2724050782191951	2.7261809686213807	1.4287283522347647	2.166341885968154	1.3761053689761211	1.7397287819594343	1.5245019340265134	2.0786471849119197	2.9411605340990037	2.7442030278214435	2.2215723723892493	0.8373231068527769	0.9085236947673346
2.2745741353664526	2.9634938576378773	1.0346759986406562	0.9089168092798848	3.294360319650002	3.04467177054407	1.6710947418384983	0.872659589394082	2.4623187814598695	2.464084403518884	1.0122489964283528	1.7347553584567403	1.4631291374346238	2.245431804538387	1.5515360271692624	0.6232397599568664	1.0800727690374456	1.3111535589555796	2.7946996977831895	1.4857994895039928	2.0498486865189944	1.3433028865196837	1.8116229461327507	1.5040796705511703	2.202358123029266	2.9400198819901022	2.7138821003899674	2.2574956043839753	0.8527883994022771	0.8527682923863029
2.268607998762137	2.909271301326733	0.8491401407788475	0.8193020964301752	3.3576835152184197	3.063952460951002	1.655242895111177	0.8265254783898641	2.502252379613774	2.488844297544923	0.9920253329147879	1.7939956483953963	1.5424201589924023	2.2866746659689663	1.519667772272392	0.6555572386921358	1.0306042479900293	1.2772583759064056	2.8081180244983996	1.538901042896978	1.9355361748094455	1.3227796642753922	1.872511400353389	1.4900777538158092	2.3268482731168514	2.9785757055398756	2.6410227480091324	2.2952937562777747	0.9207060140525449	0.8283050255239253
2.300812474457374	2.7735305725460595	0.6660566844037993	0.6601174841924076	3.3839477624234013	3.0948677229700827	1.6068578862125538	0.7827966814052346	2.485240897476405	2.5344455416503506	0.9319972912141203	1.8333585805794264	1.5845230965862664	2.337059923275321	1.4852638790524204	0.7093450207670862	1.0223347354625834	1.3154782801636036	2.815567947217255	1.6331709258028042	1.8535074151016169	1.2287881921563866	1.942478963222079	1.4757070751632537	2.4438535731534015	3.1246219499332835	2.5672625398010593	2.299809893042449	0.9747760284376877	0.8057557549368951
2.328973931533703	2.6185728193431603	0.5283628962177717	0.514027693323165	3.4252517813218573	3.025027594827949	1.5839140819577815	0.754703663104016	2.4824958507603823	2.5475192035348475	0.9028460003113608	1.8747918765259297	1.6116957478509826	2.3862828433435848	1.4571308736593525	0.7716514633961987	0.9421806940510414	1.3092902359487848	2.794016385066281	1.7068273234245677	1.747212975317121	1.156461973492597	1.9824082987934222	1.4417320649560783	2.564114976870184	3.218275428970454	2.588659943612403	2.2417346136554004	1.0538451817036678	0.8535904208907411
2.348061522059162	2.4654193699097244	0.4264398174070214	0.4331824278621797	3.472550266793319	2.9455706947973797	1.5311388850202523	0.7745015904346167	2.4499143169633326	2.540465824430877	0.8883912938694317	1.888936334670785	1.6397806257364085	2.39766692597333	1.4225634936059048	0.8433581841934894	0.932416545200964	1.2678919756144853	2.7578249991309334	1.7716413886943436	1.6914148777197338	1.1347761101323008	2.0385933328725487	1.4320596610766043	2.6358162008545003	3.294857148111073	2.6977894522908974	2.1719590176477865	1.1544947036722948	0.8425826908064955
2.3658098157558216	2.2939030520993517	0.3002453169724633	0.3778835718308789	3.511038844159819	2.8563095770024027	1.5004505412235951	0.7756584578690224	2.394091269341807	2.53912804650467	0.8926747682552412	1.9325990643012794	1.6379548427185728	2.442579575757898	1.4054032149063995	0.931068814818763	0.949530080566482	1.2315360715439136	2.7594939753244434	1.802873984131462	1.626379607410381	1.1227411379127255	2.1010152151424406	1.4579770362166329	2.686437533475473	3.376301490955524	2.787248463892874	2.0906306492604996	1.2279216021492325	0.8532192223764801
2.33651955075288	2.1096223894490733	0.23768673998987833	0.3357818133741848	3.5718365327381463	2.7648188798631894	1.5178279108376427	0.7827749004180227	2.3255591463513556	2.482018865417835	0.8977066864127	1.963783642310475	1.6352966196649283	2.445953561249281	1.323116257527199	0.9808668521680259	0.9794031008606984	1.2110739543176092	2.785057732056554	1.840427808283918	1.557355599287787	1.1100048227467387	2.133527135690972	1.4379475029676703	2.7185743591669	3.38338600991315	2.9128708589584793	2.082326766074524	1.2901798013558192	0.8944247766213739
2.3478569072658737	1.9643865545557915	0.15902348576910857	0.35085569301588204	3.6700227255016116	2.645187728012916	1.5597855365420437	0.7757114252697418	2.3373957925226647	2.4300909642535466	0.9074336042297768	1.9747147898493576	1.6134709993650467	2.4441079754025536	1.282009934936116	1.0308579710608543	0.9900196673836218	1.176002936274498	2.7561910956255486	1.8683044730926155	1.4965374967104956	1.106744214528289	2.106242691780129	1.4421453602834442	2.6980523262967977	3.3959949684336266	3.0375137571274706	2.0736455661934636	1.3557826179380694	0.903025006603032
2.3484730360214225	1.8372663882292226	0.10459877845436631	0.3338093378202528	3.753145373803702	2.50106542270431	1.6272853022401546	0.8309489988835942	2.3053359418119177	2.4369615343958584	0.8773718255387755	2.004770658754942	1.5531230860981708	2.4719429738611143	1.2126283521747852	0.9902768451308486	0.9760419376361735	1.163258788066352	2.722935535566828	1.8525623510625209	1.4625789959140316	1.1431679785420825	2.085835900407024	1.419916921843105	2.633642640971206	3.3834852228830394	3.2037871914774185	2.0558527804638396	1.395050857224709	0.9481952305305585
2.3168034305753094	1.7057399489967182	0.0952676482867213	0.3355857596494397	3.8044945524726317	2.301816539980594	1.6704826338999985	0.8753089494749278	2.276511472600124	2.419261790176073	0.8208992481552396	1.9973228479233747	1.4969719471971281	2.5039263401759877	1.1635690320967806	0.9589199167160845	0.9553964523398939	1.207239110015468	2.6746682602893097	1.8780342708639524	1.3980048268466474	1.1858844315158545	2.0336705524194505	1.3890989755110827	2.619974212926632	3.4329229863696553	3.4241886984561782	2.1151241596060983	1.4232442246794146	0.9963401312793223
2.2861314446237477	1.5768311943525384	0.09637773832474954	0.3529062944531927	3.813234540672	2.119148442663225	1.7114064217882716	0.9182580861218643	2.2384327476419634	2.3689317747507204	0.7576821231837526	2.012092784710248	1.4194734642468099	2.5431403299929918	1.135425410675565	0.9241773823676059	0.9496852034032133	1.2790715876057082	2.595518878416667	1.852498630860715	1.3698328133836875	1.2371145938088537	1.9752866798948259	1.3525924013726223	2.5921099269893277	3.396194582552684	3.5575236725451873	2.104117825778659	1.3975513362763525	1.040175489073635
2.243648910053501	1.4408300987614413	0.1228699083375541	0.38608303063859073	3.781337079739585	1.9489434049169243	1.7095860877311662	0.9879864515232022	2.231492351570899	2.2969135072353355	0.6522983889211176	2.0647945153440377	1.369048342588885	2.655869731765364	1.1529158478504673	0.9128851479423524	1.0096464958758369	1.3623516773754678	2.543828992539415	1.8359267609853702	1.3472327933782042	1.2734528873339317	1.9196445494985515	1.3471670749229587	2.5747846917735457	3.3017046253023197	3.7189789028397278	2.0965983181025605	1.4387367145197056	1.0469611666981717
2.175547428541715	1.4169855108815155	0.16197320479505756	0.39041407670532846	3.7684764784371545	1.7531286218925857	1.6953636973201287	1.0152354565699655	2.195088099194738	2.205362327856873	0.6063097267694124	2.0995458926736896	1.3492200464643782	2.752156872870133	1.1567439876005625	0.8957367138702784	1.0379612137971672	1.4060830730348597	2.5871498093883423	1.8357600726313723	1.3155531385358035	1.32840677453601	1.8567671935506642	1.3176350405330877	2.4963742498678334	3.144096802423848	3.855550947938892	2.1395045332610527	1.4387744563865952	1.027335950372867
2.1552533613164337	1.4068273825975006	0.16463277820676644	0.3804083078772153	3.7709749497304133	1.6827809070477642	1.6442794173327084	1.0697983146026904	2.1226545911280352	2.150581704130415	0.5610305417929919	2.1394012542752585	1.3262809600463117	2.87576835792194	1.1671593728163656	0.8145264952117091	1.0497273062274561	1.3658215969909107	2.640490530413522	1.8087685645390579	1.3046587885613112	1.37307934997138	1.8176153044296939	1.2984092429649245	2.460317498721221	2.9799599344011978	3.8703751091953484	2.195737550762822	1.451646876251198	1.0024766082719103
2.1322242437202528	1.3663452281088966	0.171089119223829	0.36529349321044496	3.706853734972807	1.6302831344733868	1.638367204166725	1.0814323319083807	2.040354056705657	2.115894832106196	0.5717382773527259	2.1802709321047784	1.3253979885067322	3.0143466532182295	1.1477081552425656	0.7716484275228728	1.0049397557320536	1.4153140373605833	2.691902253591856	1.8073773401329725	1.2403506161367968	1.3820501142444481	1.7656557048966643	1.301276397256898	2.456039589206201	2.7997695761250467	3.8308020279839115	2.191370707775492	1.443500162475995	0.9891732918549876
2.131861354326095	1.3766337521690946	0.18001530456328307	0.3759238320823731	3.650283870019453	1.6453050393696096	1.5916801077375076	1.1149131744098857	1.9201924610164547	2.101643068024349	0.5523343379700155	2.2049763565514033	1.3593329961006786	3.116028505393874	1.0893396400817579	0.7280198919477257	1.013384602540755	1.4292082626483549	2.671336354917484	1.8372935131400372	1.2134049744395974	1.3685712363218896	1.714287174079103	1.2569213151952336	2.4183080692996635	2.6609949889258826	3.7770262417715705	2.226180651407128	1.512561542151968	0.9224515870080812
2.1545602164664404	1.361706196618764	0.1630692181587168	0.36544604077205906	3.5322483483229896	1.6900703843990101	1.5727357418009005	1.1245418558247857	1.8083754287984117	2.098067572993402	0.5527116486714059	2.223262033177753	1.354765214115052	3.212262697277109	1.0524324874245359	0.6538437917866593	0.9830103384223161	1.4248213286784515	2.6669190103183573	1.787952836875352	1.1111113907664234	1.3534781178925948	1.7089083964150464	1.2310835751271054	2.3762962533177063	2.5868205210067563	3.66718256988582	2.2083295477957288	1.579839795431972	0.872662492229489
2.127204491327321	1.3169502887101168	0.17243851272612573	0.32008321323955213	3.4213339359450194	1.7368364194879902	1.493370576014939	1.160624041230784	1.6175139453667178	2.0450507172118297	0.5542774405619364	2.2712564724303252	1.3302769381734756	3.2457006398027692	0.9911785358131573	0.5674240144998136	0.9401868350486403	1.4293835142805407	2.6648267430612758	1.7741038512757086	1.0340468918673273	1.340355670093191	1.7273974865438997	1.225267297842778	2.3619524286802447	2.514248312846852	3.5928309552617095	2.177854372316445	1.6476229024407882	0.8403160118572648
2.111730783131814	1.2626678437851553	0.21523378862605796	0.26810599368763977	3.276300940300234	1.7303936804040727	1.422516458813849	1.102216838955186	1.4587514684511151	1.907409110487946	0.5588750237306412	2.27338722384819	1.2978445779285124	3.200946328555671	0.9462063865720541	0.541662807800456	0.9403894547800047	1.4031264933524064	2.6238975207215263	1.7662436411645914	0.9742212779028406	1.3101203331666162	1.785515404323212	1.2457713404111883	2.3633467765933	2.499287353441407	3.459022856039872	2.1948102964425944	1.7107307115776507	0.8156969978069398
2.080082063406228	1.1968570530714029	0.24826365583915572	0.1844151351167806	3.091496570087635	1.7706804757923127	1.320626720250994	1.0284654262113526	1.3542622500156203	1.7681577692961299	0.5815383763385865	2.2687825423854826	1.2935790984479025	3.183072911525268	0.8736447725790504	0.4897020142933939	0.9639211343544692	1.3332507519645356	2.5594048942758	1.69852061016022	0.9481275525607096	1.2934826842036518	1.795347353372365	1.2548741444723563	2.3329509467128675	2.4566679567536744	3.3536617251085348	2.160976594151874	1.745291652775725	0.7560378264835677
2.0550051661802433	1.144420536626218	0.2690827074994632	0.09993845588313488	2.9475366119273803	1.7937001981349923	1.2406719321242738	0.9266131243095577	1.2300360214816632	1.6567086243564635	0.6287625647165068	2.2847666147153	1.2869475034661495	3.1538026836868664	0.859034463840645	0.4384582940660513	0.974918686606691	1.251824893435322	2.498109324763076	1.6418996699689654	0.966918185564545	1.2722484202340876	1.7937045069338002	1.3257430576667855	2.3396524083129657	2.479418025429849	3.2309004583799705	2.1925673907095176	1.7809812493935098	0.744453397248477
2.0025966929294983	1.117348759471248	0.3182308477449343	0.01887396543444068	2.844456025772268	1.8085513866046181	1.227328978424877	0.8103694806277971	1.1489273140648413	1.5658142030995121	0.677413310683311	2.2907302639025806	1.260928654870874	3.0331390447185216	0.8145474670858963	0.34975554003767734	0.9098610783970622	1.1881706163409662	2.4114628534530658	1.58934204699429	1.0100817455830602	1.2913004589598485	1.789964387444602	1.3368572355622839	2.3593886661717316	2.5098472967933425	3.066676167341803	2.220453835416799	1.7519917664433688	0.7428161309140294
1.954042287794767	1.0560436312778512	0.33879835535456576	-0.03569508919413976	2.7405513169965428	1.8415228500380298	1.245798648409178	0.7957910698690281	1.0661222494014015	1.4736287217621113	0.7195105404248324	2.319641713095022	1.2366522566380922	2.9128455411737826	0.8193559970354407	0.262591366611174	0.8532286108377228	1.059389823038221	2.260122390091374	1.4770568931200485	1.0688845751895417	1.3620469890165956	1.7930741732460913	1.3630921446126316	2.435226395967434	2.6056389044450614	2.9336711021291997	2.2173209988078337	1.7591468399919443	0.732052066770007
1.8922874546081498	1.0041601288411033	0.34138470382972946	-0.05150516683517529	2.61831687190275	1.8495674338997898	1.2916088065265043	0.761042474907313	1.0718761417637084	1.3921822513167732	0.7859675953233719	2.331207176493785	1.2389416883659683	2.764695655831017	0.8333516377440884	0.19853680740319565	0.8342798763093257	1.0317434548235132	2.113354074917771	1.4079190889393582	1.1083381182506702	1.4446502762313416	1.8017449261828353	1.3795444295933312	2.5405232306870023	2.7491127406970426	2.857853438951607	2.2175140309965093	1.7144635558127057	0.7148801992948931
1.8148265595851634	0.9826465247386771	0.2984086388401953	-0.05931260030631993	2.529678475314627	1.8273708765094079	1.323273524945062	0.7759070086344539	1.080656032617542	1.3084365632209531	0.7493907918010587	2.325978980215251	1.2184844079971522	2.6106913176188673	0.881030343361472	0.15486334090281606	0.8331202446796977	0.9272568641684208	1.9232607099846049	1.3495093656916235	1.1653474397412174	1.5173765695231622	1.7804879172774715	1.3381107586858139	2.615100856592087	2.8199543657354735	2.7262958169663167	2.2464496143969273	1.711742502232017	0.715896366249015
1.7390519952598595	0.9438140679526619	0.24846311182302983	-0.13359509713830958	2.4693926004452544	1.7725553147668063	1.351395512519568	0.8058672515666425	1.1342941626417855	1.1618976894711917	0.7252448077216551	2.28924708417139	1.1986264135327094	2.4923523531267033	0.9432901636398542	0.12242564158381715	0.8033048270023784	0.8605676927981942	1.8285553815257163	1.2596232479737752	1.2390709238594826	1.6393781149937408	1.7792246322372365	1.3157340361439192	2.7309170529098865	2.8381929176850877	2.6148895534256544	2.240519852178022	1.6907783418395543	0.7337381418673583
1.6726494365771987	0.9197532864242763	0.20978596263803082	-0.20002349298852934	2.421469497150477	1.6830751932708945	1.3375978500658574	0.8208941526529984	1.141428563307303	1.0241308247550618	0.6957138301055319	2.2274562749664204	1.1929212294534275	2.381405914564052	1.0676447249589205	0.14402648747653762	0.793568468888523	0.810025435584984	1.7185722691795007	1.235565177867476	1.353191966459358	1.7204271728959555	1.7463588034055726	1.2738974253854192	2.8280464813043342	2.804905481063301	2.5176636173458284	2.221192722978892	1.6522115547593876	0.782020148005594
1.6244265922558356	0.9254652160598102	0.1519669844288441	-0.20752513337660972	2.403148617353785	1.618437163455474	1.3493967927203852	0.8210307788455087	1.1983517589339585	0.9469549747751225	0.6414851584297606	2.1446176675966435	1.2060731614568758	2.3043128662652483	1.1685691813543926	0.21290923890551702	0.8157934785744401	0.7596617532012785	1.5909403382884377	1.158513601666905	1.4107381285548766	1.7213976569557694	1.7247525980137446	1.207048547016542	2.898856324979664	2.753892191851265	2.3823012381268174	2.198299455309207	1.6063882990299914	0.7888329696002094
1.572976904113037	0.9454387058806747	0.038231215138210414	-0.21240442005204158	2.387648772681497	1.5746390847718676	1.335578643388733	0.8833743995371928	1.2960938761199352	0.8821116204696985	0.6076060789021491	2.1077792339818897	1.2343783389683918	2.227579261720318	1.2648963667604611	0.33835638215386454	0.7540924860143179	0.7167030949712451	1.4713279589474932	1.0980648319613955	1.4399232317373776	1.729257911049213	1.6659823581622686	1.1481092009556355	2.955588445502008	2.645100714695915	2.334945248480339	2.1220645707161685	1.569430202766799	0.8242749332052854
1.5487194450783572	0.9804068604786998	-0.0827877904976991	-0.1782811499683414	2.4193677047882933	1.5580240800372493	1.364206307072432	0.952681005822521	1.3416340887580411	0.8567164088793788	0.5795491791143795	2.1233945979442383	1.2421548714434851	2.1377692359650844	1.3456477156680826	0.4835646320590731	0.70663197198047	0.673469953183052	1.3986543256459725	1.0576403665435448	1.4544421646677883	1.7297822512814054	1.615448862421033	1.0647103752541462	3.0188776407203175	2.570090362653235	2.2685293489220077	2.0492908524064903	1.6237682036957133	0.8605361282785502
1.5353382250081586	1.0160541774419252	-0.21633739700629723	-0.14653633997186755	2.4259793310613516	1.5491494873575378	1.3344798471791317	1.0516116853033226	1.383245116881056	0.8214399215312937	0.5313950196500347	2.124421679042435	1.2386123470738464	2.054780495499356	1.3738391092159639	0.6387590836844741	0.655019521955053	0.6341209769613567	1.3636916931980207	1.0382371033531925	1.4304333925104307	1.686995482160889	1.5802951945401253	0.971269362793528	3.0952392205235766	2.4737504102637464	2.2117492181162026	1.9734653593435145	1.7072529560695056	0.8504653375049014
1.5220956991758352	1.0470926195928985	-0.3433104861691377	-0.13275619503332964	2.4135680816855443	1.5336888146299286	1.2660381847756563	1.1195673753590867	1.3690094382856597	0.7998949826395979	0.4997479657703203	2.104352848234131	1.2284821103441506	2.0296545625002254	1.405379859644475	0.7858404674321335	0.6182038704664643	0.6370190558306337	1.2739896651105456	1.0457759420117259	1.4001982387992424	1.616664787247822	1.5072068516777186	0.913847128054762	3.1115072094826473	2.442138900516548	2.1982421349322165	1.905085310246782	1.8116207270367586	0.8168794735355117
1.518457667731523	1.06290491260834	-0.44376854165242	-0.10539356920663419	2.3745056949604626	1.5687655271815255	1.1609724804518997	1.1455293220706109	1.350803171755624	0.7853217230443159	0.45466884100206795	2.133527450136244	1.2096409515784001	2.033116117857991	1.4542077503088575	0.898739131872721	0.5488548672980432	0.6894766660343197	1.2039313658803765	1.0993166107084573	1.3910610420464424	1.5015487685951219	1.4806726305031606	0.8889640365042378	3.1209144339349937	2.282332945969881	2.1376201001761808	1.8273417420522182	1.9061880217786338	0.793794635414477
1.514862713085798	1.113309888345111	-0.4758958404834785	-0.07680434511410783	2.3250038001973516	1.559652539848192	1.027762802635846	1.1597067646557089	1.3246527719692003	0.7632215865653621	0.36269009109147365	2.170043325299031	1.1531498331739152	2.056821586164053	1.4598082359582276	1.015714427733601	0.471069607184843	0.7670594036190133	1.1475647184521813	1.1160676359338058	1.4025001095196594	1.3618493763972972	1.432256825598124	0.8708647271038835	3.1167331801161287	2.1298954852287864	2.051690666000939	1.7897990224805937	1.9937465811133968	0.7849181163452611
1.5282876626333501	1.1553342808249865	-0.5232817515918667	-0.046536655346417544	2.2825405092641313	1.5657568877969852	0.9244134989396375	1.1491113044220693	1.294692666106951	0.7805071894954658	0.32045742866746296	2.2311801803822044	1.1183730771092546	2.085370380859059	1.4957742777201475	1.0644936259944902	0.3771682464934393	0.8484999343778984	1.1466461768442315	1.1380704986615826	1.4333599614969044	1.2219663135747858	1.4391784549047717	0.9043991142218406	3.062336308944104	2.0230746034094906	2.046767287507221	1.784538749544468	2.0353595033398255	0.805855879028847
1.5432619364680011	1.2020244635373383	-0.5556122441572909	0.03171609249704525	2.212605687422656	1.5606167644759181	0.8617536332352482	1.1369258321219726	1.307276348262388	0.8130398497431102	0.26797037376826044	2.3420690991594144	1.0552680940752175	2.066729200116417	1.5315640934148138	1.1155418359796057	0.26934625338537094	0.930555444746257	1.1317052117032027	1.2064967605887784	1.41687180512839	1.068265521743248	1.4104029891146959	0.9515453583948703	3.0161157936986953	1.9384340583015576	2.0103171518516003	1.8294324381138605	2.0470723413145753	0.8251845899918955
1.5522923998809008	1.263695719284708	-0.5657854523519321	0.09524571973028462	2.1481978010521097	1.5742953706301237	0.8620629351241718	1.1152987968880224	1.3553652371123746	0.866752395184325	0.1932342001885709	2.4369415424746452	0.985932222019156	2.0412606245587086	1.5318310865227307	1.1702865253270687	0.14324250341823333	1.0157784010722182	1.1216478160327479	1.279849332900484	1.4445784759450535	0.9970395083065429	1.41540011124857	1.016277732966366	2.9554118400324896	1.9052832622969835	1.9295445258808819	1.9307819184934025	2.051659424805998	0.7967895411062239
1.5275676228494275	1.3242269676598462	-0.5962574260816262	0.14436939663787846	2.0468447026978964	1.5928065063657153	0.8335941696645082	1.1052305355493943	1.384149485859464	0.8927902592663987	0.12375476301927235	2.4847381262384163	0.8951231204131955	2.021989653556093	1.6005003337953447	1.2415099350907801	0.02943994387518638	1.0765587395042355	1.1757456233602013	1.3386487652085364	1.4588217175941296	0.9862035476237013	1.4506459209310036	1.1138605470419631	2.9027404520288655	1.8707696246581282	1.8827443943296494	2.0395955045613574	2.045700453386446	0.8602570555170322
1.5133803445026366	1.3625888103741652	-0.5882758205654177	0.207710948785286	1.952420200855439	1.6200215183544227	0.8079750789585296	1.0812155120811378	1.3604838827233334	0.9478392284933637	0.0237511277086914	2.5078194664246043	0.8455698888247254	2.060830962313841	1.6197312687850782	1.228118697847584	-0.037041560601235875	1.1361992212559282	1.2317361464433376	1.3986103985886487	1.5202227103090995	0.9870497660793539	1.464533156313209	1.1794521830669185	2.9085386005179825	1.9388439801531945	1.7485547900175966	2.196692214487481	2.058143053182645	0.9031004429078138
1.4843566987757986	1.3860625985387562	-0.5790271832068836	0.2617733530001253	1.8674139102966205	1.59093470910929	0.7948484866773949	1.0656029994522482	1.3872228025447595	0.9606053876491452	-0.08465289793416629	2.522761238003241	0.8220678637242964	2.1124839461742235	1.6900651092712669	1.1906699860158623	-0.12312917683923438	1.2115710043135528	1.2119364045940295	1.429095436006035	1.6290280614559034	0.963469003799022	1.5001208330206208	1.2705099288244672	2.90152032302493	1.904320837080098	1.7082080852781545	2.388678763543274	2.0281501638020605	0.9587953350186555
1.4502803403783218	1.3814681649525302	-0.546152727724782	0.28792173855573877	1.792977178800239	1.534864438663417	0.8181440656168233	1.0449531385082063	1.4230521388666266	0.9870935034330799	-0.17544107576508333	2.5188689344915294	0.8418558232975476	2.1875710335803076	1.728301919454	1.1841628951278398	-0.17152244903791553	1.3019956422690322	1.1437847292544894	1.4270065215642393	1.6757731844721515	0.9659767443083591	1.4791554319757663	1.2988329540540748	2.8441098227092003	1.8802584243890479	1.7344825141073656	2.5769720411462407	1.9659435944406394	1.018292146353945
1.4337212273941735	1.3547251380606409	-0.544660512808937	0.3141678111174648	1.723203172741632	1.4833974282995153	0.8214314600065293	1.0578940150466014	1.4340388319823607	0.9926703052140283	-0.2599335821900815	2.5129219778268768	0.8802243054592036	2.246788628340187	1.7608055436355161	1.2198319780155666	-0.2207019464286236	1.3252022188659178	1.164849506682356	1.3994521516893108	1.7075825051040148	0.8843566708006826	1.5094308197054491	1.3052287004604906	2.8543553265016586	1.7938403630780777	1.7102879177877401	2.7550474426833698	1.921023057299185	1.136614242319737
1.4304630549919477	1.3140140476653184	-0.5521640797095488	0.31462312726951824	1.756412331103009	1.3948902763707764	0.854370861977016	1.0142033347895916	1.470551324726768	1.0160314849933076	-0.2891784404443569	2.490564307592286	0.8886759210943269	2.298340295901673	1.7496300508043308	1.2401838656217645	-0.19420322679787386	1.3891794104167163	1.1586996922301842	1.3243357303131358	1.6959792346918046	0.7980242031137483	1.5249781781140055	1.2812333065988082	2.8191195521322663	1.7829839689957574	1.705814967207641	2.9495958962855484	1.847326436281192	1.1945777594324194
1.421987694869932	1.2485553680214543	-0.6151274266548047	0.27393064095895625	1.7708284172385753	1.3496057861100286	0.8835991409603695	1.0188902072196095	1.4254204144647633	1.0624615759032903	-0.3000102038291069	2.4726016803744515	0.9358359983945489	2.3010015034108715	1.753563820034497	1.3294191118316074	-0.18766381392177656	1.3964967147015412	1.1420202102209158	1.2691831252069634	1.7503994817974236	0.732395597427399	1.527793214857205	1.2395964427701047	2.800265724980992	1.7305864509223987	1.7861257207513923	3.064386482056647	1.8269837629165824	1.2425652125589148
1.4061006452116191	1.190564925943146	-0.6463343645371524	0.2097383624458123	1.771188271686037	1.321590422054538	0.8846074950990573	0.9990808943729663	1.3549558164407878	1.0732918784311445	-0.32332743493215715	2.4188105171608827	0.9483895310112335	2.2928732887783183	1.7311199441258331	1.4292173756936777	-0.10070255799417996	1.4086671411084348	1.1436541137263012	1.1784090803291742	1.7117572587927934	0.6946758340882577	1.4975743686875493	1.1596496856157976	2.7893722700402335	1.7453442316709453	1.8041195646544899	3.19990674208357	1.8384986972008985	1.2596490983027047
1.3982286866092064	1.1448066270514634	-0.6668053900960642	0.1164548442446605	1.7961953589884225	1.28886320858203	0.8910083952559414	0.9585029151974895	1.2353995387453756	1.0744953707620595	-0.3134118617643852	2.318509567295577	0.9450797175142245	2.2784644818684607	1.753049473470736	1.5087487564026922	-0.04977881294095603	1.3579520776346508	1.0343144037967131	1.0763782615396817	1.6711954973721905	0.662327981890946	1.4499532868206713	1.069256732271659	2.783988786420425	1.7748021664729527	1.8116905258171883	3.2697202447143376	1.8365811274596737	1.2693383619980716
1.3577596660335243	1.0879778541844272	-0.7245011624314205	0.0072388189482539885	1.8811466458881725	1.2544317204757216	0.8359031907125141	0.8977621771556155	1.095226233098561	1.0659157625183215	-0.3099665018421048	2.2453673517467263	0.9311995112941449	2.2787490839342044	1.7423028681767216	1.477174459457751	-0.03423368567058586	1.3177388820045774	0.9731258664529212	0.9827677442003644	1.6475678456894691	0.5859391872316091	1.4101647816164329	0.9781067109546069	2.8143744734191625	1.7829893158025176	1.8404788474974416	3.2590165806933107	1.8699140113194503	1.2272085902104606
1.3234199517537761	0.991021586350327	-0.7285902221252734	-0.0925260090350137	1.9576269031587425	1.1992165530218664	0.830472169338184	0.7836238638968447	0.9832903139186735	1.0717707273180896	-0.25920908861912495	2.1660135539539085	0.9504497979369193	2.2610518248908265	1.6670612378778074	1.3928530778141832	-0.02790245067309749	1.2510403053589205	0.9019156108283187	0.9189999831138582	1.6761421866487063	0.4824095722761467	1.3347048344306685	0.8722720893370994	2.830649025419331	1.7790540660268088	1.831317610465978	3.2576566076903126	1.910059270004601	1.1597461887693532
1.2717798282638904	0.948772930125094	-0.7212676847543538	-0.15442574951006355	2.0762586085835792	1.1500163830485408	0.8021533078634588	0.6947851573293858	0.901387902949119	0.9901742779180169	-0.19285073325796404	2.100619614643937	0.899579156854079	2.2559727726406322	1.646104136711242	1.337849124884636	0.02473471958974214	1.2208193370479044	0.8456360404189157	0.8556736460340622	1.6351823391361542	0.3925922121095941	1.238928143541471	0.8098501041959146	2.8254069455031567	1.754148046046884	1.8535654822779144	3.171701881741797	1.9829660122581436	1.0419955269059182
1.2397593753468605	0.9305952492348537	-0.7125467915355068	-0.21529325300546995	2.1929176404052306	1.1322713800514614	0.7722094871919977	0.5964182589016627	0.8242403198281817	0.9084781942484899	-0.12167795987539762	2.0328460089463185	0.8002203730349748	2.2490537349421422	1.5800076838602461	1.2914561230583765	0.07876597423870085	1.13957412250879	0.8916870846278784	0.7912779177413574	1.5078790118841625	0.27037971819878087	1.138599857070094	0.7574363709663695	2.856397028922914	1.744659246315964	1.7748244812018963	3.0553238832287763	2.079020027933708	0.875503357465514
1.2041191333570411	0.9122761292779396	-0.6913886056855014	-0.2663569343682053	2.331194508638728	1.1443595478705817	0.7156468661390013	0.4948540105557437	0.763478790618472	0.8297112292318982	-0.08797917213633477	1.9087616510313339	0.6623206527835378	2.1779750054315854	1.530120844388121	1.2060351480959504	0.11011089298045743	1.0185824710784768	0.8887996348728026	0.7308360741447398	1.4472966102045395	0.1859967050629774	1.0930723835231073	0.7221645293804448	2.891240810746788	1.698617715074636	1.721140123224684	2.9363577371225715	2.178270207498632	0.7231419231865783
1.1782318701746055	0.885965064941028	-0.6603284674072849	-0.26119413002069536	2.491409446451696	1.151139537445348	0.7187323898289899	0.35658503658751955	0.7188949969719218	0.7264769209504391	-0.039750786057938206	1.8436441202578273	0.5160665678787962	2.0969988445112673	1.47064666989572	1.1492169572664868	0.193657425355538	0.9660203996156774	0.828800545417646	0.6559200481858366	1.3656295816944168	0.18283490315417794	1.0730336358231412	0.7287648392286066	2.9422744216766703	1.6915730595318563	1.670912775508563	2.8281319953029107	2.2112663721814103	0.5356790656158192
1.1691113370919328	0.9030142064914692	-0.6536128882566612	-0.25688379465759803	2.549337155971702	1.134877752221438	0.6523519072184215	0.2845553118782869	0.6488737704235613	0.6536248414488248	-0.054488760647347076	1.7664426759709806	0.39918409684454487	1.9829589495059359	1.3776369932858379	1.1096838148087897	0.19583015564198644	0.910624581367545	0.7953351539316976	0.6084553316015507	1.2835347772620485	0.18234026543224893	0.9949314177720371	0.7426779370916508	3.0463051861046244	1.6665025361306007	1.6523918446331627	2.750124247103906	2.204033371643619	0.4598414583347992
1.1633057268302305	0.8854252179327913	-0.6263228505919821	-0.22457359157540627	2.580713480541083	1.1162911058347946	0.6048488334311872	0.27276981770698744	0.5944123629754798	0.5069423723881312	-0.11638639112947616	1.7116715634878132	0.2753364129754668	1.906661666911528	1.2956159674117398	1.0506676516909388	0.21304373765790402	0.9309117604708448	0.7689471890286619	0.5395128436916121	1.1133922362396695	0.19699936350749794	0.9500316602479438	0.755820057583692	3.086199526372661	1.6168245822025114	1.6324144555785929	2.7084456233567815	2.1360778865340704	0.3807279328458084
1.1678978440953707	0.8355346046877395	-0.5704696668434741	-0.21363873237070438	2.621634338356879	1.0806319042730734	0.5494031469699692	0.2872863506611773	0.6006813138769624	0.39255000316577116	-0.1465878793245183	1.646523102451789	0.22012959263261744	1.887888622242182	1.2139813649622213	1.089424824926383	0.22784053619473194	0.9381130663586952	0.6577171821494685	0.488254420222879	1.0690313883707872	0.2524612242524396	0.8988646896212196	0.7215905894993376	3.184758504446047	1.5350919276557438	1.6288788042481261	2.624990401821151	2.061179312433244	0.3081021940800214
1.2090332496916198	0.7683657440887511	-0.5478181119651906	-0.19299563503627631	2.6231348195309465	1.0506204507565822	0.47950241911308933	0.31982467044333796	0.601400313831282	0.3342053381797305	-0.19287344793243083	1.5996416616932945	0.18877856224247594	1.8552123339031983	1.1027630768732388	1.1145412121311917	0.24324115163674764	0.9953328183201198	0.6757953387730806	0.4359113219276157	1.0645651896131683	0.2708767806154242	0.8998923848280078	0.6841441173199609	3.204414812531451	1.4696862228237937	1.615291801278189	2.5480603680773517	1.9993245075586195	0.24999614908175632
1.274334739295243	0.7280284266023571	-0.5142416719675278	-0.15128783613164462	2.6094398406884163	1.0314092255860405	0.3723367148611257	0.3632351680012144	0.6143369483088159	0.218143708731861	-0.1787323750710025	1.5355575944531075	0.20725225945887296	1.8692296220499844	1.0109615042665756	1.2359227138206887	0.3178850479846325	1.0178785175634313	0.6611597478993425	0.3232124484822317	1.0094396575592564	0.2735166669867473	0.907187293137427	0.6786886287221857	3.1948632011749707	1.4332542697372088	1.615592299673364	2.505084754639547	1.8933162834537043	0.2398435485235773
1.3681449110789583	0.6924958324376559	-0.5071009073047608	-0.1570928547651588	2.580059030224715	1.0143473164242025	0.2524667240867965	0.42301754260577173	0.5692657181187022	0.1985605808268466	-0.16150058583445767	1.582003065797071	0.2048320663835189	1.8806814185880374	0.9493519157122456	1.356295698391122	0.3902652625457065	1.0833914024864997	0.5837881884936993	0.24477666633258552	0.9307101045038809	0.2924868722658658	0.8915148103506624	0.6600662734470226	3.1913489909875965	1.4331924844146429	1.6309183571855925	2.435675394929482	1.783217528947312	0.1597324852831306
1.46962684857044	0.6313566084467904	-0.5273343343382251	-0.17011751520373103	2.5369767150606277	1.0257533789664532	0.19640563179940995	0.4500878445529114	0.5267941199203856	0.25030049005687904	-0.12570929187058083	1.6041452061071357	0.2689131496320689	1.8176845731411901	0.909483422003196	1.479712449558706	0.452529143835853	1.1140575538345532	0.5660819233045108	0.1594446499073966	0.8645175367278283	0.29261841195417315	0.9113111622886609	0.6315552161025908	3.1631129982681645	1.4714589863097103	1.654883110594406	2.4134895231657287	1.6393156989314446	0.13654962657037634
1.552203472398969	0.553543459937015	-0.5428192007403855	-0.1614987832548594	2.5044658234897925	1.0478172414060951	0.09925170989673429	0.4596115812112462	0.44998261427069275	0.32744553334142745	-0.10259202593521988	1.6375680550181841	0.3657839217786525	1.7231091174479238	0.9468444098637361	1.5828781041145312	0.47805518769883193	1.1756074946041188	0.48869947927151847	0.12776739827941838	0.8656075776401815	0.341205657007455	0.9581762625566588	0.5854828508741374	3.1546717341372714	1.5772413994381949	1.7079756146047806	2.3985088256953064	1.465467465684499	0.18079442375744667
1.6498243744286047	0.4852921020247368	-0.5792441956889763	-0.14750163211099934	2.4632932540138555	1.0403642717086652	0.06113192601473503	0.4887961239852346	0.39015118330725457	0.40463774585188556	-0.09125322159532695	1.778895788808337	0.47107708107475743	1.677891500512406	0.9693042098146218	1.6783648206783046	0.47732656512370175	1.2278477112715076	0.4258975982739999	0.13049628518282566	0.9052828855561861	0.33059034354370953	0.9761365843926667	0.5658673908287005	3.18855611868079	1.7094330575628292	1.7035690677764326	2.337123423338696	1.2344248472951935	0.210408998946163
1.7064563972450635	0.44904589892334157	-0.5848065542210367	-0.23444662577759826	2.4168282138170847	1.0293231773131626	-0.024601760667363127	0.518655184331376	0.33921433066979684	0.47247820794567713	-0.029148070227433476	1.87862624716499	0.5645762760424424	1.6518511751875598	1.0435012229437937	1.663957780220061	0.4184971135444838	1.2381418479318798	0.38189044520056753	0.19189624050948884	0.962281906493365	0.33297442462256477	1.011583430732974	0.513326833156169	3.188970186909998	1.8312819715079314	1.7309630129672435	2.2737989514130588	1.0311308852932608	0.27797958579748344
1.7588576910293774	0.3965155145089825	-0.5125081426339333	-0.2897485382343262	2.364342603615885	1.0268822365846386	-0.06553634164255215	0.5413920598682525	0.3236595923605744	0.4730926491779166	0.036135709958596364	1.9389721712495045	0.6720013772130031	1.6507193855772773	1.1423842171264442	1.6560966898284193	0.41707422784991666	1.1847724276261375	0.3082752916333605	0.2569532736791922	1.0687756922812874	0.33982721806178595	1.085326713332361	0.4581063768888461	3.142252670461519	1.930653503921644	1.750540163733771	2.192658366605088	0.9193196273322805	0.32064323728058797
1.7696445456367904	0.3625607941844836	-0.44800383700910196	-0.29564240761118826	2.3133854425509903	1.0170271080640583	-0.10320301574607678	0.4745868019552182	0.34824606669519137	0.5135733239912746	0.12056078516378681	1.992397571834892	0.7261479437706915	1.6248541999851962	1.263301839332661	1.5881253075720556	0.39098883225970493	1.082766867117189	0.26041377107535146	0.3396477816642875	1.1795955287095257	0.31304888962560296	1.1213635813222105	0.4766751559434749	3.0988763385714932	2.0422415392396136	1.7192550840045837	2.0773720788388994	0.87665021573622	0.3674272867405592
1.7949280156923635	0.34074817175491434	-0.3865358525590532	-0.28666579561578104	2.2716082989580086	0.9920044904162	-0.10717222342727883	0.4170716301104285	0.3607406723508582	0.5327414078463033	0.20135184509600196	2.056723189696644	0.6709687384513945	1.5619459426589921	1.3569856337299282	1.4250764444763306	0.32551638415119816	0.9884735885698553	0.2744815472223846	0.4296005285496756	1.2164012236400352	0.29926086312683886	1.1450136594024243	0.5285289155721967	2.977636087107104	2.127937959864812	1.713176065406016	1.9754400028204224	0.7698001615407122	0.37731487146093573
1.760330819639242	0.3394169030862158	-0.34969041969718984	-0.27126264315717946	2.232377172194091	0.9589224225095213	-0.12881621022864753	0.3458364164119875	0.39128988972553086	0.4828954976342309	0.2808597635220529	2.1094195198084065	0.6523964161508824	1.548412834412961	1.450494263662757	1.3187134081330343	0.2652761737441277	0.8835459155778139	0.24778457984294158	0.5032331003568505	1.2247567901666343	0.2985292114964862	1.1711468543271608	0.5639321355798529	2.8698566329325845	2.203539431099345	1.687652882564743	1.9590153545972455	0.6581574689160569	0.4234381447397701
1.6910624137608816	0.31134617535794085	-0.31219814616153124	-0.26881558684734574	2.1504366364292595	0.9401601929473721	-0.10296972017431652	0.282543837709283	0.43368149060250677	0.4264030711029149	0.3239278317559426	2.2005484194459384	0.5729229049430812	1.4954417204126678	1.573794653386747	1.1698026071188257	0.21608303362836603	0.787523251415997	0.22408874610421897	0.6036145817488858	1.2749265442204698	0.3102435178399586	1.1587469760934446	0.6153693911420481	2.788464183808453	2.2566213404380435	1.657555602662272	1.9022808033122096	0.6084772772938609	0.4827015557198072
1.5989246007804965	0.3158303034618387	-0.2590046669738725	-0.2764123094371825	2.045658394966302	0.9133039896263242	-0.07628399390950555	0.28019743135965414	0.47893785322574145	0.30273849593121704	0.3094484147894896	2.225510614167112	0.4870152262252785	1.4456816712221152	1.6602117765168471	1.022443744549124	0.2039566721994172	0.7341903235789254	0.23252916991183112	0.6797970698057016	1.263961302202206	0.30818798289503146	1.1816892376073942	0.6484349620217047	2.7155565535424957	2.298923493257988	1.6605960070631585	1.8380611519013228	0.5403868408991109	0.5725043388385282
1.5023502038850212	0.3071088223223236	-0.1736449376605514	-0.26195094657472795	1.8782662254572826	0.8713631079524143	-0.11026293004754742	0.2923220159000454	0.49826470330583905	0.17079962605075766	0.2851969357784633	2.2439656708024858	0.38989817948663136	1.4302877033154535	1.725220617284102	0.9390847347500569	0.18702251340405926	0.7072588189987619	0.17652473869374918	0.7601533696029521	1.270102249754568	0.32227121597538766	1.1697929980842896	0.6391593722184524	2.6547183558538516	2.2942575132250154	1.7478831185621335	1.7632912124984788	0.4059266500402944	0.6058139074224561
1.4041429352515877	0.28038157884099774	-0.08285126230986124	-0.2802217103582705	1.6933935295129359	0.8148782133123245	-0.04416681529640775	0.30639104857152094	0.48845605577172624	0.0303672486906006	0.23034194734647961	2.2493121876090623	0.31902623836768895	1.4476204273336573	1.729947403816908	0.8732840019221418	0.24726221852501667	0.6741215255841337	0.16560382925360906	0.8251415110762105	1.2732899680646792	0.31870570239648466	1.1504908612635651	0.6060511883103947	2.5294442206752286	2.287827681050726	1.8022803610300275	1.678571134425026	0.30465081882913575	0.6335124710062601
1.3549099400033562	0.26656938288800724	-0.005789286629828347	-0.3050933494619043	1.5083949218025932	0.7548008975473904	-0.01700716133721373	0.3232272566637616	0.4832692128139978	-0.12740675916105718	0.2028106214072462	2.2194423912351295	0.25054674232290675	1.440587345158018	1.7509857175988035	0.8238800209306592	0.3204872714672399	0.6618026212291125	0.21213379706592686	0.9284111798761666	1.2235164823580804	0.3615694555742131	1.1743660585179607	0.5713880542667298	2.3677845856550457	2.229086473800886	1.8738041834582113	1.608500333299866	0.1971739667400085	0.6429329338229851
1.3543917130627778	0.23746525801493332	0.033042854608918516	-0.26452983974253585	1.3454736175103965	0.7074225265897383	0.014359098247331465	0.37087762139137803	0.5169148144934279	-0.24473473562604134	0.1321917439359405	2.1466949047507873	0.21666403926795094	1.3990033685502508	1.7155833869315316	0.8568392832871512	0.4204621712384367	0.6833106050832736	0.24508035464824038	0.9660707426243722	1.1709115563049404	0.4300585948509818	1.1330676842478142	0.5577820278796498	2.2074799203013358	2.2104682985712785	1.9166181718295294	1.5367541760670673	0.14137161995351671	0.5927429144190479
1.3362410429065885	0.20078836658438598	0.03956538222534269	-0.20916501966395834	1.202206332548236	0.7185308429545555	0.019018214035217376	0.35707639585811923	0.5464583487220571	-0.2964501495836623	0.06598464549701219	2.0759377561116104	0.16700974467193833	1.3444376683783845	1.7035517114302265	0.8626274793714579	0.4890396025121123	0.71373234467381	0.3033191579804593	1.0284408149364936	1.086808143965706	0.49012919407610045	1.0845508374808777	0.5247645880874053	2.0682688690332625	2.1692325366552287	1.9851311665712115	1.4388728601166978	0.14024769030419085	0.5346709347883366
1.3568330579887644	0.16466899567428048	0.05079869952072717	-0.24405777906264087	1.1217266566776347	0.7361792333814832	0.012470507909083536	0.35614080345288757	0.5307019816744105	-0.37489815810017635	0.006485123899727751	1.9964661287472978	0.16667818708579102	1.302180625704583	1.665477326478155	0.8920608784465509	0.6322301076807727	0.7203332365887367	0.3829486728594956	1.078802399651845	1.0536494508425645	0.5548388404653377	1.0487443239948424	0.447435432829428	1.9212537055967918	2.134817517896622	2.0495228577909783	1.3652626884287171	0.07669740760760632	0.4472249662336414
1.3503767596308285	0.15462168256292413	0.011721873331330578	-0.22687470129018364	1.0264412077309513	0.7628456536464364	-0.0035240474118994197	0.304039691997526	0.5425486829618954	-0.44543335970285175	-0.06479732619553494	1.955990689025737	0.19940456089611752	1.23274332206157	1.6852815269878694	0.9132433809948802	0.7419934100354778	0.7308358568544819	0.4506595207914021	1.092271834484213	1.0403368944860811	0.5908564681143119	1.0431514213488309	0.3905152685348105	1.8338936621952218	2.0852318260896325	2.0716619172159474	1.2636137457262588	0.050580292905167655	0.3737155054535848
1.334630231710937	0.111265766569185	0.03694597979524119	-0.1978188613951817	0.9199726292436002	0.8144006457054708	-0.014144544872827975	0.2585851972965586	0.5303963061426623	-0.4367050374972557	-0.15171369747516975	1.8897621235843445	0.18010050696029578	1.1901696023128265	1.6470218923446178	0.8971902900190081	0.9116942564154897	0.7257933563765306	0.4796422599141299	1.1478570905258325	1.0811707116985942	0.6141553596339856	1.0056355727379032	0.3619768056409098	1.7542255029592926	2.037171162388658	2.125699200967918	1.139011176346477	0.06767870882601688	0.26633282619768817
1.3393682226803838	0.09912277671617734	0.0289279585344702	-0.12225157104486409	0.8606586410619979	0.8330291537370321	0.0026090242918943296	0.22097982785304832	0.5076386208494739	-0.4080034662917642	-0.2583630382756042	1.8027366387741186	0.16027894836962514	1.122749969486525	1.5502079620479727	0.9004775336569436	1.0581918591945698	0.7363784358270651	0.48820180992106144	1.2067705727603046	1.0886143762946254	0.6500729686259524	1.008004035863482	0.30575770223567134	1.6206498367611317	1.9495168005367383	2.160039901825237	1.0559296557972624	0.03723092386069573	0.1119420810048567
1.344373452970762	0.06921537988246088	0.01116319548113644	0.0024067928212164634	0.8373445943536886	0.865933870469577	-0.030043461451419885	0.14777293978950817	0.5316147496322138	-0.41031294155620623	-0.3337087539669728	1.7520979075545842	0.14250130045473516	1.0414199652107656	1.5150397148013601	0.891643142276825	1.1089241008109183	0.694387141525963	0.4690424469807846	1.2791428697935106	1.132428083005167	0.6546592786800125	1.000248942079398	0.32884375400435595	1.520972755140863	1.883249071637072	2.1498530062287933	0.9700703962212117	0.023886248438511837	-0.015137043880659201
1.3222941461494895	0.06723077315863321	-0.02465883692429267	0.04852934735465535	0.8774885954050535	0.893641146506201	-0.016828006088013242	0.07375990768791511	0.6227308409969792	-0.33455702069018184	-0.407013998095747	1.6973493790726202	0.09680833887768711	0.9755679348181399	1.4878855072035189	0.8639122609632335	1.1457058981299277	0.6308567005581072	0.46237017041586165	1.3251724042672768	1.1337792732411582	0.6709095826622021	1.0110227269293721	0.36939933885533627	1.4025948069916852	1.8190778850771512	2.043956924218214	0.8787287075702007	0.04066884144597299	-0.11644986538190197
1.3110881086043107	0.07698396097001818	-0.08017173237066952	0.14792375482347828	0.8901364910320104	0.8851300391356791	-0.03375361505945027	0.020545985795008465	0.7682213334810333	-0.2322871425265066	-0.4101113673043896	1.629237013356954	0.0054200753171006364	0.8767952350640682	1.4982048173645846	0.8510765885387869	1.1106269150121584	0.574913557981764	0.445539513026747	1.3356423722088606	1.1088367862166884	0.7219839583197414	1.0162271681166792	0.4274172322637745	1.295415990405558	1.7049455420577277	1.9331017875214687	0.8098843898166559	-0.02687881289410803	-0.1639571662395272
1.255191654757665	0.07984531151560907	-0.11857985969625759	0.22676429433302783	0.8978683786938383	0.8938584012192463	-0.006419123085822809	-0.03372876917959817	0.899560432902342	-0.1364671482032536	-0.38960966286968646	1.5891013155665372	-0.09734061344834144	0.8242879358793246	1.5274891310102812	0.8578988030781003	1.0469790550581557	0.5580518428920401	0.400986919182827	1.2703217775087914	1.0988997817905664	0.7607814984598498	1.0032723449419574	0.5216066102077638	1.2015858027705524	1.6769490677702492	1.8542107290553496	0.774072661611884	0.004463653634690317	-0.14786903594010878
1.1735405620539308	0.10453976554721098	-0.15303798476122085	0.31017528469500527	0.8716653347128865	0.8935413021106011	0.026480554328654916	-0.07815901295693342	0.928394365752889	-0.020109639065589612	-0.3779748074378965	1.5534151569696928	-0.23853981926663073	0.733455180636354	1.5621578941325402	0.8228047145984128	0.9643470905478365	0.5409399474758683	0.35924679210557897	1.2277733053640925	1.0871722988230306	0.729910891517857	1.000945764453436	0.5617181347292425	1.1683648820179267	1.60827468173873	1.7756667782035713	0.7545015303954065	-0.03382987461365598	-0.1038779813410865
1.0905884521310507	0.12791322966511048	-0.18557197707567122	0.34337121249498775	0.9344193822497602	0.8462499052789711	0.10561836573745875	-0.0687228952698826	0.9044256895856678	0.0197435044911144	-0.3741636842324171	1.5217047644977024	-0.37408836183865396	0.7251767735004123	1.5372144743964775	0.8264186182062799	0.8843896054343012	0.5083431438893056	0.25725468939776663	1.1293292874994167	1.0389832805904757	0.7128683185374316	1.0114436474317965	0.617323639695864	1.133120158047038	1.581931558919518	1.7266433421430143	0.734155062940727	-0.12116061966773573	-0.09439705233950506
1.024501757337424	0.14262645618410635	-0.24478511436030237	0.39248089827305255	0.9956911277880215	0.8062470922939047	0.1785358613232353	-0.037372629335635565	0.8959130873788872	0.12925825978834818	-0.3764062593734766	1.505480123459416	-0.45088422195938727	0.7637665734558751	1.5209406340473126	0.8425136042340583	0.7769485980555307	0.5222137305848287	0.12393856422446062	1.0308007711062601	0.958323646199797	0.6535402820688853	1.0397903397250006	0.6363986216617425	1.1252821567209756	1.5200635984851174	1.7101913746863104	0.7052874082090012	-0.19359157007293284	-0.05813730578436514
0.977691283759554	0.150611587703355	-0.21940248793077557	0.35443744325110604	1.0203295041215694	0.7587644462980715	0.19476831426831567	0.03236514149199776	0.820406996058893	0.1985380603426005	-0.37564807395273564	1.4705176348141689	-0.4990834973650145	0.8351166677267932	1.4881816943888422	0.9020932254413072	0.6871208540081615	0.599131640600268	0.04372309357313801	0.941402713194994	0.9059732044063509	0.5801211322621576	1.100929566235019	0.6162856611945986	1.1044081061920363	1.466412373044356	1.6903610380378908	0.716092370390671	-0.192491462164123	-0.005408726877065612
0.9684584899290481	0.19928947775571104	-0.24535355757546698	0.2854808635241943	1.1034900490124921	0.6643497455795742	0.21444351209949347	0.07844088935093627	0.7343160850428451	0.21580793718819957	-0.3490538946560867	1.4722404013407322	-0.5184548734481417	0.8834786538180042	1.459364485981649	0.9208087773245209	0.5949071489346037	0.7077944807854399	-0.01854241717668368	0.8331457842522795	0.7713492132838469	0.5186423915811074	1.138889370798752	0.624803405148777	1.07343687659943	1.3613452200789093	1.666716289845607	0.6417431361869532	-0.17173388544851664	0.04961274915752347
0.9486617671872117	0.253705716392391	-0.23792559378247366	0.17113346488205833	1.179688762129867	0.6111515793984409	0.17480969796961335	0.09917985433357156	0.6700634194968601	0.30549677848103207	-0.3141629666694442	1.45863403157237	-0.5045243351907533	0.9215353976682193	1.4816740691342434	0.9761806781012397	0.47162643248150965	0.7966251753628174	-0.05478338863662108	0.7026181830379677	0.6366834746244545	0.43471946426753927	1.152772941450215	0.6751723936567192	1.0498424455357995	1.2841747224596203	1.6822386303521306	0.593155418032272	-0.10318685604946347	0.1642944482656017
0.9370233299592451	0.2618424128262102	-0.227890629896392	0.08618719097160296	1.2207606003284774	0.5764012546020406	0.16794169699566047	0.1478974874345637	0.5950730136821082	0.37935972383359157	-0.28050965579955406	1.4146197770535824	-0.4644372499903132	0.981234117566073	1.4932195305463793	1.018678654449598	0.42136107523369093	0.897810765149196	-0.07830688244231802	0.5342825233008082	0.4855043735365408	0.4260402695339902	1.1168282152618911	0.6623579048799019	1.015908951545673	1.2047635919992865	1.6882049940204222	0.5995460664708476	-0.04102600128320096	0.25292687912266565
0.9542597929672375	0.22414614073494937	-0.23732862475501298	0.017234643901522916	1.2477883729025565	0.5333375112966883	0.14615488167744212	0.16318798796842543	0.45265353112140233	0.42041635972121016	-0.2835116994078205	1.398781518818489	-0.37784974524326687	0.9974829099242262	1.5405505612419224	1.057667161232521	0.3864877435639645	0.9797641969282165	-0.12254321739159812	0.4021375371380607	0.41020763136995725	0.3273436773198733	1.1119761117588272	0.6447832612814592	1.0161501313731842	1.138028480897998	1.7179567007684422	0.6156258110776291	-0.020937297891694788	0.3466363030283573
0.9696815152989942	0.21045128823826514	-0.2520085851681143	-0.061730433539607235	1.3348101746600547	0.5004712532869726	0.09088258415880368	0.18302205193690008	0.307822535963003	0.42759499681742763	-0.29326998058294756	1.3606093035500684	-0.2786983577864387	1.018396834175777	1.5620267861849146	1.0438636523915859	0.3820351623350845	1.0190988771312575	-0.1737801818308287	0.326882639758107	0.39503249259848	0.23467548234176308	1.0642471821015271	0.6512552881688346	0.9856331238884974	1.0753070512866976	1.7317195272674717	0.6126893890944823	0.04689840340522287	0.3388410712498341
0.9968428400675208	0.1693385406255242	-0.23335017187426663	-0.11518859157117263	1.3699404476862307	0.5209980215221558	0.0007053436191619856	0.18543924649496707	0.18031671299279	0.43748592082594706	-0.34806138693452077	1.2915444821314863	-0.16157045435185266	1.0074704568360204	1.5987301111016987	1.0525383568347302	0.4269510555032213	1.030634071235584	-0.206422574548891	0.26992324371233506	0.3531195409418861	0.0526754723138473	1.0406897693558022	0.6238591704482677	0.954375328055994	0.9944680857854618	1.6889241442223237	0.6098540320004524	0.10794796272461957	0.32377830914358297
1.050368046687699	0.15526556586242565	-0.17515794321240855	-0.16669269015246174	1.3966142856981885	0.5337773817508745	-0.10340262414482101	0.15261133858737783	0.13358082874588426	0.40549548098618315	-0.43282326658897763	1.293457248842085	-0.00985980923155889	1.0248406475197305	1.6367169138215516	1.0392983060831933	0.4497455226386329	0.9817338497088434	-0.19230823638486547	0.1901233875034594	0.27675082624538766	-0.10589592502712426	1.0473731911641875	0.6528700569811614	0.8583375720520108	0.9309572298604596	1.6921431405736875	0.5564461076455208	0.21676348732716483	0.28291844689814305
1.0825673662206803	0.11925277026596567	-0.15490165251218993	-0.15872632255910965	1.3282616114805157	0.5464534946619046	-0.22183886450120288	0.08987714519319263	0.12405928435246465	0.3862379110159724	-0.505196971463425	1.3329772871214411	0.14941309705748643	0.9761806402990072	1.6513983499485465	1.0510040264555163	0.5120023299231958	0.9700066625820647	-0.12825389760039185	0.18095929583678924	0.21980336866654254	-0.24523464388604205	1.0388249449408344	0.6861493007185729	0.7938104082907844	0.8683561628102341	1.6116035606988022	0.526036131558062	0.26616032561481273	0.2278205331918949
1.0957867545907325	0.09609443794167133	-0.12662226945111718	-0.15345399782107283	1.281527612713556	0.537631675790682	-0.3539961513845925	0.005779763523781045	0.156371814217938	0.3558180653426897	-0.5677663480506993	1.3546436905365955	0.25658016397988714	0.8596578850181625	1.6804745894425461	1.0378131568518687	0.5507638382334388	0.961521223088788	-0.09202622957388071	0.16871725984818406	0.16137381899583905	-0.3293660949451291	1.047091006897015	0.7456185165729027	0.7581905170251895	0.7832623273069415	1.5175727537254629	0.5382774165135505	0.37966580762193736	0.2259088041623082
1.0987323852388458	0.07588553065205378	-0.13379442247474424	-0.11238978175114427	1.2544476332766323	0.5400859620572319	-0.44010747118874904	-0.06385553765946995	0.21156940995422607	0.30290023108201575	-0.6512233884576499	1.3661330556704345	0.33479719161606686	0.7711054032743547	1.6800446403025604	1.0139833727628305	0.601382895760447	0.8833615032073594	-0.09402355869241838	0.16301767249292373	0.10029505182683347	-0.43583686459029486	1.0142633959716654	0.8096939747271101	0.8208413073367945	0.7784818067913664	1.4874429944219814	0.543108644793456	0.44167389462716394	0.2343795492194134
1.08340154842532	0.004281732162949586	-0.1337207131607081	-0.025990090875366367	1.1907013756660958	0.5485187451874888	-0.5495836005893779	-0.06871022269550514	0.2744356642523282	0.25232026389736	-0.7376753444369463	1.3599651685592293	0.4049422237554978	0.6664008633271185	1.6737291651574364	1.0049310056778693	0.6522995668080872	0.8577012783562001	-0.056350654034571054	0.16148520163950247	0.041124613648076215	-0.5153898858531466	0.9861056990781816	0.8529666907291172	0.9149567486034774	0.8089603519496062	1.4545505679577502	0.6080146976728378	0.4803414338460278	0.21923249400175343
1.0937115852964934	-0.06627342604254217	-0.16214032525399386	0.09788135748896848	1.0904470453216717	0.5401676702088478	-0.662952786446861	-0.0019940688210638657	0.2948934723964728	0.15907054100601023	-0.8280304228053359	1.3966258759036456	0.46338986436235585	0.5924175635391598	1.641873118692936	0.9282412024024594	0.7448785937414362	0.8557346352637106	-0.12996544478086658	0.14936077097988198	-0.01782551387157451	-0.5786259240291374	0.9717677018146487	0.8480714674357251	1.0045048502427645	0.8516492927706034	1.3984315336213307	0.6294842508947449	0.47770417749722344	0.20225564115158168
1.1018950022062666	-0.06837054690679589	-0.2253019696990529	0.16347489301469897	1.024302954468662	0.5258935032611185	-0.7662163950316792	0.009900330286293885	0.2883481240956374	0.09232185465545385	-0.89027979810002	1.4283681805512496	0.5649514494084851	0.5508116944647965	1.622650676525721	0.9384277717622014	0.8434644619876455	0.8456553150941681	-0.18051728239863057	0.16065522292395693	-0.030780271418078202	-0.6626822095520488	0.9832068970608674	0.8480639803776832	1.0758834768915613	0.8692779522957403	1.3630882550332148	0.638370607252103	0.46699918239042304	0.163116618438489
1.1061487055309915	-0.03929165170507483	-0.2695810451116751	0.2304928596443137	0.94453422419815	0.5204678880842859	-0.895882792355736	0.030386982332978697	0.32037597587784805	0.015263081402502317	-0.9029731811220717	1.4533632693611325	0.5946879096013784	0.5595335513310828	1.5205664190551027	0.9097478764467454	0.9424505168354521	0.8684774040314599	-0.21680203424857192	0.1796219380882585	-0.05000564836555588	-0.6888198124097035	0.9607949744386535	0.8295703149897731	1.1298772580122132	0.8777866942292581	1.36534301597029	0.6557452887601273	0.48242621870346813	0.1257891250881711
1.1186477649804272	-0.008834519870713115	-0.29536298569964503	0.21964108959293802	0.905118042750758	0.5166469959110186	-1.011401951133205	0.025812479996076193	0.32014648263806905	-0.051018200800407795	-0.931733475494474	1.4864953247088628	0.6167602699150687	0.6042848078153995	1.368021578871111	0.868127267489746	1.0446203794820756	0.910641880804153	-0.24433838780707734	0.15464657412031627	-0.0865498910149755	-0.7140542164858952	0.9671166349694582	0.7789309658989022	1.2217564921851316	0.9558261311196746	1.3990838708821758	0.6750584216676317	0.49436807972738056	0.15002368353444107
1.1119081583503285	0.05600488602176722	-0.361851752679427	0.20288772698821061	0.9255943201705905	0.449507152984227	-1.142037777527861	0.03038896242272505	0.3103909793503327	-0.09184638190847297	-0.9125666621067177	1.535810928031821	0.6275807935818064	0.647266847522509	1.2168918021590802	0.7679823068937889	1.137577360428044	0.9506080311995888	-0.2844201814375569	0.1299383270853051	-0.07190735144414248	-0.6282788224098099	0.9027116464822205	0.7657783926959586	1.311071128553396	1.022157427610827	1.4248237322471184	0.7020140954864158	0.46018725763841734	0.19320602416644275
1.090218663922331	0.07682955869432807	-0.4438723811698984	0.14751597292955965	0.9332505498332371	0.4556374315795543	-1.2423019073100456	0.05272585983080367	0.24672982080033115	-0.06822402228860228	-0.8934358500523837	1.5317654460771661	0.6270551329649452	0.6684476562156741	1.062408952956568	0.7389429641764754	1.2743739751211876	0.9793696142729933	-0.3293247115657602	0.13919276291636098	0.013947566989877947	-0.5379080256744818	0.8563307618518994	0.7274321657472573	1.3863994470319536	1.1203482662738988	1.445294303103999	0.7445613640825819	0.46102793039748785	0.20004252588344765
1.1179919403023013	0.11963240639760957	-0.5071003870798387	0.1038091805590449	0.9656401536745003	0.46586954303325373	-1.364652740329117	0.0649736059534286	0.14558055707201908	0.054475095875465375	-0.8615254390055279	1.5597681346994543	0.6247118009663801	0.7277733676855268	0.9993072816460657	0.66350454788625	1.377315409662557	0.9929372256959862	-0.3534123918890457	0.1042868548369598	0.11221963285350216	-0.44809915193943295	0.8160606063215046	0.6860264011469874	1.431247033743888	1.241710145532086	1.4828121031640953	0.8072222368314987	0.5188526497242322	0.22788323318063558
1.1148102292175674	0.18042640013804662	-0.5480855862647489	0.02917524954489036	0.9422039335844821	0.4794092187146789	-1.4339454226454893	0.09377549638390187	0.02244057682377105	0.12551633412456759	-0.845371076158482	1.5644381133830318	0.5910689009249348	0.8027656047072677	0.9033803205011687	0.6189136404666022	1.5257745331327985	1.0058090348426405	-0.3809275204242204	0.07375827528167322	0.2956854185712716	-0.37575171719688394	0.7471306857859038	0.678514062129866	1.4721465932519395	1.3799043665618833	1.5049317260971207	0.808592590417453	0.5294777889559455	0.14841003434333394
1.1310521729551493	0.24590138987248206	-0.5698852400454439	-0.05066934852659669	0.9787352197270265	0.4733596597125954	-1.5193058733890874	0.07444694932771403	-0.04885055174986404	0.24774584766274663	-0.8219193390176127	1.577856937750098	0.5658558968371674	0.8436001461794811	0.8172641617690589	0.5834261028038008	1.6534946933758312	1.0361792962256549	-0.41780941502455615	0.06322412539769158	0.4839657192883912	-0.29399404226411235	0.6782937447045699	0.6840838012886705	1.4575259276082062	1.459203511125067	1.4924265173498148	0.8156916086705877	0.5475621870381975	0.04121963012375157
1.1391387323359778	0.39678318688080766	-0.5696618624584195	-0.15598450823055304	1.0113065220962956	0.47747765169820705	-1.5710476322544493	0.03650001440292868	-0.13890281773799212	0.4020208129967438	-0.8137202111555621	1.6225496942180762	0.5336231360321	0.886756816492225	0.7602667066435396	0.5202374353860073	1.756293637233299	1.007346295760816	-0.4948029150402779	0.048508360357256884	0.7306928746058732	-0.23316451359309318	0.6772147432673865	0.6548809203342619	1.4810341441774268	1.4956598812958586	1.5072027267347008	0.76630540207864	0.5274881431793154	-0.08964792821948939
1.1354303747545786	0.5213735902010377	-0.5611988565369905	-0.20912424147456607	1.0085761497828132	0.48138222533768715	-1.6188355236130676	-0.061563435271139846	-0.2224857580183492	0.5096348628954063	-0.787354794291721	1.6611158039248726	0.488524877063382	0.910467885196719	0.7089392721517583	0.4991763677707386	1.9467667957239858	0.9942729629126067	-0.5017238448699728	0.05955892092021842	0.9617797302800529	-0.17284417081229544	0.6206213534769528	0.6531318546060845	1.507479619957588	1.527182871686689	1.4970899327637912	0.7560374892702377	0.533240788106794	-0.23651233068310845
1.1770491216113386	0.6186995109472289	-0.5085396352296427	-0.2733812979594481	1.0040998308133544	0.45224191987602413	-1.6587504576827026	-0.17444290647355915	-0.26118742699747866	0.6242827132839357	-0.7916256045337118	1.6880359333590516	0.36033252464166143	0.9043558139994878	0.6359158609343254	0.3657058363427144	2.1724735548830587	0.9644319050271413	-0.5194310171114406	0.04962267892984415	1.187571489548749	-0.09478597384144875	0.5716552630742827	0.647350533131706	1.5321697805643604	1.5062295201907188	1.503758887254334	0.690157766868525	0.5727686104244227	-0.3193285833945173
1.2043649354438886	0.6952036047918708	-0.4555235133957538	-0.31893969110099757	0.9951890515912527	0.42761476359855166	-1.6415999427658625	-0.2709632969592846	-0.324052723102157	0.6972897854453258	-0.8061726760650985	1.7444095280145482	0.28566956826699097	0.8884196256992357	0.5930563012946338	0.23416380701487033	2.427430821844975	0.8995039655340056	-0.5397205067213007	0.03156688560700499	1.3606268452892798	-0.034444414981891575	0.5908961465383114	0.6381351314963493	1.5592291990071372	1.5039199373060506	1.46936889187304	0.6487943629359728	0.6265977712603898	-0.3692790934754586
1.2273748316503963	0.7545488037682683	-0.41737320342137574	-0.33218112965344193	0.9062917182860757	0.4182915555252065	-1.6158114605569032	-0.2982401222669867	-0.3687247060323448	0.7398855712295702	-0.8005401020807407	1.8084803394279423	0.19638314930800066	0.8423828232113365	0.5888284150046338	0.13508789885210779	2.6395469004192558	0.8681408205747256	-0.5666864453365673	0.03160377868036907	1.510224508477671	-0.037143706373740454	0.6005956417477708	0.6579369414994135	1.612389235252434	1.3918146281384867	1.3869064419481767	0.6506242614303159	0.6769162312175224	-0.46472318081473285
1.225573940817585	0.7879479616326779	-0.3623191988161432	-0.3035973295755912	0.8084760077957223	0.42862408169664346	-1.561421298021634	-0.3127559621897649	-0.4458841778494665	0.7648626919538756	-0.7927301032036367	1.8344470312461092	0.11671159006612106	0.788731515365187	0.566119138392275	0.043838957864797065	2.813779657947909	0.8581774988021582	-0.602285538227705	0.061808955124463584	1.6421624788306022	-0.07944493037751092	0.6896998683735025	0.6199641388631417	1.6306744643886717	1.2859593202111672	1.3376082096956063	0.6082996219310057	0.754121495636086	-0.6495769549431627
1.2393103454091037	0.8201353307366637	-0.36895757483963887	-0.25727747593809147	0.7130992900656021	0.363756174038193	-1.5226341415986873	-0.34799087214345026	-0.46703212776450576	0.7405324554102514	-0.8108907610570505	1.8591239802129558	0.04949635678498786	0.8091994442507421	0.5249002328226848	-0.04696966005523811	3.0411826625887515	0.8514662704660664	-0.6037918497124999	0.07334983802291245	1.713708304783777	-0.122936073312833	0.7255404638554432	0.591667921190705	1.6112156441762777	1.1211639988768614	1.3440388753523578	0.5676477451431319	0.7992019438459214	-0.7491885863753167
1.2289327530222067	0.8348007780346081	-0.35145261823280616	-0.2481503053385127	0.6250875156714201	0.2987322262428266	-1.442253126474791	-0.38049652044479276	-0.4644405694395214	0.6458668658263569	-0.8237025977800287	1.8097214775810204	-0.02076406448656332	0.8044055031934219	0.4328378244044305	-0.09401962486935232	3.307261276900605	0.8546207371435749	-0.6385572889949793	0.12145240306208312	1.7613368517301027	-0.20621342565844242	0.7696826691817665	0.5697599142493818	1.644769490104549	0.9362275475797761	1.3541477692377124	0.5155661035508976	0.820825969665463	-0.8189859360546684
1.2403326687949658	0.8666074509360111	-0.344776777271627	-0.20654957256040896	0.5627096372266465	0.20907937318209807	-1.4044238565156029	-0.4412695834517787	-0.4740187182222373	0.5620943206114786	-0.7773256002313765	1.7777292760505379	-0.04417557613900967	0.803611773997547	0.35071230868088393	-0.17050499243495507	3.407762684801681	0.8285318198382999	-0.6071521155855846	0.19009295879839408	1.752872220520778	-0.29484207924080097	0.7902931148775618	0.5643274264773186	1.6933097420576844	0.7875714079886527	1.3480943889064778	0.5251165314598187	0.8649670183076964	-0.8306585989372788
1.2561943945171392	0.8438132498785629	-0.38851003182142074	-0.14672123090106115	0.49490233827261443	0.1587664286748744	-1.3629649114010982	-0.4784667821451654	-0.5188342527227716	0.5224806342255388	-0.7060955887203691	1.7149033340599864	-0.06080540537832653	0.8201472049299644	0.22438183912280932	-0.2943394615570254	3.5784938095663605	0.7782088622972078	-0.5764756679772042	0.20120285302752922	1.7457466612493637	-0.36588260353178315	0.821899009279956	0.5923777380486129	1.683880441921648	0.6570658356714515	1.3364740520292195	0.46769105323866283	0.897716111999172	-0.8442318435578191
1.2950958764993867	0.7641053275656855	-0.42908052431047994	-0.08896573871903567	0.4372034999102553	0.13279688617080498	-1.3339549925558052	-0.5079518035381887	-0.5319038868134418	0.4718685062050353	-0.633035392210469	1.634508217429083	-0.11650275807773988	0.8175694942701076	0.16424166279654245	-0.3377069727435602	3.7072053411633497	0.7517461166444938	-0.5716484566882367	0.19608441238235802	1.7200770763400552	-0.43712195278942334	0.7846714179185733	0.6102809468136714	1.6555615162283541	0.5491987619960221	1.3133839471514352	0.47419087275192134	1.0091742745421044	-0.8116351474242851
1.3545300124299993	0.6423825439821098	-0.459444426777109	-0.09788526398639182	0.4215877280344909	0.11296952678615349	-1.2758272239960637	-0.5380170407291865	-0.49737438127440703	0.4619308079282395	-0.5840564239496464	1.5620410671335883	-0.15853809870383986	0.8513475337186959	0.13169982091369412	-0.41633451324580895	3.7112981586796834	0.7106764139318953	-0.5707888130082756	0.16911105069534124	1.739411820927711	-0.5454302167072396	0.785313374038066	0.6241103077665885	1.6240135743153548	0.4566135155406304	1.3145428479835524	0.5017730730699814	1.0947610624426487	-0.7640916336135386
1.3331320239194708	0.5518059001163114	-0.4772919012214543	-0.07862900828492418	0.40112288951121355	0.09527961690759038	-1.2092013985301462	-0.5241265874017254	-0.5012851116939286	0.395823233734668	-0.5524176148314803	1.4804813033797681	-0.1779473379540907	0.8720496610841113	0.10578821941055243	-0.4157070589466881	3.6249447619461796	0.6650023272814426	-0.5607833007281845	0.19045145881204412	1.7956667783627385	-0.6655144348316663	0.7689467388953767	0.6075860303472622	1.5791298312133775	0.4496631895508988	1.3135857286270043	0.5446004249569495	1.1327966472129969	-0.7671561941333768
1.3108697386060175	0.4832364954378903	-0.4905148821210121	-0.07886604091953694	0.4030189914951185	0.07905353384951008	-1.2092883428414105	-0.4858685853279859	-0.4957199006292751	0.3659360561367943	-0.5140271063293225	1.3737421948236406	-0.23767730412090232	0.931645028174548	0.12684617284452177	-0.4124601256347818	3.4779166087483153	0.638356429565181	-0.5640921669721211	0.21893254205670853	1.8156746944087736	-0.7270447002754176	0.6935400350119707	0.6265129727564028	1.5241372745657882	0.41402841743008684	1.2534992210120264	0.5542061265542169	1.1579508620882972	-0.823074661867841
1.2823482312881649	0.3702523568157045	-0.47088112141565547	-0.0689287351086246	0.4435931398057037	0.06014697476500839	-1.2510096199295582	-0.46244550968945247	-0.5061087815997058	0.3454940646471018	-0.49298096251101403	1.3011901090453601	-0.2963710641792424	0.9635036583425393	0.15344834697867724	-0.38934850773986174	3.357511980851143	0.5942821175635975	-0.5698798256843315	0.23660732551199884	1.8380790039002537	-0.7485850819527932	0.6467873896244717	0.6291516745435778	1.4257584818025184	0.438830115269218	1.2840870165927494	0.5506571918587848	1.1937362600377086	-0.8428047383095771
1.2875083194060701	0.30461588019493413	-0.4682701169021568	-0.01670853885891843	0.42538180119444363	0.03574049513340781	-1.2915831321730245	-0.48221419109449704	-0.43330758750832093	0.31890055159761843	-0.5071243638641764	1.2389324001633422	-0.3457822313207065	1.0392205360085969	0.16810589704234	-0.39875139675910026	3.2663533131817966	0.5243405392477138	-0.6302483756738038	0.21831002338950514	1.7989296301209492	-0.7864454775854237	0.5779538515073988	0.6627081338975801	1.3544474007794114	0.465355558258066	1.2966963128692772	0.5661538737003988	1.2010997818528166	-0.7718834015443731
1.2755315694028968	0.2398624845457013	-0.4110034776680605	0.04597742371986972	0.42137774457400823	0.0021014126054285766	-1.3575893545011959	-0.4589182322674663	-0.376106693231984	0.28969051757738234	-0.47798799431661065	1.2048099381715436	-0.44176695571160385	1.0755437019807137	0.25498858608686203	-0.47828308105544687	3.103580444698877	0.45519677909567047	-0.7629743121641873	0.20264298037979794	1.7862411661156188	-0.7677583554143212	0.5023557439726416	0.7296948421985923	1.3411891031393872	0.5171945370154327	1.1874686626936355	0.589342816529758	1.2056926648610942	-0.6942809953548676
1.2474083919362213	0.1693988157545083	-0.3798768467758227	0.11627361190232159	0.40429169692339306	-0.03495545840878508	-1.404639718253915	-0.4569012633494154	-0.2957111892907444	0.24456542311005025	-0.4949505671404875	1.1701778632830293	-0.5454208996209016	1.082133334426008	0.33105317088779407	-0.6433605147079393	2.8538629947300937	0.37668708264529466	-0.9053573923893431	0.18570892118346616	1.7585605496398287	-0.7033130007490561	0.4171868779840796	0.7750867845645415	1.2522980812419264	0.5673165432449799	1.063178859089991	0.5901482272995914	1.1461359539028388	-0.5274277733249815
1.253066888403961	0.0771130103142461	-0.3637062452365573	0.20681309872602482	0.36531857461112105	-0.06154805883771806	-1.4269054568168147	-0.45267070260148384	-0.1887643821663737	0.18301945723927215	-0.5281230302112306	1.1527007920910628	-0.662384132409426	1.0603605127059255	0.3828932815113072	-0.7730406975703603	2.6629755016266423	0.29186754993345965	-1.0826582966798641	0.14081513004579305	1.6753048122513352	-0.6570861960011545	0.35491603497407576	0.7687323093501501	1.2139782741970606	0.6405834144801011	0.9981841890691818	0.5870794237248151	1.058543150414234	-0.33147904312957016
1.2372663284723875	0.031179080629561144	-0.31652481749574596	0.31055734699704723	0.3044592632893296	-0.11740540901879308	-1.444226862276485	-0.4666154598902435	-0.09711572453073886	0.06559155649308537	-0.5411878646891461	1.1875235545027794	-0.7592041780183644	1.0430211700350298	0.47486072955777897	-0.8828682907690997	2.400227228086412	0.2771184227301696	-1.2544375262684926	0.12469849022088349	1.530837733512834	-0.6317123719788309	0.3189563357430042	0.7465362937605132	1.1359950266027512	0.6790892750911459	0.91448195948882	0.6141385068115627	1.0174218883372554	-0.13840480268439334
1.1864353471662656	-0.004358398067472971	-0.33882913316747393	0.4105950635908334	0.24007179353121683	-0.22265189590820156	-1.4563261125808393	-0.4706222704968184	0.008926299581027503	-0.05010868672039561	-0.551243384962157	1.2037148104958093	-0.7855582854108089	1.072886058361426	0.5004807671558558	-1.028055957453154	2.1851607838975795	0.27251673497127216	-1.3538966552518943	0.1496491972411705	1.3686540665293843	-0.6320918367017807	0.3171976838129774	0.7497915110219058	1.005823967805645	0.7396537434463074	0.8865621165321208	0.6125954156597903	0.9125983859347221	0.004002603977567942
1.1258534429908744	-0.04656421482043929	-0.33267290509929726	0.4729606489192587	0.19401760269972163	-0.312123044335811	-1.4674964578585237	-0.47140846513067525	0.053104848386591595	-0.1400385762990284	-0.5628530071467888	1.1552420813742772	-0.7784568227979812	1.071676372300233	0.49953965626055385	-1.0836806614735166	2.0799602151444168	0.2550342090013074	-1.3888175753890388	0.19348703381718485	1.186485611271786	-0.5988260557026102	0.33590288834904564	0.7385562323934424	0.9075652667616472	0.7507498408165967	0.8717155777355978	0.5552740115304504	0.8075497182547693	0.14669712582559302
1.1011892965534125	-0.06023381216125445	-0.3186772808991402	0.5142936023353196	0.16559397709830703	-0.39742650670886437	-1.5189020320536624	-0.5053916316497511	0.07270759311023416	-0.17717735659472925	-0.5592386747570018	1.1421887790666845	-0.7307622640306786	1.0424229456571257	0.4708307844206082	-1.1926157504164914	2.003449791894638	0.2877196102824244	-1.4088530903607563	0.22197309924284533	0.9616225923088402	-0.5819391481229093	0.3674666907011971	0.7576020440033137	0.8568314078178672	0.7235938964336573	0.9012295071364562	0.5324663136886933	0.7195192762803597	0.25937848438227185
1.0801697116113214	-0.12781501223750202	-0.3173999319911286	0.5661619675237385	0.17151226360350477	-0.4858203546395502	-1.5344695608895496	-0.5477511668733146	0.09141596482390048	-0.2157504988847129	-0.5234926675813398	1.1552798899380308	-0.6663984703162934	0.9351803051407567	0.4490387326402187	-1.2833180520526324	1.9030297350577758	0.3330601858661161	-1.3182336091280662	0.19738864486076196	0.7919288524558779	-0.6116416583857885	0.3955706678773256	0.8148608275139182	0.8279727614903628	0.7188817479124868	1.0048900083192305	0.5716668940034241	0.6515358866218677	0.39268718189047136
1.0504144782551454	-0.12867594291676637	-0.3562323617579837	0.6410469907294705	0.16947256011748912	-0.5398222567988181	-1.5083093167979418	-0.6316765777482407	0.10056173769627808	-0.21065447338842108	-0.46926285541982116	1.1643188909413256	-0.5678486825748008	0.8996350854234816	0.4346094271817337	-1.345547079911919	1.84768069422578	0.3499720222956273	-1.1985335480668111	0.19139696040650078	0.5934380373249561	-0.6309701123090983	0.40482830126583275	0.8533313736581972	0.816976028148342	0.6557562185280228	1.0227472852920947	0.5650713165282906	0.6074354603160917	0.4984637064620806
1.0326628787405336	-0.16122918472956008	-0.37788906297599045	0.630975795237537	0.22676688851934612	-0.5430632074008431	-1.493225478153457	-0.6815037442382481	0.08701368709273258	-0.19046339284085562	-0.40450041978101475	1.162739974683295	-0.4573990936000161	0.8475417065955353	0.4081102285206111	-1.3505537814845179	1.7565063626869253	0.3783878047423753	-1.0345976962876429	0.16051357937971195	0.46308332261626034	-0.5896678625280467	0.3947565112955724	0.8888386443257323	0.7852021982935868	0.6414104508266456	1.0300745870113868	0.5468457654615893	0.5742039715569696	0.5689234697778411
1.0488620067510348	-0.1763892864931158	-0.39589893065722215	0.6027227460091856	0.2878969996355071	-0.5084180386002197	-1.4711581125306268	-0.7743244013855138	0.04199267925053098	-0.19957282546504318	-0.33751878895896803	1.1577670758096663	-0.2916721618065049	0.8420405879544621	0.3508449840850633	-1.2781854588849302	1.6193237094033524	0.37091142589910486	-0.8612811703083671	0.1216120729590707	0.36721607241524795	-0.6029170006263271	0.40114936707404486	0.9035711812445602	0.7403484661886254	0.6523091440913383	1.073536884686338	0.5465043667498887	0.5200132539235967	0.5521430800707362
1.0890923753357566	-0.11505969316386197	-0.3954066317584608	0.580834086885792	0.3151220395699048	-0.4252768955806127	-1.4770333493803254	-0.81885290711652	-0.0265585602902025	-0.1636014383725815	-0.28905105769043377	1.206518570059093	-0.1112206157693704	0.8947403371943954	0.37591208054904807	-1.1860224589412365	1.591346017319478	0.38685528642976286	-0.6245762028577665	0.08793548918170467	0.23225017987210098	-0.6222024162184396	0.38500162106327557	0.8947487529218836	0.7714786407037983	0.7020962916952692	1.1015199576202486	0.5125896026035016	0.5453919139589247	0.3875911124879289
1.107789892396434	-0.11078674675350852	-0.314143083537299	0.5452208595865141	0.37343216436024557	-0.33703429708088484	-1.499151682358035	-0.8634754671104863	-0.11522065323404314	-0.12794582555012468	-0.2468787364665021	1.2478988426984237	0.07990681858642695	0.9779011626301088	0.4050148601134177	-1.0614311891010961	1.6932324144566366	0.4125915686082357	-0.43451609650816697	0.010554691938472239	0.16673526732471652	-0.6194619050164303	0.4075623317536343	0.9187253756594757	0.7042582435324184	0.7465804228860957	1.111619964425406	0.4592256032771235	0.5797882183182321	0.20470814173696122
1.1185467792582842	-0.01961440231410534	-0.25264655229109223	0.5259581352115308	0.422167960701734	-0.20578933334427987	-1.5346099709554426	-0.9041466590107804	-0.23308370851317464	-0.09491625217738067	-0.2319819967570247	1.295116097735678	0.2623401747407609	1.0402066134342367	0.4454704201790404	-0.9291784678992643	1.7710459705921715	0.39562526058554237	-0.291327154756184	-0.02099329633403445	0.09112706369043941	-0.6365887361382133	0.392350034441535	0.9424385414650607	0.7118534720019039	0.8386466726319378	1.124527904958075	0.41189655996479735	0.5605986650758055	0.048360133662182204
1.1493875479388551	0.0033423474845328234	-0.12196954911407534	0.5187230744244674	0.4774624865770347	-0.03546753544777009	-1.5578995537354738	-0.9457961142503436	-0.40750312512176734	-0.11501908790518296	-0.2135319311411919	1.3479071824611843	0.41723576735269186	1.0641844647549197	0.5197093666193958	-0.7647340138353474	1.7978175447240101	0.3565491000531637	-0.18224328799243464	-0.06519117975468527	-0.010598432346161202	-0.6298359613559998	0.355121704898674	1.0067979244177407	0.8031492518213019	0.895709576648629	1.0613621448932973	0.37474853581702766	0.5289811394217069	-0.08566539138068183
1.1797900101938024	0.08578497079074683	0.03514825732921465	0.5440254870401581	0.5403238844756321	0.12307175307617917	-1.5540320309240545	-0.9918131029460537	-0.460303817752688	-0.17847776588658265	-0.20097332977434812	1.4453012767977145	0.5297485797893919	1.0381390481587722	0.5572943526738545	-0.6780423680203678	1.7812138430466375	0.2739946084723059	-0.14056718671205934	-0.07740532661148546	-0.1343239350953782	-0.6430244820863968	0.2805497010304975	1.0859377322903612	0.8940543636362026	1.0034961036506593	0.9863399073613163	0.4087055396051843	0.5078006223306384	-0.2179264890914489
1.2047228448990577	0.12692135529255816	0.14922811824704213	0.6080756189617983	0.5882460088917311	0.2835881963661523	-1.5065834222513483	-1.0101930533575998	-0.5105607670934278	-0.2617648235364651	-0.19699915512319982	1.5431757672067938	0.580007080462513	1.042167262012374	0.6372430767733623	-0.5705430650084284	1.7186311262191076	0.18689423376677108	-0.09086846199784655	-0.10684267462382417	-0.22412615888150297	-0.6495009629057977	0.22080982577785355	1.1423249055634621	1.034104350548497	1.0912462208707625	0.8510117152053669	0.44127082796729244	0.4959283297904973	-0.3011682912363255
1.2344950152692236	0.16488318454077375	0.22340983148571358	0.6425859419884614	0.5745285624528693	0.4571206075291009	-1.435346683973037	-1.0338337408592762	-0.5450651939897643	-0.322683314573108	-0.243836433711357	1.590555037904854	0.6176893979940135	1.0867816651241113	0.6707552236289192	-0.4926529381371868	1.6576309654978931	0.08996509542915909	-0.1481220856146794	-0.07387531977958212	-0.32286471862974153	-0.6371429001154033	0.19969679367270268	1.1395399144409097	1.1820400699948321	1.1064413228851446	0.7261443383415965	0.43111126978322944	0.46661183638891235	-0.3398552503363595
1.285769720234731	0.18658342874733835	0.3127006775834881	0.6536224661141601	0.5175042181131494	0.6101357558258307	-1.3710970865083725	-1.0149313091165397	-0.586392845279845	-0.3670394265285772	-0.287949852173104	1.6321464218597797	0.6157806236301158	1.105251779151029	0.7185209806771147	-0.41372320680401814	1.592757281433443	0.08449145336336952	-0.2271166638983586	-0.06205369860071497	-0.41323922904272414	-0.6663210095287226	0.1664274256329935	1.152045878085688	1.276441122877253	1.1501854976065964	0.6062825039050846	0.4301003293026556	0.44079857264821837	-0.3329142663772166
1.318697559806848	0.19583422329492933	0.3622575659822126	0.6839053467724054	0.4315791799948136	0.7061031015324121	-1.34536506813374	-1.0109822280265248	-0.6315399028754729	-0.43767869946760357	-0.35749049541083994	1.66978806038689	0.5974189822396252	1.1425952358919296	0.7569255241045838	-0.35573523326438694	1.5310850901817687	0.04851675137617444	-0.30078491025896803	0.014157832939387726	-0.5350293365829301	-0.6954822066964027	0.11291938312532608	1.1531899686186569	1.3714355940028593	1.1749151858404574	0.5743034646905284	0.4233433162671919	0.38785322731865135	-0.3260048979006253
1.280627655840962	0.21032619324151725	0.3973495479561031	0.6964868528950262	0.3535418996531845	0.7942038038842425	-1.3305780393794338	-0.9674103135525123	-0.6565224364067105	-0.47202828895756355	-0.42389081114345195	1.6856410473184198	0.5614922798571276	1.1201630945383267	0.7823331296714089	-0.35461247016030023	1.4831051420236263	0.06326861237952246	-0.38756558902419064	0.08994206973491933	-0.6199646700854002	-0.7325539703728701	0.11692834202646434	1.1032780795893515	1.5066115086124892	1.1141168243940072	0.5275441881338738	0.3953380780347347	0.3640809948742088	-0.22351416035395158
1.2494322541526286	0.15970702014341429	0.3995751838363868	0.6761393620795146	0.3337346485193734	0.8333404496278174	-1.3206573936561883	-0.913895269511403	-0.6860136662869024	-0.5210117245437402	-0.4104268541742293	1.6668614684048877	0.4823527641589016	1.034395029069209	0.7312960435494695	-0.3303913802147164	1.373884011668307	0.06710724387257075	-0.4710252833270282	0.11998244634403972	-0.6463536680608188	-0.806831462108827	0.15108415607948691	1.0633031695685078	1.574359514624055	1.026145872172904	0.4954929014328181	0.36392969981128365	0.3422149710332067	-0.09140672522461298
1.229660623645969	0.2252782139277048	0.33990774155887615	0.6893316788573343	0.3435343894212094	0.8809771765139157	-1.3201182389903587	-0.8909851856239495	-0.7279450563260556	-0.5379229302065663	-0.42779550170044756	1.664606995936954	0.3825982566090371	0.9473363263252075	0.6710288517544286	-0.33358942989431933	1.1807661856615108	0.06394328288302437	-0.5756962518619243	0.20423278925655172	-0.6723664431717711	-0.8988250463997624	0.1539597655865304	0.9876654574036234	1.6349088788404227	0.9780067886394429	0.43644982590385606	0.339579931380685	0.3373194329724249	0.04555633159644353
1.210173136840293	0.17486435216476665	0.2776479223173961	0.715666606724237	0.3459216041606865	0.9038794505176734	-1.2920077440546982	-0.8891156343875272	-0.7406329568032686	-0.5569377140773897	-0.45549645113446846	1.6452318867308253	0.2614344817548363	0.8652996535928249	0.6463794959980601	-0.3393334236629927	1.0529464840541916	0.014223422953445596	-0.6157852414404852	0.25919942926245787	-0.6235723977005185	-0.9542770871311068	0.15824106109980232	0.8615791216588959	1.6758270535195856	0.8988363238922947	0.40508930189673115	0.3434194057631207	0.35885949438997317	0.20328257317751364
1.1941023254752803	0.21612960337176973	0.18655098643845805	0.7933600287145466	0.3433922282691543	0.9400930470210085	-1.3250860570512284	-0.8787037779756337	-0.7138822074334005	-0.5309079748380561	-0.4844266303629746	1.6157843129880831	0.11412482033184465	0.7842679978153224	0.5801082502436108	-0.39065789812081964	0.9608338362032601	-0.012190101757849731	-0.6560780214780941	0.30047264776835697	-0.5306292140574265	-0.9893927889633438	0.1652136353991009	0.6813359294441377	1.7345066073274278	0.8521228772680676	0.33589001996913165	0.3424556444489032	0.44195634781497206	0.3485822611710261
1.180661320030073	0.24146257196472654	0.04268064206754127	0.9155039124382377	0.3040257039387156	0.957698511201694	-1.3451821852721146	-0.8826545520423817	-0.7370325154393871	-0.46734693512263165	-0.4927178191849498	1.5664446527942784	-0.031029140544742716	0.7734541375713252	0.5566330272003885	-0.4249082566856055	0.8156418927405019	-0.002570950364197011	-0.6727885246753067	0.31431997110186666	-0.3841950931744763	-1.01619536434668	0.19066801748373466	0.4847536915707007	1.7051271538568744	0.7935391037728418	0.28494301056448	0.2769988199986715	0.4798636488156142	0.44484680806994303
1.1641482861668373	0.31797388642238184	-0.11356803902443002	0.9228324907197111	0.24048435826484255	0.9896010388628703	-1.3868430010863366	-0.8818723819409346	-0.7385440951393367	-0.4243836130494244	-0.49371417604591344	1.5102836423240202	-0.17442779655349108	0.8002342246162527	0.5355336712566428	-0.4815413563900995	0.7207289492506165	-0.014047518251674404	-0.7698335642530101	0.34292618604717784	-0.22710832177225226	-1.019684015103107	0.2283846933393514	0.30332875961682043	1.6029197215736766	0.7774388586646688	0.29625282972677336	0.2584212796929397	0.530540238582921	0.5385666235187044
1.1387619539376685	0.46410923130551696	-0.21267582667781532	0.9168277552127684	0.1782883648011569	0.9884682650326717	-1.44109411883124	-0.8989241228020838	-0.7314790629458849	-0.44135240353517313	-0.47416396936611493	1.4705731129040802	-0.28214677831177337	0.838572515769431	0.5199042238160496	-0.5346697467785344	0.6618247153266553	-0.017786115235244863	-0.8570345226682381	0.3510611318110071	-0.05321995422165797	-1.0095045405144432	0.2720326835484008	0.1691856201600924	1.5118449969112266	0.8170545618958815	0.23026344608210475	0.190921888928895	0.5962241390975969	0.5833311238173595
1.1007245207404144	0.6200197146635973	-0.27361532380971676	0.9332480130642351	0.1772303834029644	0.9850064096559192	-1.5000041363523868	-0.9522152335435348	-0.7572267849033348	-0.5161837285818486	-0.48979142779791945	1.4496755474429288	-0.35666594153009845	0.9341173495184675	0.5221696842227895	-0.6130049083924545	0.6065413616893668	-0.03290879489789425	-0.9204110515196303	0.38739734602026726	0.12885165765682793	-1.0135067416115788	0.33564403271071397	0.08243531502238573	1.4272941737551972	0.8739185884646691	0.2227245103760324	0.12963282771297707	0.5870176954244981	0.6258657123355379
1.0539837467280158	0.7475303037832193	-0.3394842580952844	0.9514047767411766	0.18066158623686027	0.988865589455374	-1.4627655880298474	-1.0188718263184005	-0.7278746586832752	-0.5888038268964702	-0.487196775202628	1.4622926397672826	-0.41615043097069604	0.9840245364496282	0.5692942331708577	-0.7127918788057501	0.557915152592534	-0.06909017467758011	-0.9731415017244289	0.3550965137217216	0.3203928712044659	-1.0096132880724267	0.424149740746911	0.029226033258626983	1.3423456899727015	0.8898553401038996	0.1341062549222594	0.1371646404621299	0.6238428271549366	0.6574009028976412
1.0414124748998579	0.8684163329988672	-0.3794187909175369	0.9576774923306383	0.20249892453900403	0.9920848678161608	-1.3849451328406843	-1.1085729114727128	-0.7013665924996999	-0.6671831579228205	-0.5190542011824756	1.4326256084476312	-0.498527730610117	1.0856325651914034	0.5843307754393968	-0.7727896733484851	0.545647311051909	-0.12368146566539906	-1.0263912514530324	0.33438569352069825	0.43785311084046086	-1.018569504177203	0.4484188442028289	0.0025823162540128232	1.2069008696701258	0.9709699037891559	0.11120412138103206	0.1602816155263054	0.6588076770545388	0.6837053685527341
0.9950750237312004	0.9440897590276098	-0.4254812454518985	1.004223749541191	0.17829821418519165	0.9958703239739295	-1.2475556822125844	-1.1994906132695322	-0.6454908442398637	-0.76037527342224	-0.5816399389881993	1.4208598347773271	-0.5392751827782607	1.1902968840953592	0.6376285447554093	-0.8300951218468523	0.5422078284798498	-0.18932347874994307	-1.1134376118778133	0.3483958265872267	0.5858548487039731	-0.9639017309515348	0.4493382727928248	-0.026589984443848247	1.0963500818963992	1.0180050499534716	0.08989693102406886	0.21252539832523937	0.6399693867885826	0.7076366954743245
0.9249276879919712	0.8995493227061211	-0.46030654002107163	1.001286593133212	0.09620264268302056	1.013600422552473	-1.080507783129151	-1.2194394729410614	-0.5538398798422823	-0.8291647058636015	-0.6283132727501852	1.4093365936416837	-0.556741485708512	1.3649819663334593	0.7041639703703162	-0.8990962723355647	0.5651215431379596	-0.22333995097703013	-1.167286123142779	0.3603555082033386	0.7208126989385988	-0.8878693057979842	0.4281815989798606	-0.04045611317199481	1.0250306890800627	1.0094691818869883	0.07291512735442464	0.23576250822587236	0.5846813838493916	0.6924019300280204
0.8593528565209502	0.8939810072407456	-0.5048511662125305	0.9476157626338704	-0.006556218679814346	1.033504855270834	-0.9098935633112355	-1.174212391547482	-0.4622490095507876	-0.877511808280155	-0.7032898749814723	1.4177697542648762	-0.5282890443242072	1.5331965518747155	0.713830394800292	-0.9423143396217288	0.5620342449867503	-0.18172256653575408	-1.2731330770963831	0.37513153039113284	0.7674414862932727	-0.8079727052939691	0.43109680852024174	0.0018185390992173755	0.9258577683440601	1.0178778672433284	0.12362129049213418	0.28554053517010364	0.49186307422355746	0.6374635422526548
0.8037502060210316	0.8406785184294454	-0.5186726243546596	0.834944516819597	-0.09366733146339247	1.0189979512650902	-0.6896211001146215	-1.181925682648328	-0.37971738489958995	-0.9607864247645918	-0.751465893755973	1.4721927785555855	-0.4257915183112999	1.6852147851522215	0.7813883031662544	-0.9433210959342633	0.5655904486509418	-0.1987942073730837	-1.325929082992899	0.4048145243988378	0.8239677118308354	-0.7461738442931266	0.4307114882593166	0.05271497626103481	0.7495330776567235	0.9881991271448024	0.2574142624968874	0.35032336236529404	0.33291079071299123	0.6137128518391405
0.7385808512336807	0.7830203519723353	-0.5149117478973079	0.6719077593230529	-0.16454944216984893	0.9915925277252924	-0.5231072539647301	-1.1460607625897674	-0.34259691251299307	-1.0424159298616638	-0.8452358715731425	1.5698592555848871	-0.29237859666181437	1.8400408545524036	0.854683484704271	-0.9473292987697762	0.5939572110419239	-0.2285926280099318	-1.3277691292462435	0.44168866639870225	0.8342822012421696	-0.6793225862965683	0.3880187048829689	0.08830767231613808	0.6857800544248887	0.9593506094955602	0.3992284701319695	0.42796271650512574	0.2178560918699352	0.6657147784801456
0.7216660283218056	0.650555275522284	-0.4983946503299476	0.5987015348060016	-0.18614383210668523	0.9342717560326674	-0.3738568504003328	-1.1283863528064777	-0.3125560167496581	-1.0998189030050898	-0.888341195674777	1.6779079907325252	-0.15258939710226155	2.004111654381518	0.9046159730974319	-0.8939669882697885	0.628958885384385	-0.23785538216660998	-1.2768805938224843	0.47290186873092316	0.7983664801818512	-0.5982382490862459	0.29096642592890165	0.14106420584603066	0.5735045352492859	0.8759102323966687	0.4972150507665619	0.4190610342084365	0.08517420519240862	0.6918447858718594
0.710681314146337	0.47485945452879036	-0.5156996044981564	0.5384667798014335	-0.18826198572677855	0.9477728018946223	-0.22748150533107067	-1.1221287741850317	-0.3234461925796516	-1.0398843078552957	-0.9313368905839546	1.8043744698178965	-0.011447371669818606	2.1114224161078985	0.9494575451923168	-0.8705868777378718	0.6355084039827451	-0.24144456067451037	-1.2309153809471831	0.49546713150072197	0.7668298212568023	-0.5222580154864432	0.13286936581138026	0.15135793830846317	0.407198386460473	0.8192620623576973	0.6610295003552078	0.4570155946611575	-0.048027130450358585	0.731420631268174
0.6937209668905004	0.3198118259309712	-0.5921086672992086	0.43459165265652644	-0.2176997576069044	0.9587290703774884	-0.11236281504936554	-1.1560415089118234	-0.26048377588226257	-0.9262605826096848	-1.0186784729663658	1.9525485926684454	0.12324510517208909	2.1263077660115597	0.9296268046122332	-0.7887396964249221	0.6044797943478062	-0.274686816962941	-1.2204447927285313	0.5023022774958384	0.7271642079792628	-0.4182438859094889	-0.05799609365335172	0.09164719190639178	0.3343145800336968	0.8060518138307307	0.7786042287188748	0.4620636488255035	-0.08401628304401436	0.7553667267767329
0.6910088581782431	0.19385160436339027	-0.6528930805729637	0.31820251621081785	-0.22803708935622474	0.9400795668869589	-0.051367533161731094	-1.173045034587645	-0.2158841306407994	-0.801412782075908	-1.1053530612675784	2.0579098316729056	0.21437822896451192	2.158991182130365	0.9598108266434557	-0.6733836746789315	0.5962203875426229	-0.294337823236131	-1.2016528524784498	0.578700721627904	0.7228949315654549	-0.37152547430805294	-0.23405970564914352	0.01356884467162267	0.28994603565783117	0.77067687691352	0.963597434371669	0.44655377489585346	-0.16487659330080934	0.8047186776789534
0.6986223494623456	0.05150991858845788	-0.7128158090232806	0.24230855328612325	-0.28921001476124475	0.9171088922481345	-0.008258245109040918	-1.1906866441842834	-0.1674387583485053	-0.6956512403316112	-1.1371422957037862	2.136759417091036	0.2963256562148343	2.1781740741394673	1.0069730624914492	-0.575840627532692	0.5886517068540849	-0.2735552996268319	-1.1851901559638818	0.6554520740950409	0.7331966967638037	-0.31323520717767095	-0.37656328410405	-0.06795986950622884	0.2460832630945012	0.7416677233665044	1.088402026251596	0.41988448269910317	-0.26131156393602833	0.8357598920709508
0.7292072027985834	-0.02159025085908898	-0.7038651075379072	0.1541294480213375	-0.33396239017710266	0.9030468014884384	-0.053341868579364106	-1.2559965878229882	-0.14423089958934698	-0.5739139004269329	-1.1861829309793683	2.231801731371839	0.37213492418514055	2.174738993392469	1.0154255441027247	-0.42514892250769104	0.5831829952517048	-0.2778485570534497	-1.189139824407914	0.692932481493243	0.7663105521840474	-0.3201965057054036	-0.4530328122560757	-0.09827467581438182	0.20544879078275685	0.7508727205354752	1.2500609560965694	0.36797859370717484	-0.3034429964032402	0.84822207920438
0.7613829606280953	-0.01574660874735172	-0.7237017209898655	0.116787479129535	-0.34430391712075864	0.8640302655870948	-0.0917981719171526	-1.3583189135283635	-0.1748307947495463	-0.5009331775819299	-1.2522147747751318	2.3160646036870594	0.40593261020129523	2.113640683013883	1.0437990025333403	-0.3359061412602523	0.5672877047049375	-0.2966823075935766	-1.153282657002332	0.6966963599353961	0.7408487960868217	-0.3513404969765507	-0.5241307717929479	-0.09962818033312784	0.2010099262646749	0.75422692093873	1.382136841909794	0.3640760193766578	-0.3288689655793807	0.9479703197511002
0.7836665559032736	-0.02812374609070556	-0.7054108662760095	0.04956600930842557	-0.3401021969272063	0.8272674222499763	-0.12990191607276372	-1.45690060219134	-0.16208096658623786	-0.45749061955883563	-1.2983649107005553	2.397772538127034	0.4419719756742625	2.0376035643829726	1.0531750785934748	-0.2602454565403006	0.541776819425352	-0.34994116575154266	-1.0970042959959678	0.7109253580429085	0.8031017051568602	-0.35359303836709877	-0.5940961044112145	-0.1021285660155677	0.20286121099810303	0.7318333060465881	1.4512036488002016	0.31654646985592716	-0.34057794578238715	1.0090936280034737
0.8064779463897466	-0.0020272528880354913	-0.6988554202254254	-0.038608351654204974	-0.3302495499634701	0.8092531891823554	-0.17225918580101132	-1.5474905496328666	-0.1465948278284319	-0.40550911700146824	-1.3725009036557407	2.431399624962007	0.43485501230102364	2.050486008156695	1.052671878859269	-0.20954983288332465	0.48126628094775825	-0.3579241754313287	-1.0686295842509836	0.690275856992608	0.8123843214866279	-0.3452011699573167	-0.6667754633227589	-0.07350612652844749	0.27623093544145705	0.7349086526545949	1.4451507543812654	0.28387667584967796	-0.3290149179436713	1.0684709051039365
0.8409936228649352	0.04440838197849715	-0.7154941848500391	-0.11263721079403784	-0.3166720365623391	0.7948500457842247	-0.16119157472100495	-1.615880275361068	-0.07443115176169648	-0.358273030407139	-1.4150385984969085	2.448469693175768	0.4023481845768185	2.018042390916182	1.036185717947148	-0.1440224500897272	0.4090108720566271	-0.3353696979309485	-1.0529838999592602	0.6628932546181987	0.8661168551761703	-0.37116722566386107	-0.6836305023668302	-0.027590624889424348	0.31228106388296306	0.721938249997111	1.3918334008483053	0.2642797564658792	-0.322814192828203	1.1145543126448119
0.8229240154115416	0.09363890377154241	-0.762334493677499	-0.16408729732001875	-0.36720800011592947	0.8017932212520794	-0.13846338236456993	-1.6889120739887722	-0.016316064066969	-0.33278810701156153	-1.4940080175692874	2.3980155616182417	0.3505464783740553	1.9612344948632163	1.0383428948667806	-0.13132497061910248	0.3571841807192439	-0.26423063994727103	-1.0166924963926054	0.6327430714787061	0.9272059168393951	-0.4324865426673779	-0.6470105294878895	0.019692091335668967	0.44407148744033426	0.6697705376783182	1.3399168046004974	0.24508261782522617	-0.2816453387071505	1.1789478080117066
0.8187758502433551	0.14108360231701866	-0.801358401188873	-0.21633766550670241	-0.40557584911210104	0.7517602288715884	-0.13817196901784928	-1.7160609359966053	0.016616807318815586	-0.3918732611373548	-1.5980713069377743	2.3198758993683675	0.30633416077890996	1.940415777385001	1.054580109918835	-0.04994213220318823	0.32703426363503396	-0.15526450471020414	-1.0023210149544752	0.642435930002619	0.9589473750020071	-0.5308527702265299	-0.6001875212701349	0.03919539136225737	0.6153589844217418	0.6481998557555766	1.227808282703893	0.23873045918862235	-0.23458952490575555	1.2331024845024667
0.8352639028268041	0.15743366110518106	-0.8090507354184423	-0.23670271936384685	-0.4529004380149857	0.7069882681053887	-0.1545807840012098	-1.6399147037088404	0.04621492899873176	-0.49705239722726713	-1.6217604314349152	2.1784642120085254	0.28020582725879717	1.9690032657418963	1.0802937224970206	-0.009870243664970257	0.3226867819176844	-0.07805007771136371	-0.9878035827576254	0.6595078649399584	0.9990025915628392	-0.6018635920072487	-0.5049467710753796	0.09398850191407113	0.7441686119400952	0.5635400027343421	1.1994616297287186	0.2697607042666426	-0.23640717835882769	1.2920557866456843
0.8387114826070597	0.18311443388473442	-0.8082568459571501	-0.2567286924717467	-0.49787581131642045	0.6780213101564516	-0.1872408099149659	-1.5685574174775265	0.003124604013465859	-0.6426732765924063	-1.6445430598439295	2.0506858970271784	0.2666324004576647	2.026737264044571	1.0660066718157157	-0.002170843886697649	0.29643464191014085	0.02091235577062116	-0.982631752072759	0.6460873746104268	0.9943279580782333	-0.6431294713675701	-0.40766042053345936	0.1408847109220653	0.8272340995678616	0.5294852280516708	1.109061354855728	0.26625210805003474	-0.23325537884451603	1.3173368364581255
0.8323820650013257	0.16576719144974514	-0.8810782803148982	-0.30322257988542933	-0.4907071564621225	0.6724353812288175	-0.23258496651111246	-1.488160922548852	-0.05242586715285389	-0.7833919542270772	-1.6611269106153035	1.9645195861757692	0.27580701552963977	2.011753652604795	1.0197245047011745	-0.035521308880042124	0.25202504542735765	0.08851095457312774	-0.9548131601270955	0.6254780449916993	0.973282715716496	-0.6859192713564812	-0.32915680975945916	0.184831796937705	0.9820173977747176	0.5018324880890306	0.9885862415561606	0.2574254633718262	-0.19163902320123594	1.312323074374601
0.8237700013116726	0.16221380036327296	-1.0133013132715738	-0.352456712358495	-0.4479731356544387	0.6711320430579258	-0.2824493178755027	-1.3866526612405152	-0.09559632549926753	-0.8661427440448376	-1.6346930788626974	1.8264743878648422	0.30053691184582665	2.022730433530435	1.0085038937503614	-0.10637804586337878	0.2095901070746769	0.19408803675290184	-0.9363454608317092	0.5801969920188508	0.9338678300262444	-0.7114464573195496	-0.2703811251651659	0.21395207716735237	1.0747313911111593	0.44487599146776863	0.8348206373224972	0.30779234346370593	-0.11689077360600755	1.368734164229619
0.8177128104716642	0.13801493522955463	-1.1303129257831586	-0.4404667334315581	-0.4200427437123991	0.6940492595016953	-0.36917507912352443	-1.28786801337852	-0.10867082744912124	-0.9357352946220745	-1.580854366350456	1.6980023512813198	0.3422170248655917	1.99232892520888	0.9677197676135643	-0.15004581099365139	0.22860099179498888	0.29426422102917515	-0.972992670772371	0.5690233314138503	0.9563351546677454	-0.7407663083241907	-0.2000619994410187	0.21311586029513846	1.149527864604823	0.3999841009115959	0.731260578687348	0.3199744241056161	-0.011364449488032035	1.3102938894188019
0.8352158274878837	0.09735008648945367	-1.2774480225294134	-0.5085623409248095	-0.3892101629421945	0.7018476086815124	-0.5181175299348624	-1.2259154604117746	-0.17655593328752398	-1.0374104060858962	-1.5070587133503535	1.5352012581906447	0.38090686966087944	1.9887813273661226	0.9688339197676754	-0.1769069145992005	0.2695281563860969	0.383064191706813	-0.990939788576731	0.5831955354284493	0.9413575441549821	-0.8003065055803292	-0.18758385302930267	0.20291693148973025	1.2193973139869727	0.4133847260578061	0.604108518918643	0.3407598071011855	0.09756070012822063	1.3136097993228297
0.852877112578185	0.04863320512682538	-1.4244026012276219	-0.5405283083909914	-0.3545395387140721	0.6913240245938955	-0.7084812499924904	-1.1561169998334102	-0.2445656811630879	-1.1388558384015017	-1.4617256404223746	1.340166118373994	0.4002227586067956	1.9124387324571337	1.0438844615599303	-0.2343208081358382	0.34788438980713077	0.43688439432356485	-1.037591785155661	0.6234459246428166	1.0313298482546682	-0.8824746207110398	-0.1621805154085824	0.17635780851753724	1.2640301138428471	0.43931869934191353	0.534050387003301	0.32217249855025615	0.19975102899037817	1.280436844891792
0.8581751345632025	-0.0009983580078221262	-1.5073976197408794	-0.5396262067071063	-0.2976534959476191	0.6814191639828946	-0.964075239384252	-1.1604447829878954	-0.3768865739573612	-1.2407594215716324	-1.3912638648627556	1.1428523019315988	0.43286034767847886	1.859398377167142	1.0742394016443322	-0.27025856581296004	0.4411445424209758	0.4893132243844339	-1.120556773145488	0.6824743802848944	1.091173033751372	-0.9190141638974912	-0.12192905000497427	0.1250944082771463	1.3198159631670294	0.42205071163725283	0.4948751017312472	0.2778799040518977	0.2990782032496798	1.241373969516944
0.8807700771903504	-0.013655115713829352	-1.537581594330593	-0.5318375679714239	-0.19989283572960387	0.6840820132531089	-1.1691086633439742	-1.1379945254418287	-0.4656453320562983	-1.3208918115487562	-1.316860713121271	1.0397528997432903	0.48012751630599115	1.7569813454155878	1.0919326049568576	-0.281216914889765	0.49552090748520083	0.47773156821948115	-1.1729498059494838	0.7228161017885166	1.138019344556593	-0.9845539651398916	-0.083363684443345	0.07263784324153004	1.3126850937207588	0.5132360452648242	0.43265249743801587	0.2519807111475658	0.3475363170797805	1.1789722495507973
0.9079077423535923	-0.016889478880272667	-1.5614830879466113	-0.5389485470098061	-0.11753506458145194	0.6901556018279337	-1.3408853385970938	-1.1467357306323378	-0.5207523962583578	-1.3823708603119644	-1.241797742854748	0.9865376285604025	0.4994256305738262	1.6604426955085336	1.0663676167727414	-0.3237284919506259	0.5124196962526396	0.43805102468794804	-1.20301852853088	0.7328723501589579	1.2507128516425685	-1.009935851272144	-0.03232513645249667	0.07925416615662209	1.2822099107070628	0.5648556029545336	0.4042648615966059	0.15074436745866682	0.364358516543806	1.1151645223177917
0.9230239294377945	-0.02437270983637963	-1.59209504589679	-0.5392175580656782	-0.007611650332114456	0.7082204414799196	-1.482152455539594	-1.2385583334433177	-0.5626468071290807	-1.4274505910739965	-1.210050896472147	0.9041462826057579	0.4690862054284783	1.547253042810522	1.0912208002695472	-0.38158476930535357	0.5382347637723282	0.3591681018277605	-1.2172467924611587	0.7444033979827801	1.3525956250108089	-1.0160824523755234	-0.01075775102989093	0.08356846181012553	1.1984176557738224	0.645753739783919	0.336886855687084	0.08660169565172307	0.4068377271336809	1.0108823016396102
0.9229062840901381	-0.051970381226792026	-1.6506443936670894	-0.5150958380306353	0.07992644000829648	0.7376989479693276	-1.6022208554807886	-1.3273567451844346	-0.5490498531722747	-1.4254188161637178	-1.195816683941358	0.840391352635279	0.45951536131070514	1.4053338552863086	1.0191926416909705	-0.41330922054502406	0.5748265735128013	0.25221783062460157	-1.242884606988349	0.7534738301876082	1.4457950318893693	-1.071917534254523	0.027623570863844076	0.0718201009281204	1.1573966024422644	0.6408643226373225	0.2755977144937584	0.0998162535679463	0.4987331934623116	0.9565711474039336
0.9154395084659507	-0.026679075570922778	-1.667377712450064	-0.4418533925913584	0.11552667268793877	0.7429002136257197	-1.6807165781541056	-1.4083675629569679	-0.5603821110571036	-1.3761766269052682	-1.217225977429695	0.8469696794205245	0.5025048165145889	1.3428430822068127	0.9978724723617505	-0.41217025802086765	0.622564994908869	0.1711570848875949	-1.286815652328551	0.7416435744596559	1.559551919631921	-1.0968609749648746	0.0693696181708344	0.08770676298238375	1.085859394821362	0.6275179206466488	0.24595546588457715	0.13424864723297011	0.5258348115136513	0.9400555216184354
0.9127753063751524	-0.025671846777168404	-1.6980941525485078	-0.395254856820516	0.10424528237327521	0.7319262157286615	-1.686423183014347	-1.4463382094564678	-0.5879915673483938	-1.372970981486565	-1.2804135305561604	0.8392221887121218	0.5119493318729347	1.2965405153569844	0.9208685813903011	-0.42650984137379633	0.6889398840154215	0.09068387416635615	-1.296367632422086	0.7478724550564344	1.6338911344756628	-1.1241594004174973	0.08781295151870347	0.1143052659351865	1.0788513795380252	0.6103160551189262	0.23834327889949333	0.13905870612179166	0.5075009441919957	0.8650235996419747
0.934081488111371	-0.02117472156984611	-1.6966694357234247	-0.32128274683338887	0.0881248286189262	0.7121251215795317	-1.6769229180328646	-1.4759019389218933	-0.6058103570192037	-1.4126484253190081	-1.3526140635995387	0.8132766571211691	0.5177330614124649	1.273623684975496	0.8587011205568047	-0.3984133194767604	0.73686425070112	0.029216793873331943	-1.2952656848433066	0.7557056533428732	1.66825438642802	-1.133264959531528	0.08914290324647386	0.15756782092985128	1.079106144860607	0.5668086132372425	0.2702838287451355	0.18618451161613137	0.4440726120898376	0.8392043938566195
0.9177456238992943	0.009107212708294395	-1.6952591453037507	-0.23702289133190552	0.0701365345065136	0.7030357455827053	-1.6505608032415395	-1.522697399901449	-0.592722617804643	-1.3751544765505161	-1.457203782180872	0.8080940216102797	0.5410830487427758	1.2537488891965445	0.754223373379984	-0.37396057418112444	0.810810346926776	0.006868918923238937	-1.2688301904008465	0.6967321448313376	1.6936264671194485	-1.1762523600162658	0.11804234164223874	0.19342159167122108	1.094762756709491	0.5038140384380455	0.31315286586501556	0.2191422326682811	0.40482184207957583	0.7745303898058914
0.8887469757692124	0.033797725134675265	-1.6862247182073495	-0.1642871738574627	0.023402395899742863	0.700350725989919	-1.5838660219425496	-1.554624168965396	-0.5536441777076282	-1.3190462309512774	-1.5117006580882109	0.8476661503793679	0.5582562246252735	1.240925504169917	0.5604924842335199	-0.28590834344610494	0.8497648745322335	0.008195740565769933	-1.2028308291792622	0.6086942823583221	1.667841758378374	-1.2348774168694676	0.17209346059863684	0.23098727337214905	1.07549128148841	0.43261797952035924	0.33991167253291765	0.2615180175330869	0.3476639257394295	0.6980199773453932
0.9075268608902185	0.06375991367890484	-1.7498866966218187	-0.14925389449382614	-0.009131848919560707	0.7082994577110443	-1.5065280577129099	-1.5614183519081504	-0.5004020654765853	-1.2208228630074132	-1.5254663590740194	0.9224151194225136	0.5687277706348269	1.2235576503797343	0.4196430568592519	-0.22941165160191784	0.8195260270921134	0.003169498673946158	-1.115840524585328	0.5145539638628337	1.593695951571999	-1.2856687882215687	0.1917615626666367	0.28073926023327334	1.0590359475380253	0.39555682609599446	0.3758189930023604	0.32120899383471774	0.2733074650128358	0.5894268476971896
0.9467101826174039	0.06212881967337429	-1.8244065123436193	-0.14711357556565835	-0.07314683203393418	0.6847876994493036	-1.470939352648606	-1.586317485448228	-0.49319361183781985	-1.0672203412552181	-1.573699164534686	0.9685080839650888	0.599717766728288	1.2408949565421092	0.27644817730615084	-0.16427504642290786	0.7867880345364637	0.011761155077749486	-1.0909709047273224	0.43803375873644895	1.5856936334344514	-1.3692352975354556	0.17704208263879936	0.31252376631160217	1.0789283520772894	0.350134870940278	0.4135617193080362	0.34698322318198177	0.2747644168079054	0.5312469912536054
1.0117133001229348	0.0829230723280517	-1.907721189399273	-0.14533583080606288	-0.15386568059494082	0.6665724468388285	-1.451412859570487	-1.6099646082415802	-0.48894680394705403	-0.9594428691724367	-1.614317564423907	0.9925845930738605	0.6382785788854373	1.2873629897092305	0.16414705434609278	-0.10480441306807982	0.7797347456833157	-0.013808340216425264	-1.0639868492545352	0.3419461878130333	1.4703868153673858	-1.4733156212781384	0.19781500207793118	0.35643827876303347	1.1351610848361644	0.339729889930055	0.48389272934052885	0.4367405024619826	0.30091978774679884	0.4653348191013559
1.0608084496156873	0.13176066535058595	-1.9908465745294088	-0.12067545000321658	-0.26063244417301845	0.6382494130007054	-1.441205397556059	-1.6527132608016815	-0.5089982966760784	-0.8162510356740679	-1.620650491697571	1.0239468973533934	0.705956795988403	1.326708334325809	0.046371776471623896	-0.039085830972379984	0.7114665495108741	0.025342247395525548	-1.0583637177317196	0.2638425818458425	1.3846413736382253	-1.6379576055431637	0.2120241317025687	0.3542461265090727	1.2696337397602497	0.31396606391885845	0.5372055562168129	0.5159115174487587	0.298380088015764	0.42485919203330036
1.1394551640555384	0.21985560576077914	-1.985309894998976	-0.14402266271138178	-0.34499617079941924	0.5964660923227457	-1.4326059056200742	-1.6823453038583835	-0.6192175117860279	-0.6737557381731276	-1.62029741631831	1.0702915262224197	0.7570068682355111	1.3322415279760806	-0.018551605269040365	0.002710190745424601	0.6601208905531885	0.10338295919184246	-1.0466437738449064	0.15495030061788798	1.2829627935926438	-1.7689990190861984	0.20773407224749213	0.32709533148252906	1.3447605311123243	0.34919124271960433	0.6093589931123002	0.509247877173805	0.3103683708929883	0.30292165150897116
1.2167884930136186	0.3638736333003199	-1.996102594900067	-0.19500657593229986	-0.3767372908229244	0.553892419226153	-1.3952053610578106	-1.7444988359344014	-0.6559932711310177	-0.5856571091566437	-1.6224885745602635	1.078817968589712	0.7426714352226865	1.2775862214293114	-0.06896128412744436	0.030823871398501436	0.5821562538698288	0.13441635519453338	-1.0534445083629955	0.09279310457126178	1.1624529842446574	-1.9427035423192671	0.20922137704268615	0.2881504753495684	1.3843315521103203	0.37153804334811075	0.7102592573351754	0.5251925109120898	0.3437755811550199	0.16927935397870902
1.3015529613352368	0.5055210401443373	-1.9917772962601856	-0.21684505493674147	-0.42225454339272017	0.5080625603221594	-1.3911868349655632	-1.8400109399700757	-0.6216139417094582	-0.48522034221374166	-1.619448704841379	1.174573348160678	0.7393899902891985	1.2074137382103882	-0.07118003401033399	0.08930723874755084	0.4760714344186926	0.17845167919436614	-1.1075768441472058	0.055921963885250614	1.0913682595334513	-2.0544885153720376	0.24058780746770658	0.23715728984032675	1.39416430028179	0.4222324846503304	0.8099116092651336	0.5542697601109158	0.3545179323515356	0.11279930773325182
1.3821969054344287	0.6253389580562699	-1.9719038298998641	-0.2978515052351241	-0.45718093463550885	0.45786950133045934	-1.3970832582451331	-1.9367739166958944	-0.6211047506263098	-0.3816138822812632	-1.6279776374214219	1.2694742178600325	0.7197079695703446	1.1058832749868883	-0.0955772060180516	0.11763236190607163	0.37473074628371195	0.23284232430633706	-1.151641927626195	0.021800996343974123	0.9924830077869469	-2.1514884880764646	0.2617940493816281	0.16684360520214367	1.3332373702775153	0.48386725301921824	0.8607168729374225	0.5869176849114993	0.3394867098489769	-0.0026143968602779346
1.528117928951378	0.7573879997741674	-1.9619749656681087	-0.37018172173014546	-0.4859842066789956	0.3748820030947892	-1.348827266709547	-2.050176131591396	-0.6661918915590773	-0.28963129068004323	-1.5925931167074068	1.3296208135861023	0.6794729245807922	0.9875912011034096	-0.09808423414529477	0.1275379915481789	0.23978145762016284	0.26154158175455644	-1.192578104033418	0.032648529568285026	0.903340807105784	-2.2029661632060056	0.27864390544936396	0.08753475511645994	1.246204583970644	0.5066040140874551	0.8482564192702495	0.6614055407201969	0.32186974510962685	-0.06409687462857126
1.6417273395535736	0.8682201536154555	-1.94457366059832	-0.4465594666198262	-0.5330244546324611	0.3127462616591873	-1.2879389662991636	-2.1290916183941597	-0.746181641988748	-0.18431420153110148	-1.5860652614114379	1.4272687815535485	0.6973025667535098	0.9024580171655664	-0.10850503353545364	0.13180764379457016	0.1016640250273039	0.23434578203759737	-1.2620540152302655	0.03856203210537431	0.7979619047412799	-2.2256997977701665	0.2883171140687402	-0.007703151274217707	1.2050517507402594	0.5378333459692076	0.8621595209775798	0.7079145471379407	0.34809243416544167	-0.08111072766997618
1.7213831932682044	0.9496066560829753	-1.9200933621107428	-0.5078963138914478	-0.6207973360158603	0.26289143791456115	-1.2095711616929947	-2.193222270082079	-0.8380236890823165	-0.14139184220671003	-1.608242634034373	1.4664628246851028	0.6691643205079602	0.8441985996645951	-0.14897029665080386	0.12907414345138854	0.040977646982341645	0.2630291571107063	-1.3535062309253048	0.059598656468672774	0.7400394694903569	-2.262593043298217	0.3275214978399318	-0.10100696582708062	1.1751952835099773	0.6028877061880304	0.8440575040458018	0.7368202134650075	0.36380771032391085	-0.0808489363594772
1.7253919462518728	1.0027176202578052	-1.8907369385949426	-0.5885288310670592	-0.6371315582282483	0.22065969195034754	-1.133400549762068	-2.2524556648044136	-0.9352696750066254	-0.14813937740402444	-1.6441204148340849	1.4898043718416754	0.6609879685907479	0.811426086298017	-0.18864218151855666	0.17783451929765312	-0.008826889330304863	0.2890655302772438	-1.43494598027278	0.0857644800329539	0.6121047789083638	-2.263266975070872	0.350400935398295	-0.17087774722655044	1.0855216487937085	0.6286248159881138	0.8944189891306624	0.8235484677973905	0.3506314909345195	-0.0903430153864703
1.6969446158758288	1.0453732642118279	-1.8355777960957447	-0.6645457809014759	-0.6660653474288456	0.174076578181714	-1.0712067355468533	-2.276569197737559	-1.0042312106055298	-0.10936042833362554	-1.681242275503117	1.5177339079383259	0.6643687034965586	0.7542724929236915	-0.25837483633073577	0.20161390788947084	0.013233397082732223	0.31490326402669244	-1.5207672758894342	0.10815451224778805	0.565298458486809	-2.2294745503795306	0.3762896189643593	-0.30253523203062266	0.964855961745353	0.6099386531400979	0.9378860180569415	0.8828357152352803	0.3582549622689329	-0.10375087702457997
1.6950459733441634	1.0234421387804504	-1.769464640253156	-0.7542760904979346	-0.651661380743582	0.09994815986360639	-1.0358643726977987	-2.2407305633703833	-1.057490558488653	-0.09199769582000772	-1.7631045366734601	1.5631984480995957	0.6567619391437842	0.7162697165492704	-0.35215226409626654	0.1778277189414021	0.05537274305923312	0.336269265842957	-1.5548474190340222	0.12039267053889482	0.4787023122323878	-2.1376837918015332	0.38669010910557317	-0.39627903278659804	0.7783661346869911	0.6388281273291251	0.9928524172724632	0.8609712333179915	0.37930521526746774	-0.13235608699645596
1.711087838405883	0.9415720251378099	-1.72997038820907	-0.819869626023665	-0.6402872766340995	0.05744452232554146	-1.016797085493542	-2.2394687511794125	-0.9959036816841278	-0.03352483887073047	-1.8108737821980996	1.5779467827983613	0.6472735411637427	0.6862597269907866	-0.4125654793584804	0.17167036066059235	0.06586753562889311	0.31892217583918975	-1.5674104014970744	0.18663489669173566	0.4133555410708724	-2.033356937223668	0.38714992810716375	-0.44807586160384555	0.6800206344412854	0.6497793381179988	0.9955595241980205	0.8750396933227444	0.36011524409976914	-0.11312360802013752
1.75300156343115	0.8076783716401564	-1.6533980884449968	-0.8812535969888111	-0.6523880816290653	0.028029777851145042	-1.0526536190109366	-2.1837925876867055	-1.0019527212800692	0.040234119779256616	-1.856776432716364	1.5889736668640828	0.6195578978628895	0.691821940887476	-0.48199425036492877	0.1938650233759764	0.14215916999168715	0.30223665290919466	-1.5530314628798076	0.2154474958298076	0.3148424059035303	-1.911847544162935	0.3807257074688646	-0.49546407728316505	0.5887756167615719	0.6849296616240983	0.9963786700361028	0.8434623098779088	0.3688578485873067	-0.09868300334223326
1.7558537696406304	0.7059093528616601	-1.5610126996975195	-0.9307291870706151	-0.6021263905584885	0.02831121281543635	-1.1353831298988726	-2.146561455205288	-1.0725455516091589	0.0985799132156775	-1.880054697223049	1.5643281391163018	0.5799252415893454	0.7055607364940802	-0.5510106417579758	0.2088661842442166	0.21682681478688942	0.24152414532358168	-1.4962626889412192	0.2325205851186289	0.2301295643538211	-1.8131619236924048	0.3489431206913855	-0.5362510413979965	0.5312071858114445	0.7327757995560501	0.9507146589811999	0.7713056997295995	0.37769600365130784	-0.09660179769203668
1.729038462520149	0.6069490251227904	-1.536530215390941	-0.9392511398173445	-0.5810446067562034	0.03293333154943168	-1.1977964535160326	-2.1033049096252032	-1.1297467889424002	0.2069201322187629	-1.9088020660903147	1.5256466546207494	0.5329233190307511	0.7509365137725731	-0.5712543458330089	0.20155555840413583	0.252415631592804	0.11929751225724124	-1.4384431009843306	0.2586704786324586	0.202971246525307	-1.6811008047868357	0.33957990641018704	-0.5765970469645153	0.5033429714709522	0.7990589866681506	0.8674006477530721	0.7024021076810183	0.4352862218930129	-0.03513594639265541
1.6803841975341478	0.5072569944404994	-1.5113897995649543	-0.9267156899202634	-0.5451682370627318	0.06349830171144516	-1.308763777790837	-1.993470321430498	-1.0865844929844122	0.2837451977556397	-1.9481345682994824	1.5099522466541901	0.4607793980123637	0.8142301294235734	-0.5832197242385309	0.22126912328470386	0.3008543795416663	0.005008304635768135	-1.4295190973716638	0.3039766041194957	0.22968361098445406	-1.6012123876274849	0.34506658421796216	-0.5895443094784267	0.4998288806115985	0.8809512136922357	0.8763725948354468	0.6056455103985657	0.4374854732676975	-0.01215671783873376
1.6427354345423275	0.40422292426205797	-1.471835218916431	-0.9453007181033147	-0.5101420934212941	0.08245618978835349	-1.4426523207866828	-1.9226740441266172	-1.0865478213842412	0.3351884859039772	-1.9953326205456947	1.4466753119787419	0.3373847459184289	0.8339985176323275	-0.6151657415415835	0.2006670797164019	0.34307558186849435	-0.07462352895602117	-1.441580957638584	0.34529320777149347	0.21844570725937604	-1.5491664974148782	0.352181240128147	-0.6095960121979551	0.49389422086766527	0.9384187521627672	0.8446178425081833	0.5030490187530232	0.4300920537215787	-0.00854064978761279
1.5904346532880502	0.3225869283778281	-1.477201841728558	-0.9119729990636489	-0.48792154742321936	0.09548417244769929	-1.5633390197009547	-1.8647707746915088	-1.04292937803832	0.4132837408315145	-2.0166791873179313	1.4330237742079734	0.2465980554776496	0.8285951514002399	-0.6168945192613394	0.17366662952516632	0.36009614458919703	-0.21470367594658485	-1.4410086076504836	0.3665785256180697	0.22650740505751948	-1.5341836956847517	0.36936526728630226	-0.5984607149647074	0.4344658837346689	0.9921466745760593	0.8259009419240486	0.3989212744857083	0.456792334919219	-0.005741470384061297
1.5724374931777352	0.2763829477664424	-1.492186505310448	-0.8520354928364355	-0.5334202945246677	0.13285445448739944	-1.6880945125104236	-1.8269827419688824	-0.956945950299418	0.5278021241078761	-2.0260839179114027	1.4292493002677567	0.13152589772893833	0.8152219090730703	-0.6351116766430988	0.14581674197717615	0.367315167287451	-0.30415405277115065	-1.4413437332325278	0.3640830024102599	0.2718898254545997	-1.4827396147004914	0.3985235403790802	-0.5767929745223654	0.4290547756782434	1.0502398904328047	0.7700604120577108	0.30362769790335137	0.4535374043069684	-0.04068125164895954
1.5475097330498893	0.2199546216022898	-1.5134588958316364	-0.7736153714871229	-0.5297467026847091	0.16963236193325246	-1.7711474662298627	-1.798600135542235	-0.8263635870919595	0.5816845577538909	-2.0134373565813	1.4169179446542777	0.023468931131835867	0.7711584833415615	-0.5860987486081	0.12924330231314127	0.35640098724389574	-0.3457603264470518	-1.4310814042171525	0.39265509472576376	0.27012418942425087	-1.4567030609950977	0.4139669251411422	-0.5235590194991505	0.4156900971084384	1.1156934194807788	0.7224286671817887	0.2559044840281062	0.4164186318506659	-0.05555406894370583
1.5045405285574232	0.24526839185946994	-1.5462636674039747	-0.7140476927365847	-0.5904217983618938	0.2429075783331359	-1.7941357420001673	-1.7774602023859287	-0.7165514267439084	0.593151249873887	-1.9990197159261576	1.4231977698584029	-0.07806360716480101	0.7247208959768222	-0.498327975728874	0.150286883298049	0.3753861023724387	-0.43119750986658223	-1.4874629273027251	0.39724936652651494	0.2898321775927901	-1.4863581684762917	0.4430506104926506	-0.4631389472734976	0.4750318020989545	1.100305856186605	0.6129287782472838	0.22359766051802615	0.39346939071146986	-0.05154135884256582
1.4485410167335517	0.29550627411627156	-1.615829542941104	-0.6358837180853768	-0.628652138210396	0.3281564418668589	-1.7945909504344306	-1.713688887484759	-0.6415510841084652	0.5607124202753897	-2.002130866004247	1.4175296765129553	-0.14321870649788973	0.7111180373139634	-0.3971327575354925	0.17460544299265318	0.3904532289797903	-0.4785175197173489	-1.540218109799667	0.38020453576197244	0.33404584873148324	-1.5192712776291164	0.4539026635206248	-0.4002899567376238	0.5462540434112133	1.0764655142030066	0.5875509982677787	0.19051990960160653	0.37849776435272614	-0.049308184747355585
1.3391663099771882	0.3205361468594425	-1.6924822808444275	-0.5621168904030529	-0.6625040935705423	0.40426969528911405	-1.8102968906164114	-1.6529675048201569	-0.5631146125370032	0.5136462218858606	-2.0104136437438362	1.4339806485198214	-0.19420588032056696	0.7462447545302702	-0.3206453894135745	0.2210385183468219	0.3899681543111879	-0.4692491850972488	-1.5558178609639772	0.4045027109765239	0.3980091101560259	-1.5704214856138778	0.45757969728775655	-0.3395718607080949	0.6257559906481611	1.0194897037275468	0.569383760397082	0.15883236367809778	0.324941675889612	-0.03822294004971548
1.2751726580858207	0.3406774097473829	-1.7461528806037023	-0.4847263738580533	-0.7282241435027541	0.44607563874520845	-1.7636697557811694	-1.5628668870572393	-0.5233049289030312	0.4669713700883252	-2.008922933831668	1.4345874708130197	-0.21050850477520186	0.7962853327695252	-0.2888453478055679	0.26629003180231625	0.4384917903270563	-0.4692343247620692	-1.5759228561402723	0.4101932020421061	0.40104843990613953	-1.6470467486253277	0.4579496256795637	-0.32254852711474136	0.6721485768983303	0.9303246907389013	0.6099730568515909	0.204456775306134	0.2827517981804879	-0.06774940754901013
1.2438749816347812	0.35800658366016125	-1.7874609252551124	-0.42603173794069826	-0.7830045250055802	0.49281772030439874	-1.7301282394711783	-1.4755881941965783	-0.4744707785011828	0.4280444586040222	-1.9884464626441236	1.409557573183891	-0.15610096870954654	0.866413012800997	-0.2801956734714473	0.31160371994353747	0.47175224872367955	-0.4264925271027252	-1.5988797688103635	0.4272764957980284	0.3632169916345944	-1.7674227605735342	0.4784212827868112	-0.29152633967340746	0.7460326683514966	0.8460130336557015	0.6867587161489199	0.19855581045724882	0.2514645106468595	-0.11823108292843772
1.2095757334385542	0.3695575257202647	-1.7958723939361274	-0.3954948546439763	-0.7892707469449994	0.5353222893686219	-1.7225780754297646	-1.428168707933406	-0.43864173791802585	0.4379568231697733	-1.9375832218478444	1.3597372665296974	-0.12131117640343056	0.9264105903242381	-0.25280796633449504	0.3132345910945337	0.5123535037718203	-0.41522074341228477	-1.5578979374384274	0.4073533127001917	0.25515527984950925	-1.8486065102671863	0.45964388305511583	-0.26523655632168364	0.8186469306804204	0.763754728595416	0.7009452277388574	0.17111454113228722	0.27863691880969	-0.20135158742511844
1.2215634517083978	0.36261091373363485	-1.8212248342052455	-0.34031355694589266	-0.7430589939369099	0.5861544171286689	-1.677705816578205	-1.3912327573309509	-0.3847505738526027	0.4929834490792027	-1.8603994232937833	1.3258740295951872	-0.09213922846165762	0.971045765822885	-0.21507547056892254	0.3599135721881489	0.5807358946058281	-0.3883316879752301	-1.4392975260901781	0.4349460532183819	0.18234958109553015	-1.9178748858080965	0.4251151041190998	-0.26804274456960125	0.8706919062433437	0.7141862059790239	0.7369295844883734	0.18039507388435255	0.3101929773006778	-0.2667912277734149
1.2386117474280165	0.356759711215331	-1.8341163575114383	-0.2955080936800708	-0.6903771884806108	0.6330660744701799	-1.6259694542563015	-1.3316691232406919	-0.3266401055965419	0.5393746084510539	-1.8434849266961781	1.260631697667206	-0.04687113931438773	1.0700592827095086	-0.20919912742813204	0.3913882924879819	0.6663475313252608	-0.3944701977394492	-1.3636817175460776	0.41007836715667934	0.07597517266200027	-1.9971195958630628	0.36997310476258294	-0.2979676404524544	0.9069905352863845	0.6213143112723067	0.7859597977467786	0.18871050401091974	0.34859965077944677	-0.32774217496473856
1.2608503405022469	0.3579045606457011	-1.823161032676646	-0.3246554894830148	-0.6004591643935587	0.6827877850278321	-1.581494940644779	-1.2092748114281464	-0.324677169475778	0.5144341623641184	-1.7750834386390129	1.1741831358964119	-0.003186565652487429	1.1542689100332932	-0.17524689312570868	0.3220958803123245	0.7387984859421725	-0.45129850213746214	-1.299535935797842	0.42994226276240183	-0.005584487727127563	-2.0681612112666667	0.3459387534873699	-0.3508836385951885	0.9131670132627361	0.5962345913634236	0.7793702515555567	0.1676789763990267	0.39817105323848107	-0.34104246838731384
1.3115794712868607	0.3315997654998529	-1.8639116934827107	-0.36403821538515574	-0.5293916400814453	0.7145481617972229	-1.5303606926623785	-1.164973867511259	-0.3658419278838086	0.525558539061158	-1.7309376113739474	1.1036255610939547	0.011621381246477625	1.2932046125749352	-0.11670225805792958	0.2435110849065131	0.7552925405329958	-0.5019557921393693	-1.2545105439769582	0.46968519906529005	-0.05500463415744019	-2.107964029835754	0.3058964918558618	-0.378153059736163	0.9503162720959537	0.5360115463244005	0.7386571945173156	0.06708080529039442	0.47126901237810237	-0.42164853435636385
1.3762548135158696	0.287833973532118	-1.8796509017838687	-0.4175678572770828	-0.41546046345667487	0.7022172648762338	-1.4599450446172344	-1.1210757728533014	-0.43028362961390015	0.556635780430418	-1.6400392341076997	0.9950022104026603	0.05531804257599051	1.402418084212044	-0.11009420517705204	0.1505269601607079	0.7533714427308843	-0.4952197965779773	-1.1749376896302883	0.5351004967609413	-0.0758344131793037	-2.168227574749019	0.31751908069909424	-0.43931454517700547	0.9537999343102216	0.5150644446514436	0.7721447356756515	0.03309664286469492	0.5390343414888018	-0.50706418433238
1.4145726048772613	0.28084552446420513	-1.8575653865941764	-0.47468993950306543	-0.36081432817259107	0.6657156594954314	-1.3890584482194077	-1.1002887411920697	-0.5198517062695132	0.6065428526531196	-1.5654822118308114	0.8969878906591745	0.07563144113670031	1.5113656896617977	-0.09229165677460457	0.051797554435938864	0.7515620131597747	-0.5396864339686798	-1.068012286798947	0.6177000247060989	-0.10119728396419156	-2.207884002374668	0.392210952674528	-0.4958462089468635	0.8819546814058317	0.49334469375621975	0.7799685502539326	0.02717177934785847	0.603311827018246	-0.5659898386731277
1.4681843958625993	0.3041502653358945	-1.8080329793682668	-0.5231988324024064	-0.30488879845593087	0.6149093102960151	-1.3169429389530534	-1.1038041925280448	-0.5833604706617074	0.6261072482818165	-1.46512906515893	0.8294916754111166	0.1143551952305715	1.5618802652592052	-0.03349690808366303	-0.08526969755692394	0.7448533294357795	-0.5652313501430627	-0.9784611317405585	0.6513886183562843	-0.0719200817162774	-2.2113725318963584	0.4543997057159001	-0.5584341247964708	0.8221436593128726	0.5103085075651739	0.7441394233030649	-0.018265478533985153	0.6965759664652192	-0.6917593142366126
1.4938008626248263	0.3140993781102687	-1.7871671511813307	-0.6026166257530627	-0.2461214907095402	0.5713442272164588	-1.275943699392361	-1.088760015158651	-0.5692370941100149	0.6265423787485778	-1.3800272067032104	0.7632446500035228	0.1443936121866139	1.6187833680855057	0.05171185095052848	-0.21120488780124003	0.6724049012494332	-0.6490240148834101	-0.8842222700337258	0.688831163025877	-0.03367370291845116	-2.19168807217147	0.5035669374830369	-0.5866199812886792	0.7874507200390111	0.5300772264961897	0.7358849497694167	-0.016843105397487557	0.8001633745049898	-0.7563285841290079
1.505892063113094	0.3190995676736532	-1.7592144606282005	-0.6992533619757395	-0.16505821669357282	0.5289112716020117	-1.2181527151187816	-1.0632568552413957	-0.5652127408777059	0.5790010350417909	-1.3192754317554174	0.7436107576009989	0.11279728237377962	1.6378130128284387	0.12334583640397778	-0.2794671188657757	0.6060295068567675	-0.7455044212600559	-0.7955912288072376	0.6904938909005248	0.038134968920092084	-2.1378378635716557	0.5575206740729476	-0.5798193989581399	0.7266328677777676	0.5478965887957832	0.732001224114877	-0.009170478290999845	0.8879975716308148	-0.7839020713216815
1.483029966013254	0.3168075752064263	-1.7668311655203233	-0.7954664411395929	-0.11578910860282195	0.470332097039521	-1.123189040340046	-0.9946865948305555	-0.6273223654278939	0.5090186612805736	-1.2837329537654045	0.7190708346066692	0.12479966699231557	1.6431267726856238	0.1742154546818852	-0.32826938976394615	0.5462622442515846	-0.8027096890973183	-0.7624932539644692	0.6707346257131295	0.09124395558189531	-2.075767739849535	0.6744987223135195	-0.5835352161408903	0.6787890738130397	0.5521069020748356	0.7016963381828368	-0.012030655475513513	0.9470424398637828	-0.7513186007884181
1.4583465361816368	0.3361295958367059	-1.7751945461833085	-0.8765406802168508	-0.10546045624444952	0.4179399481250738	-1.0711723575663066	-0.8922387314352509	-0.6717404271007685	0.40160429067675923	-1.2711158549837733	0.6943471956721174	0.15344178768445998	1.7132427427931016	0.23380900641080724	-0.3700156838766623	0.47667120903497545	-0.8682832693978313	-0.7871918642327919	0.6137495430381803	0.1342816246608002	-1.9785060213505872	0.7701094009000817	-0.5353579423315687	0.5896309958069426	0.5419212946050982	0.6642690776498494	-0.019577280966638126	0.9634010206781991	-0.7107933462298233
1.427406299257055	0.35272269196406025	-1.7377221767154762	-0.9844708171559701	-0.11297686474121456	0.35934969030237124	-1.043507077465914	-0.8353284869084725	-0.7365422202854426	0.29277997210264617	-1.2549291783738876	0.6979730570652862	0.16860792759116588	1.7147446678269904	0.3296164841589008	-0.3330006161908984	0.43865701888604824	-0.8683967597213573	-0.8162211653725123	0.6081126138813621	0.19733269331562128	-1.8616023359016367	0.8371225101974682	-0.5094833503803515	0.5546918088445623	0.5635517419456291	0.6530660499269123	-0.029009988399407754	0.967561277089129	-0.7145374506873731
1.373071411993131	0.34480516237229497	-1.730428098707954	-1.052006003957109	-0.09659542328591511	0.2972439668219583	-1.0270271330417	-0.8007081171134948	-0.7341725842892343	0.2609018694982711	-1.252247967662402	0.7004457597187596	0.24427517544034708	1.7133415134563474	0.3887884734100743	-0.2420496765293171	0.4358112474969138	-0.8505737627808136	-0.8886381754432356	0.553120214291265	0.1699252232785686	-1.7820063369249557	0.9128238060792742	-0.4812571415623325	0.5132132697837386	0.4881000228866645	0.6858371261881561	-0.027048874671070394	0.9664787413306092	-0.7243691100123199
1.3114642016899145	0.378754318577354	-1.6885880257116141	-1.0963962495477486	-0.0923824226809267	0.24619662610211984	-1.0083151182817485	-0.7035707554138748	-0.7199286250099288	0.25494365148867804	-1.3025134513663903	0.7106846094294555	0.32232706700872027	1.6467670316660652	0.3883149985546829	-0.10331755160420084	0.48919371477661644	-0.8521708976823786	-0.8789842184854715	0.4819442871339861	0.09577878026154431	-1.7443915628669882	1.002155649131422	-0.4875861364707511	0.4616904139720834	0.41247086707490566	0.7468772373284588	0.01051367298035751	0.9668186174508175	-0.6467430237004251
1.2576601054328234	0.4012068572166868	-1.693524479344275	-1.1347320356953934	-0.07646166017695713	0.2244362130612903	-1.0294918043940675	-0.6125824139153482	-0.6916832121943838	0.29172944122082134	-1.3430251683180017	0.7348906819712162	0.34042749598541855	1.600580036674777	0.3919600118192287	0.03580941900575999	0.5508088086975074	-0.8574855053188974	-0.862592937220343	0.37008573539342593	0.003834889655628593	-1.671555612150493	1.0354308807403192	-0.4906582611309367	0.39007107287505327	0.356499305726991	0.7709548310814519	0.038734279150210514	0.997881813453495	-0.5223238189455166
1.192867816222438	0.4077234179870778	-1.731655654659115	-1.1818174098566487	-0.037235893939135276	0.2514511940655158	-1.0695716328471359	-0.5048205836673021	-0.6651422243774937	0.29173564769791505	-1.372815273799954	0.772148343382218	0.35298413141373863	1.5379573996685771	0.35732362758282027	0.18612924169175846	0.5897855688919427	-0.7311883944499671	-0.8861047240046241	0.21688655563782483	-0.1637182740243701	-1.6226732211329868	1.011980792252053	-0.4779278315966809	0.30510439156951613	0.32259800816193074	0.7559412919002059	0.03587308723455391	1.0092444943463406	-0.4742199175575907
1.1618573836965225	0.37659144766048447	-1.8105121352796048	-1.2181783802320862	0.018815305154514343	0.2817830849762325	-1.0862491507234995	-0.4044945349421267	-0.5897887105733076	0.3426588330658318	-1.441000069565137	0.7675470986153459	0.37218410818214454	1.438591057680772	0.28688405145627943	0.3243282672607413	0.6506573869404229	-0.6335152361239768	-0.9104596823994793	0.08247082158783935	-0.3336980057120355	-1.6020253089629588	0.9600806660636444	-0.4763920123528882	0.21048944321134452	0.25838707700509056	0.7696423563886519	0.07709921087340746	1.0371135903675406	-0.3987174847748566
1.1080695424041103	0.3335377355584527	-1.9017202419129517	-1.250979755442237	0.062348743549500284	0.31583527083939456	-1.161185653114421	-0.34320867819303474	-0.5925491552210608	0.369766242418643	-1.5192057908689969	0.7900985003037363	0.3623077257700778	1.342972400497866	0.23848239432203083	0.46614289652665447	0.7195400110264278	-0.4414358105418156	-0.9683810779041719	-0.029136450922122376	-0.4747693555538712	-1.621737107120763	0.899581929780822	-0.46752179326361964	0.13452336419738975	0.24496252252226802	0.6902166646043603	0.03325291146069829	1.0142157861849226	-0.39809210281920515
1.0431199771913684	0.306316521446042	-1.9887731066247227	-1.2647396002417444	0.08046946596310932	0.3577204510511745	-1.24530327490289	-0.3161039226843061	-0.5466233584514798	0.42164918611976815	-1.584233436964284	0.7817307841883779	0.35131209271242103	1.250783223663527	0.25539903517554485	0.6097682542229184	0.7810318151357156	-0.2665341800056761	-1.0203568061896384	-0.07139167161633836	-0.5869790456481268	-1.6464957254764374	0.8160321418342946	-0.49593663705048696	0.005954522724081845	0.20212571278986133	0.6382659266239948	-0.050193679028429514	1.0448108094384474	-0.4088678180872754
1.0025551760067066	0.31614717369280243	-2.020199500734806	-1.243801717517619	0.058074772786832894	0.4124805014390255	-1.3128630021949765	-0.31696219258493546	-0.49882458927703854	0.45588338027380776	-1.679268831238295	0.7790058579107544	0.27654162391459547	1.1908233215479158	0.31582705979702475	0.7632450087201855	0.8218094150373378	-0.11513087771027115	-1.064026801883921	-0.07685184647423522	-0.6312020539354907	-1.7062305044834816	0.6918515364990141	-0.4850546357419039	-0.08625882990468117	0.1757709458137044	0.6327023586768964	-0.0938314920137921	1.061649063662545	-0.4525916525817834
0.9118975405668637	0.35831559616519837	-2.0739601562369367	-1.2249134645612285	0.009486125217332091	0.4463168393837491	-1.342822312944881	-0.37605005071090003	-0.4665689595395728	0.5087219408952444	-1.7658559347786436	0.8473966450847318	0.19514357162720242	1.1198082329286245	0.3672733938040612	0.8713931385794647	0.8669789618342645	0.035729677490965166	-1.1143415360359339	-0.03890963845696334	-0.7031081811271983	-1.7545626716527096	0.6189003592729695	-0.46524407463203676	-0.16148918007886431	0.1876224400431133	0.6010471544350134	-0.15089606419179327	1.1236170086238957	-0.5404665714385885
0.8462238935305987	0.36178446360521954	-2.1449489999439484	-1.2083941694022668	-0.004335576462098911	0.48466730366459226	-1.377278743242948	-0.38969583424883253	-0.4542277831272016	0.5388843588254516	-1.8328371379185355	0.8487118685808879	0.1427775570723689	1.0863631626231427	0.39701048105026104	0.9369074064002916	0.8743935302582987	0.16829574929433336	-1.11695826092078	-0.048874416015972054	-0.7859614698364342	-1.7673308109368353	0.5798133882394373	-0.4220476391109889	-0.25223962846055425	0.26419358438813945	0.5392077175635449	-0.14988976581460878	1.1391626521291902	-0.5895045780799093
0.778597268455359	0.3792675639977654	-2.2123565977991406	-1.1946968216599996	-0.006447250837606744	0.5348672103240939	-1.4222314505664246	-0.43424745752762994	-0.41108327289529667	0.5358160458180684	-1.9209976603478496	0.862203870021418	0.007539738922657957	1.0638902910991292	0.41842354062577386	0.9769997567247304	0.8903433917052836	0.2616285140883405	-1.0432622889955065	-0.026205981928119303	-0.7679816539797268	-1.7201333402770167	0.5249116905130358	-0.373197988595695	-0.2896817182547161	0.3649307565983376	0.47159027197531406	-0.14041760050303026	1.1897785912950718	-0.6066254325254083
0.717534483618407	0.3863306996887532	-2.259425587010522	-1.1788339736935085	-0.03182687139700195	0.5438986035702388	-1.4971474660794046	-0.48893832836246814	-0.3918562937779222	0.5222977744836136	-1.9368404329846922	0.836044084992964	-0.1338385434528552	1.092683975943728	0.4257061890153027	0.9863684618103126	0.8827049815331345	0.33758689790437374	-1.034213898280302	0.005637496313264501	-0.7293619467729309	-1.7181039677880687	0.47289554941997913	-0.3516133836679746	-0.27914219022111386	0.5193613286728441	0.36778668176841545	-0.12686406814945153	1.1961530575906214	-0.6494285133248893
0.6391365376903968	0.3298970217761318	-2.2536786316921598	-1.15649104763873	-0.045256900410598246	0.5507695986881125	-1.5376884991261348	-0.48986902004557703	-0.31555393189318326	0.4612660434512776	-1.9849836627939588	0.834259163367437	-0.2499329446576799	1.1282001754145858	0.4409863691298338	0.946721170515539	0.8544630248120944	0.4668885553604524	-1.0369971579635875	0.07835891540868109	-0.6942634292028297	-1.7033883373493584	0.45550064318424227	-0.31305892413291414	-0.26941113338824146	0.6190846809713962	0.298291952376113	-0.10048537395758686	1.1292613530393003	-0.7089115322484674
0.6067909071583353	0.2878775138285886	-2.2349186215311283	-1.1334469684673243	-0.03686860933637228	0.5047660462759624	-1.6297680212346493	-0.49923311196809816	-0.2587794100313503	0.4282069611010807	-2.027416860628532	0.8090612604076186	-0.37235761350861163	1.1771715866805643	0.4857095725108708	1.0063250787094	0.8999529230047445	0.5189718983038458	-1.0094162983732557	0.15381298459333612	-0.6201897262700344	-1.7626903689670823	0.4610966870280332	-0.2985228495617963	-0.21601315707117438	0.7248692922315488	0.37452334430161593	-0.07621440464884313	1.091208864799097	-0.7217118979808151
0.5715651945066773	0.2753370504662912	-2.2259209161939504	-1.120001433685616	-0.06306241922845846	0.45982351356477447	-1.721346364353519	-0.5112933435917275	-0.2700134530902372	0.36069109775927066	-2.057635931312178	0.7880265707826405	-0.47584772896357797	1.2637802210415294	0.5086153518042453	1.061655691608878	0.8955902827040008	0.5225484110408323	-1.0104930903688292	0.24576751547066022	-0.5791115435767253	-1.7877548564993604	0.47268152914461786	-0.262925291780692	-0.2044091037716449	0.8389906445926311	0.3982354169215843	-0.03426285321501067	1.0304579870273094	-0.7234979838078315
0.5607400570262172	0.2627396292095762	-2.193701506950175	-1.071228638978878	-0.08834788098165255	0.421975491680935	-1.757935428677314	-0.506415045985465	-0.1674185002467984	0.3329966685184689	-2.106524278476331	0.7586589885902464	-0.5601801545401366	1.3174320380148088	0.5208471394361363	1.103165794776792	0.9196363435416288	0.5059682271956567	-0.9523097381659378	0.3169346695566757	-0.5851849982679281	-1.8452061186408677	0.522310150512235	-0.2277069486276846	-0.2152141963136344	0.8654604867320662	0.5542953986498976	0.0138740677135484	1.043902321552863	-0.6777619687007295
0.5642133849838102	0.25252761391538414	-2.141080537475351	-1.0025626203880136	-0.11048643423709952	0.40029920875973335	-1.838870588865533	-0.5034184771675654	-0.1358999105250266	0.3463479291965939	-2.092077650475112	0.7385546174374399	-0.5978066436251461	1.3943871128613465	0.46801169814596044	1.0976101465892956	0.9073341425453114	0.5124518478663338	-0.8766904223530242	0.3571914769652831	-0.6613003254107104	-1.9373332429932504	0.5283972682755198	-0.18282009097600446	-0.16604353443113096	0.8791390204769078	0.6842302014295832	0.08643277615762529	1.0655318189786611	-0.6635318526000838
0.572450941597262	0.2067033950743086	-2.122329270590326	-0.9635671937676011	-0.09172832196408676	0.40111602412556246	-1.9200770752664915	-0.4822047856682016	-0.06866673110127622	0.3837655947193571	-2.0366386383000448	0.7179113719848987	-0.6000929503784469	1.4654994447624927	0.39646603804670055	1.0686126989238878	0.928461165507402	0.5026235858489463	-0.8286029611193111	0.36849539459151	-0.7546189096917446	-1.9890178900636926	0.5293166549828787	-0.1724631560755556	-0.1620974642067754	0.8524653461819707	0.8963518267763455	0.1374774849893785	1.0742250697063627	-0.6393649021628163
0.6140523271988337	0.16258451513021938	-2.1294100126633153	-0.9309236578406992	-0.03494525257326646	0.42142416887456946	-2.042718522144365	-0.44412340264962735	0.023495328936752557	0.41943196167394137	-1.990263161399056	0.622932381279643	-0.615317959487046	1.540959722354964	0.2948958617391391	1.042490223298676	0.923089974124856	0.48966656490689314	-0.7528815112197729	0.3465111861836821	-0.7957318537230983	-2.078376982929046	0.49388247814028113	-0.1891554061282249	-0.13667767242204967	0.7878013028566624	1.1141964120913068	0.23157146274361867	1.1033082965098668	-0.6208068658212487
0.6457351820239066	0.11933145889256591	-2.098817727084149	-0.8858299782189339	0.018429412534208475	0.4377871482564718	-2.1406827750216237	-0.45839208777024476	0.14325412850149566	0.4596656130567333	-1.9425222854573803	0.5733673180251342	-0.6710059815886138	1.5835935191050625	0.171777536897884	0.9749068256534394	0.8685867822462356	0.46770518407515205	-0.6894529175675614	0.3382602973570028	-0.7927710505445468	-2.1406250186259053	0.439367409507213	-0.21803357240301063	-0.09692032072090975	0.7187455112762293	1.3096529079282768	0.30476477821266973	1.1370160271907046	-0.6208182020500523
0.7175103965085305	0.08005404244814943	-2.061106229017568	-0.8343378316296135	0.06308380685569195	0.39856989698408074	-2.219925519219885	-0.42838674829407913	0.13886564402381163	0.47228699202868335	-1.890229588337609	0.477210213258853	-0.6925084662196437	1.6276065412506882	0.131210720857272	0.9388612944732266	0.8227795643745415	0.43622163591490476	-0.6495939866820523	0.3325410860265489	-0.7814498516976114	-2.2193625847473046	0.3912185017068229	-0.2603184342988252	-0.10683051277732356	0.6591995501999739	1.5056673717428415	0.3294686994757128	1.1549641816342207	-0.6945610002063115
0.7710382954286202	0.09469757306188872	-2.018621776579628	-0.8075316120855147	0.1063536005933144	0.4012446697891233	-2.2953851865182426	-0.41723399180128046	0.12391415945217517	0.48747424147605256	-1.8508619211512336	0.4049698848884856	-0.6994459097768535	1.6353096347295808	0.1289993491139453	0.906848010245273	0.7389061118842676	0.37724685955817333	-0.6577673259225815	0.281592721365876	-0.6976690526898798	-2.236130827767636	0.31744796398137104	-0.28711383715467814	-0.17466908875602752	0.5463937499378242	1.7495083929035626	0.3221010614777969	1.2335382027561816	-0.7215890888354457
0.8334746851537315	0.15421521726672335	-1.971673444577121	-0.7615273913962224	0.10762036282961326	0.4109723073583643	-2.341657548589129	-0.44136311794118	0.05523605983394657	0.5230069434830534	-1.8043966309976458	0.3215409513655195	-0.6579918543150554	1.648593779808977	0.08609668839997373	0.8964398221326965	0.6744841536049534	0.23788074226773243	-0.676050476361265	0.23990424107525402	-0.6251296353587754	-2.2603099204455717	0.26141019972479573	-0.2815709833406606	-0.22822284780313273	0.4971978225209838	1.9585925548975613	0.33199159927323063	1.394937149402573	-0.7878024897786198
0.8661391035757007	0.1938342961292559	-1.9720979306271844	-0.7106511373396012	0.10207542065233052	0.42251010290801594	-2.3324754298316823	-0.4587134563361047	0.019033087224530232	0.5115012634024072	-1.7792912132833465	0.3115065359613676	-0.6323580203178117	1.6383669431460213	0.007994569316634975	0.7798379994084426	0.5733829710875945	0.0650462658675148	-0.6987112425092517	0.23095132185129227	-0.5469267435379839	-2.1914767169886966	0.20033515835606738	-0.2985748700300096	-0.28737482124193725	0.4478581432339399	2.004313257851827	0.3536622908693802	1.4944990433539793	-0.842052012717035
0.8823171370084694	0.22114511804916273	-1.9629865627019352	-0.6511456819365635	0.078516649613112	0.4282804093785221	-2.304642257268158	-0.478567172695314	0.027364691425370603	0.569611662089434	-1.7426146172581471	0.283386891670241	-0.6180797233649528	1.6239423532951291	-0.023966628906669247	0.6667875413015298	0.47504469303681746	-0.10155502099581763	-0.689891368498224	0.20297076540921605	-0.4415516584373755	-2.125338870856495	0.19365807129653673	-0.31393160395013736	-0.274331254373804	0.4089524602951401	2.162946232793213	0.31928634891391433	1.5770724614496021	-0.9319892435093637
0.8805014891087485	0.25388401456478915	-1.9592099046313938	-0.6034010322488602	0.0952065776918968	0.4350715468500096	-2.2204112081310856	-0.49615106267584136	0.005895598843995609	0.5913194927935704	-1.7304983818005275	0.24202000741597135	-0.6263165357831683	1.6547318164898446	-0.061192198712156066	0.5530070163770597	0.3362597774885168	-0.17858385682968242	-0.7057977396149551	0.16261472994721723	-0.299941886552668	-1.9700432360759443	0.18836724717029948	-0.3208867891675162	-0.2897096529441868	0.4175681264820749	2.1788728395449906	0.2889714892916302	1.624165116971146	-1.0099050334462325
0.8812355242834607	0.270023324896188	-1.9732725897585126	-0.5576489894664463	0.09462498391715783	0.4091509912154341	-2.0969862630919325	-0.5190563448456594	-0.051051037032897394	0.5737201806576591	-1.7832396699808934	0.19605473576193863	-0.6449498504952493	1.684809010829505	-0.08515841305721414	0.42398926107448087	0.24289048307423675	-0.24992983087282764	-0.7647121215316497	0.09569974959763924	-0.15099230994562923	-1.7854932958506442	0.19011490490809957	-0.38145319934580646	-0.3033970541439321	0.4280658686486961	2.168067684484432	0.29328245558371563	1.6262427842397194	-1.0716559909000183
0.8667542467863129	0.2749813800589299	-1.9783843460750816	-0.4936539781245606	0.06644073610453814	0.3416593355725408	-1.9444999321726582	-0.53554173053706	-0.09527840638488326	0.5360882788301382	-1.8765485113942475	0.20863855596104167	-0.6549519411044166	1.6582941790193757	-0.12477769550549442	0.3488768975795219	0.06447158168415537	-0.25529855019398917	-0.8413506617554916	0.056170691537333006	0.008366945304166313	-1.6004718979848938	0.2706982399078064	-0.44521765288771453	-0.27714931682562144	0.4802795753874222	2.1253847645620736	0.27220695628896435	1.6715924341914252	-1.113316001961828
0.8523586007433257	0.2854394611023597	-1.985216341945717	-0.4490735498830934	0.031261519144444916	0.25673076495143465	-1.8105991969860373	-0.5819052547393098	-0.12751812537969426	0.5374288778822963	-1.9608033215814173	0.20762660614365142	-0.6163841697840284	1.5660571442348048	-0.12496092815132535	0.28087333506589796	-0.05218281268138351	-0.33957884711448294	-0.8988126715629209	0.019264781784684232	0.14343226666532033	-1.3993986331524573	0.351552042506969	-0.530765555950794	-0.25353525630271045	0.5470513239968126	2.0926298001296777	0.23981312833106366	1.636639517665749	-1.1329390140204207
0.8105675140582791	0.38764839785240623	-2.0251613098678822	-0.4263144937873341	-0.017285875680754268	0.16139137433580739	-1.7064559018496037	-0.587110955234936	-0.1400124352966497	0.4879529865500237	-2.077685670749282	0.2114654297586008	-0.533337194741999	1.508375586026533	-0.09496640222254113	0.24545865836293174	-0.12735473301748673	-0.3851679414259629	-0.9364612672196888	0.0018453870512677051	0.2446073314256516	-1.2316361274061614	0.4442666938009226	-0.6263295869216353	-0.24678776391891785	0.5515602267289561	2.02911102477998	0.1263806493907466	1.622415720359453	-1.1243990549885656
0.7736930238871237	0.43200700214854015	-2.0571118633744914	-0.3652347968161959	-0.09359855824424848	0.12918961765963904	-1.6082902779525767	-0.6071382759626714	-0.08514420376286494	0.4707828240938562	-2.18377365496086	0.269156899075612	-0.4778615822597918	1.4703005135996332	-0.08775886223215754	0.2350668639663182	-0.22188618549196065	-0.44394163299399336	-0.9796738304026155	-0.031196677420888403	0.27052927989248926	-1.0981125841917208	0.5025311484566379	-0.6819331471978565	-0.20129443959345333	0.5559813230122999	2.006867558146645	0.06488642586674379	1.6249348453078571	-1.101430595852007
0.7893114472821259	0.387439560734381	-2.1042271919487017	-0.290386998135068	-0.12481001167623665	0.10081612932305406	-1.5233776653639828	-0.6303133453604536	-0.01999012662558084	0.4541878892192018	-2.242072435147221	0.253885646557683	-0.39895064803516816	1.4376909209146977	-0.11896950726541275	0.24489459309886746	-0.3028815282818598	-0.4681541351490745	-0.9428975650636854	-0.06145744743235506	0.28958560658174237	-0.9789166529762584	0.5766037647018643	-0.7313880826003047	-0.16319723896979477	0.5914623168120527	1.9362795900183627	0.06624744859161427	1.5821567152744496	-1.173600807157047
0.8181120433039162	0.34522262848479335	-2.1790141147524684	-0.26052754644419696	-0.17522734445666716	0.08850970302392612	-1.5037587314951524	-0.6833946012403438	0.036949334630182205	0.4281346782119522	-2.31054529860407	0.2354337811398711	-0.3628380030165568	1.377089009487991	-0.13157306820303996	0.28932642075620685	-0.38482175610330743	-0.47651856009848037	-0.907925620212335	-0.1229052252322135	0.287387953224819	-0.8566762144588511	0.6166428851355927	-0.7967992027388341	-0.14674614116411813	0.6054178983196359	1.8304773530172382	-0.029268085848779202	1.511137066365359	-1.1998215043791878
0.8102778421681434	0.2786878438938657	-2.228791333706529	-0.26048329670293946	-0.24854506379992633	0.08290709787698088	-1.5029752333338724	-0.746176960317613	0.11347924970875592	0.44836412607245857	-2.3505468857849734	0.15425470509328873	-0.2958275109774578	1.3112563259263106	-0.12395877509417379	0.30772745616279523	-0.4893297645512341	-0.3902173202953463	-0.8803267405167254	-0.17301525367261109	0.25559323514214327	-0.7405306098126507	0.6184900141364037	-0.8326636692774064	-0.11459857595089609	0.6533249898486572	1.7912249739228645	-0.09514723090346225	1.49093777351721	-1.2483185209903938
0.8413860786072146	0.1865239393909472	-2.241622965572084	-0.2398047539572153	-0.2862967785879957	0.09043934235157225	-1.5234676077549465	-0.7737264043816159	0.14491586065982318	0.4085502525889999	-2.3573997795189157	0.05718990513256256	-0.22737172927874366	1.233956572012674	-0.12068664981831916	0.36456386223221837	-0.5756109053705608	-0.2703846433352157	-0.884300113260317	-0.19180481744108194	0.20077787092760543	-0.6980973005642619	0.6084897492395775	-0.9131223175623842	-0.13008120754670038	0.6259653261872475	1.671021651831359	-0.14757914718900317	1.4829120651823575	-1.233984489459051
0.9116002421253423	0.0981850484463869	-2.2096859641432838	-0.27240823702553574	-0.3522689596997829	0.09945871320705135	-1.6100536484954069	-0.8175426223285545	0.1483612166436268	0.37125963365233705	-2.325647230707579	-0.007351340845024962	-0.1509245586969715	1.0976362198996195	-0.08342498551712949	0.4060887804619665	-0.6224585073491845	-0.2708463733868267	-0.8927970766599918	-0.1869155848261736	0.14925856260801967	-0.7333666674240831	0.5675052853341737	-0.9564568261018677	-0.16114646761902307	0.5852282015287824	1.6126018227611567	-0.22830229259922713	1.5032399504219514	-1.2308997756435622
0.9776886338837618	0.055308317816732996	-2.1755237989711036	-0.3373791741299429	-0.3647299920483735	0.11847480836134852	-1.7176717180027203	-0.8317848633506074	0.22172631939447918	0.3250143152076749	-2.279915653051405	-0.0738867541288527	-0.09941088206570341	0.9940166298666935	-0.05227225091742047	0.4325256511288701	-0.653049539210155	-0.27723838667481193	-0.8577087811892957	-0.1398762282933747	0.13068848262925228	-0.7646193941297392	0.6320920811135462	-0.9798888869100602	-0.22126798121987848	0.5818857938048827	1.5652799748472368	-0.28797979747016866	1.472432106760585	-1.2479992172124323
1.0146096600509664	0.00727128278974945	-2.108121884245316	-0.38978303417684196	-0.3749331708054925	0.17023215071489228	-1.8295450619624944	-0.8397939798595834	0.20552545706411546	0.29578084891528506	-2.213777458959708	-0.12424739774052866	-0.076540279133011	0.895073881651158	-0.00295575755753541	0.4280589099861222	-0.6024306332689806	-0.3288591154707044	-0.7933773681686384	-0.11036292395352139	0.05762817237345012	-0.7619934497530293	0.6510869040848644	-0.9499333621533989	-0.279523204588798	0.5883994573741903	1.4167103714811273	-0.35055745060179244	1.4250282576517443	-1.2975926990651174
1.027063619397639	-0.0938236705268494	-1.9975605361739703	-0.45115464258541005	-0.35339555583199866	0.23396412876064784	-1.9054909178520032	-0.8736709195139822	0.22185451029617304	0.23626292842627813	-2.1177518854558643	-0.15511471962847426	-0.07982542084493276	0.863369517003596	0.045731842294874	0.45115036968215455	-0.5754731138475109	-0.31305260958243125	-0.7504333952595779	-0.09024779529126062	-0.015262966441146603	-0.797869232761157	0.6953914046297834	-0.9094128206234355	-0.3424411106730494	0.5655150175032297	1.293104832133778	-0.3943628166932835	1.3889439724068977	-1.3326468376870217
1.057046210138721	-0.2509841354407752	-1.8858761142997285	-0.4967341113769197	-0.34415689886592715	0.31481048560492386	-1.9495696849432869	-0.9239477247836293	0.17933781194442017	0.2165913864339432	-2.0004581535749093	-0.17371184436011186	-0.10780662049586746	0.7691351255748053	0.04382286811333739	0.45022139244424536	-0.5664825580366322	-0.35531747199488495	-0.7331344570138489	-0.02822176589482924	-0.07772558265947029	-0.8186943294975082	0.751427755347358	-0.8384214113806788	-0.34939372792312684	0.5915167170063034	1.1810539036317214	-0.375450910812393	1.342451161813726	-1.3685486743072208
1.0594824282729973	-0.3475810291177796	-1.7384093982095017	-0.5953421963817662	-0.34854982669464646	0.37530187425267514	-1.9715950774503344	-0.9889257558785731	0.14279079466288389	0.20646601557434924	-1.8820006510293381	-0.18143704564123975	-0.07699184460802663	0.6252286112108358	0.011499164376870402	0.39439957524053915	-0.5442656329285255	-0.3535285886080296	-0.7000437506833433	0.03876478886403795	-0.116702900842626	-0.8348609815120183	0.7966018441441753	-0.8117981136252697	-0.33729242879808624	0.6083351570803363	1.0036494333020205	-0.37106482292407816	1.3014607939319984	-1.3732727327657708
1.0310085991390348	-0.394964866390392	-1.6008422563764124	-0.6602972127029789	-0.34824399702757414	0.44620865687849315	-1.9859493833681179	-1.0060051189916863	0.059152137209364165	0.1662862420549795	-1.8175907680471588	-0.14105945355967534	-0.06367948217224592	0.5244009216214133	0.0014304455602335703	0.3640062330196063	-0.5383795549967025	-0.3225978355112017	-0.7220622633475887	0.1042765903435831	-0.23919671795237502	-0.7909552157803735	0.8562223015279103	-0.7348462283049889	-0.29814875127151713	0.6209246175788256	0.9255811330483079	-0.3892349253487881	1.3174693571872553	-1.3355463930987224
0.9713078439323184	-0.47494805970843706	-1.4613507194945305	-0.7106671037410852	-0.33858759193220794	0.46752632504156183	-2.001803228815237	-0.9773090148559207	0.020960333597644376	0.13888515349061567	-1.7338409554448344	-0.07434950522307136	-0.04012218269883204	0.4781645412985018	0.03105425978609693	0.3343585012876619	-0.5088941396798671	-0.27810498875296663	-0.7078032201099732	0.17503135005395742	-0.32844901337160043	-0.7361916671134494	0.9177054891947598	-0.687634493279514	-0.2788546037266464	0.6422074214846871	0.8811385264917175	-0.33801118061998475	1.3157114991962051	-1.3350236669927906
0.9517010474481316	-0.5280845296368815	-1.2793559321312977	-0.7497336948938292	-0.2692015947363828	0.46069835236426454	-1.964995304673432	-0.9133537496172994	-0.0673417506984539	0.11702848018127757	-1.6537950603877452	-0.016495431097397453	-0.01716811413315586	0.43284255330130705	0.07708806492212014	0.31429077142482476	-0.4523711322512141	-0.3093474326775569	-0.7031789466509125	0.20706917491084761	-0.29415962244604477	-0.7274100290281773	1.008585680985612	-0.646013256982869	-0.26013758615023863	0.5966793411261192	0.8168765291005917	-0.3947285864477784	1.3028883302175251	-1.2780994238472747
0.936135344180491	-0.5568811838181678	-1.1480068770441243	-0.7930649575014246	-0.21682412732250303	0.4528928855641669	-1.9354132522856229	-0.8691719477004604	-0.11254150893239205	0.08242037399362488	-1.6035822766293286	0.06299927122466654	-0.010784300823403276	0.40369604335552706	0.10041604365493248	0.2887499691289702	-0.4090630594950492	-0.3392695013353962	-0.6480500627627517	0.18687596591434535	-0.3024561728609914	-0.6632229043500958	1.0859285668268712	-0.55069279848469	-0.21915670459659503	0.6011831881554253	0.7568317070066075	-0.3955640484220903	1.4066360286732311	-1.229966426138754
0.9104143835477524	-0.5772299331447577	-1.0651249921507393	-0.8024053023699691	-0.14122658555343376	0.4399332274969356	-1.8783253177014063	-0.8290850802843647	-0.18162149084246174	0.13378124576841538	-1.4960866954044154	0.13603134558156238	0.019350329888854285	0.3886637440882968	0.11597064809708402	0.2534791928216808	-0.39161502472264037	-0.3386288139730798	-0.6523607380138581	0.22189252550940336	-0.2999820405333579	-0.5447404395546214	1.149997169679255	-0.5219201316641311	-0.16633800615234962	0.5863549305528796	0.7195108932349232	-0.36827361246655205	1.5720129166527719	-1.228481380165516
0.8694859097544126	-0.6191973252560217	-1.0007281413880147	-0.7680534527207852	-0.12401691950972668	0.4305940884252064	-1.7736868397347252	-0.7878302569312831	-0.2404982180988693	0.1648891358500122	-1.4251720044424103	0.22915632725587148	0.06863361686507315	0.32331738385258957	0.12382226251519428	0.2861093057921134	-0.38739032753078056	-0.3565903819716314	-0.6432418391014931	0.1806487983751657	-0.2832434595350077	-0.4932712144861635	1.1131150053670011	-0.47322313934527677	-0.08731212998377293	0.5858501919946912	0.6839705388482356	-0.3531169699468141	1.8071900761895283	-1.1885671483394211
0.882661666548926	-0.6291440213846635	-0.9627394814720622	-0.8175784930289017	-0.06989641410794345	0.42339586261601625	-1.6831368379525358	-0.7902762617951619	-0.2530756305936316	0.13704998284789793	-1.2967376038600313	0.2807898739092749	0.1461892358753575	0.2783791758860882	0.09668185575394499	0.2981110845312368	-0.38958478512009365	-0.4218299495906933	-0.6275177854928569	0.17254829845955927	-0.24430870081471084	-0.5207375500478229	1.0365607695815275	-0.4420473213623036	-0.027687677249997177	0.5826350329248832	0.6714717236838061	-0.34309154289083343	2.001572456871945	-1.159485942715903
0.8878325793441733	-0.5984757418361124	-0.9429004636192022	-0.8361141166039306	-0.03307575278277665	0.41021894983573964	-1.6004982688154623	-0.731822972930714	-0.30537824008739134	0.080602530706501	-1.1963400257642463	0.3179338788794389	0.197109805629994	0.19322385510062684	0.10875493376502657	0.2609823537481284	-0.4380538502357437	-0.4634163154336	-0.6250429235844592	0.1679826536520804	-0.21799060518361676	-0.5289105897595453	0.9424424740599024	-0.41331160365935443	0.021993290909800355	0.6230991258665728	0.6385549376688171	-0.330906429719071	2.2179216328229185	-1.1246238901931664
0.9421486074551403	-0.5843815724501098	-0.8735559109992357	-0.8516486497376065	0.057033012806738406	0.38396839060361326	-1.550786109970181	-0.673444580960928	-0.3337685057236119	0.0968544166654514	-1.1110334025966508	0.33090633046272444	0.25164406938800177	0.16209636280282283	0.16803663966710708	0.2535638936874904	-0.42688753242173705	-0.48510488057602413	-0.6664754389987952	0.15508688533219908	-0.17287896815714868	-0.5771622570642245	0.786813439949238	-0.4043358851158591	-0.008982831131623731	0.5283160447878059	0.6191874964206247	-0.3602006680924062	2.463564837084693	-1.0936848026268773
0.9928129631355758	-0.5028013027086659	-0.8596715449862478	-0.8610961975875486	0.150187069964536	0.3337614689818159	-1.519951859628184	-0.6095607969621557	-0.3894110580950062	0.05538421499784476	-1.060644689407669	0.3119931131768554	0.2660245818212961	0.1320198812411441	0.2403588834574344	0.2338169342003308	-0.4542548388809534	-0.5402680750118448	-0.6745108941988732	0.17279279010344356	-0.11437955649801053	-0.6616311165164239	0.7023052202069554	-0.3606041735620744	-0.07257249430415416	0.5208731709592989	0.6523214085100856	-0.37113352138880906	2.685834278145395	-1.0782379313013395
1.0173132839392598	-0.41462644710209196	-0.8317848268222165	-0.8356437007979022	0.22958559764155773	0.275567090765733	-1.5307299561452787	-0.5500805890031419	-0.3900159975432457	0.10350901268941926	-1.0143969896785898	0.36343107256070856	0.2553835558076468	0.08167769608999897	0.2938344712449227	0.2029414952951493	-0.4429258189385196	-0.6424933239442965	-0.6731128847562011	0.17135539163807886	-0.04115752755432217	-0.7534112670550417	0.625623190025161	-0.33494301138231136	-0.1546479471824445	0.5450387294936553	0.623925429043023	-0.36992284216315513	2.8409277611734858	-1.0659771700600307
1.0581831275990072	-0.31315351593133917	-0.8019537745684622	-0.8408414487555189	0.2698713496481989	0.2507606632295961	-1.5330409759130839	-0.544240314295775	-0.39133234237570463	0.15205624578097285	-1.000017032573347	0.42761411664095184	0.23157010593599373	-0.00386812011300193	0.3241846341166581	0.16733312987395269	-0.42811431657579935	-0.7650543459031045	-0.7019831493963231	0.15968499050335144	-0.0030188198349424323	-0.8458303246511507	0.5231169017202226	-0.3068388318869234	-0.22510869673542538	0.5631521661650745	0.6139056553093776	-0.39602866698619305	2.938259985220011	-1.011784958056121
1.1129122099941233	-0.21070420072665746	-0.7951884024609879	-0.8532792755120937	0.2534896285132767	0.22656379599439336	-1.5309408210840922	-0.5756423100746496	-0.3386276287860702	0.23460803337411268	-0.9857008476294726	0.500228161135577	0.20808035910446318	-0.10949937326250389	0.2866362733593094	0.17508796469916682	-0.43888802707990565	-0.9130140633542713	-0.7749099712240117	0.18616018026480438	-0.032394422663271215	-0.9347987385804954	0.44784872465888326	-0.3006401312353382	-0.26508740191356306	0.6242080862636249	0.6057067164365911	-0.36435330949997535	2.982975353200915	-0.9907392492827078
1.140471864613827	-0.06848190991161082	-0.758420303875392	-0.9177374630373925	0.24749236514404593	0.19801115046357154	-1.5183568812284356	-0.5816203000238869	-0.3113560835460324	0.3422030688838616	-0.9797134400169943	0.5940593347083779	0.17587556792999157	-0.18107816744027677	0.30441281249279467	0.154262480854035	-0.4497819956789364	-1.0416787955582054	-0.862147417328919	0.23483304111013328	-0.059431866527580056	-1.0410952939103648	0.36038872136340944	-0.2786928415479251	-0.2899172359676818	0.6689929337484535	0.5912833049548065	-0.3515667640134648	2.881045565383064	-0.9393615709744733
1.1734444126814474	0.06278118931687635	-0.744328328773655	-0.9840454722204178	0.20869730552468893	0.18007938597708384	-1.5052772588625811	-0.5632006141613528	-0.28399519268399737	0.36742732024151936	-1.0222562670440247	0.6496048525928015	0.1006967469580506	-0.22475934052248295	0.28470999505189154	0.1763278153657098	-0.4399248741840432	-1.1350887933389553	-0.919246600177701	0.22710262627965036	-0.07413990549953908	-1.1386639181429066	0.31073580806629897	-0.25723464149623676	-0.2830916135628315	0.7567881542540296	0.5944775389596915	-0.35852758638215665	2.691560047263061	-0.8369707370930811
1.1902755948093993	0.2248848009513807	-0.7241632741585529	-1.0887047777696728	0.17748128399220173	0.12231704579116069	-1.5524725298007411	-0.5222043410269236	-0.22372553609851611	0.42865968975152746	-0.9865629598139346	0.6745953755067886	1.5917157476508237e-05	-0.2048878082484357	0.3023310093730117	0.17960534420900037	-0.44485747722039476	-1.2118106347125892	-1.0193933473528294	0.24613981691062978	-0.09217296309886316	-1.1681585108339454	0.27042418872521745	-0.2496289573398916	-0.2851300941275481	0.8331638431074783	0.6051784402578736	-0.34097166572750853	2.4422949418519506	-0.7271619159361212
1.1817979176777627	0.35502713361760707	-0.7349389246714336	-1.1699035091602215	0.14617331312253046	0.06593058875206376	-1.6032435104596399	-0.4276483728276008	-0.15880834566878851	0.5517255542892918	-1.0016229553061105	0.6988454377552408	-0.06654537640862558	-0.17576207068956476	0.3259023074709717	0.19924987333012323	-0.45883470168173035	-1.2049924370439362	-1.1293975637820723	0.2519045558635332	-0.06525961666604858	-1.1789671937012391	0.27757962785323664	-0.2579570939800215	-0.3260155729292461	0.917304937055019	0.6154121560617176	-0.2765782853468129	2.2277851257497243	-0.6695171924711032
1.211996254648496	0.466088444231424	-0.7172605451850336	-1.2522700687736499	0.13758766146144522	0.041648287260611205	-1.6331583496940127	-0.3523451142471738	-0.07945595356486312	0.7185642912033092	-1.0159331526998117	0.736614430410875	-0.11485340536206215	-0.11148964794834341	0.31962876563703135	0.19780783350003506	-0.4277964916106424	-1.2008980071399162	-1.2024699372654772	0.2517228609402692	-0.08498463104339095	-1.1551488113388044	0.2843544585169993	-0.239641999788137	-0.37933843225775793	0.9814611525560102	0.6020734159148586	-0.2598061208661371	1.9681213580267134	-0.6315061875029931
1.1864090605289452	0.5533207125203911	-0.7359223290117816	-1.3139277494785337	0.10174646148048742	0.0277647453515379	-1.659602411997104	-0.2496803320201376	0.02089765473522346	0.810718063085015	-1.0041639575510408	0.7643051652426303	-0.18138879488359919	-0.0583214821472947	0.31151015811100413	0.17824102273607018	-0.4683554036825031	-1.20919659516131	-1.2043112533920124	0.20537417460094862	-0.1155444339601597	-1.1375464975833436	0.2921313967139735	-0.1667953559033059	-0.3682100317818901	1.135686407250915	0.6049179848722511	-0.20053468340599667	1.7917242949889407	-0.6134255323521441
1.1975561938154506	0.5804913271252556	-0.7232670053068755	-1.3514985169036113	0.08703967634541951	0.06395544912426002	-1.670680316484076	-0.1518619184522015	0.18569793317574784	0.9175281485100157	-0.9678968529334007	0.8080018690662396	-0.24947148564613672	0.011518235579374514	0.3022545739703477	0.18094599801347624	-0.4536733050933547	-1.16132731722541	-1.2084847641974765	0.06742501683867322	-0.14047007655029797	-1.097033291956557	0.2848648638911606	-0.12555138954435763	-0.3870179176454857	1.191502020068316	0.6300414728800264	-0.1728908410869006	1.5319432317160726	-0.5897101416955428
1.187304698966236	0.5604959630943802	-0.7451689510451962	-1.4383327037439069	0.09799193035781248	0.10569204140839202	-1.6519243298885424	-0.051525518807876244	0.3380874183113184	0.9380855804736447	-0.9318101018806202	0.7914923112145134	-0.3167639789369829	0.09056821582826509	0.30477641145685685	0.16499369803204372	-0.4742738199255664	-1.086018963345287	-1.2042839027422907	-0.013651875327690327	-0.16193008584129254	-1.1110241441682591	0.24305368908354635	-0.10606705024917454	-0.4414094190566134	1.2070755453016182	0.6257161501285362	-0.14828621768115588	1.2776448336448456	-0.5680459786618582
1.1620912646056991	0.576212944018045	-0.8045741343872862	-1.476667577525752	0.23637624217957404	0.16045789387345827	-1.644236254180985	0.06558431513350023	0.47530367398970297	0.929468733367347	-0.8926968105361265	0.7538771352453344	-0.36170985439371484	0.16402063348382181	0.3382906815180433	0.15766024242454754	-0.46832458122960247	-1.043755417671394	-1.154016093428183	-0.084533858423597	-0.13542306594312215	-1.1526699792522106	0.23524132079328672	-0.0774990620932683	-0.46604946189500973	1.2004809720701428	0.5781733399904198	-0.10847586559458322	1.104505993184544	-0.5990417473721645
1.1299870958466876	0.605148204237252	-0.820302238727917	-1.4722886778728506	0.369873525506412	0.21307463564579102	-1.6553936077799745	0.1841214967686569	0.579351295381849	0.9007891669442778	-0.8452657665557943	0.6871892897725166	-0.4578237887262727	0.2778381417587115	0.4136915522391753	0.17798480717080706	-0.4363616975714911	-0.9924019868032328	-1.0857585348525975	-0.1540368070650683	-0.09525854233360274	-1.1774648467938795	0.21613168704313637	-0.06882768759745035	-0.5171494788679902	1.149425621311591	0.5417364710192667	-0.0720177419882144	0.9553330324509629	-0.6481824098632052
1.079981335465742	0.615755709495865	-0.8613362253929372	-1.4295580256708198	0.4682512988112083	0.2544343856762643	-1.6690853380843282	0.30026054220955734	0.6745347403875108	0.8599657817503303	-0.8322718797954064	0.6047134943820687	-0.5482558543926915	0.3737634462120957	0.4365876709469355	0.20990276497630891	-0.40770944852659124	-0.9137970838847673	-1.0453929547990695	-0.1945470177110006	-0.003591972920113734	-1.2117035971649466	0.1938808031604072	-0.08734794662658726	-0.5563041166731912	1.0906118674588543	0.5427547130281095	-0.03311218600559695	0.8535955545545167	-0.7372146317227337
0.9912023673239169	0.6405997151652325	-0.8760236175906435	-1.3527488229947326	0.6071323682555869	0.2756724977032503	-1.6644847847865587	0.3533468968205444	0.783515106036846	0.8376330152254147	-0.8469487386048329	0.5262182323045548	-0.5814996885319863	0.4677854298021956	0.4619291917385405	0.21976267436611918	-0.39642287261766074	-0.8372076687891925	-0.9478322257656325	-0.2646298663629605	0.06048643657279178	-1.2170909051182186	0.20422162624980372	-0.027516872505985085	-0.6217489725718026	1.0652190504278702	0.4668265687384185	0.01790097285211647	0.732927939276526	-0.8581912127272127
0.9414125718200088	0.6147044731895036	-0.9029485360493366	-1.2236666710784334	0.7992228587638842	0.3386477723365061	-1.6326751591825606	0.3801325608666216	0.8439457036288841	0.8427934188159198	-0.9266830909719573	0.5086408095941988	-0.5800072361355183	0.5413269090666265	0.42873658733023257	0.24381286285866094	-0.3854627115378103	-0.772511287177152	-0.8096617261111081	-0.30029724932356033	0.11447496930928802	-1.1957929929123772	0.2722342123272612	0.038875830112195045	-0.6699067185570052	1.0269289631740932	0.40690917075115374	-0.002706022741248154	0.7110860779458763	-0.9934360121569259
0.891794985608634	0.599780740316651	-0.9199756289060929	-1.059331799522894	0.9516575756149506	0.3856823150879861	-1.6131536629039391	0.36869803760289344	0.8977831615443798	0.8701380284387337	-0.9893249074122796	0.46704672537825964	-0.6402547512830594	0.613484478965933	0.4064882055799103	0.22795892517300706	-0.3776742313900616	-0.7165206479598853	-0.6471006027661157	-0.3620111420792636	0.11636663563967531	-1.192380841274219	0.3202828112118995	0.10186435218430478	-0.6358533655372447	0.9812543416944619	0.35359932967807306	0.02309176703025236	0.7198622771956795	-1.0525991604911034
0.8157964826298028	0.5704446638690703	-0.9681335931439501	-0.866108671422336	1.0628662109556646	0.4041389660486754	-1.5588603883109353	0.34205543504100244	0.9304171002410287	0.8897702439353047	-1.0292726636659109	0.4016478274071549	-0.6691032311118764	0.684156446447143	0.38357403962429903	0.24078063258015167	-0.33953574085730476	-0.6306869130474761	-0.541078103961433	-0.4218212321968215	0.16752069845511053	-1.2007502812578839	0.3901392280324994	0.21328441633560097	-0.5863075363600345	0.8971957073889607	0.3796662931365384	0.05716508000182163	0.7770700552356085	-1.068719907639951
0.7415956854114023	0.6132662969740126	-1.0506209027344866	-0.6807177201533946	1.1010509863323537	0.41607789957505786	-1.4800677058434553	0.34135992851753655	0.9088683947986371	0.9433693801132691	-1.0946745791672623	0.37795192745257383	-0.656499229047653	0.7611018478782083	0.3917584665248426	0.2609067119283245	-0.2950563138336872	-0.5904931549866249	-0.483573650154358	-0.48875658315613213	0.19308109749871263	-1.1693607896468088	0.45744007104646817	0.3815317371976311	-0.5137144493848901	0.7751996968489812	0.4209069486337123	0.12000551350872449	0.7854190448425532	-1.1048553965315964
0.6635816451338303	0.6260229964589639	-1.168296129894883	-0.49440678483090544	1.1114876229929265	0.3842329364283289	-1.378179116544485	0.33491869657210044	0.872116945175696	0.9586079740529554	-1.144882040658858	0.37538014976773526	-0.6412720479709095	0.8889032455601471	0.40655880216709317	0.27289275270012314	-0.2948910852746945	-0.5529311810966993	-0.4367578580748715	-0.4972800836287963	0.177185707680813	-1.1388118790761732	0.5170290640991142	0.5826871090168778	-0.4385941196450962	0.7331898361319424	0.43940064284606073	0.16186451446417932	0.8558163065770514	-1.1206908485888938
0.5979746692335605	0.6537014750038349	-1.2183610026295222	-0.35435156383023736	1.0883896287929054	0.35023390458841447	-1.2628516349957573	0.3339751838078829	0.7792917443110923	0.9576605271134	-1.1631245711328542	0.37062495575613996	-0.5441470846300048	0.9723960218847066	0.43264026012059925	0.2939858184202533	-0.24227564231471904	-0.543936289184278	-0.3717806238315081	-0.5335940419414842	0.17623251264953554	-1.1029993806001164	0.5778352189379354	0.8087403520336924	-0.36733798917517335	0.6694079149268733	0.4763642471424586	0.17871830648397527	0.9243782334046531	-1.120498132699237
0.5582343155497365	0.6424137455251664	-1.2330379028960214	-0.23501790362272174	1.0006330387475098	0.2726340875031144	-1.1746933013252696	0.3500337116521769	0.6673186803490957	0.9631436675127583	-1.168284223694008	0.38309672494231706	-0.4357221245729832	1.0529166158489827	0.41731867749629165	0.34291741752213273	-0.2579238479521672	-0.4679906840024627	-0.3386756344511146	-0.5669038236093417	0.19761743090647374	-1.0529616771063832	0.638505150499729	1.0840448241335032	-0.3027817093770801	0.6055772724304235	0.5284188169087316	0.22293958987649903	0.9253454925138623	-1.1230815332854214
0.5605019173880885	0.63695776538386	-1.29665004463726	-0.1527257018219216	0.9427128838402362	0.20867972184507294	-1.0883465073447725	0.3631800225017734	0.5367963769420332	0.9357868142033146	-1.1471222255318718	0.4488332439122783	-0.29998275908540334	1.139912695955978	0.419288481519115	0.3259802802335831	-0.28347262969023745	-0.38431038095258996	-0.27430001774939006	-0.5842114170930246	0.21251930205623287	-0.974629853336911	0.6758111670990006	1.411051807566137	-0.29499316951528476	0.5835170012353142	0.597397008740477	0.2478256378843259	0.9721873285758932	-1.1025850018184813
0.5638299362085082	0.6236658910520335	-1.3542849331701525	-0.06876346004411289	0.9401542814281653	0.17320725515772664	-1.0334941408559422	0.35134106590731784	0.3954849090361706	0.9726538523628621	-1.0920323920764285	0.48786129954455487	-0.18136413196368892	1.2051700149478963	0.40509538268691825	0.3089107788679979	-0.30875664150502874	-0.2962248976984786	-0.2555514890213856	-0.6299603518085506	0.19029700940192296	-0.913011207770786	0.7293401613958558	1.7110120369086537	-0.3408848048049236	0.591336987661587	0.6649397133448864	0.287678083817964	1.0060440335422203	-1.0684383912913338
0.5738240504495586	0.6010517805779776	-1.4498060978569736	-0.03506782949594933	0.8889074655010262	0.20631806730015292	-0.9770205128020046	0.34758731077034877	0.2576862255402326	1.0411983546491128	-1.00881857926318	0.5522891836552332	-0.11378666758710172	1.2913117797305307	0.4064282250208741	0.2983198311811662	-0.3597526424724301	-0.27585714673565864	-0.263095140475746	-0.6074024307141767	0.18956100456799535	-0.8828724949286174	0.7021704235572523	1.9231065353169974	-0.3430219696421344	0.5839548892032577	0.7253460286146838	0.3152403394204565	1.0697290167688434	-1.0786724867387996
0.5888292658264918	0.5732575173797269	-1.53643185353588	-0.07447674029652526	0.8349732546957102	0.19676528555558492	-0.927375311069996	0.3247578660378223	0.10691957700771101	1.0556267212155255	-0.922732814249238	0.5444609796903568	-0.08166853350900985	1.3542785866766995	0.4678891891811346	0.2582074440927726	-0.4054172180743885	-0.21276682249647502	-0.2658320195524944	-0.5916201404846924	0.15219005162351446	-0.9185797616540284	0.6705804445569398	2.0782861200948064	-0.4113026559347338	0.6105635106826091	0.8052004721485702	0.37572706321891053	1.0511850937757636	-1.0889443696156103
0.6148272168009334	0.5380820037656348	-1.5934511280052308	-0.1470755116645192	0.7593565324981382	0.2012158764846891	-0.8540932489928486	0.31795130753415257	-0.06194249518594207	1.059041976292426	-0.9129005250531609	0.559938335767092	-0.04885324198239864	1.4524520437986062	0.5094900594434827	0.22975402492747404	-0.4531413398734546	-0.15383195585848614	-0.29839096346088056	-0.564978308543301	0.18673871353650537	-0.9211002318106216	0.6279700966809797	2.220029741661058	-0.5260694816451397	0.6741938974431898	0.9140622815120428	0.39262210930827474	1.0288924453872847	-1.1099718144648398
0.6431271396775695	0.5187112227604175	-1.65746808342552	-0.26148118311024593	0.728173746227444	0.20683906265651544	-0.8069537423370855	0.28774370189037957	-0.18525571917112613	1.0861428406330296	-0.9148426677362446	0.5819892563505575	-0.02344356396284857	1.5256197219240943	0.5101742624576082	0.18948577610249792	-0.5558247753254609	-0.13495425133118108	-0.30196051652982503	-0.4468607245452523	0.18786971429637095	-0.9463582766602873	0.537686523055005	2.26406492215184	-0.6337954768667241	0.7531828083963383	0.9637373451457455	0.3695311031968536	0.9917970767462247	-1.1853407316638906
0.6836549013422341	0.46610608376427287	-1.6822229207796675	-0.4172220706392153	0.7983151114700469	0.23674775553020902	-0.7900693469679074	0.22568075892026576	-0.2978759777283973	1.115616836124045	-0.931735162462975	0.5788246780915286	-0.038603458352991456	1.5718367554160608	0.49112167674075796	0.18155419273221457	-0.6511177950296411	-0.04090030569263266	-0.2604016184979371	-0.32017854516178057	0.19057815391739294	-0.9532674442516406	0.5595099422732702	2.201510260508081	-0.7861687607523643	0.8462026908323932	0.9926344216707207	0.35633784880284214	0.9052688896663911	-1.2339857490400292
0.7136391923115031	0.44705598292523857	-1.7116650284003214	-0.5676697311296897	0.8412162967880272	0.2591436975399835	-0.7765368646635535	0.17143852691974618	-0.40312808374293274	1.1533115926377662	-0.9698196406229471	0.5938611551882543	-0.04653544169100178	1.5518626798467337	0.4902155987383437	0.1828893698212098	-0.7173080172204286	0.027275902424970865	-0.24792299794385456	-0.2271481125291895	0.16723122260970963	-0.9221307270646397	0.548904735037451	2.1255124889155446	-0.9302147447325592	0.8873285461650335	1.0091010624001253	0.36425835023402714	0.8514743008948633	-1.366096899933253
0.7501149283902826	0.4110175635818523	-1.7398266832499807	-0.6947000179820457	0.9130160223515308	0.29393973555680586	-0.7873170098684427	0.11081842584567876	-0.45082204903294987	1.2653001368593615	-1.0620050513029713	0.6293375771478379	-0.09998934633097092	1.5154066316936525	0.47035247927240886	0.1916917630964661	-0.8494577681741944	0.104857636780285	-0.22442913451260765	-0.12318744893211846	0.17909005581014129	-0.8717873968637745	0.5396334897919003	2.059889640609661	-1.0462570676481548	0.9148111269729702	0.9782681368519338	0.42231875856122264	0.7890922672153154	-1.51356990043599
0.7708733112900319	0.3744858319573912	-1.7607589603345584	-0.8220716208798547	0.9883823389927974	0.3282195940173981	-0.7415224917335452	0.020749588523193092	-0.5051846206037967	1.3557900086548655	-1.1445989816004318	0.6222452188569465	-0.19857033062716015	1.4623907145059076	0.46055016968214113	0.1722415298682387	-0.9662666941917107	0.18956805575676	-0.21651903393749872	0.013806829284260658	0.16768130831872183	-0.7806231187828525	0.5194245938788895	1.9733548071683291	-1.160789115479319	0.9589623719157864	0.9808935593626662	0.42555580922492064	0.7685102834102265	-1.6236654652026263
0.7459511315656393	0.30557323578986295	-1.7716626998409186	-0.9200391794754255	1.002762949166663	0.3598666934037691	-0.738193424036026	-0.0951942695709439	-0.528785836690711	1.4249610265924284	-1.2873827124937156	0.5877440904260176	-0.26682620260481466	1.4129575249328998	0.4296288644960544	0.1688489414258738	-1.0728095555043966	0.22095546005646666	-0.2487943728332922	0.10378629709775389	0.11694193366360595	-0.6996019448698647	0.48477587354100116	1.8568960501893446	-1.2683072412901595	1.0449700361034082	0.9124219311021919	0.49932536368379277	0.7199684559332955	-1.7165009918256775
0.7104420290569731	0.21975998785480377	-1.7519295630604845	-1.0578656733019902	0.9850575043790177	0.39677369896874604	-0.7176595761791187	-0.17831729857833553	-0.5294702352158372	1.3945488374549784	-1.4155176642870753	0.6135584875230274	-0.33312415611486007	1.3863057379247654	0.4099983422068382	0.17729474102020043	-1.1561485163442036	0.28062039552427853	-0.23475271979189624	0.2373041303909938	0.080298139195454	-0.5275260890770874	0.4593074607729538	1.7852524404035215	-1.3303494587000462	1.1079173088913747	0.9238001366023505	0.5319902356608203	0.6522418652805189	-1.8253848396913326
0.7001002034664788	0.12652509654522262	-1.692007958121134	-1.1838706890875799	0.9883556263259315	0.36018738173973486	-0.6950047868073083	-0.2399733331055392	-0.48366908107489603	1.3908813737180128	-1.5280799342286675	0.6125541377129986	-0.3485714595141719	1.3382548285100655	0.36713310299208785	0.17470089085003804	-1.1820306858597152	0.369143035980393	-0.21027621639164468	0.3368223877448023	0.011295138142582473	-0.3906569217857402	0.4722436252328669	1.7323539444743925	-1.4062862307523027	1.1236033547025028	0.9647385674369728	0.5698539368537354	0.5995709361142947	-1.8798573084628807
0.6700771107445431	0.053591468413120104	-1.6075959999268004	-1.2738308692471276	1.002836831200242	0.36386500899197405	-0.669194068840583	-0.3082882609435654	-0.42199348265705405	1.3967888114604785	-1.6404980895400194	0.6876944482204722	-0.3515369052455686	1.242494633984983	0.304854704664447	0.19053479177173713	-1.1826474565323415	0.3936866163709905	-0.21094683037664558	0.40868012429358347	-0.037895499234465946	-0.24076775004671197	0.4877087889661983	1.7305331308524068	-1.4387887968248603	1.1681969706730944	0.9835953532208533	0.5734121149334287	0.5642293748039547	-1.8934469276361365
0.669820255542786	-0.025436569473255538	-1.5668824980437583	-1.3191996271573292	1.0410035196957519	0.3496750649362733	-0.6609245155754481	-0.3678155009842833	-0.3419454717013054	1.3813205778683386	-1.6414433336314094	0.7456412149423888	-0.3330091304549602	1.12214716296445	0.2662978212330576	0.22258122773641625	-1.15707053035777	0.37401395915375996	-0.1930548008807017	0.47872072368130303	-0.12816300507539677	-0.11238743895375987	0.487212008537405	1.7217464848330994	-1.496702264744658	1.1258591130657822	1.027839394274062	0.5454802930823386	0.5164119082680318	-1.8848062021260303
0.660817602772126	-0.0884018440210132	-1.4409928319271292	-1.3604741435439558	1.0433858307191828	0.36037140074008944	-0.6809918922120233	-0.3548629914186274	-0.305347865355856	1.3650855622425782	-1.6619714593192572	0.7811262286415607	-0.31836257408689894	1.019277008067078	0.26476635301245666	0.23682578825422568	-1.1014459064796749	0.37092955550802365	-0.17975680976784886	0.44981211482177147	-0.20857282075114325	-0.02012538034046904	0.4938118744848622	1.767740260260743	-1.5441536485157976	1.087213225526577	1.0575890550755616	0.5460629470391547	0.5193293095712186	-1.847402944979877
0.6850276903819352	-0.14160179163268477	-1.3491772861933056	-1.3771512779861663	1.0092938170164938	0.36539161573274714	-0.6464731118498214	-0.3556372065095178	-0.2401390174092847	1.3418507689059267	-1.6614022143706482	0.8280034962693981	-0.3006005865055903	0.929460872786283	0.26956851334511234	0.24988368660617216	-1.0173980292231495	0.3412556607178743	-0.1980859175220059	0.4650800292630678	-0.2639269644983462	0.04262147567670307	0.4271775936396575	1.8027202816051695	-1.6075538187926557	1.1028591702870016	1.0729384235909554	0.5252223638357705	0.6130445897050978	-1.779094608953844
0.7239390278135562	-0.21362498541218758	-1.2420240671088725	-1.394474367414157	1.0241269427596447	0.3924697123868944	-0.6713904520343073	-0.36631781060225765	-0.1960249987904722	1.4143215450239341	-1.6467360428630784	0.8138505985814846	-0.2981307041181946	0.8451536967043655	0.21642833896695374	0.24595453791208138	-0.9454975686679074	0.29038986202986	-0.23847526234524624	0.5184594581447963	-0.2659051494178802	0.0654457332058496	0.3838705280962526	1.859163218875505	-1.6579138230499488	1.1145746179888387	1.115632890323988	0.4945959759208319	0.6893082556261663	-1.6368778398729258
0.763910240503869	-0.24649323708623921	-1.188673908415197	-1.3939798651510316	1.0643108447704694	0.41357376069000973	-0.6912352912084406	-0.42486207716522184	-0.2093026200018533	1.4873525967559125	-1.6480399982341303	0.8062071906612358	-0.33565908229930325	0.8425479840523517	0.16154294264143873	0.17255197827460744	-0.849825432793048	0.24399677342367418	-0.2838937887649292	0.5366235942803284	-0.26454153792635615	0.05888875252189887	0.3507440322022045	1.8845266003376917	-1.717098134382158	1.1751662243587575	1.1427941730339388	0.4068462255712736	0.7897783269125321	-1.5126680404556343
0.8101188496206311	-0.2692360273790325	-1.1130454452959087	-1.3600909499083231	1.0871061323925346	0.4480347914830589	-0.7614184881409396	-0.4842409589816813	-0.168941076103502	1.5788247846077337	-1.6442564367675434	0.7940819710096954	-0.32705551311323433	0.8335511985357943	0.16697144863481447	0.14671590693901826	-0.7676740812749524	0.20385261251525968	-0.3317940706903306	0.5629959082377065	-0.26036553605287444	-0.017507316221583958	0.34590815822100013	1.8746184027471575	-1.7535564243158848	1.2284332520292964	1.1382652722100914	0.3640237548910102	0.8813593848440805	-1.3876672241840646
0.8368498959123611	-0.25315712384661987	-1.0328040297561605	-1.330710034079093	1.1159760147994182	0.460522450949005	-0.7608491028381471	-0.5419828511024478	-0.16469042360949301	1.6801759913165584	-1.6088172677781383	0.7972890381212491	-0.3661294859889437	0.7899989364429378	0.14486091600999157	0.08292528655804574	-0.6917864231596035	0.2793147802697705	-0.40317932693464453	0.6222718568375213	-0.24506733596438823	-0.13444391690129504	0.3791312459467609	1.8405687212903288	-1.6812072491832684	1.2043485609767444	1.170993895081038	0.2936416529129343	0.9720479087050882	-1.2705715381313625
0.877212666911649	-0.23513817326751094	-1.000494127605729	-1.247706643137875	1.1066752316665616	0.4427247463842406	-0.7990476362802339	-0.6199242822566532	-0.1472948360342046	1.80426423189915	-1.584644624844392	0.7786431466757093	-0.4137755522429784	0.6779626603455265	0.13425221292161682	0.03964010825612517	-0.6090027717581237	0.24535885168168353	-0.47277671661972154	0.6415809249469432	-0.18504576911993764	-0.2819211235722419	0.4098020057702625	1.8185899762356872	-1.6624429180469527	1.1750107510999555	1.1069424447676033	0.24716034748903354	1.0624016165564911	-1.1600300816984621
0.9061775503374447	-0.21918252984665645	-0.9672084758530926	-1.1562602190915516	1.0368306531165739	0.43925327157409655	-0.8863318298465485	-0.6902934542022091	-0.12625229863385667	1.8119958096818638	-1.5943392288986293	0.7954312585440153	-0.48980933079802186	0.5502034183899621	0.16463300303455822	-0.004436522222013508	-0.5376104926054368	0.23116692434580663	-0.5280464354917477	0.6357597612936006	-0.13800312370836282	-0.4175179929290838	0.4309378377359615	1.7866388101900355	-1.6135082869879	1.1578572444689326	1.024796157515961	0.22327410124636077	1.180802353721137	-1.120153637301712
0.9649541776787138	-0.24104488955763004	-0.9730616619749217	-1.0538243489947652	0.9801222069103321	0.41372185053632393	-0.9150690233752432	-0.7140597536471803	-0.0728237882080093	1.8468637979921698	-1.5639711347440057	0.7897140695437775	-0.5628579386048461	0.4810863506205304	0.16542973594705018	-0.03602660570825324	-0.4857598827919599	0.20724379116479957	-0.5781086462892635	0.6517586110932887	-0.0678858821077863	-0.5393055590910343	0.4165323047201742	1.7996060057805519	-1.536167024140894	1.0577805870614416	0.9158616531151867	0.27427661709065015	1.2810767716839189	-1.0829758451506475
0.9911962044046652	-0.24623731732394769	-0.9806206612454081	-0.9550338364483828	0.9360726663855148	0.39119306148990646	-0.9289376403818241	-0.7117783932457249	-0.04639427022609028	1.8543296257102515	-1.612398326496248	0.7900070724115612	-0.6691854866483219	0.36191068660270853	0.15495543177502608	-0.08084817878324836	-0.4972384674238793	0.21971286641752555	-0.6592319553316431	0.624629966044915	-0.05334519683232062	-0.6813946697829268	0.4072746137430408	1.7948538144661164	-1.4344732989835578	0.9998232989143402	0.7692729735315705	0.3219532991280268	1.3920611998567685	-1.0466545680647248
1.0293790805382397	-0.2988889230885437	-1.0439491273966504	-0.8597942515921966	0.8707008641964364	0.3330166472805219	-0.8594404240716029	-0.7310033321059262	0.055948180905848355	1.8723453360366062	-1.6317894354143019	0.8358907912734231	-0.7819468475947552	0.2545598565711861	0.12613588784163957	-0.0867740213641792	-0.4892696001337442	0.23023094895607818	-0.7325431254450545	0.5860930823181848	-0.027704029332011403	-0.746067339577755	0.4117449360680106	1.776212498459549	-1.3085625488185288	0.9610082146456481	0.6479186786507146	0.4046192464517109	1.5046870841879327	-0.9751550836305503
1.0653163109471664	-0.3778487049448457	-1.0679924806658567	-0.794462473814235	0.7764396952534485	0.2771350546064407	-0.8609937791315329	-0.74412474332696	0.06832321348586112	1.8836157342128956	-1.6463759630005204	0.8553004638205239	-0.8244384655369684	0.14767441964931752	0.08270147027774508	-0.13176973213318272	-0.498581517912572	0.260498993805715	-0.8189532794012881	0.517165831847809	-0.008187328498674923	-0.7975514886421863	0.3889502166137541	1.7692405402874658	-1.176858303957162	0.8576050117076466	0.5682737784020093	0.4263555864873746	1.563629592877311	-0.916361874229656
1.079838478769034	-0.4421672497938953	-1.1032820912789354	-0.7745250001888504	0.6699479965839812	0.2343829087021762	-0.7918315282724561	-0.7208377493562564	0.153500126271068	1.8619003993137284	-1.6580051160035736	0.881023292611786	-0.840135811228186	0.09376035129130725	0.09025588898785832	-0.07141037722075502	-0.5256178619676893	0.30780690220209395	-0.8893476112657813	0.4121836364502717	-0.006573964942858562	-0.8326719792464858	0.36373545556638354	1.7303074009141688	-1.0221754799430998	0.7600450962423109	0.41026471485200133	0.46339175110611075	1.5864237515924244	-0.8535018557246097
1.1036266715608023	-0.49973806807064014	-1.0942279918115216	-0.7462818045111295	0.5092631970054149	0.21374074528776807	-0.7327982397076946	-0.6938780428467962	0.28308419388548545	1.8356526434608618	-1.6011370276669301	0.8902406581289316	-0.8375780306197571	-0.008877794372863942	0.084871174110592	0.024086661312328735	-0.5292867444351088	0.3316046944125325	-0.9359138551222472	0.34109358011451596	-0.01410930446386939	-0.8902239268360471	0.3318110437091702	1.719508048947607	-0.8590666061206871	0.6567575447345383	0.3203760544807533	0.4918164698621778	1.6046426573161277	-0.7994431593043844
1.1292623956100336	-0.5000500410270126	-1.1053647396234265	-0.7095782407781202	0.36573487772903307	0.2177794712411573	-0.606789549584138	-0.6880495496734216	0.38743150505786733	1.858687136854956	-1.5010577401351137	0.8707147899137277	-0.8636315863794646	-0.06734712498958875	0.062117310180012486	0.05650632754376837	-0.5220995547619821	0.31651029327801034	-1.0172821287501304	0.264108817777722	-0.06517072289047798	-0.9118188641445177	0.25498237194437945	1.7243621420390287	-0.6917506439630918	0.5922246169927897	0.27730272320723387	0.5272350597305385	1.675253253828032	-0.7662487919967182
1.1793689361193103	-0.5558782493013638	-1.1064313755797075	-0.6818820083969744	0.2822251062162989	0.2436402723242766	-0.5408627263999892	-0.6769345633925383	0.5142101361114649	1.9386795989848848	-1.4018883226284253	0.8582704111933575	-0.858628258292035	-0.08613396700416198	0.017175098138286066	0.13436731003107522	-0.5521897470276202	0.23057711325338368	-1.0698140010229773	0.16052987512871292	-0.099419275151502	-0.8388941095902475	0.18519284693048968	1.8073251626217668	-0.629040786281614	0.5408336590556762	0.23895561151228323	0.5541744803556714	1.7710217686761105	-0.7645477278857271
1.2089351471779284	-0.622105750086958	-1.0429914326593963	-0.6601573470259736	0.25344601713749393	0.3165281525431652	-0.3621132173194493	-0.7007616268416058	0.589796455428995	2.0791237122290007	-1.3165328486546553	0.7878904153742736	-0.8177984486379204	-0.01325516761231078	-0.007446390544194411	0.20171664184283866	-0.5884870254927512	0.1381357334382886	-1.1181846863073257	0.08757823217372997	-0.15574300392813695	-0.8508381557579977	0.14375060580205207	1.907308113589658	-0.5235225980850481	0.5342547341453189	0.20536228852526278	0.5633554936424876	1.8259665328040569	-0.7692031391809684
1.255646539223957	-0.6751445506058484	-1.0007065017799008	-0.647904730526621	0.26494863403345986	0.3729057125569116	-0.11286536316207349	-0.7561177583290313	0.5778531658784786	2.287021511198954	-1.2282516913454233	0.6763308499526384	-0.7626569646429298	0.027214737009302527	-0.030985840557710587	0.18701961476444734	-0.6485490214877219	0.07239115896026815	-1.213141872949039	0.05182889025790958	-0.1828355193980738	-0.8572612326762938	0.13042773895419107	2.0327755516144275	-0.4603521342465838	0.5355004213025814	0.2162631555214769	0.5395835504480945	1.8334343430486264	-0.7132361775788457
1.2887171522762395	-0.6811101361291234	-0.8992389913654126	-0.592706371588094	0.2439153047257522	0.44507184250605525	0.06645263179734925	-0.7857676469445743	0.5102315632316272	2.47501175277947	-1.166896646957561	0.5424528908202447	-0.6974076728137764	0.055159712019243	-0.023448460572774964	0.18587509052035636	-0.7256978939528818	0.05142567139293068	-1.331375895646691	-0.017512172131727823	-0.19101324990033935	-0.8758592473166079	0.11990676817215344	2.120397466989637	-0.3810134396737217	0.5323838805189332	0.21252067178496897	0.44943034523693326	1.8556283610728677	-0.7216936340566313
1.3297124277413275	-0.6881598754592619	-0.7608397082385078	-0.5859373928695142	0.22395102746795637	0.5193299140568343	0.1971875447260492	-0.8906563224183979	0.5087812836602272	2.7469282345167025	-1.1008316340346476	0.43944161533228376	-0.6134090654432709	0.10911680161974953	-0.0056082252704025256	0.16564767372054473	-0.7506849996475992	0.09299374711021721	-1.3995284780385102	-0.0244222586250543	-0.18902245589165245	-0.9301744699306667	0.12575165246868977	2.217993602194478	-0.3124612821357481	0.49756076376388536	0.2303875391321475	0.376427081912799	1.8382737248120644	-0.7141840122649032
1.343404747145565	-0.6396640722774258	-0.6344751948020242	-0.5461935982023697	0.20420802340473307	0.6115163851934875	0.19233740129335702	-0.9675097932613766	0.4112487860726472	2.9567601974390136	-1.0596938379280214	0.3056780490755493	-0.5397742035409406	0.14633333296710846	0.02341366015948056	0.14123785567374586	-0.815733709768776	0.13884615778282963	-1.4556311127833408	0.003344571948836092	-0.2025609579158488	-0.9786949752619091	0.1542592997361042	2.2902315579839527	-0.27742060907896493	0.45356943587037896	0.19986297608606868	0.27967632808210047	1.7740271014565672	-0.7865796885650317
1.3391991788798676	-0.5647965516093658	-0.5288310651561268	-0.49988347950794676	0.2263749594805245	0.6810423799020936	0.23555591938307238	-1.06462611650744	0.3805093258999261	3.1680681734591554	-1.0348305358338212	0.19978300676334557	-0.5357379775142814	0.20156206940054505	0.047445163077647526	0.13814891528149736	-0.8634772345545866	0.11639439843051622	-1.4565852108406308	0.012302904619507954	-0.2224819251731554	-1.0317334748736067	0.20883199887776266	2.314784392487212	-0.22210091466469714	0.4209987683993156	0.19670729538592696	0.22176475282098326	1.6655802512402935	-0.8724324761195141
1.3291858595661137	-0.4838223164129746	-0.4091917484738727	-0.3944036377772485	0.23389857438889275	0.7103214637506337	0.290963180456151	-1.1748414759604016	0.3139627334677633	3.2753770339523833	-1.0033721373048023	0.1389258005298525	-0.5413639512451082	0.23441772322747334	-0.0066640954299826746	0.06277668102978973	-0.897229134224838	0.15005040532549666	-1.4710467686170894	0.019009354276601116	-0.23491863153586084	-1.0944832405244367	0.24557521754157974	2.3491625807699443	-0.23634074493277674	0.44253748829942186	0.25399341434054434	0.21315919123258445	1.5745486943158675	-0.9756211285924665
1.3089327577236098	-0.4219818010017324	-0.3320913985554521	-0.29882168765494016	0.3034200390711446	0.7149362063183128	0.3891804212919916	-1.2327905844731417	0.2555551069548338	3.3406353194627556	-1.036077134275833	0.08637538270412407	-0.5563928183324903	0.3050297358978395	-0.03839330689818721	-0.023239142952231347	-0.9641511471346847	0.18760711226118082	-1.4908216028108139	0.04154309771005505	-0.25214909425330473	-1.1099603699792726	0.27765611340149754	2.3509356522425984	-0.23944506337163993	0.4531076084068909	0.2746857338323159	0.18861360301856073	1.4942065471003987	-1.0083910171104962
1.3058322072434867	-0.4096273108987242	-0.2798731880898179	-0.23953155058049638	0.38171122189662365	0.7087866040683112	0.4501904437381451	-1.240816779256181	0.1402653333483436	3.3564336247912223	-1.1326057095144648	0.08663910786913041	-0.5595612322707012	0.33263730726737073	-0.10392286384609077	-0.0523534717407096	-1.009793742790722	0.30523983259631277	-1.5180644947219606	0.01094422738432745	-0.2551949678843825	-1.1650954424939541	0.3387880628033271	2.3492202894575795	-0.23279324222783818	0.40839820436545293	0.2819225663539112	0.14235506023946515	1.3358732430660518	-1.0723708031051173
1.3253528501304999	-0.3772208768907511	-0.2777911517746473	-0.2004640470619535	0.4410217140829462	0.7071710335376843	0.5083840701152696	-1.1616553158046563	0.022429426882887273	3.402480042571799	-1.2521584585393364	0.048602843378387585	-0.5484629183108639	0.3629518057623858	-0.12690448935256687	-0.05754906535168365	-1.0255937869051648	0.4714141199551077	-1.5337615846898467	0.010060312750137645	-0.2606814004012187	-1.274837246544846	0.38023838204538746	2.361297789189868	-0.2504287302954765	0.3958679686631799	0.296903242519174	0.0973981550862287	1.1854161072745462	-1.1116892531285472
1.3492058767675357	-0.33469252809673466	-0.3463660206929421	-0.17383788290831206	0.4834911113545881	0.6899973032153515	0.42016807337857587	-1.0568970836931098	-0.06840984713355529	3.3503806169496584	-1.3746672040604277	0.058959542298839804	-0.519480928929978	0.3469949978133632	-0.13019763436415416	-0.04614875383600655	-1.0462018810290732	0.655250260535406	-1.531889307845519	-0.04580254173586931	-0.2700482389026466	-1.3443981615031613	0.41478935877904377	2.3458389590237148	-0.26968946599476257	0.39945201640727507	0.3508126482200408	0.016410800512621875	1.10738547130557	-1.1375881274107704
1.3734417974029218	-0.28743595285425694	-0.41846333693192095	-0.109234934863495	0.5623980088687366	0.7100364460226724	0.3234866488364272	-0.8822803942838788	-0.09057788858464029	3.2769004419662005	-1.4571542185711048	0.05702424068269266	-0.485551315795688	0.331603534812181	-0.12579357508704092	0.047909645045115086	-1.0507402598399624	0.7413820799771216	-1.4789745990407472	-0.0920537116941764	-0.2764269838182456	-1.4335490337098353	0.42835435962239127	2.301612323763003	-0.2710364406838987	0.35915919356791615	0.38729967484885647	-0.021341490198949768	0.9883039017244197	-1.170160261715231
1.3563686346223007	-0.2791748919798306	-0.5419193121724413	-0.09685125701709814	0.6165324935903118	0.7141925697464202	0.2321702379472408	-0.7441011678834161	-0.08071006964921904	3.12719118687213	-1.5466367778225887	0.06125235847316461	-0.501113955136063	0.3087662810011323	-0.15637346880789463	0.11299512611730682	-1.0097688625025114	0.8335642504013551	-1.3517509021454233	-0.07646918172840125	-0.3484728652825684	-1.5071510964241512	0.400577585312942	2.2346576056190797	-0.3213551574462913	0.31254526289929374	0.43203653327015223	-0.06364300724131448	0.9037979971701645	-1.1774456780928486
1.3578321688542982	-0.26073072799520214	-0.6842814851488032	-0.039864706730575655	0.6400794201975224	0.7368545860442398	0.15406741361844864	-0.6063326071461574	-0.11976404564857754	2.8863776187503154	-1.6160705005215175	0.04448408124939414	-0.502925243590975	0.30777460317706173	-0.2233017405444111	0.23320982025249623	-1.0045265190788126	0.963804679749057	-1.275609366705068	-0.0954037228081971	-0.3431870817891604	-1.5058780710812307	0.39158752962193305	2.183025103140674	-0.3617745410020853	0.32339493782778594	0.4694921237688635	-0.062237721244176515	0.8845398077388044	-1.1739012172203356
1.379121114323312	-0.24407319851525205	-0.8317531411899729	-0.011446469112463243	0.6549867169765289	0.748133675867867	0.13162204011359716	-0.48354070766816104	-0.14061037165221063	2.6346321875663925	-1.7045137446155576	0.0703901890295509	-0.5038922569999847	0.30295011449193354	-0.27052852184354276	0.3493078701569504	-0.9984602611719096	1.1218726856180914	-1.2314155846017076	-0.0977776235438651	-0.3113525550972898	-1.548268038911583	0.3534713981153842	2.1559880725025593	-0.411909611941783	0.27469818234920734	0.590718291248883	-0.08784581460983894	0.8969887728583794	-1.1553765597746886
1.3441954576809638	-0.22999865220696852	-0.9640563937039985	-0.0026427139413580823	0.6833832462838616	0.7397266332767651	0.07738525933571686	-0.34314125613716656	-0.16850160778739492	2.387263451183646	-1.7644351033786154	0.07439878640067554	-0.5022698411218876	0.2893785671475774	-0.3304436330650617	0.4373440071202917	-1.0188893324259365	1.384207574908165	-1.2391329668025877	-0.07688816698926423	-0.29783397555513724	-1.5910891780796894	0.30927404382671625	2.167646005280941	-0.47018995385890056	0.2530838348379219	0.6470653207506635	-0.09391169076480788	0.9544301389773675	-1.1240847895345178
1.3067500237052623	-0.2419817989249565	-1.051914339270349	-0.05532257832797958	0.6973438275411126	0.7671832717445419	-0.04613162681419819	-0.23063047764554928	-0.2211500777889605	2.238238037020221	-1.8410847744410366	0.030457880790143742	-0.5232936062435063	0.24153792723762182	-0.2869498188236804	0.4684386360796465	-1.0067338665168712	1.6239055525938024	-1.1936834796651117	-0.030508277605904403	-0.24257702055854097	-1.5827748999007987	0.27700745082474665	2.1753187812561032	-0.5115608590457341	0.2378150181810026	0.6789663582541319	-0.1351256376299464	0.9950812544119845	-1.0696872658311694
1.2714183258121108	-0.2624302351853252	-1.1163170043116173	-0.0661899954528102	0.6709042398582062	0.7819940433853325	-0.16292356886074713	-0.16133585090318714	-0.2635330430955739	2.2044815723348106	-1.8753259581934079	-0.03192187988968134	-0.4972904490099281	0.19284612859151157	-0.24338984018686785	0.48634282045761984	-0.9799495591749819	1.821026707421329	-1.185470242218333	0.022624161615332993	-0.18156817596946057	-1.5244388666576651	0.2636472822532562	2.1601828669309517	-0.5412968049758722	0.2096942009318611	0.7488108677784183	-0.11008129739561637	0.9882965912469656	-1.0846051131458845
1.1750703758146628	-0.2604073804496235	-1.1575944037806283	-0.026896590162403717	0.6476660795541028	0.7831045860585977	-0.29025501174740304	-0.10252792796513717	-0.2836600142584341	2.149924381783713	-1.8974437784522398	-0.11918054942189467	-0.48304353478046363	0.16252460902972127	-0.21502381297595577	0.4597591956741132	-0.9494645363405461	1.8473097496114874	-1.1271475728323894	0.12689526726515682	-0.0745918395519672	-1.4372329633168988	0.2570659493726973	2.1455247630372036	-0.6208027377686867	0.19776797022573325	0.8093178819785141	-0.07475869876065817	1.0438949905006258	-1.0552745104886925
1.0562746818322688	-0.2557236066433245	-1.131865915210517	0.09156229371691078	0.6129774141258062	0.7810414115055953	-0.4263124155653374	-0.13211640904741612	-0.271402650196777	2.059945698010622	-1.936258785253581	-0.2091066055170836	-0.5222754850942783	0.14896553530005396	-0.18272258867909183	0.4312219864050033	-0.889314620561892	1.8632040380704442	-1.0644351211425735	0.21342504340545707	-0.00651215556349829	-1.3207214116207862	0.2468281052171649	2.1214757491994534	-0.6833031747751612	0.19013623530065368	0.8561886626205271	-0.03251060089799916	1.0318710103755362	-1.073024525632777
0.9410184648004503	-0.25336694296801426	-1.0688032708796675	0.15781414678500008	0.578297001110901	0.7763097376910665	-0.4564646527438585	-0.15686173911643345	-0.23413301311909826	2.0866899720309546	-1.9362697149086592	-0.24163406751434263	-0.6073167701518086	0.1446263975080803	-0.18415973348959985	0.40178494428191824	-0.8765858065002614	1.878759109595546	-1.02421285534914	0.30975978406819427	0.10383858154603887	-1.1651626368462533	0.17643542834701537	2.0549610172586417	-0.7612482374030882	0.13477178603770132	0.9069698928147852	0.04785931310231221	1.0364948725768364	-1.0786750059007562
0.8229309272796781	-0.28434332947178254	-1.0076885147802372	0.1557793429615012	0.5108625943360608	0.7538351672692205	-0.4941992833205552	-0.22007684680780493	-0.22667442367852114	2.1534502249979117	-1.947724943835253	-0.2661951507358863	-0.7149324859062881	0.17659198510356966	-0.2244048307971925	0.35862150450039115	-0.8279090182635045	1.8951837301851036	-0.985734923652563	0.38088630498204445	0.21410852596227237	-1.013433303670388	0.09677999270064902	1.9905703734077733	-0.8489157891120556	0.10195807649489293	0.9695599363159044	0.1260437178287909	1.0598620839955655	-1.0410469135500033
0.7327980129341402	-0.2684300328225419	-0.9330292438061498	0.19625006507909892	0.4823335994369146	0.7440660471291757	-0.4770643084501537	-0.30687908057320923	-0.22214645108038025	2.2231483985307734	-1.9730537066750604	-0.2902937528893131	-0.754085491826931	0.23181888867933761	-0.20850690400474114	0.30356412020029766	-0.8381906306220355	1.8978968386375836	-1.0461276133266897	0.3838818470777893	0.34592742797741205	-0.8532453926713852	0.05983317206743773	1.9696479355614218	-0.8965336354710178	0.11039254534161166	1.0334120091409313	0.23877649882356833	1.040802634105183	-0.960572914646513
0.6177258839484046	-0.23750104667001307	-0.8424637679592009	0.21380795184549473	0.4563660177300447	0.7146498958601724	-0.4751975041577167	-0.35528296845386464	-0.21703815632430823	2.358378506791305	-1.9833546689849328	-0.29505814251705087	-0.7945089661344927	0.27078152243219583	-0.16955452044470515	0.23389082735709793	-0.8379441015274406	1.8141171531773306	-1.0504704822819868	0.3826311210992789	0.4238693280124412	-0.749330493725656	0.008002790940388383	1.9108846423224732	-0.9097981381680788	0.08623126425266406	1.1190695242364537	0.2857134710167194	0.975112001778815	-0.9258172967164301
0.522270308994415	-0.20297012142704612	-0.7358226862667852	0.24317307918457104	0.4686023181793992	0.6865062473451412	-0.45750773463905653	-0.3956812049826006	-0.23475462040109246	2.4903299024709886	-1.9372440223785083	-0.2954037759267689	-0.778659777707031	0.31731574212623426	-0.126436672840178	0.18314924057795876	-0.8016665797493324	1.6888379439173107	-1.068817446872012	0.36133721487767645	0.46342078692206146	-0.6175657331316684	-0.04097717308580699	1.8447244760589327	-0.9450852235860479	0.12400556288094773	1.1744155744031566	0.34307412308049423	0.863101599210823	-0.9035416071178541
0.4551189645969197	-0.16179249448267005	-0.6581930184189964	0.24785429124501301	0.44837416319788803	0.6590115493800323	-0.4433329972057917	-0.4710631721304517	-0.20591033669565856	2.5605516769804515	-1.8845256389535667	-0.29118243333665794	-0.7511172269695342	0.34204292675704534	-0.07497245082571231	0.16499168221215557	-0.7404093294537589	1.5380588384013012	-1.011453525698042	0.34499598442843193	0.5356988489184603	-0.5216848782731051	-0.05717976440980269	1.8054215683911585	-0.9685313895848969	0.13284294332155036	1.2365352420120834	0.3969162240652417	0.7561476616518865	-0.8431094309481908
0.39724786377625315	-0.14918734292261168	-0.6305534551810864	0.3574609003400246	0.5219888696708249	0.5985847021875474	-0.3970694045180235	-0.5289466406680943	-0.19485266037449692	2.5980122800401966	-1.8062309597614192	-0.274527174310213	-0.7047686368614083	0.4085365082463494	-0.07400580838271474	0.18261856992048606	-0.6845888566782157	1.3169238835376196	-1.0052444504969704	0.32189348647891813	0.5309469006921008	-0.4958898847787275	-0.07221379874792823	1.7419161476105962	-0.9409996708391786	0.08964401218994567	1.2737621979871465	0.4324557827157687	0.7151563293272237	-0.8295418544420523
0.3643626441275869	-0.10513455282469206	-0.6156591096403321	0.45200320963422946	0.5860988692755748	0.5350437440364958	-0.37040598421601145	-0.5501143940853389	-0.20012494816062393	2.5313919549204345	-1.7331625089859233	-0.2670501515640459	-0.6885412821844527	0.42153747681596626	-0.12326141882117166	0.21372837824647334	-0.6492488427544044	1.2042725105795897	-0.965779391946114	0.270036965802934	0.4730264043688708	-0.5355627397110727	-0.06961019079192168	1.685282971001832	-0.9354115396651645	0.06779692412127356	1.3237693634961816	0.4608442044222181	0.7069592716307713	-0.7903663668596429
0.3626616000924708	-0.1166754285007714	-0.5947234663944927	0.48821605742217933	0.6258194819919274	0.46038251937076546	-0.3482114550427576	-0.5556977521480941	-0.18693441017009993	2.4910588814168593	-1.6749202778845311	-0.2507705233923957	-0.6591477713289955	0.4261564259910391	-0.14932878399731167	0.2546653085303447	-0.6599723363582006	1.2036950266681654	-0.9245212664029548	0.18259082389958242	0.34428857358158405	-0.5537697723285386	-0.0571561792498098	1.6288742116652852	-0.9031255539488067	0.09788007886047281	1.369621134899406	0.485773366840042	0.6562379767185792	-0.7434772053670445
0.3729200786044865	-0.14478684650708637	-0.5885272378385908	0.45800037250503933	0.6686477566968841	0.422171331558133	-0.27629500327800327	-0.5327265824919607	-0.21108396013300296	2.4412423109146824	-1.5972365664112471	-0.2020293392304751	-0.5624376095778192	0.428626710826438	-0.17611376613617286	0.3389296157553742	-0.7058385312250188	1.1624215429879083	-0.9082586656211522	0.06739535600821331	0.23747001740510018	-0.5875021252083081	-0.030285169320016375	1.5085815461789793	-0.8496582480521514	0.13926970999329694	1.3932578271772658	0.4715321984284119	0.6708022866774214	-0.6632406374779353
0.40231614283547285	-0.17201321273925324	-0.5552446200027283	0.4073210526061596	0.7426659476383746	0.3571105181397761	-0.23076527554210116	-0.49960047306854544	-0.2775947681811277	2.344378951369522	-1.545542624308796	-0.19272826562191378	-0.4653671404744024	0.42962215619127136	-0.12434995980737633	0.3226731212666261	-0.7268521679833231	1.1868457892438449	-0.8920946916571619	-0.02113319819276387	0.10707204037225648	-0.6638387889312652	0.0030083911779230227	1.397199354873233	-0.7678523273389113	0.12764232419880522	1.4089004949135167	0.46043033407883616	0.6366011405609904	-0.5945153171690862
0.43614435276593727	-0.18148924793866772	-0.4820721562282772	0.36689173821035503	0.7923771499695478	0.29825893871351034	-0.24423644711661513	-0.5097601155489758	-0.3773246043918549	2.180287596174644	-1.528139287007765	-0.16038522654230564	-0.34875602804798944	0.43207665808563644	-0.0569352616611281	0.3384420544991382	-0.7903010462659765	1.334093025730243	-0.9061605206653021	-0.09544896138103623	-0.09230971203355338	-0.6966521825139216	0.07692998910458056	1.306234049973872	-0.7246114327515237	0.12093130939787877	1.4060955661699557	0.4224883936157321	0.6189780869719054	-0.5371760420912697
0.4748204974040604	-0.17953505273788456	-0.42995243002356764	0.2888552666795747	0.8175906827851926	0.24942506763858824	-0.27365610352074043	-0.4918979734568186	-0.4393562130700662	2.1373122561048827	-1.4832892097937571	-0.12066423974789542	-0.2772459981488828	0.4263749433552917	-0.05363314610575598	0.3925947485479341	-0.83343469425589	1.5062754030339554	-0.8960431990742764	-0.1298599481886457	-0.25053487635747246	-0.7498184635371177	0.1730389140122332	1.2415621163800243	-0.6815298410707622	0.09999564989138916	1.4152682477147678	0.35967411567880553	0.5995420542631769	-0.48578450839227594
0.49680118446371935	-0.21611251207981783	-0.3650309827005177	0.21905271401273993	0.8298734473424787	0.23008058860161196	-0.30395254833277224	-0.5013323041128732	-0.4534211321336986	2.0228309649925307	-1.4841165371629266	-0.10988361948659749	-0.1805690808080824	0.4554263992658759	-0.04613451462356027	0.4635388579656077	-0.8963299305443894	1.6017715536069965	-0.9078758109481819	-0.15018488254145995	-0.38641056648872574	-0.7339833885249301	0.2310202839240799	1.2235109166754872	-0.7518677424272097	0.06952492889370876	1.4019404405946265	0.28068365285400576	0.5899718677220177	-0.42064874195495794
0.5101547309542197	-0.29367357624703755	-0.30380365692251804	0.149636274552095	0.837914945007608	0.1967346478503404	-0.3110551440463549	-0.49913286992468037	-0.3757611521219858	1.898233116218058	-1.4757651877177822	-0.10519385525414013	-0.1693013843610866	0.48214131803814675	-0.0909723764166073	0.516215510403059	-0.9867418358671458	1.636597720979737	-0.9481807999094674	-0.16593540825034409	-0.48182192025679554	-0.7392655859622917	0.270372947936443	1.1949534298477429	-0.7862634475361912	0.01914523628278908	1.3813541906427687	0.24002471726972155	0.5764561644192122	-0.2936230233029154
0.5217711076398797	-0.40281891843484824	-0.235997042180267	0.16334420573763217	0.8394340062312556	0.18268613075752477	-0.3048363237654171	-0.4529147536129667	-0.34468392285259386	1.8561831054603928	-1.5073494198409176	-0.06409952552743424	-0.16019782367555435	0.5887723950458014	-0.13430636635422394	0.5340142285416694	-1.080322440933936	1.7055314926823386	-1.0310989840016938	-0.21176634809515016	-0.6250306955140942	-0.7483684960973461	0.2991441731095165	1.161040883096232	-0.8398130897666082	-0.0064038857324931866	1.348225649162924	0.23696536119179323	0.5348363367813633	-0.19250194781397673
0.5293816683963206	-0.47349334417764355	-0.15642624902504845	0.10946270541344323	0.756906125080251	0.20136862928480287	-0.2913680753186093	-0.4257881181125385	-0.27035065436858313	1.7872172962245432	-1.5605747967007628	-0.02978048453385812	-0.17135862382913403	0.6723635856446152	-0.17741085899534148	0.5612642275203434	-1.2119713017637588	1.802872958294818	-1.1008962940560951	-0.2317715824963266	-0.7480551123053033	-0.7378234987803454	0.3112421089420284	1.151902880138815	-0.9065667353879743	-0.019421162062577116	1.3371520850996448	0.24923526856365724	0.4634821547659291	-0.0520971489491754
0.4963760947831165	-0.5594958571220415	-0.1022768547939668	0.026813905440055137	0.6936599812477995	0.26340672776825674	-0.2911909387764068	-0.42153389529213603	-0.21046571835754038	1.7517929818765985	-1.6504563834030748	0.017570752545317023	-0.18044711814788345	0.7979723764279296	-0.19892634731843878	0.5890582549991262	-1.3577283066868278	1.8438254085737182	-1.2334911312570758	-0.25895581649466604	-0.8809905397732514	-0.7792672294980365	0.2965521404673272	1.1323356970325709	-0.8944113866363006	-0.03794692664867502	1.355686762178229	0.21492968130076529	0.4163215381655062	0.10104390297618568
0.44824266745275965	-0.6040922744314812	-0.07626945571928267	-0.06273406785144828	0.6486073231440468	0.3602242336749938	-0.25616073098878944	-0.4005657349213407	-0.1659310528256706	1.7571350659783818	-1.7226557840391468	0.07125910945775678	-0.19809245330947778	0.9127645576807437	-0.18290779590615852	0.6391908455889691	-1.478085631264476	1.8309909697214408	-1.3448797513448043	-0.27947335208354607	-0.9946853212381404	-0.7974700188997513	0.24806136564195858	1.1043081383389626	-0.8760987120554754	-0.08979491180498492	1.3280111157258978	0.15756407221703936	0.40689759975113676	0.2579366798240142
0.3995730645157465	-0.6239101388048102	-0.0803657679605826	-0.14583818397688997	0.6124625076263607	0.43958250599719023	-0.23547294672974878	-0.3911074897313724	-0.09764072580537904	1.6556196697391787	-1.783423240665965	0.09915334577861448	-0.18335941714855944	0.9932178450384166	-0.16723997152381076	0.616642200043715	-1.6027676475893844	1.972570461829828	-1.4490938297856073	-0.30710874819769807	-1.1561374065664616	-0.8708801367186642	0.21036563110487028	1.152857674508199	-0.843010245404989	-0.20589321626127033	1.3153059476741427	0.1064241302843469	0.37136623607102454	0.3654217630134346
0.35294040674101446	-0.6103346642783343	-0.12977244687753386	-0.173638197967686	0.5767306856843888	0.5612671977584835	-0.22474970507754294	-0.4075206516492681	-0.04599220753363624	1.521828899939109	-1.780926052081826	0.09325951061244397	-0.12610312766451415	1.1031760678414824	-0.19974821367757117	0.6448460704215753	-1.7139576758131168	2.0779020224295843	-1.517191565749618	-0.3272846557741883	-1.3127879798292734	-0.929643643640112	0.16449885584442486	1.2496182248652061	-0.8072849278337728	-0.2692392301338474	1.2714386804598217	0.04209642167031831	0.3727481606353054	0.496727789745425
0.3523822032259898	-0.6080935134215602	-0.21577610535374042	-0.18020390158622063	0.5986699205956197	0.6695212974525844	-0.21050228070102123	-0.3749456507045532	0.006695714011984294	1.3927262772452615	-1.7474727538998642	0.09083236872661538	-0.05808808262820928	1.1598918118838943	-0.2025481911015526	0.6848594880395249	-1.7975692890395674	2.1560949742842004	-1.6072917897876107	-0.39165221789073257	-1.3945586197879856	-1.0125713550077697	0.0618232569791833	1.3783605993120287	-0.7287002670189419	-0.29404758177694734	1.2213151005937797	-0.034679302958303786	0.38636695645833197	0.6080250703400739
0.3436867271899816	-0.6194836057082423	-0.2448498674995621	-0.2051059224709654	0.6595532377516656	0.7858313114082505	-0.2364649513404795	-0.3478856452240957	0.03045820114985704	1.2639762952953537	-1.7037554641543373	0.05959265629709169	-0.025215717097865013	1.1956676661911192	-0.19327509051445213	0.7136662828600281	-1.8487005045708418	2.148520592470945	-1.6791092866779824	-0.4536337354940187	-1.48469736871181	-1.1069997571144783	-0.08304826106833847	1.4867355602762538	-0.6847280706613221	-0.3187040841080495	1.131590435623302	-0.08483341025852689	0.4237944020910591	0.6106487397301306
0.33828900852338545	-0.6328234758795107	-0.3119829352314594	-0.2394606004541271	0.7547185643005369	0.8836845869538333	-0.19039131198562603	-0.3247142439425696	-0.048064566977491216	1.1675626232268652	-1.6166488693561043	0.059115937489085724	-0.02618651593706925	1.2005033556731104	-0.2012064843840931	0.7387007014850211	-1.862314832545729	2.223055519201511	-1.7382935831648705	-0.49370687172962524	-1.5533262597254849	-1.2056511893895219	-0.17670987878615232	1.5858833639516519	-0.5276211575860916	-0.2971045888377656	1.0484592808654303	-0.10718723752179156	0.4486849665580278	0.6325247013052906
0.3383715071194676	-0.6262060813720975	-0.3889230209007009	-0.2939418854928315	0.8526678684238469	0.9616606683663591	-0.17460517816850257	-0.31944482910912503	-0.17141156432347832	1.0871577124828256	-1.5359932611144742	0.055206401402543195	0.023548411868162616	1.204465382999795	-0.12284692131015633	0.7762210599272479	-1.8789859646548979	2.343636166365701	-1.7721762186991967	-0.5370777962182075	-1.606575097606288	-1.2799808726792266	-0.25524249328631426	1.7101112076978837	-0.34449560505804244	-0.27256833024980925	0.9241209729846551	-0.17247124859295804	0.43421124993895843	0.6221782890220032
0.37656651002452357	-0.5854824610894872	-0.44545850367884415	-0.36554535701056007	0.9781391576592895	1.0160786395359271	-0.16062178467745286	-0.37393140418436566	-0.2979788604941551	1.005953858869318	-1.4365605814811233	0.015233671728634374	0.057404475068937234	1.1308705472121265	0.010161719994712081	0.8454243995795061	-1.905767038165663	2.374159420229049	-1.8122288052462903	-0.5433766305147947	-1.569452218341816	-1.3751728717691627	-0.32630471122778787	1.8585672198850118	-0.21110573258693596	-0.2347441875007247	0.9009472016813549	-0.2985589411500278	0.4395943203334249	0.568451089123607
0.4110798368561531	-0.5225848904072786	-0.5211206284107536	-0.4226408392116691	1.1655282985078286	1.033166821537582	-0.16365479200471816	-0.3989895389310896	-0.4213441936402279	1.0025267550634216	-1.3374172820484527	-0.03206078622577644	0.10851988366390361	1.037515978376916	0.13288472517980013	0.8562023570632498	-1.8991142390857803	2.349785335442074	-1.856626414090791	-0.5138384845310492	-1.48561601447526	-1.4399986610352635	-0.31926573724276536	1.9654994247645607	-0.051480341986761116	-0.22380426441501236	0.8868321418325922	-0.4190514411759364	0.4471362640916623	0.4759944444587834
0.4487142735490498	-0.4663471884266796	-0.5721190334022418	-0.4649346962873689	1.3265942547984282	1.0092094363702109	-0.18839474580702614	-0.4881680288990514	-0.4948546637971127	0.9263162943840898	-1.213365696912495	-0.06157242979801932	0.11961713380260883	0.9023029115853713	0.23489667157469016	0.8884384743933692	-1.828981385570064	2.3253830348288083	-1.8062169232106906	-0.4846789196593352	-1.3310044660474962	-1.4536970950642965	-0.3355278752059973	2.0920141758045174	0.036682838653046744	-0.21605721074990206	0.7935644729113408	-0.5608634600093089	0.4683414709218881	0.36219955333837106
0.4749845938995276	-0.40333855622148607	-0.6116262692111953	-0.4556295231203805	1.4186559299644808	0.9455468855393695	-0.24332096998923564	-0.6156814424771812	-0.5302576277044769	0.8234450650125902	-1.1273612057641182	-0.0794099121917956	0.13729367438407597	0.7895318530312114	0.2787130538313426	0.9099233499250172	-1.768068038055946	2.313430183793537	-1.820717665645605	-0.4576246148464018	-1.1358217039266263	-1.466114562875216	-0.34341877344073907	2.249956873937872	0.07845194144243563	-0.2110129144341434	0.8044168126135254	-0.6555610278399231	0.4378415417418366	0.2206785138107338
0.5063924751602858	-0.33734678296626264	-0.6309961665899844	-0.4459798406276424	1.492886118059735	0.8693224953431855	-0.28140142905918614	-0.7173447943149137	-0.5829244926538706	0.7805092207061508	-1.0572047952633326	-0.047291731211123414	0.08275310305327328	0.6791157212873056	0.33553821082002333	0.903161852852234	-1.6790064088133003	2.171908377374456	-1.8244957197984348	-0.40095228292716933	-0.8947743949195386	-1.4415602250493083	-0.35793661998312415	2.327438298454209	0.10616945391520818	-0.19470693608362022	0.8580361798208026	-0.7316550747484747	0.4306729659921591	0.13495143243787008
0.5329470371135618	-0.32578263143176406	-0.6622117165991975	-0.4418486939074934	1.5162071567586035	0.7772003375329437	-0.32392873987434906	-0.8031318360672763	-0.5990967866247463	0.7815186195716016	-1.0473726201158304	-0.01887884839306942	0.006688252055998339	0.5374880599578056	0.3166728387595597	0.9059372482473215	-1.5830084644526963	2.0609142139472576	-1.8339236211872074	-0.36778317976571817	-0.6738505499306849	-1.3946225604282376	-0.36646633313957927	2.3602544627900017	0.09159980100000104	-0.12150101250467198	0.8632108900573787	-0.7343896002249154	0.3405923883801848	0.03130467036316501
0.5018435978634244	-0.31644790787644117	-0.6940631650722845	-0.42687252864288255	1.4965896356192883	0.6815622578072814	-0.33667297705790017	-0.8599114095214573	-0.5735612867663498	0.8420865010749907	-1.0383523757799096	0.015373962562195476	-0.11803063571790373	0.4484394847383971	0.2775759710564325	0.8521318581070771	-1.5236567183244965	1.9390243524431603	-1.813319323966354	-0.3218915210329597	-0.46930822028723557	-1.3685175697145042	-0.3399150447904203	2.3378263484010655	0.07358980194176579	-0.05829949905524527	0.9065010724813055	-0.7419540126699814	0.26794962058779936	-0.04961180674213977
0.47838025308391047	-0.32987548725872495	-0.7793004885215299	-0.41148392841877657	1.3998652350154606	0.5814062762129468	-0.3525723533420458	-0.9271195661956652	-0.5713425366605227	0.8546546171889761	-1.0613145831738802	0.12236124965328406	-0.19444787746516162	0.4227647126929851	0.2636732205940782	0.7804834260776559	-1.4846934997978931	1.867909183859076	-1.7901539948705902	-0.28033269750079404	-0.3145879889031353	-1.3102262114715004	-0.32010822219315777	2.2541324645485603	0.0364712104096742	0.009769866086844287	0.9593835472942013	-0.7156265798961976	0.20543334931082197	-0.062043644271900567
0.4531786615795914	-0.32212466887918034	-0.8512641987598698	-0.3617980836385641	1.2798938828447328	0.48565774409992046	-0.40648267322152637	-0.9557018646732491	-0.5143181983946864	0.8696308464151719	-1.0901261994049094	0.18472613434970767	-0.22221669409226372	0.3961098709220695	0.26669565688789676	0.7068835346739594	-1.4169789456196056	1.7803172267577145	-1.740072856915517	-0.25077862608400286	-0.18375278367554226	-1.3141385473207488	-0.31134799747300007	2.157641156577502	-0.024172661598489582	0.028774045119180258	0.9856540760378578	-0.6883416258215462	0.12418093256218513	-0.09224279099257568
0.4258317476038186	-0.33899172355910145	-0.904806709525665	-0.2975734161395517	1.1610329333560856	0.42346229373863303	-0.4351128852729696	-1.006729609078816	-0.49136130350573026	0.8951755776809215	-1.109233070762598	0.2266721264000468	-0.28492770870040846	0.3585826192871914	0.23484226443043332	0.6403784792342962	-1.3521811302650413	1.7231068173698834	-1.6441604232836269	-0.2696911975463935	-0.0576812814234474	-1.3320463119929742	-0.2730938103240518	2.092898134826064	-0.10232362472483117	0.05864867439472066	1.0593270757755013	-0.6225713019342561	0.08947641795906315	-0.09320921709387069
0.3952973332826535	-0.34702287162034234	-0.9996730465560603	-0.19064569550393137	1.048689404721025	0.3638770899357123	-0.49267656513738683	-1.0329602044666997	-0.436213249918318	0.8821436684605073	-1.1272961790684284	0.24951657023274473	-0.344356657812738	0.3423664110653663	0.15911601244657136	0.5640353726927728	-1.2799267319461367	1.785645001779836	-1.5540615537770381	-0.2865161474406478	-0.019341034288688868	-1.3428073556708484	-0.256328818949653	2.0128879807647007	-0.16433923198626993	0.08948121380588184	1.0461924699427088	-0.562586111919069	0.08157872334989366	-0.06198038181727263
0.39012987968486856	-0.38605198392548645	-1.0838798437789268	-0.1515364056317881	0.8915781182908757	0.340513805537192	-0.5446299384614871	-1.0870516526330216	-0.4749428957795125	0.8616256194151616	-1.1527920411279025	0.2867351760503613	-0.40292914226202736	0.3685798396144577	0.11906386145056451	0.5541244606310777	-1.2152571834713897	1.9223500531418451	-1.4620490821242864	-0.34991451605291934	-0.020737892330997116	-1.347173200357917	-0.30202560305694287	1.979428123906343	-0.24210440762413002	0.09571933325332628	1.0510987948328212	-0.47232338572593396	0.07133955418110145	-0.02344472988223892
0.3979921133736607	-0.3989842717292461	-1.1529280299437754	-0.1362402280631338	0.7331041861272214	0.3588382938478033	-0.5599395325072898	-1.0401809977453418	-0.5427652458634288	0.8777472257776713	-1.1753858716255032	0.31391295948087555	-0.438109973053335	0.36938863897338486	0.13535097183491362	0.49727287519502195	-1.1688839440957701	2.0220704264198455	-1.4560985168227527	-0.41447014511290803	-0.05635234644188218	-1.4006200185596773	-0.3063490429737541	1.9421104874659991	-0.32428985110480424	0.20973351184334277	1.0599567906220555	-0.32132532660433644	0.02477039828512918	0.05098920035673151
0.44150291070654485	-0.4099864089735572	-1.2456723301712749	-0.15460564979833527	0.6043250980299304	0.43818413314739485	-0.605190533770396	-1.0126683041470343	-0.5337411339820053	0.8836270164858122	-1.171094589664349	0.30631879450238075	-0.5158283123709383	0.38095912322801423	0.1570664820523574	0.40834158062262926	-1.0980156415895357	2.0893632910690285	-1.3873285341796386	-0.47101600628377416	-0.1320935877820634	-1.4190065392034463	-0.28783812152033383	1.8240415754526622	-0.3839050559170338	0.27111556636114453	1.0105985226262786	-0.22975977893234284	0.0070171899070433415	0.13429114749331506
0.48756591045390085	-0.44117232152677976	-1.3433003183607422	-0.130219307186914	0.4937414068054241	0.5083300299983688	-0.6603383610135405	-0.9821019557434354	-0.5153384378000867	0.907938915710751	-1.1409311651811223	0.29072232598469044	-0.5914205032066674	0.38546245451945504	0.20581565486802417	0.3337838711844214	-1.015914429612446	2.17294107661671	-1.3011851080165922	-0.5012127790490795	-0.13184693800207908	-1.4419996161021482	-0.26031430263272026	1.7397008875729523	-0.4538259058437745	0.3242799769281578	0.9424650317833712	-0.08772777338533795	-0.027582136119877053	0.22244547919850222
0.5240676557815243	-0.43305465353196065	-1.4059358361721745	-0.1179992959041248	0.3830222108038748	0.5731002985068191	-0.6821772729633243	-0.9592004060427899	-0.5220891352323311	0.9464608263534556	-1.1203651658624165	0.2694640056521463	-0.663952847483297	0.4222017810077413	0.26897465273052434	0.27672991443242123	-0.9729559643179538	2.1730056595079983	-1.2645297346054178	-0.5122790387921959	-0.11597499709096504	-1.4704776555337824	-0.15289795572568998	1.6399975067555537	-0.5262037197011779	0.3453933286459868	0.9333634980288041	-0.050679356179640256	0.03357434777300605	0.3590588133609748
0.5588698256012558	-0.4236236834525884	-1.4615356397820458	-0.13089398983461167	0.31223540559007085	0.6374470838171774	-0.7105505495845823	-0.9851315574085314	-0.513193255656022	0.9526503766910723	-1.1255137462077738	0.23853747440452486	-0.7267647921213424	0.4595428957638431	0.32124441896084494	0.26375702053361677	-0.8949772609744905	2.1354541568247187	-1.239619781156069	-0.4963620971562636	-0.12413818563553376	-1.5023846376144776	-0.056328269457113056	1.6011740965381045	-0.6145358688172271	0.34380794103254286	0.8917823842434792	0.05120723189105262	0.044327243545620086	0.5110495907454704
0.5714922739714932	-0.41495835744522047	-1.4877138824698757	-0.09814685477121884	0.28603459904609824	0.6778345486670434	-0.71673622759349	-1.048158655578471	-0.4343344100574299	0.9519417098520524	-1.1132883567600924	0.1437070569697934	-0.7873002038627377	0.4343268472626799	0.3761075216272495	0.23274071710608593	-0.8435432274756189	2.1036806283474943	-1.181733155988741	-0.45628624588597144	-0.08376411847475321	-1.4998811403208923	0.04287599174224414	1.6209951103588736	-0.6356724409900446	0.3676028351586775	0.8829944045803207	0.06659651027298039	0.039505671828397836	0.6207720676263779
0.616315477767998	-0.40688515993172525	-1.5041145196008436	-0.13523520878000936	0.2600904078783131	0.6874024249375263	-0.6759642924419595	-1.145581447215052	-0.33477610229911525	0.9865179937389723	-1.0830583564213683	0.07616204064087445	-0.8655525813886171	0.38022953895926426	0.4346767858803318	0.1989526613314593	-0.8270404819636494	2.018694057944016	-1.2063247945582838	-0.46481565202081754	-0.07378107663422227	-1.466415716020597	0.1719937223338148	1.6293141361244778	-0.6744779727400954	0.3764330627600138	0.9333640095154344	0.10664025052241706	0.04830717806083698	0.7254541422860727
0.6600775564259739	-0.3849922188009305	-1.5520740114733775	-0.17257975510519413	0.23196297231965285	0.7117687120669989	-0.6792613806226917	-1.249738781491222	-0.234016622191975	1.0298217128694893	-1.1087777356296176	0.020270722421506352	-0.8902011397140848	0.33247443240717056	0.4922528145399059	0.11674315460873838	-0.8337279840937821	1.865073869527837	-1.2175230805853672	-0.4219765603470145	-0.0636518154090508	-1.4407105574654229	0.27970513241891204	1.6277223097971505	-0.7411673602227214	0.41908335210902925	1.0143107327478675	0.13750349068239812	0.08722116459790435	0.8135818338535721
0.6764720964591566	-0.4021195553428873	-1.5717455081579734	-0.2677338512860028	0.18257113148794812	0.7200912291151239	-0.6387399849979892	-1.3472637457587235	-0.13061909363447283	1.0867384931664312	-1.1177783541066377	-0.01565526844898487	-0.9108678155423882	0.290193613496392	0.5342678691404398	0.057857898348726546	-0.8590278113639137	1.6595619549797	-1.189022203915378	-0.38303820702706814	-0.023823150430836285	-1.3599811894996887	0.36072897852452646	1.6129744098241585	-0.7516061754074906	0.44717085578160515	1.1442584377777973	0.1952067603016024	0.07123841626523005	0.8996115484501509
0.6779533509196636	-0.40336583314899865	-1.582411430556986	-0.3073887359060229	0.10894113586232079	0.7281645952341075	-0.572514702979827	-1.4259480075813369	0.005764302685835637	1.0992682419674762	-1.1183482168183598	-0.08456426025926567	-0.9296300742408465	0.2543419583055243	0.5499238566514029	-0.02859697363377315	-0.8982434203040249	1.457263885747955	-1.1819080719502386	-0.3811541668862942	0.03363961959644109	-1.3126612717567452	0.4419664260791317	1.5171283987452453	-0.7480603432948315	0.48525435430395064	1.232686548076836	0.19735064227142282	0.08036976198172577	0.8822300552107487
0.6798236671928642	-0.4285459286222035	-1.620785231780977	-0.34433229746249217	0.05196960435796029	0.7003625696796485	-0.5262294041950394	-1.4815907075573276	0.18838473119524018	1.1038762690966757	-1.1375926307571702	-0.145982286157419	-0.8762366256692925	0.2869911101684711	0.5478749632188784	-0.054175906498607575	-0.9187859788190608	1.3124356234004106	-1.1326105062239882	-0.39430827906784355	0.08012879203892773	-1.2383180707940027	0.49808055285372144	1.4380599478836629	-0.7393291120754724	0.43072631196343575	1.3526573931013852	0.17941456950627718	0.06154447883616458	0.8503914378889134
0.6622499977001743	-0.458697072114155	-1.6558846761409378	-0.35499976962244423	0.039988828534265726	0.6395837576851584	-0.47331177848462	-1.5427148404763718	0.2586075332490564	1.111447606925343	-1.1379915631675195	-0.21590304122160173	-0.7710193522806054	0.3097820334106775	0.5276220762794971	-0.05802211513341844	-0.9288926611252271	1.1848001418377394	-1.1019432379846716	-0.423244500014824	0.14828125216356197	-1.2111462750228894	0.5159606694397649	1.4103883161506054	-0.7340601833548109	0.3649244681594987	1.4792062822615617	0.16842403982479892	0.032174619592129375	0.8293833905867466
0.6396295875475585	-0.4765752674611162	-1.7033628506693739	-0.4688419821979471	0.046468958771534924	0.6000381149257927	-0.4139273648191374	-1.640352174836989	0.2941546756928347	1.0673505307547422	-1.1533973396821973	-0.3304197297400826	-0.646219215167745	0.34280412089644613	0.51061466838532	-0.034044484013379714	-0.9795646221082794	1.032818979419893	-1.0438665611768152	-0.47818567410355683	0.18153703103177693	-1.1703141129297736	0.5027427185977312	1.3586201228995054	-0.6914359759744974	0.3567899076448714	1.5109733933845253	0.1385668647704754	0.029978261546252438	0.7466131377726598
0.6594164581034149	-0.5061593932028037	-1.7278628215279634	-0.5589109738397964	0.08507749072807283	0.5595171452677515	-0.4005123572709808	-1.7235768121497235	0.4047893918622689	1.0548461720872608	-1.144892547383805	-0.376877327710779	-0.524223310558899	0.34244824103248384	0.4891341970310684	-0.018492737158645467	-0.9946966779811678	0.9507043412199956	-0.9753637961351187	-0.5403070067583406	0.15237205028323864	-1.1117110601811127	0.43961563742639126	1.310039256309399	-0.6529855047477924	0.3100685002194673	1.5329360666451088	0.11999885943841344	0.0008522134763969952	0.6239797039495231
0.6800336992199145	-0.5284738907109978	-1.7686663791538606	-0.6108468039172316	0.0952258849084947	0.5617413255624166	-0.38481441196819716	-1.7966026210059443	0.4539837520141843	1.0470474515069015	-1.1474426735147134	-0.4185551691137892	-0.34907358308848774	0.35868786910229505	0.4624094077718057	-0.0363963143619532	-1.0316496662353047	0.8601650216061015	-0.9127515979102017	-0.5491363688170768	0.16786892986875648	-1.0927586157907845	0.3536489595551884	1.2083865941636407	-0.5898305535519205	0.2752075577770369	1.5212120961830133	0.05605878395275678	0.012681234676817116	0.4350551530368598
0.7315666039054382	-0.5535224478521956	-1.7917648028687814	-0.713393754550062	0.10562041114059166	0.549772100326219	-0.3678363366020313	-1.848599777749613	0.42440828391953495	1.0757591787658183	-1.195642452408949	-0.4585541846012724	-0.16190932570828323	0.3994109117330098	0.47742524878545645	-0.0043283844141222775	-1.0248914139436116	0.7730163664866914	-0.8779512673500532	-0.5793156416139159	0.1390364085689117	-1.100315904279547	0.2832084370075309	1.0779143981586718	-0.5655526712540564	0.23106010906702093	1.5578603050361348	0.024543036677169026	-0.0029028772423783057	0.30980368015063897
0.7544816985211164	-0.594111339990815	-1.8208248293279978	-0.7432021137561826	0.1477618700710123	0.5832563974259853	-0.4304889419567499	-1.9156000745026798	0.41967457181488654	1.0883346298072774	-1.2847276949382258	-0.5224659260931489	0.017178756244641425	0.43637537932951165	0.5008606617231246	0.022796536583499998	-1.0223594757593404	0.7583741082930254	-0.8274462336298898	-0.5340846413213265	0.16514208255294938	-1.1182622215977465	0.2076313754978952	0.969644265730485	-0.5642889875228416	0.2140096769885475	1.5048491785486067	0.023475982730751528	0.035380042133674024	0.14512165453393341
0.7991503806196592	-0.6506346384531907	-1.8165012793433175	-0.8022308124108871	0.19601696240020866	0.5964427205215365	-0.45062389530973557	-1.9646221464021998	0.42345647845187184	1.1477627764262557	-1.371555773612926	-0.5684608957087641	0.1638551781387961	0.4801455478340647	0.5082987818448785	0.09708362827338342	-0.9863777585775797	0.7899435422934118	-0.847039348970023	-0.4864385992062507	0.1385115166058465	-1.182186327516582	0.14905105246415445	0.8586961293221294	-0.5733352447148549	0.15702786620772347	1.3916918021683489	0.005271688531956871	0.010854258275365028	-0.0036797630474088685
0.8275342673562079	-0.6705467530634415	-1.8029640651041248	-0.8630345187277898	0.27830742864723473	0.6464171636313558	-0.4906240198140117	-1.9748785162667475	0.41477773023721987	1.2032966407817667	-1.5166929443659523	-0.6377951049851769	0.29650480812605495	0.4521355623808776	0.5248916338398846	0.18274953749579242	-0.9288250134204008	0.7478845927110473	-0.9345608233785869	-0.4601550779648667	0.11455479253874605	-1.2654752577794568	0.15095016828821195	0.7674751754227193	-0.6264183143872873	0.10777286192298688	1.2620217768363096	-0.030145985745659465	0.0069926287602778995	-0.20756435723755473
0.8697371943428983	-0.6662329040040768	-1.7885376596951805	-0.8877555262379875	0.3965611004491547	0.6826128101959393	-0.5744304908977431	-1.9884733174439309	0.46725839809413233	1.3091565709862982	-1.6432269868118135	-0.6348645853507914	0.42320501843247077	0.3961499646835672	0.5609723287058005	0.29807070741599484	-0.9028591179959438	0.6993639053988405	-1.0258379779837632	-0.4135413031190397	0.09342472209044392	-1.2997012785032687	0.1529591736812479	0.7282585488062894	-0.7373014903605707	0.09770859132133355	1.119279380807194	-0.07747986944217296	0.030375097666251218	-0.2359658929652638
0.8856465297176925	-0.6670949687443262	-1.79848969360835	-0.8920162745199022	0.46963467346605786	0.7078268279532606	-0.628758838026423	-2.018844676509741	0.4628300066347788	1.4178477831957665	-1.7584963564913543	-0.6505575204477074	0.4703559646013094	0.33800835920050887	0.5783093642739667	0.3664420963418578	-0.908591573790793	0.620424300078726	-1.1291560097131375	-0.33250124769368805	0.06970030579754877	-1.3209743375882788	0.16675109465217103	0.694364309856381	-0.8193329410315059	0.0704720765014105	0.9990350758494531	-0.12045472474751504	0.09931984404318406	-0.23269426992842743
0.8941139924266336	-0.6725365926079941	-1.7574557506597102	-0.9188927462305341	0.5035038645490661	0.7122345701999331	-0.6505855278046351	-2.014526100772577	0.46040180845900747	1.4874647083012253	-1.8877504099242288	-0.5785981665097002	0.4702119941414417	0.26815565873202196	0.6395682523384341	0.4507057963922222	-0.9101630641312312	0.6060097749541463	-1.2430690893278835	-0.24191499271498787	0.06490115680016464	-1.401535122592192	0.17232635423732195	0.6875003646508675	-0.874019182651897	0.10310868792251937	0.8422546415464083	-0.10042935554989008	0.15072272363737105	-0.2606999823337528
0.882314865686362	-0.6696676306868028	-1.7129612190681243	-0.8762793330336907	0.494365365517096	0.6930660811682546	-0.6995666049153704	-1.9475376845579888	0.5637380008078369	1.620548560360365	-1.973643385326642	-0.4673354334169225	0.4530442260163648	0.18038412709312293	0.6584844220935848	0.5076344930107703	-0.9051162159047015	0.595540762872606	-1.4105798760195194	-0.14703468874548917	0.0219833558667245	-1.497357602925484	0.19133662143105518	0.6529422438888288	-0.9105737702977196	0.11559681455110549	0.8086672965593766	-0.11052439082955748	0.16754775213400835	-0.18334827684423344
0.8826161095710265	-0.6129059670465965	-1.7272416117677776	-0.8474850684132983	0.4934947974338607	0.6555780085963503	-0.6662452975592547	-1.8778603064676236	0.6344526754858821	1.6863343964236708	-2.0306064191017463	-0.4309909020893511	0.44375086191052715	0.09620733846923225	0.7379735252544337	0.5421578373050748	-0.9022289605256797	0.5660335922649183	-1.6005631248060048	-0.04611204737870035	0.026068306907576694	-1.6049534309185662	0.17049754889022384	0.6002446830953315	-0.9156833961117556	0.14003588007394943	0.7930145269621812	-0.1360385224241044	0.17589018352898936	-0.044628104558658156
