# Supplementary material for: Obesity dysregulates feeding-evoked response dynamics in hypothalamic satiety neurons
Source: Sci Rep. 2025 Oct 14;15:35837. doi: 10.1038/s41598-025-19800-2 (PMC12521569; doi:10.1038/s41598-025-19800-2)
Supplement: Supplementary file 5 — Supplementary Material 5. [file 41598_2025_19800_MOESM5_ESM.zip › Fig 3_2/Fig 3c/HFD to_NCD_1st_MPK143_matrix_4.csv]

-0.41396702143262615	-0.7117031394148121	-0.7808681429533044	-1.047282153411	-0.8627577065646956	3.3592541969856446	-0.6092239262890822	-0.557252700840621	0.6577169894003456	-0.1120138401745923	0.36272387067350104	0.4864276950967231	0.050139065017111774	0.2921124766831074	0.9025190976050034	-0.21598995552370695	0.05555011628109491	-0.2661583959636678	0.7181780404631416	0.6299297407135291	-1.2284101932338016	-0.6112641220604577	-0.3135538598454887	-0.4003467682742542	1.2241435002386096	0.6196732169105088	0.3888384029124086	0.7653630586035959	-0.7430525755267079	-0.7096968496125271	-0.5691034129166005	-2.590327059979418	0.18522797354602522	0.5363697076459932	1.3866673472663296	-1.3343410479605335	1.6040757192880388	-0.4750519946042906	-0.23211935730498096	-0.6788841206120726	0.2292913303840952	0.8402129707726107
-0.48443624044823486	-0.5194833126373329	-0.7678040875601181	-1.0645935777017628	-1.0172793859688616	3.360610984839396	-0.4653156396045971	-0.666715904220989	0.5078392584452457	0.11405476844837292	0.5702172085959549	0.3336553281749969	0.18094209354180243	0.2088058890388942	0.9667586892976012	0.027228614990339003	0.1773562304475263	-0.21683533328592325	0.6669494212571706	0.47888709883791736	-1.1956215390701357	-0.5156626999697798	-0.2225396593906528	-0.3722431361108479	0.9682499176041068	0.5736865117922065	0.19343677389568067	0.6478441627087868	-0.6486542480746592	-0.9849080192705986	-0.6157588349366149	-2.414864949838101	0.3076691774422414	0.45839744626469225	1.3364463176507146	-1.3913188437430526	1.3959653770464668	-0.6003874345941508	-0.10830811166199071	-0.473228720027919	-0.04564795105908788	0.6683464554409428
-0.5865955999269685	-0.43179687094843944	-0.6440312165682348	-1.056238937182999	-1.0510396951502152	3.242177169721194	-0.4745175499622749	-0.641009152687465	0.4966676787443102	0.16177546415735194	0.7877032145826585	0.2759277357815088	0.3008139357212063	0.18487237061410508	0.9127704566359541	0.08182103081325313	0.06447236568013999	-0.2382152031183796	0.6158831762994202	0.3552684887894198	-1.1289203139189425	-0.4704296293484305	-0.050772120604796335	-0.4935466225779543	0.8076328202627719	0.5471619934698416	0.08835157098121439	0.654254297486658	-0.6380487436548078	-0.8496616807467862	-0.6675081509802833	-2.3165863138890748	0.35943330945392643	0.4587369227963869	1.3270352553853424	-1.3054154965641451	1.3160537381552628	-0.6917571636034489	-0.17961443242987352	-0.5181094221971753	-0.18137956650502884	0.6056718467274189
-0.6689211972572174	-0.3392139412764136	-0.5874677874153073	-1.0772583984751378	-0.9870890434131581	3.025374097858913	-0.4901340003628736	-0.6420458220406464	0.4662119698294297	0.2749099365421381	1.0340861906417047	0.23407065908375094	0.5253312560524175	0.12640949637652923	0.9149768545769803	0.003129455194280012	0.10428694669794278	-0.21244465025857123	0.5259073749642239	0.3102434023351675	-1.0367175859899915	-0.5000713053191679	0.29910325087625883	-0.6161609883457455	0.7297905459669378	0.6205782973298919	0.021201853603973725	0.7364033150009537	-0.7451282189274979	-0.801525477001662	-0.6685099171957658	-2.2212178648210554	0.3981978314915846	0.36997050038395574	1.287068580619883	-1.2152900008859042	1.3623303885436393	-0.7195742604032104	-0.297508479949919	-0.5070621947543905	-0.14878664799119937	0.6397150728606318
-0.7052137143506932	-0.20445196875218774	-0.5337331369910256	-1.1038926319399638	-0.96048533750155	2.9724973308446443	-0.5058001650576782	-0.677281986347367	0.3753919750008453	0.3522934377462209	1.0977227314362044	0.18578276049470313	0.5979918129518245	0.06621922129945887	0.826933108349942	0.020442761119712792	0.054947561934741554	-0.20176495394868396	0.5075036108481177	0.38649481839046346	-0.9064939131643284	-0.4518292526487831	0.6763867869758912	-0.6794479893972412	0.5898212542805583	0.6054495105101696	-0.108616060069477	0.7573768364525986	-0.7134384754007886	-0.7629191900498082	-0.6979161879655832	-2.0509870002548753	0.4324682301665968	0.2855734056504965	1.253130877342493	-1.1267420583369563	1.3466996511855336	-0.7672873030181184	-0.29447133138262505	-0.5026977891320433	-0.12755344290064136	0.6641207517736224
-0.7306050487290153	-0.13964296588003244	-0.49781140117612904	-1.0895370706074063	-0.9683133590258503	2.8389552084838727	-0.5201194413674998	-0.6897165325615843	0.32844522170627205	0.40588446582430704	1.0870016821455852	0.13026701256207332	0.6229101876372286	0.06250689986186875	0.813862172227758	0.09991352442629081	-0.0037195822478235017	-0.21530176182534322	0.4808282813155765	0.4552678168254282	-0.9057732703746438	-0.36406582666387516	0.9625361180487384	-0.6910273700193846	0.524666004282628	0.5864243989643786	-0.2051524475717399	0.8101289945962987	-0.7655528351441253	-0.8126762087535605	-0.6507451988473435	-1.946142963005603	0.40350760390801677	0.21553822387823748	1.1861836112611	-1.0383695277206235	1.2425757955581755	-0.825516787051387	-0.36559709222786085	-0.4240331638778569	-0.14904335490128204	0.7087931100629423
-0.7760164608809964	-0.10492886939953479	-0.4378282949521197	-1.0771919684775226	-1.0340644510177166	2.7820711479639466	-0.4879344020899071	-0.6872949799705591	0.3032763200461502	0.4645864193226967	1.046040629275796	0.10076720194867517	0.5692977815902733	0.019104134197967783	0.7512549127329147	0.08188538061793933	-0.042477855745057004	-0.2629458695195915	0.4865052388424037	0.4204790515743381	-0.877444005042112	-0.24592612619997775	1.0856830685051941	-0.7641412062951108	0.4062312864966575	0.6017997800570954	-0.2582068078367711	0.8203897416359344	-0.7974578999405806	-0.8452200395519994	-0.6547430603626322	-1.7870650010028537	0.4390141159962938	0.16979748817410187	1.1405761670658436	-0.9778099265019077	1.1841218860174998	-0.7996128023273369	-0.4358601873148462	-0.4228069369537985	-0.1716848043014158	0.6832343529472764
-0.8144308361144155	-0.10204765721846909	-0.4041810887225854	-1.0739398121907735	-1.0416786580331652	2.719508461891741	-0.44749302203049524	-0.7098303772654034	0.29802890881069327	0.50927236379398	1.0198640706388669	0.03529871033121865	0.5418003281779742	-0.0135210569158753	0.7289751729285099	0.04067005273428061	-0.07101870844366803	-0.2924777419833254	0.5117869728195081	0.40294816471892797	-0.8697369148079008	-0.1460475499442743	1.2279044741592953	-0.8416695456918875	0.2950170553114447	0.6136120936257843	-0.2785568014388995	0.8331200401171484	-0.8440638685582492	-0.8757743281994974	-0.6016234445472897	-1.5638032507216373	0.43779607863892894	0.16708856186267956	1.096017689345317	-0.9823984004652002	1.1678332226880295	-0.7885753750988471	-0.4775256834219521	-0.43428000360421626	-0.2012197554624904	0.6677799893567296
-0.844565334123465	-0.11044671560150336	-0.34783444550200393	-1.040953045100216	-1.0211416648897405	2.5983023082734586	-0.3616389795833511	-0.6819979490958868	0.27433082265680286	0.5244529017655867	0.9832017836104998	-0.0017141167631812158	0.4671881415554936	-0.0753490971626085	0.7008440268763911	0.03603861668641935	-0.08336116030536463	-0.29260044121011397	0.5055085969107178	0.3653879245208721	-0.8868088026229357	-0.06433526994654054	1.3466366154325062	-0.8263933546332328	0.21311702565877935	0.5880965301095615	-0.28978247131529794	0.8509703676928855	-0.9599468274720232	-0.9372640545806797	-0.5343792478920446	-1.3814944540427376	0.44402171068802615	0.12182740642472245	1.024305318817439	-0.980576736264028	1.1714851861529318	-0.734037809620532	-0.5077820918415679	-0.47272140560263476	-0.22596869148226423	0.7015226854054539
-0.879882130123282	-0.11375065850409556	-0.23742917805418312	-1.0236284125058337	-0.9628027048540782	2.490150990126682	-0.3197216227891866	-0.5916303213165984	0.2707869420901237	0.5622853952570475	0.9344128381805629	-0.005108246009792148	0.4051536025409507	-0.1444291080116131	0.677348052946042	0.05408009174463065	-0.11876589273633635	-0.3134114845681475	0.49863462450563045	0.3415188749185113	-0.9003830805160478	0.010733030885943429	1.4008286276906357	-0.7791509788772577	0.14760500558420175	0.5367935578209935	-0.28509127527612044	0.8671622531807127	-1.051502564101837	-1.0033143023275255	-0.47161546991846404	-1.2671477522203407	0.45346149037905537	0.09259552476680269	0.9779654404616528	-0.9906006591216011	1.1969738869116728	-0.6634538600940176	-0.5026091094524304	-0.5466005435360236	-0.24482898525053204	0.7166213240722732
-0.9461298709834546	-0.06561046509550296	-0.10502418167131529	-0.9770640143179469	-0.8837642776924224	2.2962354332143433	-0.26161600278784164	-0.45846709721139334	0.20203131214651449	0.637356392631549	0.9336378044376279	-0.01685275147568537	0.39049574343827	-0.25992637292438603	0.6384191662684812	0.1046237767005668	-0.151294566870465	-0.3558859907493469	0.4437110903404629	0.2849950457847036	-0.885962962779972	0.14666904697002667	1.5947172186712257	-0.7528609714372454	-0.0381496187683106	0.4706545399742753	-0.35406733901110055	0.8998072376099909	-1.1619123812416976	-1.1109255577362325	-0.370353087561231	-1.016501540136596	0.4714230298342906	0.00496281433978184	0.8898317188313666	-0.9601448535495678	1.1501095199075893	-0.609425663497615	-0.5530851109862089	-0.5516219910546282	-0.34497830343150204	0.6839961127769764
-1.009948351771773	-0.08733567898765031	0.0434716147627074	-0.9220623071698197	-0.7832088481341042	2.0766974121749007	-0.24599580206628832	-0.24292764813301906	0.1826172447593721	0.6123785236772333	0.852385173060185	-0.015823953276084612	0.36471103493152895	-0.38879847000645784	0.5863831774979884	0.087394527143429	-0.2111626627792723	-0.3384731900506062	0.4269837605184265	0.2434135848514467	-0.876572877557553	0.24827657161405914	1.765398590421703	-0.7789656349426193	-0.1636402944123197	0.38845199258899055	-0.37372755269706487	0.9778981422604582	-1.2671326467365691	-1.1580478113814214	-0.21282338998379297	-0.8281231059027968	0.4955193262728379	-0.04644120497806871	0.7995390437128032	-0.8583827748828359	1.1466047537343276	-0.5006710372723349	-0.5618526613091037	-0.5783631457628313	-0.35500717900856726	0.7295645302875777
-1.0574764248889408	-0.15250304985285093	0.15772654409377615	-0.8517294889229904	-0.6876511370627071	1.888180691104976	-0.23595346311322046	-0.017028694105944986	0.14892576905305316	0.5963239934469929	0.7119144456829166	0.01195268434252128	0.25696191799640883	-0.5506602654678366	0.6090029905835536	0.09241832451792703	-0.20734823447094	-0.33384781037404254	0.4268441916421475	0.2217822948339357	-0.8788417074055639	0.3264347132520986	1.870448142351064	-0.7859473350227639	-0.2639095564412765	0.35196077263250036	-0.3654274607676943	1.02219658744813	-1.373285978773845	-1.2793428249543157	-0.07869867930177706	-0.64907115467732	0.488916554624678	-0.11807116042112878	0.6684129591623045	-0.7477932352490775	1.1454285779677076	-0.3474673111929964	-0.6403409905791346	-0.6062967575070421	-0.35667536187449217	0.7425889108323868
-1.0747770559121357	-0.2114114377977961	0.2454731403285185	-0.7640913066658821	-0.6489954773950095	1.7293180177000713	-0.2573908307594747	0.2851976894744053	0.08771153119555031	0.5391364882895103	0.5223431987208745	0.02575766189746239	0.13692214421063828	-0.7015567569001646	0.6749981955138609	0.09842691758500158	-0.20998589142724308	-0.3568427552195338	0.42682332472682116	0.19688488660820877	-0.884994300597217	0.4281346760234495	1.8512896637578191	-0.7750617081889571	-0.316330805486545	0.25911027101805384	-0.32146413257191864	1.0027462145842834	-1.375148412577739	-1.396263056554758	0.040878465826220255	-0.527931491026217	0.46572971626568666	-0.12866113519079642	0.5898187126165736	-0.6361458616081616	1.1104187855306016	-0.2521103915155868	-0.656922806106999	-0.6342689809199853	-0.40349017284661465	0.7261471131740607
-1.1038381420862475	-0.290413579833059	0.3091729974419182	-0.6292365468057053	-0.5848276458402132	1.4962177607190852	-0.2525788667694187	0.6527149466346902	0.05573602487146725	0.47880121365854744	0.39641200403307375	0.06471273591699248	0.04157391969466038	-0.8828016911648501	0.7965292526636961	0.11002928664720675	-0.1912999156065281	-0.36491982867746536	0.40709040652056283	0.1025541576480569	-0.9024192219812808	0.475481593381837	1.716378764742989	-0.7259809387427844	-0.33795286781398304	0.1828473531811944	-0.23889787021618378	0.9934149214554445	-1.452527797425852	-1.4846250035989166	0.13619361377677822	-0.47873711881582476	0.46818958102926433	-0.1236798188851064	0.5127206102581642	-0.5382777114856431	1.1273493307671596	-0.13530767517421563	-0.6617988149391499	-0.7108552258500331	-0.4979164927212696	0.6913143146538198
-1.1268007131358222	-0.33775521288524063	0.3717719495222352	-0.4493129261285104	-0.5369551094966463	1.3374656821955677	-0.2473269113598051	0.9976976983168317	0.02126535651263307	0.45371954022003846	0.28186954142673076	0.12278751813967932	0.04334012493570415	-1.0661959765846691	0.881240306397119	0.0922566557870246	-0.12800460664146993	-0.4130471456540805	0.3895617187338912	-0.0027362246709773165	-0.8841864401296338	0.4583822294580548	1.526607712831877	-0.7217560786694105	-0.3333344754430151	0.12367867147859421	-0.18303067736728318	0.930145393539769	-1.5245090220127229	-1.468016695671505	0.18395741755852352	-0.41019657466463333	0.49728730806880217	-0.11927489707724052	0.48635386955929727	-0.46430800729182486	1.1820224207601995	-0.06786990539104931	-0.6296552880516677	-0.8515027339012594	-0.5340862079172425	0.6070708716471227
-1.1302291719673907	-0.4186615062443205	0.3821803536280898	-0.24526328222626384	-0.447799155085231	1.2170470411912446	-0.2988515652524134	1.3131030248093498	-0.013342337262256362	0.4024074106725298	0.1516438070151327	0.1847189659559284	0.10393192735672825	-1.254618010643663	1.0089839211549425	0.09939244443704363	-0.07894075467004784	-0.41456905803437716	0.3348099432274977	-0.0827108806214003	-0.8084790502762791	0.40787636940488514	1.394672581638488	-0.673820782791438	-0.2834540762120092	0.01820201913740027	-0.12491428949653567	0.8586411192439474	-1.5487613535534046	-1.4791078726534346	0.2597924740659929	-0.3691230538324014	0.4659723905363484	-0.08740954117356087	0.5091906061689431	-0.33909259390455204	1.166242062558045	-0.006811640676861311	-0.5611149789935513	-0.9265573826382687	-0.5896090694258663	0.5622248244209145
-1.1219954686903386	-0.4833480030104898	0.3928597110126367	-0.05151719201234286	-0.40765258531737636	1.1247087637379989	-0.3795632083963286	1.6023769058453712	-0.03910888548225737	0.3038102283300816	0.014689074138984626	0.27969042383086007	0.1815550276640731	-1.4498863715601773	1.0683241187128982	0.11089878517921374	-0.023515509271571828	-0.44323447309998176	0.2299681979307758	-0.16460064165708746	-0.7467362443876416	0.33581047073528864	1.2025920700135386	-0.6079012697580681	-0.23184540585242944	-0.07786301375703418	-0.09836141766612187	0.7813954290041262	-1.5447653594819042	-1.4773092792972875	0.2789095619128311	-0.3973192488490588	0.45988117065679635	-0.0806265848066904	0.5626292170859107	-0.1871653837156016	1.131996338848118	0.06432424845097767	-0.5416759808739254	-1.014642182516725	-0.6219794811476487	0.4557591146961009
-1.1133428246954271	-0.5459042161857562	0.3534290441166058	0.07742553114780804	-0.31808340227977555	1.1107179059458545	-0.4961762727477268	1.8068553956024918	-0.04586512096461839	0.25053301376541065	-0.13129467643236473	0.33315835091806323	0.30966014723125534	-1.6353816604163574	1.1408565640763733	0.07423302458769662	-0.046520614402813826	-0.4778566147650515	0.10346638927729282	-0.19633795610568375	-0.7123528939244108	0.28199503490294014	0.9607142161769568	-0.5919132960184048	-0.19709090224555068	-0.12796564940728855	-0.0972475038315518	0.693398920221034	-1.4412003680596976	-1.4537841625826387	0.22963299412482824	-0.42612394769275985	0.41668855101018626	-0.04619773019872107	0.68082149610358	0.014704304046104722	1.0412762758165997	0.12043941387718418	-0.5411173736132348	-1.0572971364928478	-0.6190732952137548	0.32786796142577235
-1.0885610530976273	-0.6365455841944984	0.25100852811025776	0.20431242069755728	-0.2879688965685375	1.1077463097126623	-0.5773591781511785	1.9151825380095773	-0.06926607035377479	0.16008710956416247	-0.2319853547386014	0.3918265712478949	0.42092724048839003	-1.7903593929527797	1.157682978706879	0.062334673499592194	-0.017351674646600247	-0.44942372510791745	-1.1959663307670177e-05	-0.2562443753808082	-0.6661676884290457	0.18951057075884342	0.742233955315518	-0.6047500796396964	-0.16472048148392296	-0.1445049419472617	-0.08274019594063917	0.5976966705863568	-1.3407672032736258	-1.4235567043608173	0.22215671261028627	-0.42801594143297406	0.37232751768224787	-0.03927752873531783	0.750146370134348	0.21513939145832794	0.9171831238748318	0.11112368192796726	-0.5118737935097203	-1.0473481965162197	-0.6213867477766142	0.18773718173369822
-1.0854630215715413	-0.7517999435198062	0.15898329915617476	0.28292544678746007	-0.3167483920704065	1.075186171224251	-0.6893719214599093	1.9503331770946606	-0.04398997226944256	0.08782738542529807	-0.26817165511423713	0.438366843240122	0.5031099884267398	-1.895509987227355	1.1750883225947648	0.022958071339383733	-0.035334464606152916	-0.3967612941698295	-0.08425652017063637	-0.28024249768096227	-0.6298081928311996	0.11109565654492015	0.535040407179204	-0.6161131730429028	-0.146929065875885	-0.1452252034238651	-0.06497436676182504	0.46095125952283666	-1.24549353347511	-1.378652418426256	0.1783892120388131	-0.40924526559552865	0.35207245979394663	-0.02985084433473042	0.8103929349885506	0.40548092978155525	0.8302940895608273	0.09889995891814073	-0.47444176151943296	-1.096178443378224	-0.6113251142551643	0.09307971485098027
-1.0580353198725505	-0.8628660714342287	0.019293594692560968	0.3260821026415514	-0.3325853791689581	1.0587020964868743	-0.7845300387213612	1.885399840937629	-0.028329169702044178	0.035908995173890776	-0.28754097736809137	0.5028718990917354	0.5355193673708623	-1.9589350508045054	1.2039619060714455	0.0034801796802525946	-0.07357197074920625	-0.3959869718216766	-0.21898824707031533	-0.304790551408404	-0.6390596886953482	0.052262787298059186	0.31294130164027967	-0.5968490736437413	-0.12969879228102205	-0.09615049067658474	-0.02450572533124416	0.29888224332845387	-1.09488786939357	-1.3157234482299942	0.07863040038577784	-0.3383216169750029	0.30336110190028365	0.010130764195776262	0.8283429310995055	0.5415091593402458	0.6854730673379971	0.03143513319829826	-0.5367197891813874	-1.1409171404102534	-0.6566794153672714	-0.012070069619563209
-1.0135348959924972	-0.9492245884292396	-0.1158938555788513	0.3193808309523167	-0.3368890613950811	1.0315849599785727	-0.8540707985104442	1.77581257774671	0.0020399487827204134	-0.004993929697297672	-0.28925608440180967	0.5255961915289697	0.6133370913150447	-1.9631258766202084	1.1836916835357794	-0.03685929591789262	-0.11015276112542209	-0.36810007683632506	-0.3163265848547662	-0.32425117239902174	-0.6470435709570421	0.025566273145698305	0.10301136653023502	-0.5831029240332093	-0.08142505336358294	-0.07407768349636656	0.03366239402500558	0.15391203951021948	-0.891436744350566	-1.2276781606908207	0.02260574966831977	-0.2837825875817443	0.23904616378638283	0.06128222693709064	0.8536155696846827	0.6489861710906345	0.532647745778249	-0.07494622627677212	-0.48878469340118	-1.136194933324322	-0.7087218998036373	-0.06098125931429464
-0.968932953344597	-1.0634293539002708	-0.185485919663755	0.32964787844335686	-0.3162774053521522	1.0150598481794568	-0.907460763952848	1.5866182452989968	0.06747884604414633	-0.0768147495670635	-0.28293140774748954	0.550966064874571	0.6596225703799848	-1.9385032220283687	1.106027564070192	-0.05454935505814925	-0.22222910428929604	-0.37265325552076667	-0.4688463581945904	-0.33927660347817906	-0.6566189013302175	0.013244261557999815	-0.08014198299703311	-0.5958886351036229	-0.07573324443137863	-0.05124795527970079	0.11019237924085827	0.047466518948906716	-0.6967381950203156	-1.1333671781038288	-0.003974553368272271	-0.17286796746746091	0.1996554999304635	0.07720816771971521	0.8184151057766448	0.7477119964834278	0.38500895095493204	-0.10564962870218335	-0.44852844288395727	-1.132149717496826	-0.7454175963330312	-0.11361826948506486
-0.9317926509997069	-1.2083666145796805	-0.27554663797570056	0.26472222891467884	-0.29079528645604824	1.0119651407610473	-0.948470805978328	1.362005631466769	0.13408742833165274	-0.0950682884708677	-0.3003016947485316	0.6143512023968076	0.7070201497104927	-1.7991328992213504	1.0071578920536592	-0.07434571958655696	-0.35634436656797774	-0.39354684462681044	-0.6362445158263342	-0.34878642647402636	-0.7272848670446324	0.04663186455069706	-0.20416529444030312	-0.594098555924519	-0.07835759524947568	-0.0408980437791189	0.15623565053308663	-0.09290992193757741	-0.486689017124016	-1.0963870279584154	-0.05037339495667266	-0.0621060006889818	0.14996269868678486	0.0482261806096586	0.8161223457158734	0.8608894172570729	0.20627967242268858	-0.13276401027043677	-0.5043303681887211	-1.0703015465218069	-0.7688123312934343	-0.13703614027204353
-0.9003308053895042	-1.3467706574394935	-0.3490323028836711	0.1425913076362853	-0.205588013314624	0.9865164172940817	-0.9916359796009411	1.1624403301720334	0.1985965795375723	-0.18411906947705706	-0.3186536911572908	0.6692862473178043	0.6862715013822573	-1.6495728029234589	0.8892856883398726	-0.10580472358329762	-0.4713087107326688	-0.3288550451840755	-0.7748372993808745	-0.35859035949125817	-0.7717332827762282	0.081853433026066	-0.31649414463970027	-0.5251186918945211	-0.11564472775603496	-0.023875179700788507	0.24235957711462755	-0.22806295068620935	-0.21473406862239974	-1.1049968216967279	-0.03991881169768556	0.04154144256226679	0.11717892833500276	0.008402761743192422	0.7715915183900611	0.9996707999615639	0.07583420604540383	-0.10805020906465654	-0.5493886811224064	-0.9628780923588964	-0.8719442294069012	-0.14316121984296465
-0.8693554575597118	-1.410665295912554	-0.4039513746654048	0.013740887209662512	-0.1318514033425227	0.8904928731965696	-1.0194295735149164	0.9798172517974267	0.2508701514345058	-0.24529117964964958	-0.32521915499388154	0.6782015093587055	0.626304082965757	-1.4295265984848249	0.805966169088307	-0.09569332054269898	-0.5822640311689761	-0.2948716362253366	-0.923373954873598	-0.3438963830132985	-0.9078765257489646	0.09540442011505099	-0.4104991920244941	-0.46929021565338935	-0.1339027918362005	-0.02864399012002734	0.30311876913604524	-0.3236086581376095	0.09552138483053145	-1.1137392473547476	-0.06274398189544211	0.11931629036481335	0.10525962491730492	-0.10435196836084004	0.6709048731914384	1.0904761986882472	0.008155834676338682	-0.11671143146001736	-0.6640376985852674	-0.8909349005938791	-0.9403489980261615	-0.19152679100080344
-0.8528525959663451	-1.4491766201755591	-0.4453696859162674	-0.08674401280867707	-0.05179727900082283	0.7382887349293882	-0.9919017222904994	0.8157184710633114	0.26017014303228725	-0.2479423055275985	-0.3362993784980551	0.6945980478538525	0.5306786860341939	-1.2170413250339709	0.7643731300329668	-0.10289860337169192	-0.6367275356240646	-0.2422224643307099	-1.0400984848309274	-0.3610074218275754	-0.9953783162068491	0.13609132758695322	-0.48012697560266826	-0.3820947703208438	-0.14611672207347076	-0.020712037720802996	0.39705077623592794	-0.38156365539600257	0.3318861681977391	-1.1527053708870334	-0.07914608666868997	0.16693214766590295	0.10497146302175145	-0.22287867219399535	0.6002450452164915	1.1822003503447664	-0.10681251002629902	-0.13066300490205685	-0.7602704948587624	-0.7673569677612855	-1.02225374817841	-0.15729840516330215
-0.8516588601873556	-1.4321888559252849	-0.4854694462078212	-0.15886228292122928	-0.015326471778483269	0.5683983155530165	-0.906612408655309	0.7459152481984463	0.2521573078745937	-0.2731171944234011	-0.32284388976877076	0.7583002379756868	0.43166613377571145	-0.9745505980276219	0.7048876356019931	-0.04192125191430025	-0.6424530366569157	-0.19831766054855182	-1.059133695488022	-0.4082089600380316	-1.0343549327213097	0.14023163817046355	-0.4780818715100227	-0.3165008653930936	-0.12949990486893834	-0.05725510839084262	0.496838000276433	-0.4380819226291181	0.5601798142240386	-1.1917441519822534	-0.04499129960479337	0.21656314836159654	0.17339596514956052	-0.35631930439745796	0.5360434070218438	1.2608600941426644	-0.1411870561691498	-0.20206714787824764	-0.8311512525194844	-0.673981082210912	-1.1045695178215214	-0.15796759481326175
-0.8596536300299455	-1.381320110893979	-0.5149351184075195	-0.20463697994448493	0.026002964931826696	0.426991628396455	-0.7935594640402688	0.7044074234782227	0.20734815430297812	-0.2754643872113266	-0.3213279338003894	0.7620788320837224	0.35258094440837856	-0.747807043963405	0.6831957516807392	-0.0586191237083987	-0.684116953273586	-0.1898543378376552	-1.0605961583798549	-0.4234224013376207	-1.0739566449871343	0.17943520400808036	-0.44950036375995134	-0.25603274994663683	-0.13877697209232992	-0.08949250108100595	0.5551287007613739	-0.4895693375297475	0.753704612547365	-1.2313221286760916	-0.049488986407967235	0.2712729953840049	0.2723662906472083	-0.4727900662122707	0.5171499189857727	1.3489159629745375	-0.21069718763838882	-0.22436856311109046	-0.9387441782683602	-0.6030289232766848	-1.1874112687980543	-0.09863942676281856
-0.866076518403348	-1.3062392425001927	-0.5702206285516515	-0.2032053552239538	0.0887967643467588	0.3719171728370688	-0.6282582963436679	0.6622217532057514	0.15111381572217852	-0.28366970452340284	-0.3674336628056668	0.6904145985412533	0.33346390430109385	-0.5795616414069386	0.6309966567772713	-0.07234864641244698	-0.741031174668507	-0.21393125536942414	-1.1070751939931591	-0.5044013212059508	-1.0398127417626952	0.17691058941751175	-0.4094026581020088	-0.18389606683432733	-0.11230040098294229	-0.10639681737107143	0.6044889724120709	-0.5062859570565461	0.9736744141052645	-1.2434973692439422	-0.069746406989215	0.2609366615736499	0.31972079979726703	-0.6316281973348321	0.5508598399118491	1.3770432604169038	-0.2565426329818207	-0.23883026640680677	-1.0168378296811562	-0.5697147754946603	-1.23594370858989	-0.05827606384743217
-0.8659656825976004	-1.2138488685333222	-0.5917741116922255	-0.1813841499021191	0.1357592585567496	0.31674335629194655	-0.46823772124987056	0.6993222197890409	0.05417730403357066	-0.27928630990640807	-0.38103211892442496	0.5927387021807047	0.3676042252850681	-0.41187632698443843	0.557821127761759	-0.06299030756581267	-0.743679079987668	-0.2690350872969473	-1.0899992088032775	-0.5546772280421284	-0.9431410866725219	0.19594396540687248	-0.3446012730602636	-0.11158516042345756	-0.09596920183934286	-0.10895551774526338	0.5844688875226113	-0.5369526815026358	1.061852940177559	-1.2357364580325787	-0.0800454248118162	0.23378287481623777	0.3730029993433005	-0.7826127556147309	0.6604766735230677	1.3950673812747845	-0.24489853001904124	-0.22988214258769157	-1.0314640743362689	-0.573766426600278	-1.2400365974146974	-0.014973732259651863
-0.8501068484424488	-1.08718439654555	-0.6428113747495745	-0.13442536730733887	0.19242407916278031	0.30908789242449364	-0.3091894730935532	0.7540422440769594	-0.046568523918857394	-0.3061392104525647	-0.37407387099675415	0.5263047088311741	0.47409269800348597	-0.25967403303201475	0.45416918187346866	-0.09336431789920231	-0.8220895511629267	-0.3203680820039864	-1.126404457116062	-0.5519600604449217	-0.8439594680625406	0.17189361681121124	-0.28984243292433154	-0.017732085448188023	-0.12653274191274008	-0.11514388468894647	0.5448712468642405	-0.5258416010449898	1.0793205593154518	-1.220964091998051	-0.15207925306470502	0.21277333459839748	0.46601775818579033	-0.9287587115447661	0.7859194017014273	1.3498486913010521	-0.1841049005297467	-0.21357263409289345	-1.054829359852805	-0.5647480278400923	-1.2228844141200383	-0.05935888065410041
-0.851872770187804	-0.9800439017850742	-0.7095520033769047	-0.09375575732886973	0.28695285095497625	0.3077429027259903	-0.10984678576504754	0.7871276789049857	-0.1527882408644688	-0.30155671010928	-0.3967329481283871	0.4416729953694986	0.5420416588078922	-0.14888984247316847	0.36779067843765006	-0.0383742058429824	-0.7990504906125764	-0.32214496752703264	-1.0380953293757447	-0.5738100111915755	-0.7556167578005681	0.13304082842471798	-0.2403804595105649	0.06319134172994452	-0.1803359266993736	-0.13751666137958954	0.45830479116215156	-0.5065803932069752	1.0865495707697768	-1.202272551524962	-0.22829521930678914	0.17598018162984783	0.5578229731126646	-1.0463614574181697	0.9041471550197107	1.271982439470162	-0.13706417398883897	-0.27107294142007776	-1.047608447814692	-0.5431827673254227	-1.162755043941633	-0.06763216240818118
-0.8312079464725078	-0.8732445145618716	-0.7588244264967565	-0.03649030233219175	0.3436886247944349	0.3286430782697799	0.028807762001840376	0.8011074034909077	-0.24694785346223957	-0.36674295538459856	-0.3874104710547925	0.27744331570813274	0.6533339052638041	-0.12231567931843372	0.3103016687683868	0.019106072175425638	-0.7409694375428555	-0.3314019221537417	-0.9344614158709857	-0.5803134974308359	-0.6283658463957893	0.1086855783954794	-0.24856653054684	0.10763084506292116	-0.19994239693357022	-0.09276833951702076	0.42600803754469607	-0.4488132426134307	1.11531610398344	-1.1528662372807574	-0.26253585739795177	0.19145688045852788	0.6342043943444811	-1.0933704337824968	1.0045686764979513	1.156763575566786	-0.10618566923057768	-0.32025060529280236	-0.9408690240685933	-0.5244940761312915	-1.091698117976065	-0.07242802156622458
-0.827161352937177	-0.7684870367194686	-0.8094028135042904	0.012205449884437555	0.368339590658325	0.34776583607698897	0.1570663011825102	0.7880423050343506	-0.3391437997218615	-0.4295824481549239	-0.36308946072552606	0.11621472747196507	0.7134683214310267	-0.11000254027716405	0.2918339281049894	0.07707956933496454	-0.7471178378864145	-0.391257528918857	-0.8451937099318716	-0.6002444811281282	-0.5148385230858485	0.13419182493635864	-0.225141276832011	0.0028982046869671985	-0.24571627316802308	-0.055117501118438425	0.39696080843505394	-0.3483307347021637	1.1382624352244948	-1.0893856432185332	-0.3421457106841631	0.2272925376256599	0.6612134518325654	-1.0883299490735963	1.10599530316027	1.0754987143064305	-0.08201956393072826	-0.3968209403681664	-0.7606375541751953	-0.5230403468035296	-0.9642419009709796	-0.0263388770101243
-0.8255904028613156	-0.6621421212714743	-0.8257554069792075	0.02994389086162417	0.42082864208115645	0.33979079609124185	0.2911942581267738	0.7631441991061525	-0.3922945088362192	-0.507967530768956	-0.3162026782977573	0.058261675081809815	0.815986669285723	-0.13201669567798494	0.24910350861766323	0.08834116421409595	-0.7523432682014947	-0.44013435819941965	-0.6870691152910511	-0.6038604442427683	-0.3737737830154494	0.15602563483160012	-0.2160080492919993	-0.07463143775612276	-0.3083216499192559	0.019102718663327682	0.4416320707639557	-0.1976234193885436	1.019085476453278	-1.024904541767762	-0.37632598587040506	0.33767938279242954	0.6868417538123788	-1.0178226806283275	1.221139904105845	1.0078169034036792	-0.046258622879030355	-0.4767472287318892	-0.5616465022658433	-0.49763644288908077	-0.8490600239193604	0.10236690017294232
-0.7870071238835034	-0.5572617229368375	-0.8146628844891731	0.01902279925371483	0.46214671500424664	0.41380164990121393	0.3797470346703803	0.7899452043270008	-0.38869360115105756	-0.5963011842709193	-0.3132184221574851	-0.006468652099715958	0.9009234793275211	-0.15539354240289588	0.19926118955629646	0.10477148341914752	-0.8180950356590708	-0.4532591900328171	-0.5079490192869998	-0.5887770591817413	-0.22876790806924086	0.14530416376676153	-0.1937979361125863	-0.19833219699680033	-0.35426117758255216	0.10033082148280012	0.4727170705633911	-0.09103597726727058	1.0083853064072374	-0.9471827466968827	-0.3798413545790361	0.4387740751107575	0.6395323421829848	-0.9240308128700544	1.2688130076387238	0.96179074606626	0.005191032679672939	-0.5022482966665263	-0.34118363854194145	-0.5124665413212539	-0.7165158182694829	0.15149132943935545
-0.7352250700884799	-0.522095950278153	-0.7529690091065326	0.031131239661100762	0.5024176759801423	0.4443039849287115	0.38316973511660046	0.7538356839248738	-0.33639410788560886	-0.6744474912216836	-0.33003876126701887	-0.0659864554878121	0.9953889666447507	-0.19049533210010702	0.19244901931409153	0.05487466291639873	-0.8734491598887979	-0.49689539686032	-0.3927929287849137	-0.5648498008577264	-0.08066857690732537	0.11870470606402075	-0.18682573331194566	-0.3526091931870005	-0.43188798562189257	0.22432820796781786	0.5046775695250807	0.049290365901809775	0.9560212143748116	-0.8396995852969351	-0.39630129102298567	0.5362715400838056	0.5553461572163798	-0.805225022674853	1.248761937161546	0.8560560004352105	0.011616635340042486	-0.5445416757755022	-0.08684899546700083	-0.5071580803984076	-0.6403851193708364	0.18111737453855897
-0.6818220814424538	-0.4683231187636552	-0.7534049192712746	0.060184224302246084	0.5450563430684835	0.4812306719714855	0.3157278669729009	0.6840358037511527	-0.27819273212203044	-0.7628686231609062	-0.3476984945267487	-0.1074092589426238	1.0675360145962314	-0.2235793551187591	0.1902184993206743	0.026553889689034528	-0.9704369495436269	-0.5282127364176501	-0.34400197578571773	-0.5721629509350893	0.03751894481437336	0.040443548190153035	-0.18531263901667286	-0.46873561168422934	-0.5070205153280811	0.32485130700416853	0.6014542460288446	0.17530464814335953	0.903543061180847	-0.7483110301075119	-0.40976470317984803	0.6226019827759763	0.45312766199950183	-0.6672678283007712	1.1939024871515431	0.7119779423893061	0.07181418726720849	-0.6150356136439027	0.13276656706199277	-0.42314172770146713	-0.5486783269545253	0.2070306727343553
-0.620433326422653	-0.4380999845946648	-0.7287987400225974	0.030067427348417098	0.6331581888207386	0.45428932797640975	0.23768268716502092	0.6397360657738276	-0.24303596693475202	-0.8418597396664167	-0.39875993225174167	-0.11872854394471208	1.08842595934375	-0.2440696773876298	0.25277981204905886	0.04030615594256449	-1.0366654510854778	-0.5587557246769508	-0.23795733834059535	-0.4956233894474046	0.13570412431198128	0.0037497752005701324	-0.1770167732215066	-0.5942757859135752	-0.5572086703685752	0.4083243641972147	0.7739281432916221	0.29863250620719756	0.9236525063703691	-0.6414246804788954	-0.39355901515080094	0.6730087240684732	0.4012079029363327	-0.4591162365944438	1.117993085041796	0.6700683157848359	0.16166027893567808	-0.6830029745685303	0.3055026322585565	-0.28815694263370356	-0.485021606047764	0.18573921484281639
-0.5781971228218006	-0.39841527069991	-0.6979188992843939	-0.019948533662919404	0.7263363604144862	0.44218647254296756	0.15292793248770625	0.548320443470079	-0.15490588381663958	-0.8901707851139136	-0.48024417080013154	-0.13227954702247896	1.0720672445939443	-0.3069232647171842	0.32455985467200316	0.012772562233387807	-1.0445122397556896	-0.5621608091570689	-0.19690554794718418	-0.44090456877157164	0.20107735455966216	-0.05933991742614875	-0.2140397544083635	-0.6865413694948911	-0.578846822200269	0.4634713958458339	0.9441466602462427	0.43143384263203155	1.0165674221755903	-0.5888394703869037	-0.40988336650254836	0.6714901087823442	0.2937489852844911	-0.3169743001784263	1.0163206276997803	0.6154162330526501	0.20744897231330045	-0.7924215222875428	0.5004212857809602	-0.12410426369994401	-0.43007293567750454	0.2093528199093088
-0.5645298571618078	-0.3418378899704415	-0.6636171416703831	-0.12958926348096625	0.7914578578976007	0.44586185438498716	0.05817699009891297	0.4016527187659621	-0.03377347652738018	-0.8719639740159193	-0.5660309251477312	-0.15849807675544733	0.9993933802516006	-0.4092337152166833	0.40962396287009983	0.06849362669935274	-0.9939631160153615	-0.584621744579671	-0.16361734471290812	-0.43916270036154115	0.25234426172621405	-0.08537955971254937	-0.20458892314520827	-0.7779556066030993	-0.5768935328954008	0.5013989302583426	1.0854461522074668	0.47495358472071525	1.1281508361856687	-0.565654824462777	-0.3443188338546988	0.6635331555839169	0.19028605758533335	-0.1544162975077082	0.9452730718426778	0.6145259485234572	0.1795592979909776	-0.8851860899370287	0.6417774321971192	0.045549102136183406	-0.4357536576933313	0.29394274952174093
-0.5672849186189605	-0.264836087609781	-0.6699314351104221	-0.21685030982179007	0.8367022601786289	0.4237813503529232	-0.03932085183597613	0.34432857349592433	0.07798175690745351	-0.8477416528108469	-0.628464232326824	-0.14948980361712763	0.9613815982828873	-0.4939872662258448	0.4580020220278265	0.05886887244114523	-0.9874634314268498	-0.6013589999090566	-0.18286998178608888	-0.4315036899438861	0.28037382819643847	-0.12036550158887134	-0.19263882388975517	-0.7510628881460006	-0.5320300055093536	0.6259251169502946	1.2501665119311822	0.5195938018099571	1.2438450761123117	-0.5778658839344605	-0.25230491922903725	0.6254761247027201	0.08404772232662336	-0.03424509604903745	0.9484775836648577	0.6413768264024576	0.19758826813271443	-0.954491329635157	0.7739235079931188	0.18424594868306587	-0.4782308223693952	0.35405341151828507
-0.5508998472348395	-0.16362245787681756	-0.6455708141713666	-0.26139430373133654	0.832234930024977	0.40146334432604347	-0.1221682457902685	0.268742256593158	0.18527851495771985	-0.7953889523536709	-0.720318974159643	-0.09866803257626025	0.8631239465058785	-0.5850957987535617	0.5212064184082477	0.024185338540049096	-0.9276821379167075	-0.6132837435598428	-0.21330884536145991	-0.3753880029840707	0.3009614348553834	-0.17362259147106668	-0.14221522745251844	-0.7465446148949122	-0.4805387767866704	0.6810467962062139	1.4037426726204019	0.5455616899538479	1.3457294379739164	-0.6017184058252443	-0.16207487434131557	0.5647116176246038	-0.061223602735578794	0.06811344889619726	0.9281669906726581	0.6871550498506419	0.22087905808079147	-1.0547135712587736	0.8978922327739072	0.3087863417115869	-0.5200911487719525	0.3462993795698577
-0.48453962510737725	-0.0948734536418198	-0.6691346955590597	-0.25444316201598505	0.8301783146313519	0.41560779358101235	-0.11777195806092655	0.24861897214468134	0.28272955078025247	-0.7250069237407563	-0.7765156926619297	-0.018064219944536147	0.8236096720096979	-0.6870535800796119	0.5631187410549143	0.00034877197571943076	-0.8767440702847802	-0.6074638514468911	-0.2401074379293419	-0.3316062033314883	0.3631934375555295	-0.26149467261895953	-0.10617898542925566	-0.6308272573260221	-0.39959230471798574	0.7214443128299004	1.4665604403855652	0.49607971304809884	1.386329816697299	-0.6526684383429868	-0.10614260781351799	0.5030038377294817	-0.21776500209677369	0.1471805875439862	0.9325844746333949	0.6640733882167472	0.19766584821105823	-1.0881998700280504	0.8974227621263458	0.3839787054004073	-0.5704679226400827	0.3375541713885716
-0.3852121152910857	-0.051996950811461495	-0.7404327274183803	-0.23782167734957432	0.8011421478032643	0.4371363491326833	-0.05729779189712971	0.2355171494871145	0.3552018375502855	-0.6520613811062225	-0.830458944122137	-0.02095069174753935	0.7662987480829854	-0.8226886016161126	0.557002517685943	-0.02870826048960202	-0.7919104685568165	-0.5451730968656764	-0.31154101438517534	-0.26587330625350647	0.47639115179985003	-0.3274971953945464	-0.06817067874522767	-0.5188792462204751	-0.25858347838261386	0.7742432058666576	1.4654499003435286	0.43274822216616105	1.47432260804033	-0.7043509738175757	-0.05032192066821053	0.31481193199768265	-0.34607484564976887	0.22290914467716924	0.8779777012207525	0.639423376511077	0.18140582711640302	-1.1202953987190454	0.9754770348454859	0.46741079919664974	-0.6402917901330607	0.2662864338737781
-0.2982504041944688	-0.028398161380820207	-0.8334392621425144	-0.20325057423987455	0.7775575935417226	0.4249062788078494	-0.02957113898280637	0.15477804864704028	0.3567417976401364	-0.5723361484015018	-0.8122022593063601	-0.05303243594713969	0.7715486409029156	-0.916048357151795	0.5798317307156672	-0.03102993465604355	-0.7510065359569065	-0.5394231650244015	-0.4427005237877747	-0.19056623237158818	0.5386067495096697	-0.3583012515464572	-0.05258453520413614	-0.3995292642306932	-0.1602250505067866	0.7842122737241017	1.4049915381562832	0.3609092357918403	1.5575741543442339	-0.7366515945017913	-0.04267630427187711	0.13999670469618566	-0.40473989689196876	0.2672216982213093	0.8129402387151343	0.6138137209001023	0.1645753756256405	-1.2137007648687639	1.0143590402277565	0.5243028407260024	-0.7219134621998722	0.2808332578032413
-0.20000268970700058	0.0553706276130992	-0.9490676353147316	-0.16331379202456872	0.7292144931000877	0.45259962695929634	0.014224415536614405	0.09293451684755762	0.28535746649038213	-0.5111390443896922	-0.7831461690377337	-0.10579123941846647	0.721949943516665	-1.002444798844489	0.5741050528310498	0.07190130535356674	-0.7180055728115498	-0.48594544766283887	-0.5663844094627388	-0.15822375427900692	0.5789394025244399	-0.3512765682812126	-0.06065562803796783	-0.1985902163475886	-0.04292058544185238	0.7521318630495358	1.3077048566813156	0.2775456254863179	1.628665856007802	-0.7316276426984023	-0.029336231189814523	-0.04278264934053676	-0.4279172402612977	0.31191327454956647	0.7614564484688734	0.6432500471647531	0.17935078667972432	-1.2356167516703556	1.0379511986931527	0.5679842215625858	-0.776555567656646	0.3173077868256504
-0.05933373481132555	0.16178543902726575	-0.9933021382226137	-0.12676470659991762	0.6702791220665639	0.4494849139732885	0.043405578661840784	0.012227032531023186	0.28691148792865995	-0.47430337320051974	-0.7709824032133404	-0.13878462406323694	0.6902240250971979	-1.075363408056519	0.529281147137293	0.10169914576674258	-0.6443803462454811	-0.46905614758179864	-0.6258854401644431	-0.07541190333926598	0.6117900675515358	-0.29363555387411927	-0.09507086589563118	-0.037659990716965554	0.11898956976740364	0.772137436129006	1.2085485318444382	0.16361985653617542	1.7070150844160803	-0.6934346848643244	-0.047998575777974097	-0.2594216879697552	-0.4298552486163252	0.35099992752838494	0.6906466326615043	0.7092594689315613	0.18139105066579875	-1.2421522182790725	1.0326985442381473	0.501217117049445	-0.8073659595364147	0.29080580855146837
0.07175149322827049	0.3039698176913819	-0.9972120801562129	-0.10268441518375071	0.5094702160727881	0.47989029894242696	0.08618159084242866	-0.0705281821104232	0.31166610393596633	-0.44283292756854653	-0.6889271403703948	-0.1758364310887252	0.6493905170932153	-1.1067635431825722	0.4526936307963701	0.1434524488478343	-0.5809065552501672	-0.4251827254658232	-0.6750057483452115	-0.05974342458735721	0.5614766184227048	-0.25419920400971285	-0.12422066754794472	0.14617771554650974	0.23749528661533686	0.7660630028381161	1.0732105312886202	0.030656361710272452	1.7081595494490949	-0.658785848227716	-0.07808979442595948	-0.3533481615970203	-0.4188017557675665	0.4144685413451209	0.6195138140116968	0.6992494616582701	0.12181953017098061	-1.2680940470868851	1.0683365114549135	0.3916716299258014	-0.8770532325820533	0.3797971742832258
0.19571187279139637	0.48255883167316843	-1.0253558890093324	-0.021908335136418433	0.369072691111637	0.4845762184297753	0.09693911649692524	-0.2146996429549965	0.3092691289031652	-0.4302964269690854	-0.625001303809196	-0.2040886056807827	0.6368084363777929	-1.1132195683275135	0.36316796937628215	0.23475832353965176	-0.6193021084348869	-0.38594307849061227	-0.6582479049355185	-0.00998784078705325	0.5399650827086251	-0.1893784085334128	-0.10755778141429699	0.2675670093907635	0.3004341388945383	0.7219214448605124	1.0460627473749278	-0.0701111758458007	1.6425458662735166	-0.6351678700488608	-0.06566067269587168	-0.41834743671717173	-0.3368163033117973	0.4598111446467573	0.5366085064070727	0.7114096095910186	0.1252937781472681	-1.2497984022881925	1.0065375318377328	0.2634827559660063	-0.9646096552522779	0.353893699732402
0.31175913466014443	0.632947804348345	-1.0085333781937007	0.12109750197497707	0.21115986037824222	0.4562770606544029	0.11469387902353409	-0.31011256202279236	0.29422406793466543	-0.44309309475612685	-0.5704125420445165	-0.2366093790305762	0.6144915196027686	-1.0770850837807067	0.2873030881367692	0.2349971308092141	-0.6369428747183346	-0.3144655437834512	-0.6067643672819913	0.04068358021352768	0.49461643985191694	-0.13407370712120942	-0.1098573454631701	0.3580792393503953	0.3750556741665072	0.6791986067783932	0.9874594087819503	-0.17293475009133172	1.5531396413476248	-0.6181651717710652	-0.05224864693739391	-0.4317722912969977	-0.2482036866530318	0.46030050283071466	0.45857873689041845	0.7256841832806011	0.14987637144427488	-1.1869709912384434	0.9754666734380836	0.09178940696520128	-0.9762325447645865	0.33783071068762804
0.40586370117086	0.7925892185468133	-0.969132752441951	0.2156602539483911	0.05490684694595786	0.5071994376033411	0.11898446417971395	-0.42217875134584215	0.2752533694096642	-0.466877356679548	-0.5568590328664487	-0.21255877543476576	0.5711616327496433	-1.0222730575982548	0.21222345668785197	0.2284032072256062	-0.6936916406165123	-0.2501048151289718	-0.5792655357686605	0.09375462954107176	0.4807286312419244	-0.06487377952541651	-0.13587578174303044	0.3569129454802039	0.4155278238657081	0.5788445067917792	0.9459617606288744	-0.2773293030611706	1.4086603718027457	-0.577763487758487	-0.10202548504398963	-0.43104430140107847	-0.12569896201202402	0.4706813868193609	0.3004853379552099	0.6606406167065103	0.10207789515079266	-1.1147079070344814	0.9291474404787923	-0.012044963883500969	-1.0130679261134317	0.29337288209278706
0.4858679041251747	0.9349401973964822	-0.9094377923638923	0.25771813433315927	-0.07710016467609798	0.516036768848884	0.11509647622570218	-0.5224296908892557	0.2316464029437073	-0.4928068549437975	-0.5428051378252241	-0.1754631020450826	0.522025193907514	-0.9446449457588451	0.1222774556739747	0.17118410096708395	-0.7720181493008857	-0.17778502429333987	-0.5280071555523068	0.10986355610315349	0.49858579131108555	-0.08279984362163027	-0.15545317681976856	0.34007273287070966	0.41194826149391106	0.5075035328965452	0.8739762739546629	-0.4108001691118828	1.3139926904590842	-0.5170426828753267	-0.12446786465948248	-0.44270025280499115	0.023167975786463756	0.47055054145178926	0.14142181025161596	0.6328078378089756	0.12613729814151173	-1.0063519320666479	0.798983253352164	-0.13027569541895317	-1.0103570516970009	0.2896162611659719
0.4791736698295777	1.1038051306494807	-0.8170310205614602	0.23184772929705022	-0.17920111155836768	0.5102207912738915	-0.009318543800013767	-0.6349748668550522	0.14401697656072568	-0.5026523373632144	-0.5668762762724886	-0.18099318799960118	0.42940831444136734	-0.8962330394362434	0.05277720361954382	0.052645226478411966	-0.7707624161651488	-0.11958636950268822	-0.5047805547083226	0.13207904481669136	0.5251284094582026	-0.08677926045789117	-0.18611136054594363	0.35993885682793925	0.3779615502044907	0.4676632618644021	0.8732452855725621	-0.4496552995495201	1.2423137279502925	-0.44426880410557246	-0.1250395017206432	-0.42902922891458095	0.18022695513063317	0.4239527476731958	-0.049701865574825733	0.5631710241929908	0.19081025826348355	-0.8855441233847781	0.7290391651388529	-0.23483030259507096	-1.0187919133388232	0.2329684931115855
0.45141442315311436	1.2241652232806497	-0.6586589837438768	0.1673127347718907	-0.2474819766776611	0.5168487897080489	-0.15838770808641564	-0.6880191756689915	0.05771171705664109	-0.48635613182857274	-0.5664377426167774	-0.15154327514831212	0.32063741732248896	-0.8122369015117575	0.015700582624505206	-0.015439610545199345	-0.8021366060496076	-0.11085230754627189	-0.5016245192854066	0.14836979019644486	0.4673178797505974	-0.07018101010433722	-0.22477183867334025	0.33080141738465846	0.3183622683120876	0.4258546310630402	0.8413331443038425	-0.5111134653908144	1.1542947333674485	-0.36513477545618445	-0.11805692806560694	-0.3724727870673018	0.33221266581249387	0.3290997641276693	-0.1345878216304285	0.48209664241329975	0.21763098632831288	-0.8028570445302134	0.6056322192963435	-0.39452880799869744	-0.993483619966822	0.2202575828619675
0.41918448851372603	1.393617908457299	-0.5164487910596179	0.0822506378959794	-0.3165182988580987	0.4862936194635624	-0.25458424314619393	-0.6768384129350792	0.024257490239479915	-0.46356833247009377	-0.5935940220172855	-0.12123564345529533	0.17604787791524137	-0.7680484324211619	-0.03874288962162503	-0.09362694271919544	-0.7787802166734126	-0.10143234253366751	-0.48241347921064637	0.18580141745433806	0.4723843969627385	-0.07041801912801963	-0.27404909300777075	0.3672359161805777	0.26912838529219885	0.3848252314037018	0.8745796205192733	-0.5924658500967358	0.9673891816943261	-0.2616426175065756	-0.13088003171443632	-0.2991749234904238	0.4472057495623535	0.24188872195138683	-0.17288637445880284	0.3894516673978074	0.24319629304171153	-0.7191341776236859	0.5909483231646135	-0.5260230982130821	-0.969523346909968	0.10963078394067263
0.35956227616816433	1.441081624772356	-0.4025331429318486	0.016290078930772778	-0.39222835726702565	0.45611188648090284	-0.3384278452098667	-0.6522660406247374	0.027827618117808067	-0.44095222086312125	-0.6032347896474446	-0.13520612099229345	0.029261788224425135	-0.7357859065084285	-0.10465973380812284	-0.2984587608877171	-0.7347122563839011	-0.14380552414693307	-0.4399537535697139	0.20385150203408733	0.5128620700919863	-0.08079644407951361	-0.29061679226890436	0.36150123755104513	0.20006624350683389	0.3679694395932637	0.9737865522441425	-0.6810382651004051	0.7984796297830925	-0.1953852935808767	-0.13766303630117477	-0.21698226427728726	0.5391942398710745	0.14194764553142736	-0.19175683531728277	0.25676769850371867	0.2547093014138365	-0.6277549553032736	0.4868321262420829	-0.6366577561588754	-0.9992292397969953	0.0028137865806270425
0.25918446514502735	1.4711998938499322	-0.26219299160478454	-0.10177817016365505	-0.4165008432755689	0.3974755678515334	-0.40068172643029876	-0.6099324179615502	0.01073435204491659	-0.38686444986641744	-0.5563625547786046	-0.18456854662463634	-0.042840130137965324	-0.7413583175640166	-0.12748586742690377	-0.43692338543073916	-0.6795723599801831	-0.16245723481274274	-0.4551555271579052	0.19266970604827321	0.5021942329830916	-0.11476943273623237	-0.2867277959378901	0.37269944349832523	0.07890740263976458	0.35018980659284216	0.9607086077896134	-0.6756837419626635	0.6342837648095376	-0.11982136439444305	-0.15529952790995752	-0.10204654588262711	0.6082772379330816	0.053579664426161945	-0.17563009378668437	0.09835398910867092	0.2503724502885076	-0.5769040343181814	0.38228053638765525	-0.7282563465975119	-1.0082821758611686	-0.07065008955030903
0.1743398110775206	1.4584207293631777	-0.1294664728309014	-0.18503616815696877	-0.36186403606813944	0.31367686185348365	-0.4435763662664064	-0.5434877086907368	0.020520226264498554	-0.34778449201843686	-0.5597300638506579	-0.19540210342345912	-0.0994632084787348	-0.7810640110167686	-0.20807456505376343	-0.5960877356522939	-0.6068157747720211	-0.17111243151545472	-0.4864717042696979	0.230530440428117	0.5318787348773573	-0.11608734422242609	-0.3151665233791898	0.36998037933126987	-0.04346766381900834	0.3664107744900756	0.9272776975823913	-0.6431933287669893	0.5177741417145924	-0.09605651596293327	-0.22276201747510135	-0.06073861466751239	0.6265531057088689	-0.06736299526905928	-0.225708417136843	-0.005265295550976745	0.22026487528273053	-0.5370246686069058	0.3061993144048317	-0.7818731533266675	-0.9505305379855473	-0.2409620315306838
0.1217992926510092	1.4476255447510797	0.03327694354958446	-0.28753229345959197	-0.3304614779459626	0.26882335337250585	-0.41969353570339374	-0.43460621302223534	-0.009127496558527858	-0.2888889114467022	-0.5432632304230958	-0.22199229053737368	-0.1565222106344454	-0.8445387681806664	-0.3262561982438571	-0.7631656407396308	-0.5186965232169242	-0.2063043762307833	-0.5360896028608467	0.2452862083316373	0.5144435111593688	-0.13973131117605492	-0.3503328893298664	0.4371833441952938	-0.13771950997746402	0.42870515268864307	0.8267864755000476	-0.6511551744233847	0.39563019009933603	-0.07186414788173011	-0.26253175000168494	0.03386254959543387	0.6019203349939656	-0.20065230297227613	-0.26499981473311796	-0.09124504156506372	0.17226279583570853	-0.4820543286917494	0.2679368552571447	-0.8046887883804436	-0.8576487860923476	-0.41163109624368116
0.06795140845978409	1.4236055190137185	0.18052801551177405	-0.3872579382301027	-0.28566796444546083	0.14572909594278488	-0.391845306994854	-0.3506927473864968	-0.09054299487807013	-0.2502718288274959	-0.5746159287706254	-0.21718585715136157	-0.18339959114910226	-0.87752495695041	-0.46207926349417183	-0.8486655926608702	-0.47605036893115005	-0.2849187097753729	-0.6157209673024021	0.22813908773850605	0.5110995179314096	-0.11591715238947749	-0.42601681986626116	0.5423825021193242	-0.2889116947760781	0.4484107562576886	0.8016517211309079	-0.5775183655419907	0.3507848094578758	-0.04426269332111678	-0.36857004984935365	0.11815627510152305	0.5630150932839406	-0.267999687789331	-0.3792255068215461	-0.173323581476519	0.1164601612869968	-0.5021726892244358	0.19182015681320366	-0.8352203219025103	-0.7691933741748134	-0.5649767170138296
0.03194063784730515	1.3713180084936158	0.3055387477090665	-0.5109235556148011	-0.2558403708826314	-0.008635915495500569	-0.3504471736321399	-0.32556070415497357	-0.10343545735195683	-0.2057939132770065	-0.6058279171085152	-0.3204336041582302	-0.2065502177015278	-0.9216394033024138	-0.5668002782150182	-0.9391350101439556	-0.45221675157367425	-0.32461511632288	-0.5915240343709226	0.1861446418508807	0.4461725034205838	-0.1543226496048986	-0.4955286988192622	0.643407989218892	-0.4187578696868616	0.4617802898431817	0.7504825343838901	-0.5490701789602842	0.28624237638053945	-0.015980227071284474	-0.3805110007947897	0.20705116856422764	0.4690486273381274	-0.31677411665653193	-0.42581459041038316	-0.18865303881173778	0.12534541181790249	-0.49706189737655215	0.11928406854584117	-0.9219794544878328	-0.6520052893556855	-0.6814186705864836
-0.027762605717584578	1.3090425208594376	0.43333550675663873	-0.5943754825836084	-0.1988505083958672	-0.12336579381622284	-0.32502855839941125	-0.2561127486341362	-0.08835212042328891	-0.16253598170766032	-0.6103391652963561	-0.4589406143933742	-0.20106682036800616	-0.9626599062378588	-0.6915056434889413	-0.9697137124226846	-0.48302604675842914	-0.39524263633465373	-0.5938203255159602	0.153557020989631	0.3901009026874867	-0.11906871191268542	-0.5663262913628724	0.7324465289604379	-0.4920658202501394	0.45869424448939683	0.6969331370050028	-0.46698572817519485	0.23057590544813644	-0.012647800694241582	-0.37926530543600806	0.3034304126939019	0.3543430430426822	-0.3653469540614679	-0.4853621870712489	-0.2278136531286829	0.11266135117207973	-0.4831772517778698	0.11394834464747557	-0.9990012390411783	-0.4878552918519161	-0.7414817654600057
-0.029759823472133025	1.2463978911897566	0.591128803270394	-0.6702129002117581	-0.16028500770115547	-0.2777277274748777	-0.2518720572049892	-0.2514034700067498	0.014353859499929645	-0.09984143986288677	-0.6250660153644315	-0.5731430734311398	-0.2299083429179618	-0.9612529565630716	-0.8005532305854217	-0.9266138016826717	-0.5720219654977667	-0.43681906523541414	-0.5440682081887891	0.13642706468137772	0.22752023036560054	-0.09102138456779682	-0.6002816164107614	0.8177582826977063	-0.5499431904786065	0.422076769617261	0.6399177300974497	-0.41235047593595775	0.19829659673246702	0.011554433519191947	-0.33353340304898815	0.3168973394170636	0.2466042786036752	-0.38946709616966246	-0.5310966823111577	-0.23579671027620686	0.1368991853728487	-0.4973873823290507	0.08513917746311965	-1.0467793179302334	-0.36989325424112035	-0.813687033242673
-0.07211555588310545	1.1938727428415308	0.7072507663110162	-0.6997213382400607	-0.11803914259668258	-0.449154410294519	-0.19260269824433646	-0.30363492032731587	0.07962358419355045	-0.07002503492159137	-0.6434994781031925	-0.703395214392369	-0.2233304464676534	-0.9760176458838832	-0.9089556810892365	-0.8940646235474208	-0.6121622098533772	-0.5178956842103835	-0.46533774716039106	0.11564050268393404	0.1762795711835697	-0.07173051918977755	-0.6137288826531161	0.9203015306842623	-0.649244146211349	0.3566215108721372	0.5810158108653217	-0.4045221143292232	0.2101342956598061	0.02846350551632885	-0.3183594742124961	0.31269237050688764	0.1841850262164631	-0.37140391935708666	-0.623859370745896	-0.2539419512386404	0.2032550272861513	-0.47248405394780446	0.09297393384352191	-1.0151833894067859	-0.2369265329161238	-0.9157037397251395
-0.14216223279332962	1.0979490918429837	0.862601596782144	-0.6987297831177648	-0.018959418203390043	-0.6282498940266793	-0.1700097541603126	-0.4077733699451566	0.11444685298605553	-0.04387743205540565	-0.6559927210553267	-0.8170770929409429	-0.23351117626626366	-0.9799268747080166	-1.0044333306279751	-0.8069301053602059	-0.6786487725804485	-0.595928327306404	-0.38695304749814	0.11660108962692843	0.0881125911779655	-0.07317684256436975	-0.604827355039914	0.9653579547359799	-0.7038040074645097	0.33503881614759345	0.5080974705557997	-0.3759156585113511	0.2695186980482816	-0.031694024796917936	-0.27791539042136754	0.283562670264928	0.10880592259100533	-0.35865053948395387	-0.7918951581379025	-0.2513192351285121	0.17849151008840727	-0.47515438674559735	0.04416449742604398	-0.9557162713369106	-0.09347597143176925	-0.9217847975486679
-0.18263779254433835	1.0518105658363608	1.0568408696027405	-0.737425140184658	0.07505911015106381	-0.7872433730658778	-0.1193981969050478	-0.5077239950789231	0.16010149119491104	-0.05759229468908385	-0.6924686181816395	-0.8954124969196087	-0.1859371773936278	-0.9809140171030941	-1.0649488880195541	-0.6752306127871704	-0.715093432594604	-0.657311445357941	-0.3285121245111137	0.18102845893688552	-0.007384138505092408	-0.08548374988289897	-0.6058475509755306	1.0080653160309023	-0.7345777093471335	0.3031908412797782	0.3954414771977967	-0.3598079240051522	0.3036962002833542	-0.14752904558676078	-0.22991475217865354	0.25089217371264005	0.015553641797825073	-0.3314064278628862	-0.9960180180108498	-0.21016635037385584	0.17133881695412756	-0.5028714647318309	0.035219742981695716	-0.9168523397024646	0.09203900462940297	-0.8945902892349693
-0.2327681755086144	0.9514648215877817	1.1802206264734105	-0.751286400178237	0.17638012040228948	-0.93556516419979	-0.059697229012360485	-0.5637399506449374	0.18776234548513518	-0.08951813518727594	-0.7788326096347377	-0.9520791747642665	-0.20812156787194422	-0.9552622911523596	-1.1150252423126275	-0.5056300690031066	-0.7385226717790667	-0.7427482631402522	-0.2860590352334158	0.23644752113472375	0.035972282326481676	-0.08642271778402737	-0.5921750405496998	1.0227761327691003	-0.7263095832263231	0.2039807933661392	0.3474948246183301	-0.3793913854103644	0.3653711188045507	-0.30823342569319306	-0.2263391787672402	0.2376264487423681	-0.053762204324611894	-0.3270456525489798	-1.1236996102072927	-0.16685711367232878	0.1826128774968978	-0.510708193056893	0.10320830486828873	-0.8442784906814905	0.2123901038471442	-0.8794537511592282
-0.2850519398416993	0.8957894920660292	1.2779731055129475	-0.7238268031290085	0.22086962911575475	-1.0222395422992165	-0.05643600083944735	-0.5848437332365505	0.18364765552339687	-0.11267052439255462	-0.813427708047532	-1.0758058648253022	-0.24021382771021815	-0.9250780959770335	-1.117273725536548	-0.341107907112298	-0.7537655681022388	-0.8112356866877753	-0.1795698298676753	0.2500765763380374	0.0521495713863072	-0.12326423192807043	-0.5725952893622556	1.0570496585789322	-0.7134135519619558	0.12291312048767114	0.26652661532561833	-0.42703049141420724	0.3324302553519529	-0.43758396414820844	-0.1739141540456158	0.24900243130481492	-0.09574713489079631	-0.32173271392441116	-1.2028096032954678	-0.147105219699073	0.1832712834642348	-0.4499455771745585	0.1801848308517708	-0.7691015716601629	0.31913996239928405	-0.8158179517196414
-0.35015291819293753	0.8098077282825097	1.3277533396838836	-0.6665641451848623	0.26738259632137357	-1.150083839625253	-0.054613903688094864	-0.603398109422143	0.20882760307693013	-0.13878819691391298	-0.8284162085039422	-1.1685159554559612	-0.26563532524468264	-0.8221342075389627	-1.0725673506938018	-0.1434782129464525	-0.7685009852525615	-0.8509497526599802	-0.09781292038134148	0.2788200103967868	0.12232487040208118	-0.19430684452192387	-0.5424976243729939	1.0272463538889842	-0.6715901775094382	0.011439511767678535	0.18027223543281007	-0.40969476956917966	0.3091462722454007	-0.519313091500676	-0.17204680045315213	0.2010177041234269	-0.1327430004239221	-0.25086537345606474	-1.3061858850724384	-0.1678721415570658	0.2004325715161191	-0.3720183088940993	0.26025080244593307	-0.7044772217033082	0.41521385853862275	-0.6743788841032994
-0.40065647941634114	0.6859328791479062	1.368546051392338	-0.6155230644208562	0.3404280861119602	-1.1719442824137403	-0.04445706352247921	-0.5899783678932484	0.2836916282396604	-0.18338378808463052	-0.8045680440038607	-1.3081884800986827	-0.30458270876211707	-0.7869666773676174	-1.0154170762283252	0.019017688215077145	-0.692462022284925	-0.8555720462797038	-0.07538495454058212	0.3161750113829033	0.17655058162374798	-0.3009714013661492	-0.49419923979240005	1.0036623678947005	-0.6298186594116925	-0.06191854919554314	0.07883803833755684	-0.4762618676722551	0.22190466613312965	-0.6084262004737203	-0.12747061742336405	0.1275717903286738	-0.1695761998550872	-0.23841464258342504	-1.3381504081726638	-0.21143397061338748	0.250339625034647	-0.29961987719738975	0.43165423741208564	-0.6246366566269599	0.4999181149794669	-0.553587936425831
-0.41852122433041383	0.5868759607002543	1.3868406754411193	-0.5032820080996758	0.4089605980730405	-1.1755319475362929	-0.06631496451618954	-0.5848610425879769	0.2679763597664394	-0.20702564738674784	-0.7448308008062596	-1.386557209828851	-0.3683027042795457	-0.7583535242316506	-0.9824956070663987	0.1875590143585369	-0.5997960166370269	-0.8306018629369785	-0.16463391446396006	0.3711830502589306	0.22539414361941038	-0.3376610536038968	-0.46023937499040296	1.0030740725169758	-0.5924643502888284	-0.12157577150546972	-0.08541167732783746	-0.5176992058517947	0.19178862753491477	-0.7037348223875644	-0.1938740022633118	-0.014767784079853751	-0.22481598878017625	-0.21061753620078835	-1.3919258382386237	-0.2786312493371987	0.248101252655558	-0.23764767786033122	0.5524223564100785	-0.5485748868638558	0.5466439232347708	-0.4466409419593914
-0.4271732473964417	0.46989582218887954	1.3332309024585716	-0.422450453177142	0.45437066746693083	-1.16520035428017	-0.061872900081935044	-0.5962040592095209	0.23679168307288104	-0.23049490688459157	-0.7207611120984888	-1.4191444196768006	-0.3986701063505055	-0.6969617565789173	-0.9854672386268876	0.2978524045120402	-0.5022106116058989	-0.7431154286345946	-0.19029183249917156	0.4167131549283738	0.24617664156342292	-0.35144828170287773	-0.4609412603696647	1.0133874327911092	-0.5877800144387433	-0.15250766808594607	-0.22690966074973895	-0.6003986720360605	0.05072371720603608	-0.7774657860918058	-0.3129192952383613	-0.1371928757990446	-0.2506695943518897	-0.12807941728206373	-1.434909363701491	-0.3614359922686876	0.161855788455471	-0.21452800701877983	0.6437309450431228	-0.43830703977101687	0.5450852198912769	-0.38365512805177443
-0.44341581560174437	0.2991453088814793	1.2749256875835466	-0.36187841591321296	0.4598684865071321	-1.1235220884512649	-0.1069991953032227	-0.587049398624034	0.1557610293135763	-0.27764096813913025	-0.7326517204154339	-1.436977459315329	-0.3749717734624694	-0.609061876830501	-0.9831936068802614	0.32348166818777296	-0.4079917320365075	-0.6445449203566609	-0.29004820790676755	0.4543231681469636	0.2956764031721067	-0.36561961904697987	-0.4907852193581248	0.9580457932849633	-0.5578400894572688	-0.17323497308079616	-0.345681777670899	-0.6799008491611978	-0.1221497683421032	-0.894231206095435	-0.4252177357450339	-0.2507811038051879	-0.1908334943847189	-0.06075252323355409	-1.474948708920197	-0.4172012412267355	0.02718284638872968	-0.1714870296595331	0.702476481153937	-0.3811295936569529	0.5632012902475921	-0.31120980879423255
-0.4372512336439775	0.13999650690679086	1.1816478904245744	-0.2930476148756155	0.44411527212097973	-1.060329117079026	-0.16883502225229574	-0.5699199509486423	0.13022605695595352	-0.3270148743756819	-0.7509104017582638	-1.4373848935030489	-0.33506765483705025	-0.4480591148363754	-0.9754170677775802	0.3286040209433603	-0.34206697715285805	-0.5232512486743116	-0.3464723469483389	0.44476486830653983	0.20359230519652965	-0.3858592373325038	-0.4952389754253228	0.907734525456722	-0.471913387334337	-0.15026576106997463	-0.3898537187049511	-0.7357472137186637	-0.3158793372777341	-0.9732073001474972	-0.5473005683764626	-0.30160318933294494	-0.19193977108718968	-0.043566865620215715	-1.5244977121402568	-0.47256782905432715	-0.1556188367805067	-0.1462802543694473	0.7090790942464039	-0.36398472568429246	0.5584471854057537	-0.1941112221103049
-0.42787179239064904	-0.013262767087045624	1.085553707281863	-0.238191354459109	0.375641701588489	-0.9703635666281135	-0.23392717807785107	-0.5484461398251133	0.10144334949825891	-0.3694959066971938	-0.8009105624527972	-1.387922490616199	-0.2996150859915209	-0.26957098406065827	-0.9918523972182596	0.22259804257334465	-0.2739622843624808	-0.41156783591212004	-0.3411313881337211	0.3936807136857622	0.09487236587154671	-0.3930725805998142	-0.5206848768036708	0.8369214726213416	-0.4055224555801901	-0.15995970476184013	-0.3824876050084024	-0.7785438479910679	-0.48638805750109226	-0.9756441965674929	-0.6135190031975959	-0.3082143539374167	-0.1252736085565413	0.021419298471194875	-1.5322003652803593	-0.5347618122455309	-0.21318187379607587	-0.03497213088244875	0.7092042686006728	-0.3900308703553182	0.544078871116805	-0.09293033793235808
-0.4278832795749983	-0.15052668961104634	1.0334087819214002	-0.19386879387494607	0.3158727826750316	-0.856870955718829	-0.35703809706594897	-0.5856101686169184	0.07542805117583513	-0.3364826687534125	-0.8390882229898107	-1.2994109071626974	-0.29229457941207154	-0.06615644664410751	-1.0418928250503252	0.08444064547791012	-0.24531564068927297	-0.2813855678323164	-0.3398219857762069	0.29262420873697614	-0.026495099174855884	-0.40501487086058774	-0.5596406698469341	0.7226459535721392	-0.34608770942107936	-0.20991675176177588	-0.35501818620658565	-0.8029467098104938	-0.5782423586407013	-0.8920335060207838	-0.6776973804248537	-0.31110586835031323	-0.062723266428338	0.045485013793545394	-1.5082664147762679	-0.6678138050949108	-0.3122526882410206	0.05285000201083334	0.6876251899373396	-0.3961134952362423	0.49945210540724705	-0.042472256533531094
-0.42698572687355263	-0.26492055052111113	1.0061045528283363	-0.1623488089013184	0.19820388447833442	-0.7489132185116232	-0.47809084784095673	-0.6370166722740999	0.016221773873775724	-0.2983791161367675	-0.8539376688484598	-1.2154558139589418	-0.24197399131126596	0.14730390815420727	-1.0810819219526129	-0.06830440107883898	-0.21768580747553243	-0.12027215154839513	-0.2535106770340379	0.23794952479368647	-0.2347541546589938	-0.4218791201944471	-0.6164811337914514	0.6162708913516768	-0.25941642732022213	-0.22809639481421576	-0.32124933444733145	-0.8215690860581499	-0.7251754845257274	-0.6585530164299458	-0.7119018898350087	-0.29790673791029304	-0.060495881702335594	0.0676126584691413	-1.5500301221829156	-0.7522548081738906	-0.38024662222201683	0.16890091592129713	0.6099567749607913	-0.40873758032819	0.46644570746635433	-0.027270719904593288
-0.4401307913423206	-0.38855818467070147	0.9625630013373543	-0.14297455836882572	0.08192623268082821	-0.7125395058757855	-0.5804811494262286	-0.7001720429293986	-0.014430026201789617	-0.23297232913782415	-0.9199612634072025	-1.1222705626133167	-0.1635274922109094	0.35316124770846613	-1.099325378852291	-0.2156532878148459	-0.17600892606247526	-0.00903770447273419	-0.2634739859907262	0.16178233633632755	-0.4134331292932864	-0.43563905820709764	-0.6661705425716502	0.45420066323122044	-0.15413005856303322	-0.2417509907032261	-0.2393443354280204	-0.8073045520441033	-0.7883487212544755	-0.4190513181170923	-0.7185092314544079	-0.25827083757926117	-0.06607437214014375	0.07867208826569805	-1.5707048557591428	-0.852334331897613	-0.34428921378011024	0.2041478848554973	0.4829987084159121	-0.40515763510891556	0.40698225067059024	0.006583185632102306
-0.45432739887570117	-0.48874117660603345	0.9627776440324552	-0.16626654714662767	-0.03492388163733996	-0.6606558357556059	-0.6851003603888888	-0.6820087445820964	-0.053527799454023216	-0.16716470677791406	-0.9879090485362696	-1.0171627549117157	-0.10973077467157644	0.4648305017529454	-1.1028939029006637	-0.3558422524677719	-0.12518488690162438	0.056888575605957656	-0.2559009992886631	0.06567511002140336	-0.5548723624828372	-0.4158824539692545	-0.7261354402109244	0.2857421788509723	-0.07005282733795291	-0.22355968555014397	-0.16786154384119198	-0.856878220956311	-0.8501854077887083	-0.13757235016595815	-0.7255946130622434	-0.2397799237679704	-0.05620024533288126	0.07224530590517458	-1.5502137794831148	-0.9261411450790261	-0.34009177363974485	0.22801678137208273	0.3542065034857321	-0.438295456270397	0.31872390560187835	-4.51895541418966e-05
-0.4803974085239509	-0.5555368993762007	0.923911416760278	-0.17811998959825667	-0.16860832443069745	-0.6510880448111049	-0.82663271718787	-0.6716506016807215	-0.1473571895268341	-0.10501263353210506	-1.082740271089933	-0.9266328134438467	-0.06118564916342264	0.5966569239784765	-1.0832657375467194	-0.3948871778646991	-0.10500740386231258	0.11884380111792799	-0.17975154307130103	-0.020727153768916172	-0.6479752759775914	-0.4263305121616664	-0.751890086336162	0.156989239129414	0.01268627387632459	-0.21744073345767342	-0.10032552721894908	-0.8209261873241557	-0.8967110326490092	0.09636755574470225	-0.7438390110373179	-0.23792123911089927	-0.05463909238149086	0.09302147909056555	-1.5290857216864033	-0.9956487121560927	-0.35106830032539116	0.30277025266166147	0.17144917548889518	-0.4586386574696967	0.2297261951861737	-0.01628522579438544
-0.49543444330147307	-0.6145952697724544	0.8991865215518413	-0.22635562667351045	-0.3128325812593168	-0.6508931187678432	-0.9409272211605698	-0.6184402365970336	-0.22506246529904303	-0.07619730745559292	-1.181014323956104	-0.8289749237393524	0.014233568063421919	0.6742682124682062	-1.0450630786166701	-0.44680274109009216	-0.0629945057954753	0.09767848847056126	-0.04052077923671102	-0.08751160849974589	-0.669570149042525	-0.4387603016700504	-0.7727445876598786	0.05070547595823734	0.1310199974470225	-0.22419425593942224	-0.03500159390069292	-0.7901319773708846	-0.9358205626295538	0.39593513386597823	-0.7589954673264915	-0.14011301936003956	0.010009274439142209	0.055410504705211375	-1.539947890298959	-1.030748842256846	-0.3604224618390115	0.3924079270581099	0.03815827553992056	-0.4733297538944344	0.15647702105196953	-0.03922011301391531
-0.4716016404213372	-0.6484128663712159	0.9040793631762462	-0.2297251426227132	-0.41100255465738333	-0.6112718356586171	-1.024267636171799	-0.5939022730072493	-0.315009517071027	-0.07065856150253344	-1.2449386054334177	-0.7890909868487822	0.03864593509787181	0.6941937878293528	-0.9792458020506791	-0.5090257441173147	-0.04737242004655588	0.02314371363001294	0.019443004389197077	-0.11911963910260012	-0.6993373320880315	-0.48464175163268425	-0.7769340352280982	-0.10243028211589902	0.19088540208863408	-0.23232639083140455	0.024120746443575657	-0.6942478466548134	-0.8642183601997436	0.6265702513167797	-0.7497142517522093	-0.07299394638873638	0.040481934865383526	-0.040992394289724676	-1.4908421851417892	-1.059692354626005	-0.33098368829345964	0.5013185826324942	-0.07874468212839622	-0.5553994993122473	0.12229495284860217	0.023549432980337813
-0.4351996846121022	-0.6350667369281251	0.881007835032378	-0.22135309822153318	-0.423418196562314	-0.5565909768176376	-1.0744121521364218	-0.5639091963755071	-0.41057092585824434	-0.06297101425108001	-1.2297582924026902	-0.8081715921201595	0.07732330237612842	0.6914779297852978	-0.9739019975933717	-0.46060137891395525	-0.03585474188515012	-0.09570687797006154	0.12254540677335002	-0.17395186666066262	-0.691409128363502	-0.5099391189311756	-0.7929129424238488	-0.22663206719944692	0.18959127745917695	-0.2567579339236335	0.08281798892871518	-0.5890520004705209	-0.7813864510746116	0.896917443279327	-0.7574601565858006	0.018555510230158168	-0.0026275263368854885	-0.08782584354246215	-1.416509024456015	-1.1196005840492347	-0.3131981286176677	0.5521504491859924	-0.12058375121884897	-0.5463720911626909	0.13749976906076028	0.11501207324944099
-0.372013030009433	-0.5994035570047878	0.8540720361505902	-0.2104459918762795	-0.40761548865661645	-0.5388629661462904	-1.1227594865562227	-0.5573617213786214	-0.5690140059894222	-0.06713097639792098	-1.1863594226709095	-0.8255477464558352	0.08108227435810189	0.5882983147456036	-0.9436005939092157	-0.4448388355923096	-0.022619536888140616	-0.1611334252797019	0.1263916923888048	-0.16439969692198095	-0.6805708105951439	-0.5048369480065757	-0.840336314610518	-0.3694656542814302	0.13146686874749663	-0.3042769376567148	0.1158794688535991	-0.5098684711952894	-0.7210645121792931	1.1518089694422418	-0.6982645490749949	0.03350051643842589	-0.07041218392879497	-0.12923063543514807	-1.3170368450507117	-1.15594525945678	-0.32283045867023497	0.595598214926498	-0.12879269428105278	-0.5793985820126615	0.1337685773879123	0.12535888271249668
-0.2915096002325914	-0.5854289769886558	0.7956278953369418	-0.22914848362587237	-0.3816929056112376	-0.5192272450673407	-1.1375471457510247	-0.5449795761517814	-0.6860180013803749	-0.06576054017821666	-1.120572251026759	-0.865241941567691	0.09195250023100139	0.4783391930192245	-0.9378123278057284	-0.34574658038223116	-0.04658774117953418	-0.14928719369412674	0.148559676989437	-0.13641131362491316	-0.6297734142517092	-0.502361127885562	-0.9283635321569518	-0.4786832746461392	0.06389335843061729	-0.3588779801761495	0.07981531357454982	-0.4270364438140518	-0.6603455942008061	1.3620846092076813	-0.7149859174828117	0.03250312300894624	-0.1897343205233524	-0.14594178223571824	-1.2143116473848097	-1.2112685753153947	-0.321465448775326	0.5973619026081689	-0.18356827897287314	-0.6014638636374114	0.12099506198872308	0.18067805079474025
-0.23079983094715972	-0.5392118867320946	0.6566104464945652	-0.271380247442994	-0.3809838428549423	-0.5202675345824302	-1.1087316017624391	-0.4780712713729975	-0.8100453978738104	-0.04546162555005179	-1.059219676984093	-0.9139351646093852	0.09403790748200509	0.33616951658958516	-0.8825959234127764	-0.2173560847292677	-0.08859491621482278	-0.15403728943887915	0.13456317643047655	-0.048838580468151795	-0.6011732165980006	-0.4449891384326995	-1.0585651784596461	-0.5707151875780069	0.015061067088096718	-0.36075537556036036	0.05063369506235208	-0.35001068914543676	-0.6468804351691799	1.490423359231483	-0.7336735861318402	0.024866674453008032	-0.2853588766405932	-0.1674209016501655	-1.096635052673968	-1.257656017361262	-0.2944156485993844	0.6218845017471665	-0.19687863379698117	-0.6262203785727858	0.174754816761637	0.24999117840811214
-0.16881156909010825	-0.5272838208582364	0.46329245898668636	-0.2941272771526421	-0.38370551685195353	-0.5258188231092044	-1.096012811828628	-0.4246409923982382	-0.9207149982352261	-0.006953991041723262	-1.0344874723771025	-0.9409220356686003	0.03559286662784121	0.20687353321255744	-0.8689443814650316	-0.12970370855564958	-0.11847753714355935	-0.15270385812486567	0.12544871306441602	-0.04915765226383047	-0.5002631682073198	-0.3937404555418577	-1.149288870464455	-0.6074690271087191	-0.1037036672900123	-0.3839709671939179	0.040296957040699265	-0.2710077094070053	-0.5084054530634313	1.4571857109242319	-0.6925978012008922	-0.034436020641490414	-0.37901392164640896	-0.1946695512608595	-0.9997542398107493	-1.3158221773559204	-0.280507087995722	0.6736102991608305	-0.13098819009049395	-0.6751194829106957	0.19051599266507407	0.3517228514624108
-0.11843219364345259	-0.49822037620421417	0.352850316223189	-0.34285612782422337	-0.3502396330667561	-0.5196206878967655	-1.0427685589884852	-0.43679045454033155	-1.056363323405437	0.019130771442232002	-0.9911134237906941	-0.9121893252403656	-0.02701892645627605	0.10167629943625325	-0.8545891941166944	-0.08594827817834083	-0.2078926509660653	-0.12320849699729801	0.17393357920303115	-0.006084247168570064	-0.38186990822095024	-0.31520086710614426	-1.2235015747928195	-0.6574795572415332	-0.19792186641949652	-0.43069152267130917	0.017857300606487665	-0.1860847944636897	-0.47785968903911635	1.3837276401035126	-0.67115391145412	-0.09465744843905254	-0.4903827899236834	-0.23091738337755802	-0.9544676045043177	-1.3450260461891406	-0.353549749029583	0.7101829906836493	-0.0897519268352173	-0.7396884894757008	0.2510074308400921	0.3943715044186089
-0.092455012863322	-0.4980295048241163	0.22423230595845522	-0.4106357032855269	-0.3188206397151287	-0.5072449360027574	-1.0056739709399645	-0.5333743086681363	-1.182258939743392	0.05190921316889026	-0.964396430505842	-0.8745817521822448	-0.03937548103350549	0.03552714731474319	-0.8675206671388149	-0.1172983658436724	-0.3210884734293646	-0.06933098184054359	0.22628894342049133	0.04873245284177977	-0.32790995784255744	-0.23354616395669664	-1.3193436864071564	-0.671312186959051	-0.3001654985271444	-0.45354163421170546	0.026777045764376884	-0.10434373057237649	-0.4114680008461459	1.232321962154478	-0.6729595714858967	-0.09449022348731144	-0.5989738952951332	-0.23177436526476664	-0.8882741776835866	-1.3541239776665648	-0.35527005459530636	0.7739688192997776	-0.02278988374570205	-0.7578018668057236	0.3277264747813749	0.41558687707191116
-0.08450215572038502	-0.5018887685234326	0.09094890863672689	-0.47335447836712036	-0.27878301203963207	-0.47703806781978225	-0.9706381456071955	-0.64616539092813	-1.2857839204813986	0.09726175298909215	-0.9199992872147629	-0.7820208211651647	-0.04848099989463474	-0.028190746075147433	-0.9079831004662446	-0.24119347258843987	-0.47082792051923794	0.012686392322879303	0.2879544479368772	0.07421021005963935	-0.29758106792830447	-0.14020454533745003	-1.4827385501888377	-0.768288664191676	-0.32952884379227404	-0.4673586983740935	0.002464372175722382	-0.04134993785656764	-0.3573355754680958	1.1568932142759254	-0.6461910079042549	-0.11107757962797973	-0.6685272707287166	-0.2515856920402818	-0.8042147105966876	-1.3524781417843121	-0.33433510609593853	0.7947213465767894	0.0799126893482202	-0.774040004090993	0.38644830407775965	0.45190481867070986
-0.10742716057249349	-0.5355764381196187	-0.021587108110473485	-0.4667641564282885	-0.20810213384257392	-0.5044549287677615	-0.9576720425663234	-0.7694434430656878	-1.3366462421140013	0.1377340011005336	-0.8724775489873455	-0.7379485898277366	-0.02430987213465935	-0.02481712094067635	-0.912271693440242	-0.3487414004368179	-0.5907720244549071	0.10056733238302132	0.32968184747403984	0.05770828267486934	-0.2830206547149642	-0.0574469233331422	-1.6504382167188947	-0.8869040114704504	-0.3919772597957943	-0.425890651616262	0.021289009911070116	0.035055923477228905	-0.33996144794848876	0.9974090350838596	-0.5977481712465271	-0.11967802389512065	-0.7743603392193762	-0.22870095942862062	-0.7178151221459167	-1.3121710376845346	-0.3261303148279947	0.7751679736741488	0.15284701915550106	-0.795720456084047	0.43622863612832086	0.46621410243303474
-0.1682583214546963	-0.5797334367416271	-0.17339812721807685	-0.44540166772156375	-0.17203995338217354	-0.6093015437318623	-0.978155631758127	-0.8618045532211142	-1.3767055691616323	0.19269644528727548	-0.9022063384464423	-0.6667991853947648	-0.025344563887765258	-0.002478198280082827	-0.9079574387083822	-0.3859858580096028	-0.6579711570862399	0.17818231618901423	0.41281686962300884	-0.00938972676007117	-0.27444084477470476	0.03902036250789169	-1.7697829520114183	-0.9428660039904238	-0.398588049536717	-0.39860093047583467	0.0538910917527415	0.10726519130940573	-0.33816644895293735	0.8919437781576527	-0.5384119220344188	-0.1582790972253203	-0.7844217160553206	-0.1893294777854972	-0.6418867381735606	-1.2640817494721686	-0.3380044180708946	0.7282466732061949	0.2048919319908366	-0.7953903263163877	0.4348702321628776	0.35491796613779636
-0.2600474441579471	-0.6237525250831323	-0.28978857028822996	-0.3783852214258447	-0.18817840954664672	-0.6906554667767976	-0.9685187436200003	-0.9310365107369398	-1.3690532863725826	0.23748985869282407	-0.9492907670196586	-0.5888040265886939	-0.027940794236656425	0.0429427235260034	-0.8853145300407406	-0.50039500932453	-0.653488671341241	0.28264481914244144	0.4641513969762737	-0.08636958280538601	-0.28278901625156777	0.11448448621646509	-1.8546323416822807	-0.9942382628756198	-0.38731209042085063	-0.3471803963253847	0.06780629905415307	0.15125045984525692	-0.33942852029170145	0.778793645522347	-0.45342634249724656	-0.16472960769594297	-0.7505207755245558	-0.17789439728019144	-0.5720945991445224	-1.2239261386723927	-0.37477600894104607	0.6964851734477022	0.21707331214070705	-0.7961567679407198	0.3880709348587569	0.2448561375953695
-0.398479440657062	-0.7013457158181946	-0.4059451632336316	-0.30802396647828184	-0.21252368014275697	-0.6784151371865288	-0.9870375015165225	-0.9787456234255236	-1.3515735756549776	0.30187203170293875	-1.0091474506924658	-0.5271331108974954	-0.012153416430513764	0.15501754970815615	-0.896171506557249	-0.5676445263168837	-0.6261035023564543	0.31492920037613464	0.5809964077135672	-0.19274569196437857	-0.25302340808513224	0.1458357265196171	-1.9295598664376818	-0.9551100988962805	-0.35950289144134956	-0.28939068196651624	0.06170816905117019	0.21189302166361274	-0.3131594255714618	0.6837811350448122	-0.45488959509343	-0.16151640683877805	-0.6473156846376898	-0.1449335823164813	-0.4793611054368336	-1.172546938560288	-0.4202918577571503	0.7021526123737238	0.20101963438658635	-0.7538789212625467	0.36954508116042317	0.19324263305147463
-0.5625564520299512	-0.7951181905477467	-0.5440010481340869	-0.16028132090536945	-0.23142090696500137	-0.6331204802918544	-1.0009357847301632	-1.0002671062054402	-1.3524017405899473	0.3270875244692131	-1.0819106784829753	-0.47497884730866086	0.02131620942944387	0.26596298560316695	-0.8994741747941649	-0.6664960789616095	-0.508112186921107	0.298035036715834	0.6640680765392831	-0.32561098834807467	-0.23836673038856185	0.21198249762581978	-1.9196710954531944	-0.9680974916259416	-0.3618174312213124	-0.26137867115806956	0.05740208518184413	0.27907584048899114	-0.33215369170187875	0.5575664077774569	-0.3866279620730012	-0.17521425762957413	-0.5677292701280056	-0.16297767630088242	-0.39483240670622766	-1.1221985015943665	-0.408547349183788	0.654134664948626	0.2640863050264737	-0.6834769786077508	0.36783309536018627	0.07762593213224651
-0.6966401456491259	-0.8721147073695255	-0.6588688088587675	0.028684135695625078	-0.20733390426025733	-0.6120340990804232	-1.017764966063542	-1.0625580705512987	-1.3275165479918987	0.32137394171879774	-1.0999474729324226	-0.47416397893322	0.05138914245418128	0.4002690660432432	-0.9483161985340477	-0.7601660192690414	-0.39932130837298957	0.2958046803264675	0.7439378711444818	-0.4564088466182145	-0.2711912786710596	0.2760141027181414	-1.8458026141867276	-0.9676751820385718	-0.4132437734396094	-0.24951146965918575	0.027718333881019037	0.35506844838864804	-0.418086222487262	0.5132261739762021	-0.3281060378621544	-0.19392832516180128	-0.45469415629283416	-0.1828550599151439	-0.35626207094665396	-1.0504260403228876	-0.42275167641078315	0.6397646331335938	0.4176041422456759	-0.6195321940205807	0.3308592529792461	0.014246876977787731
-0.7857539962567845	-0.9129775044545572	-0.7413865588792936	0.19628725276602976	-0.10343658210326272	-0.578571965974984	-0.9965537056144245	-1.1023968197782539	-1.2456251942466074	0.2904154206132366	-1.0961618419347554	-0.47869681864964153	0.08112920669461085	0.48008928622805086	-0.9688343136506665	-0.8426000143670365	-0.3207676688033467	0.26810682803500446	0.7881378291074888	-0.5625504548651632	-0.3604608052664635	0.3335361262047254	-1.833000922277766	-0.9956668527362759	-0.43312399425733095	-0.23518610016412206	-0.08637264590092228	0.47953602952341506	-0.5885645315387661	0.492416155665942	-0.3092989676137786	-0.19552848477068788	-0.4077506329859946	-0.2020748422890036	-0.31802388666493986	-1.0057822671121008	-0.4573623561745572	0.5558614611252548	0.5343497900511223	-0.5362590515939514	0.35337428261431725	-0.021252008988736564
-0.8422308933417633	-0.9341775894877247	-0.9214120723452217	0.38227576906407823	0.042012756728600796	-0.5209774757505188	-1.0191358892002804	-1.1309856256175632	-1.1542647345206203	0.28277940247521294	-1.0875182342231762	-0.4674380897631057	0.1283905446070421	0.5177521746815048	-0.9963365327871694	-0.9176575182496591	-0.2414521313660481	0.19585902396240812	0.79588656996949	-0.5817856720147219	-0.4966564982742684	0.37340678873051647	-1.8048813064704614	-1.0008464606045164	-0.48694555866013917	-0.22003357336387513	-0.1943469398209504	0.5770086402058615	-0.6998748384284751	0.4639144420332199	-0.3111687411130306	-0.23615670269255892	-0.333061866632159	-0.13296608915973812	-0.2734780169909549	-0.9851954363565743	-0.4790328748998906	0.505148211459852	0.6726525731437754	-0.453704729733551	0.31452101189138093	-0.026280533422428524
-0.8818030015669308	-0.9201343355220098	-1.0671727908616944	0.6056074073828316	0.22115863605155087	-0.43206247408013054	-1.0221470451792816	-1.1457984578004283	-1.0387366958404687	0.22765353326894977	-1.0139978812364125	-0.45138480650843177	0.13235865965100635	0.5761110806180572	-1.0049101260890636	-0.9682303275842378	-0.15251609763859128	0.1748029102493978	0.8501473914287375	-0.6244315638144853	-0.6364940532003713	0.4504308813589324	-1.7423303841304805	-0.9781519195587942	-0.544949043590388	-0.24836130258909211	-0.29947375284332056	0.7222056218888108	-0.7398521195227719	0.46122681328639625	-0.2904364275940384	-0.2929336510247891	-0.19168367870323066	-0.0953914186913978	-0.24832518196487108	-1.0001964201091034	-0.5637642355610162	0.47136389053094374	0.8350405056550987	-0.3508613273628569	0.29312920890404803	-0.03282174407159543
-0.8697718835155921	-0.8598103787821841	-1.1455182578768313	0.8137657816007235	0.4159381752058497	-0.32356766432741263	-0.9834645405226837	-1.0884176740624445	-0.8355415803047357	0.254028731280291	-0.8847235571787635	-0.5000100342668187	0.15734486067790843	0.6690957013379489	-0.9537446867923014	-0.9539018914104931	-0.01833540018043219	0.1730722866290828	0.9722995771026559	-0.5873905466396013	-0.7681270393729249	0.569296308432025	-1.5764343674679369	-0.885158964002873	-0.6233896047317867	-0.2377130339902611	-0.3895838153023295	0.8829591115750077	-0.764763185098685	0.4337565183738201	-0.24602498572468123	-0.28963979219620156	-0.044156270492785234	0.005854911539799413	-0.25794431863677103	-0.9916620594429493	-0.6174452391157573	0.4649760516909943	1.0221889945457456	-0.2371903764935362	0.29477854050009134	-0.07549698734501024
-0.841609033064698	-0.7590578044916604	-1.1716075033192308	0.9587099015281442	0.5896815598194111	-0.17350692770230058	-0.8859809666516641	-0.9452684297355439	-0.627426544416454	0.32802834683443177	-0.735748632852051	-0.4841695520608499	0.1678400176419647	0.7215109437145875	-0.928562290566577	-0.9254313898157047	0.11228342320300685	0.22459669791988746	1.1166432141049327	-0.45058224621332255	-0.8945672883377729	0.7224710061226388	-1.347556118839606	-0.7904914259974883	-0.7040979638816631	-0.24680156254445323	-0.47183237886122803	1.0585613142110055	-0.7163076068509605	0.4748942744866869	-0.17040589271454926	-0.24057161868878962	0.16886051036679978	0.10021263169691844	-0.2539933528469231	-1.0073419886704449	-0.6314957798761972	0.5052562724640819	1.270167854100108	-0.1266484702113147	0.3067919294324403	-0.06505881059751775
-0.8141981274920125	-0.6461178490242501	-1.120784882956983	1.0753939825599859	0.7723431695108263	-0.004863070631850391	-0.7341455814826772	-0.8158738827508267	-0.39889787321747	0.4298990994919857	-0.545703436452905	-0.505195951210259	0.2819419312146031	0.7556568058361802	-0.8403972155483638	-0.8750436877033	0.23137866018211564	0.38565916242107623	1.2792081152343584	-0.32036196612932816	-0.9862021979922477	0.879807313976338	-1.1481014519276043	-0.6999375966214156	-0.7325452643789971	-0.21958460277107497	-0.5711461473496349	1.226759390621407	-0.6410271631665603	0.5564775003540062	-0.1265517149490853	-0.16289302864114977	0.32060089701344135	0.15381111807543593	-0.28585699201505055	-0.997161688600581	-0.5895625149229653	0.5955259301432985	1.4652754718968222	0.02511842620137118	0.2945249445646005	0.00021894093021468942
-0.732085250048518	-0.5517975768165616	-1.0907308424477922	1.191549560516065	0.9611801992737901	0.1332805032641889	-0.5995074936948875	-0.6774924283343304	-0.19835303093586626	0.5725660773427037	-0.3460209337393453	-0.4615413667908503	0.3956715409031557	0.7556871396297573	-0.7233062070674302	-0.8086761150186426	0.3207395070711753	0.546278983309776	1.4125203377213293	-0.12693561690546468	-1.030560110673216	1.021747507459469	-0.9379137583063436	-0.5976876725729021	-0.7004470557154507	-0.20869767688832414	-0.6498055579524213	1.402665000854332	-0.513821994126718	0.6157380284385353	-0.08611700609950892	-0.08408380883145547	0.46522055664563633	0.22014690529896885	-0.3107561546739327	-0.9288509848472664	-0.5019963033516117	0.7420850233170384	1.680164646811145	0.15103435992847286	0.34736148775359305	0.06230651914984522
-0.604098829696113	-0.4210585886156214	-0.9916850307573626	1.2913636853816448	1.0852285684289125	0.22408167088476638	-0.4150719011458204	-0.5345333598652309	0.021549546061834735	0.7567405641355222	-0.18774850899279927	-0.4383627691089435	0.5071827968089572	0.7593865165781886	-0.567919644092985	-0.68221433553829	0.39809455121487164	0.7195373360055427	1.5309725798515381	0.05333764273475257	-1.0541787033447085	1.1787960661852581	-0.7408465854947559	-0.5559029121970708	-0.7160788899113294	-0.18331785289954894	-0.6660166310723826	1.5568044053183858	-0.43155804022453575	0.6356066851658648	-0.02465049477777544	0.043944973293551494	0.5933965870885123	0.2949329743480911	-0.4463495116772588	-0.8806233402077762	-0.3644305183750375	0.8896379983551072	1.9323773395780328	0.31335478426207236	0.4154160306821725	0.12368007349020857
-0.4488141713169768	-0.23900517874486615	-0.8530591944206357	1.3340269924485364	1.203119455391486	0.307792147200077	-0.2516481450305791	-0.40688920827430264	0.2604017683518221	0.9577242083162378	0.012103196880301748	-0.4021283245151383	0.5756421300243969	0.7978427786733114	-0.39456831090924993	-0.5616362491324398	0.43565245507876166	0.8963922476649463	1.63509985565072	0.23215540779792496	-1.089429090356625	1.2513359829022197	-0.6078400695045556	-0.47276565468852827	-0.679376910360609	-0.11796957618114004	-0.6316534295286051	1.6867791098748277	-0.31239849890095994	0.7081370336303806	-0.016832438050261463	0.21538813012472077	0.7590377858093537	0.35956610611828044	-0.5832653755017404	-0.8041711914779059	-0.29600855739978044	1.1079513342570702	2.1423564724905733	0.4302315976334351	0.46394816143679646	0.14994761380092783
-0.3226075815169228	-0.12995838038914082	-0.6894968234114961	1.3302818416679076	1.2905577874519236	0.40394275229999926	-0.13599425127276898	-0.23030005630295386	0.5029081471988439	1.1307572243113047	0.18464861143342026	-0.3425215091198043	0.6546276201510539	0.8311965446925275	-0.1716877321100714	-0.4459777188326277	0.5336989747013746	1.0074140399484048	1.812405693095376	0.35075252457067047	-1.0492066788768424	1.3210142806229357	-0.5004802850570457	-0.40565096845411414	-0.6109189470762598	-0.02348120858871089	-0.5478332409481907	1.718730748487048	-0.10076957391733829	0.7358482457253176	-0.01209659257562434	0.37949814782655483	0.8726986783469026	0.46403638708252437	-0.6591675582801344	-0.7445733711431396	-0.20722768446206916	1.2804308962886153	2.2513163378249	0.5851401903900089	0.5758737133942603	0.14122303527408206
-0.21424183086891752	-0.03936327141669156	-0.4647640667038785	1.3476445452550754	1.3203177617850137	0.5255191514086401	-0.022954130080130537	-0.06659065084797218	0.7261402963444643	1.3253383585815917	0.30594208948229223	-0.26499664654400534	0.7523668602380018	0.9288756046713156	0.0032592491775606082	-0.3288907672722847	0.5794485925564872	1.0986599399597625	2.0050106055281476	0.48485475288389657	-0.9750205565863569	1.400045961028106	-0.352901049999202	-0.31382808229297826	-0.5262484887828043	0.10533800016868136	-0.4123878413300792	1.730806144086662	0.10320792797249982	0.7301350668293217	0.014504862672845679	0.5652574150492502	1.0804157828837133	0.5715399650361374	-0.6933376493443577	-0.6730348683642159	-0.06103326912185214	1.4509389688391283	2.3660268020864366	0.8102738907938642	0.6707744053880692	0.13688364322826257
-0.12789763354717973	0.048432743016912846	-0.22711057055896186	1.3426918509556944	1.327644962736457	0.6157401575688792	0.0783784323703264	0.11619269509525001	0.891581127739097	1.4739072980157424	0.42305861723110894	-0.19176878486641638	0.7953455767663042	1.0642177808658306	0.1616102584202927	-0.18208431419142632	0.6702534090773927	1.2241455827168066	2.2372662147183893	0.47203916218176534	-0.8589314759211518	1.4756000754603833	-0.23911362590626445	-0.247211147491922	-0.4745399343110437	0.21691427593815157	-0.29976502359864876	1.7506123887228067	0.376265562753299	0.7459210696014884	0.054216529155188486	0.7073773515971334	1.2048751799546278	0.587937874193752	-0.714277444405352	-0.6082603902890741	0.10001101127757424	1.604837883310449	2.4919051618701826	1.0407405061774293	0.8245476132224322	0.12393489736353742
-0.036250393093863555	0.09031001683589113	-0.005706012249990677	1.3836117971357027	1.2823402666422443	0.6808634097326776	0.13561774309376384	0.3016161427707694	1.0497832254506725	1.6421489683490846	0.5179688982429516	-0.11986339651085906	0.8377432117703035	1.1863762640254891	0.3660123186177717	-0.08388398518020564	0.74397509990229	1.2979380074528672	2.372617237456887	0.5005496523743138	-0.7180807487925432	1.5220346949609234	-0.1326762776489656	-0.16425085911800846	-0.414859206643453	0.3151118811197998	-0.17917836859361347	1.7297994238636343	0.5693769664343971	0.7750694992790307	0.13518614154218248	0.8729162858300636	1.2568882916952246	0.5977338811347331	-0.725023170182031	-0.5249108139300105	0.21397776509127367	1.7219256702227175	2.580976470514318	1.2402161735337969	0.9837830537643211	0.16109782015389618
0.035329667694755804	0.08155598048699397	0.2127026463512684	1.4433003667106488	1.1727533497962597	0.7267469484633099	0.2200805791293477	0.4308732989067396	1.1089173050016679	1.7328583707673744	0.5970619695794009	-0.018545425520816526	0.8859118919475992	1.242486535161719	0.5316271963646072	-0.014859081444666317	0.790081996677256	1.3052400927154852	2.4776920764602175	0.47702906499987263	-0.5542611716012723	1.5377026861765457	-0.0798177821639138	-0.1284698693064461	-0.35518041676287043	0.3989279561860755	-0.08505686681314042	1.705246268891998	0.7477705806182737	0.8363128140152154	0.1418564124567527	0.9895354808590356	1.3051217351092368	0.5215088039390919	-0.6896963679753129	-0.4803507792256957	0.29507815829549067	1.8281577473805122	2.5788642757876112	1.4117174938354409	1.1250815419174922	0.18300602568088406
0.06100631889515631	0.08689902603178315	0.3820442940085841	1.5205593676407427	1.074065666670501	0.7940522437924372	0.3219446864091874	0.5591029038396793	1.1260349602409696	1.7818173881675279	0.6573801620182272	0.06199243437366052	0.9452579715410261	1.3188983964654843	0.7119539598940696	0.03515587916233631	0.8196404544803378	1.2611772226073497	2.570442436359187	0.41181642965674686	-0.3598911386964109	1.5159581706725989	-0.05598996337388976	-0.10908083436615774	-0.25281699418558773	0.4747835320589469	0.001794112059212463	1.6858663624227623	0.8587708184058057	0.8416219786204738	0.1221071605823559	1.0196460174875503	1.286971583940756	0.45209204930874786	-0.6417284543336432	-0.43298282852488956	0.36540818971406386	1.9062538948847625	2.5173944022662824	1.6076164529174288	1.2671058966722726	0.1772196772065101
0.13413062981763577	0.07466778333903959	0.5236553641660138	1.5772718453520107	0.9353866093006991	0.8728121115721816	0.36464127303423866	0.6548354840643396	1.1082309172487737	1.7605125862512765	0.7492876262111638	0.18515516671734006	0.9179871535830195	1.3709551203194006	0.7851715741924764	-0.0018491393756229046	0.8592973527055155	1.14217064907241	2.6260024798579136	0.3301095295560278	-0.16303658969273424	1.4679424669959267	-0.03312956363967241	-0.11996738791963697	-0.19622363098955953	0.5273527324178431	0.12141867389365255	1.6501710795922997	0.9412895217468185	0.8264327238849333	0.14070704462242223	1.0606846751672987	1.3121902764828284	0.3999520204348541	-0.5988895022046837	-0.4070325873207702	0.4230600339402953	1.9393456109584997	2.526283563260763	1.7988518109913432	1.4371690739821155	0.12816718952056722
0.14549455978339634	0.1133152207993278	0.6272022685048426	1.6298451981101274	0.7651021361195023	0.9302347591006139	0.440958293056263	0.7756743364500881	1.1022953311530854	1.7401737384058342	0.8116199031016949	0.24502412677408708	0.9407364861239544	1.4374579251332635	0.8393127509309855	-0.026482298760564377	0.8528102624906359	1.0363380063615006	2.7053699633407398	0.25661328772874004	-0.009475906011522617	1.4367437030100194	-0.057078015297833976	-0.1062306565268201	-0.14005716814365074	0.5531003689199078	0.21002964787060047	1.608682259416323	0.9535433897770721	0.8290171661454492	0.09757293853958646	1.073828083653435	1.332956775732881	0.32036345514307807	-0.5632229557750634	-0.41017135789345927	0.42994247396092716	1.921742299777518	2.4632126162016554	1.9812449038672717	1.5687381250736174	0.09693471995150012
0.13428710389633808	0.16417889171330724	0.6924323602066907	1.6565029734337575	0.6360198909726682	1.0075606277949425	0.4830965822321768	0.9307011442217596	1.0969028428210748	1.6541055407218732	0.8757189559421397	0.33933885233957695	0.9473908166286599	1.4706504975804673	0.8593427794130575	-0.07938322626727119	0.8284483790701046	0.9225238826850367	2.802804774690112	0.17354366601074173	0.13840917597674074	1.401823656708007	-0.1209380398681786	-0.03708775848024259	-0.05730097917120429	0.5665589401085628	0.2403060620596819	1.5712104851595137	1.0455537543302742	0.8625473567455675	0.0748879237180387	1.0338973651415821	1.362809317648256	0.24509746460124787	-0.49155864497218904	-0.4003694287485026	0.48535713386439905	1.8974923146290485	2.4562300254430243	2.0832187778933977	1.724073911578103	0.07010051043609115
0.1266239100776656	0.1774054242110129	0.7421468324490248	1.6796562237442605	0.5523811491722065	1.0776508007263483	0.5214466131779046	1.1073837666908095	1.0719414280170674	1.5571939304437772	0.9102919821965593	0.4054501556623847	1.0019939652099648	1.4145580022543307	0.8908863148247945	-0.11493518469942658	0.7804666727852216	0.8086269623616325	2.853820619775873	0.0998727162838028	0.3202151845609385	1.4280830686708719	-0.16752852692034315	0.0051136825190175785	0.006241992888194603	0.5855002197424926	0.23872319106305712	1.5343662507312317	1.0935575501894448	0.8471783701438216	0.07755568052355832	0.9587016815417193	1.3776981974838647	0.15475332282603985	-0.41140919264039305	-0.4554433614174863	0.5526309720531268	1.8976265771719543	2.5070499223557925	2.219992956395767	1.864370130247989	0.11657669183168169
0.13667395452543313	0.2284529473094556	0.7484468163760571	1.6861200722911416	0.49829083682290715	1.136007559502252	0.5590010490348669	1.2725095878602084	1.0068399061430842	1.4874117539720715	0.9563891833224641	0.5005660967954421	1.0924188012610896	1.3478419291306767	0.9186575718307293	-0.12813339281696148	0.7098803512761986	0.7711305032531603	2.86922040328648	0.04927485650412782	0.5025334881830226	1.4681232062168377	-0.2072676325288607	0.13861417280340257	0.09396719623856414	0.5942569361810289	0.18039819035403337	1.5960266531475178	1.0936545792451053	0.8163103781434998	0.07765587521140012	0.8832010930828516	1.4270701196001698	0.09395172623850287	-0.35161545412175443	-0.4822714645759727	0.6103033622285132	1.8872429290935888	2.581523763082487	2.2980691033519007	1.9622911047140577	0.1764868923812064
0.15172527066728164	0.2925617558180048	0.7067763662061968	1.7047089570904266	0.4631438638539104	1.209442817225004	0.6176292190403311	1.4291503082084722	0.9213943914230412	1.4055360282151432	1.0091135500004171	0.5485998193402716	1.1922672558276173	1.2293871193441368	1.0050596840837813	-0.12976903308388493	0.7289820278587704	0.7691908615241354	2.8424909109955796	0.06028819729406798	0.6617970714610839	1.5076866632679917	-0.239169371485564	0.2251752819519414	0.16736653988367484	0.5786231296987246	0.12762082916639517	1.6222224859055938	1.1420496511293667	0.8657245317563372	0.06099033458052805	0.831049362373441	1.4356599202476574	0.09207113679368754	-0.33145347977844536	-0.48970119953645774	0.6023612056630019	1.9381275513331375	2.6840642777063626	2.328185561435098	2.0769790784947757	0.2169435651514263
0.16044155987277647	0.3561188809202315	0.6914378490527231	1.706924315930189	0.3665988181127209	1.307770335857538	0.7120370739433428	1.5274311030477434	0.8900602765368848	1.3310534978878306	1.0630162689516092	0.5766591292081918	1.2755353064347739	1.1172087130921078	1.1102182830997014	-0.11063014666509015	0.7316394406952809	0.7423190071104716	2.7295276938378525	0.11808586156989391	0.7935757339477283	1.5468912019229444	-0.2382721645287905	0.3559532757741846	0.22662612184135358	0.5984928139533234	0.09770428618080909	1.66199809598247	1.1067538871010936	0.9088786627100409	0.044019581008739615	0.798287453453541	1.5455376776833263	0.13541213759379422	-0.28186361265350235	-0.4716372229176772	0.5982977040231306	2.0090050867799305	2.757289047652375	2.3681872502415153	2.1878387611108954	0.26854185412491327
0.1587954774019829	0.4382116805043504	0.6444673142597569	1.6061609180530767	0.2979229909508314	1.399281706257473	0.780263685599833	1.659209749294762	0.881546857375173	1.3106537220001688	1.0724034575804393	0.6006744988844708	1.3665825775742937	1.0635241101589887	1.1375596030144064	-0.0244439081382274	0.752552305506782	0.7371595601112652	2.6810364034259613	0.12574113262548603	0.8732764265461264	1.6171803265290638	-0.19761983041069958	0.413487465381208	0.23681888150762959	0.6355534486498529	0.03371525010801939	1.7438821558979456	1.0919101370887225	0.9206351662704542	0.002729818896195081	0.7645133313098514	1.672920986896288	0.13513618709893913	-0.26587602995829707	-0.4906152940007339	0.6368925306892899	2.0632824149837243	2.818685063850082	2.37313276147828	2.3017152649825094	0.31083264572856667
0.1581074881987996	0.5272671331426995	0.5891927217440673	1.4663579112070433	0.2692756346937447	1.4447227115735752	0.7882131314393692	1.7318088013027881	0.9020868993594975	1.2634865227175518	1.0405854380031712	0.6056048825655861	1.3856186158550061	1.0020212876927053	1.154048883734816	0.019243102061056533	0.7442337032012099	0.7229857526608847	2.5664387252612224	0.13761452668984892	0.9420225228047393	1.6619662766490504	-0.15663622712737157	0.45769473962867274	0.24060032605325216	0.6658206561985243	-0.03735425189354452	1.843684059951066	1.0624091424767683	0.9146039511998598	-0.029940036019177052	0.7955450824251658	1.746270223662083	0.14891774160898316	-0.2990313070824845	-0.4700714608823233	0.6292759758116973	2.144505828692521	2.9347853910859327	2.4008205455982305	2.4021369067539684	0.38435747277552224
0.18923247988957362	0.5765977017907924	0.5604994540905875	1.3136116649786835	0.20776678847505528	1.4427366716743784	0.7548385843430704	1.7267181494243051	0.9316874439341793	1.222197767683531	1.0182433973281948	0.6166521004325073	1.3437973118922482	0.9597141349737239	1.111426192306997	0.06434968880718317	0.646072599473389	0.7293616734728323	2.3990046491686714	0.10364407747760587	1.0118388806321899	1.7030790733106247	-0.16133761042975012	0.47848140512794196	0.1698267072933897	0.6838467144559885	-0.10832928770419063	1.9061044974748018	1.0765357714701358	0.9106465996734066	-0.05028635448369638	0.860682451083204	1.8268333708292381	0.16248279328828213	-0.3470131615019397	-0.4933725880048092	0.686219886972337	2.2612972886792844	3.0162386152568432	2.4515228148659274	2.5672388006756	0.46496690576257116
0.17630380913678945	0.6206911470932867	0.5463549200524854	1.1690900118655692	0.20074518887579546	1.436731205466805	0.6856948572112467	1.7971649396503964	1.0042131638282368	1.2817747194485836	0.9587950485853229	0.6208345359972463	1.3735121924820857	0.9745762961943747	1.09547792303055	0.09875878387786177	0.5638520277623061	0.7421083041189463	2.2052344734512026	0.11808874271771234	1.0302262499886732	1.7236613281021937	-0.1639679724217193	0.534571971421833	0.1065327115042122	0.6915908563300922	-0.21325873386339414	1.9654294234073977	1.0282485952792215	0.8916090434905193	-0.06056543883682157	0.8845235292736525	1.8918619052592043	0.1533163858645314	-0.3955814932404146	-0.5255009897556999	0.7037134224022356	2.4091108551074476	3.1252249409350967	2.4962171084789153	2.740323125761894	0.5377758476080553
0.18815765199182052	0.6278418469356363	0.539165935547328	1.0241043277375357	0.208618133360594	1.4207452180662883	0.6102002721707327	1.7692089182976545	1.0577842830168722	1.2846819209959488	0.8939841686372887	0.7235500922531095	1.2990495885559674	0.9514476585824365	1.1095441589853543	0.13350587336445555	0.4884229041218481	0.7374236350952034	2.0307877454867915	0.10602776754003942	1.064407031631364	1.7548309075680106	-0.13661541201579933	0.48061066370743555	-0.015098479626456551	0.7365021129500644	-0.2755479407984228	2.00167314440733	1.009294404692048	0.8705555586097254	-0.06434119654707175	0.9076177087397163	1.92164106341727	0.16172260439263836	-0.4584052349164556	-0.5721720857694994	0.8326834416233927	2.528293951401427	3.257252078821525	2.565032755076635	2.9203175228900706	0.6034156632356923
0.1695390994128883	0.5857702259661912	0.5544227471481394	0.9088103818136798	0.20543815125090448	1.3985744940539906	0.5123770589293668	1.7370118220856132	1.122971870040713	1.2917895996145798	0.8315620981933689	0.7871166519414511	1.2165830297064706	0.9015592729749236	1.1432670448453304	0.16184623131498482	0.40592452151904956	0.7682425156780505	1.842502489774855	0.1006042213246932	1.0951335785111087	1.7409344679227956	-0.08789811095171225	0.3793456024108721	-0.13691423028950916	0.7487371776670233	-0.3430620277692024	2.0551906902040757	0.9181718675583967	0.8230508967385666	-0.08070017658917865	0.9309837026149707	1.9105238290100055	0.1928093459992023	-0.5286927694417953	-0.6617815528655427	0.9075740574502749	2.5931108892233254	3.324440415761463	2.640721922236475	3.0894715127246344	0.6203854559595562
0.11089050355703037	0.5422689724400095	0.554692728793233	0.8239580172600631	0.15182718410798016	1.3725931095256498	0.4601497623414807	1.6481893108814372	1.1522245659477441	1.3144223660130754	0.7958317885441591	0.8460304529591754	1.1717871925032788	0.9042631320883446	1.1715988572900156	0.18909306677110754	0.2952787954197483	0.7423509040844578	1.7002455443051805	0.13549185635959565	1.1469201957711737	1.6977787548548844	-0.053097601871433996	0.23672418951421498	-0.21763879638527714	0.7296006846093046	-0.4094599517103905	2.11386236826895	0.8895140007216057	0.820247844442204	-0.13674656545236127	0.974569734029545	1.8964685945457997	0.25039024989752723	-0.5825786677245816	-0.6990290906592922	0.9692943263247937	2.6271647523785218	3.268765892112646	2.719965293503101	3.2476503550415146	0.5765099553117662
0.061215571928977155	0.48544008462839183	0.5872016457560238	0.8074206306397562	0.06680022891252742	1.3702119288885988	0.43761353381133616	1.5549764671318935	1.2175825862120082	1.3359023916419868	0.7193266777771608	0.8468211332891714	1.0732457298151232	0.9057137189439948	1.161002552909876	0.17499396138797454	0.15557476132039377	0.6763193622546206	1.5521397050937948	0.2111225996134996	1.2509993601929432	1.576096202378456	-0.03187375663347413	0.0006019134671185977	-0.35281987509373597	0.679809041689821	-0.44084521904524265	2.1534870260131247	0.8817070536926961	0.8315741387484008	-0.2101981778349044	1.0208520462031108	1.8365044226250493	0.250253685499439	-0.6323679066425394	-0.7268018271118347	1.0233768780683437	2.6938857771725395	3.2212219105069884	2.868463840863181	3.3312066000502845	0.4933930554111606
-0.010917115566170494	0.4325742938703138	0.5982816695047586	0.7610709994687204	-0.027767517852365385	1.350190356836646	0.38183497557674395	1.4555135287181649	1.1868429124062532	1.3574935998296929	0.6905566226154736	0.9059527879695379	1.0179592425164214	0.9360653193896764	1.1246039155575673	0.16482949006525077	-0.011135320248838176	0.5509959777656788	1.413448607580817	0.25484125921813805	1.3506104614496475	1.4609653186577904	-0.049366323591066796	-0.24471183327190488	-0.4758547286685958	0.6927843962736163	-0.5023916293243068	2.157059784280582	0.8382589993484469	0.7700376443723049	-0.29446700793436087	1.0425109274084716	1.7939599501099508	0.18209110320735378	-0.6197669371793355	-0.7141411529350571	1.0848231514517759	2.7338017599409716	3.0723086185914976	2.974692907406646	3.3567621231912264	0.418925889680634
-0.04282882415264255	0.3508628226601427	0.6382415145580247	0.7118942008342736	-0.07071418114060964	1.3122324084323658	0.319621104385411	1.3957338391284142	1.1873332170796964	1.3874946567646347	0.6837588994759836	0.9535638916092278	0.9964809687127485	0.8878438533854537	1.0399218596105286	0.1077132983681357	-0.12026291308025434	0.4789138538365935	1.3316099339944638	0.32123823021784653	1.475116463625172	1.3202344907264814	-0.10003684043027246	-0.545141995059374	-0.582919163808403	0.6956461743615782	-0.565751453089735	2.126918756276983	0.7572257884997804	0.7236802071790566	-0.41247056912277874	1.0884079722020545	1.7394562068950883	0.0871027770301771	-0.6150127274230291	-0.750921808958265	1.0858086441774444	2.7613642325747687	2.951429125600428	3.0300716932856084	3.3783205590428254	0.35852251260872786
-0.0647749346195356	0.3130234383840975	0.6751239751767344	0.7403854440920778	-0.12486652474163502	1.2855515933533739	0.3078317599121276	1.331102423461835	1.1339339857537352	1.3784781959766153	0.717058763504145	0.9421695484145622	0.9458901512100628	0.7802458499635663	0.9737948456271361	-0.046704852135655874	-0.21905052515917917	0.4099804342808763	1.2538057587581943	0.39048876357852447	1.6122398719598787	1.1626119697722452	-0.19009318763876668	-0.7798270661851482	-0.6510120597644586	0.6613398236079631	-0.6510701678534545	2.0629433119722624	0.6544474337504342	0.6848364542790811	-0.4997146541106752	1.0799988616429483	1.7114122028943115	0.01704890611004108	-0.5938964943931887	-0.7507851606351795	1.1210025853456878	2.773110848891723	2.8571839733438398	3.0662971608900302	3.427179342129661	0.263336932481285
-0.08796197146058227	0.31572456017423	0.6925186368537847	0.7818512816910841	-0.17364262304259476	1.2663093151038491	0.31543798153027064	1.3267368347762107	1.0597791374258334	1.3614757143554856	0.7635984110774727	0.9446627768873519	0.9701578112220052	0.7288185844201489	0.8990266350069362	-0.18837119985702605	-0.31679976200064636	0.3506644011049242	1.2067388918777386	0.4476525753342129	1.7750331529563836	1.0325032831356427	-0.28762783022751	-0.9725360196194618	-0.7535696720883505	0.6119837854998488	-0.6666559647573429	1.9606582750052095	0.5634025815159938	0.661600693122083	-0.6263937276183482	1.0252040312546058	1.7078427492225667	-0.044800896266054206	-0.5762096926985467	-0.7822453313818911	1.140899410223972	2.7535824298354403	2.8134192772243853	3.0582118774575355	3.4638330095983343	0.2425647834849932
-0.12986690950195987	0.27880655103605234	0.6843287372459371	0.840346041275206	-0.139733927218201	1.2955244713935687	0.3326563243056738	1.3087674579168547	0.9681639248562665	1.3385872280717621	0.8037421491217263	0.9344246760161768	1.0286252950634562	0.6976259717829191	0.8734398094772974	-0.3111438492583237	-0.30819422405618707	0.3041932486661302	1.1980363619450487	0.4807568411702907	1.8510748765125726	0.9085504822016451	-0.32271314596990675	-1.1181283276059226	-0.8180301569360058	0.559522687743425	-0.6513805567664698	1.8119909255606483	0.45037529192385983	0.6431316505018044	-0.7554273762903045	0.9339943426471994	1.6903099195912528	-0.0632423203319561	-0.5584525647588274	-0.7947160436852887	1.1601548331911413	2.6684498062284026	2.7723254116017895	2.9571020746601304	3.4290891920947244	0.1594979620151454
-0.19032271887394214	0.27658112774527777	0.673446750090789	0.8995600163001731	-0.13165145703680697	1.3346040139915094	0.38963817376162385	1.2555187852521414	0.8423263964335392	1.2641972016333667	0.8524343337765652	0.9341148002784184	1.04609062875222	0.6295752117418727	0.8643976324768321	-0.3718160580934965	-0.30636038447585634	0.24256220387179644	1.2339014581817993	0.49330669196189947	1.9519091338479488	0.8569839952472907	-0.4104630021640526	-1.297499272502959	-0.8776016051604643	0.5108628263388493	-0.6232256957817451	1.7192152263733633	0.4024400098299655	0.61942488987982	-0.9010181795501098	0.8537033206767944	1.6432291973640267	-0.058739412855764804	-0.5256111107238483	-0.8165143498182056	1.1419529191745281	2.5651774993624104	2.7310588570437004	2.8518672585865157	3.3769441073042485	0.10759565708147703
-0.22891655364277796	0.24039379150211437	0.6738124376454054	0.9201039009661119	-0.12446550514304178	1.3741777710536085	0.4609290304847609	1.2836223617317963	0.7176178003399055	1.2203107772956656	0.9112661670048313	0.8047629383686582	1.1010805153776846	0.5837211792687909	0.8466935857274258	-0.4061297566094032	-0.3135133713280042	0.15974610261428696	1.3188174886578727	0.5200725551986329	1.9870145007453872	0.7885770161824487	-0.4829738641685018	-1.3689978507712581	-0.864118894198979	0.4438169027004714	-0.6199570531162458	1.6574724263955578	0.37261455745444316	0.6097027980815685	-1.0325846444626152	0.7592516543389027	1.657790389649442	-0.06644573375297404	-0.5177929482820951	-0.7926738759053595	1.0940616259802707	2.4839642570583793	2.7389506323470436	2.7093412928514744	3.3308827290529726	0.07197926407145161
-0.24188279059302883	0.250554711448402	0.6471551398687695	0.9542176859869673	-0.11660852630970983	1.39516068757313	0.6113681072533763	1.3015957112291847	0.5916126994338502	1.1786257676221006	0.9989157111912753	0.7176579381338832	1.195722927737164	0.5412116908291021	0.824349482568336	-0.42250176388064375	-0.3115421049059752	0.1320671256423362	1.3840200995206982	0.5179358469353903	2.056973253888864	0.7748213790464429	-0.5531289924448511	-1.464135304296854	-0.8490588246123323	0.39613310841484106	-0.6240708308112037	1.5764340950515119	0.32718445922338807	0.5908086449834198	-1.1549098193331753	0.6697181742848677	1.6429465558112994	-0.11794539992911161	-0.4265388573812624	-0.6970508473789889	1.088808931931615	2.451900598768984	2.732464729862471	2.5596614214865374	3.276366710778359	0.0659698523804241
-0.22303387339822917	0.26551955197353955	0.6275450122569675	0.9624797129885883	-0.13032020345131284	1.4215614195761184	0.745689503473542	1.3311782440962787	0.5393510311956715	1.1295520098212712	1.027387792214902	0.7353286491118689	1.2959124426261002	0.4760757391772204	0.8111023391303964	-0.4226736672088126	-0.27906343784362436	0.17691801139023364	1.4366724580969463	0.5245581958474308	2.0208573395873723	0.7600647640722443	-0.5731134763293396	-1.4706184875418364	-0.8469707123083069	0.39630195535022195	-0.6473899224989572	1.5201084403582026	0.26447750144027954	0.5393422338912087	-1.244826172817214	0.5854373895082594	1.619885434059615	-0.18555376569318896	-0.3633586301018531	-0.5902632885314405	1.1336662262733408	2.3923178658394577	2.768862402953777	2.4040814297282163	3.214925168601303	0.09518825314429286
-0.22028657355212306	0.2699356831357128	0.5946137138023485	0.9742179168759328	-0.11714055816592335	1.4266549037717624	0.8528303569239675	1.33215835065081	0.48530560817835466	1.0848535080741335	1.0918179274309696	0.7828518157685626	1.444546531131709	0.45332055922252	0.8305102239548479	-0.35591901194727493	-0.2051073002840679	0.24730303565605224	1.5213490321676395	0.5149854289668954	1.9657713506730343	0.7427122628373609	-0.5446318676731944	-1.4569021371172401	-0.8291273346480242	0.4471954132564421	-0.70291242621076	1.4518733717132037	0.14998182853002942	0.49104662433933444	-1.3168015834655544	0.49341820213623067	1.6045077462678456	-0.23007377110594246	-0.3402695280729239	-0.4320312592932223	1.1369801608986099	2.4158572088416377	2.763706645030945	2.1864859497637026	3.2526159649506816	0.15669756582644737
-0.23756423020661951	0.2809222888239527	0.5995625970444985	0.9477778454743119	-0.07837971302974239	1.39930816490303	0.9443126642311916	1.3590707032405054	0.5539707606179443	1.045578936275239	1.1264019897645767	0.8337241129488039	1.4756372247006904	0.41030717263679717	0.8540585307633981	-0.2774351923351691	-0.18459760977162937	0.4000743771020554	1.5889872567537644	0.45596113133246596	1.8460523246745038	0.7289822261575748	-0.5316955475985019	-1.387501407809645	-0.8160889053989194	0.4597418053557557	-0.6940157353018442	1.3905010311719876	-0.031692246314403746	0.47675421249575123	-1.314726908899997	0.3843413251514919	1.595929427933437	-0.2829453064538646	-0.3329966740907923	-0.29218878165568085	1.1332585744451371	2.4162328727243128	2.784708674375699	2.001816505957676	3.3606108726192048	0.1920132001901517
-0.25063757738931514	0.29323970863399645	0.6165812011865186	0.9492439671760607	-0.05703269786339739	1.3845865806710254	1.0605473870889988	1.373084467659167	0.578591842302598	1.0302490850686181	1.131465543551752	0.9400543307159903	1.5355572600938274	0.416736021601486	0.868771956251497	-0.17371374033410752	-0.17799093474436473	0.6014431757299127	1.6322433459828762	0.34515402525160493	1.7074229382279114	0.7187686681441365	-0.5325918121109932	-1.2179660751691435	-0.7876339124743683	0.43196775210519006	-0.7101188470607571	1.3212473968305174	-0.08411375426936156	0.4765407012362514	-1.2450550971712486	0.26513339332542574	1.503999158840395	-0.3660223989097988	-0.3412870803800244	-0.09638622767823883	1.2066896630707133	2.4253301771466567	2.7624067026799506	1.8527692224321328	3.4380729038235955	0.19484580759367778
-0.2780255085933022	0.24446802018196703	0.6207884559350537	0.9296287039504669	-0.015996277815291227	1.3903633883705881	1.129909261027325	1.3703002159182704	0.6937361031454955	1.0027127230970385	1.0645698479172208	1.0554862412281272	1.6433798268055235	0.44570741891016363	0.9298689577527262	-0.029075695166791926	-0.1816525636667114	0.7640780817259334	1.6630695952892602	0.2595275380969578	1.6024040959602943	0.6673690961643353	-0.515395361146907	-1.0526380773033077	-0.765354646746855	0.42496187190650697	-0.6704070597550278	1.2589572792900798	-0.14301956218948547	0.4485741679157746	-1.2338144836564733	0.15278948441248522	1.3536236217542261	-0.45849336261055795	-0.3496658612427175	0.06461448292431227	1.1912196845847505	2.4507186815352218	2.6582038191761357	1.7820899192902782	3.431553454816638	0.2099860387690317
-0.3375738304016991	0.14752311850284278	0.65512903472787	0.9378739486369007	0.018626176545241048	1.4164468525900056	1.1999167351305862	1.3054087627164939	0.852178552940364	1.0012838048514088	0.9617978654042286	1.2083673952280212	1.664062699214437	0.4370846177609528	0.9923210694367018	0.08802995664534743	-0.1490578308081371	0.9529832058011012	1.7506175937410464	0.1738422019655857	1.4158393277824626	0.6361711001921149	-0.5360680084219063	-0.853453755959922	-0.776642079910646	0.3941709346294423	-0.6915309371014591	1.2069992886197134	-0.12303257861191352	0.39490228111498393	-1.150217954053097	0.031441250474399836	1.2013985490073997	-0.5445869382225003	-0.3728766961348088	0.21297677646331548	1.2748556573096899	2.4493489323601225	2.5427945612863327	1.7650949932978608	3.4861220094171523	0.10934641527043396
-0.3755175526292594	0.07782478920037042	0.670431071456209	0.9153823830584317	-0.007651407456269623	1.3913789530559797	1.1928945291467037	1.30084403136151	1.0555248522153964	0.9993118709886251	0.8359825495478953	1.3188988077329706	1.7070095022411427	0.4216079125175257	1.0697964620702645	0.16686271916538326	-0.19956250381799667	1.0658086332935404	1.806288471347407	0.1525788406546377	1.369944070648107	0.5724758850945211	-0.5569825481586285	-0.6709498601606007	-0.7660601069155305	0.3817973444387711	-0.7464427843648299	1.1963742878569796	-0.16155810773854098	0.3097146983811344	-1.1047341360569087	-0.10185405400884998	1.0638698065383867	-0.6660789739234604	-0.3519742424428823	0.3613618447228326	1.243690712170285	2.485459453558922	2.4453765447348017	1.7988203553518818	3.5580114816296273	0.09368841152927226
-0.4011494969500308	0.019864796068056557	0.650624188040565	0.8757892653641207	-0.01740510568379242	1.3839648897042078	1.1932239133461437	1.2776040988727815	1.2066611708295731	1.0130873900232953	0.6689057414816086	1.4042281044252836	1.7688595736373371	0.4390197170873911	1.0889642554881533	0.23058509069221542	-0.23310045648226402	1.197061236209247	1.8693393953675976	0.09439553167821345	1.3085625026464385	0.4895281541023252	-0.5641980429507514	-0.48332424558195813	-0.768521331299977	0.3598036367237768	-0.7927109751592435	1.1256805418943068	-0.23336153563644454	0.22405461841674637	-1.0479960522873086	-0.2056215683208537	0.9462282831139891	-0.7734401288180178	-0.3784579238625473	0.47669644561500346	1.2728545249289822	2.5792628606818004	2.31477630539498	1.8532106825113026	3.5915061707256664	0.04711842540349974
-0.4342735691820043	-0.032131922285025434	0.625836224978506	0.868672631374009	-0.0233321190016456	1.4071115109520937	1.1429420672667834	1.2430313651174483	1.3385386302508018	1.0106974097394437	0.517270013446409	1.541601797228898	1.8196775616761987	0.4064059713974893	1.1286245022647978	0.2223974128786474	-0.24201900165377258	1.3273800319068725	1.8608735851956557	-0.004988252408193128	1.3005161829915655	0.4444483107449355	-0.6321352228530769	-0.3833814141859278	-0.8245730536666377	0.3652249923787178	-0.8439959954498863	1.0572949823429494	-0.30111970737199883	0.14238917478084406	-1.0066658665986585	-0.3198953359030104	0.797325867912268	-0.8436517297852966	-0.366854653545223	0.5393978392271188	1.264725249491509	2.659548470871209	2.1885602866769416	1.8973599080673558	3.670509061464977	-0.008736013150520078
-0.45796169563222877	-0.09553695072039084	0.5953634987183769	0.8139445691985137	-0.0229226469993344	1.4664690559415303	1.0108290700821938	1.1638759848049214	1.4774888994436428	1.0438871824606188	0.36293696732981046	1.6332525374709985	1.866591627096063	0.41406354605866225	1.1028797542772721	0.1667210142168042	-0.2842237354911443	1.340955208019922	1.9279631125328798	-0.08661650330356006	1.2389370989063768	0.40809361487636736	-0.7042328701619401	-0.27720844550012425	-0.8554762936747584	0.38972605173172953	-0.8947136562962686	1.0251512321680973	-0.3345606904837715	0.05036639554864939	-1.0270141186448727	-0.42240759945535533	0.7344507824167137	-0.912847751945846	-0.39743941305838887	0.5464507560845504	1.178125595998065	2.732411667956341	1.999673834287424	1.982550570316	3.698685838231108	-0.054178126654341005
-0.49173091297440774	-0.11189971056897523	0.5625992541117761	0.7704606581982768	0.001071379264518052	1.5405305392264232	0.8741948207088776	1.1284292706824908	1.5456908031836598	1.0659827147350183	0.24059851805747914	1.629643681090582	1.8414707072418093	0.43498371785289824	1.069754766846089	0.11036123506954869	-0.27848959126070205	1.3153363042634552	2.0080085997235124	-0.2091269544264572	1.1572625578720093	0.3500568686170285	-0.7908156363424048	-0.17248617065532984	-0.956120077083779	0.4266807134267738	-0.9126903475083801	0.9196179514898726	-0.3904186916855382	0.005804874853966279	-1.0453173443781894	-0.5714322128975656	0.6802246756437483	-0.9529984878589813	-0.41230015770635375	0.4943649702684915	1.0603268407457314	2.834304054242468	1.8093346911978763	2.0764123837173667	3.7320303352425155	-0.11315552410349752
-0.5353458891616042	-0.10532276654331792	0.49522409044613724	0.708911144309792	0.0057676286855174895	1.6027776935293292	0.7923250031505632	1.1123315738560486	1.5578048003161564	1.0896450316279531	0.12043668458488535	1.6094315590532804	1.7914877079565592	0.42864728860672896	0.9998701529823919	0.01258816890596035	-0.3252462033723036	1.2530123383838592	2.044122730621859	-0.33810956696871264	1.0320222683295137	0.366250181194281	-0.9154672282664871	-0.03720905578857729	-1.0533758454307813	0.4634538519900864	-0.9214149749981239	0.8590761783687663	-0.3805156396082837	-0.015242491495212628	-1.0593065149759902	-0.7251769780995101	0.6186197842303314	-0.9477873631042435	-0.3873635292071732	0.33219550241773244	1.0314385085485347	2.8071850548564505	1.6103683177911097	2.1829388244628505	3.7109268021657678	-0.11347313067025548
-0.5784765408194835	-0.09257831747593935	0.3956639312604098	0.6758401937076367	0.05660052551551618	1.6700593925479574	0.7106051310534587	1.0796282500547538	1.5396390897449241	1.0728368971195972	0.018469332572648923	1.5074529319153132	1.8291620838206044	0.4321235154685878	0.9235720499466428	-0.09457084424627253	-0.3036659911010815	1.167354223113199	2.089410094329758	-0.4430752377984654	0.9670453826480981	0.369164025121215	-1.0101915020053374	-0.007031287704757738	-1.0987397329108275	0.44606920926792937	-0.9978836696496319	0.8207582141141829	-0.2493377511393633	-0.021456593299877525	-1.1326855301548866	-0.8471282854854639	0.5357706262963534	-0.9034616418268697	-0.3769913415924039	0.12239389710820159	0.9970969977970083	2.7785769618127514	1.5000616476784971	2.2458180556985785	3.617131536276333	-0.12159868843979708
-0.6387544540662743	-0.07419267618652922	0.21032968037668925	0.6531309242071591	0.10355367512361906	1.7231813560061184	0.5562303991074561	1.0501881646371027	1.524374574766139	1.047533080928616	-0.08832630408408565	1.3760910434290605	1.85356921314296	0.44960654751279117	0.8861228202274392	-0.2001730614364537	-0.33760844541261215	0.9788314690075378	2.120784356723884	-0.5069208849734995	0.916457642081024	0.37566398095541403	-1.063694770746142	-0.02100182703882656	-1.1333177939640566	0.47254420591655305	-1.0697038404897374	0.8616334690880662	-0.22896781491875723	-0.09865984281634126	-1.2218923177501744	-0.9430567313265049	0.5428405661567942	-0.8795764570405689	-0.37562091334761066	-0.09151554313189894	0.9488478026333629	2.7706330946908255	1.382017420630684	2.3076370748637047	3.5419687419230876	-0.1436509248517095
-0.6827795537811803	-0.05999433182473091	0.05381236667095761	0.5983152210523544	0.15562907530007922	1.7404740968228627	0.4436409287670909	1.010081546102829	1.4573869896813556	1.0405810578922976	-0.1202421434541516	1.2646050093972094	1.8672207615836487	0.4665585207599536	0.8160806431704655	-0.25097753909311826	-0.37581137876530113	0.8169571341683074	2.159316997316575	-0.6090863253274396	0.8339648201292189	0.3776219550480144	-1.1442992028805556	-0.07718849759512326	-1.1650673184076563	0.4963972581121562	-1.1580498030632365	0.886987066931321	-0.2520510195536591	-0.13204114914714832	-1.3166444418671222	-0.9551389999951976	0.562754282846978	-0.8175171217203605	-0.3646960734706358	-0.24968080103042775	0.9226487101924592	2.7181710231908633	1.3942209847052602	2.2620240165932373	3.4424847190503356	-0.23116556777202774
-0.6916023322902365	-0.038025518016600826	-0.14908906385187154	0.5175023131466951	0.20506760726349285	1.7520547556456727	0.32636136748221667	1.0484686933927956	1.382558796713411	1.079666619341241	-0.12197831936631909	1.143589906732999	1.944601867411519	0.5017181092749667	0.7483627387730845	-0.3107681826797531	-0.4307061787801859	0.6422717841575094	2.1112539917897357	-0.6292173955455957	0.7809340484028647	0.36858371397962547	-1.1217920265511325	-0.21009176853456019	-1.0982268594104172	0.5441033117985766	-1.2318923376072353	0.8594907369802804	-0.3057158712377487	-0.18159488813593533	-1.4027756041059736	-0.9082972819494998	0.6147677920522587	-0.7787440729144287	-0.36466246623847465	-0.3295910840274707	0.8650777280501838	2.6978621183422353	1.3606267895076711	2.21477485321303	3.307017639457161	-0.22455565808385117
-0.7100948363057697	-0.02932074289008137	-0.3479424921396851	0.42974805320954373	0.2626674985096632	1.7804674578412452	0.25854264410157946	0.9915090092862314	1.2418774300669218	1.178270428164193	-0.11936327023886259	1.0872038102155053	1.9458942424189314	0.5533741785857319	0.6615947103823181	-0.30626289400987927	-0.45226231357240476	0.5590576799971546	2.072470948213133	-0.6514510293602906	0.6411628746296152	0.3914246970234646	-1.124887055984281	-0.36890042392668354	-1.065349143626132	0.569720383478237	-1.3005809542184235	0.8511930388631341	-0.3660753578343527	-0.18181724577239633	-1.4702137774164652	-0.8221879543701961	0.6203645364236806	-0.7259893617097194	-0.425176457530819	-0.3660896440806723	0.8204544808054521	2.737308860304147	1.3464541125661436	2.1198278588619486	3.1469277110263723	-0.2894899513475317
-0.7367224400916177	-0.05307014903669706	-0.4747268531420312	0.37998988720649607	0.3562090765054621	1.7724301646328393	0.1896156250798182	0.9187579981982733	1.1664587089524316	1.25945993516824	-0.08547638712592326	1.0931040807677594	1.9473918626560784	0.5501257709370333	0.6659556695134883	-0.32765699288940664	-0.494026367806881	0.47579030806394307	2.0222979896743114	-0.6503694893798221	0.4982780336925773	0.38072042946520546	-1.0859800344326278	-0.5070664603797022	-1.0228906448012767	0.6189805895419456	-1.3529079141029363	0.814028706387864	-0.43385689669435246	-0.20146003308105662	-1.492050418620901	-0.7361562120776897	0.6182782884626145	-0.6739403660713261	-0.48535188707694754	-0.3710353816832524	0.7686083708494548	2.6548662342107816	1.3469746775141842	2.042844537965938	3.0120107176690896	-0.32568897513877637
-0.7691374115383607	-0.045297619075888404	-0.5770106779670339	0.30514542322690785	0.48595300398997515	1.741766810434342	0.10726095493113234	0.8171678823741843	1.097745403667589	1.34638245963398	-0.07879955921753216	1.154435288798484	1.944072005839206	0.5910178470092282	0.6121958264968177	-0.287551839027454	-0.5529075340250357	0.41453179028108833	2.0144527136728847	-0.5876345185588369	0.4081352366521636	0.34503856478700556	-1.0184968770633125	-0.6217393705539508	-0.9869850957111718	0.6462212284501058	-1.391606439051324	0.7514664132222172	-0.48199904565973617	-0.2552502752277854	-1.5030284693194842	-0.6852646117874849	0.6796392543276624	-0.6308993962007738	-0.5756164939330952	-0.330418220467965	0.6805394629435033	2.632508808442363	1.3711651337561617	2.0171304536460086	2.79134022473158	-0.378851144074581
-0.7940363493118775	-0.043355035541754336	-0.6281290282647538	0.3266435689813937	0.5965320498969721	1.6714332877268223	0.03859672986573008	0.710114764984045	1.0259167387562673	1.442623416717426	-0.11351705778131427	1.2519829885181724	1.9032123701783816	0.6222358240813602	0.622191594419457	-0.28457243404529436	-0.5842829586520073	0.41118634254666875	1.967818920805589	-0.5039655567935095	0.3487465468752415	0.2699121315763361	-0.9438796520878672	-0.7305182749607789	-0.9442127928325282	0.6653648201777804	-1.3845479027740129	0.7529688173999277	-0.5216401147565632	-0.2752332082799759	-1.4463063229505235	-0.6161113388678892	0.6652407281442072	-0.5470239666466536	-0.7218480958057996	-0.2844697042232086	0.6670220550357623	2.5741174860577125	1.4344008565933624	2.0352715026719563	2.581636473499611	-0.4412157786272137
-0.828059837031948	-0.09846379757969394	-0.6862575294871782	0.3661332889671361	0.7088717737603275	1.5680333317816837	-0.066173365872344	0.5728414495706622	0.9593474060560887	1.5513048126695352	-0.11682136021802156	1.3502584796496995	1.8603142900548773	0.6255798401203945	0.6389379443654307	-0.2853520323803207	-0.6740030538752281	0.40289336090940786	1.9154634881720132	-0.44650958438879096	0.3431504765753921	0.2937814849465235	-0.8875565099465821	-0.8709715654006853	-0.8950896455320695	0.6198755290042509	-1.3460759842240766	0.7762022930262782	-0.5258309861759718	-0.3348349082367751	-1.3795137081153332	-0.5188575436946626	0.6867257552165836	-0.49341076089152613	-0.8361915999136371	-0.21674337909399782	0.5738908198021091	2.4974847663664534	1.5417088659116664	2.0236275104379904	2.379079887657938	-0.4892157329233197
-0.8325376656770361	-0.15603308367786822	-0.6950194562939862	0.4036655383564892	0.8158406524704362	1.4810413268243958	-0.24483126052838738	0.43993190677980254	0.880712272707334	1.622166794152255	-0.17991161509274356	1.4465683427059297	1.8488771975646832	0.6132584705788199	0.7200005120129812	-0.27571129446094944	-0.7502237092036548	0.4043650915736888	1.9118182775209611	-0.39374019736797805	0.37780962773597565	0.27012461536295984	-0.8388450944470378	-1.0228265968864663	-0.7738828297563274	0.5708389310441552	-1.3062539863622766	0.7355678696452024	-0.5391409989073987	-0.4252990552746191	-1.3503159213972966	-0.42608409497316596	0.75657870125423	-0.4810889554677697	-0.9265096671631671	-0.13687295185785459	0.43175750028769516	2.440058371247232	1.660216915169988	2.021965921626887	2.217954066495289	-0.5738933367205751
-0.8008116148268023	-0.2192454647920714	-0.6806865357505443	0.46833665610483177	0.8081422501224024	1.4343065768406371	-0.3704150608959786	0.40474103054664967	0.7799300791986278	1.7143091173882912	-0.24508317417422126	1.5442517104849594	1.8546277182150057	0.6075232716153118	0.7957588148397386	-0.2795246295907875	-0.8339157914783353	0.39994566595090075	1.8814928341824018	-0.34490388362492597	0.4570824781866837	0.28196789841934883	-0.7906753063887672	-1.1385308224943578	-0.7132309771932361	0.5567353949852155	-1.2381517348932838	0.7152453482558001	-0.5980835992589546	-0.5486610171762349	-1.3083475892965084	-0.3580900159646252	0.8451103528848712	-0.5039701740464383	-0.9921527444394526	-0.00022167841091407235	0.2991773936996272	2.4233379379999036	1.699630711100753	2.053548979594091	2.0855050443064536	-0.6022762844898866
-0.79722140402102	-0.33035121310595167	-0.642925320871665	0.5003195532723665	0.8027738467746743	1.438791004354846	-0.4694946485013217	0.4095530302431557	0.6593532406344783	1.7465911956994664	-0.320977287466207	1.6147167007342582	1.8477328183757447	0.5739563408146104	0.8693570443307639	-0.28589155991525855	-0.9131103241493586	0.3758586507021902	1.903084276174993	-0.337567647584402	0.5735119755251359	0.29153222886305385	-0.7469184194380555	-1.2948757078279152	-0.6577497727928324	0.5326379457239859	-1.1889719611430896	0.6328574766901738	-0.6168119795736209	-0.6201910494563168	-1.2674355787351432	-0.29297846967546015	0.9242989052463498	-0.45836633380862135	-1.0321395005633878	0.10078726095270325	0.18659501881169002	2.3469249206515803	1.7441330004436932	2.0673327018036254	1.9795862486226063	-0.624424541491749
-0.8150743512863018	-0.380299682391477	-0.5635973114618962	0.5728527195103744	0.76568878459107	1.4442586285719992	-0.5297972530871482	0.407731178441561	0.5220260389494351	1.7698163427712206	-0.41328405706974314	1.729793853246532	1.7869899749547968	0.49629647166742014	0.9331367773224646	-0.3202368466943342	-0.9894544537290868	0.3355527450336946	1.9230152590365592	-0.24289870865093283	0.7122430729117458	0.3065340450069254	-0.6881971665615159	-1.4084158919779135	-0.6150734784523522	0.5324569296401087	-1.1599243384243185	0.5907734165297848	-0.5775028810945586	-0.6572686499646486	-1.208684577827462	-0.31257108865026184	1.023959715224761	-0.44298953049638357	-1.0985873465787022	0.1891107327506192	0.049637444422514596	2.3011359687714967	1.7258669884794504	2.1455513837348836	1.9107766412567067	-0.5380133967359337
-0.8722324073567428	-0.4049102639251562	-0.4589304669044728	0.6302682829928913	0.7090145254675551	1.4824763415770894	-0.5971280086834689	0.39179891361317687	0.3597183184214863	1.74304758518556	-0.44160514446448734	1.807613406842671	1.66664623115668	0.44463280959071316	0.9907007193246867	-0.3868842913906746	-1.0974629376838319	0.297799500520201	1.9052332263729945	-0.219435376426763	0.9013125550124815	0.3603605402363607	-0.6802609516411491	-1.428799949263606	-0.6442296760478654	0.5354738643713941	-1.1211602494410444	0.5784827984994839	-0.6213632511241034	-0.6327133254892355	-1.136600863166837	-0.3729451550111069	1.016774701977984	-0.3460595847318463	-1.142030500729865	0.1834418977717119	-0.12148113040956161	2.2776101876423374	1.7046511448555717	2.183320738913557	1.7976198850499199	-0.4526321836003211
-0.9069085223800677	-0.404252248161827	-0.3158537537103615	0.7324562663416656	0.6660536339663865	1.5316940646295436	-0.6464153112609005	0.4081830943937169	0.2585042475664235	1.6978278596027923	-0.4307536687834713	1.8416470618082403	1.5657210004294058	0.3632937773967836	1.0357442896657474	-0.48316847635802534	-1.1974363347351313	0.20625286919121533	1.897268222168877	-0.19721308330029108	1.0614508523747008	0.4401827627295978	-0.6317728059043091	-1.4873428903963772	-0.7001474914601358	0.5331277539509479	-1.1089974462110292	0.5493174169505123	-0.6133002059601962	-0.6238828630841269	-1.0517728178037766	-0.44178510864303017	1.1177201840576536	-0.28306140917308503	-1.1549550953916579	0.15126949940164594	-0.24771159568885426	2.1236082707454234	1.6494631529851644	2.236094781619854	1.7393027090778481	-0.31666111927167334
-0.9340770794094293	-0.4061925272010085	-0.22739119600848262	0.8113676447015588	0.6353615849006963	1.5936453878840042	-0.6927699797708223	0.4415070520843979	0.16547470578209436	1.650378256620837	-0.3971979683741467	1.7943599704750912	1.3693914529438431	0.3150575068448426	1.0415623234083555	-0.5467360653953266	-1.2892375884640397	0.05813574728879813	1.8482925456569592	-0.18595696596095518	1.2502834464151356	0.5183859099696716	-0.6277840518460107	-1.5155930541015905	-0.811814934116477	0.5192853475368168	-1.1340855297834656	0.6013521362301654	-0.621205492206757	-0.5973362688679118	-1.0454987553565669	-0.5065651595331612	1.2202542956750762	-0.22145645460909513	-1.154609127607243	0.16015940451146435	-0.32972728234034554	2.0906420698064947	1.6336338001467845	2.2070382846314116	1.7057530113582202	-0.20388789085503461
-0.9403931680148288	-0.4517386500097643	-0.17168951752773876	0.8665287838439614	0.5435757589882009	1.7020884909389313	-0.6971099086478819	0.5009822673449617	0.08751699486442654	1.5824145820807787	-0.353498104631728	1.6689627464931889	1.1515505609840597	0.2603305809296955	1.0562095415611688	-0.5813682367805088	-1.348374963753644	-0.08311840107855098	1.7970892404138425	-0.2488529745547065	1.3357980675849066	0.5876432849892218	-0.6195976038320226	-1.4840262361965046	-0.8967019782766975	0.47694431648875735	-1.1240934808989105	0.6915890017519307	-0.6637917682345648	-0.5729681969538156	-1.006257394535879	-0.5471470992791646	1.2790627286216292	-0.20156230370495637	-1.119940697302123	0.17343603135669552	-0.37212849298052453	1.9953929670196004	1.5609845649542107	2.127404678099467	1.655178391867495	-0.0830289901446788
-0.9130359727905869	-0.4839994186157073	-0.1517572050474677	0.8460450358074427	0.4403056944068563	1.8338181259741113	-0.6204666850156547	0.5863186751718842	0.0056410601149970525	1.468378189366879	-0.2849179020012259	1.53209259504453	0.9497099659174083	0.1818332971995807	1.0377479597196586	-0.5374700274536732	-1.455598151470112	-0.2051434624421254	1.7153607167739637	-0.2773445840338885	1.438287260344325	0.6708717505843236	-0.6344681965517591	-1.431726255407948	-1.0396393724523705	0.4313318126867067	-1.1464634122874446	0.7035584011284065	-0.686362176776486	-0.5084569107470747	-0.9662039586999024	-0.5703828231443102	1.3368638094091652	-0.24720400706648	-1.0446916150687273	0.23103640518090626	-0.4485255642337447	1.9456297082507752	1.5174589919428414	1.9792783472259647	1.602972055901764	0.024582023632261182
-0.8701533822217614	-0.4897273782440215	-0.10311342886631321	0.7759098759394816	0.3470773249265865	1.9959959784116197	-0.45711399979115114	0.7133993364339222	-0.032609347188551414	1.3898632899971983	-0.24388575958238543	1.4019344649532648	0.7502849914878438	0.14585394981890143	1.0173360842805912	-0.5191886360268809	-1.527182966033423	-0.3259472443134514	1.6091624851488189	-0.285217473701327	1.5046979421801931	0.6523549406005653	-0.5942936345625929	-1.397286194640548	-1.1378440222488444	0.42824642649513206	-1.2093323492393548	0.7486296695250754	-0.7206333455750047	-0.47437141878855443	-0.9526357464151609	-0.6287410990740769	1.4799510218726688	-0.2766692900717874	-0.978419522430493	0.352668940945462	-0.46218427956136543	1.9086810632992919	1.4669284304271728	1.8629743379602424	1.5863999230909926	0.1194607071818257
-0.8402407541764892	-0.500576813627202	-0.05410431138542493	0.6687781022418843	0.2872752068496392	2.1806894303282824	-0.2909165598825184	0.8273012817916804	-0.03588248969060941	1.3449548755790555	-0.1597517082570988	1.268578782756575	0.5446029000219222	0.14529339580755965	0.9397193774788308	-0.5010639223854103	-1.5735055661517003	-0.3723316629220938	1.4636468800824933	-0.319400821347074	1.5587241687195017	0.6227495490097772	-0.5455872705644019	-1.3856407338716727	-1.3302968070480485	0.36655097322170616	-1.2566211122749311	0.8161877663964404	-0.7475890807808764	-0.4326307068788598	-0.913992647489643	-0.6231232270469114	1.5703907247979305	-0.2881545927410102	-0.9760714349078864	0.5089454498631623	-0.4904153418700895	1.8959335807534032	1.4444448801894771	1.7453441465791362	1.509806657294659	0.1500292313023846
-0.8268026112745964	-0.4936182917501615	0.02904963781677391	0.5790155585873606	0.27798822218071406	2.33211526481215	-0.14805780225109727	0.8584514176263047	-0.0184329381410111	1.3109894933277286	-0.06576996281688914	1.1891318037116743	0.2442938048146588	0.16989377628442276	0.9034139744251884	-0.4966990561806302	-1.6203757745744998	-0.40106638399216477	1.3826052542454772	-0.36944071926617916	1.5793255555703198	0.5619633137524356	-0.5422177966440191	-1.3085375403638264	-1.4888201157395742	0.3471361108921427	-1.2828045538230068	0.8265877097555446	-0.7543355518672079	-0.3263726539655123	-0.8638868544026488	-0.6100368818596786	1.7259670136634184	-0.25913060013722883	-1.009095145941724	0.5654660948920843	-0.5035103957525439	1.842958192359605	1.4303070382461835	1.635552355620651	1.4741741723865933	0.1475127532257709
-0.7929806149772993	-0.43408035384008825	0.1558598354398267	0.4933334484003754	0.3128014191184696	2.4009523710633482	-0.0015508255339546696	0.8374137454067456	0.013137504373543812	1.3644914300802353	0.046035050511009826	1.1710117326005305	-0.006344117687841355	0.15625780431676567	0.8656092780360722	-0.5294333415380552	-1.648685950912912	-0.37198013036109023	1.2877900959709685	-0.377984947025909	1.5086410456548414	0.5385301921562332	-0.527864982812992	-1.2142258283899978	-1.6670176584897856	0.30363723606948045	-1.231341284826883	0.848216740063999	-0.7413692639874467	-0.27354639922175067	-0.8295306818755289	-0.5721789845782582	1.8660063638872728	-0.2579157686782727	-1.0702282571332145	0.639484971777922	-0.534825255037404	1.8643961231372141	1.4646164823768313	1.5786852829704114	1.432349385263321	0.1431740997998742
-0.7502414589806178	-0.42620752253355754	0.24593638254640698	0.42227665972339745	0.3921183529826143	2.4856198316584175	0.09661454776904152	0.8055858548230287	0.08503376073213402	1.4508166818401302	0.15237018168165078	1.10569164711984	-0.22549779346111515	0.23268384899841515	0.8718642288680492	-0.6153521538289238	-1.6355668117121254	-0.3114469459452857	1.2073450586639294	-0.45462376669189597	1.4372622765487857	0.5336046643795498	-0.5125266078737235	-1.1112105025373258	-1.801970841701846	0.2632012852184606	-1.1824831459648126	0.8423727754108356	-0.7405909506966443	-0.2837225370536373	-0.7907415682353316	-0.4788902111909901	1.9936635557090088	-0.2359176894244565	-1.1331515757934363	0.6807543181715718	-0.48762851442432176	1.900138439483499	1.4670914600007516	1.5261333217121051	1.4021612707119753	0.10949081546532054
-0.6813394644675677	-0.4212610907183187	0.3481254730954854	0.3967572847799492	0.5046977494491571	2.486444522710395	0.1694093773244934	0.7750479592611474	0.1100880774105792	1.577676870885417	0.16388733359365368	1.0592075988954701	-0.3779535237829396	0.273191162122387	0.9277457500983388	-0.6331988907545013	-1.5650284414285949	-0.275004551842094	1.1423689051444785	-0.5140623488622631	1.371656095438483	0.4864588642052253	-0.511016859255653	-1.0988326854149217	-1.8252248730156029	0.20385817905408504	-1.102311151709834	0.811244954210486	-0.7573685768755761	-0.28949976295401336	-0.8016098442276747	-0.3794069558250253	2.1998312104212205	-0.25369898726598467	-1.160506412682771	0.7181167647824612	-0.4324465650544725	1.9051563325011898	1.4900756207907606	1.5118289855025002	1.4207730367550158	0.0784845851785742
-0.612393042492886	-0.4088536349247474	0.4149923257603878	0.3611619942684236	0.6154680732522795	2.4856787301012786	0.19861503395936148	0.8086586903409827	0.14902608465223127	1.639777222004875	0.10981606361487181	0.9852710328614593	-0.4034697081894132	0.28450282009823685	0.9492211514302639	-0.6873241161651368	-1.4743359864763739	-0.23533131677577948	1.1226438547915398	-0.6505396237944663	1.3195518775657153	0.4289755998093582	-0.5222074426639807	-1.0415621647163975	-1.7915138031200613	0.1373135229241687	-1.0029741602828266	0.7633457421762453	-0.7648620869153098	-0.3081585437890773	-0.8009289422227202	-0.2832247771420141	2.3081358688836215	-0.27890321437046606	-1.1798047433951544	0.7239957483188411	-0.3647767996684469	1.9498434500077004	1.543473298663671	1.5104479748175168	1.4137616005078675	0.06385991070925964
-0.5218369603669654	-0.3924202053070984	0.4715479818445215	0.3425747877006568	0.6870314857045935	2.5393992191049057	0.2592792150637322	0.825279963834485	0.14692677381941724	1.6646994596540723	0.031840044148174804	0.9643887944629034	-0.3070336839558396	0.3123620024656929	0.9950692692038331	-0.7465394743029259	-1.3395502590131254	-0.117271520003616	1.0851607174155748	-0.760290911801769	1.228171488055143	0.38633957600270763	-0.5260102053431626	-1.0598135997734133	-1.7172214567563144	0.10727397986194258	-0.9064364607501346	0.6881146591319507	-0.7143276438096702	-0.3512273977083897	-0.794445818578891	-0.23907735442831896	2.420182488050872	-0.27017351863306704	-1.1415719549412704	0.6725569716083003	-0.33809765821673554	1.958275544558375	1.4978619823603159	1.5194219186764357	1.3972787918126142	0.06523448238539128
-0.46759913283675186	-0.36895735993649587	0.5600404393621583	0.4203871108859737	0.7481518500568702	2.5698538485481315	0.3192049346874878	0.8294742183169748	0.15264106338330224	1.6954654525935222	-0.06325729840589456	0.9545095904349225	-0.14622660441081176	0.32900927120344864	1.057277065555903	-0.8343156764681691	-1.224174066483219	0.0014613613983956053	1.0991702854526573	-0.8333113964328491	1.1506362541797173	0.33828598365082996	-0.49726702127645794	-1.126731615499405	-1.6555626654705526	0.08656817369610194	-0.8232488582696147	0.5756063919121293	-0.6969617009490878	-0.3877794418448295	-0.8059252235736848	-0.1512282373599297	2.445573120870853	-0.26438689534255927	-1.1462377278885012	0.6131377257866573	-0.32693378989856575	1.9644197511304422	1.4582722652338629	1.5980329595147926	1.3834454827436529	0.041196318587335266
-0.4417523471222065	-0.321674117289449	0.6769790604429271	0.4774651633630638	0.8322476321094527	2.5964145737955757	0.30926158042751084	0.8135190256919476	0.13829654849094117	1.7227732232242197	-0.10787967804038945	0.9322845930068879	0.03953725970831077	0.3800622881333725	1.1308303869706682	-0.9932855061651253	-1.043722621918617	0.12246622911225662	1.0894524603611535	-0.9002500354826972	1.0681585248190113	0.3298547293994115	-0.42606549711344294	-1.1944119096410253	-1.541023328513863	0.07906943791285483	-0.7710113038872198	0.49214722021065943	-0.682064149519912	-0.4440006913248736	-0.8252770892536889	-0.10825514743807965	2.4996729221999425	-0.19344898331758126	-1.1839238822641616	0.4569906186900606	-0.31325186589053927	1.9582436741567761	1.4222653499488398	1.67279055581369	1.3815004025365143	0.019691399538138536
-0.4246171936465279	-0.274978495484689	0.803175892273889	0.5507195029786887	0.9684302720413127	2.6386832603502537	0.2525591056071409	0.7739968957161635	0.13636852573155925	1.7277252943929375	-0.14544448503452695	0.921391479865058	0.23347968945515918	0.38962902828039914	1.2076858633871927	-1.1492190720062165	-0.9000936685771539	0.37230597975140906	1.0782606100542427	-0.9580227502444325	1.074028886557104	0.40304643373172855	-0.43721791152833617	-1.1777952561396567	-1.4421708295436935	0.09069807339643277	-0.7225473364527282	0.37089756048442535	-0.6705105553668287	-0.47252810279038054	-0.7980836064461813	-0.03345459926305467	2.4222172128122224	-0.12270667028138779	-1.247971985196325	0.3044646921552274	-0.2927223787405171	1.9410797676616673	1.3791464287685227	1.7093875320240959	1.3713194497478298	0.005421262631715834
-0.39633698763660696	-0.21073310865143532	0.9222942779377608	0.6746423093436269	1.1014989994858742	2.6616004074785264	0.2587375934142421	0.7808879471508678	0.13402260793977255	1.7204059241823617	-0.20039813970833958	0.9121095055547233	0.3793720792940069	0.3908326224806683	1.2325675038107673	-1.2748563346413149	-0.7386146600962863	0.5631666679877063	1.1071192118695563	-0.9757817775934654	1.0420430926199702	0.4941574333996339	-0.4510652265196521	-1.145301333457866	-1.335967417764795	0.14303088804579528	-0.7006058767158565	0.22450566254793922	-0.6632931041653614	-0.5103090412548579	-0.7707782102738916	-0.019896856982178995	2.3745023136010643	-0.06943207418557722	-1.2767067848266886	0.10739607076010756	-0.23471105837026146	1.8847094355945746	1.4053364673643967	1.7961579906989122	1.375603490449238	-0.010076460586222125
-0.3949377243970997	-0.1860373415675499	1.020146835238018	0.7725973126415671	1.2149430768527094	2.689598968776659	0.2829182698105178	0.758117580477552	0.1401727993049094	1.695060303349274	-0.27012007489477746	0.9039368648850793	0.5833170165499186	0.37031485485795007	1.2351198222477815	-1.303424759851929	-0.5945683637854239	0.7324657776663843	1.0943062416982192	-0.9503983749016209	1.0074521862191406	0.6166028794714113	-0.43895109483686034	-1.1777733848689098	-1.2423234495189177	0.1491970969982585	-0.7244396966843596	0.09964995593939324	-0.6391105040699238	-0.5990732562588554	-0.7894866326997816	0.012897711029886214	2.288471818898345	-0.005867057178949475	-1.3176678395052215	-0.02465382921057361	-0.19290536096545374	1.8510687349009565	1.4216901181084292	1.8234065284753664	1.349461847333581	-0.009425736434330109
-0.3643715687016916	-0.19776980444690304	1.1140807500674468	0.88386639320817	1.2954823222099907	2.7678443343948476	0.37622415458072106	0.7697917448550708	0.12758469229336478	1.6366111874606357	-0.34699088119485016	0.8372256442840198	0.6938644116231422	0.4081093122587334	1.2160885493817217	-1.2703847001070223	-0.42440726332429035	0.8488585826468954	1.0597677339472775	-0.9390926098682751	1.024503533163511	0.6910341578938893	-0.468864511968928	-1.2593183320411991	-1.1164666378277188	0.18194199388548823	-0.8164643864057158	-0.0027451641698493013	-0.6819996587226301	-0.661437345770655	-0.7684740195611146	0.010330896655793826	2.2308732978902635	0.05635488943621787	-1.33169767645581	-0.12541902730396	-0.23677716258151155	1.7493648586498183	1.3894983033205817	1.7783170444329062	1.3137380728333343	0.040980641569908716
-0.3149639469580884	-0.18861673105458898	1.1762685951388998	0.9515336203928051	1.3694342336878946	2.7935068609534746	0.5235253630731262	0.7958193115022212	0.10434816855473397	1.5860026656182034	-0.4580483004857938	0.8150266086914298	0.8122244085077845	0.4059136321867884	1.156906736193294	-1.181537024055066	-0.3176236439424563	0.9160807170998352	0.9632956057636513	-0.8867281961879604	1.0301291324459467	0.7584841919052364	-0.47469635718795533	-1.3433358359474739	-1.0303184994984185	0.22626750882452235	-0.897480953391398	-0.06551088043537455	-0.684839781644963	-0.7637676837950613	-0.7838469315320575	-0.0006905276458992887	2.1921072424240426	0.11105936533787472	-1.3586561533831738	-0.22249316785218673	-0.2748382549414548	1.7299944354142276	1.4135585247788784	1.703850007376495	1.32037971515359	0.08988902450893424
-0.26511049827596017	-0.22020171602969682	1.239251651647055	0.9923360903665044	1.4319116314570044	2.8647475079107396	0.7327108742615992	0.8170673632815747	0.10459894543082678	1.5350539251458595	-0.51579659139384	0.8308278525125654	0.9531236752265724	0.3778635695056539	1.0905983295082737	-1.0690158400532617	-0.24148942058994147	0.9776710583677357	0.9139484297428142	-0.8594328638035551	0.9605719734656392	0.7804606475425335	-0.4403713583703244	-1.4158639379913798	-1.0097436642471889	0.2468559334121628	-1.0167799442464258	-0.07334192490671251	-0.582777461250851	-0.8844171604151656	-0.7865678911308878	0.021894295253377306	2.176800435834167	0.11693495649680838	-1.4089109147021792	-0.30272695540198874	-0.34627222087643633	1.7419058284883853	1.351250187995697	1.583743006151789	1.3194383878083495	0.10883684138576906
-0.22787401404697913	-0.2546013138858063	1.3287748357528124	1.0290968660502218	1.4859332210683012	2.8937116097160045	0.9308620593565186	0.7713461586643343	0.10037575034663664	1.4987545986203121	-0.5546417340657073	0.8855085843237521	0.9561810374024482	0.3744850267766605	1.064659322013728	-0.9076268548097222	-0.1565885253950186	1.0465779829964321	0.8153317984087144	-0.761939786997479	0.9204552101235535	0.763804478716828	-0.4644431288628281	-1.4799885460387547	-1.0376420425336677	0.2974986561545809	-1.0993760084361996	-0.04483195333747649	-0.4550066105044544	-0.9822848581772032	-0.780068349620665	0.018484915300883763	2.2308019014563705	0.08397978493045441	-1.4496950957625605	-0.39500546446011536	-0.40191633158397605	1.7903922369123033	1.3044803362702422	1.4678495032774692	1.3102253704687876	0.148674528502175
-0.2054150163221172	-0.25793487365951195	1.4122459791599937	1.0464375195399354	1.555890949169535	2.814486535545119	1.0711266986807466	0.7627907989019997	0.1616242203144495	1.4992478044511257	-0.597276164690573	0.9826917433229765	0.9152477083505323	0.36710017155484087	0.9821123243208578	-0.7644877990828579	-0.16835191731651364	1.0561347425447207	0.8160843756827674	-0.6837385694810586	0.8373777143165457	0.7368932791386078	-0.456295698042128	-1.465149292818443	-1.0449810291441692	0.28563713359166165	-1.1611203478771863	-0.03423970066159271	-0.3846791494505413	-1.0533910546735015	-0.7435583780212845	0.1076229290255829	2.275039720732417	0.04577642836074488	-1.4881865976684705	-0.4507688500319394	-0.47872424756678617	1.8228607171113693	1.266265381012731	1.3890724580046765	1.3050088717901005	0.18475131069621425
-0.1837821644770706	-0.24949111958512935	1.4763586038924086	1.033739973251945	1.6327919982200458	2.720295096198587	1.1999009391948783	0.7639967783046504	0.2161978651585557	1.498424164055574	-0.6093973412821014	1.0876933386294674	0.8565597533720956	0.39868912160487346	0.8884452657698724	-0.5683298020980849	-0.19562552731524915	1.0962859053330676	0.7949328493149185	-0.5919380890557916	0.7977104477093795	0.7060387952080353	-0.4880303416275744	-1.472577259905658	-1.0680433134973646	0.31479339929222433	-1.2274912814781123	0.024896831486346194	-0.2682858764472008	-1.1000614292650022	-0.7382140754025394	0.13429052253107768	2.4154470643695563	0.015358807506712225	-1.5583696883845268	-0.5682233633181586	-0.5153603183364545	1.842512549212141	1.216359443979471	1.3304620041584037	1.3345524583338189	0.2404225715094063
-0.1623824714278684	-0.27943416247769776	1.48349441354059	1.073751203682122	1.697076285114949	2.6058084650613242	1.334382553882239	0.7731093856789671	0.28841195647901513	1.542279902007048	-0.6740222131318312	1.2115465052925756	0.7629514846330624	0.38856570975796934	0.8240526786768972	-0.3210347662219978	-0.24455960784855324	1.0813089761973396	0.7654578182960398	-0.5305488472100562	0.7290444078035558	0.6359816107352668	-0.5351243295375712	-1.485782129716553	-1.1225703263246847	0.34891164036248484	-1.2731094549112116	0.10461383553387522	-0.16160394028770655	-1.1403717495789256	-0.7234938351438016	0.18069846023376046	2.513649546982294	-0.047495083253659566	-1.5253559350491068	-0.639005641854552	-0.5093759003942011	1.8173111986712633	1.12097810059121	1.315316705803814	1.3740653380802879	0.3267334855417122
-0.12365079044684255	-0.33948355027212507	1.5035683637005295	1.1242152991264924	1.7011025876257453	2.4477062084104473	1.4038617231956207	0.7935515594574905	0.3218254718134864	1.5431537969191749	-0.7293322529010033	1.2983332123497775	0.7078866865439257	0.4529633700032429	0.7510711012273105	-0.0875631333680993	-0.29612430730583567	0.9717632223197924	0.7370162127066673	-0.48660196391755794	0.6609840401405508	0.5419393588301975	-0.539826184062091	-1.576611730273598	-1.1329054193827972	0.37153712970356023	-1.3395107526449324	0.2114724645096188	-0.0489038520924858	-1.1598656781121568	-0.7373859633778576	0.20323813830507625	2.614549784332156	-0.14739747040308315	-1.4983153506747242	-0.7078929601227048	-0.5838319103648946	1.7750805432250085	0.9446670380182937	1.3204094562040107	1.4246062539727613	0.3772867011865822
-0.11520025880358822	-0.41146083480316653	1.4658106820347379	1.2070352320758846	1.6864016035868161	2.25537129652365	1.3985265374134381	0.7699240110007561	0.36369507625263403	1.54515508297748	-0.7638554161430945	1.4524741657583948	0.6958637011427375	0.5027660497028628	0.7156204092104462	0.12098624431632943	-0.324983944062539	0.8257308968274344	0.7033349588869877	-0.45825404402321174	0.6160783320226326	0.4464692670799272	-0.5190241014893577	-1.6595530243265066	-1.1368119392717146	0.4358921503807737	-1.4056168435320355	0.30807754092995565	0.02075129548250375	-1.161611562867824	-0.7567199639348658	0.23548561481954805	2.7124011731411164	-0.24082443143394566	-1.4606880151789072	-0.7442160513064902	-0.6391810192603629	1.7696722716924143	0.7588957343008131	1.2311244126030183	1.4698276258188534	0.4520372532228486
-0.07016490779483765	-0.4400168212117981	1.3988211827105155	1.3078349543418692	1.7066962944903417	2.1113456753832183	1.3549858164597426	0.7700040199307254	0.4046380863178193	1.5732451340918576	-0.7658790317540971	1.6098569461458443	0.6496835244523413	0.511542014768694	0.6955816557307006	0.20515582494591622	-0.4058274753596942	0.6844624472210682	0.6660985300246803	-0.45531594755921867	0.5778068019923642	0.37204577119614	-0.5129642318762215	-1.7152226539510618	-1.1519591505529383	0.5285987518142558	-1.4289160298438461	0.44319326006273174	0.057583417115702654	-1.1177917866621148	-0.7537679589014756	0.22136255174863603	2.8203459567744167	-0.3982923224066401	-1.4104475058157628	-0.7918488616547315	-0.6607916450959641	1.780767782485641	0.5961125002877852	1.2031863605169026	1.4924821888451423	0.5422237798515154
-0.05827536152899136	-0.39755159250447564	1.277943559018498	1.3789058215165877	1.7386576504138371	1.9585028824538226	1.238093067439627	0.727763584005381	0.43012340756927064	1.5909631866613898	-0.7900592819097273	1.7933437500591243	0.6151154772818895	0.52288561122686	0.6879601136455092	0.2139714774312973	-0.46509573335567866	0.5877327457936087	0.6362862075547938	-0.47419022431820024	0.5217857286294703	0.2854109600973482	-0.4852084466841089	-1.676712234441284	-1.1400027815695464	0.5893719864508312	-1.4016079907848469	0.5275952576221252	0.09902282357790167	-1.038167625389501	-0.7534480097243055	0.2098939868348157	2.8767999267030957	-0.571650449492293	-1.388487108902527	-0.8402001109137401	-0.6459049280144712	1.8004950186004087	0.4706627624388364	1.1549279524688205	1.5094009254304794	0.5691236526780519
-0.0696389810303099	-0.3779413975669401	1.1763012331948	1.4657466573321472	1.7351428592013405	1.8709825253266419	1.0667383704502837	0.7280741761971374	0.4297034096379644	1.553745936930433	-0.7444493236799468	1.994685362851833	0.5475465551224525	0.5034714139318363	0.6516302498042722	0.22363306360436092	-0.5355328547531422	0.5143880019485576	0.6313181028881882	-0.5335557847166149	0.5062948243648652	0.2658440193994552	-0.47228942046199734	-1.6163774979818655	-1.0719419471803637	0.6340408741965928	-1.3731045045717358	0.5561593017671329	0.09822535109469469	-0.960643471636744	-0.7120019790547587	0.17156915967047734	2.911040773142843	-0.7334135476467228	-1.367618386913992	-0.8777457905033123	-0.6641208907971845	1.7350922078640116	0.34110978252931234	1.0867765488435763	1.4724855219861723	0.5981204674651129
-0.0720401130237309	-0.31867300099768114	1.0812559020233514	1.539857267962644	1.743722518552513	1.8051067560432004	0.894595844479339	0.7429545432265507	0.44964855960899	1.4751456493555979	-0.7067871985329744	2.124507440365047	0.38901166816821314	0.5209565165421541	0.5859643776096708	0.1771370355144552	-0.6086475152900785	0.41798682372021717	0.612418150892075	-0.5868856028029795	0.5207804308223205	0.2652828573991181	-0.5198886527517484	-1.5091680448260198	-1.0506431429584842	0.7195195084713413	-1.3285102771723323	0.5499373432443561	0.054118046357252536	-0.8255102834580146	-0.6863530764614028	0.11253080999792493	2.949784011192047	-0.9016191365873067	-1.305877233762845	-0.9034910592228034	-0.6827758255430998	1.6288939947031504	0.3914168120486373	1.0827333923050797	1.4225431926295127	0.6125214139598443
-0.09077943627055067	-0.2513663991813586	0.9633489155654665	1.611760239618365	1.712448624798035	1.76513339033315	0.7109925556559584	0.7505978420486497	0.43480136605656866	1.4059892083247898	-0.6929794080576296	2.234270640546658	0.27165584422818456	0.5156684459782374	0.48693873342884963	0.08444367795117477	-0.7053840348435086	0.3312800211733461	0.6040208936681875	-0.6511268009230274	0.5253206759448179	0.30163038513994483	-0.5257710601065226	-1.4196383436576805	-1.0299926165722746	0.827260484414132	-1.3002080939136769	0.5867180788158288	-0.04558057996217648	-0.749452537782445	-0.6773863725981901	0.06432818811351784	2.9535915756510502	-1.0226973541777886	-1.2879566750978382	-0.8928594056009306	-0.6994509386687249	1.4970625172161	0.425170767140943	1.1020941903815515	1.3966765308243598	0.5129463633558233
-0.09967672624565552	-0.1826639922571424	0.8610647506687041	1.6526314704667886	1.6449951560870812	1.7746214154888957	0.5610983405763369	0.7329365148927093	0.4046612051141298	1.3223523508365522	-0.6599789227594253	2.256789710856093	0.16582604425741818	0.5188626255003974	0.427704210989772	0.02242201851339477	-0.7241089050533834	0.2589947270106139	0.5490694115197062	-0.7057342376502056	0.6410546016934673	0.33050923578321617	-0.5739721655882947	-1.3151972424263234	-1.013117897533117	0.9133639537593613	-1.2867359780315692	0.5840181084790037	-0.13188314673473317	-0.6617939605617839	-0.6922302741953431	-0.06715015522447183	2.931468985784476	-1.1647980996110412	-1.2802419868344843	-0.8878732946301657	-0.759239130936713	1.3713337490039559	0.4773739074874401	1.1386059377685094	1.3633338942169635	0.47649879396059236
-0.10714836350369443	-0.10547169907518321	0.7663265882101008	1.622447217929416	1.5774529371370938	1.7830913573095852	0.4845859075295745	0.6708145011671658	0.3876467310798404	1.2362210014591954	-0.635285193937602	2.25181664871257	0.014945062528508335	0.49214274625535676	0.34779862935721517	-0.07516290795475537	-0.7594885996500635	0.16198114309367898	0.4560850685046218	-0.7765000095595068	0.7160654356575985	0.3988612199480074	-0.60308375112496	-1.160047550887581	-1.0055016547062294	0.9632670965019384	-1.2794693912147372	0.5509466342713035	-0.2308855221449861	-0.6179268294707587	-0.7156253822461045	-0.12534833837623427	2.9308610120278296	-1.2632718927183462	-1.231094583815189	-0.8078707740150399	-0.8708582334650273	1.3146702092421538	0.524306815514094	1.0959364400638305	1.35916893791451	0.42871724957562674
-0.14109206186220424	0.0085282834774135	0.7221992255725984	1.550453556507127	1.5318704856651668	1.7621320371005644	0.4090469131402683	0.6077943931616683	0.381962244446973	1.164347570002608	-0.6442026469050179	2.151601276336342	-0.07231802252663184	0.45588941121357934	0.2653243057626117	-0.18277843468631663	-0.782391838523982	0.09091996551109802	0.41728136326103993	-0.8144991922871967	0.7956047031511926	0.4550107005748247	-0.6128698098193385	-1.0433671599634855	-0.9959469554532149	0.9812358583519009	-1.2373593997169636	0.47585068322789975	-0.3653865979690297	-0.5869164860083196	-0.7244223059178025	-0.1801070647202252	2.9353369059917185	-1.3713470246475148	-1.2633335659780642	-0.7252373590946926	-0.9587463340482687	1.3477035414525367	0.6189837970198955	1.0290835532933236	1.2903966622437195	0.3742866486465815
-0.16547469726889158	0.08492516648413469	0.6825427068629443	1.4763068172814355	1.5465753202435677	1.7702981046087083	0.40921581134631646	0.5083214096489154	0.4154651962608059	1.1091903473147648	-0.641066062773562	2.069701091971182	-0.18367586219097867	0.3708986768560044	0.1918736827028126	-0.26291684752324807	-0.7368051449434623	0.06092575111172881	0.3937224106096104	-0.8522958854941394	0.8440676693713025	0.4513508081527339	-0.6006458362554414	-0.9428959953848819	-1.0372493000836394	0.9911354606533479	-1.1681466082059342	0.4157519321319586	-0.5150951864287328	-0.6066535305712115	-0.742980658966792	-0.20683221197236162	3.016117186643391	-1.422355191639461	-1.2688505229860754	-0.6818240833289978	-1.0585876921273916	1.3588530963097518	0.822867482341119	0.9864235154474843	1.2009832967789844	0.31280407400562804
-0.16725614223634067	0.17634765257097834	0.6876172841607026	1.3861514462459277	1.5933140135862398	1.7996733516059051	0.4900006377678259	0.41130130311319635	0.4934002684075053	1.057777308476894	-0.6983812126554996	1.9253920952751096	-0.318658828581302	0.27598682496090976	0.12310068486620751	-0.3714243004536665	-0.6814220042646799	0.0823334900253471	0.3070279989852787	-0.8596887881951675	0.8626249944275584	0.44491690149558166	-0.6485441673748523	-0.8598879088696018	-1.0894720140417342	0.9435880622404428	-1.0918516638698639	0.3842061904995857	-0.5473050257315555	-0.6898136804930226	-0.7302941364977042	-0.23450272973966238	3.084954389600925	-1.4287456119036164	-1.313884898673769	-0.6261336803842762	-1.1390303921980698	1.3957788895051952	0.9713803054150147	0.960014678501502	1.1225099103973015	0.2879775811640819
-0.18092620207631005	0.24506320568750173	0.7386693425478573	1.293655133373763	1.5903213930922864	1.8028338209157517	0.5807452267227612	0.2709330302632167	0.5579164502876383	1.0062899996897483	-0.7719596555499861	1.7636067519840064	-0.4288829471917852	0.22381254471584358	0.08151888566081125	-0.43343724153081115	-0.5758830053359654	0.09449301717497482	0.29610687124867985	-0.8363641801734232	0.870818302795748	0.4037342667894401	-0.6695938017872246	-0.8039011351791089	-1.1376685350829132	0.8661973482848083	-0.9841692030039202	0.3557798887102184	-0.55866466966901	-0.8102748847965406	-0.6784717916124561	-0.22765743838473512	3.096987264871711	-1.4303641615371632	-1.3207925540664156	-0.590045582907615	-1.2638010035605654	1.3859906076524418	1.1045068661370245	0.9659648010058944	1.068137931276444	0.21802480869765795
-0.20335912078805504	0.24304865425595387	0.8074568056822775	1.2977647960402519	1.6361691091675454	1.869769115836973	0.6892464517794421	0.16989800547617867	0.6558004059358081	0.9623559892168834	-0.8255855194055627	1.5817959646152266	-0.5112395567198457	0.1505436992455491	0.04911219136160794	-0.4675664645898069	-0.5152219577852997	0.0840855944540647	0.3138334868584275	-0.8314920366097829	0.8770666355109411	0.3844760163926449	-0.6863668596574766	-0.8117485973717233	-1.2401006610177805	0.8024487568409757	-0.9174417719920319	0.37905799085588754	-0.5488155577315943	-0.9432086648105427	-0.6530789421102516	-0.22703546201740926	3.1620713707527988	-1.3817343665444768	-1.3740249783905132	-0.5776380186929158	-1.3174032315552804	1.3740643643273267	1.244247481154758	1.0192534085508274	1.0157516923885992	0.20057557778197327
-0.25514924665856714	0.2677207040697688	0.8887844812044102	1.3024740535343373	1.7147548631523346	1.9216251885331324	0.8210185670831235	0.046428415433494644	0.7612296326627536	0.9192340561534552	-0.9106313013637195	1.3278010512303016	-0.5428606599938015	0.08995520771692758	0.0677785540308615	-0.4936002475636901	-0.40589822610569043	0.10571028374256777	0.3179589102264407	-0.8417380725646579	0.9267776933950177	0.3116475313331743	-0.7395029521058876	-0.8971349005582576	-1.3568539724807578	0.7307521902857331	-0.8534920968321245	0.37832632687682005	-0.4898354096787532	-1.036942465915137	-0.592549807756994	-0.21217832277141607	3.223130042644656	-1.3276874918832218	-1.379878113520681	-0.5606273728979191	-1.3726411680796775	1.362239428193677	1.3472956423769444	1.1641346860785249	0.9373496750604655	0.18549591344027944
-0.3006083816304702	0.3061538023573239	0.9596303942839473	1.3431298181027773	1.7665328795913364	1.9710297071609908	0.899525734909026	-0.055604138763444076	0.8275554615980946	0.8520962011871008	-1.0208257995901993	1.1215339998679905	-0.5168743604750659	0.015197418153712528	0.09760932107581685	-0.5233330161547366	-0.2790810329244362	0.10288477579103299	0.36837953510454147	-0.8183209441433394	0.9473961414357751	0.2999179143024008	-0.7771045469598781	-1.012389310165961	-1.4586240799084371	0.6581976987615263	-0.7697781827164927	0.37266284584240655	-0.4214384029565547	-1.236616602432002	-0.5052030085657134	-0.23455825669625213	3.24375698762805	-1.2397342713939725	-1.4143961639090028	-0.5274425346795386	-1.3713177475816676	1.335096492101778	1.3946680495888675	1.2723407987666344	0.9200593521324107	0.13692123898232614
-0.3460352283004187	0.33607122095739306	1.0270755897662047	1.4018141898779866	1.8393343719655	2.0497567811987727	0.9871726677477545	-0.13111797204771292	0.8992309062989653	0.7950858765553137	-1.076907441884959	0.9024436830885383	-0.4959255158279401	-0.04165924030263358	0.14069746546774736	-0.5244550312625218	-0.10478341539673774	0.11376357198192347	0.48177801559113426	-0.7907722056131167	0.9601670983044043	0.33877684679838654	-0.8250623321768398	-1.1404906629884106	-1.5168122418127066	0.5812516657738473	-0.690352358910012	0.3158355547945706	-0.31662035719281373	-1.3848048250371314	-0.4279072424149555	-0.26718094936657516	3.3153470015418316	-1.1582895752578823	-1.3935962994050288	-0.48755882298626607	-1.3910471307709538	1.3458950338148132	1.4433871288318973	1.3632188246786714	0.8908367934436614	0.16391262681728436
-0.4310416032956958	0.3891684760341806	1.0760498847822002	1.5384213497664767	1.932181209333525	2.150710210115673	1.0661483036706862	-0.16521654307790928	0.9421625304436546	0.7349413600641258	-1.1531601575209414	0.7270551980439312	-0.5353763287427016	-0.06662418017885724	0.1563839848139964	-0.5557229894436121	0.03488757081925553	0.08316436306235772	0.6087757726682189	-0.7302336931570547	0.9000985857283916	0.4412109282522959	-0.8181179032091993	-1.3081777047251506	-1.5746369218507796	0.5248790994621162	-0.5741746884465522	0.2653832180617405	-0.2616699668566568	-1.481607420287785	-0.3764983969048938	-0.26831547907450004	3.420494075430559	-1.1039710030125633	-1.4141261098831914	-0.4650511878307875	-1.3177425701445142	1.3633624211234436	1.476284196422876	1.4173095896415129	0.8554555928727465	0.11506916856946321
-0.5235665888190664	0.45602081749684914	1.1079189368547389	1.7421367458912496	2.0473715063505824	2.2457394262072436	1.0460132119388805	-0.17147997445548846	0.9642531027728547	0.7112106570029275	-1.19325696714665	0.5622858562130781	-0.5371647272661538	-0.12251833597688852	0.21862298586362655	-0.6243213252733089	0.19820061026554248	0.03557701918320218	0.7211485587463928	-0.6357593849538985	0.878638233584128	0.5586647973703431	-0.8210311634136154	-1.4442379320387029	-1.6203079192113112	0.5058653119850651	-0.48499129433654414	0.2470575982798454	-0.18418908298844405	-1.5630734380338436	-0.2795295092644835	-0.29969934212088467	3.5045011804758643	-1.0194119660467185	-1.403595906041649	-0.4512279676932148	-1.212158147766561	1.314389778866111	1.5295228725745613	1.462135999514346	0.7960815714458964	0.09302875007631388
-0.5842473607256276	0.4654324594512588	1.103876150525544	1.9816632717478697	2.164954819733439	2.3791519911443486	0.9991367960034324	-0.17399834888327959	0.9873611032170256	0.6496379783075094	-1.222986007425728	0.48456294729629523	-0.5623198810502688	-0.14770107870269428	0.26399143405922787	-0.6799204590434389	0.3887869448512241	0.015046033070954756	0.8295519786167462	-0.5916765666552681	0.8397669371075578	0.6774263377920959	-0.8433680353490015	-1.5330267173960286	-1.6211050308334207	0.5004753932970718	-0.4060040635593234	0.21789446453635192	-0.09200816617139966	-1.6477239602816698	-0.24158940790929195	-0.33408965571219135	3.6345339598273583	-0.9224159285358224	-1.4187863127428688	-0.40944204922971916	-1.2083029049759728	1.2446860235292665	1.548609217565002	1.4764737991701853	0.7709008486346687	0.05306054881956821
-0.6798988473644036	0.5230156570877702	1.0254133808358832	2.2224274933495276	2.2137265979169434	2.486587121370305	0.8466019784535384	-0.18478746625918258	0.9536174259668551	0.6143550827344637	-1.2591421191083865	0.418700995846421	-0.6275058269177635	-0.13811083763026838	0.2458624285996167	-0.6741132727423339	0.5576460093323832	-0.054530594842008576	0.9934405947551156	-0.5460716563542661	0.7785349826176574	0.8182043217637618	-0.8800178086000582	-1.5666091094027725	-1.6606329497719714	0.4407586435690857	-0.3344374894579312	0.2298104834765735	0.03727861906653799	-1.6916158841726787	-0.18630069010370098	-0.3829179825485377	3.7059878052847472	-0.8256332347167389	-1.407728973241318	-0.40240103733982924	-1.1068228459502878	1.1739996223398914	1.5670129124097347	1.4650413345280904	0.7651249431577994	0.06530243541827674
-0.7822648726732752	0.5928541165970758	0.9765731580070313	2.4851787202235585	2.219699629877258	2.6028425062944884	0.6773524213325472	-0.2080808591054318	0.8592472073410787	0.5365700123645262	-1.2588860569892402	0.3834803528640398	-0.7181531439256301	-0.10232369054916542	0.22866340524494624	-0.6660892221319847	0.6360753720680911	-0.15184022019656992	1.1794334727238396	-0.4753721508447971	0.7468490719036749	0.9472074270980577	-0.887270374438026	-1.6058363294182911	-1.6890696805219847	0.378438760863462	-0.1921466647908287	0.28434026683706687	0.0331807868741867	-1.6691870043724784	-0.15450188444532098	-0.43686015477128565	3.794539992590704	-0.7755744966058081	-1.4031125220190641	-0.38694424861264465	-1.0680342918488313	1.1269670467038018	1.5440007878471658	1.4817717705896936	0.7417278595145917	0.04370149577912964
-0.8570439590709211	0.7053350352750554	0.9221906487978864	2.7541766045154263	2.2422262249401688	2.6745381516737874	0.5294123959505717	-0.16874067595152523	0.7468073317000521	0.4822954902474663	-1.2138930657500326	0.34391892324607193	-0.8106796424063388	-0.05623837584109639	0.15078099660227653	-0.6035027645487323	0.7261589754871444	-0.23301713891384387	1.3221728886422979	-0.39788686791084166	0.755560121766539	1.0633880319255582	-0.8618264663293352	-1.6354187041381487	-1.7270000995946462	0.34443886983280303	-0.11080677602075599	0.2934107222451616	-0.012363680791818132	-1.625184564504164	-0.10889848906963115	-0.47665351837136394	3.821463072579376	-0.6862792529534735	-1.445806651871655	-0.3802862661132217	-1.0121869566807074	1.127203972625475	1.4788212721084821	1.414417382595138	0.7025543644334357	0.03192937145125404
-0.91511322827825	0.8570025163792625	0.891601414836178	3.0213105516475465	2.1893742836510692	2.6599407558498718	0.38997488817887715	-0.13001840826755132	0.6871732015065303	0.43246849284731415	-1.1978497167792899	0.2915383133030834	-0.8901490910401311	0.004985355018616499	0.06245630545015849	-0.5177971730342594	0.8400634784157889	-0.25221976573044985	1.4180478125509055	-0.27288477563383146	0.72453500406287	1.2122130585016961	-0.8159732063170194	-1.6433095848635992	-1.7417114262405273	0.31451037025060236	-0.017187969327665597	0.28100520905507875	-0.017754681403123064	-1.581988368645604	-0.06759261377629369	-0.5022919220705133	3.827722405299145	-0.6338078752036651	-1.4455402834389701	-0.4027460225948921	-1.009677759435862	1.2139570366304016	1.3969069323440633	1.3762254870549737	0.6622424813389609	0.013423249288189831
-0.9347094333846308	0.9655831302056171	0.9026634633633279	3.2709356025802037	2.0975656832063345	2.6055095562332484	0.236190669781222	-0.11669105894889253	0.6919383015641523	0.449706236762853	-1.1641988552689717	0.2620657281905302	-1.021729006256366	0.0731315681575401	-0.07381738026822378	-0.45938289325045156	0.928590009788804	-0.2752047518184072	1.5422029484316588	-0.07427885824395905	0.6364297068208894	1.353699919106087	-0.7347824324723563	-1.6617068924617662	-1.761931352865055	0.2799881692255401	0.04410371961517418	0.3122742926348954	-0.10242181920375452	-1.5384856088592238	-0.06803985708173041	-0.5518561568746979	3.8343247353198784	-0.5811478218082213	-1.4456493202366487	-0.4306962983459891	-1.003975831587454	1.2993788671796078	1.3023769527489701	1.3097368370261722	0.6665273440793505	-0.05833589206117109
-0.9590864804313639	1.0596568425955497	0.8873920330933638	3.510136225199402	2.0507506364834147	2.570412865662408	0.08735258867922994	-0.15963442479806006	0.6862702301979264	0.49308749202641433	-1.1290245131908263	0.21813325000456266	-1.1497888744272005	0.137596159452464	-0.2131432754667834	-0.41250275188040275	0.9625406751380459	-0.17600354152989825	1.6268521560560232	0.10913170164646424	0.5384361376102837	1.4382208493339002	-0.6259177718437152	-1.675539522179283	-1.774802369060763	0.22069323260729515	0.11571977600704689	0.38291662251918046	-0.22719209071813853	-1.488471074331613	-0.08728801833014876	-0.6089386009668224	3.78819675065997	-0.5505758511275243	-1.4728482755808099	-0.4805744890940204	-1.0406164540979368	1.3685425209233988	1.1516626121328184	1.2220981306271341	0.622492199206867	-0.053976557277438754
-0.9797565820421721	1.1338006906563782	0.8618078162967423	3.6797681377057407	2.0334673491932143	2.459903905623201	0.009155097289549911	-0.19625005928549757	0.6620854285163098	0.5665715140297027	-1.1079898967515862	0.24209984583098168	-1.2767587442594315	0.21700728753720333	-0.30890679698811174	-0.38317999894529836	0.9214031230809606	-0.08147217792833798	1.6551476932381128	0.25346200471646124	0.4654175256712868	1.4714599696805226	-0.5481481178661062	-1.5824353602625783	-1.8016949184480389	0.16390088137723968	0.19493586237774044	0.4564810995251702	-0.39251834958492793	-1.4479415385021521	-0.08759797733522712	-0.6182697414559567	3.6743569769334643	-0.499371037918418	-1.5364892082246564	-0.6121390287141061	-1.0615814901238594	1.4030357887644693	0.9795789057791493	1.1752478901377104	0.5727760232813451	-0.0914327121771065
-0.9668909666175312	1.1519406600985642	0.8633658307730961	3.808146508900188	1.9575455111133675	2.3722107824660985	-0.03789729143361531	-0.31038752532659636	0.6783966896670002	0.6519615870510627	-1.0350278389453156	0.2505632053063912	-1.3969540050100426	0.23345891883563272	-0.36817314000693874	-0.3538117589112298	0.8468020177697305	0.056098330246704374	1.7236814847803619	0.37117091265748225	0.37511264732645666	1.43890694156059	-0.49877228385974426	-1.5378118172670954	-1.8287776058454512	0.12657947196939942	0.22181767898009935	0.5542089580777873	-0.4734990768856148	-1.414901467778319	-0.03468733064118551	-0.6318891796987103	3.5245297202968437	-0.41832312497789853	-1.5576912641677378	-0.717158845329384	-1.1152155506028643	1.40384197430619	0.8344188844662691	1.1252332946901313	0.5355009623306728	-0.11555973195186234
-0.9491062594365726	1.144941338089788	0.8455420956986288	3.913030384713577	1.885771455368856	2.2842549708175373	-0.05536734663577271	-0.43465277801517077	0.6900746395360198	0.744686404607229	-1.0172903228978325	0.25868213776490434	-1.518935021066607	0.2750421498768396	-0.3810568821594345	-0.3407531709169042	0.7545782289791555	0.1996634314597422	1.8206626972818274	0.4288236613281236	0.27790651765147734	1.334739709220602	-0.4622984885173051	-1.5706667068720206	-1.75378448523434	0.0750198038878126	0.24698448437830023	0.6292230389040663	-0.5723117562532908	-1.378914941673385	-0.040853229700233855	-0.626536580807888	3.3051468800895085	-0.37441027930546533	-1.5637690138564113	-0.8320554132930098	-1.1486979481208182	1.4095516991522907	0.763438405163926	1.0944215691586323	0.5040049404941902	-0.15530782447164565
-0.9767668715598539	1.1059966419227902	0.8515682997764987	3.9657240573480754	1.805002633335049	2.168145323888488	-0.015079684793922687	-0.5520276035407312	0.6541833385993352	0.8192764707054078	-0.9667954950357208	0.27867688990047224	-1.6682483007524778	0.3380750482319078	-0.40459589941163776	-0.3428285198071487	0.5699137194858943	0.2896085208779865	1.9022543886900602	0.4475552293185482	0.2219628758429196	1.2129050900342282	-0.4218678644166312	-1.5703581023562563	-1.7486951753877436	0.05613886294850838	0.20797500821814202	0.7189477871014797	-0.7062506184466383	-1.3593005864163257	0.004441800410442251	-0.6268474301298419	3.0778846705541962	-0.33507067994843787	-1.5302549484110965	-0.9426811854366773	-1.1528163453884839	1.3971734046947104	0.7067815791109313	1.0829784219548544	0.47413336657750715	-0.22417748468343274
-1.0123489839174433	1.0699670261598575	0.8983419462701313	3.9715792206466345	1.7188684132526137	2.0644702144443885	0.11826696486293216	-0.6051249754483867	0.6435276827021787	0.8373244241633957	-0.9722681964095706	0.2879612830153513	-1.7220603111930537	0.3233770311399825	-0.3556517418754619	-0.3882372798787558	0.3976634346927392	0.37215394078972874	1.9084296273042471	0.4547915079200645	0.18123584686072353	1.074137868295888	-0.3916695463780165	-1.617608655364591	-1.6552152496202837	0.09544541540953391	0.17920049400489874	0.7655370822535227	-0.7582655137743781	-1.294626330570617	0.04011755455445409	-0.6571373051783326	2.836862822511906	-0.2904063897372951	-1.4924021208346019	-1.0113097000626223	-1.1143541355101534	1.4312195579250946	0.599789668446683	1.097046564151547	0.4761564724997232	-0.30149843405066923
-1.0738790623511834	0.9927706736840374	0.9157439481973724	3.9479077650754393	1.6552279177741878	1.9842217785463805	0.23791809832880384	-0.6187148593890056	0.6306265991670836	0.8736746900900798	-0.9420149925330868	0.29255287280659836	-1.7240871839662237	0.28037447879145355	-0.27462268848367993	-0.4675730981250732	0.23795405918152537	0.4740017487926771	1.94057083435675	0.3947364336776932	0.1167852332689514	0.9804637509512594	-0.3743230582841841	-1.6746617058464726	-1.5164482079708168	0.16405624083970405	0.07353556107355164	0.7410381119183407	-0.7791325408679095	-1.2132645190661346	0.023723828635218557	-0.6892335642461604	2.6059814762194087	-0.2327412246802978	-1.418411318267565	-1.09818180103504	-1.099036822262585	1.4107554442206793	0.5115773498766587	1.111311709517389	0.514683418469891	-0.41649860153422685
-1.1540839898811	0.8916921423248917	0.924922175836284	3.901316794888506	1.5849837001447316	1.896019180267785	0.29827516530342285	-0.6536630074383876	0.6456728771695338	0.8787559553921176	-0.9460092505749934	0.2694766711837429	-1.7042310174173771	0.20627994331885838	-0.19882042193335217	-0.5957936489221839	0.08140303154435256	0.5022903059452705	1.9361374700514176	0.28688011337143143	0.029252142089525934	0.931667233359884	-0.39459092102770366	-1.6663073829093418	-1.3856998464053922	0.20543976272027412	-0.017392083775899292	0.7199405129226577	-0.8233032651525344	-1.1537756295359967	-0.0027606156239993766	-0.7725388011991757	2.476512802300234	-0.2117404559159949	-1.332439475199467	-1.1568536219379884	-1.0630017966155747	1.3520957052452025	0.5043894909954394	1.1420972434669323	0.5914419573667616	-0.493025534484569
-1.2564819309345956	0.7410775828502413	0.8984848029083159	3.7999040612662847	1.5475667871996215	1.7859436741931998	0.3369057104274315	-0.6552516653874891	0.6123926231736065	0.870917807362205	-0.9307790599843786	0.26339370026155967	-1.6617028050327982	0.120747766275178	-0.06675680420990765	-0.7163549935485543	-0.07297633096092923	0.5161630867892815	1.9442899344128897	0.16643201237764416	-0.014837253709793604	0.8878387403025163	-0.4520387903121799	-1.6356970886685995	-1.2313498908738965	0.2453398653991891	-0.10232000090457319	0.650747589104514	-0.888249536396402	-1.0651483804116004	-0.0551712791070332	-0.8378066466826339	2.3274797389849478	-0.14456773715608756	-1.245606042275742	-1.183772151089062	-1.0264954244703728	1.2406832231453087	0.471558886086514	1.1514459007003395	0.6419415426226133	-0.496435742667641
-1.344658147881363	0.5907323744370053	0.8427792820583381	3.7002954265266608	1.5785833522187027	1.710931926447408	0.35267794925956186	-0.6655397196035806	0.520247006843873	0.7787986990444451	-0.937109706154259	0.22796799640501603	-1.583345310495864	0.037497290972668414	0.10304602109658803	-0.8156842870854575	-0.21200037383722817	0.48863800736108426	1.870299273472596	-0.03126555879628092	-0.08261676793842536	0.8340946785421088	-0.5427962218222959	-1.5858274885720127	-1.136847518215612	0.2882232855366695	-0.15418587580960785	0.6024825912233737	-0.8799686960686367	-0.9705800370885302	-0.13291768112020202	-0.8613653333379687	2.2433578108088463	-0.12418035332300288	-1.2166937404475138	-1.2023708108565692	-0.982303367419882	1.1342535088119823	0.5477383677101376	1.1512399074476545	0.6636663023012661	-0.44893214095958445
-1.4250567959090734	0.4281563867670754	0.7950566940265411	3.57888749671003	1.5534787740219778	1.610850740277775	0.3779361082240315	-0.6490895930317049	0.47862181773283996	0.7317764818184969	-0.9043677660930186	0.22529462611999396	-1.4770928393398268	-0.031865224466052375	0.26221204776903645	-0.868023512096482	-0.3444413870053867	0.4123405266470252	1.803980111599539	-0.21713490249547918	-0.0798836965501903	0.777115743133771	-0.6734496287917227	-1.5305451591249508	-1.0618183430219745	0.35478928838123835	-0.18800645905436436	0.554222471277875	-0.7921260338760645	-0.8162027285501849	-0.1746574990206491	-0.8629454023166107	2.1972099529147617	-0.10134844756494521	-1.1551422192156173	-1.2018361225317693	-0.9228438954876786	1.0868415397781364	0.5620926142844067	1.1472898693835825	0.7354477351047144	-0.42294527621948824
-1.4454510498632804	0.25643286494957945	0.7778333843512297	3.4816563566218903	1.5014772384624484	1.5925734485350485	0.37454624215978943	-0.6637225214636805	0.39935407886455604	0.6357491197724023	-0.9086253851155341	0.1852430338237621	-1.400194516579051	-0.08723909876366806	0.4070644591408854	-0.807021521793818	-0.342294046301002	0.30712488107513125	1.7466214084158243	-0.32764255310623647	-0.09149252390415849	0.6701324606096091	-0.7496311227869716	-1.5531501172689308	-0.9870285138843318	0.37639251854386924	-0.22113878862243613	0.5191220988415788	-0.6999368707453149	-0.6710528667697983	-0.2284268903608948	-0.9098182726572048	2.147543796525793	-0.07898401291779901	-1.073937437558347	-1.1415354329133511	-0.915782088662638	1.065552111510104	0.598675273689227	1.0656797315292434	0.7754595368863934	-0.3442740557715774
-1.4519319950873126	0.09360160689381626	0.7229052587109573	3.393116124923483	1.5190014192585948	1.5048885327902937	0.3889358402077296	-0.6227708660679736	0.33470577703947196	0.550773090599994	-0.9694956824977098	0.10687665302156295	-1.2493229505511847	-0.128708914545955	0.5623463221432513	-0.6918061748262752	-0.32132348814558054	0.2231852408985906	1.6609254342193673	-0.42989448919575823	-0.07407764237417373	0.5920234206465995	-0.8477092258711177	-1.525581305325811	-0.943732949792494	0.41654376202486904	-0.23905756306273496	0.45905493567482114	-0.5874726425357529	-0.6228714698080806	-0.33948404759065354	-0.8591956161796686	2.1436221449817046	-0.047475936428196204	-1.0438125370052531	-1.1192767766962142	-0.8771164241378084	1.0592488241675029	0.6625977627256358	1.029231963677375	0.7902956902478518	-0.27142988175578076
-1.4297707327622038	-0.0654915742981117	0.7004765103581381	3.3063338407409097	1.5004564698401737	1.4254615562756512	0.4096108533114148	-0.5819735192838336	0.2875418809677457	0.4657698884102162	-1.0326335465164063	0.051947241227594254	-1.0923009706449716	-0.13147746849762254	0.6433132740810056	-0.5780833732934981	-0.2660472761684253	0.12662119066476551	1.6252642180077697	-0.48723546089179415	-0.029426539706107722	0.549474950400221	-0.9166189611505884	-1.4059271052933853	-0.9824962649540279	0.45101084694820076	-0.21902229610687796	0.3304927230769599	-0.496490955522933	-0.5729797520557106	-0.40813867816096117	-0.8000314164356611	2.152060173003744	-0.06583908599097213	-1.0502528838346992	-1.1133064691186092	-0.839852807163972	1.1450661867433602	0.6104056697954581	0.9996247935047535	0.8442746018494429	-0.16604211394614518
-1.3809188734159918	-0.18824153390574427	0.6897586674500293	3.2671242921837056	1.4725189652303965	1.3876278988721131	0.4306329430137376	-0.5714590814518756	0.2390543756223184	0.3974305502405019	-1.1356229899533874	-0.022010234027923643	-0.9673270284520143	-0.1590463316137522	0.7164318339940625	-0.46977454736189017	-0.195975823766191	0.10642500408487413	1.585610237276739	-0.43698333885037643	-0.029349764351384228	0.5314558132853752	-0.9694806892195287	-1.3735984483064412	-0.9766784998662512	0.45330270324827	-0.1763505681523977	0.19561061751060238	-0.32985176020480184	-0.5079813160099059	-0.47401387293450536	-0.7342330069524894	2.122793523473709	-0.10824572636279792	-1.07113554660102	-1.1471001687856457	-0.8264027991768982	1.206446512037109	0.5667176819457734	0.9726163173433624	0.9185535250557493	0.0007475712088853337
-1.280261985906058	-0.33767006073963934	0.6585901499529807	3.2624010028094226	1.4582400848415555	1.364551681833274	0.3896094652281145	-0.5545169152837188	0.24670254667913888	0.37857981423499243	-1.208072231258216	-0.09999991021036024	-0.9272518315327298	-0.1214848646650007	0.7552134221814917	-0.3711027951111262	-0.12175532783459775	0.12909275742556828	1.5353243921468105	-0.39746931603067576	-0.023771411441085973	0.5634993411256218	-1.0441083753265081	-1.2933281868831557	-1.0339243335643882	0.42763239154393984	-0.1431749415801556	0.0640488700012584	-0.25560626742466724	-0.5101523494842662	-0.5123893172787004	-0.6249588872508209	2.1263039462794926	-0.1685002799366992	-1.0824122853165288	-1.2006644480489062	-0.930480617621472	1.2353580519896483	0.48345081056499406	0.914190446579463	0.9105556173075519	0.15205903271193721
-1.1454352887846002	-0.4529755713960298	0.6538908440503404	3.2473817630679433	1.435631539028825	1.3299497443380273	0.3752516552374693	-0.5917184571289432	0.2647939163558575	0.3702628696338862	-1.3044898901950712	-0.1764568168285439	-0.9037966259316675	-0.07601186812113576	0.7601112252871471	-0.26517092280650617	-0.023135579000317607	0.14877983147640578	1.4719108627127577	-0.27966439230606766	-0.02639292889510777	0.5578651927207748	-1.0774472334326641	-1.1927894678726711	-1.1000347735850524	0.3853410511855732	-0.07013458244069798	-0.00935516247294147	-0.1397279112041602	-0.5756875592099246	-0.47860032871550395	-0.49566214999702957	2.0945870005801135	-0.21659709386565767	-1.1039944763967227	-1.270680496993963	-0.9532492716632536	1.2675084316760759	0.4286335664225997	0.8946741786188414	0.9246829876444348	0.3697549938348846
-1.0223021324129031	-0.6073073911681831	0.6214997155788735	3.312007661800366	1.387620524137688	1.3288972052600088	0.3554028105920071	-0.5878553504024284	0.2805967046011877	0.37498977388453325	-1.4347048895114596	-0.23061777441872042	-0.8812272027108031	-0.020128738087664428	0.8299573978375656	-0.17126217522951154	0.10615733465665791	0.24775929150049691	1.4096077268385125	-0.17448999151199512	-0.017034866213804425	0.4959830531335777	-1.123721766039179	-1.1445119790392237	-1.1667514297191324	0.34886590464605505	-0.03615318175187894	-0.06984703563079173	-0.020506561061966504	-0.6311420419560759	-0.501352491555921	-0.400249093820858	2.030256237483442	-0.2390139481109282	-1.1131442052981235	-1.306811084852602	-0.9756445938540621	1.320943052214104	0.35253896281129865	0.8884555312642519	0.9212078642047669	0.4985610017414605
-0.8991943503000399	-0.7420273626862389	0.6237582072160043	3.4193361615259876	1.3260264025570492	1.3642385895707343	0.3356018888060651	-0.7097588130288516	0.3012371155208392	0.38852842959594697	-1.5275518751912205	-0.28327891193766075	-0.9285680198590814	0.08562635796403231	0.85240974229132	-0.0921026194916806	0.20859379607291978	0.32370715034540537	1.3740429773502254	-0.06052876418174746	0.022442758705198105	0.4408504226278098	-1.1727433352398149	-1.165608191562488	-1.2388969370883236	0.34275547095753167	-0.009619990377906073	-0.08416173328029104	0.05136626688726624	-0.7513154203348474	-0.522685704258328	-0.3168778768745161	1.9592177352598756	-0.2956105329695299	-1.1378876420008692	-1.3174272620166707	-0.9596091748085783	1.368356241816522	0.3398985803317511	0.9104758302949285	0.9233329894911355	0.571406283687141
-0.8231467372393583	-0.8560538152175553	0.608458643736827	3.528762450649978	1.2184335486214	1.339631792721676	0.37209397813258754	-0.7549271399359445	0.27373670606491396	0.442098410074436	-1.5956117317044356	-0.28976813452089845	-0.9661720946641703	0.20021749138095704	0.8798267643917193	-0.015632488480112262	0.2704271081654418	0.4256471926550505	1.3464021823965617	0.07350095728807272	0.04774450338409179	0.3740014873285023	-1.1791625588578014	-1.1939661567917597	-1.2896975150327443	0.2885620949127112	0.01215559122610504	-0.1323106362931536	0.14760128731351446	-0.900454054850921	-0.5130815922596252	-0.26375429147207197	1.823082327320321	-0.3555571432217069	-1.1019344321044755	-1.3245164165600842	-0.9559438725237352	1.3851946633591312	0.22232888436090917	0.9449288163756491	0.9508226529219399	0.653167697850418
-0.7430181932760748	-0.996072391469483	0.5840295314620592	3.689664762206571	1.106514331842986	1.3787805853613024	0.40102534312962906	-0.7829069971168806	0.2371179000530363	0.44455692328752916	-1.7464866224076545	-0.3065883400698203	-1.040022008082533	0.3044651635371616	0.8809517758564157	0.07044110630028702	0.41183580925712737	0.5021577444605371	1.3438256314746662	0.1316614009849989	0.014143802199312772	0.32944932057471454	-1.195467033430881	-1.276598592339067	-1.2818348561633202	0.27099694315453104	-0.04001954799443415	-0.17565485180038715	0.16566973132665125	-1.1185781773114702	-0.526521039722144	-0.23157806578686163	1.7447780897169376	-0.3909865663630245	-1.0988477136310204	-1.3140069182573326	-0.9301416651505459	1.406514944888285	0.191404404227498	1.0042920047038542	0.9054319472263563	0.6729431383506304
-0.7179734924471002	-1.0561568329577744	0.5771017838996015	3.8034055048598745	1.015862865467167	1.4035356132069954	0.4057455872491145	-0.833268696971577	0.2678215816555579	0.4772484024640005	-1.8321580497277457	-0.3207733386943111	-1.0570823326384367	0.3720346204848979	0.8697175714993278	0.07241158215680851	0.46955810788969127	0.5622995902350784	1.278274782582302	0.15557440682246332	-0.01638719719575116	0.29246731112693725	-1.235271780283663	-1.3203287226528686	-1.3035664915379834	0.27558217689823017	-0.10143550496223111	-0.23351039849792907	0.16632781798772264	-1.2460314610880385	-0.5517431539606633	-0.20572889364942099	1.6897498403289681	-0.4299996050049872	-1.1179823646756557	-1.2927801644400116	-0.9063523222143219	1.4040087107540438	0.1332027529132856	1.0789059655950681	0.8416376305916916	0.6788410184333312
-0.6776689986035614	-1.0883292738663564	0.5684533527302154	3.831335939085181	0.9162364489929914	1.4297186948937843	0.3278547224970033	-0.8951033754634444	0.22227318081306424	0.5018847675180249	-1.8409753251945375	-0.31809760335595627	-1.124294237724667	0.4543969782167549	0.851695318952425	0.05436173269905	0.5065087592119678	0.5815756281486458	1.2176942960883648	0.17359531211792012	-0.023327820502682447	0.27697038215977504	-1.2541330590724764	-1.2898896882671094	-1.3157850607199113	0.23642429086799685	-0.14319405973784147	-0.2651285181483395	0.1062962726442153	-1.351978807317785	-0.5238032324474114	-0.2754788346512428	1.6099782367185909	-0.463504804185847	-1.113449383860392	-1.270533558638063	-0.8896172864975567	1.3658119666284574	0.048409556239021774	1.1264125336648774	0.80681450795895	0.6809837548290624
-0.668496326668518	-1.0791352185197682	0.5723787966362384	3.8166402250864735	0.9247927468394443	1.474852014580231	0.24814514331368134	-0.9691091385986953	0.24082695550845026	0.5210278691801415	-1.8211877967395558	-0.3394921983082527	-1.1820955576720997	0.46943864199028484	0.7981022773618609	0.04753986820841014	0.5238369072122578	0.6080555012337874	1.09506935505411	0.1540996269453375	-0.07495957465407413	0.27154718151417917	-1.2608981267565267	-1.3616400322445494	-1.3255641322202176	0.15696304700056452	-0.21520822364858078	-0.18323971213332033	0.027045344512955836	-1.4809334257895121	-0.4963757862547859	-0.3937773700083002	1.5140967270439103	-0.4355910598339312	-1.1058500480649385	-1.2585964476841682	-0.9282423417719601	1.250566085500508	0.06722321713970245	1.1751683243590096	0.7141683042281086	0.6615881865550912
-0.6634568678480871	-0.9890553861618236	0.5504076612095548	3.7544626796696585	0.9335168577701477	1.4490745329524066	0.1382091167010701	-1.0050314342455595	0.3220949066443207	0.5340945771659837	-1.7913220144229456	-0.3328541386187099	-1.202336452445349	0.4543148129769173	0.7808272952039172	0.08416330052727963	0.5966728863640066	0.5636678714104849	0.982487899822676	0.0648189248411796	-0.09290466547138057	0.2636765772539734	-1.2858523738016712	-1.373094012821631	-1.3304012596399057	0.07466111823589568	-0.2721145445975743	-0.08245035570295728	-0.10211782308774549	-1.6148896251834093	-0.5257782982589745	-0.5326467253087468	1.4191023953451372	-0.37169098792652744	-1.0912011534508186	-1.2429889881349563	-0.9476297355213263	1.157793251889416	0.057893139505165316	1.2161865940503613	0.6273255164666742	0.6269063545608502
-0.7229024259262248	-0.8360635604354038	0.5507039343765394	3.7080003738991594	0.9557170491761703	1.3912729594551403	0.10855110299129178	-1.0873320088401994	0.3308513253018222	0.5241474738878285	-1.7512196115116492	-0.2558135475883291	-1.215142963033642	0.43401964156433637	0.7733853854237641	0.12870647901151316	0.6010447391798392	0.4815144733570917	0.8700118054096088	0.011298845561023663	-0.15648765193481548	0.2357418714360872	-1.221562783127442	-1.3665566576633075	-1.3267768345628141	0.013023417713039947	-0.35677143372611547	0.06957499100471948	-0.22470312974347756	-1.6746197505694298	-0.5748537149572919	-0.6371713018404355	1.2936198064115227	-0.3528135154189117	-1.1404201149803714	-1.259134179022194	-0.9260605728516392	1.057749145467927	0.09108171633968154	1.2531514107582207	0.5963787155618931	0.5931011979390519
-0.7487237535565368	-0.707581835611462	0.5086290858861655	3.644205199768492	0.9577207525225244	1.338846420304478	0.0705906753219663	-1.1649772191807484	0.3400328524634725	0.536588579851844	-1.7258933146964008	-0.21004981935731548	-1.2019503843411083	0.3833210537890587	0.8209249723050884	0.251501240197029	0.5962395534790641	0.39749851551598264	0.79364133093008	-0.09396634203985019	-0.1791396625763267	0.2254284716433917	-1.162250961678048	-1.3566291148151908	-1.3629658701481422	-0.04872613756640809	-0.4302425137122568	0.18445934022654745	-0.36249325164253476	-1.71666680970895	-0.633951014487244	-0.7352115092805301	1.196115610364076	-0.34939027130808914	-1.1424652395286068	-1.2345031790320802	-0.9377042674200554	0.9672854851951478	0.102629830076635	1.2186244061085412	0.5319707251947646	0.5337629107956676
-0.7823377386777811	-0.5796586823081135	0.47493093356308985	3.475517292491419	0.9705154377763832	1.2622707911728661	0.11188619752535704	-1.232245331461312	0.4078800029288862	0.5488156816266917	-1.6534917693192608	-0.128046217660074	-1.2137731186101401	0.36961872017743286	0.8279145166176397	0.3909919147043272	0.5514822981816618	0.2642312270012517	0.7238817962567459	-0.20136668085812418	-0.21460265826286218	0.24353331908566123	-1.0573093196190129	-1.4004049495703565	-1.4307398533392044	-0.09432190878927682	-0.4767018860835268	0.32224085118763074	-0.48563275682031365	-1.7875060215288159	-0.667785568781989	-0.7915413170006331	1.1144156405974757	-0.3512872673307864	-1.167029103454574	-1.2278645602211662	-1.0202606682087016	0.8776766297788692	0.06864566108295392	1.2019380967490207	0.4409510461137815	0.5023254741980532
-0.8320096898471923	-0.43663001280518143	0.4654127224947778	3.3014273444258357	0.9608248790046294	1.164012153248461	0.1558022874593369	-1.2034675415556102	0.44028728962450925	0.5853097110492003	-1.592128761165363	-0.08673642236611849	-1.1472148921739826	0.3020450185691621	0.8664408216378519	0.520607592732588	0.4402063151147245	0.16058822557332547	0.6244430768749172	-0.2953889553588142	-0.30224566287746896	0.21038482435405662	-0.8815042552832475	-1.3500821492306267	-1.5827187268146534	-0.1568896364859344	-0.5467727454953909	0.455168157004515	-0.5784843609740451	-1.7945359594162364	-0.6928896114909933	-0.8459100546665347	1.0737489752587648	-0.38387934154764436	-1.128563024797438	-1.2638456165114107	-1.1256806190384812	0.8604694609088245	0.030177488352343164	1.1392602897185125	0.3865108037633478	0.41575884994851126
-0.847175318996537	-0.2972245590635373	0.4839297181422902	3.162157903320647	0.952386093048748	1.0954861079252458	0.13707771868653207	-1.2245679247041075	0.4857536415291802	0.6110101376639139	-1.5588795928718686	-0.028660333988977875	-1.0859505309778952	0.23112414330853248	0.8894060419842479	0.6180034950339313	0.3519519827287039	0.038694480849793524	0.5784976185489168	-0.4506917727411485	-0.37312191431987296	0.18120359136209968	-0.7220145978742367	-1.3204240306228134	-1.6608679152549108	-0.14300388762124414	-0.6457002147387957	0.6069033192759364	-0.6635584967436569	-1.7332811724332722	-0.6411315552674409	-0.9022330965714527	1.006193890323875	-0.4192861329201822	-1.1240960075106332	-1.3003887425518006	-1.2214478349482272	0.8343254245742717	-0.0023705165197535683	1.043829375323212	0.3413907281343349	0.2970309858943113
-0.9067827532346658	-0.15099441751777032	0.5184438660280587	3.001839709567645	0.9610618280555083	0.9486927421558111	0.10777092525894019	-1.2699490715057855	0.5460118725508034	0.6638818472001484	-1.4721626475407583	0.013060980584817961	-1.0255371152862165	0.14689418670556903	0.9323397025938458	0.6622558719674252	0.18882354346182523	-0.05198735976681319	0.5224804185642601	-0.5432531826956685	-0.40685195244837963	0.12085494470292235	-0.5522029137074893	-1.2219831990147374	-1.7693514564141606	-0.17914777979774615	-0.6878400080706084	0.7150155117936032	-0.6865965393240565	-1.6913966367897895	-0.5937706395989125	-0.9573397630862347	0.9175870295425634	-0.46054512735126973	-1.0889275513794479	-1.351224760403568	-1.299333689289877	0.7283210580454327	-0.04653167233778447	1.0176613464845554	0.3560785868996386	0.21953313705558988
-0.9567287203204711	-0.05808817495604011	0.5317796255077165	2.931233246348184	0.9378102703257545	0.7984561258137177	0.04831447631080612	-1.2850853899284205	0.5876873576505393	0.7488858765881636	-1.4244136664100724	0.07760237225581115	-0.9703799263918846	0.09020695232154001	1.0093287741218029	0.643187301022446	-0.0007451780817547604	-0.13360318177252548	0.578541268030812	-0.6663736463730282	-0.4489117884645841	0.10439589939010932	-0.3791398910111483	-1.1631263264442286	-1.9048454583641306	-0.21407161342795927	-0.7083464813835423	0.8002058892216087	-0.6716977548012423	-1.745810777957189	-0.5210083139346745	-0.9748998957253241	0.8308374181809521	-0.5392030324216914	-1.0656066839198368	-1.4080082981722442	-1.339728347042343	0.6627009603356838	-0.05303779872158667	0.9732155575715273	0.3443840007543376	0.0982162181311724
-1.0446776462493461	0.03765902361247832	0.6147800212691071	2.9164256502482298	0.8820275050054356	0.6961256982901582	0.043945357353081096	-1.2932849148270082	0.6486172653453569	0.8020951808459227	-1.4391094800136328	0.1420424912680857	-0.9021411008556086	0.0028214011959601716	1.1159773974462568	0.5952287363477862	-0.1876582709917549	-0.21109731142386226	0.6682293910016583	-0.8135892044300007	-0.47266687065558505	0.02373490354928811	-0.19804220095248795	-1.2138132246466717	-1.9460949542579524	-0.24209837932895723	-0.7292814263481381	0.874175116233389	-0.6183512724808816	-1.772652011338043	-0.4956237846930975	-0.996685525171492	0.7101587493424462	-0.6418571866655618	-1.0215144807622196	-1.4309583840344404	-1.4049542731323719	0.6262327447359612	-0.08363825100697027	0.9069894990664947	0.34558318874858246	0.01821481706448419
-1.1185101265637303	0.11342233541609015	0.6633783514969163	2.9359444151614986	0.7524265874960414	0.5289007591849342	0.015089541754225699	-1.2274049557788607	0.6297848820014733	0.8068673141614875	-1.42165350187082	0.1986819172482081	-0.8346001943655125	-0.04653559950034915	1.3094285590934507	0.5011507388567281	-0.32100906096464066	-0.3023710612164633	0.7855555038654194	-0.9284248907737652	-0.4366237945111385	-0.07621050635458462	-0.05126563155323649	-1.2420219536856074	-2.006203756692032	-0.22546310263022273	-0.7458169458500015	0.9008336277789057	-0.5012148524759359	-1.7579076248387158	-0.4104773428775618	-0.9656286607683724	0.6575224276989997	-0.787664643477053	-0.9289614392205513	-1.4013855129681612	-1.4333911439241986	0.6190545809647887	-0.16611166843819472	0.8572919054192063	0.36984309810464794	-0.092609045652185
-1.1900727082042726	0.11241402373469551	0.7058449229058492	2.9775482406853753	0.6401271534237385	0.4097450337556361	0.016045204782112316	-1.1569485177175483	0.5981695837854352	0.8327116999533286	-1.4361450727634189	0.2617938491846048	-0.776261083193271	-0.07797973415633533	1.5205252586821243	0.35136841867918556	-0.49088512111664395	-0.3946523246128489	0.9204741367519155	-1.032049724449458	-0.4350581022344686	-0.16553078483046496	0.06887692994648979	-1.2667289454444595	-2.018366112434459	-0.17197944146664218	-0.7941409008943833	0.8476699959883952	-0.391813397658766	-1.7514085970383502	-0.3420920075033485	-0.9358522785928954	0.6063229188051154	-0.9409824847567145	-0.8136599422892763	-1.385554023669323	-1.4794710224829326	0.5660368049368628	-0.2693301736926693	0.7870501368368671	0.3999335321742855	-0.24545217590272542
-1.2307661736330968	0.09976238873008039	0.7247727119895642	3.0011390479085898	0.5177594977900282	0.27599447731878074	-0.01412693482907652	-1.0968027779091112	0.5362264444153786	0.8812754411204547	-1.4820379057683715	0.22623793301674772	-0.6749248723413488	-0.12988623843864683	1.7377361286991402	0.2060749802276262	-0.6424279096467759	-0.4667600807626333	1.0552456749893917	-1.1409202087879409	-0.33936530010703986	-0.22629234124801084	0.11916896116191393	-1.339814795439826	-2.0020411376976153	-0.11417771007363356	-0.8045766034969978	0.7353459037980803	-0.2588200100125577	-1.7599879255879933	-0.2532149834771687	-0.9504597031229668	0.5993516532325873	-1.038266178448529	-0.6872432267343952	-1.3438839612442979	-1.5209074571296965	0.5587547572183518	-0.34792719528455707	0.7351460150271037	0.3973647530675528	-0.3817777777942658
-1.2876935235767846	0.1769773463027644	0.736663838242517	3.0100276146771896	0.3782391867655703	0.15968477471375248	-0.035569219012338574	-0.9979056566551202	0.49065162617818237	0.8990010541039848	-1.4444765600899792	0.2094922696487666	-0.58349634448428	-0.15820019477107133	1.9132813882095803	0.019294401400442772	-0.8142837559441481	-0.5252928808184303	1.1688899335304674	-1.2652199753083528	-0.283106026284619	-0.27595364225049007	0.11346886965355563	-1.3418223173772121	-1.9514517433046628	0.0018482756891198715	-0.8170630096607807	0.6808928424550686	-0.14514064509083885	-1.7789349784907347	-0.18672372613818172	-0.9449783292012859	0.5477852476335265	-1.0940278023054826	-0.5947104428854469	-1.3456060924402735	-1.5924366160781125	0.5244162303484486	-0.3967808302765224	0.7040830562377212	0.3917785964383452	-0.535420102187359
-1.3496104717515387	0.29022403385393314	0.738902835376435	3.042063189667394	0.2519404590362801	0.06990594289375313	-0.11769078466756608	-0.9492283553261023	0.3438985692807087	0.9191062851568876	-1.409664602721152	0.18089850610381153	-0.5030740037614932	-0.1975453508991397	2.114174151695834	-0.17346608835085725	-0.9945366539126569	-0.5206485679226013	1.3346762758895356	-1.3471258217310114	-0.2415548105884675	-0.30539155565668885	0.09906172390965243	-1.2974222030626412	-1.8430388432900062	0.10506765239388763	-0.823170698742606	0.5889893708949983	0.009197285160318014	-1.7600911758090052	-0.1419738102071463	-0.8820893916090439	0.5070986280956112	-1.0932895063008201	-0.5205945467320326	-1.3469331339960555	-1.6356113256425897	0.5067170841917653	-0.4144664965157031	0.637047407568549	0.4143604399184717	-0.6329253181820188
-1.3883288772730302	0.3768803592516976	0.6932623786504776	2.972044941933481	0.13981220492237506	0.073933217540187	-0.15703199827277867	-0.8895706824759143	0.24909938255307723	0.8914516249427505	-1.3488481814710096	0.18787158634813325	-0.4577604857117888	-0.23222955917521312	2.280622831279141	-0.3741762067644788	-1.1390459786659004	-0.5215854901473996	1.5121613635576476	-1.4620168015924908	-0.16455733229591293	-0.3212459489141386	0.04238548088133011	-1.2833680530202805	-1.6597301424382782	0.18446277722115928	-0.7916268631587132	0.5236376948322092	0.13046162484238866	-1.7339930890806194	-0.11252893518581752	-0.8265270577822983	0.4152150243005983	-1.0597638861666403	-0.4826554045809373	-1.348320114475373	-1.6654033231857306	0.4153704103666026	-0.45778038677565275	0.5425117561950266	0.405627048330654	-0.719459812464924
-1.431726062654255	0.453401854123095	0.6064334020198735	2.885156835930146	0.007417838421068889	0.14484700430069927	-0.19121477768201198	-0.8712290126809631	0.1970392764714951	0.8612032979970493	-1.2802659371658578	0.13547431352939315	-0.3797222906306208	-0.25163086719617433	2.4241387783015056	-0.5393055582499338	-1.28138339133875	-0.5440210075783884	1.7098414518782872	-1.529644942226092	-0.0914979047409852	-0.32548252745321815	-0.008979617393949509	-1.259631329894674	-1.5457318943352636	0.2685225496270236	-0.734850433222231	0.4812573989586476	0.20145306057949605	-1.692378151236446	-0.1829679101004805	-0.7740958073160975	0.36195269578060446	-0.9736674597663424	-0.44772367405895785	-1.3657681591299913	-1.6830288813752916	0.32526127101645985	-0.5360299493058662	0.520263069143799	0.3872490009496806	-0.8066465081395668
-1.4309471073696034	0.5301588726070634	0.5054060319341563	2.7584031560071924	-0.0978684014978926	0.18919319210592572	-0.1905963522337205	-0.8349457744928825	0.1436685363466918	0.8191478280375802	-1.2120863442098586	0.11820329656458602	-0.29072844624651617	-0.28134038508975673	2.5832432167550836	-0.5938936148925308	-1.3557402028437804	-0.561886729095795	1.8354104752086395	-1.612568851425679	-0.04525217139331485	-0.3024481841635508	-0.05039768749142942	-1.268449857012993	-1.4372260510091666	0.3731427474380301	-0.725929563466831	0.46768058795206197	0.25480008237832324	-1.6211297626147918	-0.2669523865039742	-0.7309524433939163	0.29598511423353174	-0.9133005618595014	-0.4270106655794363	-1.389092583756349	-1.7420663705498114	0.27040548146177357	-0.5711928063472241	0.36506784266439263	0.32648227242694794	-0.8751933914451373
-1.4412906608646772	0.581579005054514	0.4061151477509046	2.583980918100907	-0.1680305556788124	0.24173755892010657	-0.10970113261305214	-0.792703579256409	0.11949710749230394	0.7033554624631001	-1.1168458637087282	0.09330492885152893	-0.216320046550209	-0.32306632990040424	2.6517495889274962	-0.6203146699728732	-1.4571477533239467	-0.5537191293738831	1.893382186790128	-1.6244785602127627	-0.04948437673147136	-0.31235745515436164	-0.11721792955255708	-1.2431195879249013	-1.2926501698363277	0.4473906773850175	-0.6821950908645285	0.45623886255955287	0.29002963698505646	-1.450225407897054	-0.4027195283525954	-0.6622124111024148	0.22680859420358343	-0.8224977166020586	-0.4530730741203996	-1.4098260164230403	-1.73963605281992	0.19680040788059822	-0.6082019182950076	0.28284599301288804	0.3735325203080321	-0.8920538684204431
-1.4315954462275227	0.5944296723112603	0.27147848565127736	2.3967551256157007	-0.22539842844293934	0.25565425248242274	-0.041403477888547986	-0.7261613246963116	0.14327310213646632	0.6512525580844193	-1.032699150990774	0.0787443221320024	-0.1575977601961044	-0.3148513588412142	2.6648314911742066	-0.6525346984058966	-1.522086566310953	-0.5176063585651192	1.8568541383910517	-1.6292615720970727	-0.04572566534808241	-0.30126786079328327	-0.191705662683611	-1.19431578409839	-1.2355343675185637	0.5163753491979401	-0.6607141538083792	0.4576907603279543	0.30892934024708907	-1.2859161291791044	-0.47150482217079065	-0.630795140883339	0.1859992758457731	-0.7247933454539076	-0.5303644180637355	-1.4660665323896374	-1.776722716228766	0.17062673885349502	-0.6073065430206946	0.23246465106513528	0.40616246147975943	-0.9154851082280226
-1.4236120424881502	0.5932059643493562	0.20429830323320766	2.2253799967368595	-0.29070263871974555	0.35581699981226245	0.06408465816372871	-0.7178732667215768	0.18113803454346883	0.6432065876156077	-0.9878815330826546	0.06739206613641213	-0.09235547847178256	-0.336682372669209	2.6005304652332852	-0.644096209782761	-1.634877825389863	-0.44960761472377947	1.7774326061767254	-1.6440215084697776	-0.1414906691189317	-0.284105673349938	-0.23174069579677875	-1.1291715098268944	-1.1478903750601086	0.5987601802867373	-0.6332925304007768	0.4152834973804585	0.2732458453379334	-1.139022932031224	-0.6130867715173204	-0.6287193651484585	0.16137280568214932	-0.5856708593409614	-0.6997889932069937	-1.5479653590519438	-1.7982978191801025	0.15038333785155672	-0.6303297149995831	0.14671881737290485	0.3985916122536861	-0.9053505042687566
-1.429984480389749	0.5949468940040733	0.18078992420661222	2.066192651322205	-0.35284846747413995	0.466161657715531	0.08598248001113895	-0.7176212879663877	0.20724334973953268	0.6023671880112118	-0.9120495729820929	0.027270333883510224	0.0037660272409012208	-0.3362190835010947	2.490607247635017	-0.6304696648166459	-1.7108428890180953	-0.3753501391707777	1.7197030876452506	-1.652095649377411	-0.24452975715406203	-0.2555285036028516	-0.25699066300883144	-1.1348693462009751	-1.160269622017557	0.5652939064176251	-0.5656699197701929	0.44180812936802016	0.3060583899837992	-0.9856247160207723	-0.6487479945019262	-0.5956770146663806	0.11165409562947123	-0.4780483627873859	-0.8956500751736609	-1.6011691766023382	-1.817452999894434	0.15319050994812938	-0.5404188918072037	0.06327752112894784	0.40287315593442796	-0.8250026904583256
-1.4429732042795245	0.5713453138089026	0.15870971407538323	1.948938521661005	-0.40417019498579637	0.5798061057532506	0.09347535375189706	-0.6850121724384292	0.2742910398157321	0.524737284465058	-0.8129213025048173	0.05965933613683949	0.04628205646353423	-0.3385515762290538	2.3716650512653916	-0.6089580575981277	-1.7827252765270423	-0.31101974998692516	1.7132911292703163	-1.6784380451857968	-0.4317299890371439	-0.22919577193337332	-0.27450646121798367	-1.0778749193191612	-1.1482923953994522	0.5231963090442701	-0.46166826655750165	0.49159168134892905	0.2862435000371172	-0.832689723841378	-0.73254022601021	-0.5624858162502264	0.07855353120400763	-0.40004264827742686	-1.1108757687828066	-1.676055977382682	-1.8348825287895583	0.1465362413317497	-0.46597979698667585	0.02718951106521228	0.40319560536056837	-0.8074981369104324
-1.4890673942672719	0.46261196905102064	0.17603576472912758	1.8714843610523029	-0.4324866865951438	0.6493572568787117	0.12245480212417684	-0.6874740729789932	0.3112666113296595	0.4183153404727761	-0.7657391043027996	0.06931940722333027	0.0655467269675182	-0.3537702371704644	2.3065082570232684	-0.5744845224705829	-1.8281705920898221	-0.2909502770167043	1.7253433122337014	-1.7225294149763584	-0.5544394479121371	-0.1946238918359498	-0.2429546518233082	-1.1140509662951121	-1.161895425317938	0.44416174594597563	-0.39682678557143164	0.5125891574196595	0.25045002858909876	-0.6669611369927401	-0.7652710766390584	-0.6038091699785579	0.0451952771753937	-0.3555089125370851	-1.3125565031187107	-1.7153357034879164	-1.7823347973172237	0.19103864612771634	-0.4049109268593437	0.0031614052604680087	0.4019282437575381	-0.7156020006087015
-1.528166882472581	0.3292975280324008	0.18731793243166453	1.7804703135367466	-0.43563755486980693	0.7116048369411339	0.1358742134442167	-0.6813391848177437	0.40524539110766034	0.3188471094917062	-0.7787238540907444	0.05007545201838074	0.06845425403532454	-0.37575809638163105	2.2254123804140127	-0.5710180264703479	-1.843075168964429	-0.27162738662292363	1.6827864357083004	-1.7295817292245927	-0.6676124037450581	-0.1769369462410118	-0.2235798822672696	-1.1447553308201917	-1.1556121803023207	0.33431239185925876	-0.34271846322961524	0.4990985210788127	0.20018342883536114	-0.5124794947434095	-0.790620279928998	-0.7045753273113086	-0.006401600716070982	-0.34623861424055874	-1.488612531994743	-1.746642144871156	-1.7171342659312465	0.21334747292416517	-0.38984367647210727	0.01865259981411571	0.39066792102790204	-0.6916012848407257
-1.5682212537431715	0.20746915498419152	0.2335344353864702	1.7337843414605931	-0.4531298043630212	0.6834216088651744	0.14323147518292714	-0.6480770243492535	0.4379050062764443	0.23547868227881813	-0.8354041033534296	0.00763748328389387	0.12523744801673878	-0.38524905380886765	2.1495014106573787	-0.5699067513720402	-1.840311815220301	-0.2454387666658268	1.6557860155987405	-1.7183743094134964	-0.800060750746772	-0.14038816819375027	-0.21305702063296944	-1.1486641657558252	-1.1945232176652003	0.23722975955615824	-0.30753318090535287	0.46030399701398467	0.12244264736237812	-0.4168263581357882	-0.7832093300383997	-0.7925821381000908	0.003671184828381479	-0.3615910404033913	-1.6082186174809396	-1.7240251392964805	-1.6849706109395044	0.23265625066593948	-0.3804310995834395	0.07766738218479464	0.417020451136465	-0.6961039118894605
-1.6164721781157005	0.10501418473161443	0.2524468859088661	1.6555140475408414	-0.41649614749572594	0.6325241619312427	0.17553567968799355	-0.5087215925911908	0.4544395519426809	0.16628400334238883	-0.9307117333800159	-0.00536654745954	0.14346358983898902	-0.4221427631856999	2.112577528445138	-0.5922371263719155	-1.7858004027557073	-0.21056215558585953	1.5345129770131485	-1.651036183893316	-0.915502615171658	-0.0856380085039055	-0.23587689526304656	-1.1551405633534233	-1.1891243668962346	0.14281728435127583	-0.26332187895841896	0.42623967833261667	0.041248132452156215	-0.38305913817027293	-0.7689295362524728	-0.8825038400385573	0.002085006322842473	-0.40944472281119293	-1.7110139920264438	-1.703305402518535	-1.652158722712749	0.28008563314474477	-0.27698897324055577	0.08600994803660678	0.4384807985772367	-0.6370889186862387
-1.6799316067769965	0.02734806201684628	0.25776322331217616	1.612658471082958	-0.412968208099669	0.5893270118547147	0.19525394182392214	-0.4146392518803289	0.4333244008076728	0.11952600034916046	-1.0181188349723107	-0.1005753169358948	0.17610032203017395	-0.4227432273588982	2.0908297018917437	-0.6622954717253123	-1.7703414264927566	-0.1832213131720432	1.4764495878364565	-1.5678820893733114	-1.0175062661514127	-0.033617574259862275	-0.2526189467164098	-1.1054583665685276	-1.1775841875856785	0.049540963949042206	-0.18918503724581082	0.40890000140463706	-0.058304372271137675	-0.28237659719157193	-0.7318623650019223	-0.9267713338130076	0.00870397097662729	-0.3980232138038387	-1.8239586884489967	-1.6985684159337588	-1.5998389495487175	0.36318404360802975	-0.2224081438074065	0.1197443194799986	0.4777418748040397	-0.5605080664815402
-1.719743894330432	-0.034266817825734985	0.2578681597408925	1.5712060593361015	-0.37669847417020735	0.530171574394344	0.21559105150503138	-0.3564000378155458	0.3827184757417928	0.09937803072065698	-1.0971091704443248	-0.20475381993149272	0.20613616474484903	-0.4257129368085882	2.141526608813451	-0.7189559711379416	-1.7016039281644588	-0.12951846999045674	1.3951459282758392	-1.515225680127606	-1.0568878431330575	0.07809610936367575	-0.26148442583581355	-1.0132486607512097	-1.193405278979416	-0.046676436825518405	-0.1764793345673972	0.3894211519435292	-0.18606404810643656	-0.2477430313901205	-0.6359585293152554	-1.0394220975578885	0.04355492570558111	-0.3289981225858974	-1.8472665486650495	-1.698093304207395	-1.6056908695087766	0.3703353548706209	-0.20242657499916777	0.11775581854029715	0.43027850597905637	-0.45703406289160153
-1.7722272252067512	-0.10727106141934602	0.23879547800495207	1.5818905669174168	-0.3165352036655336	0.47400312206531703	0.23340532374802608	-0.3314366614444777	0.3289915180226546	0.08431230480070866	-1.169394686498008	-0.28534946237897757	0.2374690659560066	-0.42003715273973513	2.22377310732175	-0.7476273740864886	-1.6432080157539193	-0.08131852356354632	1.2615761191127945	-1.4524354403093134	-1.1361708646777673	0.18262437060147468	-0.2910732651570483	-0.848515589457205	-1.2086271244208877	-0.09236616401573312	-0.1629189377806819	0.34054951025546226	-0.3746668761042784	-0.26817942411666634	-0.6210547687162894	-1.1352554237191357	0.1000813961367174	-0.30249504139913913	-1.8200353552722597	-1.6603730874415177	-1.5711473891811638	0.33532890575444474	-0.11480283426120486	0.10516133572771054	0.3974161070170827	-0.34675589257381806
-1.8155389366224846	-0.21006455986622194	0.17575820875847697	1.554959939119372	-0.22498402587179345	0.3506590515222589	0.24047854995029289	-0.3169904470000188	0.34945616208696256	0.03107160258834598	-1.2272777680641296	-0.31920804964673655	0.2062657006733722	-0.37601407218809924	2.3794438486027656	-0.8237854130579411	-1.6097699537589552	-0.0478705309916973	1.115600607232683	-1.3798539322639882	-1.0885925670899455	0.2749125304472777	-0.3234735100168871	-0.6875502857708033	-1.2539692558376987	-0.1860854414232193	-0.174222829661729	0.3622141857490304	-0.5464382842132184	-0.30439894518021343	-0.5854292876963527	-1.1985984627359836	0.12067418859915638	-0.31776619100416925	-1.7648832111643795	-1.6413741567848994	-1.523980067812951	0.2857449349469539	0.03476947167459389	0.09680577061409179	0.37167145310290145	-0.3122977959403591
-1.7900174865965746	-0.29417634227768735	0.06624230747819147	1.5053645615736375	-0.1759074915764774	0.22938519815129027	0.34112080563569175	-0.3058818160223785	0.44150356232230015	0.062187865061022765	-1.2640750157507818	-0.3775942825176957	0.12310758111656343	-0.3517139082685895	2.5402445805745777	-0.8300740044897509	-1.5238318748530997	-0.02021060303851806	0.8895872844501346	-1.3199524170702575	-1.0190957784740358	0.30892010992843133	-0.367912679505788	-0.49947309785688826	-1.2508400116784189	-0.18993559268154253	-0.21747991062064456	0.338624554902771	-0.7632313282855394	-0.3532038587543758	-0.6044219231940821	-1.289619122148824	0.2489820448287333	-0.2947265849516554	-1.6609361665612057	-1.6421832649636776	-1.4747789425149576	0.26790578279414096	0.12653697354524873	0.15062464507627876	0.32843343881292386	-0.3069922890356577
-1.7423523775794099	-0.3653427405756454	-0.007649367778763172	1.4208665928992272	-0.1790268981261921	0.11248445926456303	0.46015468482351435	-0.3169189395154385	0.6269141946863737	0.1360836356605193	-1.2482283598095565	-0.4601041668817098	0.07403898891714152	-0.294637407455039	2.716123032349106	-0.8432917973304509	-1.4226015099235514	-0.014846885710357218	0.6151374041483537	-1.2300507724402308	-0.9156174304179492	0.32830815463826074	-0.4330697430196827	-0.3786488970755783	-1.2960866924048418	-0.23784918105460454	-0.3014378623961467	0.3052571020622895	-0.9490232422666047	-0.4457929208345286	-0.6092605649028415	-1.3748758979246927	0.33622863425388977	-0.27225096955865263	-1.5100665799434183	-1.568416825150449	-1.3697537976543144	0.23474307031514038	0.20285216911467913	0.14027682082053555	0.30410874907665164	-0.2680130998553973
-1.6512489466424725	-0.448097408023831	-0.10754421057425909	1.3024464279788375	-0.18694633083143675	-0.006329632625756076	0.5324109544181811	-0.32795436044934184	0.9324697252346086	0.26473141788610816	-1.242443548083487	-0.5174479487451953	0.04896995895479745	-0.21862330190186477	2.8024728459396346	-0.8805008760484855	-1.285572255314154	0.029293969575235453	0.29932806618030633	-1.1069175029803313	-0.847044308377329	0.30093174356961494	-0.47276690985763725	-0.26309031747736145	-1.3627358195977064	-0.31680018266655974	-0.3680719518146286	0.25454471862530587	-1.0981646076527052	-0.5419467923971755	-0.6697688400111449	-1.390103413848252	0.4631664149984503	-0.23368580140317477	-1.3508419864679118	-1.5452560627713505	-1.3210226971418455	0.19662647685910664	0.2315444475070056	0.09359801614028164	0.2883795585245715	-0.3124861440206451
-1.5829480112888823	-0.53403743719234	-0.17292764372413014	1.1636098866938958	-0.19812510432571767	-0.08978465323174008	0.6314266210973914	-0.3746793939453626	1.2511178209423348	0.3924591422011587	-1.2338000406999003	-0.5604854692496923	-0.00489607300470255	-0.1475632845983425	2.905262146175617	-0.9228897981610755	-1.206341915110253	0.031111500724961598	-0.030642176273024346	-1.0301132130489121	-0.7930913990207838	0.2791222541077829	-0.49533750797503984	-0.1881643454405392	-1.4870240103215289	-0.3713666727649175	-0.43796400022225584	0.25517184317012354	-1.2397341615530437	-0.6605400599862381	-0.7313932546453144	-1.3545332484507915	0.5928474381050262	-0.22972838355186273	-1.2270343746054215	-1.5474625040927417	-1.2731700157783103	0.1989454215269308	0.31535629506220886	-0.008318963591967899	0.24866215362522576	-0.3155669277181965
-1.513246983755725	-0.6232179245384761	-0.2572735665267571	1.0441249304924363	-0.19799597038003486	-0.12927718255975912	0.6563130434928366	-0.48994815379410567	1.5782556254690794	0.5188605564304394	-1.214996568324383	-0.6014008919004676	-0.08987907844909811	-0.05798282986311094	3.035850623410087	-0.9189753805890952	-1.0692732722146907	0.0042046169606688695	-0.32895491361272106	-0.934922614717389	-0.7186681590001325	0.23946786423613622	-0.5217150626486804	-0.15939175896489	-1.5932478569452475	-0.416272645946251	-0.4784056513125748	0.24667424856873255	-1.3066431864751131	-0.7487228518995304	-0.7830909010892377	-1.3457999105735916	0.7374035033878579	-0.1909244996882105	-1.1171165695595155	-1.565460858460004	-1.1974995152243562	0.20934087521576092	0.3950976151638737	-0.10149348928990358	0.19007512636035553	-0.28485067961309907
-1.4317969789420668	-0.7288322093757671	-0.29319640647074363	0.9305901441405103	-0.19803071915087342	-0.17646518689042712	0.6901010077397374	-0.6810199549758663	1.8901523829226903	0.6220375173671328	-1.1671544125869573	-0.6168360899672001	-0.2121841079023133	0.01638683725836032	3.12809920263346	-0.8968692822577241	-0.9653159784451482	-0.007913569765241515	-0.5575126317427275	-0.8159692777324071	-0.6746149066754984	0.17567751784322955	-0.5762757538742538	-0.11014292375754023	-1.7379019542482603	-0.46349597739947007	-0.4309296427914295	0.206618552700741	-1.3732904333246143	-0.8460749996382557	-0.812082146126197	-1.335183785192037	0.9241767216584515	-0.14807418356133675	-0.9910301384140396	-1.5727044618410142	-1.1125478443675514	0.18448922435166065	0.3902937709060698	-0.15017829886635048	0.15950442374157422	-0.2790946145555552
-1.3142557621790412	-0.8313936599804406	-0.30753127028138383	0.8474134471407687	-0.13585812445137374	-0.22854942564985672	0.7386768095322387	-0.8575651809209726	2.216267054645407	0.7086153314275851	-1.1079620507172372	-0.5361361701682403	-0.3797854135878632	0.12137834476194462	3.1896699715083483	-0.8872171725636118	-0.901721800054815	-0.046601953191138024	-0.7185786383986441	-0.6965087974302977	-0.609415851491102	0.10681592587683711	-0.6012475115341639	-0.12621677352025262	-1.911771479074731	-0.5197392972132172	-0.3927911674034821	0.14774292419159557	-1.3886527608665573	-1.012438702815527	-0.8611047233101898	-1.3353620009003233	1.0517489738052275	-0.12955860409058523	-0.8679040065370393	-1.5899322438918233	-0.981205840982301	0.13307819801080986	0.37692158618739763	-0.1459310153058231	0.08317081101006993	-0.2628798317304685
-1.22189041747168	-0.9633144946753408	-0.2811844977700267	0.760020006980137	-0.12239884547633255	-0.27767437929461647	0.7192825870168266	-0.9589795926400914	2.5054542010271503	0.7773733831137202	-1.107264119036625	-0.4578207616404762	-0.5671816167714838	0.18992138189670826	3.2642599766172467	-0.8594460351154002	-0.820623911799979	-0.11549652201252217	-0.7968038464116891	-0.6211857852838499	-0.5801347154989611	-0.01674774812261942	-0.6377945112362327	-0.2295521814834553	-2.0031945085252523	-0.5695700335222436	-0.3991839419543269	0.10460997603209574	-1.3535972959610407	-1.17017750712956	-0.968136673213003	-1.2894026751529821	1.0933328330639094	-0.15354187926804902	-0.7570248479444796	-1.5726886748188398	-0.8870118344139298	0.14757455189209445	0.3350465328110448	-0.14394058378268537	0.058632885598087034	-0.26332595816377463
-1.144103644700532	-1.0784983110845174	-0.2162012010023812	0.6839063337969928	-0.11367267779405824	-0.3180035517188443	0.6745198836781048	-1.0425013561658492	2.704378788070641	0.8215343394255978	-1.092209351941094	-0.36140026783950135	-0.6867489611070894	0.2048882619985985	3.295212162480797	-0.8227828015849367	-0.742007855996303	-0.19355021803776878	-0.7631245766593682	-0.5462366235222487	-0.5139957659228455	-0.130221872718566	-0.6504676537450857	-0.41989909808554976	-2.048747653203158	-0.5810276417646683	-0.3491314805356563	0.04988790972204251	-1.2066244028061799	-1.2790428320745135	-1.0211985552923015	-1.2044327817589875	1.119006077994789	-0.18052366018107668	-0.6444754099135112	-1.5780885610527655	-0.789658563303741	0.17454810018996392	0.2304017526544347	-0.14778244482152542	0.07431651170375228	-0.24628821240702234
-1.0409512750532932	-1.148441720253859	-0.15874687216929362	0.6454285407994816	-0.10672010615849033	-0.30558112016710803	0.6076981293702541	-1.0718160197256243	2.782167088832203	0.8775263207648722	-1.0816681405772335	-0.316938555219194	-0.8143073487967254	0.21296844127430203	3.2565732536670837	-0.7090378882679409	-0.6014984796139723	-0.27834370008337694	-0.6880338393095327	-0.49738823347876515	-0.48781602616172864	-0.22846747377054116	-0.6667809118988766	-0.6177702233290672	-2.0887564662843916	-0.5363536835403667	-0.2932985879108391	0.014623912208081524	-1.0316307668837499	-1.3623661619598173	-1.1163820439074317	-1.1644785453917308	1.1486339198757465	-0.1833031788274715	-0.5345799474534305	-1.5326890863828058	-0.7266865508546666	0.22236929874221284	0.01038078558332789	-0.16565128158291212	0.08111780264730115	-0.17269648116746944
-0.994042240091414	-1.189520082756644	-0.10370758281223771	0.6415369083777962	-0.09324979210081821	-0.3038211431817669	0.5092086569964764	-1.1245834356687145	2.7799502445214985	0.8567877049110276	-1.0606108500116627	-0.24501137074713003	-0.8752668264260312	0.21566742420452364	3.2093663971382056	-0.6363008581977592	-0.5612736553962205	-0.33427654646583554	-0.5477674607297291	-0.42285110037566065	-0.503055934074353	-0.2907489804747671	-0.6539122122014408	-0.7759188483761702	-2.1082398107064657	-0.484908674190004	-0.25418789797469865	-0.009690751261494587	-0.8948639585677475	-1.3935281621512057	-1.1995734588489724	-1.1338669248088826	1.0990267207481672	-0.16370231586573658	-0.3995895290893216	-1.4739086869998055	-0.680440715677347	0.2410433197981857	-0.21043835731689006	-0.1639819704380627	0.08899577923458506	-0.12037183336200583
-0.9650442713383344	-1.2379481773539105	-0.08004477145807862	0.6434507915722414	-0.06054509422817324	-0.2680932513050506	0.35958500007796906	-1.2047308404498693	2.6512124417670835	0.843336127379662	-1.0681958970731826	-0.17179996231556474	-0.973663582091679	0.16323365026116088	3.1335251247159266	-0.5978345666055731	-0.5283634458255706	-0.37501035446967973	-0.3673630573994475	-0.3721662176716539	-0.5290452447077701	-0.33294827073849065	-0.6723747899366168	-0.892075059194745	-2.1109321602323248	-0.3888807064936966	-0.18571846541838966	-0.04979595158444637	-0.696113925952275	-1.4383489556230964	-1.285329330458802	-1.1226002175479395	1.0315053172649773	-0.07811193348817777	-0.3209024270058415	-1.4620122599784657	-0.6565056873336669	0.27024067622463843	-0.41486616352869393	-0.12062728293062124	0.06083871904252662	-0.01786534800880215
-0.9817131072223244	-1.271153074285499	-0.04404969497250592	0.6681464345452635	-0.007134355137754939	-0.24445026114726526	0.22694735429486648	-1.2958688321071345	2.418649569704256	0.823884961083637	-1.0452136634773435	-0.07993673815691059	-1.0731537406087912	0.14347620486850957	3.073021012468355	-0.55819571868453	-0.5235991918391013	-0.4076639276890733	-0.17561533048182312	-0.33539051130017	-0.5904764870201455	-0.3574041817615857	-0.7573872695905354	-0.9411390309887677	-2.063244631245457	-0.29113775084081395	-0.16758433055474903	-0.04285315282628205	-0.5281972456249013	-1.4456701611092977	-1.3727684142309897	-1.1193993074292776	0.9709130775396906	-0.02690414731407188	-0.3096232175364121	-1.4297696740606338	-0.6890227890835605	0.23391269039195137	-0.6381977027210123	-0.09046513437275752	0.04633566452950562	0.09878563500197382
-0.9730586004407616	-1.3238167460367383	-0.03980100623408678	0.7579074864384372	0.05693016926049525	-0.24318016408643625	0.13311081644927217	-1.3780343370086778	2.151925233485774	0.7745220396838943	-1.0248328344019657	-0.009948413656518013	-1.11734468296874	0.1198001613400564	2.9672997024260246	-0.45296321052648636	-0.536672645566906	-0.4330808192069564	0.08643412882703312	-0.3030989130520486	-0.6449965693882138	-0.3933113304545201	-0.8550585194780019	-0.9114042349087349	-2.0460682046411107	-0.18994823880995407	-0.1300829396567397	-0.01632680696944149	-0.3823738269459602	-1.43546750964041	-1.3743877010106371	-1.1731745383327115	0.9158149774138206	0.03548267959086789	-0.28566493290681094	-1.391362384867818	-0.7147731674993576	0.15471264710942828	-0.7981342670061956	-0.03347045015735885	0.035645449320524665	0.21491530007131363
-0.9528556453617018	-1.3384631856996387	-0.0287623652436457	0.8231799704809788	0.12019312403954296	-0.25133371529074916	0.08065957070891035	-1.4778394898129	1.8904093176996457	0.7473730377471558	-0.9966393140498289	0.06205354950181976	-1.1853180965801908	0.12952255629473935	2.8029203356732415	-0.39793013843235586	-0.6145193333107217	-0.4438227693313828	0.34097355110199495	-0.30874850063903464	-0.7203080083950708	-0.44065318404266723	-0.9384597963868577	-0.8045225659335928	-1.9918518601758737	-0.1518248064590534	-0.11302167081851973	0.03984380847211354	-0.1959617439331999	-1.4324770773133215	-1.425501230002458	-1.1664994264339734	0.8159360550100985	0.05174985973961914	-0.27966068970314784	-1.408915886830563	-0.7648232332985996	0.10497447780569144	-0.8866752105749098	0.0021262907745425164	0.021816095927865868	0.3127935191269328
-0.9282963246411466	-1.3882990518648275	-0.004829572244393473	0.8911707234083848	0.15279733222354736	-0.2813102629647131	0.017389268288616817	-1.5749858127341008	1.675920418031414	0.7380274765851039	-0.9877522604641744	0.13009441383660486	-1.1953974583786913	0.14994982464900894	2.6467036148319414	-0.3100040815466367	-0.7067441037215941	-0.3731059215805187	0.6238735058690785	-0.35403162350928585	-0.7384241704514918	-0.48710045016857934	-0.9872471210611218	-0.5796289814787301	-1.94796803092482	-0.10287187139486695	-0.1750960796289623	0.12128296769802134	-0.043416500627022	-1.3523143068013692	-1.4667731211326684	-1.203375778247771	0.6652257643349184	0.053342519560551735	-0.30571357619499945	-1.4246375869659111	-0.8253833651669524	0.11700534420022501	-0.9765806882432628	-0.014245056767851908	-0.03642808545492611	0.3471563337903643
-0.9277477339723627	-1.442598872747992	0.048443331394439126	0.9069647467009941	0.12041570400410191	-0.2955070344733993	-0.015147148955915724	-1.6517252616032938	1.5299616818578674	0.7171087005129887	-0.967036536549454	0.09787486227942158	-1.177584974004619	0.13998176737767423	2.491907313347148	-0.25347100918763316	-0.7658950611788424	-0.3013869449029088	0.8773806315804442	-0.4380900306382923	-0.7559778381996305	-0.5296700663917961	-1.0514195659110577	-0.24969783155248076	-1.8531280370487848	-0.0517186731549583	-0.2163114538067968	0.1861891946330725	0.05263499693167585	-1.2945834116207209	-1.4697226347753412	-1.1843155137023778	0.5710575482599324	0.034943327887855494	-0.31177960691734685	-1.4135046306890824	-0.9419051083716641	0.17322265765402362	-1.016526007446322	-0.0018370297035726624	-0.028280504804612066	0.29184861431692244
-0.8965454366355632	-1.4808281183719554	0.047865297733229104	0.907223940235548	0.08625367085717735	-0.28589512868752853	0.0017388668318746637	-1.7708118968569557	1.4379185194220212	0.7483572257576074	-0.9107300090592524	0.06612359128205651	-1.0914052427021577	0.19157234985865382	2.311920003550692	-0.22350575097965816	-0.815003857777738	-0.19530255406549765	1.0696158233233075	-0.4836880568350382	-0.8152368629330194	-0.5840141004441708	-1.1053572072215856	0.16056301341876028	-1.8190723111814422	0.01136289683694038	-0.21176076997884494	0.28399041997446595	0.11728525634084294	-1.2127142718697852	-1.4456510075048006	-1.1689015685481674	0.5747161557627469	-0.07078944506229753	-0.3183411078187336	-1.448864972323857	-1.046133735716617	0.2670023314991156	-1.0353716523990901	0.00999567706132122	-0.07654840874368118	0.2346306833856123
-0.8436569496626042	-1.5219322743044834	0.07321773575127283	0.8816630756795544	0.027150237863072312	-0.2677162233003215	0.034633828631380315	-1.910052859887718	1.439710614035399	0.7240905204750636	-0.8399445971511174	-0.0005155059426067033	-1.0482899193340043	0.27195374522463744	2.136969686234538	-0.220269217535298	-0.8789561114968457	-0.028727975168938456	1.2413302852862107	-0.5389063582008211	-0.8953707785159342	-0.6199872471132396	-1.1485681361995468	0.5915096967888279	-1.824268516405942	0.021612919910284554	-0.25397647364264564	0.4363806230845477	0.09913928156519944	-1.1420150851953283	-1.4156179720878255	-1.1585251243854295	0.5752106459917915	-0.11807046808681343	-0.352005596745777	-1.4665503657987435	-1.151216055788138	0.35373891782832195	-1.0559011374199678	0.020234011495096342	-0.18782966756179795	0.1521645076368982
-0.8182264967646062	-1.5714565050972038	0.07071851747341763	0.8164073739521995	-0.04080746368742463	-0.2730064135217802	0.08590486768871906	-2.054377097040618	1.4741114605261796	0.7109990854881458	-0.7807145621201708	-0.06554404484886524	-0.9682831362526209	0.39387173213009985	1.981581172966496	-0.21857040074203513	-0.9482220796207146	0.15292484585133154	1.3867031059188137	-0.653284922857674	-0.9526757064217058	-0.6690768796881489	-1.2478400146072282	1.0491623131174184	-1.854576092431722	0.028346515411370975	-0.24067698347846464	0.529001586243105	0.0993478285267712	-1.0842563379488888	-1.3387242678835602	-1.0950277420562329	0.578740632892554	-0.17592692686038483	-0.3887801238312584	-1.5420234965826536	-1.2520417705140634	0.4004116291638051	-1.0041235007859204	0.07018978850064021	-0.24948568156340953	0.05745046246810239
-0.7876348829849646	-1.6609292616013458	0.08409951268024221	0.7629631588885062	-0.03957435190064927	-0.27472381455556716	0.13801946440712046	-2.17401252386245	1.5360463667342952	0.6958502795129635	-0.7553985489241657	-0.111474455588602	-0.9376646589711026	0.495540980068098	1.870212120606734	-0.22030901874689196	-0.944445002273401	0.32536421232939994	1.5518360059556566	-0.755276390924172	-0.9732684970575933	-0.6654036238279116	-1.3595908166060615	1.4575918364518032	-1.890983587077924	0.006756519197729167	-0.1710385318095508	0.6890175188766338	0.10774465672488646	-1.0747945386831144	-1.3059143161853637	-1.0305875773577682	0.5483949992349836	-0.2537321611337436	-0.47798012825527875	-1.638555184696814	-1.292317028605373	0.4608999561642947	-0.9060607534542788	0.08805154645609285	-0.30511237957498827	-0.0042524424957901905
-0.7467051137555002	-1.7479567163972316	0.10759458474304492	0.7506318866294712	-0.02035898599404079	-0.2590425273384641	0.20621664818188096	-2.2573533621018247	1.6298005043493144	0.6697034771612006	-0.7754401188925232	-0.15174497119659763	-0.8757302969523696	0.6144255358516977	1.8001872908980758	-0.17874739324671432	-0.9438523258671537	0.4970711411407116	1.6575505356419324	-0.8669269377037354	-0.9879164735472955	-0.7040159624894065	-1.4174066161383572	1.7159425410073657	-1.9418728099698739	-0.060579232993993815	-0.14396047294153605	0.836512318061757	-0.03521497904753732	-1.060832814352939	-1.2493452743306317	-0.9791095918426163	0.5505148403222653	-0.41133497002880315	-0.5834186493746409	-1.6895894564906577	-1.3614340619364498	0.5360686784438974	-0.8179789903993756	0.08541276066216252	-0.30278613287158607	-0.12821288212352525
-0.7022090394822775	-1.8089281558785033	0.12481345979427867	0.7533501555143356	0.022111994796106503	-0.2252592792249152	0.23349823856894675	-2.305796845306658	1.724161655829726	0.6136377595489336	-0.8121959812822224	-0.21749424398054615	-0.7767902687353023	0.7082757567357468	1.770581628793091	-0.15364230521001906	-0.9472509546342278	0.6120153811481599	1.749788390417272	-0.9885656883588994	-0.9108605934891816	-0.743428786456163	-1.4466094302815518	1.930247495122206	-1.9879604315372965	-0.1319831822326943	-0.12110752692206024	0.9387404018342889	-0.1362773298625341	-1.0957651684482819	-1.1867643168318507	-0.9686884046645226	0.46301821616934535	-0.5376582891168697	-0.6285946110867165	-1.6737522781701564	-1.2876016330319227	0.6296828364097069	-0.6557322688143986	0.12190046585005676	-0.28073138325884006	-0.18070733864921618
-0.6802725534130823	-1.8680175206747596	0.1520228662810914	0.7214601204908357	0.09976704521601033	-0.1445465602696551	0.21863168887100234	-2.2406546618930734	1.7868325524094988	0.5645358058511939	-0.82997607301829	-0.2777003853907986	-0.6700721284319195	0.8261329493774957	1.7644397436662564	-0.15111019003434106	-0.8354140897807536	0.6994270437093835	1.7622538067202285	-1.072914662310483	-0.8591949794377578	-0.799268757567283	-1.4663872361349264	2.0883190994675807	-1.9670569945860297	-0.16255151029041923	-0.10709729113097559	0.9952135811217413	-0.2470691748251997	-1.116398004280509	-1.169042747628479	-0.9080086741370292	0.3907965278270466	-0.6725867419450163	-0.6357278145720953	-1.6703039422088772	-1.26185533855976	0.7258099958843952	-0.5755084260773422	0.19464896831926215	-0.2412555879777119	-0.21858760910849434
-0.651697716647827	-1.9250924608924014	0.17525988570948972	0.7214787675077102	0.14374190491108463	-0.048579339539380414	0.1708743983424473	-2.0897136555856113	1.8527308678652363	0.5245143540953393	-0.8532356131857112	-0.30596203094642815	-0.5527562085496128	0.9070225134321248	1.813046089821929	-0.15297516109187584	-0.6509378785207276	0.7675140586193195	1.7612802453920668	-1.1408852549478077	-0.7742708722997452	-0.8489190452534963	-1.4362433913758301	2.2529285394925918	-1.9885922675438017	-0.16387853565198715	-0.09086878674959423	1.0665453478827671	-0.4059744839124888	-1.1516789872085285	-1.130153204926901	-0.9042488899570362	0.38660999551321934	-0.7537803359884256	-0.64508861120566	-1.6092733331501237	-1.2470217869990303	0.8053714698638593	-0.5527364937276638	0.2938720762768571	-0.2224690304880305	-0.2199251168369052
-0.6148753919843	-1.9028813579819315	0.2036445271997256	0.6918477253434586	0.23536901346488656	0.047138068077557105	0.10808189771096396	-1.9736133090927719	1.856541735726125	0.46971678474868533	-0.8783957166811958	-0.343298590393139	-0.43404200224906003	0.9843694941573418	1.8682669593607486	-0.24334046365955392	-0.48389258905406224	0.7490402159950493	1.6958019175824746	-1.1795384888808758	-0.7331652817607966	-0.9117348846799415	-1.369555986836296	2.3361555171946806	-1.978530455302666	-0.2504980783030152	-0.1434622762441965	1.0826759559520442	-0.48415578038090656	-1.2290342439948154	-1.1277231028897354	-0.846849604807938	0.411700248078857	-0.8297975383515478	-0.6715755911129258	-1.5511795243016802	-1.180234532130926	0.8165159797043101	-0.545592200867254	0.3597072881651489	-0.14590252731418457	-0.1881999139174096
-0.6062534839691335	-1.8816330688341623	0.21069712526316678	0.652927671723229	0.3057385426752332	0.16749464052599936	0.07506509853607121	-1.8148184541475003	1.805308102368961	0.41830432406012025	-0.9101803270369239	-0.3415355506362481	-0.2903880034869048	1.0206430741593036	1.8758022830718741	-0.3234295356294147	-0.34366084452578305	0.7575900988368384	1.5659104324705395	-1.2013249930744985	-0.7062033520609583	-0.912224263001038	-1.3301604492909	2.365842123851706	-2.0073294935025063	-0.32991285630510786	-0.24920930479384076	1.0912609710703045	-0.5815216170349603	-1.1982672077661496	-1.1674033117557	-0.8244334072955107	0.45242219781086385	-0.8702110122282013	-0.6892101273379954	-1.5193377527606073	-1.1512897672580582	0.8189636807945936	-0.5540497107966549	0.3418215523634136	-0.07775772079696519	-0.12366299817213777
-0.6388721200897428	-1.822606284818266	0.23429832621410246	0.6707388360662258	0.3768021269294968	0.24606830263810223	0.02327880402226621	-1.6634388118493042	1.6980631191733528	0.33254067764120976	-0.958675367186278	-0.31470176302909414	-0.2029848644465136	1.0047313481516393	1.8817214754639768	-0.3956598899583554	-0.26899645866076105	0.6920864290560617	1.4480739353827383	-1.2403201273021334	-0.6559339995461224	-0.9166807392188627	-1.2851705624856224	2.3299780724990646	-2.0387879975698757	-0.41260135835366396	-0.3881290921920745	1.112839244480864	-0.6874640206985764	-1.1475112474230864	-1.1570672746326438	-0.7951542682185855	0.4397246545681819	-0.8235308073943983	-0.7038178842105253	-1.4504201027055876	-1.1514078303558448	0.7403870530815582	-0.5452848332357737	0.341141182583964	-0.013812977209388701	-0.10333765513948143
-0.6906799424334413	-1.7885640316748745	0.21368158619350588	0.6864517448354319	0.4844419386635755	0.229899187349574	-0.0564480632984433	-1.4955903148285095	1.5745690841719944	0.32697034249954576	-1.029464064836171	-0.30536356495090256	-0.17619591600116635	0.999275768789061	1.9144215863025802	-0.44873006737912524	-0.18261078559393767	0.5768824218063072	1.2688070183941302	-1.2604142023562757	-0.6332837606435664	-0.9044918500035066	-1.270377391563679	2.2621723966179563	-2.1168925581881126	-0.4865672682842577	-0.5585787139351894	1.1453592548806355	-0.773539274365754	-1.0942676578353825	-1.1892955112075105	-0.7693030515640674	0.4112034868543792	-0.7932356540809347	-0.7339505019798934	-1.4183146361334695	-1.0666877562298533	0.6649559085590036	-0.527811206116281	0.3327208142196569	0.08414069339362189	-0.04129210439345157
-0.7443278875241024	-1.758095648501771	0.21722257235038178	0.7129934424790185	0.5663813716544471	0.257348364983673	-0.16762359752112949	-1.3767176345088705	1.440668604006282	0.32923637646685344	-1.118654697153146	-0.24733230508465356	-0.12916765627692406	0.9343206086174647	1.9197280272404391	-0.5357437288714528	-0.10511217176454013	0.38431867023217287	1.1327152543696168	-1.1504276716946185	-0.7057757067731523	-0.8735019345394408	-1.1973340014175022	2.1042868226662366	-2.1277758746793416	-0.5954514850234561	-0.7770541430535776	1.1599488967134108	-0.85720207281169	-0.9862478502249902	-1.2093322515239524	-0.7911301031625919	0.3147380721177751	-0.752513189654181	-0.766144574922903	-1.370832035419165	-1.0157809384589944	0.5953472897614002	-0.5297703406717169	0.2739506367703951	0.13466098414262212	-0.020663188572567763
-0.7823725106952705	-1.6842190372868031	0.21620428973875705	0.7136293057544356	0.6117095466478749	0.2682652493328516	-0.279957152300926	-1.2737933933296048	1.2982885294949373	0.34996441218840324	-1.2110263789679032	-0.22044326123146069	-0.10061247213871871	0.9434647462205265	1.8671174203878866	-0.5861737592565047	-0.044937612764002544	0.22175862861691703	0.9786333358572051	-1.0609746524304886	-0.7525730415155287	-0.8696052686178645	-1.1501361090253794	1.9985947871678704	-2.2167349785877675	-0.6855534323357386	-0.9924389139315327	1.121015060125011	-0.9329872371359033	-0.9038121726872795	-1.1947327722310868	-0.7870381145024968	0.2613455518325556	-0.7431800576551294	-0.8471765905126192	-1.3007612080951991	-0.9330974898965678	0.501694758475878	-0.5621018518207712	0.23940477675581778	0.16177733062232677	0.020787275145038035
-0.8333426999748044	-1.5928675888425303	0.17877113369510586	0.7006099585727357	0.607909017231931	0.2431403082830085	-0.36470350665563817	-1.1569944300628066	1.1796946804709207	0.3719681076692384	-1.2733087426821095	-0.2168209670480193	-0.05394378744010142	0.9597079750395334	1.799879200965528	-0.6602687687603481	0.05302154882581482	0.039859316767728026	0.8420218146007835	-0.9637961724458194	-0.788271061655464	-0.8290468754361854	-1.0714324974762082	1.9930852670959716	-2.299151408904671	-0.756797407976503	-1.2079058928875361	1.097401632862985	-0.9759118432307099	-0.7876621016937354	-1.198645931428465	-0.7410134942068616	0.20279304197944895	-0.7130908592554953	-0.9129908157304654	-1.2903512404971678	-0.9036478753370044	0.40776928771487564	-0.6238996732410808	0.15634335497940263	0.15562643939341775	0.07495101269601452
-0.8805031800881536	-1.534966836030003	0.18614074532801053	0.6895951657050329	0.5817366186989038	0.20916880264873097	-0.42494658368999805	-1.0651266080470427	1.0632064456428068	0.4482388093261587	-1.3823866405148033	-0.24864544719626477	-0.07952295837968819	0.9281576565767816	1.6968200416838635	-0.737289799081595	0.15789094688972158	-0.06774986406770879	0.7536165622177349	-0.8369959374247857	-0.8592122768595571	-0.8191807668145616	-0.9669997282074144	1.9859131432844606	-2.3509995427618837	-0.8232732070078462	-1.3900578120489058	1.101419337962645	-1.0222867994620852	-0.6605405621519731	-1.1892179628628556	-0.6613653192232009	0.21700314046108554	-0.7308303261413618	-1.019754395331203	-1.3240990801588057	-0.9142795463968355	0.33759370803470184	-0.7384937208985443	0.06433528779386236	0.15762473580832012	0.044556802877211164
-0.9208819432354763	-1.4532731242304748	0.17426371703693086	0.7211748211326585	0.5342197407206468	0.13268290105261188	-0.418634748935989	-1.057240354033285	0.9818040389235249	0.5571401688525872	-1.4827203869381211	-0.24693508362723215	-0.10913144032965989	0.8498918621382658	1.5822168893041935	-0.8158889790307968	0.2059451499082514	-0.10580331880105301	0.7619085954554864	-0.7260941212720081	-0.9494439889475347	-0.7991952074565629	-0.8745779400947129	1.8854663411363775	-2.419217866386145	-0.9377352695811647	-1.5378466814871623	1.0895813791763038	-1.0669805095860396	-0.5397484727574636	-1.1373789891750286	-0.5631200691744339	0.1994397649327978	-0.7452500790771857	-1.1609148463540753	-1.3604301424947711	-0.855572782403156	0.2611113217058775	-0.8584187705748167	-0.05521827951235052	0.11685098424025542	0.0357347265205698
-0.9809398303323142	-1.3597563385014353	0.15925369595380517	0.7798439303245562	0.503101926235747	0.038162749711916764	-0.40827922598099853	-1.1210239519918082	0.9536693656787033	0.6528004861409837	-1.578681202360614	-0.2553764427315294	-0.15259446251578246	0.7894502255113134	1.4647079534347103	-0.851361966805029	0.1734848434670691	-0.1085938292468234	0.7162448062783298	-0.6412861253019725	-1.063689719593812	-0.7919122514286998	-0.8416644872009342	1.7189773763223237	-2.455668227229814	-1.0351685204048258	-1.6685184458207811	0.9819764919653962	-1.053645834981847	-0.40365792558501756	-1.0755009765125274	-0.46370518990490284	0.08863691580668705	-0.7559067913840434	-1.3026149486191563	-1.4027043199096547	-0.7493232935170664	0.1045451936675584	-0.9715648048657718	-0.16958745805790953	0.11384324867876952	0.005197830105100901
-1.05373837091594	-1.3156187060938898	0.10242081513774792	0.9200461418313441	0.4449087701642104	-0.11233913532689192	-0.36852447632465224	-1.098837903621066	0.9496378801097288	0.7398098664216544	-1.6536083042957999	-0.25261115787381505	-0.2333957760700316	0.7509149195547697	1.4177904024316237	-0.8620482762353152	0.1674478094897288	-0.10830693597018701	0.7633287771877416	-0.5914411033172502	-1.153820048841578	-0.7488378966106543	-0.8132794790837272	1.493193454522176	-2.4512083810686565	-1.0884058577209341	-1.736129979165882	0.9503418071092169	-1.0671632386495595	-0.29187777041925095	-1.0164001145047865	-0.35415429222657197	-0.009803603988739123	-0.7637505319158484	-1.4399878708010292	-1.4566969192007684	-0.7054452546052769	-0.0003265055693931873	-0.9597672333409497	-0.24062108761316167	0.04116505169593297	-0.009132135015060062
-1.1326081057532182	-1.295396234332292	0.012815576574536181	1.0838533322941715	0.42837166107418445	-0.27704959002963686	-0.41882532270906464	-1.126207109584472	0.9597333415830157	0.8222213586929028	-1.7821784261732987	-0.22964111489485756	-0.31346839597436604	0.7618187795343732	1.4180761255760173	-0.897801767786493	0.1765183514645897	-0.15462912392419192	0.817103228479603	-0.5640756241786088	-1.1920610655898414	-0.7511546354967189	-0.7814353705948888	1.221322733685522	-2.4449845615213093	-1.14849802568002	-1.766394585081099	0.9291197350612009	-1.0231609857832622	-0.2668556784632189	-0.9852846834921951	-0.2580163188391073	-0.0934157469059381	-0.7595261290081616	-1.6201369493762126	-1.440098464790642	-0.6017877853409325	-0.10137101711613325	-1.0293205192019454	-0.34391309322174085	-0.030346529814716305	-0.041615161975238
-1.1983234808163394	-1.2975273636094162	-0.04195898679189554	1.2373215443983656	0.38790577827700506	-0.4153932196016553	-0.46071582317578896	-1.114982137064458	0.9998950255497168	0.899053932528948	-1.88131803371374	-0.2963841024622683	-0.32628030262418817	0.8184617555677052	1.4261523426870186	-0.9574877910455101	0.22807693894643305	-0.1469110868352663	0.8929007590387836	-0.5223662709327056	-1.1411769852775264	-0.7357352759119028	-0.7493346816501872	0.9733497106140035	-2.408834851268096	-1.2267654253752158	-1.7837928395634672	0.8578685201563164	-1.031359517110673	-0.2732964463703572	-0.9870277663750422	-0.14712797608738157	-0.13095783196062352	-0.7471862879846062	-1.7945380087751537	-1.4469011185260592	-0.48591657723037185	-0.13488713505371444	-1.0121141682837398	-0.45530260929124633	-0.023865401421944925	-0.029402081553513915
-1.266270455659754	-1.3097623290129046	-0.10882402868508992	1.382188819969247	0.3228928472238612	-0.46254890724620373	-0.4693022251115668	-1.0252286948893932	1.0058625163601131	0.9149402302058247	-2.006155879020043	-0.27963807358604525	-0.2852362507747477	0.8235630610680967	1.4401944565894322	-1.004371723007139	0.32676120307701934	-0.20622909439279993	1.0181825715149104	-0.477597494249129	-1.0820570092421364	-0.7168805706265908	-0.7134870415767033	0.7515939303266768	-2.3437610274717477	-1.294003266626332	-1.776849799450528	0.8003533742649214	-1.004515376879064	-0.2873161692814715	-0.9679345846291625	-0.01586076163722594	-0.08638238115683919	-0.7290674917094254	-1.9185511848743626	-1.4501194970990918	-0.4346757819744683	-0.21704759959794545	-1.0236836641167957	-0.5175690733441962	-0.04453875470073633	-0.10112724638643149
-1.3590127041995452	-1.2869410634939256	-0.188226147239381	1.5235916709367894	0.24061156146041784	-0.5710626966399761	-0.41421801697353205	-0.9378204428247026	1.0545837116189234	0.9245283472381434	-2.0937376516474773	-0.2832161305219286	-0.25033536527180206	0.877584079230665	1.4671807204223501	-0.985023280050477	0.3669354028517373	-0.18222744654006748	1.0864411250232031	-0.4648360323453808	-0.9489286097714679	-0.7137936676156114	-0.7013937850347649	0.5547682821663263	-2.3272358147439944	-1.345193955984565	-1.773069374949758	0.7350847496707001	-1.0647850480177905	-0.3233343077997519	-0.9705347774027816	0.10780250380591597	0.07289224298425429	-0.7186374461664888	-2.000904748856762	-1.423634774613086	-0.3672530803276021	-0.2585038042853477	-1.0132572195045777	-0.5918643592628084	-0.03490557036885996	-0.13042091252042276
-1.4719904041315264	-1.2533127737557532	-0.2658386933645588	1.6684182027758	0.16144606649621027	-0.63325487666905	-0.41521083641774387	-0.8011868923904293	1.085512083871834	0.9202460042251855	-2.128527185709956	-0.2479071205468546	-0.20392594732184427	0.8978236041789197	1.5029034629990192	-1.0369607023539835	0.40931046941877874	-0.20421319868893492	1.079403911765762	-0.4846267593148129	-0.8573493261581888	-0.7019448753410443	-0.6348855344410792	0.4182562961735673	-2.267577812033143	-1.3816563249181626	-1.7973519093251196	0.6516564276162631	-1.108247745348994	-0.3136955937417031	-0.9892792113229097	0.18517813896748653	0.28600264885817983	-0.623965848393519	-2.0634986544061897	-1.4132990215474937	-0.36822773203925935	-0.23680324783669135	-0.9863683427344039	-0.6816725266223388	-0.041419024053920644	-0.2209046598059814
-1.602652779601296	-1.2851367919412497	-0.31198068968836984	1.7581628452941243	0.16364510019669368	-0.6432417586065632	-0.42837847586076405	-0.6528225391106917	1.0690609365479948	0.9007016224718669	-2.116655976312022	-0.25701472592513547	-0.21535359365917972	0.9290942771586652	1.566335992406839	-1.075209666695563	0.3960619292026289	-0.2252999992710914	1.0596072297395567	-0.4986098095034307	-0.7627040810929873	-0.6844714375509787	-0.5978258874594183	0.29788433459277713	-2.239186883521519	-1.3691733138005993	-1.8100623353130785	0.5817461835865608	-1.127616563672034	-0.3149818333699602	-0.9925972961052458	0.2488643141308927	0.47630800328300876	-0.48733966383077415	-2.064049813013632	-1.3875425725106592	-0.2677638324432591	-0.2607467346548913	-0.9480934997893902	-0.7084992705295646	-0.005584676039515468	-0.32472359889981794
-1.7448749880996455	-1.284899999799347	-0.41505776501681063	1.7932965289029243	0.15571017141796722	-0.6089137434984262	-0.37489315219150304	-0.5046661250559566	1.1145796063662972	0.8784344243266885	-2.0830816650600683	-0.2633665066590317	-0.1948835185299978	0.963652765836683	1.602885315601317	-1.1236584812146155	0.3466263579976633	-0.2542892476558132	0.9966321176173096	-0.5172258250760151	-0.7149328148849642	-0.6390996977917714	-0.6005769294417392	0.1875717434497622	-2.272643657040688	-1.3444090966113627	-1.8093144217384391	0.48819377202537445	-1.1731585651507614	-0.28755347079405597	-1.0085528021002894	0.2908980429996253	0.6517949910512696	-0.2807564129753287	-2.055977978204678	-1.3713095798997668	-0.21033380575917598	-0.26546511370691844	-0.8365943323586997	-0.7370435901675548	-0.029467380756363865	-0.35544797182406473
-1.8382191588900447	-1.2661917292165947	-0.4987030516640708	1.7881351278671773	0.11178190231133926	-0.5530151098503348	-0.353115984659185	-0.3498706383217067	1.1618716061709384	0.8339916424647786	-2.040731062326304	-0.2543126524928508	-0.15510492228395117	1.0253590007180524	1.6417054477490562	-1.15677814338271	0.3223976662520112	-0.32649875104173043	0.834184325721661	-0.6223314461285413	-0.5814208011205225	-0.5794079844396498	-0.6132899844659488	0.15164247849048834	-2.313469893275133	-1.3016137506861218	-1.8257774609307238	0.4747300104731925	-1.2273013947563842	-0.3035556361894224	-1.0987921223208104	0.3202494492553421	0.8543776615272511	-0.0679193469793645	-1.997191274174186	-1.351883105626222	-0.15389207115848919	-0.23044843215754787	-0.732742382507175	-0.7322351503547881	-0.000513684441337358	-0.46051813306694234
-1.9056115821473916	-1.2712328224961476	-0.5436114266381774	1.6880901529326924	0.09659434156507686	-0.5448353975191631	-0.2332759004125026	-0.1851377110536986	1.120226013558463	0.7615009699147859	-2.0264708427682714	-0.27589430166325635	-0.12074102407791205	1.0283162867710551	1.6577567746450796	-1.1534645345762158	0.2975269022258784	-0.40386562282571703	0.6914206220820851	-0.6461278880813788	-0.48164033474369683	-0.4827203196312932	-0.6488028400570223	0.09547640170470693	-2.3659275492278398	-1.2847606969340954	-1.8431546854396381	0.5351883313439922	-1.3047449158873572	-0.32761428694890365	-1.213060179454269	0.32805930358632623	1.0494216782345198	0.08872245534319537	-1.9247967466756268	-1.3653118572523426	-0.06174810776485832	-0.13221097065052315	-0.6215519190889717	-0.7654598477709165	0.011081391721965494	-0.5450169908429064
-1.9684319818479867	-1.2717381200132434	-0.6015150476805781	1.558321413542548	0.0002477394800528776	-0.443547721734397	-0.06681135045819006	-0.09758508197252111	1.1298677347129584	0.7095465164886078	-1.9919085014450648	-0.30223648068454056	-0.09861719007791139	1.0012149005430064	1.5819843321897396	-1.1860105538851498	0.2852059079939605	-0.5041986574879269	0.5052198001709292	-0.6565011236474042	-0.3747455490223735	-0.42547048019523775	-0.7164056407279787	0.07390991876191941	-2.464777000587533	-1.2394630698493774	-1.866600856646126	0.5398028782366605	-1.410483003641948	-0.3393343820594689	-1.3394145284239187	0.3721387372436706	1.2230989504150458	0.27619535919001165	-1.8226010496231084	-1.3590213241641251	0.05632753886586781	-0.05060314565095288	-0.5767341547364457	-0.7606765055428262	0.05415499821559783	-0.6393025625945482
-2.0121093924344433	-1.261996660432612	-0.5711947795652	1.3897564367242201	-0.12161760858385025	-0.35385609367059384	0.11349238914523885	-0.01992233527265832	1.1769199157957986	0.7202774123332425	-1.9090389841386721	-0.3860502082004724	-0.15657431368905564	0.9684855654997646	1.4883972869997697	-1.1465719755526025	0.28302195717406503	-0.5585679036678534	0.3606680413443192	-0.5959240405911805	-0.2913278137160134	-0.3687043357789986	-0.7718080289420962	0.07457715692662001	-2.5123461484044087	-1.1918370790191026	-1.8741834553635275	0.5536377913649482	-1.486298841170412	-0.32352379681184357	-1.4355399056981473	0.39261097128264816	1.344113035283702	0.40345315506506657	-1.7156879178392537	-1.393826428464908	0.11286907019826842	0.01634897345933887	-0.43529800364403404	-0.7051336200717528	0.061374107468656104	-0.729101756935755
-2.016556901122138	-1.2622723541406842	-0.5584354638008631	1.210531100211429	-0.20483903642966333	-0.29499612305474554	0.323903527020051	0.0006394716626079711	1.2471209553829357	0.7359083459090794	-1.832079839041104	-0.4018154387095009	-0.2722189161843029	0.8929899312545804	1.3609793199492228	-1.0732859414685323	0.27169609626205643	-0.6017504948796533	0.16413118631908236	-0.5286233025615258	-0.24320869609312723	-0.3269670927893119	-0.8396927146978962	0.0517050289331533	-2.586548710636748	-1.1436457298316207	-1.8471795074714823	0.5928574486147445	-1.4942121425256227	-0.3861167640203572	-1.5329490054378299	0.36154672061840937	1.3957291239682035	0.519599857877045	-1.6630486611628004	-1.4226101554653692	0.20213175195522676	0.007991672638374275	-0.3670276435492166	-0.6446259175295485	0.06105042189367067	-0.8320240114434428
-2.0104208198001348	-1.2072917558495495	-0.5531749511643446	1.0409686478429472	-0.2747793901454778	-0.20046263466898512	0.46173361849638084	-0.07994058177624588	1.2931625134131075	0.7515779710153776	-1.7378163224336407	-0.4782140252625552	-0.3823902922520719	0.8386526237651942	1.2413784889022963	-1.0283990195044872	0.18097715608293127	-0.5563686683957808	-0.021392179213194046	-0.4274655283319597	-0.1828586738831281	-0.3379907209188214	-0.8887621883414031	0.06757802078743883	-2.6208804243507986	-1.1012604335059075	-1.810540457944849	0.5671784133625147	-1.504064560695356	-0.3991204282750681	-1.6104167255946753	0.31905562855216013	1.3450757757122216	0.6336009642858755	-1.6405277080642395	-1.4441781781174503	0.2874493441616461	0.03891003075116461	-0.3077526421928588	-0.5848659943051219	0.027960571544271756	-0.9077953362128696
-1.9801350445421793	-1.1764800240706863	-0.5394788922800295	0.9011988093781799	-0.29090375897042164	-0.11389238811372197	0.5276191975735792	-0.14406463481413373	1.343589902992626	0.7611787628593989	-1.6640311035463793	-0.5114451746314665	-0.4690467771623566	0.7257290207685647	1.1373672270804138	-1.0438267272365347	0.08427397457735261	-0.5284228314617685	-0.1707618009160626	-0.36067077503020345	-0.13230899289360903	-0.3420201815269003	-0.9612759248009131	0.15008078422640098	-2.677017526787483	-1.0705490520371346	-1.7755673815479107	0.565733344704012	-1.4189790958779431	-0.44520597321965194	-1.6443427640846917	0.2687504040324872	1.230248523060876	0.7418378348196908	-1.6144453841264397	-1.5028595747551612	0.4110199740788113	0.03351308338254203	-0.24578732768640946	-0.4859609177923169	0.007268305188156102	-0.9512963565598547
-1.9486035928041094	-1.2154767299402809	-0.5476715301280203	0.7504625717162525	-0.28123937447551317	-0.024435697228375984	0.6968194109736908	-0.23527311242048582	1.3565379805239142	0.7554426678644784	-1.6443437917199375	-0.5681248602694525	-0.5174263057032555	0.5872774599106927	1.0623157876386844	-0.9980856586363828	0.005275210331767785	-0.5111337741153642	-0.2882614854656671	-0.2783610407241618	-0.03614556440372081	-0.3851731809464526	-1.091720820685097	0.17672912327338236	-2.6764849289641566	-1.0717243889627006	-1.7199359605671756	0.6189456240148434	-1.3337435712715893	-0.5520665612807791	-1.681455169428233	0.2100700457548561	1.0659722475050788	0.7640622899406576	-1.554589721170764	-1.563020877907959	0.5459036476370716	-0.028959210022158073	-0.17474201697776107	-0.3948663383361966	0.010225791299105051	-0.9774132184063447
-1.8735727507905513	-1.2037534047005465	-0.5161985512426548	0.6523244407273426	-0.2726814565850142	-0.010665711161777511	0.827292175316017	-0.34544906381581364	1.4307380676038257	0.7313902336092444	-1.6564778102945212	-0.6166159787536489	-0.4811741026607509	0.43016393842718675	1.0094459970317202	-0.9606668338509016	-0.04323646478783368	-0.4775882667793356	-0.3579482938078816	-0.20927193133265964	0.09679391519835907	-0.4310788438205793	-1.2123395521584677	0.15577633469195482	-2.604771542225845	-1.0854212726427341	-1.677716264582211	0.6287335973886443	-1.19559084277453	-0.6044068389040366	-1.746364803815259	0.15976978480265538	0.8945100386453657	0.7143455882530053	-1.5514287742791635	-1.6182862217507192	0.6181579664678619	-0.039859565462615626	-0.13010154583875558	-0.34754259008255517	-0.0016056365233041562	-0.9728470700442584
-1.8242014533866473	-1.2209140694987213	-0.5022450094545461	0.5685341636373493	-0.24907718004813204	-0.0014421185726140665	0.8734563770633421	-0.3869759004466204	1.4315662325387961	0.6645535944311767	-1.6276474078452767	-0.6125851753582447	-0.4654800718467785	0.2649997453056746	0.9730171301286491	-0.9162316240501822	0.01602950893450188	-0.4333411943966715	-0.4324292998918911	-0.1400487995267695	0.2636748604442614	-0.47640829162611176	-1.3068422101243293	0.11238663313395372	-2.5631883946415996	-1.1106930447338221	-1.6496174816523688	0.696097493095217	-0.9954639840435828	-0.687087703849299	-1.7815882756227501	0.11289067454866752	0.7895700880194956	0.605906020849195	-1.5129461285012844	-1.6749977085854049	0.6922956515956573	-0.12502141490601362	-0.08290279599309516	-0.30067188540870315	0.043537708371560915	-1.0402542628091138
-1.8186193027218287	-1.2478770832854444	-0.49822377130867235	0.5317150694083577	-0.21075632948324152	-0.052969792182205745	0.9086048012001438	-0.42997249964542006	1.4064979514867402	0.5665488372350107	-1.600664856396778	-0.6803487909410173	-0.44614335234968544	0.06138705471196822	0.9077487585633388	-0.8819773114690346	0.03405016227321606	-0.4156887234599266	-0.44878840186366764	0.00808982925053624	0.41024032501073837	-0.518830925389988	-1.3705930525245669	0.08001816838860341	-2.47323749610958	-1.1574139551447113	-1.6562300025568475	0.6529975698783739	-0.8312290901150099	-0.7118942705291743	-1.8239756090175483	0.02938532900940778	0.722657791803347	0.48422675235058293	-1.504092116481587	-1.7106111135976019	0.7862855352358449	-0.19938244627598992	-0.06802085710541811	-0.25655676682669626	0.07484113821803921	-1.0305030025897253
-1.832551084086294	-1.2653747540427192	-0.5166843680422664	0.5195096645132249	-0.1906070668814545	-0.043802625552933655	0.8395067675428601	-0.4395522041243729	1.416338277065922	0.47918625220156086	-1.5314800772827897	-0.7526124580008293	-0.42065280837102204	-0.13386639812852166	0.8569397610832882	-0.926862969902553	0.0877624802519488	-0.4190480034453629	-0.395133405110033	0.1299298311458947	0.6020008817244765	-0.5715716028693179	-1.426096423643536	0.0529310447378402	-2.3840887239575657	-1.1496280325274384	-1.713116148226495	0.592132600561966	-0.6744023915600733	-0.7095239023055985	-1.8286806578091857	-0.024321038304358108	0.7073877138944125	0.36042673003306186	-1.536737130021022	-1.7095564887556076	0.7938981546768448	-0.24751936523216217	-0.045262288565804235	-0.21051814361402016	0.11511709264634226	-1.0653060347270809
-1.867415930443832	-1.3341019818575244	-0.5232844100908043	0.496574766108567	-0.10438855755083727	-0.045122993014393396	0.6947315176275403	-0.4675867702062099	1.398172614982098	0.38042327442743795	-1.4514639382503052	-0.8220289233556866	-0.3809090490007635	-0.31245106387291144	0.8409740418114943	-0.9041554310404317	0.10213864906811003	-0.4055132992597331	-0.35676277387961186	0.2329140691895338	0.7535685559410185	-0.5787869173717574	-1.4789232058784876	0.04971498424234553	-2.2906650762225067	-1.1928102559652787	-1.7554045008895014	0.52953075656679	-0.5271413398356208	-0.7371556531579139	-1.794013295815909	-0.16492241865620172	0.6648090888583591	0.23856832730290084	-1.5576325137470708	-1.750710926332117	0.7485178185358722	-0.29589402382238916	-0.03783201017001671	-0.2142937212882034	0.1358838987777936	-1.115010723804761
-1.913670785780247	-1.393900454550157	-0.5559948968602705	0.5464243024942993	0.023218508358314138	-0.048256685641455035	0.5491211103737603	-0.46141938586585673	1.3246602733025152	0.20546417625683433	-1.389602550793103	-0.8349673776203588	-0.3004834194820103	-0.5086762333909258	0.854260878856496	-0.9232656984927949	0.08059054010222559	-0.36987849091285296	-0.3243513915857244	0.33839718190734114	0.8395825450162988	-0.5752029047019024	-1.542738464345422	-0.02157014645915035	-2.235336559455857	-1.2096843014984606	-1.8342717371123065	0.4392901205326096	-0.41589856794311253	-0.7422554046451598	-1.7642472704530245	-0.3223885831163539	0.659731919153786	0.1612373769428293	-1.5937333402989515	-1.7982927057781875	0.7311700427669509	-0.35982726999825393	-0.08677544996561402	-0.25229275154305186	0.1781800912629931	-1.1190819968186427
-1.9576607098738896	-1.4353513418333284	-0.6356601514592961	0.6064816820924954	0.16051841518822213	-0.03309349132880975	0.3729850722264405	-0.4507449074731708	1.1976941034751456	0.056282087247442394	-1.3286413060856237	-0.8315880389156105	-0.2765785806591186	-0.6491623858299616	0.884416523755992	-0.9398211072199987	0.060040103086857886	-0.4100134707202063	-0.24199187979283251	0.38358829195044336	0.9186460677904525	-0.5349355887074421	-1.5952473130017313	-0.03713354529668647	-2.130747148092832	-1.1970993737622437	-1.9458798867395064	0.3826712623563923	-0.33258743238913896	-0.6520321110549727	-1.7489151394778346	-0.44456229377911444	0.6570842891295289	0.08540966473630121	-1.62678480841713	-1.8545051674299695	0.7252977773422418	-0.36246261316365347	-0.07729694494729575	-0.29312780886627	0.16269281503982067	-1.1213599006602266
-1.982999047971985	-1.4342303847472855	-0.6750515025266894	0.6242695376643994	0.29955313092333363	0.04790084446263553	0.24544106579427236	-0.4050987289627687	1.0878723539364978	-0.06364226694208658	-1.2340127962410345	-0.8193768385506566	-0.24496819642386652	-0.7898578088332624	0.875814702520449	-0.9464180001003438	0.030543339193438192	-0.4596668514894162	-0.18152831644083717	0.40680789132934525	0.9671136274078531	-0.46626615376543457	-1.6391682795019957	-0.08547536220463428	-2.0594142722580666	-1.2022308501590544	-2.0422249427185775	0.37741900448020266	-0.2518606453095814	-0.592307594322933	-1.7077831693502947	-0.5496183324798676	0.6834092436531571	0.01586910444024258	-1.654483764693111	-1.8654686435536618	0.6644794659826936	-0.38970570368781077	0.013485822305749684	-0.3667493211655074	0.20093524281114758	-1.0713915242701453
-2.0006911436099335	-1.424655102509097	-0.6900848825648438	0.625886700202831	0.3971315769345753	0.17639352736415181	0.17802392896127878	-0.3582567864046555	1.013952621051785	-0.15784124515070824	-1.152583286612615	-0.8175245717816789	-0.25147473209207394	-0.883364471034767	0.8407314868761768	-0.9152662867277174	0.03868770080928656	-0.5349442890931193	-0.07110320034791369	0.4545957124704204	0.9633280118403306	-0.3614119075823333	-1.6585400803585446	-0.18191502848582353	-1.9198158142843529	-1.21079083203024	-2.1406939135567784	0.3838652096146048	-0.23347504961268256	-0.516806443820263	-1.7398050400242382	-0.6020636404782306	0.659799767847354	-0.02053156483991177	-1.6836840929480832	-1.870862318500174	0.5515403378273324	-0.3384401691207266	0.06713100685025888	-0.4805411265579595	0.21368896128658849	-1.0413769650916063
-2.0052971009301817	-1.3724996036081047	-0.6554369142333643	0.6449364926417094	0.4796502813268814	0.2726922249606255	0.09602637656117835	-0.34008332945438524	0.9767908530409732	-0.22892456887147636	-1.0511550470686841	-0.8245060479653308	-0.3008032000764446	-0.9704819873768278	0.7935713347466092	-0.9579369761477814	-0.004581381074303903	-0.6306329124299198	0.10171556614048863	0.5012666290740765	0.935483493660978	-0.25436784957510566	-1.6400728846463852	-0.32271319593596204	-1.7994551889907797	-1.1965605340078007	-2.2746188573401214	0.35268762028709816	-0.24538108504808737	-0.38223839126481346	-1.7644207068717441	-0.5453208462174157	0.6039216800823564	-0.043918152560810546	-1.7041627843367035	-1.8612869978243345	0.45898592324777043	-0.24537846083335518	0.045308795935821475	-0.55505521193272	0.24237651475535094	-1.0463264571935695
-2.0177073271114874	-1.3200043714099494	-0.6420001048593873	0.6422415325279376	0.5567245107380028	0.4057508965365574	0.0669043070004759	-0.3653300116691251	0.875360916243844	-0.2691869309957269	-0.9328744136215796	-0.8037838806764093	-0.4184324021359721	-1.0713553097004205	0.68857625245179	-1.0161314016199279	-0.0466719012292217	-0.7541534780963997	0.2697827649688659	0.5754813188255438	0.7694265382691474	-0.11953388193037048	-1.6498596972961899	-0.41223404178297995	-1.6806027844307265	-1.2037580782952948	-2.392130019302159	0.3675351994464525	-0.30924123200170067	-0.3135631383671272	-1.7638722727909257	-0.48439730998289654	0.5850961996142854	-0.020361564766970264	-1.7202637603226454	-1.8722935544023094	0.36579070078525844	-0.17153779175025002	0.10089779120022638	-0.6145487146428955	0.27176922933257364	-1.0295974545645035
-2.002092114403871	-1.2644959380639267	-0.5747889405790513	0.6331497132754063	0.6318719677639384	0.47530358655183386	0.04979541811002689	-0.4342462012133579	0.792032744823788	-0.26068030894931643	-0.8675512087792676	-0.7438012905572822	-0.4906840398895369	-1.139776131670277	0.5902236648561886	-1.0312729196876587	-0.15715690824232117	-0.8921545519954334	0.43294623869562726	0.6308376087815428	0.5873594278589278	-0.0028372743073042162	-1.646794020290215	-0.4963906909320376	-1.4823570440895404	-1.1909784441831428	-2.452906636962008	0.29477627791597877	-0.3827913755723828	-0.2362512849144879	-1.7344665381505788	-0.4233922294256202	0.49033377383743276	0.0069731321085699845	-1.7692547652411612	-1.879019861063275	0.2521086720963764	-0.0742066024078393	0.08543880299396997	-0.6435859765850316	0.24310887855528795	-0.987762022143191
-1.9473169350176687	-1.2196095773605475	-0.5207378467575684	0.6472127666238452	0.719709112406443	0.5416112709100804	0.004038450685626664	-0.5099383491933034	0.712532838546744	-0.24444245646883317	-0.8156638183468887	-0.6119913158415976	-0.6060961123292561	-1.2207570076905545	0.5651018303790198	-1.0634885257638382	-0.22685701183376605	-1.0625554302859759	0.6181397769751328	0.6820264103691602	0.3894225235275447	0.06134651525706149	-1.6466526065256524	-0.5533086462793377	-1.2452341582802586	-1.1355263218407734	-2.4747274836158333	0.2747162026477218	-0.4158220236555163	-0.18792221464284134	-1.6729645192377152	-0.34595047245450944	0.3406496780914517	0.01886464302874199	-1.8379684232959022	-1.8542928242176118	0.12332749442885908	-0.024407675912969707	0.08872095474577833	-0.6296941417030474	0.20973675361720118	-0.9656831954140619
-1.8945987067446315	-1.1971984696587923	-0.5059703410042926	0.6653744948840807	0.8310567119045663	0.6048293774826352	-0.0012729549901073036	-0.6515732522782921	0.629610690986902	-0.20738144046949486	-0.768393883315331	-0.4331968852422522	-0.6688512969174942	-1.2196797956694978	0.5581531395849858	-1.0300087573956098	-0.29187216277663947	-1.2440685507819542	0.7865340048371438	0.7038544766525945	0.16354923307098593	0.10073624761230777	-1.6283798841911505	-0.6483749826507541	-1.0227615294656722	-1.1267168724254217	-2.4715941693918118	0.2554630565871262	-0.4859847433993572	-0.1276077057528333	-1.6707848453267693	-0.27455239069157067	0.2586198862420986	0.07559661124454209	-1.8961440358215977	-1.829332864093961	0.0680648983102649	-0.009131175286164602	0.028385134146510872	-0.5471199991860313	0.12862091365764144	-0.8899613581794545
-1.8619940415239058	-1.0967457461032464	-0.47001592296833083	0.702603264073803	0.9299486614534965	0.6204275646497163	0.01597449463558901	-0.7278864938385959	0.4900826943233249	-0.1492716537502983	-0.7511398764577277	-0.2597438738429537	-0.6911933059876672	-1.1958015095958128	0.5480285496378766	-1.0067237850827488	-0.3155640316936209	-1.3748799575789992	0.9547234632644965	0.7138802580518744	-0.02118789450665438	0.11362743926323174	-1.5869953179879075	-0.7139070376210566	-0.7389039186696662	-1.076474210439808	-2.466646109033375	0.2831685642837409	-0.6013354126110385	-0.10845944238852723	-1.6615259186760283	-0.16852438502661474	0.18879939982027297	0.1073872648574427	-1.9763807424857824	-1.776453327507253	0.03234551695405767	0.02471987005800575	-0.028599042888614524	-0.4634757986228875	0.11027139659200409	-0.8448649187994539
-1.7955537195704412	-1.0169852730051088	-0.4737567123253378	0.7523721987290959	0.9905856891865319	0.6872015326219751	0.03928553848408147	-0.7488088801024587	0.36783342806965635	-0.07692574089185644	-0.7455297357667972	-0.1237755602309146	-0.7002453514625333	-1.1419610965625795	0.5362149541117668	-0.9326303549920633	-0.2302251362870562	-1.5082611870178664	1.08832392284743	0.674769595926807	-0.11866569082142506	0.1136943588557903	-1.5544873517465991	-0.7110062677521531	-0.43369835432673864	-0.9735224028875946	-2.4710935548098236	0.36690320751288086	-0.70507650521846	-0.11876387818022727	-1.5744153680118693	-0.03942429958886353	0.14721981698716796	0.1040634783526064	-1.9770436762579684	-1.7027969258266187	-0.01253207087485334	0.037998978026309714	-0.050717039465810076	-0.3250640348968097	0.08376026858666581	-0.8160358445968363
-1.7695225179774248	-0.9245189564155851	-0.47393116472156205	0.7812789907579462	1.0267826385284269	0.7932700260993611	0.07950225237834366	-0.7579215442287472	0.2667943482714029	-0.019670503319556307	-0.7482186262968165	0.013067231850784932	-0.7155342756978393	-1.1221789079048599	0.5429870920117064	-0.864686527975242	-0.12511829723789675	-1.580882010249843	1.1963684454573984	0.6851729915934036	-0.24554976039454018	0.08179994343284126	-1.483770686893512	-0.720491071992549	-0.18204324036784286	-0.8643845101070408	-2.445124843910484	0.42080940612779905	-0.7444183577472895	-0.18322885475080328	-1.4709805363080248	0.04167766294433402	0.1531169416129338	0.08649034624036753	-1.9748975433064042	-1.6439074862578689	-0.07420303541168106	0.05049081926575716	-0.11310108668760907	-0.21029522557987362	0.10666542679712479	-0.8160875479914246
-1.7747963774514672	-0.8818129862117076	-0.4990209525116704	0.865035003954433	1.0687318712202167	0.8173873533945251	0.14385466854256174	-0.7669303522464779	0.1929016713605613	0.03744876687794273	-0.7609145819580244	0.12018882871372502	-0.7352728982427135	-1.0792327784829505	0.5522227586664553	-0.7911285821218084	0.034682981516777844	-1.6267400622030053	1.2590929561889976	0.6953035977324745	-0.3239866125382579	0.04970572668927907	-1.4186054241143613	-0.7117613726710537	0.08668847480403644	-0.7734554156305322	-2.4540830446802593	0.47971467139187185	-0.8286510612454905	-0.18081315649346705	-1.4111221790228448	0.12417621382096063	0.1935458200244997	0.06216189295449757	-1.9735084443770774	-1.6215741967639996	-0.08237004648833382	0.0650460994853167	-0.253756969456396	-0.12136804779524617	0.10809478570625353	-0.874279718600766
-1.78169716374024	-0.8430477023765122	-0.5271453286928057	0.9566652328190953	1.120492137611412	0.7913447210515382	0.13160424564032777	-0.7455725421534908	0.06729329442979395	0.06148078801538217	-0.7384750224742287	0.17698831881582536	-0.7502037700431196	-1.0218414480916937	0.6093545566662717	-0.7343328849428128	0.21163257284021686	-1.663350076091437	1.2788241639923605	0.651190159575642	-0.3618532674072921	0.01127144944097484	-1.3295864724496365	-0.679101300135204	0.2961459395577878	-0.6651565349339886	-2.4665253666216147	0.5221235756987931	-0.9229445911519617	-0.20958991724271794	-1.354884306978453	0.12335422932054237	0.310101749630884	0.00792657536502372	-1.9888090703526629	-1.6384242290186428	-0.13401963856172902	0.019632513126701973	-0.40012739559284	0.0032826459002865934	0.13882099584969804	-0.9038252541283954
-1.8105295307600262	-0.8161643945161258	-0.6492884609826468	1.019572016448325	1.1629942514219185	0.7583769819474024	0.12548274091330347	-0.7185427697339557	-0.053420424088185516	0.08418822462036406	-0.7106491540510218	0.20504166767432325	-0.76543110182938	-0.9866480358439171	0.6616906853567256	-0.6530562838073533	0.41553023429883584	-1.590406172237133	1.1733707102040654	0.6298886690318579	-0.3828838088050269	-0.009759632549039296	-1.282341740576682	-0.6707677563125232	0.5153296388194057	-0.557262866600446	-2.4836614211943115	0.6090077174013805	-0.9053247928454361	-0.287070476457714	-1.3150164891258767	0.08604096538901514	0.44315397249715494	0.011622477019254627	-2.006997926754422	-1.6718235119349558	-0.15551128055588845	-0.048898479240669576	-0.43154099117460654	0.10309960132298072	0.1541107972949297	-0.9026153946950245
-1.8629600826812276	-0.7830656523474384	-0.8054931365616731	1.0750516932564849	1.1581531841505606	0.7251194185947331	0.13470514179603765	-0.622773192898821	-0.13674642327234646	0.09891257561178872	-0.7008862370898565	0.26235997146327317	-0.7177542184562721	-0.9046738057302189	0.7139287861321446	-0.6394088905875457	0.6155943289401705	-1.5136959473430873	1.074073954262569	0.5761270637430618	-0.3345457829912365	-0.11382357728836275	-1.22278133531116	-0.6796480647423886	0.6433524735965472	-0.43766726394555056	-2.473963679478365	0.7133162407251892	-0.8954948786346012	-0.32899340588708426	-1.2901734799457232	0.019909996885208003	0.5619162727245152	-0.01725321641069842	-2.0499482183988187	-1.661885814399297	-0.18562086040672165	-0.15093767280224638	-0.507603343457619	0.18237386192459254	0.1283894447864711	-0.9175768798490875
-1.9044562321919947	-0.7597641639078182	-1.0001331640767848	1.1726807140671816	1.1653905548336068	0.7031035479349088	0.1621832925979776	-0.5419757226556584	-0.2273067049954754	0.09063174310577864	-0.6871256007710399	0.22178855656993987	-0.7417546333441556	-0.7737689924822424	0.7847968098806517	-0.6217112502641288	0.7779426578873261	-1.3845929248711895	0.9468739523055003	0.5111314340016071	-0.2858348389373659	-0.1988911847783838	-1.176422359696949	-0.6697242013146039	0.7581650326493952	-0.36689393012286625	-2.5123517311689243	0.8837531208450242	-0.9065522990281518	-0.4092296625131272	-1.3271020192480667	-0.06411504598640574	0.7308298938707398	-0.06589518252428186	-2.077193103626934	-1.6462711761546571	-0.16682696019696652	-0.24096579352296327	-0.5646358974851766	0.24270909901312687	0.13873329108916616	-0.9095229682120463
-1.964928434086508	-0.7546928796301731	-1.1756472908338167	1.1742405976315293	1.1332938618392558	0.6912340907901083	0.23665794887292915	-0.4304710940944547	-0.2727057078899198	0.06542603885198049	-0.6889426761600501	0.15426986913534574	-0.7348259466076698	-0.6391159369255325	0.795351490889538	-0.6304656215189606	0.9198548252386937	-1.1555547606303964	0.7861674039221176	0.44724044859408796	-0.21276681516750817	-0.23124473414345212	-1.149201651958348	-0.612713711291788	0.7468178216924239	-0.320114303570484	-2.552583925972834	1.0713180124000874	-0.8731868660222295	-0.465800522340294	-1.3996436177727904	-0.14389872045304766	0.864587138120551	-0.09738330349539732	-2.0761357205261604	-1.7023519585132836	-0.16846295831537822	-0.30337794002081586	-0.6263472996004024	0.20592440573990212	0.1374773638629493	-0.9536614175523148
-2.001110705256676	-0.7441186305433325	-1.363715365344441	1.2083781575988994	1.1308825319320694	0.6407143900094866	0.30445723201654507	-0.2927476220400448	-0.27169978811586304	0.027720742160938526	-0.6972528437881801	0.07439594421273202	-0.7620427186853007	-0.5817084561185826	0.7907487979993022	-0.6453708593781824	1.0539578018293707	-0.8953709296002307	0.5972268586528284	0.4096095930295752	-0.17260063999456188	-0.26395602428373527	-1.1520936836053042	-0.49723537875267976	0.7342374735480358	-0.2822046882291356	-2.618386212465348	1.237108497980957	-0.8170476578162565	-0.589968537047551	-1.4396552823848126	-0.15372540224617123	0.9198735923436683	-0.1433586654531963	-2.10342168126025	-1.7287146861384255	-0.2000025050409593	-0.2906326273746104	-0.6707543495236171	0.14339937221200974	0.16044562747193017	-0.9927240707838392
-2.034566663977008	-0.7251032363241013	-1.5604177293390666	1.219714611507686	1.1499394152689761	0.6107055256494031	0.3818993721050055	-0.22173217705562118	-0.22059599918957457	0.0003893118817297189	-0.7138917397230733	-0.061239326889133486	-0.8190965683939975	-0.5688662874350634	0.8173374585558969	-0.6790433161517451	1.1643096418624423	-0.6685840235596753	0.3995119396876231	0.367899767765838	-0.14921512286361838	-0.27787366622679077	-1.1555169710942077	-0.45032832983654225	0.6379799591146561	-0.2683371829462316	-2.670499105213657	1.3671494963194946	-0.6350570632485517	-0.6255919028072225	-1.4630861909936272	-0.16223201145205207	0.9702917371929474	-0.1708664459074497	-2.1242021531465545	-1.7678705850530094	-0.2524157633874514	-0.21299219270854097	-0.7314331745812026	0.03568015266661188	0.14223468269178438	-0.961854189734822
-2.071425312980234	-0.693923660638086	-1.6857999788925706	1.1577295499225573	1.14540488850577	0.4738443599327142	0.43141027902336954	-0.2444930093976597	-0.16750495383121647	-0.026910987281016752	-0.7272010004031249	-0.16651623590400205	-0.9295201463894609	-0.570715302975292	0.8412357404181771	-0.7695708560390623	1.2450532454480192	-0.43353690714211635	0.2011072562843018	0.37478019396122314	-0.19963802608790135	-0.33823749395650643	-1.150341679684462	-0.3979370911862419	0.5496021913088697	-0.32453674453017894	-2.725479552925194	1.4601574907122123	-0.5173197413000091	-0.6111780444845415	-1.5322021272816997	-0.17108612947107493	0.966252752602192	-0.18401381636715242	-2.205608702668021	-1.8144404370819767	-0.25001750090241165	-0.09767501681412132	-0.8287288392151494	-0.07269623748060586	0.1221898492930809	-0.9440135641221031
-2.111115397693312	-0.6847905454405893	-1.7752971497169672	1.110580847460912	1.1390828192297242	0.3350611208368144	0.4785424143335083	-0.27116189602794927	-0.08641290531543284	-0.08110061039618068	-0.7270027522897217	-0.2840822307901583	-1.0006418817467009	-0.6115825840182657	0.84965638964321	-0.888108340644154	1.2859385951731084	-0.22909629501301398	0.008857450859098781	0.3607257096970046	-0.23311536174543251	-0.3747088920647982	-1.1899254516263673	-0.37592715571835417	0.5262659508492853	-0.4253673680899793	-2.7562750363414175	1.5034545748142576	-0.337563527818509	-0.5438548213636548	-1.566311668533929	-0.10307698248985106	0.9123486658274509	-0.21518462714051984	-2.257531876356982	-1.7973348527940871	-0.2351269226378468	-0.0068733946656640565	-0.9222986736031515	-0.09481570414714333	0.10329240925202976	-0.8957720811112772
-2.142521980632862	-0.6778364676446405	-1.8844213192456611	1.0597675866255687	1.1029159228788248	0.17935435136863753	0.506391237544709	-0.3263282178228068	0.000810317803924171	-0.1505676376813311	-0.7115618227506233	-0.3596733666350415	-1.1059815293112636	-0.6708701388571611	0.9339839027436188	-1.0230429136014432	1.3034616520945737	-0.09012009663208335	-0.10914475006122562	0.31247751791509415	-0.24369986150347364	-0.40860676335086765	-1.2744372106330866	-0.34425942833774203	0.48724596699031364	-0.5136714758263429	-2.8006855101305237	1.5299734060134877	-0.1264323873229846	-0.5374549902571063	-1.6356117638301229	-0.09264182641472808	0.8325604202235652	-0.22540109627422708	-2.291631392233667	-1.7647573749632386	-0.16473419897181468	0.13351507408545812	-1.0172253801730224	-0.14281451307578377	0.06518935726294295	-0.8523316275979541
-2.208471365164398	-0.6559863458976393	-1.9681690690724754	0.9456103628503756	1.0468957389296427	0.07005931891200419	0.5745501175130076	-0.43399158916667274	0.05303949947849436	-0.18553037195807132	-0.7156351392507088	-0.4392563830101109	-1.1833615997774405	-0.8120479623538129	0.9876804638654002	-1.1627356898165004	1.2736261365927088	0.03789467160932291	-0.17630084627914636	0.29309413620642766	-0.20923297682950515	-0.47933743950577423	-1.3889959311266789	-0.29442936828054544	0.49022604852657103	-0.6186745454719029	-2.8072857166922582	1.6208916004919403	0.1029567082642088	-0.45936006035973626	-1.6627853248868305	-0.0341546336378896	0.768246659782801	-0.24456863358802453	-2.3219463603553168	-1.6579397948931942	-0.07550589659490278	0.23022804544621592	-1.0538511289560923	-0.15661561053624767	-0.01606196460999588	-0.8294026493378054
-2.2885708807023666	-0.6379611741315337	-1.9500158618775447	0.8513243792249199	0.9519745877737646	0.013692862760085156	0.5627730316845981	-0.5345634043591496	0.10033799659585745	-0.20961006817672176	-0.6848239110793117	-0.527047216460559	-1.178128431703071	-0.8943710828578011	1.0540706340433221	-1.2634321233833854	1.2315458154109487	0.08507440122661836	-0.1367793191483499	0.23826405418397517	-0.11208590511969732	-0.5413087966828974	-1.499329768147036	-0.20107231486191157	0.4622408808704259	-0.7267837091433949	-2.765774292219673	1.6800200906378744	0.30939723762812765	-0.3303004070952759	-1.6976920408566187	-0.012279719067311276	0.6906292043502582	-0.3298780678642032	-2.3700289742356406	-1.573347464148543	-0.016635774855860493	0.3160841949789133	-1.136899190220084	-0.22321301676531075	-0.06936420833399756	-0.7975799485885148
-2.3458602632317183	-0.6424629733079029	-1.8924496626850558	0.7565876039665259	0.8572764861604293	-0.018367341723688035	0.5506282340701805	-0.6132756085231919	0.1448634988285053	-0.23324267708994725	-0.6462327487207438	-0.6192360815874806	-1.18258968343106	-1.014080345124797	1.120644111290008	-1.2238482390402585	1.21279359565441	0.12889234379916745	-0.06222251484962068	0.1518655236256162	0.006199324724380451	-0.529226727931164	-1.5900506799412117	-0.1130710146953264	0.49966424567578527	-0.804359059504584	-2.731842598740837	1.6725944223937952	0.5183179036403586	-0.2227735937963339	-1.7480261020517383	0.007520554298094334	0.6513281908618442	-0.41391663232747017	-2.333675657793246	-1.4971762726526534	0.07815411621548608	0.4470915493128918	-1.1568388857567882	-0.29504101705194447	-0.08907892818372326	-0.7867754163593663
-2.3907174076508357	-0.580786485224116	-1.7892356753494514	0.6381410535172588	0.7292688702306689	-0.044931657714035324	0.47993877029409165	-0.6549647274176167	0.19369657393338954	-0.27172505092091753	-0.5480703358283525	-0.6943335125492223	-1.133575843594111	-1.1665066225666538	1.180479580774712	-1.1429077370249237	1.1613537286651927	0.0854203927812485	0.009717243028257373	0.10908250144988166	0.15879854473259308	-0.5111255618344985	-1.67485469091988	-0.049684967904536095	0.4834637590740517	-0.8444906802336346	-2.6572875192139165	1.6809805166149385	0.7491091037626102	-0.02993430323694011	-1.7970535307679847	0.01898279066338778	0.5756036977868628	-0.5027164671430122	-2.335641680874672	-1.4488375546660004	0.11271510552326117	0.5364531039746365	-1.1198986419768704	-0.34595436344204356	-0.1295451877266682	-0.8317994709869432
-2.4159479214482693	-0.4974165387657831	-1.6989117326624439	0.5338114602804607	0.6166193235090509	-0.05094717800173441	0.4249739673021569	-0.7503966300200097	0.2325486130000006	-0.26089715941198993	-0.4512749570485082	-0.7618240719745243	-1.052382403851645	-1.3447875414384645	1.2552495261297434	-1.0146202191098923	1.1131590736858077	0.0014838734013999932	0.09368081854790163	0.03296729625529626	0.29780655835589825	-0.45771614923779547	-1.795867218024399	0.0026005560571185555	0.5388715489456068	-0.9104434086987936	-2.593281445488836	1.649770957033563	0.9576566048125615	0.16773263623651088	-1.8434571477172383	0.0006898936491922192	0.5814786674367507	-0.5839889523907023	-2.364507803876487	-1.3728133636388844	0.16327989672744062	0.6058500219343854	-0.9879390358773017	-0.39899971747396445	-0.10565525153907807	-0.8313821507306219
-2.456552634407096	-0.4233634751207875	-1.5868183391848534	0.44193527726322496	0.44629827020287693	-0.04331890118768324	0.3187307534198842	-0.8164758452414613	0.24866611846684172	-0.2574738928997227	-0.3242050396445505	-0.8551458513988848	-1.0268984557360021	-1.472293002767998	1.2901910888706136	-0.927180747830038	1.0398127137163033	-0.1208645001835135	0.19212668325690682	-0.08066405190990163	0.5384802342242789	-0.371012165706298	-1.8406842134260846	0.037228294719815966	0.5803906908377429	-0.9059006959881305	-2.4952772876708624	1.6766384947131416	1.192374283352457	0.39965799904173654	-1.8724257171143173	-0.1348450433856086	0.5770134461356602	-0.6015491686863113	-2.34237370736147	-1.3574866133897632	0.13146789527132594	0.6369970874737987	-0.8329302429152529	-0.49641824474058466	-0.07795377400373435	-0.8611603515338994
-2.4553759741724095	-0.3446259990452737	-1.4447156003436357	0.34309070404002867	0.30055732344276187	-0.03607021719471947	0.1962918602400126	-0.8341801903920935	0.25574692866083565	-0.28906641698125257	-0.1759187616427337	-0.8811802509796823	-0.9848219046640988	-1.5446044184669576	1.292766400242673	-0.8499183831781749	0.9458039255855007	-0.25600732961060674	0.29444353864079104	-0.19259937869599794	0.7804177505473395	-0.3024670926605153	-1.9204454406611025	0.05840830123593062	0.6355160335725615	-0.915108938540652	-2.4050044959520234	1.6593547822089456	1.3638859711138385	0.5685608291047459	-1.949689297918858	-0.2299818593049272	0.6061898122988787	-0.6448248340716635	-2.284526947826033	-1.3217849666877188	0.14854236610690136	0.5920184575067075	-0.5609410712785806	-0.5240197961337003	-0.05202307968842582	-0.9455055763659438
-2.450938319626099	-0.287049114456403	-1.3573750144578778	0.25157207757135963	0.2201389474586395	0.021385259983103755	0.08744370215708627	-0.8887404011271712	0.26091072613126626	-0.31037406517100874	-0.03277609916619747	-0.9148075467817733	-0.8845805607868821	-1.5891883656854189	1.2976180121841758	-0.7992849243783107	0.8076452519994483	-0.38025859016127445	0.423899144678818	-0.32370439184402944	0.9830973375818373	-0.22148143183391497	-1.9687629097384132	0.018215439320943487	0.6097323094000466	-0.929676372681214	-2.28404663942357	1.668334798053517	1.5155580299874205	0.7314620169999688	-2.099196764260447	-0.3701577319262094	0.6236639790870867	-0.6864570490598756	-2.195242489672304	-1.2932263988559778	0.0791605447212934	0.5383654908130442	-0.21457766384622684	-0.5729317710278539	-0.018995036781262128	-1.0400540968100649
-2.4417706151221257	-0.23077372827648274	-1.2940898682306914	0.16238805761536412	0.14443184739101358	0.028870420044339384	-0.006790617419120357	-0.900613481166163	0.27288089991305337	-0.30376919855627144	0.12241675784709402	-0.9669532101766718	-0.7658348673101354	-1.5391748764732684	1.2956292259498245	-0.6969964423476769	0.6420212746395149	-0.5144459578626257	0.5588381382013826	-0.4792614245456107	1.2003630608545053	-0.16102979453936592	-1.9970543331383859	-0.003927669196277112	0.5252437682021445	-0.9057667339451051	-2.2381936500301896	1.717066693477248	1.5191756184486789	0.8542077917801383	-2.248969014107508	-0.5220666507904635	0.6780715211276227	-0.7376513899852275	-2.13528656514068	-1.2914670309919616	-0.0399459635361986	0.49748614039458083	0.0997293487402647	-0.6844969701900903	0.02341747731022364	-1.1284698560360682
-2.391015663078529	-0.2060781683857217	-1.1948357294635557	0.07790588296424626	0.057954224928658246	0.06467012677909975	-0.0618579126698469	-0.925591726553866	0.2903668170189298	-0.3031532471805485	0.2236898401504494	-1.028383320437661	-0.692626878141448	-1.4909607092145996	1.18170446780101	-0.5868728075204476	0.4659125429674389	-0.5908667418908984	0.6631639575686824	-0.5208693736484957	1.4112859586677051	-0.09592230467395252	-1.9615190002511784	-0.020408863739785302	0.4268388334381063	-0.9062768240862269	-2.16064528553832	1.7509604360226625	1.511929651956827	0.9712454227059533	-2.3582070049443824	-0.5782744492948932	0.7501944542169794	-0.7935863010486341	-2.0683136372406556	-1.278599282844981	-0.21423880212125726	0.4966483278868819	0.4155609938709664	-0.7384213832134776	0.07726467107166757	-1.177975856354544
-2.307618639505928	-0.23495044566946852	-1.113265763853908	0.07229080000794533	0.03370310471840067	0.047780811057048345	-0.12454471072816789	-0.9138060445515841	0.3546643206873118	-0.297625739560532	0.35431788981242507	-1.0364438522042272	-0.634148675261293	-1.3580024120225895	1.0933850629710113	-0.5095744322485716	0.3251752948543313	-0.6645721207171384	0.6525070528713923	-0.5174279345304547	1.5480497696144757	-0.007832158839979567	-1.884280602115517	-0.06361871303528473	0.34064782891133866	-0.8474512109616417	-2.083755710268349	1.7270381167820141	1.591090410115788	1.046215280713342	-2.4810834263782264	-0.6164218289221012	0.735699329394514	-0.8723351404496533	-2.002730866275415	-1.2875531642151528	-0.33400772603620066	0.5729596311875491	0.8005438523638608	-0.8302521584867563	0.16354970476592579	-1.1941545871412045
-2.1829790879297684	-0.2499673846942559	-1.0700523595284819	0.06746448586543104	-0.0009514687762576079	0.009310104566336127	-0.1446984817335884	-0.889709724807043	0.4314225064580399	-0.2708170007267291	0.43024059658230546	-0.9693064382424241	-0.6478107600297989	-1.2460432787220828	0.9682607746323322	-0.40193426667173815	0.1900178975472399	-0.7589859478198953	0.6105711894293171	-0.48858396680313404	1.5544549340371812	0.055558180424492856	-1.7645112014293776	-0.1244575163510194	0.2422182314035523	-0.7977633607378712	-2.0230286255058685	1.683328517527982	1.6230968968639907	1.1396047232104505	-2.546786532380898	-0.6194339462065539	0.7480888924164761	-0.9463910586036993	-1.9367026127771947	-1.2285938952828774	-0.47655777858438964	0.627658191167369	1.1042680637603812	-0.9154681113784203	0.23679465127108154	-1.2232517803757594
-2.0482567782676004	-0.25368142715568814	-1.0125281172414142	0.03592492152408523	-0.005465521939347201	-0.099126740336675	-0.1783598763639182	-0.9102664240648393	0.4961910168113334	-0.2389496778328819	0.542801581334543	-0.8747744502776245	-0.6350634477688959	-1.1020876872545535	0.870310666047048	-0.36661922021335447	-0.026915681466787456	-0.7844008012664687	0.48820540864179984	-0.40320732420519106	1.5665336003140728	0.10272543378112964	-1.6525084369516647	-0.14070806066475475	0.1171842862854349	-0.7760146382640143	-1.96757297911609	1.6198790992559977	1.6334995830697996	1.1793196084226572	-2.55809388376085	-0.5948719216587903	0.7362835288747206	-1.0109881773536455	-1.9344503058662468	-1.1817411191122489	-0.6281529494933789	0.6130132669671415	1.311725267529643	-0.9072431824106781	0.28398339726872585	-1.2301829897303072
-1.9227271561830435	-0.34869063764337993	-0.9907869321555361	0.06891895318163359	0.005713721132918076	-0.1777804247191687	-0.16417534011890797	-0.9836138075742001	0.5265883515251633	-0.20677203552283405	0.5978219541234433	-0.7129394408665409	-0.6444919994782488	-0.940115634147579	0.8064196123497392	-0.3928981281094337	-0.1575553287827081	-0.8035172153507008	0.362979902628995	-0.3042437585932083	1.545250422065324	0.16545755971573536	-1.571478773957066	-0.13766430138257288	0.06514178651915893	-0.7645792387175947	-1.9198847028147583	1.5246479527354508	1.6526456738544275	1.2079180076018454	-2.5302028467084554	-0.5552965709419097	0.7385967733328209	-0.9944378964674094	-1.8955405992974612	-1.1018658522479965	-0.7158504264384848	0.6743017580377306	1.4589534720880855	-0.9432273270855245	0.32382805936511266	-1.1710431697601509
-1.8154364818043451	-0.4302369463345741	-0.9238740593901614	0.14038597622984775	0.04147086373471622	-0.213607831470603	-0.1839228161156083	-1.0621057573353396	0.5672436857964858	-0.20819001340467902	0.701415622895936	-0.5630583785192995	-0.6568903114106306	-0.7186785269215451	0.7896661079056733	-0.40449354775374224	-0.3016028598360837	-0.7822568892084887	0.3111043748398593	-0.19005142642728132	1.5832640656476755	0.1353388789777402	-1.4462715168841251	-0.15981633386701596	-0.028911348389667323	-0.7007477449496339	-1.8564543667853954	1.433500099773533	1.6330240713355433	1.2167847796680102	-2.4919366790267308	-0.5179071339767115	0.7508631959074616	-1.0038676061944147	-1.8589563887229956	-1.0327685924652854	-0.7659273051840223	0.7507913999686211	1.5614034691717906	-0.9307036323322796	0.3220645694232613	-1.0836511377469997
-1.7125002575015358	-0.5326596113735058	-0.8399403742245862	0.17302524839136027	0.08131596443664943	-0.24750136668757655	-0.15260284643632552	-1.1257967928277106	0.5818101760443676	-0.22880859656804903	0.7865825509051729	-0.42748755512074216	-0.5869192709486564	-0.49409307215429504	0.8257152834394089	-0.440210396919644	-0.42422316321559916	-0.7294333811572621	0.17911887767092885	-0.05801138273041856	1.6417957587299916	0.15017997545746448	-1.365778293175025	-0.2061962509038589	-0.02561945930744931	-0.6669913890032497	-1.8301639591450685	1.3263097052560895	1.5517493282704824	1.2013769148966238	-2.4532181704151004	-0.42873599434814463	0.8121407677935413	-1.0396618720658535	-1.8638954071383815	-0.9266100662222669	-0.7463400320951745	0.7306653227301851	1.6705209383728097	-0.8901723201364202	0.3293675513754323	-0.9861052976565924
-1.6249336902653346	-0.6493275225320576	-0.765098529637919	0.21863631784154366	0.10459379035884564	-0.24601992875879058	-0.12473593250914435	-1.1994438267486478	0.5896042214692703	-0.24083765996917134	0.8712533569909386	-0.31406615494600637	-0.5614521748671584	-0.3231571759886761	0.8843202203110853	-0.42484586571393546	-0.47533347742809295	-0.6664598263676281	0.026764397666933015	0.0846474009771405	1.7443007002801223	0.14772028362386935	-1.2771441415107732	-0.20904230998909354	-0.04108769730313054	-0.611261607256031	-1.8781423253743434	1.2370637198501255	1.4257209929716588	1.2321907323982662	-2.4061231515263537	-0.4320030912754448	0.8235410853809588	-1.0818349223306096	-1.9242521290313346	-0.859084572719409	-0.7615721023010713	0.699293387774214	1.7250509407816808	-0.8680523386476334	0.3532626175807278	-0.8704935528770446
-1.5178439795198582	-0.7173508434207461	-0.712206771360963	0.2691305748357081	0.06408423680912619	-0.23343591377645603	-0.07627459625903091	-1.1749508107205997	0.5817964056203901	-0.2877967699747478	1.0087087265502248	-0.18859846312504033	-0.5322357295770691	-0.18099666181409327	0.9224832061634789	-0.39999285201733403	-0.519881258658162	-0.6299429616019927	-0.1828441088635687	0.24744197508119706	1.9149381914506904	0.16895355801710737	-1.2206673668148051	-0.22784380465657703	-0.00026028665231612736	-0.5578092309450423	-1.9258059448752483	1.1674066670474588	1.317046678059303	1.1657989282464345	-2.2846239090065645	-0.3806471858840729	0.8572356386945754	-1.149036730767612	-2.0006880444449395	-0.805556577726786	-0.7006098579171528	0.6695004616940539	1.7185230492058867	-0.8310913187538658	0.3826471735755751	-0.7082025062231656
-1.3803607002622091	-0.7782761930029691	-0.6553962381176881	0.33208197145280965	0.053293334729878274	-0.19429066058340522	-0.08176203417274722	-1.1655901404771538	0.5900306245872224	-0.31672896226246	1.1394060025271036	-0.055688593481510326	-0.5156353492273854	-0.12295356897415181	0.9712464688361292	-0.41415071156996214	-0.4829711007165994	-0.5927789918257272	-0.4113252009438539	0.5270011578636092	2.0644112765024665	0.14989720152221658	-1.1661786783324013	-0.18438065198373732	0.010973446323003719	-0.5180752422135746	-1.9438499432483891	1.1330046963425957	1.207709729453085	1.1224280992980136	-2.2194252920461843	-0.386379988134255	0.9201251506860512	-1.1444801237475046	-2.098213742751961	-0.7647240349443809	-0.612145624267421	0.6565613702251911	1.7701262435725613	-0.8070117950769268	0.38403122762954556	-0.5407957779847176
-1.3042893754797793	-0.7977178426766429	-0.6266703324083065	0.36542796555386203	0.04873467165827963	-0.13450017459261968	-0.09930384584611208	-1.1699208834520376	0.5912751993852792	-0.39386920047520235	1.338116627976221	0.0644019345833623	-0.44638688769097373	-0.05202777611900052	1.0547589131833062	-0.4418630948486789	-0.43185090856400177	-0.5977880731661187	-0.64608415581206	0.6890980957389012	2.1817706086925712	0.20491068750473826	-1.1323410174531605	-0.11701911508674485	0.003579673188890131	-0.4823146883556517	-1.9868431374013666	1.0830276089691917	1.061278432603289	1.0551044937689007	-2.1319307203386826	-0.4382227308595136	0.9202398045263334	-1.0975372973088913	-2.221311370717239	-0.7479512089922808	-0.5509142405726636	0.5305034214501493	1.7933971805900435	-0.7823678975086876	0.3999680355608379	-0.3679776986066459
-1.1946926985172932	-0.7806631846462811	-0.6231278446358678	0.3876859772459794	0.005078945613740107	-0.01140232641999669	-0.06310101178939809	-1.1320758309975592	0.5272816147925645	-0.4838403062300709	1.5677232587504943	0.1727672807430915	-0.4076642994681835	0.02174250870006758	1.1043692499535953	-0.4000351802899808	-0.3483494087962045	-0.6052715409852893	-0.864666872671185	0.8776085324726859	2.311127894607165	0.2330763094377272	-1.112109613166703	-0.03652767656812422	-0.007172108669014911	-0.4910859165037693	-2.0699916038885062	1.0323171832982698	0.8588658806771139	0.964667433980396	-2.076114076136919	-0.5096181535684501	0.9584312585484087	-0.9993190861045402	-2.3267585425871022	-0.706521093776092	-0.5002568552282712	0.38107850107902147	1.791165424309294	-0.7077103054318062	0.40717921862750395	-0.22094705658954344
-1.0627628830100346	-0.751026436617695	-0.5862362418282923	0.4291611383534226	0.0464238783975323	0.07677298221254203	-0.024518651106079942	-1.1148493374502362	0.4281814009928264	-0.6100987307941368	1.8036926908162805	0.27340177819567235	-0.34422409522238817	0.08480128913156675	1.2104868288608401	-0.3820393467622424	-0.2672581387612381	-0.5555558600817382	-1.055977967937627	1.0908919363668317	2.4570949051265663	0.2978213992448941	-1.1353271050394933	0.0424144239487179	-0.043902145026790025	-0.5012896765309152	-2.1763978714990544	1.0384461775962393	0.6856107526479316	0.8558075392322511	-2.033810238315323	-0.620966630842864	0.951003865449254	-0.8903404869841658	-2.396012468016641	-0.6830703781484101	-0.4369089491817622	0.27659003324989023	1.8642186920261477	-0.6283543167980452	0.41353967417005516	-0.0547171714739217
-0.9380415457859528	-0.7586401919503978	-0.5885292971224576	0.5313696334207587	0.0731405178143647	0.23039019579328404	0.022900843010378386	-1.0774951895526013	0.3179525511734998	-0.72908043477718	1.9139887711352805	0.3835581684937974	-0.3732277432327458	0.1929933586773593	1.2514737885189817	-0.32859895489712454	-0.12575800498646408	-0.5086674820220682	-1.2547629081126934	1.318115804632792	2.6420237676691345	0.3792661786533401	-1.2000333032087238	0.10954668353397204	-0.021570324166766092	-0.5265145466955083	-2.281694892354703	1.1469736538239617	0.5523525196087298	0.7532968957292995	-2.034519804204074	-0.7423341872400373	0.9111921098425144	-0.7900160086200989	-2.421381571805243	-0.6853385332687141	-0.38881598342550105	0.19466119871591775	1.9086916700790133	-0.6209492422630476	0.4537882540821926	0.1803385072162787
-0.7950600964950103	-0.7237626968107557	-0.6100902883408437	0.5901478276613712	0.12020631918090188	0.35375016819776584	0.10244898499605001	-1.0228827670033849	0.2518981097054149	-0.8402213534800161	2.000000460842318	0.4920095165928875	-0.3880146571252808	0.2743413460697341	1.2517273266866642	-0.2775725381034301	-0.018480797285052038	-0.44231873060486937	-1.3665918544861897	1.5704988364688688	2.7847983670711853	0.4212089421055597	-1.2471257832078684	0.17627530521712317	-0.061897492165218046	-0.5694295559142926	-2.400044273071507	1.239162682373232	0.38093314431984343	0.6298771901855617	-2.0670315155741337	-0.8156431833896738	0.8775292064944373	-0.7539558631000146	-2.4127945505743815	-0.6959629403886054	-0.366506364648192	0.10627567849360595	1.9298133144330496	-0.593562629159207	0.4989590322102944	0.39234931079426105
-0.6026020092150368	-0.6886892984579996	-0.648570953734784	0.6145828785735741	0.11668194857752565	0.42607388580698363	0.19259734723206356	-0.9439368014671301	0.17430647387220408	-0.9195212017147879	2.108735939236224	0.6054991808069905	-0.46247350329748926	0.34817866546675813	1.1845445058671793	-0.2781341774225858	0.08906159606588043	-0.439520493437047	-1.5743877102360178	1.8011316543136366	2.879226147584631	0.5148436859485227	-1.2344815266162683	0.1875256820497088	-0.11397675116384305	-0.6858842506376002	-2.516669533344314	1.3184017805639514	0.24802183446893195	0.501381308621708	-2.130476432530359	-0.8118521228255966	0.7962476051095297	-0.6614460355906571	-2.40087667922266	-0.7294355682571204	-0.3980915772889538	0.07935913752898043	1.9440424757451162	-0.5949391351495051	0.5424800009708244	0.5398410289119056
-0.37906903920520746	-0.6060417625403005	-0.6868497843310676	0.6556492038360464	0.1686550746690051	0.4664092137904726	0.31412858941896793	-0.8702884565756422	0.12120524615808843	-0.9363266678417329	2.1498513538889332	0.785511398867681	-0.557282608889545	0.37843859159772164	1.1079605308488414	-0.2601269721201055	0.1989920802163851	-0.38888941743690253	-1.6899180368916564	2.018090054202199	2.9116069736888033	0.5609485715729514	-1.2563959007798882	0.19009207773134323	-0.21857538169536445	-0.7884472538953684	-2.6013513323077224	1.3787844275142525	0.14443981094084662	0.3515037721844734	-2.1788136311748056	-0.8221497526276872	0.6780981365405045	-0.6144253651761381	-2.3492777530884394	-0.824577377291171	-0.43265777919387666	0.11565606667245043	1.9229543300083076	-0.5543106502540038	0.6027070269079604	0.7104366748045867
-0.13471496699397773	-0.5413552234898199	-0.6871739566318992	0.681567624940607	0.31005439730186535	0.528132032425904	0.5194397683795569	-0.7899685257999435	0.04844806192269201	-0.9163769589520723	2.1836568709998643	0.9703732125377001	-0.6168252853973889	0.4100629690339728	0.9972315340536875	-0.2545080518674915	0.22393634846431815	-0.20131487600789472	-1.6784815989706783	2.1858874901594456	2.871952831073897	0.6146941693607321	-1.2510534009055727	0.20251561302429208	-0.2930770677768804	-0.8850372841378317	-2.626876473833816	1.4406164146126457	0.13264989439199013	0.19082794522558044	-2.2301349909021675	-0.7837984401036777	0.5711044711739597	-0.5350414399447879	-2.2843028373760097	-0.8806787345393534	-0.42262961847358904	0.1522216565204622	1.81488088619555	-0.551659959195548	0.6225724951092978	0.8640747152021285
0.06301129826075177	-0.5609080809015657	-0.7141571049855836	0.7027576287412433	0.5543171252858853	0.6046415303325232	0.6940396948806973	-0.7683953987256075	-0.008200989461900976	-0.8634552617374037	2.2093007059117324	1.1224638797119624	-0.7251501852410891	0.41005075269389757	0.8945856830441581	-0.22346626565069566	0.27017109665279443	-0.006560487275024718	-1.635163729988977	2.2664823898041386	2.853126464176303	0.6484913796529453	-1.2448861868886798	0.24499307919436158	-0.34951305917946784	-1.0115546984572166	-2.646473816895932	1.4286939488872108	0.11729425638303485	0.0701798070342667	-2.295674621361518	-0.782567357190401	0.4692587831093121	-0.4438319210015621	-2.151783608581201	-0.9456049077813391	-0.47517400853749603	0.19646957955013025	1.7085824949091957	-0.47390892892541603	0.6528102410367582	0.9574704715329027
0.2448838520236205	-0.5882419280962328	-0.729205942830998	0.7345200249342378	0.7823390291048546	0.6405833278935555	0.8731257741334468	-0.7403768366998429	-0.049243146579722556	-0.8428869330906092	2.2155712054500407	1.2576123798370469	-0.8334126588650635	0.4013317023141381	0.8225850827447369	-0.20863368079676398	0.26661355652429536	0.21522639873650026	-1.5320554438188634	2.2770776576552643	2.7750026192479966	0.6960415559295625	-1.2271380714517128	0.22615389792683555	-0.2942109667811198	-1.0868901395709794	-2.6189368097837087	1.3957098754209647	0.1889378445180792	-0.08054390957845345	-2.3710110657431818	-0.74947200880754	0.35804471996581205	-0.372952519953092	-1.9707088374668242	-1.0035706605876178	-0.44696294270187387	0.21104389385847439	1.4806126445197367	-0.35326123563289846	0.7049223824605226	1.058439888826983
0.4308312515860305	-0.6114130540048738	-0.7400069752412662	0.775875378958263	0.9990004327496183	0.6559342667636576	1.057761951880404	-0.6698850421600432	-0.045945711886070814	-0.7402288300246943	2.1595229723768212	1.34816263926309	-0.9084520810614546	0.38041008112362185	0.8110590939360476	-0.2003632417336912	0.21895743449196153	0.46519665541915173	-1.34564259352316	2.273926172349627	2.733484869732109	0.6366939127090344	-1.2193244543958124	0.13805100182570743	-0.17281424787851543	-1.1187878913266212	-2.5734261478726532	1.335588329863605	0.27097352350184567	-0.21691270972305646	-2.4738166748073795	-0.77107835892382	0.3096296204705163	-0.3569104880871182	-1.7708537226646506	-1.0287353292161814	-0.4083862338947464	0.2435826245597886	1.3163719533810894	-0.2411127428616826	0.6998515144772297	1.1007757362459194
0.5582536201404465	-0.6510567098335949	-0.7363359668427487	0.8097994305824215	1.2123949823575966	0.6581405217954128	1.1748947899084932	-0.6556947791088052	-0.01704876809425465	-0.6869448110874252	2.0244694549606885	1.3809312057006662	-0.8807815525863102	0.3358857144451047	0.8105037734959009	-0.2885166077611793	0.17989493513883648	0.7073153987120441	-1.1400265778476277	2.1754583480655314	2.8136396524627183	0.5792742910473295	-1.237111888608237	0.05566013120654558	-0.0894888192920304	-1.1300332391964054	-2.515528887826909	1.2634126802365286	0.36551041985149824	-0.35752039033007205	-2.516193168426008	-0.784066596836362	0.30778140969213685	-0.38680577469923855	-1.5531291446374789	-1.1069366737917143	-0.40781500156061695	0.2492979368975738	1.065968898681051	-0.12704936873248174	0.7306736126865574	1.1477128164732706
0.6165045110462695	-0.7426283876551303	-0.7837432951037286	0.8348600889107601	1.3681699654018622	0.6695318971709515	1.286406724175425	-0.5671102856747336	0.02899157775070752	-0.6095137193008757	1.8702417532363331	1.3692794210756463	-0.8842780299272874	0.30537581921997103	0.7650428916484786	-0.43919135954979066	0.14874239388288904	0.9108335519746733	-0.909561692072938	2.0066224728731656	2.9390065885305274	0.5344811727996014	-1.2398411130054228	-0.037563062703738145	0.004065940286459913	-1.1364629812005052	-2.439638742364896	1.1199345314622775	0.4421256873993201	-0.5270205420420471	-2.5485835914897326	-0.7946257002820758	0.4192772016916825	-0.38485982074999087	-1.3169586771181296	-1.2021915800174097	-0.38733983828628066	0.2582815250146384	0.7342016227851305	-0.019338257637516933	0.7231289512737588	1.2235915365794576
0.6721940703066664	-0.7543345031802655	-0.8274407496222225	0.8257421638346047	1.4915929505974919	0.6573232687108763	1.316524169541783	-0.5276994463158251	0.04930489261349065	-0.5340979670480634	1.7949154963825364	1.2896293699514303	-0.8594370414230135	0.17223705148542298	0.7936597035759858	-0.6469618970175095	0.13719849596421915	1.0534566242046897	-0.66367444546942	1.8336561351269414	3.0948868066038484	0.46792766676507036	-1.2067382288108968	-0.11614422306934653	0.05731632728822091	-1.1551819710552425	-2.4088615449042	0.9100512650072876	0.504864065949699	-0.5832578781614641	-2.5868614778483976	-0.8202832078069833	0.5712704936443579	-0.3771241774582699	-1.1334515514582821	-1.2719741052600297	-0.3893382975402462	0.3042106388523922	0.4629028255763826	0.09363247061934751	0.7061558179585106	1.2663591738190014
0.7194020514796218	-0.7841130601028332	-0.7936000763162062	0.7755029047961978	1.6074156282860081	0.657391492826018	1.272352502913751	-0.49270277533047785	0.05475099832167789	-0.4474342755791977	1.7657486440100656	1.1892827371152528	-0.8396576134467082	0.0585375556015455	0.7817937067403203	-0.929899865523681	0.1140930680037949	1.2082171869383012	-0.4018322869915073	1.6294287305364683	3.351263995411453	0.4526206419821464	-1.2015188262965169	-0.1836814934747376	0.09720132752375579	-1.1533607058684685	-2.384057973256053	0.7273145014161538	0.541571814675808	-0.6380508584113913	-2.5792847672724744	-0.8864612711116875	0.6738341133343038	-0.34674722397281593	-0.9652819574937824	-1.3586521552615207	-0.3706434069748852	0.40928063979665436	0.22688755170466854	0.184237325410383	0.7044724867065678	1.323331587488008
0.7599083472103756	-0.8391703621342199	-0.7640186913878734	0.7342906666266834	1.7682892890838189	0.6373613029911003	1.228259370087264	-0.43943333144405317	0.04515437045696676	-0.3841135402213849	1.65251195022758	1.0635205262778253	-0.8010956280935952	-0.014668758772091534	0.7921692686793257	-1.181101737788588	0.10895747755396183	1.382465046414636	-0.1169489490267142	1.4786404878831552	3.655025358275359	0.4466270631719745	-1.2574525174747955	-0.18620285744484483	0.1573370828135034	-1.0918436320300793	-2.370942641557273	0.55995813257618	0.614369038977801	-0.7002543109744016	-2.5426252301993015	-1.0042646906133958	0.8286608132484975	-0.3112382696543218	-0.8452091048942367	-1.4024592784099261	-0.33829395185370614	0.42356076317449487	-0.0038802350519322347	0.33108638228222864	0.6937286226377268	1.396790780768634
0.7805542325947176	-0.9348262435045859	-0.7362670691875313	0.6920528425290776	1.8825538131048263	0.6865919270698384	1.1784116298511154	-0.40678676528984503	0.02880538610256439	-0.33884080279458356	1.622774733217104	0.9213157820330566	-0.7824823219017825	-0.09137401929427835	0.7707904582039953	-1.427061853663127	0.06902084223874796	1.4471329332593381	0.1071651423805868	1.3339737648295489	3.9181745270893495	0.40629866448897395	-1.3091058152116102	-0.18116054138004087	0.18845635671269595	-1.0446737307444751	-2.359735689981667	0.38470029901289193	0.6198561515313732	-0.7107211172988486	-2.518460732414008	-1.0872178392713758	0.9280162820244777	-0.30250508315567115	-0.7161889553115005	-1.4351587045169827	-0.31892388145070016	0.4237449334101169	-0.14581400097590042	0.3674225366703492	0.6535948871340067	1.4402499435245997
0.8031777764737704	-1.0288572487403536	-0.76360177224348	0.6574122792815205	1.8969205515345298	0.6856506394661951	1.0129943557847811	-0.37282621505528374	0.03810478615396368	-0.34463043441521457	1.5785867737906236	0.7650440230743577	-0.6988010401718506	-0.16243573963843014	0.7596583876432004	-1.660722131624675	0.05653265646211233	1.377784661972622	0.2416766993779357	1.2089981545920647	4.163514438405928	0.3680408307050283	-1.3502608208365645	-0.1914814527033628	0.16428833585978975	-1.0402795019273772	-2.3282976790235526	0.24151719942692712	0.5598569594822004	-0.6974075749116933	-2.502832704846069	-1.1741296173494915	0.991198445790339	-0.3401476489303498	-0.6068472031190824	-1.490267187472201	-0.35726728569603977	0.43337969486027433	-0.19286957986973882	0.487964176579416	0.6189759824711543	1.5677254753644292
0.8105947719900402	-1.0711226587073592	-0.7614200131615894	0.6540325074730369	1.8225671039222497	0.6633988057013699	0.9153461641268736	-0.3070667404434576	0.05193484964351238	-0.3428768630979036	1.5091347209043149	0.6434485685730996	-0.6226188222808753	-0.1995478419761874	0.7880105242001125	-1.8346262603829686	0.0017442295147235165	1.302647573370446	0.3872187814810849	1.1336604302014364	4.304492363267525	0.3604922801840676	-1.378953631256379	-0.17978762334567824	0.10582665238318767	-0.9852850916828114	-2.294388033278918	0.13998943560106217	0.5579696326004837	-0.7114901402412748	-2.4951552136484576	-1.2156939995506675	1.0266891272878795	-0.34943860089761347	-0.6120753059666685	-1.5112735544599638	-0.3660789064358987	0.3994984675676957	-0.1990945316897868	0.5465871599121929	0.545373455189692	1.74517425848583
0.8731781941821559	-1.0943257515551568	-0.7671014198072255	0.639390403647843	1.703691042348611	0.7103703395313637	0.8762475076074324	-0.21825075571604952	0.05583823147957197	-0.34173212747255277	1.4451053960187354	0.49485952411111367	-0.5556616831651212	-0.22905087266400398	0.7462296924007339	-1.9920855393351533	-0.07787727711730098	1.1946361629501872	0.4863847942252438	1.0472922007359897	4.414861857179721	0.41175878099243873	-1.4236883559844389	-0.1408612783173904	-0.008774599804473515	-0.9595804021339804	-2.2685599645442944	-0.002432376434517236	0.5160298829808887	-0.6933432765513763	-2.483225014589114	-1.23697416646691	0.9917178143643894	-0.4094884969572827	-0.6295022192008709	-1.5634510602868212	-0.4318381213110209	0.38285681524074494	-0.1681519658667555	0.6086991065021554	0.4553690869623045	1.9509108551304997
0.8920420136701654	-1.1383648615179462	-0.7708073186849871	0.641418266732933	1.5944892733653502	0.7118666533950304	0.8441424020436037	-0.14176674747233053	-0.001293318105717356	-0.34075549987610004	1.4721538228271847	0.41986637050084674	-0.516078343953653	-0.2768478208506058	0.6597463966105073	-2.116507285603485	-0.09307448796749165	1.0213686620934301	0.4907601348227468	0.9761070072654906	4.497562694408854	0.4359205939744806	-1.438860907852232	-0.1358569920821379	-0.16438224369758006	-0.9819976063575913	-2.2078956323229235	-0.12487152735883811	0.48958021711099614	-0.6410046120534849	-2.4761176370246605	-1.1858411488910747	0.9432032750936411	-0.4834099102623791	-0.6405911743949	-1.6513771132117636	-0.5620550353518372	0.47547457561478146	-0.16750872114232435	0.6281147267129481	0.41526946916669816	2.1486255223807804
0.9072640852550421	-1.1500412511724107	-0.7751416878407922	0.6347361082359947	1.4703271207688515	0.6932507033003008	0.8672037547743902	-0.09342819866352074	-0.04770284707801382	-0.2898230365303633	1.541898833451923	0.37052915418697885	-0.5526611440751049	-0.32767473196082864	0.6015876150610298	-2.1673549128276393	-0.11690934006747958	0.9265821342799349	0.4773374402271945	0.930670693152703	4.419560246408957	0.5267349867566241	-1.4491544963537504	-0.08494232677779404	-0.27251604366215126	-1.0400846028732584	-2.159991601989121	-0.22963369869734546	0.423106913532843	-0.6442938326744644	-2.4758568964627328	-1.155582030233884	0.8754282597005363	-0.5518870101432115	-0.6628751342711097	-1.7328420876595616	-0.6086617649154253	0.5867999904898822	-0.10504521270588285	0.6219819710154533	0.33406184515542015	2.318711742112781
0.9337249696356057	-1.1272938563448427	-0.7220909349748729	0.6186469959013474	1.3421757670180965	0.7088519169506848	0.8511973651241181	-0.1244386678953249	-0.09247815643858673	-0.2428275475915493	1.6399629249115535	0.33287046372615064	-0.6164625677445084	-0.35719748479088553	0.5561134404230343	-2.1855074241406993	-0.15074270487798513	0.8305919284991358	0.4165187972340772	0.8985943227767486	4.308892181672836	0.5680925237796592	-1.4393832811568177	-0.013864987220798805	-0.3226706691153112	-1.11512707680746	-2.090064522369029	-0.33415039122057566	0.3966048026491479	-0.6216323212034646	-2.480603546557509	-1.0764322683325367	0.7232105474108126	-0.6893867286194327	-0.7152942013412925	-1.773140972155663	-0.6981332995498314	0.6766231234998898	-0.018335111115986135	0.6559450458080228	0.27655428486918565	2.4308829214304337
1.0016607988055573	-1.1553344857987786	-0.6810195410840963	0.6432736449119341	1.286017198436941	0.7211168687779971	0.8746544782764684	-0.12747955205310474	-0.06125692023911693	-0.1598882050041669	1.6951282716497797	0.34307338389149394	-0.7365650539970612	-0.3513910997643616	0.5032513996669445	-2.2052437709690844	-0.20944318505049697	0.7310992740133959	0.3689095958034927	0.8212777402427374	4.1326763375919695	0.5646554065275929	-1.4319983216885128	0.0861941028743808	-0.29802554161251177	-1.1934452319928412	-1.9993399236001757	-0.44540667693165475	0.3957955849490366	-0.6523941949210795	-2.484106845028891	-0.9900687351905508	0.5282392520197147	-0.8176368315595413	-0.7207050901904661	-1.8197614410009741	-0.7028714909541122	0.7493398523563973	0.09415966016449998	0.6468820505704518	0.17891397799830683	2.558560465819119
1.0359050267437973	-1.1525316279562503	-0.6809979001539317	0.6819279785417036	1.189387018207198	0.7462729466984352	0.9264945158308461	-0.13942186949780147	-0.028515846224271068	-0.05261126713475315	1.715250555488194	0.3433112867562502	-0.8765962612916907	-0.35539143349753255	0.5360433795986967	-2.1423881813836267	-0.22917869200727514	0.6039323671755594	0.3233339265835163	0.7113496907517001	3.8663839726316063	0.5295300445666983	-1.422778676720033	0.11145098949353549	-0.15046247368438298	-1.2628187081002094	-1.9355439359361106	-0.5702646247538736	0.3817336933716781	-0.7123221528293351	-2.526732360532506	-0.849183013330658	0.38052842857873725	-0.9844990592118936	-0.7609999748448265	-1.8425788641161749	-0.7185287442444313	0.7371388454838814	0.2119723369299312	0.6651044415118618	0.05737374438487484	2.6619332784796486
1.0457001798847894	-1.1577068047861552	-0.6750448777521492	0.7120781536557381	1.0866942574955332	0.792420148550742	0.9595057623508831	-0.1771469482837062	-0.01241366277847494	0.1023131341982471	1.772504229392658	0.34795217178411403	-1.0057581806293077	-0.4140571973322503	0.5709228408855396	-2.0717858861384486	-0.2648328451697484	0.4594277845686359	0.22492138052291705	0.5593127463735118	3.6020536445141773	0.41601773945034515	-1.3956825059250089	0.08555816724086396	0.10955683365430453	-1.3567341116176217	-1.8799158534917766	-0.6744405209626615	0.28651728535898857	-0.7563545480086841	-2.540562743057762	-0.730950416603865	0.18474365546869692	-1.1961320452935555	-0.7386782068324355	-1.8550099794623147	-0.734392358464045	0.7451391571213201	0.32366893238130545	0.627892574476898	-0.0438952774196262	2.8003002781135264
1.0172305905653283	-1.1296351386479058	-0.6705422393230244	0.7139992625692225	1.0005782570388886	0.8143493284176426	0.9030563435332815	-0.15016830939084386	0.06340805900631717	0.3064669044413658	1.763785726834594	0.316909658894383	-1.1165273867193548	-0.4396545709224802	0.6229602667144728	-1.9952367844689562	-0.1991338012174781	0.32848731922191965	0.20276003228552	0.4124973613582659	3.3397116012242045	0.3349180541917419	-1.3352356375675318	0.09158459095269941	0.4059791728569924	-1.4330587574602265	-1.8139584343956172	-0.7644204379285867	0.2530404115155073	-0.771983827142907	-2.550731039039091	-0.6548605758689344	0.043338778522316226	-1.353802167701412	-0.7198612001437762	-1.8291876959549758	-0.7300845478906299	0.7832972499087978	0.38290972238389853	0.6045756312574172	-0.10152280595123919	2.897972621638094
0.9714774457669744	-1.1014279090084174	-0.6601629842251462	0.718885247165735	0.8870106337043833	0.8166120094092889	0.8743456698141319	-0.13269738510059265	0.1470918952642533	0.5659866982177443	1.7390393258166483	0.27670901986211793	-1.2519477629731666	-0.49862947545450476	0.6374986790139489	-1.953968613933624	-0.11162840190272665	0.1892404973949748	0.15942923265792863	0.2644924914009743	3.1833720434217683	0.2557971817971022	-1.2922634815607192	0.11906148603341866	0.7477154868440448	-1.451407450267189	-1.7773732699587197	-0.8528713857429674	0.21679733871330703	-0.8037949015631757	-2.5768824384996583	-0.5374704915394629	-0.049862273489431765	-1.5290104564296398	-0.6526594941225957	-1.7797420592623834	-0.7412598512509757	0.7745671942269203	0.39428838300923663	0.5129637841458491	-0.13993953070966902	2.931197961620578
0.9410891861967577	-1.019596181217608	-0.6132591388292178	0.6934810175514863	0.8156044876147919	0.8373757367227952	0.8231491219402425	-0.17758802460923073	0.22318918311266794	0.8138885372224	1.700794796672558	0.22413608808223456	-1.3237284146925739	-0.5548929684832056	0.6380699097439707	-1.9413459439710394	-0.008263982098233081	0.009309140254078719	0.13267237392069875	0.15203044175278554	3.1089786932934897	0.1294216304878344	-1.2458487132449945	0.16747194884308444	1.0825396558498974	-1.4736110757937384	-1.7636666192657091	-0.9742817602649932	0.14805475749898542	-0.7846191685413043	-2.5824265445602403	-0.4777796927407116	-0.09809464227670688	-1.7193445045567786	-0.5912333776551526	-1.7600187889719556	-0.6946015377666128	0.7889596641608656	0.3917143795527392	0.3832039493967428	-0.1374208774385896	3.006386515271001
0.8503093833940261	-0.9585085867338705	-0.5698938063410038	0.6675187759572709	0.7735918149373232	0.8313504701329328	0.6807649617282876	-0.2744634703686032	0.25804328989689684	1.0848084124282869	1.6265851903765438	0.23002087828540377	-1.3391802683161846	-0.5958208135850279	0.639371987337919	-1.88877486110835	0.11404436358536918	-0.10600505022583526	0.07292176807008358	0.10729786331999622	3.161021884602247	0.04848128246874324	-1.1813658743706748	0.20807256741427765	1.3662639116672075	-1.5016872281557156	-1.829386635827312	-1.0022449218405753	0.039128883777588185	-0.7783942637042561	-2.5475529338528102	-0.4431202237942175	-0.09538452197165212	-1.8469370644358392	-0.52616901567197	-1.7135612059629772	-0.6649325040536174	0.7858529916605019	0.37449012112904684	0.2026162158804417	-0.1437777728724681	3.0136050477754757
0.7988561114429427	-0.9273492779181434	-0.511147955628732	0.6251961079328867	0.7942352801929087	0.8356824449627804	0.5359360282226611	-0.3825465792965639	0.3108295918936458	1.3293574301899282	1.5096494035064194	0.18846667623002794	-1.3424806481525027	-0.6300405421174711	0.6544415980251509	-1.8259319068281603	0.21373396124376437	-0.18134687235499197	0.06120886062506472	0.08889529789007272	3.13941323134544	-0.0018563313861496011	-1.153673916217583	0.2878857844239233	1.6127103128672737	-1.4875618890390534	-1.9264880960922302	-1.0129722933337404	-0.02634495887257592	-0.7647829457676603	-2.513611543896002	-0.4769646631437629	-0.06521442049505613	-1.9400560297835583	-0.4973162733274049	-1.7114637059643445	-0.5814354596657578	0.7274750277207771	0.3602175719803049	0.10459920774847456	-0.11644887059891736	3.061480913924569
0.7673874356150192	-0.9118618033083778	-0.4467250706220202	0.5920762089114364	0.8330194210928908	0.8470712555219603	0.40347078821130794	-0.450742643069492	0.34740393495204724	1.5477197977707342	1.3478890760966853	0.1718843735458622	-1.3418227385273223	-0.6334005532797391	0.6550672316818414	-1.7670621242894462	0.2243805285622376	-0.3153657517748069	0.08199661850508236	0.07372881316982863	3.193549699419736	-0.13459943425007026	-1.1352350409561076	0.25775023356966026	1.8477515456625597	-1.438181918272231	-1.9981869228609068	-0.9875324087640628	-0.11097280722715804	-0.6920917309094197	-2.5171160142350786	-0.5150003920478918	-0.10162439364284159	-1.9701650091636167	-0.4972819192678628	-1.6921427045271447	-0.5442043508832496	0.6492367178825861	0.33544579890973447	-0.02424477752414168	-0.07191484695643387	3.1335731728590646
0.7452637394873765	-0.9312621834944629	-0.41905515397433984	0.5219354549384134	0.8995569309876663	0.8341277045824629	0.3356683601486141	-0.5208582855396083	0.3847689136913399	1.738198691431404	1.2059124255502964	0.22132780762996163	-1.3353582446342147	-0.6258854335672424	0.6583468043366814	-1.7003578207194003	0.22137207842927623	-0.39546675990995306	0.1127261274236929	0.09612575289493434	3.22440420522402	-0.25875959887944755	-1.1222049005531098	0.22793045386330082	2.0115374141034317	-1.3432678840063708	-2.062025656476362	-0.8782141136999074	-0.25132082774208975	-0.5933399690636436	-2.531676470333732	-0.5698274915338123	-0.14922130472665024	-1.9781088181846271	-0.5502627250000569	-1.7612875841800217	-0.4750542004819761	0.6071445969692387	0.36641233049881444	-0.14813828996056086	-0.03019884093149558	3.2288130415508247
0.6739367072188811	-0.9745109996836524	-0.35547931264033195	0.41128918473541526	0.9187042550443497	0.8289508792440593	0.34788063381507833	-0.6107317297592333	0.40272035840498255	1.8675618222402783	1.101040578151915	0.2512310318660111	-1.2428155396978293	-0.6105616913955216	0.6372774746611737	-1.59957294001564	0.22694447139051369	-0.4001249340066755	0.14851863416155472	0.14839719175123262	3.2407566995805226	-0.3494150640293785	-1.1082088150771632	0.1357973568723008	2.0532309568263596	-1.2520806007626066	-2.1176636001226603	-0.7230793862435355	-0.44508145522373466	-0.5277783731703936	-2.553618521037248	-0.6400062493111767	-0.19658216595118844	-1.9429504526544776	-0.6318843981487251	-1.8402114629751558	-0.4690654312834141	0.568389985196942	0.41895090247792693	-0.20119059409285361	0.05284284105073206	3.2317808164002053
0.6232782242389847	-1.0526127861120727	-0.3323460415977493	0.3264364006239188	0.9505760154884408	0.8205333058437809	0.3751416127948798	-0.690254862849604	0.4380621515426033	1.9266268895046395	1.0334731866068405	0.26320809195105627	-1.13695236453837	-0.6270232096471475	0.6014127558429541	-1.4879905591952367	0.14807220651538716	-0.45000360271521755	0.11142971044496168	0.21068147749213528	3.3084896236366297	-0.4658137130625942	-1.0753982299768003	0.111497600060802	1.9786373139431537	-1.1366704753233188	-2.0958715431651145	-0.579188096095829	-0.5224011275124154	-0.44046444136338875	-2.524792919498844	-0.6835358496907998	-0.19774217399050578	-1.8537958285012184	-0.7194044766139948	-1.950645772184318	-0.45435944727111	0.5519015955969987	0.46385731343721365	-0.24457685307476157	0.21335707757246433	3.2108224760938007
0.5232534112862539	-1.10829192122182	-0.30041700440000724	0.2649359283898135	0.9353506067566435	0.8802306890007452	0.42003726476372716	-0.8219205726725625	0.4895540336854903	1.9995644269949397	0.996288622704706	0.3127540940980861	-1.0342327910934526	-0.5760163663415767	0.5529238378912613	-1.3896070182576323	0.06659957390785086	-0.4165315817458298	0.056482606927892864	0.3246737844382156	3.2285802595612916	-0.5414925477974826	-1.0343417781065594	0.1487540648838943	1.7722077999368586	-1.0414125104980922	-2.0689486521568754	-0.43379357779479655	-0.5218922683020794	-0.3711279026674729	-2.5192452978351803	-0.7366767543983161	-0.19631130112982506	-1.7109713319018514	-0.8420834767142141	-2.0427118552129206	-0.4889821561052242	0.5428636040263113	0.46167117229481847	-0.2618241063223431	0.4094164650863851	3.1309850486499498
0.4505876563444161	-1.2097294040975037	-0.2522102866778483	0.20895385432951538	0.8760307922273723	0.9318124802355058	0.4955506004181756	-1.012168562230376	0.46470975718699536	1.9970396934498287	0.9400778582834534	0.3824351282940222	-0.951346484432877	-0.584527428355137	0.5162798741337861	-1.2827413968937185	-0.10460636566779616	-0.3308596909659115	-0.05918728860402463	0.40075760351188083	3.1725939647778874	-0.6100304168748852	-0.9348059022065127	0.17068780340087403	1.563779429270579	-0.9278121960345563	-2.003564665331536	-0.27181368280295276	-0.4780758272333981	-0.30195937502563697	-2.46249836646449	-0.7433258134768346	-0.23544905967971025	-1.5652554959373373	-0.9972899521711664	-2.118818133579272	-0.5489587963831937	0.5275514492353344	0.4505869609512331	-0.2348171746277016	0.5716721262930915	3.089238989239283
0.36725341178660575	-1.3512848036346905	-0.20295773788161758	0.14799162823748954	0.8216876590913247	1.0065959080290463	0.585844496905652	-1.15343613817731	0.42669194398140053	1.9111444958273522	0.930266282245871	0.4771526116917796	-0.9256317541958584	-0.5427615216184801	0.48084355270132473	-1.1707224662763107	-0.25808282271043526	-0.2724203700615031	-0.18572481046996714	0.49292521573048537	3.071624530322228	-0.6997496733408599	-0.8200684895647701	0.1196524311429497	1.3519323325542323	-0.8532234234496334	-1.911682237195312	-0.11149485673327988	-0.37679483350266674	-0.22374847983374163	-2.3472475224894103	-0.7848534002796188	-0.27342018577888644	-1.3376670546866705	-1.1724732510164657	-2.1906219722043323	-0.4822163163880222	0.5437355578712463	0.47461437871042433	-0.17001250817786837	0.7368787220218698	3.030665173715886
0.31484421981900523	-1.5404446839584334	-0.21979349824632938	0.128376365011895	0.7523110384414439	1.1126744607161918	0.6172882895992101	-1.2695393222687437	0.3695042605234405	1.8316022696144079	0.9525491294052053	0.5862277426072936	-0.9365914840419384	-0.47861579750518557	0.4607349992401929	-1.0799213720299443	-0.39779806209809554	-0.18767632282509628	-0.3107566304588768	0.5081074548122066	3.0061883049116966	-0.7565653546398838	-0.6901298794612721	0.025405726838048447	1.130708695548043	-0.73006565750605	-1.826563588328785	0.08753605760723379	-0.35128204905862204	-0.1742387241644118	-2.24703115509523	-0.7778241969318296	-0.3570695726090228	-1.109690557143561	-1.3362265434969158	-2.231862073786413	-0.41871713364395446	0.5613012484164684	0.44622176148577397	-0.05431894939479962	0.8893570639414083	2.8855143194020365
0.21823172154686504	-1.7590003213367722	-0.22420162322534817	0.08963532275366001	0.6566495975933144	1.1767245424191821	0.7056787074660413	-1.3845097370012642	0.32107649166512603	1.7478693503953722	0.9772117565493182	0.6506775959640799	-1.0347712400774542	-0.41682182238471466	0.4932238111645561	-1.0300207609356153	-0.539043036332555	-0.16337023807053702	-0.31113729088570474	0.43350172587060704	2.985839554911892	-0.8707460518274963	-0.6379132827769118	-0.08703557371724566	0.99148926871325	-0.5873256020315137	-1.6750224992953324	0.21707405508762595	-0.23037073637835137	-0.12276090456012523	-2.167611923667473	-0.7070475656344242	-0.4381884342873989	-0.8744347751629918	-1.480170121439159	-2.213163360530828	-0.4024420984874301	0.5922813808608686	0.4983799994304555	0.05203335272470192	1.028212915796704	2.757237754256047
0.13277948856661909	-1.935785528893304	-0.26501730081887465	0.03981608777034848	0.5026746290531524	1.2856063829604283	0.7570045002184769	-1.4924769584026265	0.2481226764425642	1.6662302211235587	0.9476255331677246	0.7178565219869879	-1.1290701437886386	-0.34729583575125605	0.49875853910036144	-1.0114803457508323	-0.6562931420110518	-0.08490750344950274	-0.36191915285535153	0.32047399043365354	3.007586010087433	-0.9770898349552887	-0.5222149822182389	-0.24350793449029368	0.9215909424731791	-0.39826216166362227	-1.5376753490563737	0.3278786044074339	-0.14211683745741807	-0.14935941101168954	-2.124043640603989	-0.6312501676587379	-0.5712960004306223	-0.6871241527341969	-1.6421970601919842	-2.1280014340261166	-0.3452727462128357	0.6578563595752642	0.5368224245536762	0.16001944325381973	1.154831518344619	2.6100158835409593
0.049907215098311024	-2.1132324859178313	-0.3184859002976234	-0.002304260120948432	0.3827404674074878	1.3723083071875473	0.7259760389740889	-1.570237375246111	0.22102602163614068	1.629099693788462	0.9613398681179506	0.7909228021458823	-1.251349738059274	-0.36609864663682795	0.5017465941858823	-1.0313493632845299	-0.7029164019312484	-0.055138982287737795	-0.38987657759304406	0.2280261099633981	2.9649920932061904	-1.0403730094300025	-0.4487779802175491	-0.35355507193136393	0.8295372514325212	-0.24771924817348862	-1.3929550001565478	0.39240558502993667	-0.030641149590312423	-0.20321109341339044	-2.04763552321611	-0.48917277597490105	-0.5930306942079074	-0.5464710841712378	-1.7521844446555868	-2.019627683183698	-0.3249900183625372	0.7174489926720956	0.504025407354046	0.25883648516191593	1.2262687764059808	2.4319586253272445
-0.04984935657664447	-2.223541893801631	-0.3543965948216198	-0.03954328516995179	0.24856283155299835	1.4402543449394056	0.7611487723247071	-1.5509031134628137	0.1812216413817223	1.548437636843337	0.9753511739263111	0.7760369790926639	-1.3739647608937433	-0.4044574368321124	0.46737882835081973	-1.0850001329823575	-0.7774294083641748	-0.040646500386241645	-0.4052164285861898	0.10684785255110371	3.0946636987354217	-1.0911428101867977	-0.3659586626530287	-0.43389926499079967	0.7398177129251884	-0.0916030167865716	-1.3270804076670684	0.4285183927841277	0.11473928019908153	-0.2837487514562021	-2.0157824014901102	-0.31368407529355485	-0.5613711600739253	-0.35483288764059095	-1.8747287357668934	-1.844044422557338	-0.3428436091139222	0.7037144091983887	0.44928697405420426	0.35270904547774623	1.3343204233064765	2.253340355737447
-0.17110496992220042	-2.2698275692107215	-0.4123577189070288	-0.07862976341578515	0.15554506779868738	1.4881007376293525	0.7391371923930753	-1.5568677457083946	0.10410663677279489	1.51600168187079	1.0292197813600148	0.7202842331073485	-1.5047104851939075	-0.4769484741415034	0.44203271010993184	-1.1642462405612732	-0.8813965800738217	-0.05594054646972625	-0.4193206366362904	-0.012941262505402418	3.1764655424947152	-1.0896197315243676	-0.29973715544446133	-0.4433916202803837	0.688000113893569	0.10064133758858755	-1.2707518486893115	0.4131535744679974	0.2911703179619664	-0.35263959336474926	-1.9605341131199645	-0.0945053446410746	-0.5046566299638255	-0.16941004969734383	-1.9743318838006405	-1.6384730663011418	-0.33703594425215205	0.7349903260933723	0.3585385963390581	0.4000502976878792	1.429502169810063	2.1361376236444194
-0.3030700541900555	-2.2573321324511406	-0.4214888664815414	-0.10544557220742526	0.08407905521187707	1.5486531792639813	0.6755151703083603	-1.5339586772157814	0.05069218040060525	1.5046677318272528	1.030255667883743	0.692898259298288	-1.599203561855075	-0.474204456398292	0.37689906277340085	-1.3032093278971122	-0.8855002468158274	0.005417842597259864	-0.410442544108787	-0.16396968254497288	3.1687683210339688	-1.0483792858679906	-0.2784088162254765	-0.40583222109300926	0.6468068725438214	0.25505520651049346	-1.2642030362338263	0.35537768973293227	0.35760485615886706	-0.45017580692957504	-1.9473388828848872	0.007895534093590683	-0.5011081535948224	-0.026468019166643236	-2.058837455776671	-1.4130752806227336	-0.3657902711206858	0.7013262582925395	0.2671323628004765	0.4358095937451426	1.475364033637805	2.009503749206498
-0.4320353999741206	-2.26614925699213	-0.47156934426767017	-0.1480129823282859	0.07413358133556555	1.5356944446116403	0.6054067080380403	-1.4350462329293803	0.020624896032947915	1.456192580922974	0.9739330377507267	0.6176569847178444	-1.7106189554488282	-0.4951497855708194	0.3009936359564653	-1.4325626338114863	-0.9022853365377557	0.01734524963668836	-0.34984192959357485	-0.358896987180401	3.178910542252833	-0.9597928700701059	-0.2562031796564045	-0.42361700131014457	0.6245763450956203	0.4136208339657162	-1.2700763029644997	0.3200202369046966	0.4243859167886253	-0.5503350859857393	-1.9432226976095133	0.1505498223158894	-0.5056502916726316	0.13059936513181186	-2.115321877697279	-1.2543302508049323	-0.35565585361239105	0.6856951824956055	0.3024768251114021	0.4273685037852825	1.4655360322480036	1.9692700140875452
-0.5633341344103907	-2.212707384780252	-0.5424354408269728	-0.16937407250874487	0.10227618821732624	1.504535260114679	0.5170563596505742	-1.3407341034843376	0.014819290132878601	1.47393242527403	0.9373544549239743	0.5478171210652729	-1.802881984830476	-0.4942946417655401	0.20183711681054425	-1.559991582733566	-0.875905680118443	0.005291331636724761	-0.29164991811913565	-0.49829893365378164	3.1775791132380116	-0.8896989745431185	-0.3331442795022078	-0.41276751654359256	0.532391706629823	0.5243222645793345	-1.3295005977404508	0.33395284717372636	0.38550123372618306	-0.6618353756913297	-1.988341771785927	0.2479334206875226	-0.4531952580876145	0.22539418677695452	-2.1207021466238167	-1.139464343308798	-0.35974729685207124	0.6444547336460905	0.3087143389129106	0.43933812109222237	1.4478865462731214	1.9470679855553108
-0.7053280584046335	-2.1278026023992793	-0.6093129814614663	-0.11761228454254372	0.15621443712796937	1.4390646805195852	0.4650987889200763	-1.301093418639277	0.007244005348321481	1.5170178904581735	0.8863080739224726	0.4664968047762515	-1.849067033811193	-0.5050879852787832	0.13150439733105063	-1.6405365996940169	-0.8920449995060643	0.012775627422365548	-0.24235179645334384	-0.5644959407346613	3.1711811670110497	-0.8197068664300604	-0.3915192783494212	-0.3105325984891942	0.465337816835394	0.6362611860444621	-1.4006223935262727	0.3516307496122285	0.3113636366393973	-0.7719418575214333	-2.0736637007886474	0.3231229175550721	-0.3969952239289633	0.25926888303627066	-2.0972178484389183	-1.0213158221756369	-0.4724355535477366	0.5865230502618609	0.239023673084454	0.41671412862091967	1.4291899804193344	1.9520187333111427
-0.8648748347346465	-2.0213057594216677	-0.6170268689360221	-0.06694647499313452	0.2436140759625002	1.330593154169771	0.43419825275832646	-1.2451183812449953	0.02662065015368345	1.501475902929372	0.8099870650219186	0.34071950597358763	-1.8446361729940748	-0.5254163892775019	0.037393493016073906	-1.7621236152255058	-0.9480837884592577	0.002414396545484747	-0.22267338536656153	-0.5590677969430083	3.0794064015330513	-0.7464517241672308	-0.4164191275105904	-0.18408478814733098	0.44727999074613767	0.6770106952883941	-1.497879610546454	0.36480981110985	0.28459525459819013	-0.9114742061970201	-2.15948601729673	0.41324686123199383	-0.3648079450207491	0.35095419273805695	-2.069096063393858	-0.9099249747048763	-0.6665798703860358	0.5452711416296437	0.1691737106400297	0.37295668279693395	1.3673751212911787	1.9573879831151728
-0.9869701208957506	-1.881462240217504	-0.6295675671405341	0.008688622501928023	0.3548365798856059	1.2396186562596723	0.3436050836312	-1.1882290695835747	0.0072591431172149504	1.5191254670426868	0.7463670783462	0.23517921601942735	-1.7751026215703072	-0.5153306617338812	-0.0746616521019029	-1.8193893457604655	-0.9477355910705871	0.015953848510868944	-0.299117174555806	-0.5232594819274529	2.9380997206653308	-0.7034241157822428	-0.3532546268206016	-0.11075243071889491	0.3385174082576203	0.6708904248715031	-1.6113336970200343	0.3592170799176597	0.2090724078250123	-1.0763432668230861	-2.2587115705555854	0.4563619446376016	-0.32428126821566583	0.44254304107059744	-2.014880207438646	-0.8913812744788274	-0.8249880245724684	0.5253301568341959	0.03842388571955428	0.31586900881267177	1.3546120142652618	1.9494495177720492
-1.1089934817596068	-1.7551733797648257	-0.6036068423242136	0.12295329971185975	0.4609365045357648	1.0797436498379875	0.26215815959590744	-1.1661309867692609	0.02507744140747205	1.5519603450361892	0.7356691044938822	0.10037933013066158	-1.7081515667270906	-0.5242579075364514	-0.16762290966463544	-1.8344518931702727	-1.000636899298209	0.04522512659296648	-0.37217073995767136	-0.4931078408964974	2.7495453552608167	-0.6571395149551511	-0.33861940956037606	0.04779029044997167	0.2540821562024602	0.5785815010699116	-1.6916378877124216	0.36558720243965853	0.14169185560250655	-1.189167995233299	-2.3187510399928817	0.5166622577039184	-0.3020048447956531	0.5621715647125772	-1.9295854878629792	-0.8840021097500289	-1.003923943227245	0.4455111428860675	-0.08193513141554162	0.23049777265992355	1.2710085421898802	1.944866381151741
-1.224831360199469	-1.657164266545093	-0.5518267212150956	0.20528454096651672	0.5364351119783606	0.9206118246044003	0.2006599507081328	-1.1887687808362433	0.005272323071820536	1.5806063089445406	0.7124983545999233	-0.07205821336963766	-1.5955212675420154	-0.45932547182796074	-0.22855931988516018	-1.7800493228090084	-1.055208196774684	0.14078183692226726	-0.43219062479855463	-0.4309935428769047	2.5889398437741256	-0.6457949799868359	-0.29275790316059036	0.175313988009463	0.18444807364540786	0.4821928702350557	-1.7981039839105506	0.35679531670754694	0.0877964693559074	-1.2420285392479902	-2.352902780200773	0.5290091317909488	-0.37747455564803956	0.6574082003734343	-1.8897556215011828	-0.8591020937259868	-1.139177852264669	0.37575805623611036	-0.18587973701684532	0.17525013774908782	1.2217240912483704	1.9324685718873524
-1.3482429007222572	-1.6350876277437756	-0.5247552425342092	0.34897551609541905	0.6030399123982866	0.7668342074085849	0.054927551508273775	-1.3027511437381682	-0.01146359080137912	1.6649062592134296	0.6262303268717594	-0.17401414674585697	-1.4076627449106445	-0.4189975732578083	-0.1954135669595142	-1.6845769562051163	-1.1029507507829286	0.24885572117612642	-0.5160501736140887	-0.3761601505995109	2.301811172501482	-0.6613933379615405	-0.24045601526867993	0.28061989031066525	0.13300159018638238	0.3378709177387564	-1.822496672612107	0.3226069864001907	-0.014932561647908415	-1.3458593834163994	-2.383175052407491	0.4239459490984405	-0.4707617250078844	0.698044675714696	-1.832143490234723	-0.8525377981450426	-1.2498371315093926	0.34618415440523553	-0.24807134537371786	0.1277102928561094	1.1575416980453999	1.8965874870418307
-1.4333770318353638	-1.6426962666748406	-0.4892875246011313	0.5098687372312849	0.6494398521830843	0.6328130628458867	-0.08578688852942187	-1.3838377936540935	-0.0036925138618215	1.7093588251405136	0.4872765587427984	-0.2498231900045952	-1.1966336802401636	-0.30247801809016484	-0.10576318939621392	-1.5627795628409182	-1.0968702612775858	0.36624747059696156	-0.5510053149855578	-0.32111159175096793	2.0883133474067845	-0.7063909577736435	-0.16483805583204808	0.3054195952243769	0.17026523436556218	0.1521415198300395	-1.8224523634701764	0.34266914533798304	-0.1336309259507731	-1.4105754109873252	-2.410581522168393	0.30058670216296923	-0.5512166734556364	0.7100427072144531	-1.7976991890503107	-0.8237065547958726	-1.3216275143433502	0.30175084735230934	-0.3123183077184895	0.08198815662147427	1.076902072066773	1.865597210945415
-1.509300241794188	-1.6786679529316284	-0.49365369267472914	0.6291149649992097	0.6742319731890556	0.5016871342852183	-0.18815232801340231	-1.485276268209293	-0.07774151417725031	1.7749992289319967	0.36678414453454533	-0.33441915891022345	-1.0083965197472902	-0.22594678864989937	-0.02402895089836845	-1.3822621153054298	-1.1384835534512232	0.4565467733347771	-0.5304455401282969	-0.23130940189160532	1.9890257525593	-0.7644494900212252	-0.07442025815139736	0.27160187820195336	0.2032293402179489	-0.012739287237150976	-1.8432745675343019	0.4128827442301728	-0.17166139110214304	-1.4759930939182015	-2.436445814043916	0.21203340850450986	-0.677260821103411	0.7608127344738314	-1.7692394646151866	-0.7494764941379939	-1.4572941690004917	0.30492890412750534	-0.3025110529725869	0.06619019235975082	0.9918714970539042	1.835014209874372
-1.544144193894788	-1.6847264490194522	-0.4848175683930712	0.7621363501602963	0.6460994622339571	0.44339552697445833	-0.2960499120112218	-1.5614555751159378	-0.15692576742580228	1.846487835316084	0.26957284101212503	-0.3499023030581494	-0.7855693258738946	-0.15420369158521058	0.081060053430228	-1.2484182218988609	-1.1234993356845273	0.5544846689102829	-0.4884594524155954	-0.11751460682365684	1.9309612736014565	-0.8588511211307077	-0.029800327849146026	0.26381537357006457	0.2394101725049395	-0.11793158917001442	-1.850090921737636	0.46924912968609195	-0.24639819462877327	-1.5411503568471927	-2.422457229379962	0.0901451620614881	-0.7711802537283406	0.7601011427927422	-1.7010550582313688	-0.6763396718255269	-1.642730604692591	0.2523200795995859	-0.35379230424560426	0.06224150570408504	0.9594843973227182	1.7539103447110722
-1.5915577646211494	-1.6683776429935153	-0.49930330040257254	0.8535328386684384	0.5944244242469122	0.393714521143132	-0.3349504207936837	-1.6264212598969465	-0.2789171776417557	1.8453617783606109	0.16971338012468645	-0.36978390889224555	-0.5107709337464947	-0.08551411013369506	0.19553356260917648	-1.0883314312162267	-1.1535128393196434	0.6138081769443613	-0.42418675339903655	-0.038678310766750566	1.8783675308173742	-0.930751364368197	0.014217423437914406	0.2207256546025716	0.29787672980947294	-0.2218822607126884	-1.8162371628663068	0.450763065372407	-0.19952468322577682	-1.652470666121231	-2.399663230862867	-0.024697784893513475	-0.8340569585244578	0.7641099911931577	-1.647092771954593	-0.5936550655447509	-1.7324394016014346	0.2243720429158084	-0.3706135992498215	0.023399454015253365	0.9290543066350221	1.648789233465927
-1.6192194633699775	-1.6532436652241618	-0.52753367297635	0.871168254877394	0.5235625847820442	0.35698532495997826	-0.4235719218449252	-1.6558148086976487	-0.34507194300036537	1.8146620502262032	0.10281015989070923	-0.38487509920153595	-0.3062093472469424	-0.01379353047550182	0.3444964743554564	-0.9678708531493667	-1.1428107085880843	0.6745890796638506	-0.34941231743587436	-0.08278108254655209	1.8135277908550804	-0.944515183410011	0.003955147647676849	0.17093197687328493	0.31645658397473614	-0.3400406565073417	-1.8173022129390268	0.47994346964479523	-0.14525993148667146	-1.7378981144148207	-2.3172645258229707	-0.14109226031419198	-0.9118702389182067	0.810848724457275	-1.6446677612117064	-0.5614904312839513	-1.8518108464204992	0.20922105742381064	-0.29558970410087754	-0.018866809162300373	0.9113170108269566	1.500061390590462
-1.6497997141510468	-1.6208022538129652	-0.5858630461958648	0.8681255278989151	0.3906852573238838	0.3384622212174334	-0.5355939393951706	-1.650561846179561	-0.4543301815764115	1.8520007113113635	0.06564415666720846	-0.37197975340896866	-0.16232574180345125	0.02505795092672235	0.47403959422163655	-0.8565057995795705	-1.1196111315110422	0.7161394600446861	-0.3098220526335105	-0.16362805197488217	1.7631887499413417	-0.9129959529131451	-0.017681016963800526	0.20300402861501637	0.3296840355384261	-0.45109295916544784	-1.8107140395706598	0.45320381298069456	-0.032100469670186524	-1.8042440295795363	-2.1911942961757447	-0.3034984743911142	-0.9141586050313009	0.8179093127023366	-1.616387897704259	-0.5735156389976538	-1.8880235458916492	0.1684563726417382	-0.19219542019802377	-0.03960577996610402	0.9530368489133142	1.3886084452856353
-1.6509743967272386	-1.5379947732602728	-0.6560732900756919	0.8247423107897998	0.3115983227564496	0.3320394080919725	-0.5838844988108262	-1.6413844848053185	-0.5485804908412878	1.8944221942543849	0.02011330705960359	-0.35380103972542326	-0.07008164736006009	0.05590612489080874	0.5749277687881255	-0.7448008562980692	-1.1391793308573066	0.7460780327813209	-0.25946895446172713	-0.2136819878269765	1.6474305448070101	-0.8305565957805608	-0.10797094898766887	0.24257633157847197	0.36861053585442766	-0.5363256245262213	-1.7685054546091035	0.43989427988826124	0.05799375214433966	-1.8525179693319387	-2.0431064069213822	-0.4597014700196881	-0.9698809455240154	0.7718443196314734	-1.662517480187811	-0.5683580447335629	-1.8929955616323617	0.11513557690397289	-0.015974331703667598	-0.012161892886977155	0.9562664731924242	1.269035407998695
-1.6621128363688686	-1.4490581818202966	-0.7345910012288728	0.7274604041982201	0.2512104061440862	0.3314141058637211	-0.6487982443877538	-1.5326635972172649	-0.6379432693424066	1.9213804069202318	-0.0219482005634458	-0.303150197539035	0.010772487911621262	0.10266473593515268	0.6529343803388504	-0.6901171503945944	-1.1146771004290335	0.7082661937176846	-0.19246981644424435	-0.27335054076420023	1.5887092100365305	-0.6938122708917944	-0.19856989765360253	0.2544500131986585	0.34650684537407533	-0.580061392106271	-1.7457576022270238	0.47259596043166974	0.07642333845678359	-1.882914324520231	-1.8740930856254518	-0.6964973197930455	-0.940679804062191	0.7196327708774753	-1.6620395106637413	-0.5767201974561927	-1.9023062105828987	0.031808852308382575	0.2151900929356433	-0.02721400841436019	1.0149354633064425	1.1861217763008145
-1.652712677823334	-1.352163133343905	-0.846662312124663	0.6475882382938732	0.2424574772124865	0.3404540576016015	-0.6737145048717649	-1.4066298566062625	-0.7193826234668668	1.9112890331537848	-0.06548452967790533	-0.17461164521956465	0.03652238999438816	0.13931857022762265	0.7007843205197648	-0.6054871392410467	-1.116808883377754	0.6614073445320983	-0.18240991077362523	-0.3150069115407458	1.5327859104159767	-0.5666731859757721	-0.2698597759680851	0.3022028482698644	0.29374618999817476	-0.6075327377879998	-1.7767925574372232	0.666127463762267	0.06218606242988785	-1.9223132066949062	-1.764217700129566	-0.9466327571478675	-0.9264196544722587	0.6859252239027452	-1.722902649980432	-0.6617155579367802	-1.9258698228164381	-0.05397029969023899	0.44678245350083506	-0.040957831899537944	1.0915481366396382	1.1305419566340515
-1.6068834071438338	-1.235376656977158	-0.98109267874511	0.5243786803243805	0.20645850194877288	0.29828950259108705	-0.6766870181777876	-1.25448860284531	-0.7424078390798183	1.8592991792008866	-0.05362525931109234	-0.0657110982409518	0.006924566179491565	0.19154984280498993	0.6949544823685396	-0.5212772519876555	-1.0511687366433544	0.5754335065397366	-0.14000193508270148	-0.30554142144069807	1.4544179592316264	-0.4247125121276653	-0.3502483883618468	0.3435228758910642	0.2638884154417092	-0.6173703190100414	-1.8058848604151039	0.961172565129953	0.09055955475318958	-1.923952463290232	-1.6136794003708999	-1.1167154828610388	-0.9076195749416481	0.6630983797485018	-1.7429923065389805	-0.7243061318293026	-1.9307831782758615	-0.11337469398954148	0.6019663123747276	-0.07081366121879398	1.1537902088085221	1.1349866094050536
-1.5901824692365545	-1.156431848239253	-1.1284144149690611	0.39231281492548004	0.15001100203387685	0.2460836915362543	-0.6696124365094531	-1.0974661119821458	-0.7280104729123329	1.8237888041125472	-0.0442566313608958	0.06277864797793133	-0.043046130572700604	0.19683910394442308	0.657941502533	-0.46844386018760564	-0.9965079203346858	0.46682147303064114	-0.14389734346931732	-0.32714518730138725	1.3400272740908326	-0.24325187035982973	-0.4060439172083365	0.3513038888508154	0.1611369656961194	-0.5563330138511039	-1.8430290229137678	1.3050750230852608	0.12670954439937096	-1.9221621554456472	-1.3856139667633005	-1.2468019000636175	-0.8903048356542749	0.5995419791042298	-1.7784802989888413	-0.8498501274967942	-1.9405757325752226	-0.1401526122690852	0.7893120867387513	-0.10170750089912999	1.286660584692563	1.0727502140433982
-1.561186738932101	-1.0356080658530655	-1.2340914934786944	0.280936560629392	0.1083215868408014	0.15475006803961017	-0.6546761516493491	-0.9691107446794994	-0.6559911555112979	1.8307466086419233	-0.010594583279401899	0.18288352761643462	-0.14992158494979413	0.19294638788505233	0.6540542594519738	-0.395922893837505	-0.8862229416086942	0.37860077721927815	-0.1830669244170972	-0.3511688721258065	1.179192748939197	-0.10526064965042296	-0.4352026720813321	0.28646852113705057	0.045091709861992846	-0.5270189041535916	-1.8712948816728208	1.674636260335454	0.112419538205768	-1.8762260046480097	-1.126985051827011	-1.362020187263658	-0.843523978449395	0.5187603007064165	-1.8453107695658713	-1.0266122387134082	-1.8870411718138478	-0.18218946312512355	0.8970406017045406	-0.168530527979151	1.3726106072161208	1.0501785801018477
-1.5553388927979295	-0.9619132771756312	-1.3299616974107196	0.1351028101739114	0.08145280415705555	-0.005916184228733812	-0.6283466751092827	-0.8980924620964814	-0.6101472806450532	1.7750423677648097	-0.02291636569216013	0.28421654894586573	-0.28031716819646535	0.15418192202378897	0.6509450808693413	-0.28216363944902983	-0.7999548777662355	0.31273170209665474	-0.260326459480135	-0.3623943144360249	1.043192754341983	0.06277050479364692	-0.4497464722461725	0.23093810540117957	-0.08080648826204838	-0.5039674368117033	-1.853142550821453	2.065208025430122	0.16551994127694236	-1.8154441291711616	-0.8666138625965824	-1.4444542413081913	-0.7923319993031266	0.4535818131238626	-1.973555033958552	-1.1695999052539652	-1.7579001912868144	-0.1984418625726319	1.0280821140526872	-0.17485125815058938	1.4010810311403117	0.9947173827946696
-1.5412252103169723	-0.9464283396245288	-1.3963176474630847	0.09996716862833943	0.06132434385997263	-0.1594563507260603	-0.624529373521688	-0.8323072788413894	-0.527907787307661	1.7133467211593643	-0.0053700030640831675	0.47592503075958864	-0.45136336584922726	0.1501454569119205	0.6709627917076393	-0.18440958941986965	-0.7082678377197811	0.2895347450125787	-0.2973952004425605	-0.372029301849243	0.9026695758122105	0.1928124254404282	-0.41701915209815327	0.1593597880534452	-0.1502438560772993	-0.5043160459016188	-1.893629748110964	2.4288565125427963	0.15666478758715557	-1.7227623968309156	-0.6504265385293257	-1.4699635508900015	-0.7793120867349269	0.41973114493782643	-2.1322691958131457	-1.325142343520909	-1.6345673953961946	-0.21585808771529208	1.2475397519835467	-0.17391363812821198	1.4312509124961978	0.9451653295240131
-1.525440173559653	-0.9288892302424211	-1.5102505200046583	0.06952498123005176	0.06770262162073921	-0.2809629868297446	-0.5824101678811989	-0.7482899570970931	-0.5078446674720698	1.688963051824969	-0.04259319324337328	0.6464751541981968	-0.6161634700224816	0.1098296711535377	0.7044003701436985	-0.07378066873497913	-0.5854792389357418	0.25048686201965237	-0.27116042508517574	-0.3295364173889641	0.7373328651156325	0.32319507791931223	-0.32239680370843626	0.0009262825142120513	-0.20640984915666075	-0.4688152729412131	-1.8871992433136284	2.6944093513472573	0.19763355303496977	-1.6421309850380368	-0.4906265582308375	-1.4929253685568074	-0.7767513837090482	0.3790323595082279	-2.2416495340869336	-1.4277991374351877	-1.4605125393447236	-0.24974954744106476	1.3103392355142138	-0.13738313834080665	1.4337883984949262	0.8894217578203893
-1.5020738745498707	-0.941451518497779	-1.6159320150306518	0.030489782280622692	0.08254175550265022	-0.37749959679165096	-0.4950814425918796	-0.7297275221314923	-0.4707527698167203	1.676003612771852	-0.10812944457799874	0.8337740478248454	-0.7467341512025321	0.11139041212647778	0.7300343619842888	0.03605045877529969	-0.43838312861773165	0.21825499586202576	-0.13807787549902212	-0.32594631104347294	0.6569871282976341	0.3638914626801072	-0.2852145494378663	-0.2584405186785815	-0.22918413138369406	-0.4486452642426915	-1.8877930350728662	2.9547566418052034	0.19618543869353341	-1.5138847586845081	-0.35546462745281204	-1.4820828099543788	-0.7537992703270487	0.3095902386794577	-2.37852930125465	-1.4555510039620227	-1.3495544639330244	-0.23065185347192269	1.4041952336217276	-0.15137021533899642	1.4316865128068368	0.8552774269300911
-1.5028847766255904	-1.0033388361564815	-1.710530703902603	-0.008293215765580574	0.027229225575811016	-0.38985585608133266	-0.39869797806033863	-0.7132853408356812	-0.4032146586972969	1.62503441470869	-0.1895879991602794	1.0223735057794734	-0.8205135443088742	0.09070250608613316	0.7780984751963242	0.07633054843868556	-0.2683275986414609	0.18750272315515132	-0.04714067950159467	-0.31965713316111793	0.6085530348604976	0.3927123026895847	-0.15265646257386073	-0.48379972828479884	-0.2479025666804951	-0.4164445818171574	-1.9198331555383288	3.209339860285634	0.1831780117272662	-1.3872853414887685	-0.21410588374596892	-1.5087931846842761	-0.6926736182755602	0.21954056006960845	-2.4978928545487498	-1.4947803565263378	-1.2621179732621934	-0.23403418460330702	1.374374862566627	-0.16280763514524613	1.4381866778918166	0.8896148404543807
-1.4997817279941237	-1.0277614085350777	-1.7959452470037203	-0.0067133472608976175	-0.02209148927134133	-0.3635957273111282	-0.31127912022255394	-0.7269761865342914	-0.3652446540763557	1.6026462499395429	-0.30833580990498655	1.1746291891748835	-0.8648065002473999	0.09277985330463588	0.8352271937851967	0.15989698277131154	-0.12072845422364856	0.12518099220602563	0.06638294569157757	-0.26970626270961384	0.6177818262180359	0.36243515512758945	-0.036933363007564925	-0.7338055624438964	-0.24383027792109782	-0.3981181484109857	-1.9584227632177833	3.4296097019193477	0.2433709382006815	-1.3027032703133903	-0.08540328769758306	-1.4125474250655499	-0.6444147812845453	0.11380447089626693	-2.6544790935927614	-1.4914181348889666	-1.1459712103366124	-0.18793449630763442	1.3241704136533563	-0.13100313925786383	1.3951717761068196	0.8792215717981875
-1.5104484013931108	-1.0440862393566466	-1.8750238557346344	-0.011259489974874137	-0.13325877551927262	-0.30066898387692176	-0.25839448204217386	-0.7754078483033804	-0.3465081497337843	1.6342234308279593	-0.4360736609197655	1.2128235642155034	-0.8356181010784663	0.0853096131126708	0.8997141648235903	0.14374779910846913	0.05596585408522505	0.06459416945894467	0.19150370663105715	-0.24501641972887608	0.6478941702599915	0.3220343583543993	0.05961967673892308	-0.9967844423391965	-0.2663450141305891	-0.359935011175277	-1.9407680150335131	3.5235666525485656	0.2894865594262593	-1.2059803115757946	-0.022127545663209253	-1.3021609344393146	-0.5866359290774578	0.002246199211137434	-2.779412112083344	-1.5031937678983427	-1.0736594192808615	-0.13889408537081738	1.23992884833093	-0.12642636945749008	1.334947037045046	0.8488369492659809
-1.5132875366211218	-1.0546084364565798	-1.8944534361576348	0.0021006314402053352	-0.21774163070431482	-0.182650498021072	-0.2473165194532881	-0.8524299219925835	-0.3629206525931524	1.6918457932094	-0.5188728984673335	1.22850940418426	-0.8445320780263854	0.07832844063694491	0.9537136886586979	0.06604698936381195	0.13853246855929274	0.026162629337822995	0.24795907078789087	-0.24539158195549504	0.7138409189694529	0.3110106483034295	0.1341500554737523	-1.2240186049174022	-0.2992819204998699	-0.34471039231114864	-1.9330325666454145	3.5136716941808883	0.3319921371822778	-1.0782214900001477	0.045277112231232285	-1.2085604017427225	-0.4708673475673023	-0.10984778796736723	-2.8763166989515363	-1.5213540712327527	-1.0252409260902025	-0.09967992953121166	1.1911353504842548	-0.12713167593966213	1.2725202842387628	0.7541308664199519
-1.5213779543489625	-1.0307744616878562	-1.8930185099922376	0.022309802153248844	-0.2556013556886213	-0.09218173060058181	-0.27629317366306	-0.9048454757099595	-0.3845363392447709	1.74386499935782	-0.5556190290417494	1.2058849277478956	-0.8539906552248363	0.07904677178620984	0.9872859400000203	0.023569493761293903	0.22785454453344361	-0.05666450182265281	0.30563714040026724	-0.22969729547525217	0.7908341319645231	0.22753718634230485	0.13498082010862203	-1.4273885414721499	-0.3272049028092788	-0.3660466516376929	-1.972116266241293	3.4639773952386173	0.36321753617899255	-1.0386039977896258	0.032441371747123735	-1.159616553782471	-0.38252198910591984	-0.1756912830221115	-2.9478030158951865	-1.5292303925821578	-1.0691321821286621	-0.10160632578444924	1.0728644375809226	-0.11437438059058846	1.1305148425613072	0.6916453788755685
-1.5425973156794268	-1.0795119505891053	-1.9007284226020684	0.0035252635294086123	-0.28717718808700554	0.009075167387879706	-0.31239494226736914	-0.9192706919248195	-0.4219463142990315	1.7235528353264886	-0.5997166932748784	1.1680027048088666	-0.839156480116196	0.07813328978065501	1.0580471800417102	-0.04193571933883201	0.2524813604812796	-0.1447563706833565	0.3138813439314471	-0.20807893997241655	0.9082485849221207	0.22365718119763675	0.14014824210861015	-1.5890928869364491	-0.32470504012629225	-0.3435742552551756	-1.9720952362678392	3.347241144342141	0.4295081877619785	-0.9888233696269004	-0.018747098183732457	-1.1076432751417031	-0.3083962977204072	-0.2477521962133938	-2.9439549878127353	-1.5459225546150546	-1.1023264759866105	-0.048576147423646264	1.06507530524808	-0.09053875395447374	1.030290230554206	0.6190237510424798
-1.5669602055476113	-1.080261228580983	-1.8854768666557256	-0.003392313555569071	-0.32598874764549113	0.09472105412746665	-0.38236442170555235	-0.9406071632763764	-0.4702494705178335	1.7177304270875247	-0.6027240248534516	1.1217959590877216	-0.8828674409759844	0.14284257022615754	1.1560633214623266	-0.12987851800403144	0.24636969372748285	-0.25290002413970736	0.3374862626344541	-0.20083683777424483	0.9817862507550181	0.22287278321906276	0.14551216374146309	-1.726127824273087	-0.307898378515716	-0.35439572633045335	-2.013292763083175	3.2753931074196627	0.35759632469225955	-0.950147876346352	-0.09847664017687639	-1.0966082010294609	-0.2972724389017508	-0.33647142353370657	-2.925113777693359	-1.5768650145558947	-1.1429735957091842	0.004739033698688261	0.9141798930238426	-0.12383166531869597	0.945687276511185	0.5554852278467115
-1.5670737113475588	-1.0851590203303734	-1.8752813386384282	-0.08521402507413305	-0.3400568344771787	0.19359780253505277	-0.43412063438470005	-0.9942462895076885	-0.4987493994099109	1.710725036422985	-0.6003512678281553	1.012717549348269	-0.9505847852792982	0.20494045268808048	1.2485260788491719	-0.18998062186551862	0.2676202297477304	-0.41266976085331575	0.27898145267847224	-0.11473594204577327	1.0619147855011064	0.2080061886849442	0.12834695480533603	-1.9020097451110367	-0.30465464050462565	-0.34497219785074706	-2.0367623259178904	3.1984074177413606	0.3242799996404804	-0.9654085139507398	-0.14971284613824973	-1.1139194107598211	-0.30866495440463926	-0.39931821641286697	-2.883687262849395	-1.568845673137733	-1.2107135232468431	0.06146760264162476	0.6293509508614624	-0.23824125741086108	0.8484934047955699	0.5531497338097553
-1.5369471112089497	-1.129239991761106	-1.7888642463235669	-0.20615997504770137	-0.39085390250697477	0.2485402726446197	-0.544822856027071	-1.1007941440920959	-0.5096595511673823	1.705195260678769	-0.5823694817121382	0.9036900957578873	-1.0211537592997204	0.33403683349167274	1.306235523018475	-0.24744396857486764	0.2319865486161235	-0.5353002220353587	0.18829199143644013	-0.02642263129754354	1.0986239042527703	0.16371739942474567	0.0499671623993501	-1.973966301377238	-0.3075060647276622	-0.3620979926434385	-2.074876959838606	3.112235388724444	0.24304342853035904	-1.0254051778702618	-0.2153263628557111	-1.0504214375297352	-0.296650480276608	-0.48044374061187484	-2.864918868399702	-1.5627043144688837	-1.2667441161038582	0.16825225831565133	0.4996470668086916	-0.3511996942865124	0.8144998554717638	0.5808773779836535
-1.5320432859206323	-1.1700007990878754	-1.6807223100333606	-0.35235771527257065	-0.39631932066625974	0.23063272482816322	-0.6780281626762252	-1.1472070417427243	-0.4818588107040089	1.703635147013761	-0.5686967828788466	0.7940630957726169	-1.0929664463279831	0.4650597207723277	1.4001943865504678	-0.2677406911918824	0.17214660483661234	-0.599951781149686	0.032929254819705225	0.08219773262965566	1.132781718909006	0.14861798922167302	0.0160028841307791	-2.007078063946392	-0.34725242511084087	-0.3770792792424333	-2.0548283621287746	3.092678162702819	0.1810352340847137	-1.1505386012643923	-0.29646624761865153	-0.9786234931348415	-0.3194399275566478	-0.5501083974704197	-2.8113694780878324	-1.5896559808383057	-1.2956594765825604	0.20296866643446868	0.31605014408075033	-0.42809676314985323	0.8030857514993262	0.6093266538220228
-1.5314900507037978	-1.2019322194234492	-1.5523827611251313	-0.45803921723276203	-0.36409359233760247	0.12002040268970034	-0.8009454699826483	-1.2017882507074016	-0.4690726811166791	1.6697000064184255	-0.5402149198759405	0.7231168709213843	-1.155632443641911	0.6486128186131275	1.5165122575905163	-0.2964822200846654	0.06329973071552944	-0.657328433145502	-0.14196984050252842	0.12213669410212172	1.1267269650796536	0.08260997770827275	-0.09629217944109694	-2.0326078729415977	-0.38932395374212103	-0.39861930081958485	-2.0132970885101225	3.0867125792488537	0.18255186219142658	-1.2897587646112378	-0.39418056029925086	-0.8633013255584198	-0.3782205379753541	-0.5806551764907526	-2.6813430968563843	-1.59765053921969	-1.2742262721091289	0.325623059746849	0.1921959560614209	-0.5172633332806192	0.7517648071436129	0.5592389829282273
-1.5060622336489113	-1.2704120840185884	-1.450486662271382	-0.5894778436015506	-0.32616249149968246	0.01168768933085249	-0.8891003221150042	-1.2654872314758374	-0.42255192202958075	1.612221291902948	-0.48229797761231225	0.697623746046437	-1.2572219502507056	0.8389779754422528	1.6026718662317674	-0.3768626621940029	-0.0059315411437234344	-0.708352011571947	-0.3368031205605484	0.1410006722901758	1.026384857454043	0.0718471363061825	-0.22436555094323046	-2.0070456493516007	-0.44257058261150073	-0.4437017874998516	-1.9584649189804	3.0576684275841934	0.15932346078061843	-1.4300653624750064	-0.44888855906905195	-0.7586725141098161	-0.49615787817069174	-0.5913114233627774	-2.5667685741452466	-1.6472817795323267	-1.252112385612174	0.41733878604159014	0.04543129752807834	-0.6099603613419021	0.7817503292608	0.5429976171721224
-1.4938197358823257	-1.3036018854511309	-1.3609276602179439	-0.6861705510774417	-0.27392992357187657	-0.1813865565195048	-0.9823236899158321	-1.2487306442557589	-0.36884484414787433	1.5068971644962048	-0.4560704846034181	0.7777298224541125	-1.3580385898074703	1.0072083663943894	1.7030526051982817	-0.43156153046379825	-0.11437792653070951	-0.7705711441585709	-0.5485653664171585	0.178523270257923	0.904826503940213	0.08123789565671777	-0.33021219868547486	-1.8986407964632348	-0.46626516099358495	-0.44648532810394137	-1.9096093397022655	2.967416071320863	0.23177788505117367	-1.5734708053979252	-0.4427500231206601	-0.673136183123104	-0.5616460731466935	-0.6377800880647477	-2.441038317425064	-1.6420558766349118	-1.116015558034025	0.49991994666786266	-0.05419911381618046	-0.6508913043091383	0.7844657774279566	0.5271747682366142
-1.4925047264830533	-1.3241089306261222	-1.2894229353929707	-0.7784900669208661	-0.19476377119849103	-0.38743518240199093	-1.0532413178682645	-1.191943486143739	-0.3098336801770981	1.3804278933276404	-0.5009652447050575	0.8524475548535774	-1.4175378420278364	1.1667729722800613	1.8163701094625633	-0.4194916551066826	-0.12890220271130715	-0.8690433386557317	-0.7145865128857322	0.16745843661334897	0.805962157843128	0.05974257499361445	-0.4144186622913783	-1.8076493220053487	-0.4638215645988364	-0.47420396102406476	-1.8915381092003982	2.9015349362133347	0.2604519362419667	-1.7313704059975072	-0.4959193010147798	-0.5748542381290964	-0.7066062275244405	-0.6687937564024496	-2.3659379783117886	-1.6519921248701734	-0.9152646307281407	0.546067271042521	-0.17601932994371358	-0.7059225851695119	0.761805562111076	0.5671801959374634
-1.4812901671695653	-1.3251247266305732	-1.2757114187013952	-0.8726570359611209	-0.1264260871430974	-0.5659099805753453	-1.0637443963837658	-1.1268640136590922	-0.29711276615402643	1.2436484411169204	-0.6015179218574558	0.9254862068894518	-1.5069879154967911	1.3388439010254838	1.9394045863585372	-0.439903990766898	-0.18760822070399047	-0.9584185555440128	-0.8507856217959724	0.11732015056128249	0.7260409821747548	0.08263419573985636	-0.4875614803093404	-1.690726405110484	-0.4823828042646509	-0.536518580572964	-1.8237479897705628	2.754931217217501	0.3120713784399153	-1.8593305718775988	-0.5817226526020358	-0.49798921815320807	-0.8485364497360385	-0.7494437225603139	-2.2835790994078584	-1.648040452057311	-0.6207424964002957	0.5815327895604507	-0.23587316245999324	-0.7497004951779254	0.7888515779022611	0.6033334252935009
-1.453905311115875	-1.277778137857136	-1.2580939349409448	-0.9353291935005285	-0.11564363746756681	-0.7210685461950131	-1.0658275337086263	-0.9929545011235404	-0.2444709566342224	1.1089553963315197	-0.6770019444796362	1.0025734889102236	-1.539611370696854	1.5056750033974564	2.0108890363250134	-0.47190669194931456	-0.2081026004092672	-1.0572097197810304	-0.9965219304103312	0.06416567054902766	0.6158178207762625	0.06814484952859222	-0.5482326504060102	-1.5457442013047236	-0.4696927656314013	-0.6033017875067497	-1.8111550279926192	2.678053633139911	0.31080591609364566	-1.9502302818848236	-0.6471521274981447	-0.4398638930811261	-0.9008295532648063	-0.8048545365473769	-2.2212737804057108	-1.603604073733243	-0.39789513217480216	0.593425209574252	-0.40093528245726284	-0.7694201179272018	0.8558095084677294	0.6485556516463362
-1.4195373630975499	-1.216976554453368	-1.256026563632781	-1.0002306019072695	-0.0861301915762349	-0.8567678501012097	-1.0409128783818002	-0.8395549426418552	-0.14584666129386462	0.9938600564546354	-0.6991297848903836	1.0500003871460455	-1.532160907953841	1.5912725689190317	2.055908402496058	-0.48746517509088444	-0.22427877686090175	-1.1847719082333168	-1.122928973165143	-0.06926230787357963	0.5299009492437093	0.02076557319354335	-0.5948818046147493	-1.4356160548350354	-0.4538557608958638	-0.660649558956074	-1.8175037745509108	2.512041003733187	0.4238617209761649	-1.9796820250202642	-0.7145688556298352	-0.35648068675573574	-0.9390936255566524	-0.8514643443626102	-2.157495344393833	-1.5990401232636469	-0.17084472166813686	0.6055331819978456	-0.4702512270515159	-0.7819843549326153	0.9108641167939797	0.7106820074119083
-1.401095588971818	-1.164448678767079	-1.2269782522291122	-1.0504805829803796	-0.10756642655959733	-0.9678351706617058	-1.014896847424827	-0.6112100353783178	-0.0684412171087969	0.9167798568236423	-0.7088671182134325	1.0377944909507013	-1.5193309494683827	1.6673713088621356	2.0533746323776274	-0.5508653463333866	-0.21864199207761068	-1.223838608646003	-1.226633505784654	-0.26852298143053066	0.49246869851849573	0.03848661859616622	-0.6317328368422959	-1.2387010983565496	-0.4649798327427314	-0.7033340135156457	-1.7519602073387712	2.3769828310573757	0.3794682537394579	-1.9779720229031337	-0.8194107781706265	-0.30211857308880663	-0.9770441423759427	-0.9322742455651412	-2.1141619303027994	-1.6006818182876237	-0.0035588165563814056	0.6315147742173555	-0.4510198134482236	-0.6624574296778275	0.9715268851988732	0.7067038078944844
-1.4466040256970898	-1.0870819628020219	-1.2307420074711921	-1.06109866056408	-0.09343165965413877	-1.0673520972324237	-0.9574429212406947	-0.3453083189255283	-0.04638865890775912	0.8942431521559453	-0.6782063820309544	1.0192099018645862	-1.4550331612226173	1.6718186778194224	2.022059178669773	-0.6832378584415137	-0.1405673708658925	-1.256141749399702	-1.385150977918105	-0.46521299682191264	0.5028202474139138	0.1181188857042523	-0.6788385581836075	-1.0693763713425202	-0.43774388400916936	-0.7271272340644774	-1.7388827127232467	2.2778691114380605	0.36711964558360943	-1.9438873403753583	-0.8830232136137164	-0.3212918237932897	-1.0212473675036087	-0.9583944484219794	-2.072879802085897	-1.605703023032272	0.19031512093728545	0.6935457371502131	-0.4791048403112252	-0.5768630824325894	0.9797515706333753	0.6722310865865571
-1.4630212726845726	-1.0039341781139668	-1.2504820689943077	-1.0448128222014084	-0.035154214334419946	-1.1094761281444705	-0.8918437140953983	-0.1482286631963956	-0.05476970744461902	0.8591076846558616	-0.637122069055955	1.0060888063563185	-1.3933224982332066	1.6398110385953815	1.980257222111322	-0.8249617599783778	-0.05046185076723335	-1.281268215756009	-1.5202755433132285	-0.6429919548438604	0.4184342895785404	0.20929286249445872	-0.7246012964226058	-0.9110147380623859	-0.4850891293453016	-0.7196056861982789	-1.6850333851881962	2.1834105244543154	0.3622192543967938	-1.8682884208362485	-0.9379477149399946	-0.3389328153101043	-1.078573551598906	-1.0005331728677633	-2.0159205224219745	-1.6216643753403042	0.35682180960365506	0.784839200966579	-0.48775211634354054	-0.5202628807660701	0.9656777688066771	0.6235137107595395
-1.4774491017156806	-0.9332580664026804	-1.295439555630339	-1.0417132218214624	0.01858743636153561	-1.124877850378475	-0.8273301877099939	0.07105868610555831	-0.06475811356896452	0.8367831163103453	-0.5683677973582694	0.931580273674348	-1.3490664498938556	1.5448424531887501	1.9164031726688517	-0.9520084909161056	0.08601430093345903	-1.2759728201365115	-1.635049598224559	-0.7916423245146001	0.3543511477700608	0.29663424618491596	-0.7906774316006239	-0.7527331596328354	-0.5294591669731084	-0.7009509697295149	-1.6455117673215636	2.1278040356779426	0.307706650836397	-1.7717182341849278	-1.0164114640434028	-0.40807052390026916	-1.0848321482729635	-1.0572781150795476	-2.000109564402461	-1.617465685320708	0.5696747984607423	0.8107637383862902	-0.49552005367362073	-0.44272099703490386	0.9718454716598739	0.5891932190176787
-1.490566929138963	-0.8409656736413842	-1.3382735812004327	-1.0143268143134654	0.0882843138924899	-1.140561702411937	-0.7581161665835094	0.26104856769521845	-0.09897034404118339	0.810087294483254	-0.4703016993387867	0.8802088207005457	-1.2791925080875988	1.448084329253528	1.9246847351662695	-1.036033902712586	0.2590528453469231	-1.1985303833847474	-1.7428885304064792	-0.8823955996592563	0.3180403421835013	0.31730292811668315	-0.833220417330151	-0.6376349194515407	-0.592942419960145	-0.662632359448175	-1.6264768298516727	2.0813245599958914	0.2323676352041793	-1.6766451757382814	-1.1217430925155243	-0.5226844967605719	-1.0921204728956284	-1.1273678302997994	-1.987579668011716	-1.6183763118161785	0.6972358125760243	0.8602059198113485	-0.5104501022775291	-0.3614254155751686	0.9449832155751985	0.5165359158423235
-1.4797170817192726	-0.7950043188980775	-1.34684073963576	-0.9882028098478646	0.14644506908310978	-1.1189218338302978	-0.6320360040540253	0.42040600493783026	-0.09811405640935844	0.8084431268037975	-0.3689207644433727	0.7902317104491287	-1.2488981903714411	1.3417883495685767	1.9009586950227628	-1.1155617775989746	0.42207342985528945	-1.099707084784756	-1.80962776723069	-1.025162297677884	0.29165718054234785	0.34830630942072116	-0.8669410501906343	-0.628456481870513	-0.6593830060383716	-0.6932330422294631	-1.623231803733903	2.0762304131525493	0.12363775400974888	-1.645372468365474	-1.189739133441772	-0.5646484461432582	-1.0791410428414907	-1.1470429242995441	-1.9444722936747734	-1.650274813115623	0.7163535695159637	0.8782813523406793	-0.5495009371269466	-0.34793578557580984	0.9389364698864556	0.4779644448593898
-1.4686794685097833	-0.7690540143610988	-1.4194155863747864	-0.9369374987059442	0.16678859609700278	-1.0442277129423676	-0.5043091880535367	0.5499314730464995	-0.0970465091392629	0.8574590696740536	-0.2134354112004178	0.7061014791334737	-1.2103307236917176	1.2689169492639567	1.8412648724879332	-1.2790032418302235	0.5534880633095046	-0.9833198381805435	-1.9141799071091328	-1.1093981712523253	0.1841335587318656	0.3540747578188968	-0.8789075856743713	-0.6477603958926711	-0.7303610319672534	-0.6850887381889855	-1.5847894620985044	2.076150652312999	0.05468870667937005	-1.6235038166163196	-1.2179636840398946	-0.6048391019564218	-1.0220364085049711	-1.1391188962589585	-1.8519835726413245	-1.6789983423889072	0.6906929636065964	0.9703735901351589	-0.6167280291160724	-0.308203091394892	0.9703960253320192	0.4381753589338972
-1.4560765370494089	-0.766770534711247	-1.4607396050013608	-0.8594526171369417	0.15435604938463682	-0.9576210459948109	-0.38161864189717704	0.6145939887936742	-0.05329704787758658	0.9298438074820264	-0.04209782377984782	0.7020474552144425	-1.162100530849131	1.1681285201510572	1.7689303819246098	-1.4464772637377077	0.7271536099710775	-0.8256347820774881	-1.9773211404022095	-1.115512334729942	0.09971675951468013	0.3078787857712376	-0.8525288529453781	-0.6635092855670764	-0.7763716705416904	-0.6292302778373797	-1.5747609762545953	2.114033096016418	0.0027294932362327924	-1.5841317030174626	-1.2126402406661037	-0.6305234777447772	-0.9613354548282841	-1.1146405147773428	-1.7339145201415793	-1.6965950749120466	0.5873374834106135	1.0508485918813033	-0.7544536737980789	-0.2831338219427874	0.9633682348356551	0.451460900710972
-1.4791468796206897	-0.8183679652749476	-1.473536902806395	-0.7549449448889933	0.21993073658040063	-0.883564025490382	-0.23777959693764292	0.6209569631299475	-0.07471102691038288	1.0194621087413274	0.07027379188633287	0.7009796873860691	-1.1454230465051307	1.1106974866545547	1.6848612314023623	-1.6121387511045184	0.8930709004149774	-0.641839542812868	-2.025083115019428	-1.1587312684405604	0.009301639634863228	0.2515856865850273	-0.7942349985508729	-0.6670197683350404	-0.8451008065656348	-0.5837231943546538	-1.5097050345231922	2.0790615933663372	-0.08723886825200275	-1.5918340420355468	-1.197742896042763	-0.6496314398099751	-0.9725454309950369	-1.1157593037584028	-1.6124029045918462	-1.7273584427324793	0.5443363117491768	1.1309505607481374	-0.8579305460471305	-0.27445134470057087	0.9066074320665043	0.441036610018026
-1.5126463965022168	-0.9123969831480954	-1.5265236161850928	-0.5364839539953733	0.27434881436274255	-0.8498818311413665	-0.13793679870589878	0.6257683385547628	-0.09452558574444361	1.1336132863289268	0.12481860999024785	0.7582762756853307	-1.1152239820647314	1.0663480310485585	1.6095423297231342	-1.7637017648534599	1.0402047938538856	-0.458821434034426	-2.042248034318269	-1.080184129282831	-0.08246262664932674	0.21417271905724614	-0.7663936818279178	-0.6641150856497393	-0.9103463300351267	-0.520455020611527	-1.4269016507822796	2.0715838498633774	-0.1909515226373915	-1.6551774790140565	-1.1635136602242633	-0.7070800060932616	-0.9381956497901761	-1.1426265295230322	-1.4832429053583887	-1.721327903783223	0.4922222802400788	1.2075751433155846	-0.9431114713973949	-0.2511170262301603	0.851390641011829	0.4497351891235932
-1.5572753495565599	-0.9715778723356282	-1.6127870137306224	-0.3127186699756974	0.3746735402573734	-0.8212030805449061	-0.09962460975696502	0.5569417603741434	-0.10015996805933394	1.2050409646707942	0.14886973801938497	0.8934907457480504	-1.0564648916476205	0.9758332281777534	1.5683257229938807	-1.9045538303268426	1.1468598148029898	-0.32610170348481077	-2.017319938356989	-1.0278502859907976	-0.17192363229181037	0.12244867550442846	-0.723415348098835	-0.7019938942178082	-0.9460045940145809	-0.4585742920522503	-1.4086162575534193	2.0560390554974752	-0.20448205104551662	-1.7131104132074255	-1.1104432879635215	-0.7474519502993374	-0.8600643976496096	-1.1725475895890585	-1.3511845312934936	-1.709496643518991	0.43591539003283686	1.2563004170090175	-1.0758586513700896	-0.24819219232370662	0.8059413418610066	0.44471042426530855
-1.5788068968542242	-1.0030547363273707	-1.6717324909823712	-0.06410400765237853	0.41661577623719703	-0.7593361192301158	-0.03212346969794317	0.4616070738995976	-0.06481652634982865	1.235062034466319	0.1365635064454815	1.0788240650506133	-0.9982763464269961	0.9271428307127545	1.5800993888247563	-1.9140694787240626	1.1271406064473837	-0.21518974703299304	-1.8435692759549607	-0.9385094475885494	-0.21172804461809772	-0.04866625869496225	-0.6480183918464076	-0.7582825039381567	-0.971937527786773	-0.38483328826777596	-1.3559590033799478	2.0349400063047094	-0.2409384490471366	-1.7747762890333079	-1.0609591238135165	-0.7750559503535023	-0.7588029090651689	-1.2333741043939948	-1.20998586137938	-1.6721365779016093	0.3255194137722307	1.2129161208342496	-1.1698089088845909	-0.20446383395683201	0.7165264744754245	0.4681313233939702
-1.5888276924469236	-1.0527188436210582	-1.7475146119021043	0.177934271377222	0.364557421741567	-0.7057211980678131	0.06649298844426867	0.4083350988752269	-0.011390190562588064	1.2806940249770977	0.0602751041425272	1.2401730560018862	-0.907319596351261	0.9251090171468086	1.5600969210706286	-1.9136461959975897	1.131407691360987	-0.1650961139110972	-1.7493879245774362	-0.8450444606372377	-0.20594430122892377	-0.21511228409081612	-0.6011991735669228	-0.816201385178409	-0.9233050046686143	-0.3234022604502098	-1.3840767526468114	2.039967575918344	-0.30388541309326284	-1.76470748044351	-0.9920291629284904	-0.8358407726042005	-0.6039953463394411	-1.2817386015315784	-1.1005567303833435	-1.6401627750944274	0.20961657366188674	1.2166912038083162	-1.280984226651388	-0.09241972139675576	0.6142217453613895	0.4477699357090857
-1.601074819238337	-1.0450205619505586	-1.813819330364693	0.4509332274328111	0.27990908727485686	-0.6717117331514268	0.10802345215434077	0.32826476327189774	0.05352795193293728	1.3070078235321705	-0.029652286788200866	1.4342801856555867	-0.7821051457273771	0.9320492959417732	1.5539983529910668	-1.8505486403162525	1.1136418456609707	-0.1521666937444299	-1.6139154632333526	-0.7495396210302092	-0.1950664802438623	-0.27979367996290794	-0.5180082502218818	-0.9259733211994918	-0.8671802923246226	-0.23884619974581006	-1.4132589334577648	2.01618434376154	-0.3232190342997658	-1.7627361660386338	-0.9319327407212633	-0.8201601538785381	-0.40327010929458823	-1.3332936544529046	-1.0144092584093962	-1.6241596047762807	-0.00034119617270802485	1.1596665791773357	-1.3263668347093016	-0.0032885452956603277	0.5419491288144997	0.39475032041836033
-1.6034685156083754	-1.0400224295310367	-1.8779815967409956	0.7442718739960559	0.15087023113377224	-0.6449576207505364	0.19283561795364804	0.2643837221776405	0.09575132050355677	1.3341710568364349	-0.15904685394499682	1.6068622344520087	-0.7437918664336546	0.9305389214895676	1.496109687104851	-1.7765910397571965	1.00416975349471	-0.17289377474049358	-1.4250046789744462	-0.6897584397336775	-0.13632939668267088	-0.3146921706807835	-0.4518584960087497	-1.0099411186083327	-0.8290564351318286	-0.15308832407690862	-1.4749138111667572	1.9970430606304628	-0.35604321626684315	-1.7098542071632887	-0.8967437218239775	-0.759325961858518	-0.17775229865068484	-1.3733332677995382	-0.9048478456134361	-1.6180277856096832	-0.11149010164733034	1.1060749392734723	-1.376861545577171	0.04347179435839924	0.4968841607009834	0.3924642917576268
-1.6019186150216729	-1.007279146194794	-1.956615462274447	0.9857712076204441	0.06850836578822299	-0.6250043754063797	0.19293567275152843	0.1372648100865494	0.12270741031311375	1.3210212732426612	-0.2282932344464493	1.76016311016671	-0.6558880752014188	0.9454532092121498	1.4342546372763607	-1.6758421696734502	0.9263513413544423	-0.15327224321017138	-1.220705399864044	-0.6688486013901997	-0.05957897754441854	-0.30483087494492944	-0.37655649101776706	-1.0180532107520706	-0.7429427659229575	-0.041890052482593865	-1.4871879495503537	1.9975776560095977	-0.42374090475944026	-1.6248523792252043	-0.8835507767309035	-0.7720635396137152	-0.022368927365846714	-1.3413020425570645	-0.8133939472702825	-1.6141019931610416	-0.18121289519962472	1.0606425642959745	-1.377140403747181	0.11793504103599592	0.47591128855711984	0.35496455828252005
-1.6050760259769112	-0.9509107768148656	-1.948889208554083	1.2001703654458578	0.04339486560979575	-0.6758995653019154	0.20870872010727753	0.009158708794835213	0.16023942817424325	1.2982150620524457	-0.31821169618583495	1.8596962888218367	-0.556083958476804	0.9391021617692121	1.391661405546568	-1.5184934496423592	0.8293515746972375	-0.13526003531740852	-0.9576825160592575	-0.6618563008380208	0.05504997367586291	-0.23003489242314465	-0.3225380822322433	-0.9855365395049105	-0.6854415201528977	0.07725706634544065	-1.5626140860793596	1.9969171571564626	-0.5168325382966954	-1.5526578489177956	-0.8697808625786612	-0.7747982289305269	0.1693782522798309	-1.3285782177958596	-0.7897307216919336	-1.6067345781176	-0.24204887889708132	0.9502211160670753	-1.3539069744899461	0.15920937044382222	0.44669138758838695	0.2737470195131179
-1.6029151624150533	-0.8935972685142577	-1.9141126754313613	1.3620472167218483	0.03587645250314493	-0.7299951330498395	0.167938262654263	-0.1175793975648782	0.1604314867987991	1.2708103402304791	-0.39674192748372594	1.9524677633367138	-0.44091336892607513	0.9487709808256829	1.3495041670828605	-1.3175301828876962	0.6762293035444571	-0.1282554968859982	-0.6550390385879632	-0.6781697888952378	0.13003193485702152	-0.11983225012752179	-0.2967835303514338	-0.9496250442237552	-0.6580088566775336	0.21487087815701997	-1.5978228724916004	2.0488302576353137	-0.6604552162252493	-1.439479035665542	-0.8546659958739495	-0.7839029480168045	0.35499147723202124	-1.273148419885525	-0.8018782735812298	-1.5861488188091522	-0.26320838489350784	0.8475321053597069	-1.2506394685985698	0.20574157948845606	0.40150665519405215	0.16553699975127212
-1.5544399585297177	-0.8183240065051756	-1.932296798240813	1.5073253047214892	0.03232940128312715	-0.7779023118874878	0.08273858218530314	-0.2605504407000462	0.16297222699741915	1.212306522522914	-0.4473910096344803	2.0466547222710405	-0.3446860614290903	0.9441606065510346	1.3055986443794902	-1.095746460112666	0.5635150923983601	-0.16672582984170017	-0.30750227423591037	-0.6769467048655431	0.28740566324958	0.008452404003422653	-0.31227542946429276	-0.9428446825733496	-0.556709631492991	0.3319180126634168	-1.6863984778768306	2.178657173925415	-0.7477246594264038	-1.340951556244297	-0.8751779929930544	-0.7645637664335279	0.5265009475867874	-1.2136251226144295	-0.8240017278060625	-1.6001297021255574	-0.2300165488270925	0.7431995990703152	-1.1735543393852976	0.24650584875233172	0.37581082915923736	0.05184345091095768
-1.4873150935283743	-0.6964954220354109	-1.938566926517251	1.5492991336776958	0.03286011362520506	-0.7438646339911557	0.10252612766136826	-0.42950565792465734	0.19381452925173118	1.1671939769268245	-0.4853641515585528	2.0765769470230557	-0.26045859595427207	0.9512693776635646	1.2851250267510053	-0.8624860895628454	0.48371985749475516	-0.23073620709014012	0.02237423813874273	-0.6564941108110116	0.44018861914943824	0.11021007020309301	-0.3012664126591766	-0.9468349384130119	-0.4379318610931865	0.4353938440317795	-1.7975530154750117	2.286145122517014	-0.8708249368128161	-1.1965268041950547	-0.9409441806336971	-0.7286205062144091	0.6710218666869554	-1.1171276821689358	-0.8192950038240877	-1.6395413559754437	-0.21196758221225287	0.6258757677581208	-1.106443958004068	0.33122081524219715	0.3457779810835303	-0.0331489526973501
-1.402890808315159	-0.5853858258492248	-1.9845366787030172	1.594257641448851	0.009016023611739699	-0.7222534913527336	0.1448593542598912	-0.5712838881146525	0.19795438417841418	1.1686148900282216	-0.5022849691526882	2.0472019096102225	-0.23758355832307854	0.9867531091626665	1.2164991221104686	-0.6660570021035512	0.38394698262756966	-0.25736397930461385	0.3111826086683035	-0.6462402896269238	0.5910285679951387	0.20420743426822646	-0.3137528569557014	-0.8877196963976164	-0.3764235184163705	0.5380087182850117	-1.8794770764221334	2.38046264487544	-0.9339363416024407	-1.0073219214152827	-0.9564635174730121	-0.6906777555652506	0.8095134305495165	-0.9814729182830897	-0.8196065553133446	-1.685526104730109	-0.18194233208478772	0.5631924516092176	-1.022570013278099	0.4058873845320588	0.3255669474726569	-0.043389696339507185
-1.3303657558583768	-0.4844704696464368	-2.0557220893951555	1.5981572454702504	0.007155086059952876	-0.7249578337213489	0.16395424468538702	-0.7176070432214425	0.20759949945149597	1.2009125338976279	-0.5334057091812964	1.958003385666079	-0.24605220184537605	0.9989487435769394	1.0994330568581778	-0.5500364703078151	0.32001794206770695	-0.28644279860738964	0.46974544068654484	-0.6574034501034419	0.6863802775637189	0.3258291600606771	-0.3665980639763722	-0.8658199376019869	-0.32279549783116795	0.6182474490498505	-1.9545382810588445	2.475939006539066	-1.077660819117668	-0.8165595536658381	-1.0018045433906795	-0.6814881240211447	0.9002693387118919	-0.8668505145508718	-0.8241340718416014	-1.7695518832455321	-0.14195361832955086	0.5204916738346973	-1.0350259751787583	0.4506640497050083	0.3429167909675841	-0.009263336071927641
-1.3042578385017747	-0.3736263766493593	-2.046656306262772	1.61545729508072	-0.006171067556538551	-0.6994035424130586	0.1348476916441414	-0.8685546895096163	0.18847107138706515	1.2013283566675201	-0.4921468254991506	1.8588194990500562	-0.3224413519966106	0.9246887181076447	1.0198849948361621	-0.4619153243087598	0.23835392437065367	-0.2463299480856725	0.7457021175232121	-0.669482570382271	0.8111139810049618	0.4197762294695212	-0.42165330283909547	-0.8503190751809155	-0.2744208178268162	0.701750067132785	-1.9851156937717254	2.5362520440293954	-1.137638416614501	-0.6923192638038727	-1.0226300971486828	-0.626208488997976	0.9407082052637448	-0.7766388878907009	-0.8174481619456027	-1.8361875166571706	-0.052485313723291946	0.4414827037811633	-1.0171897433461854	0.49401396223608307	0.32997913354405156	0.0554415418437648
-1.2757893792728816	-0.3112642061775199	-2.0133252989447117	1.642344796990488	-0.01648957418357903	-0.6351174463087405	0.13819088330445164	-1.0287006954016318	0.16860500437909223	1.228822913996993	-0.44818921914370885	1.7411479367833347	-0.47476382517818017	0.8796319053527899	0.9392996332378244	-0.4051152047729201	0.1482038300672747	-0.17722584005780048	1.002965527449668	-0.6748130616531716	0.983264012283545	0.43104176142994255	-0.4795312094495964	-0.7994481785035076	-0.25085685803328833	0.7282123875850592	-2.0438232094551267	2.5478213208471354	-1.2391774120685335	-0.5419197656320704	-0.9904285791572406	-0.6847391129901965	0.9003448790831321	-0.6878921010103085	-0.8193792708469505	-1.9148368047879227	0.06789760512830653	0.4377287773290096	-1.0317527326336597	0.5521749183408119	0.30231177371682144	0.17345461385397867
-1.262417225588108	-0.27830374216284126	-1.9586620759557185	1.6378771722028156	-0.03911571977916131	-0.5778179099655258	0.026226354161544674	-1.1720343268852011	0.17237538525399101	1.2478386893927775	-0.3965458364221643	1.6537452408354631	-0.5619922804298694	0.8167490712768686	0.9239489749784809	-0.4159101778285098	0.033669058996575	-0.1038204751712483	1.1812296694286573	-0.6929684246002407	1.1084367132658994	0.42284316412464956	-0.5409889906665093	-0.7360377692821983	-0.20757892193114863	0.7515497721131473	-2.0072272320131623	2.574849039386306	-1.3115210891167022	-0.43015337716243807	-0.9544140966562615	-0.7233358313808407	0.8286030631020734	-0.6205209906526152	-0.872806337057314	-2.01900509996593	0.15906110127454515	0.398206834781197	-1.1192393606803623	0.6229451519625302	0.2689589203392239	0.2535975049530577
-1.2830296118591722	-0.2884871615910404	-1.9163593573037452	1.674083525457315	-0.11742864895507128	-0.48349884022735284	-0.0556420128102757	-1.2776639345644374	0.19043274101373792	1.2969382415472472	-0.36876752346745584	1.568903790144173	-0.7117930388526312	0.7701935775919393	0.9890138488039405	-0.5181740210138721	-0.04536989611780877	-0.0770745527205882	1.390585857324003	-0.6885809268803341	1.2828119174322388	0.3682249491861617	-0.6676823410060344	-0.7472876655934717	-0.205977311607968	0.8002360000061305	-2.0188652980445805	2.5631564958165334	-1.3233321223941146	-0.319577425500252	-0.9257360918539238	-0.7382326200765222	0.8076724256586398	-0.6140968263630306	-0.9324480588624777	-2.0667127563274983	0.2971652242756143	0.4000966139772788	-1.1298252800926822	0.7201924364783242	0.28150175182175907	0.3373086984434619
-1.312417182440354	-0.298540298828451	-1.8762123402871382	1.6875389331286228	-0.23804398042476388	-0.33409777436969934	-0.08554894478430039	-1.386011394177459	0.2022747722726838	1.3109276758250386	-0.35578758942315647	1.56856999511703	-0.8704199511902921	0.6747909031758234	1.0516870467966062	-0.6657543865423866	-0.1370792850037487	-0.04169629817971781	1.6107223725895843	-0.6976925262068083	1.4568531159955505	0.27624512123506906	-0.7970039549853342	-0.8134739846530497	-0.19413684577602972	0.8310761716298188	-1.9633734396149507	2.484623709523153	-1.2822410494710546	-0.20144170935356293	-0.9017771982555514	-0.7761983567702844	0.7838909506912712	-0.6637470872281985	-0.9814231314635249	-2.091013486637645	0.37845337493207115	0.4657664918981377	-1.1355948823578044	0.8083920417184778	0.25650515338094926	0.4086741553740281
[truncated: 124 more rows]
