# Supplementary material for: Obesity dysregulates feeding-evoked response dynamics in hypothalamic satiety neurons
Source: Sci Rep. 2025 Oct 14;15:35837. doi: 10.1038/s41598-025-19800-2 (PMC12521569; doi:10.1038/s41598-025-19800-2)
Supplement: Supplementary file 5 — Supplementary Material 5. [file 41598_2025_19800_MOESM5_ESM.zip › Fig 3_2/Fig 3c/HFD to_NCD_1st_MPK143_matrix_5.csv]

-0.025177090492297445	0.19994092191515783	-0.7715079867200598	-0.6728243918920518	0.49822370278948525	0.029741625676458782	0.9866699949539253	-0.3417200795828956	-0.1784638467054201	-0.37628478758695755	-1.0135641368630963	-1.2885140736462695	-0.731007745746503	0.04447449422296853	-0.5250337402156549	0.5768085627037634	-0.866606204318748	-0.5789269652485487	0.3971548726823487	-0.5410722900340079	0.12155536132455609	-0.3836506921876232	-0.2942598461269796	-0.6751090799412233	-0.19673193561060093	-0.18566925601253942	0.5076802420182079	0.567077498015218	0.8384190543611307	-0.36937753964212844	-0.6828922083087396	-0.33341542931437884	-0.5546296794245567	-0.42725690296626107	-0.43259420265951987	0.044317932300833876
-0.08032472099287395	0.044724388844379376	-0.8214994739149664	-0.7446336814278804	0.2805824413262687	-0.04923579379154564	0.927381517213093	-0.3755978280615201	-0.060938368605241856	-0.29319410287445935	-1.039455231597111	-1.309394636710772	-0.7565012915638751	-0.06011083516476112	-0.6471617520150271	0.6147689409298037	-0.7752441217075812	-0.5364917536109521	0.3854651669014338	-0.36682517360003053	0.0012473499962540324	-0.4239203720108122	-0.22888295281818416	-0.7316517744374069	-0.13931719815813548	-0.359427459666381	0.5544061709610705	0.5496203320487277	0.9089623304005972	-0.48317710604142217	-0.8276841204109111	-0.10488414928799884	-0.4937221415207418	-0.41668753502878664	-0.44825992433285694	0.22438682145500335
-0.0785441337026701	-0.01272040738931321	-0.7151675087103052	-0.7525177735779495	0.2776038055795813	-0.015068139821236634	0.8554394485014735	-0.48663968311194994	-0.05207128395754806	-0.25520206109362736	-1.0386360758089899	-1.2571419473555858	-0.7632586350700086	-0.10410555901170776	-0.5414715069406831	0.5351832778558	-0.5887189809040922	-0.5225045069911859	0.23741524763106736	-0.4260773439107517	-0.031126919262337727	-0.29881911847088577	-0.2844433257452892	-0.7563142762854067	-0.0413907745012474	-0.3646965211271369	0.6733788645566284	0.4913991765536318	0.8724290483492249	-0.4428752816345727	-0.8678789551904581	-0.14849482726081578	-0.4044782153176776	-0.3891722030817908	-0.4431310255489813	0.17866257621819195
-0.09608118685018163	-0.08399008313780262	-0.6302012720511248	-0.7599325468009173	0.2941687040788078	-0.07299820351492609	0.7171806520818873	-0.5069101684694188	-0.10277682105374963	-0.24786472271873125	-0.9575274431459252	-1.1562615143116908	-0.7381834740187054	-0.13716072368600252	-0.5526277186946618	0.4468277515367669	-0.5182499551978096	-0.3721052355072687	0.14860892081430493	-0.43648844794659747	-0.08448827009783022	-0.24944272977224305	-0.302965135964675	-0.6888365752100178	-0.04217441599994835	-0.4190246903195615	0.7645522339977083	0.4589727311016788	0.783312090748284	-0.40519316187802534	-0.912084987605387	-0.23294076690250115	-0.4339270388993872	-0.4055823410835851	-0.5161576360896166	0.13439486660785877
-0.0778697204616632	-0.11595406239148302	-0.6090351762535688	-0.7209991063367103	0.2746347330422637	-0.05226074385228248	0.6559662270268916	-0.5138162929122664	-0.04767145955382222	-0.23736959277606423	-0.9042403601582025	-1.0998641527113842	-0.7229598782721159	-0.12461244339269244	-0.5826162608385338	0.35058124635737975	-0.48970652216365557	-0.33293725229672905	0.10550284679591657	-0.3796939498476224	-0.11694009968671577	-0.22433810512684133	-0.2718089432502441	-0.6695744114036399	-0.05643950012399888	-0.4449976288557778	0.831666530593219	0.4978204203824708	0.7373205237477223	-0.3368756132960073	-0.9283379864987502	-0.2505409818550002	-0.4355158421739692	-0.4376292148913459	-0.6234500029341956	0.1582484901533791
-0.08109214916734903	-0.15672691914076461	-0.5456971016759965	-0.6405535721668145	0.27540978552827633	-0.053278949947537686	0.6273483792791354	-0.4806097543236237	-0.0200065918982726	-0.2160183868565	-0.8631295432752194	-1.0438899922739688	-0.693851359593642	-0.12106114050981137	-0.63899719659286	0.2633084395807837	-0.4467821827255356	-0.28894684773811297	0.09408119101153369	-0.3903606358507546	-0.10135108154581873	-0.2812113634059367	-0.2709361433566054	-0.6405738755312701	-0.06523293993584421	-0.3962876276936152	0.8889022976104988	0.4634612810331571	0.7233225805761588	-0.3081111038927768	-0.8649725365648214	-0.29902456758463286	-0.36461481357010733	-0.4646740862719569	-0.6209745316170697	0.12668064060964238
-0.07830068022939236	-0.1661666924485563	-0.5222613200941526	-0.5915472043975712	0.2689304435808756	-0.01364039996634989	0.5354348815956455	-0.469980671146626	-0.021615440811888407	-0.212261877298971	-0.8482164469204205	-0.9849865403472979	-0.6869973256120112	-0.11945352330493852	-0.5959887013248452	0.26858363215982256	-0.42254852723431785	-0.26532267274288285	0.05733302925952876	-0.3746122031296425	-0.052284620656127864	-0.24535723460407333	-0.3136388375872598	-0.6914083582696927	-0.1010990055460554	-0.29701642063907796	0.9027037778422194	0.5111657501817469	0.7491902591047143	-0.28178297605967156	-0.7760815318235966	-0.32189144487964155	-0.3381991066963173	-0.5451980339461917	-0.5857232992139311	0.1309075682075245
-0.06651596145516893	-0.17833684380624393	-0.5021328279827462	-0.5543197906387175	0.2075639397229022	-0.02313965579858308	0.44390825181085797	-0.37736828892495	-0.029246041106916355	-0.19084238678715035	-0.8222513015179869	-0.8873674294264925	-0.681240581218019	-0.10025207077169512	-0.5455444086735548	0.2773194246352791	-0.4033290638380405	-0.2033979080421691	0.024059376345728564	-0.35894024571453104	-0.03912499161508458	-0.2870865394562859	-0.3283310748195551	-0.7020417244642128	-0.14546107984789036	-0.23788160677178607	0.892636013035832	0.5044627298933845	0.7356665448615227	-0.23368766845843672	-0.7036115950352532	-0.391912996428035	-0.3311922756128593	-0.5251467163956615	-0.5628478732557449	0.09081860037814947
-0.07667833769681952	-0.1685312488225792	-0.494869401501916	-0.5312944179116886	0.19950856595030475	-0.008869881784460798	0.3821905501236059	-0.30709432067109876	-0.014556701536351808	-0.18091205756500878	-0.804044756317548	-0.8102188850488596	-0.7133941471212082	-0.10946884163032783	-0.5335310215778097	0.3122442819896747	-0.38729921910006176	-0.1661847545747512	0.003858389071860677	-0.35115844739477764	-0.04617764357007144	-0.2943789808878703	-0.385818357804078	-0.7043158924467768	-0.174670777674287	-0.20897273194383026	0.8735289645800428	0.5484543495999606	0.7181010607020593	-0.2233195581484005	-0.5995118453149355	-0.45304693796254814	-0.2883648442740691	-0.5260991182448838	-0.5441471483763278	0.08290706397942754
-0.06000062818995232	-0.1429539522519075	-0.4579392605551025	-0.5109963781964207	0.17315327259358787	0.012460715711469322	0.4115078699516463	-0.2076102018778993	-0.052463611587891056	-0.18883313741297944	-0.7702856566723686	-0.7611360399691194	-0.7001810626059118	-0.15975135197398843	-0.4989282781160801	0.35033070241448167	-0.3894116261242801	-0.17420456389028124	-0.013303726496986195	-0.3585437200073901	-0.03581425340682693	-0.3158231661648994	-0.37629592869889594	-0.7105576061584664	-0.21028856892808934	-0.1686697069088474	0.8602620459841821	0.5395802783406908	0.7188455556656941	-0.237857217465241	-0.47653935406481357	-0.530323610233321	-0.2495275825566463	-0.4997568809286662	-0.5268179535196122	0.11606963724621275
-0.052493795314790946	-0.1309946143284224	-0.3837440330468081	-0.49169770441885996	0.09480559851837068	0.062181487515240386	0.3507113273712076	-0.09929436127362734	-0.08312541078484051	-0.15807295008125707	-0.7124492621491558	-0.6286274669295976	-0.6274430681221304	-0.20440970015674723	-0.4484364522836498	0.3557213583558749	-0.33005364780248725	-0.13625671138226805	-0.09314400809080498	-0.3383948931968782	-0.04638155731916992	-0.34842492492040583	-0.36912555267216235	-0.7300943198702208	-0.2338945030693796	-0.13860092024753784	0.8869549279126694	0.48415273613994414	0.674533693682499	-0.2336467614765183	-0.3509253432843086	-0.6370172716600839	-0.20129771201908367	-0.4640072094854254	-0.5136665600230177	0.15370223684016784
-0.03767836351841897	-0.05080362809789525	-0.2819574121442106	-0.4638730313135168	0.061551882253812515	0.18416785991328302	0.3215677002428222	0.07068818814781441	-0.12141551565348556	-0.15769338785416975	-0.6598123979428434	-0.5095573328163241	-0.5142148563283457	-0.273238475734006	-0.36443961787808193	0.3487090988314873	-0.3066145303653961	-0.09537066298235859	-0.16864324270690756	-0.3334709795534329	-0.07068079345362649	-0.38198059744636603	-0.37278438267397085	-0.725341820710476	-0.24722324160947498	-0.05442558023001946	0.9198340015795587	0.4770786690211647	0.6711800125361949	-0.20109895419176654	-0.17007323397113847	-0.7566374273471562	-0.20136254720425772	-0.4466259734831608	-0.518168168546605	0.14687631714669985
-0.02776435693953913	0.024622258264856832	-0.2203429552925274	-0.4356724372412545	0.028686004473727815	0.33109664657391874	0.3629099073708913	0.23706909029076262	-0.1409914876509024	-0.1792636006568753	-0.6282333873271956	-0.43885412613543606	-0.4059632371866241	-0.34213485702637975	-0.2995189525758762	0.341104644532974	-0.3274228695460159	-0.04336713301892889	-0.18956022887687568	-0.315966454593935	-0.10150223990407455	-0.47711551299263155	-0.3386927715774635	-0.72131380391112	-0.2819010051680812	0.015414183718607349	0.9234917036492709	0.3988655520540857	0.652563913541226	-0.21858267823789806	0.00048133854552475654	-0.8303314750239033	-0.209349559542073	-0.43209117319238743	-0.5051339656851285	0.17717821905550032
-0.01928878342751523	0.11517134856420663	-0.18666400501694264	-0.4254000590968928	-0.016537899414663246	0.5150314817204528	0.4538024603938224	0.38699840371848127	-0.13876887057223442	-0.2106930616780675	-0.6222053774977565	-0.38872152434430984	-0.3016823446313812	-0.3722025155563934	-0.2333554691942969	0.30842252407631465	-0.3670237106404695	-0.04166324163215302	-0.20853271676692514	-0.3153530578724471	-0.09809158390083053	-0.5455611059376498	-0.30939095137060957	-0.7136242967721821	-0.30503219003264664	0.11348788852832517	0.8692510285695562	0.3371197976499952	0.6976496317453914	-0.26156213717357807	0.18953411834385556	-0.8608415374791475	-0.1918734059973027	-0.38741767947360695	-0.4887353375001006	0.22899573788297709
-0.010502170616696426	0.18528289947674434	-0.12566862020618721	-0.4428717662917312	-0.07199927782266351	0.6756199422957472	0.4937876085138785	0.4441195828292307	-0.14936585104069203	-0.24620470565078972	-0.5977349075741751	-0.33087054359029316	-0.14092083777473377	-0.42230382048977655	-0.16960335663042828	0.2726972354910799	-0.4210227839314432	-0.04353976811347816	-0.2252463155336671	-0.33739169660949325	-0.08747629442182707	-0.6075859028666839	-0.3158599985821139	-0.657553939369907	-0.29158483169374727	0.18567250287396445	0.7678618524615209	0.22766990541072651	0.7784208114365119	-0.27864809781708166	0.3265813171302097	-0.8976974587224248	-0.1948735688817802	-0.34490540396867575	-0.43356955117296553	0.23285084955422572
-0.014387028369833743	0.22364056197647658	-0.1293797946561319	-0.5049564881628731	-0.12248774575987853	0.7840703003588281	0.5146951882069261	0.5082699193126596	-0.1223746854367023	-0.33413412560304634	-0.5748069812574595	-0.30177080357419755	-0.011741520056666033	-0.42670162975724824	-0.090873089130492	0.270867670532556	-0.4911959956203435	-0.04313731710192436	-0.2443541913880664	-0.3567549451626616	-0.11001188893415932	-0.6083940145053384	-0.3229622458291449	-0.6339435819467409	-0.2949024643370601	0.13659593113389787	0.6714975891653062	0.1609579335170494	0.7868804911398624	-0.32853842506904973	0.4387187236518416	-0.8844053098218648	-0.24353135164149173	-0.29303808621303185	-0.40593302314200264	0.22628747944419567
-0.022325951893374486	0.2286024328814448	-0.10554140953333693	-0.5621169714450409	-0.1810832025379205	0.8395351729731411	0.547476162074197	0.5399225947127725	-0.07628427171047363	-0.4031020827759869	-0.5481067648387453	-0.2644904830272884	0.11865403461569557	-0.40404163731191245	-0.06927336652657283	0.21076485242012294	-0.5764238751453864	-0.07100289159861109	-0.24879836946614273	-0.3750426569692835	-0.16142547273873012	-0.6054252643358711	-0.30387906603741294	-0.5269038683063723	-0.27389439021565776	0.03891627407156256	0.580962314164049	0.029356217190231015	0.7327116900425448	-0.3379360640008579	0.47962146682763296	-0.8547442320023055	-0.26914056730962743	-0.19827461760363863	-0.4048869882137257	0.2028087631071111
-0.051082738983671716	0.21958605278130516	-0.09458748295826772	-0.6246739003597587	-0.22466907916876525	0.9373709050121566	0.6213704421505575	0.49310949208737276	0.02829765951306499	-0.4745640003812599	-0.5297989659644062	-0.26955151727772353	0.2617523058271827	-0.35395341421522186	-0.09225512308433695	0.1421613655098727	-0.6747654476211398	-0.1532993523227444	-0.24653084822430293	-0.38008135830329953	-0.1709763939673991	-0.55621461448725	-0.3017523757352387	-0.4494120334088308	-0.20519091008264456	0.06224256470258569	0.5419788331083522	-0.05241313778452923	0.7092232855100895	-0.3742586913826543	0.5162206708454643	-0.7963692194658776	-0.2732422458664309	-0.17698041221241526	-0.43097709590614564	0.206733336249913
-0.06608552000773768	0.1931745060148616	-0.08965071852591043	-0.6776200627153874	-0.2903272950973249	1.0162467775503572	0.7076615534470895	0.4292111192476707	0.0948471456418685	-0.5212587411656697	-0.5223057994407679	-0.2662581236662275	0.41255386375885106	-0.30960337145815686	-0.090627056712335	0.026435960033101457	-0.7472277704444221	-0.1835214201406294	-0.24229202370289107	-0.3267194306491805	-0.1778187218169133	-0.5280211167567013	-0.25030784754827407	-0.35929932011673515	-0.13625968101625346	0.028951713627112564	0.517963064781704	-0.1435401447785518	0.6558716178229865	-0.379235615813568	0.5095868978069498	-0.7167753312985471	-0.32457669806038336	-0.15454545724295188	-0.47043251650847095	0.15761373053566757
-0.11778796972791698	0.16568255545215577	-0.09926144278991131	-0.7294673433350038	-0.3493371358964604	1.073317915067705	0.6964791480039019	0.304364243133301	0.22098161852839066	-0.5507526546054666	-0.5437222612320094	-0.2950472819302296	0.5115129044238174	-0.23599923872188766	-0.11667763738299594	-0.09026220953501367	-0.8167023750160387	-0.20979133404293857	-0.24711419770827842	-0.281507429025591	-0.18368892485708882	-0.49728508564773843	-0.24010326017760622	-0.2702654460348198	-0.06266787141225001	0.013677594665448828	0.45275387283045615	-0.2126896790549425	0.576291210405847	-0.35735798051915046	0.4221205875466846	-0.6513501299213578	-0.38187052748528555	-0.13994155938939115	-0.4750413947668484	0.0649491716753001
-0.1538391726112718	0.1367970392864527	-0.14362444512355316	-0.7817324691929428	-0.3952509155050192	1.0639957960966009	0.6972127472913773	0.13846973784782635	0.3432676316261508	-0.5853749807111823	-0.6085811961892087	-0.3728902028778992	0.537487330421878	-0.13682766012379566	-0.15217515417552469	-0.21917157398651685	-0.9104966748222454	-0.28649509756059616	-0.23599602903861147	-0.19538258350182258	-0.16207508699247847	-0.45860824468048184	-0.24064389883882908	-0.15515049899114436	-0.001819965848501756	0.0022476129579094184	0.44171063212871753	-0.20377054738336337	0.5298006470835548	-0.33729664836541	0.35000316328055747	-0.5678132563162169	-0.39488192543627787	-0.15113152580745734	-0.5319117157814961	-0.026172455774378583
-0.18990356910221068	0.05903307924301108	-0.1910818489521035	-0.820802163539212	-0.4504268019667599	1.0328240619883464	0.6231463105996189	-0.05680586287336201	0.5211029714608758	-0.6312512962174364	-0.6410690479421378	-0.4253134456677069	0.5490586921222229	-0.011521431563167178	-0.21564088702961692	-0.32831371454784886	-0.9198912991489985	-0.3689583478238625	-0.21600313387363226	-0.1106226353612485	-0.11902733107045815	-0.40668603361806516	-0.2559334687754592	-0.06582994189539859	0.04469736082523451	-0.022191305134707594	0.39454871611355724	-0.2643274761164719	0.4693209493893845	-0.3205124216670822	0.26726881485535614	-0.5229203953270101	-0.3782486292987708	-0.1823175591454917	-0.5649650553912541	-0.11885253262307278
-0.2301467109552227	-0.008786941873119885	-0.2363698880398029	-0.8511860805011274	-0.511221674108138	0.9579034826624098	0.46930181855711706	-0.2828873878271298	0.6941657431994974	-0.6134375640298939	-0.6840505295336747	-0.4659935199954258	0.5512463919183181	0.0902180872394865	-0.31470229652372883	-0.4079528699090022	-0.9564629934042234	-0.451437847881366	-0.2160585611610506	0.003802756561227039	-0.09859198619045091	-0.34308979828207037	-0.30646600897532533	0.025024570082748998	0.09154591546175152	-0.059319210645789176	0.3117225868830099	-0.2409555498761208	0.4259717688037191	-0.2798540159075223	0.15530853415303603	-0.5295503970458503	-0.350546260862962	-0.20370773337391923	-0.6158760155904484	-0.21872083724505317
-0.28406238834763425	-0.04962237182406072	-0.28625964295583806	-0.866595113542908	-0.5706560480290286	0.9105350636209273	0.28973465427007267	-0.47738096193215995	0.8750891295342079	-0.5693591973826817	-0.7478549956579276	-0.521775984038163	0.5321989746344691	0.1964945026142483	-0.3886537690430184	-0.4592432257041641	-0.9739625424679497	-0.5351649582149889	-0.22539169858263358	0.13501704393479796	-0.07281705311516921	-0.3065774976580174	-0.3161242248972103	0.07014919918984422	0.14918625199878213	-0.1163532595492313	0.2589852140566359	-0.2001981392535325	0.31841436009601437	-0.23737830350272046	0.0623441211847736	-0.5103119115387568	-0.32330934080913915	-0.2344011266809694	-0.6370379160451999	-0.3325947913877999
-0.3381429858348467	-0.06578738673466208	-0.3349931757635807	-0.8735042334702247	-0.5929277983601161	0.8968977542086656	0.17300431571223127	-0.5977331400701587	0.9678803071586977	-0.5346233361638189	-0.8289679793923875	-0.5795180600249626	0.4933694251740485	0.2610511762477935	-0.47589008091160745	-0.47142084967978815	-0.9615174319085487	-0.5849744927995937	-0.21847419138402513	0.25276290894805736	-0.09923390002243113	-0.2713313682207194	-0.3203978637247642	0.0608501498009156	0.16445714667093253	-0.12481688047891529	0.2730827177709337	-0.13524452244938093	0.15486020394827818	-0.25135353057164556	-0.0013580738896249612	-0.5250793075750237	-0.2809658226097513	-0.22926743368276664	-0.6681058354769245	-0.3754613867585336
-0.3792529477061339	-0.007945540257102424	-0.35808693921808826	-0.8825379823072284	-0.6430263152963496	0.9120819417034065	0.015780034071990613	-0.7195773894451246	0.995732582610177	-0.45760365839686745	-0.9010927595921855	-0.6250136204371021	0.4900332360330105	0.27223918890802623	-0.5651865801641626	-0.4831048129615968	-0.9499014353104617	-0.6317734752923365	-0.22143091914236895	0.35804713530371923	-0.0837871354866546	-0.27506165958333173	-0.30947235754742275	0.10976110447897747	0.2192560420766335	-0.06190037719940672	0.24583323156391076	-0.09080792339009781	0.06435865935606425	-0.21790128118747631	-0.098294783524676	-0.5422880367117436	-0.27441337405336674	-0.22733334171696837	-0.7363678302925829	-0.3972567708381707
-0.404278252731459	0.0901174988821202	-0.39810516402016743	-0.8862594601321565	-0.6492488416798587	0.9437614608311815	-0.08246944332710285	-0.8279560884008921	1.037285760866375	-0.3672720104938473	-0.9589435392902139	-0.694942389306451	0.5063449676116062	0.260112082910482	-0.642436653862763	-0.49775173069856227	-0.9388372963667241	-0.6139750034294673	-0.21173068952214735	0.4833169747223639	-0.07560445981583777	-0.35252877183329046	-0.2949835559584845	0.1331108409804806	0.2977582035978795	0.01555068074171503	0.20354778094040737	-0.023122946837308624	0.02723970197157438	-0.24271016714839505	-0.11142784400301883	-0.5913190520205278	-0.23688062659389733	-0.21616320885859136	-0.783053727064818	-0.388279245115726
-0.41403459569970896	0.170780091352913	-0.40822196888646245	-0.8581962845050507	-0.6430631527728261	0.9257676067965275	-0.13582997035819777	-0.9361773334068294	1.0863101188938233	-0.3054494914222244	-1.0131907438995147	-0.7491132579137383	0.5336005029713471	0.23488056644578856	-0.682359615496948	-0.4905805292657345	-0.9212840248814806	-0.5650006366408767	-0.19724554030283573	0.603064450089952	-0.05505444799176936	-0.43391641194621744	-0.3066656636875966	0.17057232435334707	0.3727453785154723	-0.02977324709399879	0.13868926145216937	0.03877738414387963	-0.028487211021125107	-0.2811670001063014	-0.13669775173341744	-0.6391819241693263	-0.22057423628479467	-0.20463095358782835	-0.7893162953965296	-0.3582534156087612
-0.4326916761843802	0.23766214449482576	-0.3804171062758684	-0.8597204646831909	-0.6517707804265205	0.9132832781497482	-0.1683649990839134	-1.0275512012875443	1.0795199732299694	-0.274618119762602	-1.0444682874256594	-0.8305283467511966	0.555943792911146	0.28109656588131127	-0.7343499103782357	-0.4822013198141488	-0.9151069435749358	-0.5813475532941997	-0.2129714429806656	0.6442134457493781	-0.03988325636961636	-0.5365926843474216	-0.28977803470932045	0.26453273688835355	0.4508900601512523	-0.002889291442066109	0.05131003861800262	0.025979754264752776	-0.0311755996496285	-0.27194605917488496	-0.2051426356221505	-0.6809262518747377	-0.21335773893710056	-0.16486466641144745	-0.7717959854182278	-0.30276847887359704
-0.4592866906720233	0.309950209896967	-0.35872752543232833	-0.8495626795473319	-0.6434361134275147	0.8636579584451726	-0.20684856116241832	-1.1050100489514247	1.0343175965647022	-0.24139526587384602	-1.0243954986393244	-0.8469978292334857	0.533920912931784	0.30466395102713417	-0.7494631857108676	-0.5142993163786377	-0.9074169715696362	-0.5367919165079431	-0.22459209181332115	0.6509608096857457	-0.03317846733301868	-0.6269096551810234	-0.3092167482173552	0.33780452043907777	0.5412469093521391	-0.05897090957329213	0.009908329671413757	0.020391310319430013	-0.04285758897592229	-0.27039230504620215	-0.22699303985988703	-0.6747698217072433	-0.17407444147793005	-0.1845619503515847	-0.8012052543264545	-0.237105219700294
-0.4807695120610185	0.2998148243043538	-0.30992869585907956	-0.8094201896783677	-0.6372459138090766	0.8380124223605889	-0.27601047297106673	-1.1469645920195097	0.9563391912678793	-0.24822857236688262	-0.9730316780055203	-0.8483432979474206	0.5060640784161569	0.326166231348003	-0.7668317582099387	-0.5331834471420084	-0.8999793453702793	-0.4538796025435645	-0.2362013825952763	0.616080298066087	-0.088184644594089	-0.6669545906105506	-0.3094953700011719	0.43531755385134757	0.6258685236906403	-0.10395986175683573	-0.06545271240865289	0.013068420686721904	-0.05281667848006287	-0.2931423536274833	-0.2427195690636063	-0.6696805061021143	-0.12999607021840934	-0.19279479699925037	-0.7508281625761315	-0.18058279460276935
-0.5221974398750825	0.2883705306218139	-0.21893251198897076	-0.7904508543439441	-0.6100203874449853	0.7516276177719953	-0.26844700451290626	-1.1876584133912433	0.8043603154811059	-0.2132066123875246	-0.9366224009585974	-0.8563550599967286	0.5085504384899437	0.3544150886574059	-0.7802321720470269	-0.59054429451809	-0.9595669901602069	-0.3979101944780498	-0.28690962710849754	0.5280225952318209	-0.11029069425231582	-0.7058405885616341	-0.32061448535177045	0.5177126027245367	0.6890228173096375	-0.18557309633527158	-0.12211338050910654	0.053505054471440924	-0.11907311096054038	-0.33286147032893265	-0.2567079834444935	-0.6314486442423811	-0.11739279269619754	-0.18438024935314373	-0.735002466385015	-0.11368991959259392
-0.5493201986660894	0.28118307226631184	-0.12698584239231753	-0.7811539142475729	-0.6146746898299438	0.6788675803409406	-0.2567834685750708	-1.1633450874059974	0.6463867687951296	-0.23009630976125633	-0.8637041718108589	-0.8531700380943901	0.5003009429688292	0.377461025708065	-0.8012338232542163	-0.6542268656711155	-1.0010726089447135	-0.37377449710748023	-0.3394619193012425	0.4240488616768426	-0.11119235785637105	-0.74751068837076	-0.30238493305762537	0.5630628185851425	0.7835433510876648	-0.2624863947525331	-0.15467473080347013	0.10445627016677941	-0.18042494319619698	-0.3172791639658858	-0.25095952081628775	-0.5377394537143337	-0.10419780879981795	-0.17333295660638884	-0.7302956192359031	-0.04834810446318386
-0.5773961956050473	0.22696454960026524	-0.04382536125586965	-0.7622432728931144	-0.6139198974548028	0.5535421978090816	-0.20233375591708866	-1.1446694623899663	0.4755072330854723	-0.25101053272584517	-0.7557219902522867	-0.7892056357314439	0.4954465198761845	0.3439417093551305	-0.8631267204705061	-0.6794831805537636	-1.0621697104363825	-0.27671733516943925	-0.36949851153962476	0.35795387030513093	-0.12984786781025068	-0.7864499163013801	-0.3412231682216787	0.6086338102976514	0.8189758574234967	-0.3132815915736981	-0.13508767326386373	0.1273189346889259	-0.22439559410554571	-0.2827981191722809	-0.26724821256996617	-0.46630534688322056	-0.07277526568628238	-0.18131884344631455	-0.715930155561735	0.05597268048540975
-0.6172276969014356	0.1768400252209163	0.05573160069682699	-0.7211127676947386	-0.6169300455325566	0.3994866400883418	-0.2000527305999764	-1.1021805344675062	0.413560056525923	-0.26784275750696895	-0.6540116561160181	-0.707941618565207	0.46357045008531594	0.3475782165728139	-0.8905825714900599	-0.7107747326127184	-1.1188670141610983	-0.16953382592378352	-0.43290687402407296	0.29760304628240153	-0.10031969598669228	-0.7885623178498669	-0.36749292539629264	0.6842969185599915	0.8546116000949384	-0.42323464126215987	-0.15034074865157035	0.15091068445432293	-0.2607592381092654	-0.21892557290498305	-0.28513734668526114	-0.38049934801447943	-0.051247254305947385	-0.21155158633478233	-0.6833511589988832	0.07456988106626214
-0.6451783545683446	0.07727418211539473	0.1150637286309143	-0.6556019011994455	-0.5992142264885325	0.2886272120789649	-0.1389142569929503	-1.0495591483550193	0.36456430866278877	-0.26574015042161186	-0.5931002084824943	-0.6186513155290957	0.39355355310494605	0.33574929126782094	-0.9234092352745288	-0.764254674119135	-1.1947001260165007	-0.05027484388318208	-0.48448378225486505	0.2338283206768644	-0.1127878570936219	-0.7549100457076683	-0.3911725782914492	0.742184840429703	0.8670965499842529	-0.48552098201193183	-0.1550989503434538	0.21661771550338332	-0.2897825220099108	-0.16907293568668885	-0.30827460601184825	-0.2972012692764411	-0.03672963263201675	-0.26004783873554926	-0.6461360017017534	0.1329522479074186
-0.6893548406823655	-0.04065009527108629	0.16481407079515656	-0.5726127127909365	-0.608049770399827	0.17197552906019092	-0.10403519913088195	-0.9595497806572879	0.3033458498178257	-0.29401646662977177	-0.5280290477980748	-0.5150086359698196	0.30420744782916476	0.29970078615289736	-0.9348804258975625	-0.8002835367980294	-1.246170817731458	0.04937858234070839	-0.5734849677894449	0.09513310428187191	-0.10901866486490308	-0.6827501257646287	-0.41187338337802276	0.7809596853407167	0.8389178117958138	-0.5507754056366101	-0.10053761000813458	0.26532327343241174	-0.342893158123471	-0.12266795720226942	-0.3638566753646215	-0.21820322022462163	-0.044651127309024444	-0.2915927955247287	-0.6394896185386231	0.13931979578381254
-0.7275783710544419	-0.12331687006126912	0.16636962503947147	-0.4972595878846205	-0.6083655201981928	0.10770274473315895	-0.17455746416716997	-0.8853194587848892	0.18490313545957845	-0.30403240302903733	-0.46026608347559683	-0.4516731918279605	0.25023057053709963	0.25151052460024836	-0.9682004039175387	-0.8402287082950417	-1.29068190061717	0.13521233858021173	-0.6760693370211115	-0.03303632002879674	-0.13845513024370298	-0.587769469363187	-0.370402481250887	0.7725025729342677	0.7752883367696768	-0.6091365108602492	-0.09313877406459145	0.26469962422349674	-0.3645256689703259	-0.06643329922680388	-0.386526103272082	-0.11637844837181499	-0.05511757362302443	-0.322244602335657	-0.6117972854433181	0.14774162973382549
-0.742876359048202	-0.15900342829246855	0.15104720854262113	-0.37641259606855015	-0.5978277841596128	0.06720521460723518	-0.25226585252812367	-0.7888825965556194	0.15008849237474695	-0.30598574183008986	-0.4287967376185752	-0.3718517454328341	0.23021874049153843	0.15949848310992873	-0.9915677125116575	-0.8700656695613974	-1.321742060827312	0.2519844404560522	-0.7393080556602976	-0.12501713132934317	-0.1719244582171822	-0.47575106771693126	-0.33943936923690565	0.6925937162482408	0.6743321387435212	-0.6753332409930292	-0.04922705047504827	0.29838818163982916	-0.36048997759861734	-0.06916591569977186	-0.37866857502277296	-0.03554753390975689	-0.029414176317477787	-0.3648272549878715	-0.5770890156476843	0.17048508900499276
-0.7247846246485095	-0.21182958333919322	0.10796604201006792	-0.25868626068566997	-0.5977770762455656	0.06526906321974031	-0.34441613960119205	-0.7099509320979744	0.12062563296747408	-0.31543390541726996	-0.43814178228604383	-0.32809773649072654	0.2531986065116752	0.07705717419005823	-1.0249254053776267	-0.8021902455239518	-1.3795347348117235	0.28381752635035434	-0.76785674325692	-0.1752995204723671	-0.2111395208020605	-0.3651773418676512	-0.2747013553401333	0.635986779059882	0.5450627019373865	-0.6655204820148339	0.0014339412742076952	0.33329715202341986	-0.37852494930500696	-0.1115527211138166	-0.363924874222723	0.0035585697350667147	-0.05516056958792961	-0.32356129478210527	-0.5526005133018802	0.21439456708640942
-0.7261369694258792	-0.2014612564763391	0.10909054036797701	-0.15848934824459388	-0.602664807945745	0.07749804364928356	-0.36716305504578706	-0.6124901541259469	0.1965665457782499	-0.28552963183147023	-0.4215653990360592	-0.26529132732814564	0.28385266242032153	-0.03805173224539527	-1.0544268691446883	-0.7459358516949111	-1.389481484781703	0.298577098516175	-0.7813246654554981	-0.2265528221648025	-0.19366093455251793	-0.3093817421265301	-0.24838679815175926	0.5427544260351691	0.4307339797568776	-0.6790470404985793	0.005946789917307198	0.32855329197374333	-0.33371813417576374	-0.11677621552565984	-0.4005183418880035	0.06324006572708596	-0.12416226850400731	-0.29138038449838255	-0.6049878274810553	0.2503230477080782
-0.7213839722937083	-0.18096198099744823	0.06809188674462438	-0.06872771303354491	-0.5858550780552456	0.1266554365116963	-0.38081192395749763	-0.5590054580247743	0.2508658327281388	-0.28675055975058084	-0.4332055361872224	-0.1929565556499947	0.24881551495851467	-0.16108695395609524	-1.0564663209569511	-0.6490920022216236	-1.4392809853911155	0.325487353072789	-0.7472941282688055	-0.23669897787666527	-0.22802858945440488	-0.2312300668126115	-0.20763353895269154	0.47654702442668706	0.29821200535275755	-0.6349497040631702	0.013826329555949738	0.305627867019308	-0.35026746062303027	-0.12913824979893757	-0.4747945468306732	0.0770574485300474	-0.15930976362470384	-0.20413959314133984	-0.57889027911339	0.3049471055670677
-0.7058979753918747	-0.17133817880405106	0.010905760113336343	0.020823793070976974	-0.5788176164778595	0.13448848258714716	-0.3990370204093361	-0.5155025022566948	0.2334865042680616	-0.30108024697133856	-0.43226463919742003	-0.11891283000788826	0.23483789567449193	-0.23533100146679126	-1.0264388743041588	-0.5592208055336082	-1.4626739214890598	0.37013367791504304	-0.6842619898557594	-0.2334323115158366	-0.23539033864473335	-0.16259855581383034	-0.19193455540508028	0.440959055065896	0.11371932647542857	-0.5741315552084364	0.01807440872194467	0.276460548797488	-0.36467662898277103	-0.2172524440526355	-0.5166858547626842	0.05421522702374354	-0.2045169495818863	-0.14832411742309543	-0.5399098216142421	0.33481110462434804
-0.6625074984496764	-0.1419125938495142	-0.03538447141522484	0.1292352540858301	-0.5429962529243995	0.1439151707181085	-0.4682725463149634	-0.4883754800531756	0.23526089543914358	-0.32069154389484206	-0.433543898586207	-0.12980431249953459	0.23669298446861053	-0.25990009022879534	-0.9413591935149738	-0.4848780302902743	-1.45592995022182	0.31294629969584936	-0.6453288636647199	-0.26785606378343235	-0.26103917457643727	-0.056056658679252955	-0.13730809273965655	0.4186158628449589	-0.012876627488266101	-0.5023497588060475	0.03242550275764731	0.25508605612734975	-0.33841147532252447	-0.28472514233650986	-0.5512907202104238	0.0083476696779482	-0.2732395159638984	-0.08646708350669205	-0.5079211186208746	0.337773562490944
-0.5988100803944154	-0.14409736111554866	-0.1271379455529936	0.15958139727921075	-0.5226870379472025	0.17788599356108778	-0.45600773306439324	-0.41734429872971124	0.18850739908116707	-0.3077052177473302	-0.44136817720312826	-0.11892741367176574	0.2065564649132797	-0.26540358850272133	-0.8641150883805917	-0.3999517540439734	-1.4530543672417766	0.2107638664592318	-0.5889470456656045	-0.29451251565573433	-0.2954980041404016	0.06044107649663043	-0.09147424255101817	0.3398353706445335	-0.1323345432312244	-0.3714410795075194	0.029894894933140105	0.2103217032226643	-0.3068507501312892	-0.35906916704622516	-0.5268455725023005	-0.0301712052432067	-0.33437977805870794	-0.02071627396877073	-0.46580627667451857	0.3847413404906646
-0.5519127425563644	-0.13814072006223582	-0.19015902495462475	0.17843627935270234	-0.5026968806234019	0.21044195940443275	-0.4824488541763435	-0.40891440727416783	0.19134878108607645	-0.3155507663555736	-0.42469877870240574	-0.08586222458190347	0.23725577077163643	-0.26397137685240624	-0.7968631788431471	-0.29696512165446276	-1.3804305655389695	0.07902028344602649	-0.568859651518798	-0.3011307434402097	-0.3071997725594623	0.1785984707189355	-0.03873734464666136	0.21388237481813027	-0.21531681682569143	-0.2210867997307877	0.07979452734156564	0.12182606696631111	-0.26186399467236315	-0.43048863507683655	-0.4480561328473212	-0.08122738471338196	-0.32706227431726903	0.08500427668040544	-0.4052032169116627	0.3756034622221855
-0.5038319381180197	-0.14799125175866784	-0.20242127225501455	0.1918604850918681	-0.4976313893045953	0.2213418335750653	-0.5141598794632605	-0.4426569599393025	0.1683181597969258	-0.306394346679483	-0.42505148187751834	-0.0870520504003183	0.2752726247694922	-0.22777069651157808	-0.7437467540972705	-0.1947847357120326	-1.263382995466164	-0.0616909278899734	-0.5297893655074997	-0.2560903254999215	-0.34755827218041785	0.3221818600495083	-0.0036444950812769814	0.1737291591446716	-0.24903356555529993	-0.1266082502725365	0.09606314076812392	0.03754911534120714	-0.2148698531850505	-0.4892382570000988	-0.37168297236115555	-0.09435306603831714	-0.3408769460887866	0.15570899759483264	-0.36774189727515777	0.39822647234587105
-0.46976604333588173	-0.1475839373089888	-0.1778647085866029	0.20200945681422722	-0.48455483694084583	0.2247446379482648	-0.48718144720851153	-0.468402224054287	0.17315832641851653	-0.27788760038365046	-0.4262112199990087	-0.05700215953835871	0.2261735116930176	-0.19605563924451092	-0.675689732327061	-0.07631780513042974	-1.0766352576995841	-0.22651588086036217	-0.44745185745447413	-0.21234844330921582	-0.33399385150293803	0.4608466894910383	-0.02038085205653889	0.1718731293652963	-0.29847659338958027	-0.0560663637468384	0.15873701788193822	-0.010373500969452356	-0.18277305866621513	-0.48432294241950596	-0.2938438551120589	-0.08592751060722331	-0.3280948599506209	0.23589224066384223	-0.35511631149591866	0.4108592232708899
-0.46368049183771715	-0.15532246815523307	-0.18953833991865468	0.19720190744732674	-0.4856985654069027	0.18093207404695105	-0.4972804082366271	-0.47929295776422676	0.17132559295157865	-0.2464970622138817	-0.3975784619006447	-0.020860320255317016	0.18709304516093045	-0.1718178556024793	-0.6313298898999318	0.08193827640192577	-0.8924097315325348	-0.38009844069987364	-0.3910720384722822	-0.1623655782962756	-0.3245057796882298	0.6561154697116806	-0.0707369280347641	0.15740311998046885	-0.29828707719463327	0.03755649790739769	0.19263339471752644	0.02205563626520889	-0.21623889275050007	-0.4385259902421105	-0.14874809478901088	-0.06431026084706726	-0.3492673015259481	0.29421634178661715	-0.3418365663513373	0.41337683213881055
-0.45575443208157074	-0.17649749516665258	-0.17736136326040838	0.1572360119260199	-0.4767654397722086	0.16556822504961796	-0.4912744129287795	-0.45205651107888584	0.1527913114269984	-0.17911540694473363	-0.384717183242898	0.0014184892998082982	0.13240394533098088	-0.09811764742370538	-0.6023982493630706	0.1812715225695228	-0.6616501180685861	-0.4972456172062416	-0.3761670956990816	-0.07451652600372417	-0.30920722611388646	0.8445783648731711	-0.1202809421924951	0.13480078879997176	-0.26550301714534674	0.053470757840177775	0.1946556451459922	0.06341189388004223	-0.21018883168331648	-0.2944529578341827	-0.036217748117662374	-0.03260909418692243	-0.3309380534394127	0.3244234929851632	-0.3062589776645095	0.3844185663334855
-0.4316760982405941	-0.18876972867827874	-0.24788799484422994	0.18660233365592135	-0.44908696280450916	0.14732766133863112	-0.5098154372030057	-0.39514926364320807	0.1232499143137658	-0.1124701982810357	-0.36538554619025837	-0.03161049207284087	0.07443127998263349	-0.06172781102578474	-0.612553760519821	0.3113220998265483	-0.45681188460159294	-0.5688561841032274	-0.3818541625492081	0.014141420795818089	-0.2957024485136127	1.015283913450625	-0.16863781236392258	0.0800063861682643	-0.25735410920968227	0.1210832947867374	0.21341721029364719	0.10396043718721051	-0.267770199802243	-0.2150661728111102	0.10040368583493639	0.007823009801668734	-0.30682891921351524	0.32354697760536005	-0.21523161687867326	0.33627964575480906
-0.3919062770596615	-0.22724630215024835	-0.30422668568576805	0.22939723242902071	-0.462002783485186	0.10609022381391328	-0.5671515690194451	-0.28163264981927993	0.1262175176318251	0.040485473106933526	-0.3205775025866193	-0.1064902136745985	-0.0016831140312614013	0.0015668000185094899	-0.6418589400286685	0.437018411511514	-0.20337480301999644	-0.65977181006163	-0.39222633444886884	0.06000328814675397	-0.2712704752510392	1.1685529237813945	-0.2119989261194585	0.05418489018442083	-0.21788002214698182	0.14762207413904882	0.202847024391003	0.16504791065849894	-0.2479263189000836	-0.12169691948429615	0.25748949377454566	0.039023051656570884	-0.2563195800603578	0.327429236966413	-0.16058233742483666	0.2562001754267448
-0.365158876404422	-0.2346054714992425	-0.38518336122947383	0.26599492732750873	-0.44327626437229767	0.1348224440451306	-0.6095892080334432	-0.19088503714700694	0.20112964259288688	0.1571389363231832	-0.2709313339839821	-0.13047128882369505	-0.04607929320780998	0.02486317818465212	-0.7111265324193284	0.5552271233851686	0.004245528934841203	-0.7726076618175252	-0.39335032714618634	0.08428327611270649	-0.2709442109353465	1.2752273304326798	-0.20489672634892875	0.10659422446669384	-0.15167407755647966	0.17165602166710162	0.2093662372939416	0.22267275566633496	-0.227635153132705	0.0004526809738089055	0.3909546590793034	0.11641325353830605	-0.21465376016494817	0.3551072894084921	-0.1377084616073272	0.2411728511126737
-0.34233195624279705	-0.2619297043473744	-0.4291612394144108	0.2663430385277301	-0.469074939951131	0.15951809322383986	-0.6445692354713556	-0.12662798365269318	0.25620252594648135	0.2148384046648612	-0.2480763280719503	-0.12144450376851693	-0.10200366892165566	0.017119503603367163	-0.7774966425329959	0.6360117002939687	0.2451912126687991	-0.8803095923096631	-0.3748244378096789	0.12923521187484643	-0.2711369894563242	1.3239464180525764	-0.21232549323526206	0.20381008432551417	-0.10143346121436798	0.16894684358471554	0.15318097749904558	0.22607214115805313	-0.24376945203221762	0.06281431391951867	0.4776105501986706	0.1965358197647759	-0.16743395356483462	0.3708417001643244	-0.12133835601074086	0.19841118690109694
-0.34563464606128597	-0.23107053226112365	-0.47033782183934514	0.3084396093703118	-0.4511123098147175	0.13194120102344642	-0.7098855869226987	-0.09125609038168017	0.30099145768823055	0.2438047858320341	-0.21647966009820258	-0.1605578902878289	-0.15465752892675147	-0.013032547984754611	-0.8568799641064853	0.6970042960059869	0.4514884274440454	-0.9479335511139748	-0.3103629568642843	0.1644941641618563	-0.29681626421162643	1.2916486700014211	-0.21156404136540347	0.3968570382127164	-0.004294368369594454	0.12739611371492948	0.12151631316714417	0.2646100257398428	-0.22498295663010226	0.08633165442571177	0.5587031354027155	0.30269391481892666	-0.11411281480202189	0.36445529394447634	-0.1351036052150973	0.13626090470404756
-0.3506752638387902	-0.1991340622622143	-0.4660821048067282	0.32727762857019427	-0.426953041019335	0.10693995401580854	-0.7213002821946177	-0.02787113875104017	0.2625472506208198	0.2930380112899358	-0.18011007547808627	-0.20320454654517336	-0.23778359627354329	-0.017748075515764055	-0.8712581796219073	0.7622744591541853	0.6043654249040155	-1.011224891078093	-0.20186676767523135	0.16527615530387033	-0.3330717476324065	1.2169997244156425	-0.22404234960930375	0.6179067391919668	0.022434345409441524	0.07910844296663506	0.038265729045966715	0.31763668166385683	-0.24420524046325812	0.13786399696207113	0.6111130017950079	0.3869425808163939	-0.09932698020415968	0.3702115048000133	-0.14925018902579054	0.11389874457460185
-0.3600724108405629	-0.12868907255998802	-0.5314067683113309	0.32498189459745214	-0.39089497788488614	0.10923030069149553	-0.7192749102487618	0.06761004548217553	0.2504171580336618	0.3598640495406976	-0.14356516044023107	-0.22849060816882066	-0.32205884258936557	-0.036203748185182086	-0.9107753396379963	0.8078006702804261	0.6800648040771773	-1.0590889301256667	-0.05893751198266178	0.11422373206993437	-0.36260085789599167	1.0654229102786827	-0.22822348640817988	0.7786902100353613	-0.00789155157973303	0.11643809075844828	-0.0488022425584477	0.3969840305194999	-0.2975977518294771	0.22536276341709316	0.6043256219826384	0.4410525792600959	-0.09714783550667652	0.3505263769125883	-0.15198463717854788	0.04825322024509907
-0.3848170218645365	-0.10584441126301065	-0.5872392058919506	0.3359013086553956	-0.3416795326936616	0.08353605633254686	-0.7342126458287404	0.15971086042260627	0.1520860428274778	0.40016779912854855	-0.07225194385295655	-0.2114910849373309	-0.3804487798450135	-0.06202753720043812	-0.9634467798251076	0.8189488854471815	0.6944414725174967	-1.08312118605298	0.0160642400127603	0.11226217783679446	-0.43773956108135864	0.9075535308753004	-0.230949136099518	0.911537527177391	0.013940341365666608	0.187814638838684	-0.15956590561052114	0.46700640949608274	-0.3742122554044367	0.26211410751263764	0.5775782847842076	0.4678062147674543	-0.0988615318221731	0.3363837692698584	-0.16678600041085415	0.0018858406032256623
-0.3658713312139631	-0.08337467448670752	-0.6368470728856434	0.32499694075263386	-0.27072908701965936	0.12048019947284572	-0.7341412395067908	0.2089341631545623	0.037172605411134665	0.450657325865225	-0.012342397006139089	-0.23899537212523403	-0.45927414449784204	-0.04868041302831699	-1.0032150802163478	0.7909290609714313	0.6844754024191284	-1.1336381663863255	0.08658501384583692	0.11961875352676443	-0.48745890090372485	0.6840515205701452	-0.20971467733201052	1.0001564518703048	-0.005318981992358805	0.25723535685693133	-0.2621234800021896	0.4306373104949087	-0.42319032236155	0.2935130513457339	0.4842741395229987	0.47736547179116406	-0.060205429470107895	0.30958031283083803	-0.18307487863600957	-0.07322713450872473
-0.35811843755735817	-0.0706094928774851	-0.6532758590392205	0.3645298563736413	-0.203133163444569	0.14866078212646355	-0.6951971345603809	0.25888655167054075	-0.04754613020461964	0.43217507364742136	0.06336247137659165	-0.21365701046561228	-0.5259186682918069	-0.067807092651465	-1.049911628190912	0.7321552150778556	0.6613012200329298	-1.138104644196456	0.17673477089945017	0.1168052594026687	-0.5621902689822671	0.5282799274518905	-0.15584371417006584	1.0898372790636437	0.004115235202581951	0.3413213978096301	-0.3356917385339475	0.3967537550812842	-0.48655227198722156	0.25888623806174965	0.39436031884114453	0.48562398562051073	-0.0719446928404214	0.29045820212168055	-0.17642601524779716	-0.1406808739541073
-0.3765865196133874	-0.04243016590362198	-0.6544035470380303	0.3079822127743468	-0.1388088024677963	0.14020310154351603	-0.6718221145954114	0.32620707594477405	-0.2026437382950638	0.42008783862504967	0.13914769694419632	-0.18585803269039253	-0.5859212686643387	-0.061854065961311856	-1.0545013562186452	0.638967227557143	0.6258095209545833	-1.1564654912692265	0.25955708598857374	0.12691853322400357	-0.5928931070405448	0.37375784015221664	-0.08735395875798177	1.1605713156667348	-0.010588194451742649	0.38417404693782004	-0.3714803345659118	0.36844778142473017	-0.5538811409743996	0.27082839942445636	0.3373428866057099	0.4687171942244068	-0.06923594705141106	0.29500264645944657	-0.16704084353801626	-0.18497586320264828
-0.39222853092490306	-0.009802858651825794	-0.6992742066198248	0.26670855948038935	-0.0780813729797788	0.15299594950827644	-0.6420084701069256	0.3652976242645013	-0.34374934918348465	0.34090105999369297	0.2225435280042825	-0.16121299852690288	-0.6046943216575613	-0.07415172260188337	-1.0536228281147983	0.512438575223929	0.5623510011899663	-1.1302100364666081	0.29456123528130945	0.16366912763587882	-0.6253310685712694	0.22816468677873739	-0.011546747491237241	1.1599139231178328	-0.031394787767344626	0.4156725907878088	-0.3881255090265747	0.29004874301955275	-0.619110746251295	0.29961177362931785	0.2651774044526585	0.5132696577227678	-0.07938504219587456	0.23369135533061397	-0.14902324843080028	-0.20798165037170596
-0.44648790179488057	0.013083510224966144	-0.6945388166671291	0.24845981852285112	-0.042277789147108044	0.12845477154466162	-0.6249051907949535	0.41477869955758695	-0.492895257719559	0.3264803988128933	0.28390815304319084	-0.14832606850885258	-0.6678058163768459	-0.06065103592071071	-1.0205096489483556	0.41888665529604036	0.5197193305354241	-1.0277030322558156	0.29747661973510364	0.1867540083442737	-0.6261785320502697	0.1271767881178489	0.0542063080737766	1.0605156441018595	-0.05670504426376231	0.444123092296997	-0.4254738914669945	0.1920802591356368	-0.6409466205965494	0.2970309856699548	0.1901344403857262	0.5130400472736305	-0.08848994962121845	0.18830705242427065	-0.08832197175470247	-0.26129259083759393
-0.5113463573175421	0.03706315013009102	-0.7015464395515492	0.2242442708533265	0.008857402037831308	0.11608871283398306	-0.6070032750304144	0.3993707609082857	-0.6433988587982354	0.33826286377564785	0.3447741541799817	-0.13374190174644487	-0.7015930467049092	-0.05608277944799036	-1.0263920714458814	0.3769299526369159	0.4339458755139073	-0.9244924671929237	0.2681396834198697	0.12010779691679999	-0.6047518608352822	-0.016452629372443038	0.11574956290211243	0.9162026854770016	-0.062166416475904374	0.4420175508946106	-0.40934119303868366	0.15201161335080363	-0.6672905084490888	0.30967957697248705	0.13442107229679454	0.4879625680449746	-0.07454083014991883	0.14867064307423977	-0.004315942158747444	-0.3456335963406798
-0.5968946984133944	-0.012154012539460978	-0.6804455564620111	0.25107632161765586	0.02981597151107208	0.13480271391993015	-0.6248204680511558	0.3441999384049028	-0.7638295251795783	0.35121340326651074	0.41432065818617786	-0.13797066138594277	-0.6781344754723578	-0.06884012574538309	-0.9843040751558695	0.31413651044204227	0.36768300795230335	-0.8286551749409149	0.15278913779410258	0.07003226475782554	-0.5615508263756881	-0.1312409739270347	0.14292143295150597	0.7151523112959167	-0.12494192077836652	0.4142193144752923	-0.40089504671903653	0.035295034503099385	-0.705066114320609	0.3436284979043475	0.02585072100287647	0.47021655045727356	-0.0985987787033102	0.11539696763087984	0.06698532047222952	-0.354050257627918
-0.6555765665455608	-0.03657335682326929	-0.6951021835834928	0.2808590631606528	0.014041401022031807	0.14173689840691314	-0.6717810888526501	0.25576199394790056	-0.8197728868070169	0.34928953010938407	0.5205526434754969	-0.19350213554449933	-0.6216109225228938	-0.06173804528128218	-0.9792364148292874	0.22273055385116064	0.30229889461737025	-0.7156079605270663	0.0694419444660098	0.01854400701125325	-0.49447508519515965	-0.18866778255033845	0.16547775621298372	0.5327678192332395	-0.1453593158360712	0.34688677801012746	-0.38001003036500003	-0.06449668698833959	-0.7147214459927298	0.330847742195543	-0.07619835349976947	0.44819805643724975	-0.14754934350975588	0.04547791159703514	0.12010715330939896	-0.36917955729384416
-0.733422149693628	-0.05120295598973754	-0.689610957784865	0.2723791339488903	-0.008256661792252384	0.2066224146920804	-0.7172501906680333	0.12127782467819084	-0.8674274260700623	0.3009295525592187	0.595384678056674	-0.20501065788365008	-0.5645254320385112	-0.06689314077890585	-0.9412916348354118	0.14896665395099637	0.26792695278658396	-0.6490257488977302	-0.07320744885730084	0.06731502489509429	-0.42099347419408073	-0.22810101960897838	0.20799640538335568	0.33359306155233814	-0.14657244095056857	0.2155796554503743	-0.3128568420751867	-0.1510059779802505	-0.7017571742719853	0.32416774462568543	-0.10095453899063649	0.44766249006463726	-0.1641232642671563	-0.022749533733014905	0.2172480829051538	-0.3202919824526621
-0.7766213193258567	-0.04903549293234964	-0.6868436944027988	0.23290121831371188	-0.052702029672450676	0.2486535250882474	-0.7741164950005859	0.0023529043591214325	-0.8248112399636958	0.25940973736973677	0.5992523365398592	-0.2723384051562081	-0.4848531649769609	-0.03674991182483282	-0.886284911633983	0.08668370741843348	0.17412817195705105	-0.5798487905202954	-0.16100790670403028	0.018400522398040076	-0.3672055849882693	-0.26394089246692876	0.2645864011992366	0.1466027334760285	-0.18841735751659358	0.11519306319818323	-0.26230469999985173	-0.1986369726261878	-0.6974839558348106	0.2930723153692775	-0.1533420973452323	0.4670955704273746	-0.19132742549057508	-0.028819242790087195	0.28620578085627574	-0.26803478728928476
-0.8349433318111668	-0.07739531611332538	-0.6914155130272489	0.23709984558798886	-0.07467020912596606	0.23657791779687853	-0.8213269880919956	-0.12444637229581683	-0.7595324546484714	0.16512494269645878	0.6085181206700404	-0.29893297344913533	-0.3851990309754712	-0.07381197209152453	-0.8207771603331417	0.013944066807362626	0.08375220739569708	-0.5153805089780443	-0.25395537880618047	-0.014607515019182194	-0.2800783104712407	-0.2516855841193813	0.30567387123085515	0.02839557394911178	-0.16559417360502451	0.007169873237151287	-0.19122174429318473	-0.23352302044354029	-0.6916555723309254	0.24128217300258567	-0.19322759400205075	0.45282011477838474	-0.22462882402289316	-0.051171024767305985	0.336378874093615	-0.2033232980666364
-0.8846420023795114	-0.07647863675271868	-0.7132477416999623	0.2641250181794127	-0.12249451934483875	0.23028316667055443	-0.8827398637151112	-0.2727134289064511	-0.6487667449494505	0.11173441245443205	0.6060111487688896	-0.3400151545919024	-0.3055818293363105	-0.05655325705665211	-0.7410246888845081	-0.019361442629751577	-0.006149024217371757	-0.4658963951887552	-0.35245920931099634	-0.018255611310136845	-0.19215132864542167	-0.3121769349193579	0.270827009289046	-0.08430592115567681	-0.19475768299200372	-0.06585929777712951	-0.0998474442378128	-0.25076679674425484	-0.6707533680133603	0.18841447554086255	-0.2179002836946815	0.47989922309739474	-0.22494617519242902	-0.06621573947976017	0.3557835350778646	-0.13155851367395432
-0.9208317381424991	-0.10819157187172763	-0.7207414894846308	0.30199428088782504	-0.1875971659853215	0.2557701918258719	-0.8787930945648028	-0.4966840744409973	-0.5353939761010886	0.05475417811432696	0.5909992864761839	-0.36472289851006456	-0.23938704123830337	-0.04283436533943763	-0.645921667629189	-0.01633213859287828	-0.10477734479219687	-0.44214796131192824	-0.40822769257228686	-0.01369758343038625	-0.1673521125193557	-0.3529791790675736	0.2549838633445258	-0.13502516161233896	-0.14987748239392615	-0.14415277365345824	-0.007249909198216264	-0.3001654476023579	-0.6547238874928347	0.1665049325168356	-0.2912280783489848	0.4895170307856339	-0.2129523484108538	-0.08148054272553745	0.32999973518305603	-0.07395278520091711
-0.928068431902376	-0.09513443720380238	-0.6876705474670769	0.32234516537082153	-0.2465825963179023	0.2346465163476176	-0.8513456765715451	-0.6863196044153462	-0.42202676099050496	-0.0069990432085777435	0.5665267298142808	-0.38760396309483264	-0.19473685229129836	-0.039723991339826605	-0.5524148196546294	0.035907263793894154	-0.1673833296140555	-0.4488149234923071	-0.41193268871077715	-0.017693032055828683	-0.14080922790305103	-0.3780201512650875	0.22085758431314204	-0.15334772494352036	-0.06493787408659138	-0.21399609984316284	0.1085420204123875	-0.2829050893503373	-0.6358546780954024	0.10882890081577119	-0.3470204806286136	0.45809713692568244	-0.23738702351388857	-0.06758169592930656	0.2944742312229475	0.03013715119753289
-0.9187603417517956	-0.11254069631154653	-0.6610112834613708	0.328940365670372	-0.2889446793552479	0.23684040855114122	-0.820911462903192	-0.8924906724772812	-0.289970096287709	-0.09443153431442632	0.5257587447981775	-0.4262385025540031	-0.1332913461366671	0.00043488649291663627	-0.4616215675052687	0.07772928670505654	-0.22491860962994553	-0.5222229592239439	-0.4302918418630021	0.04350674259508062	-0.12518795523089116	-0.3934730477721536	0.1752056640783837	-0.14700684712067216	-0.028366461034967087	-0.294042920499198	0.2572943373381819	-0.2564399376292378	-0.6667525886398273	0.06479133128117245	-0.38160112592113965	0.47156206768921793	-0.2500592310750749	-0.10401338590894853	0.232555784087924	0.19072601402547062
-0.8756964065973041	-0.10825280214847646	-0.6262898476744002	0.37950242980059573	-0.3471311273766212	0.2591828436319962	-0.735383304833016	-0.9904358329958021	-0.16121257621884585	-0.160784585770049	0.49839254806391786	-0.4981336019104966	-0.10590202370404167	0.07602849278432768	-0.33666089234005814	0.11752913281226487	-0.2398933295283594	-0.5765431076866283	-0.4219500351065557	0.1347581737784579	-0.10752896431346919	-0.3593281552826171	0.12811508715588066	-0.1698417660480655	0.01734125310215188	-0.36800754435307514	0.40427811183223916	-0.2693519472287137	-0.7093016260253181	0.05925249889939934	-0.379291925333271	0.5073124146198991	-0.29216934260783667	-0.11617775592076611	0.12148119800475317	0.3400179291425187
-0.8235618662287452	-0.040740343374642524	-0.614491674950482	0.34382818219530564	-0.4164869613903527	0.26708849374743737	-0.651339090538918	-1.036473414044624	-0.06882996857026825	-0.23363561885604991	0.45278175398726406	-0.5488198800440046	-0.11039959285565026	0.1450904292834845	-0.24383969520325927	0.18623214409508976	-0.20376406621321527	-0.6155892083351617	-0.3657508545627038	0.18121669797934067	-0.10758933728847278	-0.29886851418127214	0.10603294138804002	-0.18529612678343424	0.06428116550994242	-0.39553077298365863	0.5505520687770089	-0.25615787350908303	-0.7670238525547496	0.07771812251572859	-0.37372957547670743	0.5026478783456741	-0.32205768049746314	-0.11493783854408131	0.01337959572158851	0.4514268877872877
-0.7690020109460399	0.024089208772966803	-0.6044344918333321	0.36057583858999437	-0.48091969220863584	0.2582492918795624	-0.5435392667636373	-1.062019676083572	0.0008406620917471491	-0.32404647391081187	0.3877425603579908	-0.5940560267459777	-0.16349979878907622	0.2316885374469125	-0.18275860371897903	0.22896375045112558	-0.14722358584031295	-0.6348339361657518	-0.37099691102023247	0.26553064811384275	-0.11166437233520794	-0.32819460223677066	0.07400345373853244	-0.20665339078774897	0.11363899343135633	-0.49265551899102045	0.6948028927283892	-0.2634296108524525	-0.8493648997696089	0.08727243921429326	-0.3593179457520863	0.5032517538269052	-0.30682414188408347	-0.16105406378217213	-0.07048090666768801	0.5355601000371714
-0.7109435407722222	0.04583460912323436	-0.5948730661502051	0.41049596293473867	-0.5256498235552016	0.22766082298641965	-0.43334168966505365	-0.9967875183411253	0.03668447673908525	-0.3866535279077572	0.3527928013719295	-0.6737436805971522	-0.23051570106831026	0.3259746280747633	-0.1526333009624215	0.25687365248552485	-0.11704429883866493	-0.6509152837126573	-0.3550456646165052	0.2673720339834162	-0.11604275812033533	-0.3677368255126761	0.024461071585541776	-0.26703706824539	0.14460235300323737	-0.577279229196363	0.8023631392958013	-0.32489107181969235	-0.8967485106110568	0.08756826888214746	-0.37165110373587396	0.4780898927581914	-0.2839188946755235	-0.1476964812277763	-0.18415873699678484	0.5473899798042812
-0.6568728384906974	0.0995819692466732	-0.5811677880483888	0.43083899360422506	-0.5663687671954083	0.20126718422254627	-0.3177364591774695	-0.9717779516897366	0.04311044306040342	-0.42857933201982784	0.3462972289622904	-0.7855519044268993	-0.31264016369589603	0.3809475481469182	-0.13185267393993844	0.23295611371515235	-0.04049278358991025	-0.6705392320869097	-0.35392939539366364	0.2824959100686792	-0.11602347317780186	-0.38165461676069784	-0.01658902850480671	-0.3255391648529037	0.19328038576620604	-0.6892091490841696	0.9340332767970887	-0.4337738830813066	-0.9021725131740016	0.09168772427293512	-0.3041202120202034	0.40689687689867265	-0.2527004117763783	-0.21185292848360399	-0.25843341746715687	0.5636820940620949
-0.6234531006399909	0.14784522632214586	-0.5450830897443993	0.4196216796484446	-0.6236443522270199	0.21031843582508863	-0.23129696845440195	-0.9237721814569222	0.003301923843745125	-0.42585945373044404	0.3286810728449888	-0.8870281555729326	-0.44109395974080073	0.4476974677592572	-0.08709299845893179	0.2090749186708841	0.008070247499581377	-0.6760574242599643	-0.3152865809785282	0.2647414827411676	-0.1381210768757954	-0.4603427317590659	-0.05248464636550977	-0.4114142476615049	0.17928044065965526	-0.7904367218760449	1.0281423513626466	-0.45279417380622516	-0.9083665569238084	0.08210691771290812	-0.23539807109152502	0.3715695872205266	-0.2540162247975958	-0.2689748599723284	-0.31134653936368767	0.5662920719081461
-0.599866228681522	0.1772246667202921	-0.5022458943915719	0.36430418733717973	-0.6774094385182527	0.2321001666381833	-0.16851955828705562	-0.878791432362066	-0.051840577576347135	-0.43008364649874437	0.3096956922780076	-0.9915534988162673	-0.5432735979402175	0.475350645155982	-0.05517206404146333	0.1432329607692075	0.0776187833470086	-0.6888362333114222	-0.2790466757695821	0.21778315380425806	-0.10611323369030415	-0.4981664058680149	-0.07135952300675989	-0.5194564831138726	0.15775699700255724	-0.8844000657266511	1.1085269529883168	-0.4752478764355934	-0.8939397709646976	0.05448823083840656	-0.11664078625200125	0.3174739394298958	-0.24262229409778927	-0.3498701918133971	-0.34379160377211837	0.5697112020026196
-0.5691548086276408	0.200452682793438	-0.4578578156645808	0.3254680111826286	-0.6881456082694007	0.2405600081156193	-0.1391516650721454	-0.8146664347258901	-0.10404378291154263	-0.4348148272758546	0.28930208745406805	-1.072242512288914	-0.6738854293358738	0.5223126135117736	-0.013337440642989185	0.08586334930658573	0.18249498415047063	-0.6606433562726088	-0.2802215525340376	0.12413732313787951	-0.0536115808111877	-0.5269294425559153	-0.10480247097119126	-0.6362734234818224	0.10852702566755845	-0.9985872520997612	1.1348115015454465	-0.4886683007838773	-0.8341171843779724	0.011934467478341476	0.008018249303330283	0.26994400243234745	-0.24965793540262946	-0.359191325074964	-0.3679830991643696	0.562377105139069
-0.5478270121277586	0.2132826442606704	-0.403936572745065	0.2756445968155081	-0.7082131618830628	0.28783846544250347	-0.16136298824890277	-0.801058934626972	-0.20776393110725472	-0.4566479553093131	0.27889095037721207	-1.067076023062096	-0.7759696872192535	0.6004489029360653	0.02726347698789542	0.0064721136138307265	0.27900966398277155	-0.6197251300022282	-0.29704282562141965	0.0336451646994244	0.02688713206712958	-0.583308257437477	-0.14679339508875802	-0.7385824293756441	-0.012095751624218554	-1.0820766697515785	1.1730087172781667	-0.5402674636083435	-0.8149056358733535	-0.004231348269982474	0.13159904179090134	0.23430042436051504	-0.22907105792076937	-0.40873811634699875	-0.3811233316480963	0.4941078584595693
-0.5281289560047024	0.22091291287845988	-0.3234442216784711	0.21973349408718718	-0.7021055458726019	0.27138388354469384	-0.14849879647179656	-0.7795674213483641	-0.3028028242173023	-0.480392358235309	0.27689354221482876	-1.0758575008331561	-0.8801941138847293	0.6432082551969973	0.07218413664374553	-0.07667133946882801	0.41058179496255554	-0.5680294780977122	-0.3219533024176702	-0.09356111914504775	0.02524220310828964	-0.6001639546973616	-0.19550226791168648	-0.8108909010575142	-0.04347981716285005	-1.151727996007981	1.1833969771312096	-0.5919800737097866	-0.7376201425784948	-0.022589599806127708	0.22714946622622417	0.16380198010963692	-0.20598222476682237	-0.4281513325290107	-0.39232836851169695	0.3569858887395161
-0.5008409472787045	0.2095081082874462	-0.27949570909060245	0.18852063645632255	-0.6973166739307206	0.23929339653716813	-0.11102597672680306	-0.7785182023050184	-0.4368813860616768	-0.4804253052985506	0.2644129068263661	-1.0295089575102585	-0.9950362582341977	0.6666861970872898	0.11241296821013291	-0.17492269133754146	0.4455785871392003	-0.5307504408974516	-0.3247555606864879	-0.22111953814444849	0.03832854072809883	-0.6178877721478094	-0.23303303583085974	-0.8091250300563614	-0.10432316915235444	-1.2201308019024377	1.1431394253516836	-0.609304871569202	-0.6647730802444015	-0.10936249776064932	0.32629275947573877	0.1096563920463192	-0.17534930596114348	-0.45138794718525704	-0.3805063756589821	0.2689375619301908
-0.4671866930531906	0.14649873704061941	-0.26327711209382054	0.20954980440985324	-0.6793294604171487	0.1874855733993213	-0.09095316524470712	-0.8423370246720803	-0.5313873559580967	-0.47065379759898096	0.2597012070906027	-0.9709515239626196	-1.1200688716217377	0.7530640436282564	0.16065455927155964	-0.27775711580601037	0.40084102249038744	-0.5022970633283081	-0.3431274348554972	-0.31428051038867644	0.12145769578563144	-0.6476553550367681	-0.2734589504864112	-0.8557948638172954	-0.1260719148043572	-1.2703759692582537	1.106880716403704	-0.5789202718357833	-0.6214705419362059	-0.18623770203579895	0.42910884805165034	0.057480861636599545	-0.12446255778270916	-0.4714671870974695	-0.3541992482718996	0.14843284527097017
-0.47104021598831575	0.09042023379390306	-0.21443943887376196	0.23076921539050907	-0.6522839866166498	0.20258856364662012	-0.13085289788794197	-0.8557411978507975	-0.6343183124056342	-0.4578536301384902	0.230338556765745	-0.8946728920620908	-1.2347669375850225	0.7858574701591026	0.22135217430161386	-0.357507827590751	0.354050725361868	-0.531051022634859	-0.34120701564306344	-0.3997429352814419	0.1541472687279831	-0.6555858217856082	-0.31587522845034965	-0.8877710856630436	-0.1802163432955372	-1.2611315023068752	1.0659194073540326	-0.5368063892171786	-0.5838759790786454	-0.26164386750708857	0.5114325182503041	0.008577854153208941	-0.097371005038803	-0.4585529805709597	-0.3519850273300637	0.05583050615427089
-0.4632625843174907	0.018748641917234788	-0.16288361910659038	0.34657019258393573	-0.6088401973950692	0.14750728758187157	-0.12514497712753928	-0.9206469187254382	-0.7158323730280529	-0.42286740819260676	0.2469680408462224	-0.8210289096757141	-1.3131269757327255	0.8299785503511614	0.25761866896076885	-0.43532821217906326	0.36598127857930696	-0.5234813622285487	-0.3450374046612867	-0.42765786678213785	0.22043768679989678	-0.648224093791918	-0.36424351672039607	-0.9095036583951664	-0.23515275880404998	-1.255397891278742	1.0041383917546776	-0.44365584023851606	-0.5913190979492697	-0.3442932517148346	0.5784414018838703	-0.0049134818119772935	-0.13096859799602192	-0.463197232499418	-0.34160590541872454	0.040996048266537
-0.4747509181213429	-0.06920470172374996	-0.12968968053749252	0.43186868631766534	-0.5551296907118395	0.12702608784253092	-0.13973371032203755	-0.8726116447611962	-0.8035986072481727	-0.405549744221279	0.2345146973310907	-0.716083556912709	-1.3924806454842278	0.8686606287664796	0.29562004653561147	-0.45746025399668006	0.3961206788642833	-0.506344779631137	-0.32476510144907683	-0.45286751547120324	0.3263808975932429	-0.664769067907492	-0.4003362629500328	-0.8940164608837297	-0.30137728500237965	-1.2142751858533962	0.9335193886608592	-0.33327088601503096	-0.5948451527296998	-0.39266086005828915	0.5849577709068495	-0.0032889878843307963	-0.1612493593748597	-0.461806324152198	-0.27734141337876406	-0.023432865778215416
-0.4897358877751706	-0.15863334007626312	-0.07942134886953042	0.42110734073767053	-0.5390877214917714	0.05711602342620414	-0.15216788433746053	-0.8344794937573475	-0.8251101410089732	-0.3697639238905208	0.24993369559003295	-0.6472995553692436	-1.4258964761078192	0.9644385355433647	0.31717977621559196	-0.4258119986640799	0.4597946492219217	-0.49174493134868025	-0.3258904571124786	-0.4708598881156272	0.39628878820945557	-0.6619236546889958	-0.4398485813519957	-0.8516727154132309	-0.36538611651622155	-1.1744215548515724	0.8731748945689523	-0.30854559592323805	-0.6195592225225146	-0.3990960564078529	0.6177793318211089	-0.013543964568926559	-0.15517327881059634	-0.42223069506573035	-0.24768722224370307	-0.035939625417064955
-0.49885596901767737	-0.22781290405900703	-0.05031110481951161	0.3914617101951732	-0.5074855646189748	-0.010116420718305846	-0.16101822150224304	-0.7706822600644468	-0.8359522713167482	-0.3318140173321943	0.28410025417723606	-0.5667472411156249	-1.4459097384495607	1.0738422400368102	0.30817681217340254	-0.36749230080296963	0.48895607707250627	-0.4576279632794874	-0.3454512920288121	-0.5137324926912809	0.42191289311834285	-0.6747543150330318	-0.45286681610959567	-0.7920136663220976	-0.41855727928115066	-1.1702204713199984	0.7587838896805416	-0.2901016329060847	-0.6450191885188812	-0.39083814035260434	0.589527668034909	0.00999971685949198	-0.19911515494343446	-0.4206017840022428	-0.22338783706039064	-0.050074295926483936
-0.5330900822965126	-0.25877190811821815	0.030593727700436613	0.37570531127355167	-0.49811031408804507	-0.03957080785790206	-0.18097051238944062	-0.7521205028632838	-0.852154117610384	-0.3100873837761723	0.3136288445973834	-0.5059810211544542	-1.38721392797875	1.1631966607686053	0.2487321400135921	-0.35665998886856565	0.562318343940692	-0.4638583055683118	-0.31128809280993835	-0.5539566104480343	0.4296086226867998	-0.6717915762999415	-0.4901394050330567	-0.7595752679482329	-0.461017333492339	-1.085528516075072	0.6963177095121005	-0.2694690698866515	-0.6931336762435554	-0.38987190440427566	0.5861529718293922	-0.008533290542627425	-0.21974502839019946	-0.4802899221978206	-0.17453298345406348	-0.002606247541209006
-0.5620830349625653	-0.30956508486757406	0.06023062599092445	0.4180253943817431	-0.45071247283790516	-0.06869074998270712	-0.1669920470859017	-0.6975669778089206	-0.8128983916469611	-0.27199209878752506	0.3473728240228064	-0.4888357115726859	-1.3343910570243245	1.240577854409819	0.1724975271529689	-0.33588167657641743	0.6200599753923626	-0.4849076644047221	-0.28889410572688184	-0.567687490080016	0.3660024089804776	-0.7031028866597377	-0.4961715912811311	-0.6824795111488666	-0.4618578271487087	-1.0493198284725183	0.5578499392932827	-0.2494681595484125	-0.6576257215761541	-0.3684004477770132	0.5866618500378811	-0.017786017616738876	-0.23533823166238674	-0.5080665026460964	-0.13939551070801282	0.011882380892405401
-0.6177534621636614	-0.3458963801650358	0.0872165873756167	0.45180137619341065	-0.4375753265842789	-0.08373873564302872	-0.18763743480534806	-0.6231194776661042	-0.8156405132112091	-0.207579029346839	0.38612457583294024	-0.47043917391872914	-1.274001779121393	1.3164804962759482	0.09720451984331727	-0.3199570837598911	0.6200593521624147	-0.5323684147599036	-0.22700817635832338	-0.6100136574203479	0.34389494227781126	-0.7530899773342409	-0.5069773023759764	-0.5872419100915904	-0.5155857899528316	-1.0641284743228234	0.458573741287868	-0.21477551602722106	-0.7120704408961261	-0.3563176580729131	0.5895695434085293	-0.037704724079401994	-0.26646458035102183	-0.4902604445911393	-0.105621665711972	0.033856591313703555
-0.6958335616865358	-0.3689602281048687	0.1635804526410805	0.37109645966184235	-0.42129376341007	-0.0829250505715737	-0.28515899432449177	-0.5793893787126951	-0.7461223017971179	-0.1506818920124592	0.45526282058610057	-0.49242248827059976	-1.190194670855051	1.3748656461236892	0.013624624325803369	-0.3447887613195541	0.6940510812780735	-0.5647322625176787	-0.1926246309558606	-0.6417794170134179	0.3116314784563587	-0.777836594159758	-0.4997856806148067	-0.49173281065681634	-0.5455707792579387	-1.0109412985857549	0.35948464704627436	-0.2328742418857393	-0.7245459192933351	-0.2975816283035272	0.5494603290022371	-0.07495729737356471	-0.3208503811019572	-0.5112673832629971	-0.06360479265634952	0.021894439169910553
-0.7674425265296002	-0.36740506781497206	0.2697426065742344	0.3340017199180979	-0.43281863105042184	-0.07489571569118542	-0.3159948336679745	-0.4752574693715319	-0.7195189666048311	-0.10425818652899417	0.522173552098119	-0.5227273920964299	-1.1128959482628897	1.3672173350896102	-0.12961337394307432	-0.3782701961774434	0.8462918856071315	-0.5876359681106614	-0.19407255525915557	-0.6958988836400491	0.26083371985104703	-0.8010333369034075	-0.4565769189526939	-0.3727896561870606	-0.595148723609283	-0.9963086121679952	0.2744554004155678	-0.2490958038283626	-0.7273469274752228	-0.28981403881234813	0.5025258748567414	-0.12867523597536457	-0.3564312482498704	-0.5354528098230732	-0.04284654883367125	0.018159037694319157
-0.8163842138628074	-0.3755908459000797	0.37564340987403655	0.28229483902516017	-0.3878101888101536	-0.10560133629530935	-0.2755053310540884	-0.4337819176058432	-0.6693940148250765	-0.04129664041388603	0.6007184047391173	-0.5667964836110347	-0.9915756980414627	1.3460655263006127	-0.25790378908191863	-0.41085204954232984	0.9389313403197053	-0.5813171230202012	-0.20550556909423928	-0.7409039684943337	0.24562629923033646	-0.789647015081039	-0.4025399482685715	-0.2879322082837925	-0.6308064509155668	-0.9841714388073879	0.22397033327443266	-0.17407298746746108	-0.6919988620280053	-0.26402378747068556	0.45136589594797377	-0.15300992540106084	-0.4024669596260151	-0.5307548153457795	-0.01913993744492507	0.009166732935373834
-0.8419534253607868	-0.375993279675525	0.4866756729232877	0.17035274878531292	-0.39881046071407755	-0.1323175477469129	-0.2840770300655915	-0.3901649755340152	-0.6178533647970321	-0.015642956145518583	0.6201339952703347	-0.6244516409611248	-0.9459533407141663	1.3279030693103775	-0.31074861631269	-0.4333285645241262	0.9874418144276822	-0.5816405406656859	-0.2381099894349818	-0.8170248874290869	0.20624257811857008	-0.7527188077091794	-0.32773049781696584	-0.14010641544898378	-0.6313400779612788	-0.9560532048138786	0.16339754905560017	-0.11750318659478623	-0.6564993992969914	-0.24435736531692936	0.35578169076985305	-0.21016283632195543	-0.3923035324932498	-0.5396357715407016	0.02298792568311074	-0.08586542757243124
-0.8367551439726526	-0.3692317710713215	0.5688890306327169	0.15697690315903615	-0.4141107562113415	-0.1653630141179536	-0.2834135263893823	-0.4511980058143344	-0.5635354531911585	0.013927178983087943	0.6474551717352636	-0.6608317974273226	-0.8909443826230492	1.3159760849913624	-0.3393420382105164	-0.4510675658760686	1.0448462784774883	-0.5756316374854815	-0.3115974861110184	-0.8662311419730084	0.11927244017033316	-0.7081654008086857	-0.28035897869663284	-0.03198337291028819	-0.6219963380718919	-0.9016336186550197	0.10280829029152509	-0.06869608558250226	-0.6594589025005517	-0.2213153703283504	0.2709519993535948	-0.2481053890157754	-0.3821701342883551	-0.5516702637261689	-0.040653409805031106	-0.12146960440664349
-0.7930532978914696	-0.36437061953462896	0.6208125223965993	0.2071956727219979	-0.4284833863188588	-0.19218883177950405	-0.2715493420757791	-0.4995196081600833	-0.5140076684685063	0.02959594843770903	0.6339499345110721	-0.6673585401859377	-0.8313191180269385	1.2962030409440692	-0.34055650687545214	-0.49240513781147455	1.079912934731303	-0.5801736097636466	-0.3789766231203473	-0.9261114560349082	0.1022913679005546	-0.6561898539548706	-0.2435896151708167	0.06065583025769743	-0.5752860111517408	-0.8056748990057102	0.038947069167049396	-0.02186961861900445	-0.6346136513023544	-0.2773803994105278	0.12179593396818204	-0.29212860042887456	-0.4080100267205844	-0.548456587264308	-0.09496971904162718	-0.14775929348619102
-0.765290649132634	-0.34870010566342546	0.7006172922976195	0.26856376904728047	-0.4351349189462665	-0.21699066197409916	-0.19812965887541192	-0.5289791195374001	-0.5056512004560031	0.04899197597944096	0.616528665101482	-0.7155301923590046	-0.7792905879247614	1.2475227885500728	-0.3135678643306251	-0.5370301829770896	1.1358758679113996	-0.6253967203542847	-0.4611457594297885	-0.988916584366655	0.10514109744605797	-0.6310754020328394	-0.2577283843830672	0.15171882437256387	-0.5085804697856753	-0.6427837526979948	-0.012607078284973783	0.0248740007508546	-0.674939575788897	-0.29233936603554606	-0.005119591468803686	-0.34909323078147625	-0.3929266327465552	-0.49233529085150485	-0.14548136300264095	-0.1334723989008136
-0.726455265208845	-0.3482537458198773	0.7187968823376603	0.2768985005324148	-0.4573159663888468	-0.2825679163480546	-0.1563705062066582	-0.5348473406250593	-0.4630968347438998	0.06642707950485177	0.6086056748821912	-0.7543516038697906	-0.7476858852121409	1.139190577750423	-0.23383209878692818	-0.5680090007389397	1.1106568680658335	-0.6749681229150087	-0.5591462011275599	-1.018585077196587	0.0729244513547895	-0.5961242959049133	-0.2065456297564377	0.2586864766931086	-0.4552243552033036	-0.5435508821426692	-0.10489336209481821	0.08626801498082218	-0.7095746354428967	-0.3152351533706606	-0.13180948703879936	-0.33827283836587957	-0.37562451048830503	-0.4341391481783359	-0.17392644441029229	-0.16006727508410384
-0.7180248798027968	-0.3233747307627926	0.836386492753857	0.28322547866002984	-0.48476954680373396	-0.3509904492060555	-0.09933181600893046	-0.551834797083012	-0.4214431282240727	0.09013112033344986	0.5943470363263669	-0.8275556725497285	-0.7146952343622088	1.0681969711605825	-0.14728690514317028	-0.6052472083311485	1.0958950435176544	-0.6828546883017912	-0.6582054857438312	-1.0466787666112454	0.14135685357240488	-0.535566580434511	-0.169780984207961	0.3198725307754001	-0.3851855758843287	-0.4189864639313935	-0.14299780848652713	0.17659240580131808	-0.7890151794002885	-0.3590208229006705	-0.242838757722157	-0.33529938304955137	-0.32148508344103166	-0.35861679163623317	-0.16889977223687425	-0.13529620590020158
-0.6576225652416642	-0.2745795245656204	0.9459774652188686	0.28961793318307244	-0.4959213410216118	-0.3698272032026835	-0.019425211337391446	-0.5371253385397095	-0.3171608744471327	0.17662007873239466	0.6088547515202049	-0.9175466346418227	-0.6821983649681935	1.0061391717184343	-0.060649575902489275	-0.6160163396190821	1.135234564294914	-0.564829525154229	-0.7466442660399266	-0.992536043520223	0.2837401118291479	-0.4468149175331491	-0.03604513918337208	0.35609307164493476	-0.2652422156368846	-0.3035282588316398	-0.1561745027971154	0.3029123743487231	-0.8052734352219882	-0.3464622840691475	-0.3274442214909378	-0.28682804321053934	-0.24602102275217966	-0.3465765413205334	-0.14689955570445223	-0.06478667897271999
-0.6008339797978155	-0.2101999262125855	1.0328747333490762	0.41557055593572334	-0.4986553583828425	-0.37950891617226545	0.14986249260772064	-0.4436061524464419	-0.2015054632734048	0.25287001760611394	0.6281006946657091	-0.9402344405359665	-0.6434472310712691	0.9866618380261581	0.024434863538404572	-0.5740813243605492	1.127957731422139	-0.3916499987616774	-0.7640248095437997	-0.8856794051595065	0.42581826342193924	-0.2917821557372822	0.08651188878993875	0.3310632427369436	-0.13074978055855352	-0.23278944217543684	-0.12460339034712442	0.5200232662172883	-0.7642954694407693	-0.30498177261129295	-0.33470134483995045	-0.2296280621475714	-0.08193332431395732	-0.28543799409866866	-0.1265964331842972	0.08001144841069532
-0.5059943704010527	-0.17992643503437028	1.1219711271145785	0.49615059403753736	-0.4690680611162367	-0.32274267633388437	0.25179292404030135	-0.37703989876793764	-0.045645085763005265	0.31112344977823503	0.6844652726915669	-0.9288923228305075	-0.5888752930689057	1.0228541082671367	0.15829679922150927	-0.5127588127806382	1.0753764439398565	-0.22204129939864098	-0.7320687067370392	-0.7382524924126589	0.519592404371741	-0.12752795635079872	0.18684815148005393	0.35592151445560444	0.010123654270460669	-0.18410443919627212	-0.08378476262678217	0.7351589322086272	-0.6596686660038457	-0.21836716686276542	-0.301055725013172	-0.13780512145918694	0.055114812374111935	-0.17177762165142518	-0.04890778489436352	0.23971519474259648
-0.40384748144383786	-0.1967856149302908	1.156153899799398	0.5643911032613959	-0.4688288054654512	-0.25351585753989536	0.35329221638076574	-0.34008860795448753	0.13503040191267854	0.37306251859984185	0.7376664442185846	-0.8760373281571832	-0.5569133279455974	1.0656323227112074	0.27737567962622844	-0.4620897663521763	1.0796717447414292	-0.0655026670725278	-0.6955743811924028	-0.5669576316808038	0.6311520692357987	0.10951570387474344	0.3246672842338568	0.4271451971779624	0.1727316284640979	-0.11805878141607513	-0.06436774592913869	0.8465643369181561	-0.5607275308413762	-0.15133953148992077	-0.2743810482803827	-0.0372277083713188	0.2539175211241374	-0.058813343170038945	0.08070568008282915	0.3571283586513848
-0.3103991379668183	-0.21520483579034141	1.11099367353013	0.6420750080363956	-0.43238105445485253	-0.1300275375461711	0.44815472766735215	-0.2607978629422564	0.27858925024348274	0.46296453213037025	0.828029761339905	-0.8038910377625242	-0.4664007076121979	1.089517322682789	0.29907816885748484	-0.3692888840776268	1.0961437122669035	0.11008009280395167	-0.6104389763620295	-0.4074362813156749	0.7149161832420081	0.3121788815012902	0.4448527274278664	0.4438055903537113	0.2982931162315753	-0.06539878958267233	0.010279595315975786	0.9356186466210904	-0.44080934825034834	-0.06010519599182116	-0.20786294147614562	0.07931394521894455	0.392378047960308	0.07508813662816934	0.2016664433423176	0.5332471069296045
-0.24523393106782682	-0.20497671738728923	1.0541233304353148	0.6557062190580445	-0.3367814128251153	0.011321859841848613	0.5363807569215082	-0.19799028393210422	0.4066798168936613	0.5582674134244655	0.9673874743283827	-0.71934858278354	-0.41103469399761927	1.1106691314717858	0.2703738804996243	-0.290671170624075	1.1062780544512294	0.26237562887687516	-0.490908668078493	-0.2629251552650935	0.8040030248043589	0.4885245990870793	0.5686268748636369	0.48779497078671386	0.45575549751352884	-0.09965289703238775	0.09067243421426723	1.0536870740997564	-0.30939067563013545	-0.036901264438086535	-0.10498719483370833	0.18732786672824764	0.5515035206660451	0.2319389643632573	0.39422733635514806	0.627142685635311
-0.18095599427886583	-0.19689653934469076	1.017285617890805	0.6715443097516219	-0.23298017018282682	0.1410768745928984	0.6262496997212523	-0.13372588412715375	0.48653504896948246	0.6420846256147568	1.10576655144251	-0.6598934995799961	-0.3782392969459286	1.1171857115175283	0.197734277133446	-0.2274689357824471	1.1648174202363322	0.43734445368082675	-0.37088678336064074	-0.1507488846547401	0.8697824570685808	0.6705400799361958	0.7066902030030817	0.5117426023437973	0.5963980126522488	-0.1792464173033958	0.24361646382626426	1.2232962545959682	-0.20669547085797618	0.06791281987008362	0.03968616598241369	0.334353332559158	0.7370163677571344	0.3785108898414756	0.5752944943048492	0.7012307345659275
-0.09828649835786334	-0.1930314890493156	0.9317504445600784	0.669686505538156	-0.144904019284389	0.26600025015711604	0.6794615632554359	-0.07698167739205683	0.5930433979234974	0.7107643737814158	1.2425009235693667	-0.5452997959496566	-0.3278496319625821	1.0949611921196944	0.12479037317765003	-0.16611042707872414	1.2083170009164501	0.6039305213515045	-0.2281274441065496	-0.012782330953850517	0.9057252314184876	0.8350956182775287	0.8921108963308392	0.5924351468712971	0.727626026546193	-0.3046467469783595	0.4549932342301476	1.3580327678372217	-0.052800163564968305	0.12218243226309602	0.1897968496643972	0.46524030077756146	0.8862158124791882	0.5194942300331415	0.7164390192524283	0.7296470531027661
-0.013978356374916217	-0.1795044785619897	0.8724088567508407	0.7612479031380385	-0.035074436384586065	0.4266720739113913	0.7776027699716466	0.01098192052669295	0.6400291975960315	0.7672053771130408	1.3846438550348297	-0.4077137895811117	-0.2425941327502489	1.1306861669848436	-0.021626809424614535	-0.07059871875953991	1.2845660689037426	0.7864867314026976	-0.10983698063747505	0.1146607622876801	0.9544876178786023	0.9524418323171984	1.0301198638760272	0.6771776894193051	0.8365543285095368	-0.4238518880640144	0.64735967385322	1.4913363487259215	0.08722476972026141	0.18841046911996	0.3249356914316682	0.588171071764475	1.0253892260629958	0.6737627346946488	0.8259841125332391	0.7179834374962905
0.05815571404999533	-0.13921460593990692	0.7302914530454114	0.7841922649743343	0.06891084328303591	0.5838491923135846	0.80363896620515	0.04475859976695688	0.7209954016210177	0.8446343793523721	1.5094250348635294	-0.27638476842024634	-0.20146239528568405	1.13036368449892	-0.10237454781583355	0.0380519397509582	1.3942302337826658	0.9312804713575333	0.009217470753915281	0.2539956809165832	0.9566554143385739	1.1055623753799084	1.162998134918838	0.7803104253326202	0.8784355440303869	-0.44895990335638664	0.8572213744714474	1.594970280836999	0.2618278540111655	0.25932720552030064	0.44741754536622047	0.7384360138378233	1.1174156327225053	0.8093716920444021	0.9143329542419145	0.6702568298674333
0.11490043074862673	-0.09580859586174019	0.539847949992658	0.8343128711849308	0.20369804203090586	0.7388976533479628	0.8026118275288683	0.09165537331584166	0.7594929021317587	0.8577986176964606	1.5975084793713004	-0.09530725905938793	-0.17899639469679846	1.1531352072077834	-0.16228496035569395	0.14684148675154166	1.4485945821461588	0.9951463511141643	0.1264062033050449	0.3431241376769551	0.9305938921064753	1.221482179395181	1.242501097475723	0.8965831278935674	0.9395375422779114	-0.44011839322705226	1.003550874168748	1.6869349949567969	0.4523564876608422	0.2632210074149889	0.5458029517167502	0.831336057143111	1.1836659311224849	0.9331026503925568	0.9600775435899547	0.6648423081597967
0.1820238988532877	-0.04691093100147485	0.35304240504586776	0.8611863291546495	0.29073635341352466	0.8499494452928467	0.7400899311894353	0.13319929316600346	0.7793113312471458	0.8250489645448124	1.6367000889805081	0.00904423685282831	-0.1500983339057654	1.1656237978183226	-0.18172557130644512	0.23949570674172982	1.5461300690071769	0.9995605649241515	0.16454199433691175	0.36846112896024785	0.8976509977062266	1.2931664088887096	1.2799891365435152	1.039862801217242	0.9667785574666994	-0.42651611802458245	1.1655160529157038	1.7763128003470658	0.5893267953804443	0.23467605976960731	0.5605651363194631	0.9135954930144765	1.19088985380507	1.0534015072053724	0.9652612140110552	0.6677372258295843
0.19973697671531682	0.02636866555611031	0.21907026281280345	0.8744777206653097	0.3545234134834114	0.9360607682838827	0.7372487290577119	0.22843461297065432	0.7710519694982257	0.8307330136783866	1.6674750393618545	0.07367249765317516	-0.11388108048702532	1.1670615829395259	-0.15451266464383334	0.33230688805582914	1.6654125416734877	0.9884163746962145	0.20475630864696312	0.4035245834617539	0.9008740178398353	1.3286768695823254	1.3000966218558507	1.1479504007706527	1.0383209885795281	-0.3873001698392126	1.2842791667607174	1.8008244054993472	0.6931104255813222	0.19461695522266192	0.586397015388069	0.9849234050128635	1.1939866552392389	1.1054997899625554	0.9276848119307519	0.6635871245897792
0.1904024993495684	0.18110156818010134	0.10725426591885763	0.876961966658593	0.39698788966965587	0.992051206704532	0.708263084928056	0.32537190706538077	0.7498114469213488	0.8327012797941018	1.6887713139054843	0.13544386898842609	-0.06716753627161764	1.1825729905124602	-0.09061612193819482	0.4630427970744492	1.7239861851057303	0.9625514612688809	0.24966422382847267	0.3836406053331317	0.8626393644043022	1.3050543715196026	1.3201305185908079	1.2070361568371861	1.0661577495611245	-0.33763207789956695	1.3864534137871993	1.809870660284032	0.749531104427783	0.1923228133241285	0.6117682653468615	1.0006896065028779	1.2027292909488554	1.1654640624923827	0.851252333158931	0.6843508580264743
0.19853470922421623	0.33613782689259547	0.09247005316134475	0.8666523224952056	0.4215696241773994	1.0228870199423188	0.6603618423227697	0.4305156225856397	0.7561758060221776	0.8296141944263461	1.6591418496668755	0.19718054126134782	-0.002911016242226949	1.1873457313041313	0.06358393678239069	0.5207595059757518	1.7503874521626397	0.9293082792963883	0.260393038520128	0.3562858616765234	0.8434331465618543	1.2772728059788152	1.387005918652094	1.2714225920356688	1.1707996959258877	-0.23676107641239605	1.4334374047137453	1.7892551143561448	0.7958153263704015	0.1954002787666214	0.6628650169030715	1.0333391791231838	1.2508768481002726	1.2055617620532437	0.7499653353050741	0.6936632028208466
0.20295423792469897	0.46873966716233095	0.13604613655303924	0.8864097409669697	0.4091159258801878	1.0449455719171807	0.6377064822620754	0.6265244917483586	0.7540025555015423	0.837405085723802	1.613891595133714	0.25909724635041187	0.08106546369988987	1.164947193055403	0.26102039619749223	0.5800690999843813	1.792813207642365	0.8928570225183698	0.2478655629195481	0.2980048031993996	0.8706614625595657	1.2253886210540972	1.4813446944821942	1.3000741027150107	1.250025405810057	-0.11062274482381991	1.4987326173262214	1.7366724568846272	0.8350509876210961	0.2258268197309191	0.685400979007855	1.0702410224562888	1.2519413735932678	1.2509153549316816	0.6157294153174055	0.7315544355535668
0.15784793231618877	0.6152685601644633	0.19739260450163304	0.9295979825708827	0.41117468974405647	1.1156550766273088	0.619162168751914	0.8414453712451742	0.7565746653717312	0.8286062360128383	1.5772950888207482	0.3537049941181369	0.16995174885364023	1.1095252313330373	0.4773839371703854	0.6690414133354403	1.7778588050402557	0.8398221131978787	0.22137904300810168	0.26875725835348263	0.8566354336604267	1.19416023412745	1.5336744813858938	1.304980638329857	1.2570583283074446	-0.08920298228276191	1.4691599848894183	1.6742848465377396	0.8887214831586718	0.20629109593015643	0.6822937880429473	1.148289592119097	1.2439536787798182	1.2826471310572867	0.49745535587784817	0.7046462437964579
0.10934757115666971	0.7365787387458745	0.2443327594410886	1.00542301173437	0.4052145364072849	1.1702441069720626	0.6108658186577546	0.9813835837181829	0.7146977995702548	0.8370973010273474	1.5458728055726918	0.4289617285753741	0.23135534708298228	1.0759359423652322	0.6783730338301381	0.7961934546491097	1.831774427841193	0.8609395615251139	0.18058864836652333	0.22326665743923688	0.8631998216420292	1.1727968193061122	1.578400906568867	1.2263217400249844	1.243619612576837	-0.0575865858878176	1.4174346198422003	1.5953704699917144	0.9065055625056846	0.19724412269747923	0.6794563076275189	1.2309305831543167	1.2281966472318302	1.3088164957972053	0.43544985284245097	0.6644901976151645
0.06716266010746842	0.8152787233677943	0.3185806932662616	1.0036966634030169	0.3919863489617961	1.1922494676979798	0.5694129735936668	1.130842259309632	0.7531868292284243	0.8819959406333571	1.4862688992920219	0.4748449524435885	0.26915152137298737	1.1070402908188623	0.911853293129195	0.8969309352476603	1.905556128464378	0.8863540697479626	0.1762575964734235	0.22936176423803745	0.908318975379132	1.1725038527147968	1.5936034758164355	1.1354643225250765	1.2198755587517853	-0.03450383311071057	1.411918471393858	1.5064467645238095	0.9001511225544168	0.2011978962614971	0.6746585498286995	1.3031445676161857	1.222465442079399	1.3122816681938445	0.38517655851180466	0.682657328233842
0.07227848144820175	0.8132990375960798	0.3565545041020418	1.0257104927442473	0.35230866546022377	1.2194918494019302	0.5638362235754271	1.2777415750663814	0.7286841869361382	0.9059657071122121	1.4206875976858946	0.5230851981253757	0.3301617155846808	1.144543787016757	1.0885045693659217	0.9486974730781709	1.9841391926069067	0.9532356005232984	0.17882269864361539	0.20300543434837354	0.9378037182837119	1.1206388461899617	1.6060292631805129	1.036791569813239	1.224749071551185	-0.05749871033064058	1.384761360315514	1.4216282964101774	0.8819602541053984	0.19283990871526407	0.6492128356400751	1.3976885643346841	1.217207636150083	1.332891807713473	0.3408308161099368	0.6702488491877233
0.06682193519160909	0.8082365804321332	0.45743679819819605	1.0587910254253667	0.31093040616961987	1.226757794156007	0.59955184377714	1.384448455152348	0.7052749017075378	0.9410628871429789	1.3919794062171233	0.5822621859453248	0.3958465001463233	1.1726241015929506	1.2156906735645028	0.9666163164567945	2.0515228145839886	0.9763731951046093	0.15001050427074264	0.17207015173953208	0.963118659339601	1.0705098155166008	1.5666077435877344	0.8832975274429579	1.2355129000155056	-0.10785005052480048	1.3835906673630787	1.2903057769401434	0.8400392397765948	0.20992301441290975	0.6626004499497131	1.5272345501275135	1.2226019918041309	1.3892795775975813	0.3501590666540895	0.5929559661918968
0.06875183014097308	0.7983475269050684	0.5614543502721364	1.0400569318360415	0.3152464051991867	1.266739379241265	0.6083769634664155	1.4205004746016556	0.689082670673046	1.0330093106809521	1.3895858729630532	0.6262716604477684	0.46122710743757755	1.2015489552077523	1.3077862775635558	0.97373998386093	2.113808415586482	0.956482524295249	0.1444923089184312	0.21128150726801992	0.9530299077049416	0.9876531761050529	1.5194487411573951	0.7708713560759742	1.2584514627477692	-0.1930283037563108	1.3386095280879762	1.1736578880875397	0.8036037628632127	0.24322439682449115	0.6891977496603203	1.622929411819701	1.2304085234606914	1.4137026229985767	0.40726184676453503	0.4706821249683418
0.045182769552742474	0.8028287800703451	0.6282904582862041	1.0240448414413819	0.3200912475517545	1.2985498616713662	0.6094125744170771	1.4264912724369538	0.6766793229675094	1.1152281818693712	1.3487546198169729	0.654112377674775	0.4893738493097922	1.2070950455081206	1.330747784539579	0.9389460651503863	2.1202395254198283	0.9717592733265958	0.1228565853001375	0.17125049588654984	0.9432153891000915	0.9370407174898154	1.4939514860083727	0.6252300337842848	1.204084595125681	-0.26554384543726345	1.3052131537004859	1.1111681751913725	0.7423242831930273	0.24933760157770823	0.6520168157566075	1.7930954377537407	1.2473877596720184	1.4555920607500497	0.46775125021301395	0.33058217939336565
0.08286767089519795	0.7752440966972007	0.6930151785079879	1.0149882671677248	0.36586681144500444	1.2764205895132479	0.583953389905747	1.4582510321634832	0.6427729123537435	1.2066767040974409	1.3193507009118952	0.7035419462900154	0.4819948715785404	1.207800247774509	1.3229390395805836	0.8855549528600882	2.1688078352669793	1.013513414021563	0.06362480521926302	0.2102251018032356	0.9230112966967041	0.8760494379172321	1.4362693170129444	0.5130433051514642	1.154028228389088	-0.37184157817490415	1.326608510279759	1.1075534030509888	0.7051353053569395	0.24104484449920488	0.6765125071044269	1.983014276600942	1.2647752596320085	1.4563255185831925	0.5061308731860801	0.2242045959349484
0.12482169381167765	0.7721992658916694	0.7651461358538294	0.9843569970045281	0.3944111833686816	1.2776566816052066	0.5904775395472823	1.426184386234552	0.5932907916972708	1.2808819898478414	1.2923314355233466	0.6969360494384939	0.4875840095639086	1.2397260138809638	1.265301136351642	0.9063773331580036	2.222720965148125	1.0200910296493164	0.050763857250117304	0.283444702073555	0.9291679846225834	0.8687120466516692	1.3078447869062566	0.48056643416535333	1.0593241472174657	-0.5001003111968709	1.3968300237832492	1.1738058357692958	0.635570376436456	0.1754161682093393	0.6859478509914033	2.1608572130966635	1.2716983607048988	1.449120178285865	0.5445338102749155	0.11196815903649635
0.1562818510959564	0.7546850107740649	0.8178442741663925	0.9540414631875243	0.4154021547855168	1.243112038016034	0.5670701405431094	1.3770873334055527	0.6076688017240877	1.312670849065534	1.2598884264449974	0.6667619459910957	0.4997590575804412	1.2859985998659034	1.1657111621501275	0.9232727094813441	2.2205552410788463	1.0224080062874794	0.046607265015776764	0.3638552728760935	0.8767983389737857	0.929442103191364	1.188722090362687	0.5070497539837979	0.9402165812081323	-0.6024692593607877	1.4661952727977823	1.249962215767677	0.6086888349398264	0.08788738624246044	0.7016267684689523	2.3428349745604504	1.2827236044180237	1.4487050810753421	0.6018046876402849	0.004756668443518219
0.18419358762049248	0.7262588059865352	0.8619826339989295	0.899961621950618	0.4185513831315985	1.1753626565319912	0.5104559112918098	1.2868023605700656	0.627390180674253	1.3724248410350142	1.2493401862205142	0.6027874356404278	0.5201268397509246	1.3579626962011182	1.0432209359573579	0.9113065129041745	2.253927958334014	1.0009645908513378	0.06518676435159061	0.42598769751289056	0.8299670535448724	0.9595508683593268	1.1347525837872448	0.6016726692818573	0.8660018015952013	-0.663956942883479	1.5656655762487455	1.319664067334994	0.5772746907102583	0.02209869053403394	0.7170723438721935	2.49797345581935	1.281392790582384	1.4426680014229198	0.6833978860704109	-0.05474003774980302
0.18178410503544676	0.7639969334469565	0.9255690795220476	0.8413983991298091	0.4553805899700326	1.095480733979419	0.4444044156088398	1.2376940512973493	0.6730963206248921	1.4233206630202802	1.2290819529953814	0.543997669240673	0.5413550605899982	1.4535988323757005	0.9372994237848771	0.8308165479440405	2.232632814241017	0.9178004870233207	0.10202637463752069	0.48678631309935694	0.7825810457895017	1.083151687660134	1.0866891540026762	0.6747396792512741	0.8103749497167836	-0.685472823438164	1.6740163067994698	1.423278868816214	0.5789443701728749	-0.03177728358602026	0.7466394170354963	2.6502149420414844	1.32594169466736	1.4363258624287139	0.6928903275149831	-0.08372246727980685
0.21132657145737693	0.8313591118241611	0.9341602091733205	0.8041232033471861	0.4514451070367584	1.0255714654170067	0.38679000944854997	1.1842259436395497	0.6836102755184774	1.4381915747996845	1.2289882717643281	0.47117288645624056	0.5542855122218653	1.4787372548397406	0.8097209839400575	0.7510534575059944	2.1754346393039965	0.8300327806739964	0.09605203996907855	0.47273139738253456	0.7276989876489761	1.1966706205397144	1.0672243818298617	0.7332793724343221	0.7566263796935151	-0.7027970503314169	1.744882033859587	1.5896932807484219	0.6020490279023574	-0.11765150275178549	0.8019368294535335	2.7638497445664525	1.3100981593328371	1.4238403806876092	0.6772884716375052	-0.14979214995688442
0.2752631236500994	0.92555457159136	1.0137076722877147	0.7821269821999448	0.45278249537914617	0.9736252241427008	0.3855420932693122	1.1668951674255486	0.7001475114755795	1.462538657114951	1.2275009157262773	0.43202781818436764	0.5577357545772975	1.479371876033738	0.6770042127283793	0.6914834166318216	2.0317196829864885	0.7303432977531432	0.06581554603836805	0.4616777014920956	0.6955902621606938	1.2608627089203488	1.0418766776606723	0.7420897393443672	0.7339358430741696	-0.7741379760008812	1.8766023775375	1.722694983095303	0.6153273745241041	-0.2441117746833319	0.8359136917714837	2.8869255375130414	1.3402386583194967	1.3968765283320073	0.6517254117749823	-0.16066952082151456
0.37000796996038937	1.000141833885431	1.0638881752397056	0.7487063505126944	0.4152592780017564	0.9137799715849724	0.3392339871057873	1.207927866997617	0.7011561600135513	1.4878353500339705	1.1798318206870557	0.3232864885795513	0.5790578703882207	1.4485808832032228	0.5997221902521864	0.651299337126017	1.9534868740747318	0.6473121302321101	0.03662581006021204	0.4436094015731794	0.6754721934263532	1.3591037316586914	1.0244854416923705	0.7514072658076022	0.6566790814077603	-0.790380684282493	1.9860276603016391	1.9309161074881576	0.6209516980640607	-0.32693272125341644	0.8440039247225954	2.985041526586157	1.3464839928408463	1.3680643801510686	0.5919649464780626	-0.18512513147130677
0.4216365354780975	1.0760877871466121	1.1234435871241437	0.7340526530940352	0.4169804902954673	0.828032202721195	0.3428072934177426	1.2475144097741986	0.6738340140773017	1.4880230354886805	1.136162159436122	0.2711272603944216	0.58984624350975	1.4059048896226147	0.5546486462541887	0.6312038313501892	1.8619686723615927	0.6528905990046321	0.013386329683012867	0.34335789802598277	0.7124404741824081	1.4444548857032902	1.0366768138301223	0.7220824479124329	0.5731712886144849	-0.7306076108549531	2.108672353518673	2.0352254394153193	0.6040742913580182	-0.4502556985236617	0.8533994965652212	3.1544310099812143	1.3383513743266418	1.3411384674757751	0.5181342883029714	-0.18183679584986673
0.5185462219048054	1.19746776380654	1.1494273469806777	0.7532919807362979	0.43327990836898855	0.7190333099033704	0.3166723204323517	1.247576616436847	0.6878737509848759	1.5091653643531866	1.0902636840624969	0.26738881359218214	0.5984856418800713	1.327086519317718	0.5378040316826741	0.6195376933291401	1.8478531372694829	0.6265989539617292	0.001239575941912081	0.28663902827522136	0.7493117828024468	1.4714283131524577	1.0393004839961641	0.755275697919351	0.5262246943901586	-0.6838954505900945	2.2517416583878878	2.117420011878984	0.5686372697085132	-0.5666255471563966	0.8430708751116152	3.2454847556649886	1.3338514098149354	1.2844634308723009	0.4486011781328572	-0.16681464419857137
0.5771987342600972	1.3011554694116574	1.2156755523791447	0.7899598801563774	0.425222274228787	0.6782629227741	0.3374099562687218	1.2644589122353698	0.6790623813597798	1.4991966410566477	1.0553174769714517	0.22024636578089404	0.6151665875852632	1.2987336157722909	0.54142010074213	0.6442969805242736	1.8265617325561732	0.5746293561424112	0.03476672432155982	0.18782954509082006	0.8127816098916624	1.4908844691716432	1.0379278196455517	0.7209455785704231	0.4745952649118693	-0.6436732699875457	2.3039280341648736	2.11326209147417	0.5706987823254686	-0.6190543426921219	0.7900635994698036	3.3320163235530034	1.2714091889542662	1.2525269212273262	0.4325969057358459	-0.14653780611939685
0.5868119265860596	1.405018746179888	1.2244202573330478	0.8270684502514332	0.43840407652532515	0.6522223812214994	0.3179800409013296	1.2825853412868715	0.7083743361748869	1.480283684756507	1.1205062941782842	0.23170309096903127	0.6106044590095071	1.2228808674228515	0.5572370490402727	0.6201794027164873	1.8237272827526976	0.5274624617973256	0.05183378562610015	0.07475111497488673	0.8308940237482945	1.4307965583659603	1.0560501937374827	0.6443650773635219	0.4071064601612157	-0.6264064000363931	2.318645981020521	2.019920780122235	0.6424164804927386	-0.6610695896639596	0.7201022151784443	3.435554563382497	1.240453370452152	1.2541257620551562	0.43344911107397516	-0.11028630748644686
0.6067738548607982	1.5232260583021535	1.2295704823487648	0.8706041043177105	0.4465038106386422	0.6435748239983785	0.32498162812262116	1.2736471325308247	0.6797995138285753	1.4680432867335296	1.1488841594105448	0.2283025828607797	0.6286471470465557	1.1731869247995166	0.5711439555406657	0.608150322580527	1.8621674827150028	0.5176008944764979	0.053058183491609665	0.03848717254282748	0.8276579697254363	1.3512498462445568	1.028854466746069	0.5639916292081762	0.3483715102758878	-0.6766488592557178	2.324262977220809	1.9136071533957133	0.6832653561663423	-0.632333799868541	0.6270541789374441	3.529665572196534	1.2426903617843228	1.220906340994429	0.4483250050699912	-0.02818802077236603
0.633910796779958	1.6550161093375402	1.2215981975560193	0.9789320894499468	0.4472131200071138	0.6651873451878171	0.35255140569268695	1.3066942739519856	0.6924895241608667	1.4483859096272729	1.1750962566566527	0.2541538871809183	0.6339047349900809	1.1024683410089926	0.5928474572510091	0.6117079475404708	1.8081465340528546	0.5172670361712873	0.041208102034805016	0.00988052563593117	0.8279593132448844	1.2448229533768642	0.974552031203617	0.4245424994084793	0.3221260695460047	-0.6710548214159886	2.349302462021268	1.8088368059245084	0.7184248245785745	-0.6153690705538247	0.5722304553918601	3.5548911501648846	1.2305327272012168	1.1983447071598554	0.4461280278930368	0.05118663730497173
0.6945667584468947	1.7696005857157153	1.2277212176099936	1.06007665649922	0.44096758899543803	0.6792311949128005	0.34637940364390307	1.3503295818004055	0.7474872357101857	1.424863476356535	1.207339471640338	0.22978961369131765	0.6802283763562815	1.0316937791265723	0.5991268525489911	0.6486057421667841	1.7710874116553033	0.4955000816866417	-0.00018790387012223298	-0.014370167554823727	0.8423992984665867	1.1302379659934447	0.9434442404857724	0.3457226819200764	0.3013393920408853	-0.7243672658256344	2.3552520086848	1.751650053894478	0.740672303714238	-0.5930382894684003	0.4720507944482038	3.6134728121055355	1.214827359058678	1.1633883141249484	0.48407481438594024	0.10765061131313498
0.6957301047956225	1.8994402749575783	1.258381299995135	1.1550168242965675	0.4855126308173426	0.696030008813725	0.3406798056471557	1.4421827549790525	0.7802806548337756	1.3988500778410327	1.2360973896393364	0.23190323918362482	0.7093124765067935	0.9833396599636226	0.6172542781238182	0.6809298719698538	1.7338512919525222	0.4759997215868273	-0.03188186286671601	-0.037533366947931315	0.8393462402487911	1.0957512350590979	0.9145963312409627	0.3273873795550496	0.3147058609678044	-0.7371497395045703	2.37801571157305	1.6959598734771686	0.7760462252065743	-0.5523060468554688	0.38481241496967444	3.665317129442375	1.2082986606543356	1.124589392827591	0.5673341722209992	0.20278179136549584
0.6114321878585531	2.0401396862180907	1.2868463460281871	1.2188627848093754	0.5366843963539261	0.6927192061604103	0.24890578723036705	1.5018318351265343	0.7859561260566121	1.3582779283283115	1.2970150530891384	0.2600834037595028	0.7420112678334919	0.9409910165291027	0.6066333725004973	0.6967735579083766	1.7151051583468189	0.40093805531872606	-0.03741686813406446	-0.09604220724853132	0.8324721670586207	1.1268460345106985	0.9194591119106186	0.33392195639511046	0.3057667739404296	-0.781608660769163	2.3382212121901493	1.6978674972098946	0.7468295913214736	-0.5080807394051035	0.3173435395988007	3.634141770710754	1.1402193275568135	1.1611588940574595	0.5992324090045055	0.2675834327107996
0.5231142776426663	2.21584795190758	1.2856200154311495	1.271408803285718	0.5995142082851005	0.7013826905359138	0.20615617186275265	1.5175185781133846	0.7840140007849447	1.335366202133003	1.3721025577193586	0.30824419361740557	0.7637927793823928	0.8979091817822471	0.5483434327394858	0.7062293635952308	1.6860601498505194	0.3234667212066332	-0.03776442448549872	-0.12283377379827634	0.873472090437321	1.086183858814042	0.968658416994397	0.3421838367201019	0.30385956635565414	-0.8389296332619018	2.304557773656752	1.5803989804859546	0.7157541739574952	-0.45466511788533	0.23875589207910147	3.5823548559861997	1.1118475870197542	1.1386373751968377	0.67304620164904	0.3206120935795212
0.4837241025199662	2.3772123597220975	1.2823853924151025	1.3314925728478129	0.625743619213871	0.6922602780082328	0.12102660938369288	1.548343460566962	0.7875745637830016	1.3521013264340607	1.4274228786104413	0.33907053885959837	0.7889470831969514	0.8101799510880034	0.4601215737275468	0.7281445314069381	1.6321395412099982	0.21132723717389784	-0.05664286771574811	-0.10295577419520438	0.883939346215785	1.0909096810748546	1.0438653496186923	0.37028030513966564	0.2858761107475092	-0.9378016008829245	2.251941488737907	1.5189830538367342	0.6635263570158301	-0.37398327956345234	0.20630808640213866	3.5254189269397402	1.1152694106495786	1.0998512497444404	0.7274062000504531	0.3085797410123495
0.45379902147809686	2.505940586331667	1.2926113266192252	1.3584964618841209	0.6448458054082914	0.7060603345088856	0.035619535065477166	1.5694688432025505	0.7422190385911127	1.3299646536449898	1.472444923888809	0.34664700368641277	0.8159092630796703	0.7613086430325345	0.36943027822225377	0.7520769245612774	1.5474450841974432	0.08565010237241372	-0.09180875565045879	-0.1212709872193588	0.8936365598173899	1.1083256521409748	1.1422989737061304	0.39688919022008756	0.272815022982948	-1.0538802469968045	2.2141259352645513	1.5013567659535711	0.6633184946923248	-0.2683978375550845	0.23309341100190464	3.4003524113991306	1.06728291092289	1.089324747887582	0.7760832835240372	0.28238981042918254
0.407463071642749	2.580505308784732	1.2732853741870667	1.3780182659505964	0.6453513809782936	0.6742116712391055	-0.06904579637381435	1.6086501540053049	0.7242092206472611	1.3101429302079248	1.4662228917941083	0.33154436252891367	0.8482101943561572	0.6672636232743501	0.2615481002976699	0.7257807037717576	1.486351722085463	-0.011195636206163406	-0.14561820232693362	-0.1540123823970258	0.8911554286598612	1.1230387914718665	1.255100174070402	0.4722251352722219	0.28225723459055824	-1.122296385255527	2.236042728852035	1.4843264647926087	0.6570750202680264	-0.16269812648714227	0.26210851957533876	3.300684829715969	1.0658114252096915	1.0742576404464468	0.7786314667731464	0.2539748959008122
0.41476507376016747	2.6734013999616417	1.298679368532317	1.3743121603585167	0.6490366321963631	0.6107375363890111	-0.10247988292195243	1.6690676345476028	0.6826958722276573	1.2837668028084486	1.3896413713226816	0.3057121678373041	0.8306582003810361	0.6341927401141059	0.15088413608137266	0.6879564907320753	1.4049572676475348	-0.09767076460073183	-0.19164011512114465	-0.20144660196775988	0.8967073441245657	1.1634344535425634	1.4231408774261587	0.539595570519162	0.285925595081609	-1.2112517250592096	2.251935369621104	1.538702366276503	0.6107483386434736	-0.0755572254179991	0.2923983731600166	3.1678724056737124	1.0315881590660294	1.0294971349819342	0.7722010492090192	0.20559054725248468
0.39462206322133736	2.7144447643828418	1.3484082328724307	1.34772006083244	0.6141425205507709	0.610789115781927	-0.12184999399960461	1.699243790376412	0.6297283603774042	1.2596540841956956	1.3332239588584571	0.27146369043352403	0.7804302257220952	0.6157978523509973	0.04292754094388936	0.6404655397532164	1.2736639074234886	-0.20431894722935923	-0.2274902120300509	-0.28053352721340363	0.9566835675393535	1.2473154840375134	1.6037984610646685	0.5592771953036058	0.2880959700888676	-1.249917247974666	2.27834800776749	1.5855540791443086	0.5915907836448381	0.005403204574835341	0.273967472414943	3.02009512060893	0.9571515381442538	1.0026885602049298	0.7671267567140294	0.09658480773312017
0.4196509964887481	2.7651021696489715	1.413422837837049	1.3088874715322203	0.5985967295852777	0.5962046445078892	-0.16401869641187833	1.750297687079025	0.5515698793404866	1.1854838071311475	1.2915482426722655	0.21004282991629322	0.725324486847564	0.5979006828397478	-0.051994398426708145	0.5614585374590579	1.2327289179793652	-0.3118386821391172	-0.28651254965600925	-0.3268754701660498	1.0396536570124852	1.4060617131100268	1.7672535278284767	0.5872462003816507	0.2918287450198428	-1.313786216746089	2.303484751222539	1.5917298847106371	0.5799136740133343	0.05001668969485592	0.277404184965257	2.9114922482975896	0.9404331372952603	1.0062118961148374	0.7199691211312234	0.038782370284256906
0.42577414976852745	2.7378764376808276	1.4469835851097368	1.2600265965122552	0.5748193413763879	0.5836314622975316	-0.16407715510509893	1.7816403659436033	0.420006038742589	1.1119830711835315	1.2380358363444497	0.18904034239292508	0.6509554253019363	0.5760120319932909	-0.14954473350732841	0.4978669196990584	1.1794028707092306	-0.40139477637719156	-0.31876532474706554	-0.3562611189521852	1.0608436327987023	1.5123457599647985	1.8661310572052607	0.6248505346808735	0.32428018888739235	-1.3900223421616988	2.335018795945735	1.5434957546099775	0.5446486267501993	0.07582207640437202	0.2713918501197236	2.7950217739465595	0.9631777297397143	1.0073475273550927	0.6502202685823624	-0.011902261500246685
0.4604763062764083	2.6792693014834343	1.4735848267303964	1.2179127342368459	0.5550673120255214	0.5742575624515075	-0.14838575540006843	1.75730808173736	0.29539575833530435	1.0552573305403044	1.1926226386274184	0.21101842674119836	0.6042333934054575	0.5037783889764456	-0.2362185119951437	0.4420030476244932	1.1303820959198363	-0.4756267137045784	-0.3698015897645158	-0.38162202433767956	1.0842639677132886	1.5354015032447734	1.9765655539680438	0.6339516800763739	0.3278556899539791	-1.453628066178276	2.3412538229432482	1.4460757805398825	0.48937372558939973	0.12882678752551868	0.20619629126465214	2.7139629711137325	1.030729031439666	1.0534158961330307	0.5904211117741659	-0.08379045084771108
0.5170425794324647	2.6289384576933004	1.5001960643766705	1.1994334470526067	0.542686536896028	0.6016335267238315	-0.10232788035219675	1.7360837608859399	0.22572590183067653	0.9952738371857907	1.1466957480936633	0.17576669383964244	0.5649067841223055	0.42982585346387425	-0.2660026092993598	0.4066154487014268	1.0913417255176132	-0.5222730318995749	-0.4270825110570792	-0.35180293244912864	1.135663370646356	1.4863636573923389	2.048844966816477	0.6272485391724135	0.2870332479651666	-1.4714059406535416	2.309995773922986	1.3132469687349697	0.4595969452021357	0.19227864179174992	0.18461995720433372	2.6604017416434687	1.143279295781047	0.9758620072657544	0.5523320471694407	-0.09770417476144225
0.5535558884214524	2.530784992971459	1.5790692501268546	1.1673595161278878	0.5450629300213478	0.5890285607274091	-0.07711527490789272	1.6875690809082158	0.19309236303707622	0.9133048891158193	1.0695175092595075	0.13247735060176835	0.5608528554506859	0.39490465098345223	-0.26848368930221456	0.36586987348169353	1.041129958297603	-0.529584650186712	-0.47848405098505625	-0.3223347800103961	1.128814843879115	1.4450586746375365	2.022081869445295	0.6167021741130766	0.24765660631095532	-1.4869805030551402	2.2643613424400746	1.2569834910508557	0.41954282605263993	0.23728604415033194	0.16246042730137114	2.6639687399708167	1.2400761798190783	0.9607718673036902	0.4754609430721171	-0.10390324162172582
0.550125550449587	2.417255629623062	1.6206613496163764	1.1702821036699584	0.5754613659663983	0.6297875263456022	-0.057046998584435946	1.6495525158080124	0.15182584740763228	0.810368655610605	0.9987659804703639	0.09763496605870334	0.5153334218659789	0.3817692700285038	-0.32015900193951613	0.3038681699522271	1.0206107354898573	-0.51859245653991	-0.5360557383755521	-0.34595354305045695	1.1095267732121805	1.3838914828453368	1.932170870839542	0.5546432370514729	0.2102868906559892	-1.5089504339403415	2.2269155248320796	1.1611633566969775	0.3843607969735883	0.26299492063188873	0.09843444699411603	2.5752438182674173	1.3122813920593646	0.953495510066831	0.4444045194836471	-0.08395967081564559
0.5291711330443352	2.2610048373124125	1.6775705409016495	1.2021850767323978	0.6025914156057455	0.6709645041580958	0.0030165626861881735	1.6346632029918815	0.1906509623489491	0.7289034436315133	0.947339868477713	0.02789337097194729	0.5083889073095573	0.3883746848722562	-0.3602369741219308	0.23582766419430218	1.0268392955901067	-0.5170668454881168	-0.5840389593647183	-0.3423688191303386	1.1020646109390744	1.3131595601046167	1.8367851194593556	0.4296776222025729	0.15996433158401144	-1.5049347535993345	2.1442996814040143	1.020597829120319	0.3320227242787422	0.26148442279098716	0.04209224719113761	2.555157496176885	1.4304633088325311	0.9407585259930258	0.42413394991769116	-0.04728031907599608
0.5152792537788502	2.1656976930640908	1.778569020620986	1.2404568124462845	0.6403562191681466	0.75219187316007	0.07741195287366032	1.5862308727866172	0.23080168157014755	0.64660239927769	0.9020301197030294	-0.002143947765980045	0.5013706560238299	0.4011571604652501	-0.415592749488625	0.16053623847626358	1.0047644908321687	-0.5622315005245884	-0.652758028331282	-0.3145310106092443	1.1201791102179868	1.2804531137387145	1.7598500421792096	0.2943902070050153	0.128436366617323	-1.5294056138146712	2.115513943853167	0.9873145737565286	0.24484046215319868	0.21891194380664197	-0.03806435648840104	2.492606615804609	1.4908856816333116	0.938267174979192	0.4305534668925831	0.02156708351141711
0.4553077105053383	2.0659260629849734	1.8730937106602223	1.2858738414830615	0.6760957133096014	0.844939832015203	0.11639238892608698	1.538255317218518	0.27457803788862695	0.5872388514018173	0.8797615138987039	-0.05557668182708364	0.5560811872484847	0.39309753214723786	-0.4782807465319873	0.10497292010395139	1.0337035502373095	-0.569320829881965	-0.73718182856917	-0.2731787450810998	1.1972886417289872	1.2791337720915945	1.6167896935620203	0.14265940752575362	0.06868263686982772	-1.5009944844437044	2.0547541794296027	0.9811885762070108	0.159617289752157	0.19847943462196382	-0.11460195908101718	2.381919167628163	1.5467693799044588	0.9627961699764616	0.431536690120662	0.040116991175466396
0.4408389407482384	2.035444921303	1.963831724450585	1.347131723557076	0.7533044327549994	0.9052114607889064	0.12382601230384087	1.5249620496326375	0.34139174729962446	0.5146026355020623	0.8590619577178034	-0.08404047352113042	0.6216792913671876	0.4003759010087851	-0.518210339904192	0.04849655226383999	1.1143407802884255	-0.5895934952939971	-0.8091014599265158	-0.2520613971313952	1.2431376932640608	1.1878439273246206	1.4919164057701026	0.02620813948178453	0.03116015879200127	-1.5232220354925774	2.0047084531074773	1.0048340191699363	0.0652664010938031	0.12476326236407323	-0.13656262876222594	2.3331407812160423	1.5660916982851714	0.9614756387765249	0.401628337920337	0.04947212128050824
0.3805114999101454	1.983146278401399	2.0448336092919583	1.393102152976381	0.8213710678598558	0.9578246528285101	0.164894814153983	1.473254686750007	0.41955583817268155	0.5125808838940724	0.8256603809719463	-0.09169739994175105	0.6977214870439704	0.4194632134303494	-0.5725310579001791	-0.0008695171177057704	1.1701859230083511	-0.5732643641831154	-0.8693437430621092	-0.26573069795020593	1.2990593344111236	1.070445667075613	1.4038285048232688	-0.06689974332684023	-0.031129474277190823	-1.5115499672145236	1.9681685001371505	1.0395771700404666	0.02199003569402421	0.09908151083588541	-0.19170044947858078	2.2789632198976815	1.5669173573064725	0.9420445084115684	0.3995840123966089	0.0305327860046611
0.32415335591372796	1.97300468104158	2.1374458778851286	1.4465956599864458	0.9081917374171724	1.036311463617799	0.1772024871455333	1.4245510170067122	0.49914791283517557	0.4867701953942915	0.7878011759807058	-0.11609637249368054	0.73510494784189	0.4420254267521222	-0.6078994329851525	-0.06773306051936245	1.1993798834622207	-0.5345570143815017	-0.8901589610978021	-0.3049115629983855	1.3491125972625058	0.9785090473056897	1.3329425272948683	-0.15275827634190026	-0.12145396771328587	-1.444291661464983	1.8997863107722774	1.1446864606775429	0.01851848140085429	0.06111607282095601	-0.23000143808642232	2.1941004837150415	1.5207611207334675	0.9359287343126382	0.43017231830312747	-0.009387608439626332
0.23855191054734975	1.9785358160412525	2.2074157853659715	1.4957709670419377	0.958948517504475	1.0812950912944168	0.20119093466143667	1.3634261578434348	0.5621201186542254	0.46551165714202486	0.7348697708801714	-0.15056813082027412	0.7689612466746696	0.5162754979922721	-0.6357723747646231	-0.1345262931702451	1.2174797276118547	-0.4942687544524502	-0.8828093936505482	-0.2959886136141683	1.374676224925275	0.8989702710738927	1.254287613746641	-0.21328904036339758	-0.19577067608775703	-1.422468594904894	1.852978103243465	1.2271508200902923	0.05543102769574406	-0.01932346310018343	-0.22350470013661666	2.1495693165858385	1.4220660672162289	0.9096836885476994	0.4572309538900157	-0.0718149975710671
0.19018414514405108	1.9974138202792637	2.270333496775448	1.5419677875268216	1.0075758659158942	1.075736706520674	0.2686215172658077	1.264314948244669	0.5876371988353795	0.432928295248177	0.6589582710048708	-0.18778413238063402	0.7925203969279145	0.6155033589110209	-0.6723521304533163	-0.16597401431929953	1.2292662523883124	-0.4286557031323864	-0.9028277308490964	-0.3128510449295361	1.3782568949798892	0.8617774017836479	1.2019323082233666	-0.27930935703183823	-0.20525485836188384	-1.4245996900054558	1.849834271658684	1.2868822877872503	0.10469851315318776	-0.06264432845113153	-0.23811710220050908	2.1009665247646954	1.3422075459238398	0.9432683030236022	0.4857900636458058	-0.1428179226321299
0.1460383341676635	2.0423648299709685	2.2700381596550057	1.5922578143764126	1.0191495995964694	1.0864893477171902	0.31040433249853516	1.1996922973073016	0.5876164424416616	0.38829192904701315	0.6212051788772409	-0.19583884080563624	0.8150546596918151	0.651393834221776	-0.6963367475468192	-0.19050850517040901	1.2672178400713903	-0.36260523673098594	-0.9255595517921872	-0.3563394376368977	1.3705006881653148	0.8349316098923218	1.1819357992333672	-0.2860038835748022	-0.19704515831949532	-1.4218478066937823	1.8677198617007522	1.3412638616349937	0.13235440517753233	-0.15987601488082753	-0.28773145278314305	2.07788378631292	1.2697074769108943	0.9720659918997354	0.5332507207279888	-0.22405902522916105
0.14020675961549292	2.0849336269390055	2.2635952667813513	1.63541605683501	1.0118681837105836	1.0749723341695945	0.36524755738300574	1.1671682842967992	0.6121628414558398	0.3418689042879947	0.5919997221061959	-0.20672630021759192	0.8597401786112793	0.7216323450285379	-0.6815470605304137	-0.23445965645008332	1.3590800647158214	-0.3261687911214167	-0.9227300342016884	-0.3359765796116744	1.345588233609449	0.749852127801927	1.200506232808528	-0.31990995005323447	-0.15688423939471036	-1.4491298514660151	1.850457656683112	1.4124089801355755	0.15461855132267138	-0.21865970622035627	-0.31968612335250607	2.0641125552102353	1.1727293273446295	1.0506151415880487	0.54274527036388	-0.25187021611647203
0.11770967964347016	2.140922503258886	2.209872535843253	1.6106416073868985	1.017385535544409	1.0475620172156606	0.3549372479949494	1.1303249960985957	0.4934685259467133	0.29978904737122003	0.5547447832545942	-0.17418360860251172	0.8668698307110658	0.7616603314794478	-0.6803544614137588	-0.22338917922608545	1.3820959466952296	-0.2620619870714436	-0.9360780153848701	-0.3373343027642072	1.2729185661323876	0.6896926617249568	1.2261205175338332	-0.2606212965840184	-0.07139123407519644	-1.408096306226695	1.8296045891793127	1.5200693581359568	0.13775976350402125	-0.2585323786479768	-0.40918342110193623	2.075873202415049	1.1185136677691034	1.1053295348474308	0.5737898074736452	-0.27583294589896007
0.11531273098562918	2.1711538431596287	2.149089884632176	1.5730471815687994	1.0229464909218184	1.0014466651249383	0.3188197429661852	1.1171413307278584	0.3633797356634672	0.2803476057842292	0.5735409676936668	-0.17765703503015	0.8590537374046484	0.7941580476552768	-0.6359152355638086	-0.1770667731192474	1.4338352505177727	-0.19184035570624874	-0.9360759709357442	-0.35797576008008675	1.2223022392654284	0.5936882372074466	1.213326787282864	-0.1689502891895532	-0.014806457100245207	-1.3644376740150173	1.7507357633912377	1.5175440683726218	0.11317033505811827	-0.32886766644724374	-0.46510839686273464	2.0994482830723866	1.1216184473434265	1.1348457104181038	0.5633755779762728	-0.3395778861344533
0.12320481720224614	2.1853424068544403	2.05090119684025	1.5252600337220046	1.0304985494920176	0.9532737788136647	0.2629576772506346	1.1333180252386197	0.2063102140714522	0.23430145925304924	0.602826342102577	-0.18070783693631962	0.8505814402554158	0.8183740485180706	-0.5781863610888949	-0.13064038632464475	1.4537985522119077	-0.1377506969473314	-0.9369307778314611	-0.3497857779283679	1.1167830000351444	0.49856291086112237	1.217282173316945	-0.08612876374430048	0.11632135655381684	-1.3405016360370392	1.7147381701015791	1.4574883434929071	0.10435801185312879	-0.4337634817418226	-0.5031754697610132	2.1400212530715246	1.1455196312438232	1.130407471593511	0.5925912033112326	-0.33195264225183624
0.1234465900612248	2.169390144970659	1.9336791675478036	1.523578404613482	1.0125850109313976	0.8758461488430915	0.21215787023238283	1.1577723529925361	0.05448706733592534	0.22677211201281736	0.6255282790988842	-0.20017853686759457	0.807488952976998	0.8066940979524236	-0.5485964572735783	-0.09264435757708527	1.5213978117509954	-0.09754377704173053	-0.9397550252864347	-0.36502324599909186	1.0442332443391782	0.44355132410721565	1.1780576812055337	0.013669046414552499	0.23106046218579754	-1.2557825160999216	1.625750443275169	1.3970973275171963	0.0643159588580223	-0.4419526315887025	-0.5357706996985263	2.1001787887163172	1.2223057154821562	1.1511265037537544	0.6178597364452842	-0.2879835307581391
0.14303085131886867	2.1601812000871203	1.7814201597452584	1.5113034437717403	0.9744322861881469	0.8228888205043242	0.16360595695472688	1.145072714701649	-0.0833886803948913	0.18257413235560832	0.6459516754422722	-0.22992921117758583	0.7681867457769262	0.8072271067404786	-0.5309178636780478	-0.07093368511798134	1.5861520265774913	-0.08622422015129264	-0.9409377618219752	-0.39238319097292945	0.9535027772069122	0.4057288742415032	1.1572594127958735	0.10263991885630172	0.3341036880654984	-1.2037742130093916	1.5168825296791673	1.3269865218274621	0.023232826148188786	-0.4568377020059655	-0.5661478733164746	2.041570664171403	1.2630334787617228	1.178135973296641	0.6558088543497653	-0.25447132654062304
0.16581819065774156	2.1019250287368907	1.6472316944305903	1.5323489621911184	0.9059852477547832	0.7691210811766603	0.11979038394636102	1.1805044448576862	-0.18125171087355407	0.17536044676614762	0.6963517337621067	-0.23519944557191835	0.7379239189176549	0.7673435072592105	-0.5257968963275318	-0.03206471373933215	1.7099772223347287	-0.09131157121654795	-0.9882309585149865	-0.4229074499501695	0.8925672595433631	0.3353963912776553	1.1554458104372614	0.19603966789596539	0.42471705636244017	-1.1893099865692787	1.4425033116578674	1.2150331745404959	-0.05803240679721337	-0.414126762302321	-0.5731806415435087	1.9711330437285006	1.3044608416708194	1.2197927825867292	0.6794686514900918	-0.21660669607360455
0.22623171978532067	2.041188587480664	1.5292204334793618	1.5087567771965893	0.8757616018766852	0.7395858342719779	0.08582543465296621	1.1800133084449624	-0.23047656444464587	0.18789355630139207	0.7206877200606359	-0.2703883178533131	0.7083480637450817	0.6759167410579668	-0.5397125759592143	-0.03772413500128981	1.829030346380178	-0.14957439808909015	-1.0143968633712601	-0.4851684128863042	0.8199674537126793	0.2829633073218048	1.1655618660016933	0.2791948100218652	0.4930325752108683	-1.152290107928446	1.3394278717040466	1.116685419314851	-0.16221815553508348	-0.4008852385125494	-0.5532856961530211	1.9281632850560435	1.3862666706880213	1.2775986519885987	0.6567048976662171	-0.13471309901506068
0.2447416915454291	2.006488324772549	1.3851795218267302	1.5153202547974447	0.8600925181327822	0.7408241930364767	0.04359842305819599	1.2700992199599728	-0.2511258102923668	0.20554863106957694	0.7359661520743106	-0.2799672705959893	0.6869919972098736	0.5241699909391915	-0.561005821143479	-0.06429318130965841	1.9647611038339392	-0.18623701752506197	-1.0131638333872182	-0.5355596111943475	0.7711868198076155	0.24981840305513084	1.18579160330548	0.41223405220676723	0.5447663641842799	-1.0914938324838357	1.2459563326205263	1.0568249713884044	-0.2485016792766382	-0.3622912138320684	-0.5573483085038557	1.85232507760264	1.4327230600446006	1.2919880275013953	0.654118642962102	-0.07299658153931034
0.25940176861249803	1.9580227859349755	1.2670583045937363	1.5316273988977385	0.8674765527031368	0.7457111390332914	-0.012703204186942282	1.28987205201625	-0.2816567825006952	0.250254528410698	0.7564867815437684	-0.2894582184704392	0.6131422756497881	0.3916199539041861	-0.6083415471657074	-0.09203176278231187	2.0321191733831525	-0.2746702855812023	-1.0418668541767584	-0.6047121401031288	0.6891744605165351	0.21651213569978628	1.2308082286040825	0.5427097189616606	0.54058608579922	-1.0143796458904277	1.1741954493771483	1.0187435955410242	-0.28523573647574996	-0.33518537257482695	-0.5308393486225281	1.720732746084487	1.4550029889540468	1.3018964900466552	0.6533632284077928	0.012539309064869691
0.24247535960267047	1.9237174141421263	1.1580116611599405	1.536434249526782	0.8749109568841831	0.7640661495593614	-0.06286524829202664	1.3267132074145909	-0.32201012900327064	0.3205724399593866	0.8107211105336354	-0.35889174622990827	0.562516440940636	0.25701180930571466	-0.6553443700641087	-0.09692578715309623	2.0686990319506964	-0.31160132709456373	-1.0976228117797362	-0.6994321324551775	0.6283724098789008	0.23724081161741242	1.2733056320400178	0.7069994537396692	0.5553398283977142	-0.9243504952481949	1.1127726374614857	1.0096454347419423	-0.2926718526674878	-0.3316667259980005	-0.566302117462835	1.655129309596155	1.51495697190286	1.285597526611161	0.654335228617376	0.06517336965901836
0.24332370857032815	1.886698387475381	1.075286824994385	1.5669155239634012	0.8672186903678046	0.7730504335809641	-0.09613977201144791	1.3353259272138824	-0.2855919142578204	0.3732278373941462	0.8574343018266113	-0.4471726982996279	0.48896368212202806	0.17846103861838272	-0.6661676702569339	-0.12844926566037915	2.1094221232125028	-0.33779918830445727	-1.1545093815519798	-0.6934918694681365	0.6239560068456106	0.2712336656885666	1.2877384885064604	0.7977164644556453	0.5115021424248256	-0.9461264124575741	1.0920323029172718	0.9768324416523051	-0.28349467088072094	-0.3320583165447196	-0.5618385978059635	1.5727809570783613	1.5225645960360623	1.2788643529928805	0.6373766958206801	0.11074452870940843
0.22119835849198774	1.872795565072066	0.9847455511627178	1.615188993358478	0.8720026757056637	0.830046317569975	-0.10718746829199628	1.3506868257773337	-0.2199820195841046	0.41966632432274953	0.879694027893396	-0.4933792771979533	0.43684454602441625	0.10062306983187093	-0.7105522222361829	-0.16382201019947906	2.0942171821712994	-0.2999371070301275	-1.2332060437368704	-0.7237563615102045	0.5936980936307525	0.317028377988381	1.2942291197224756	0.8484243894381176	0.4867977867859599	-0.8872102642441069	1.075910430618691	0.9682058640888203	-0.27996348291486284	-0.2697834597080365	-0.5516648578712241	1.5320474893752771	1.5241786509090804	1.3010345619301087	0.6587790540971183	0.14291849117177227
0.22791852251494737	1.8299459074867663	0.9536211079512811	1.6596757693953321	0.9018132155975662	0.902758200802175	-0.07478906744988173	1.2953495560180341	-0.13224221891187712	0.5092447992481903	0.8564357753401703	-0.4962240974239781	0.36137261641960244	0.0060072560736008414	-0.7714314760144566	-0.18751920894101742	2.1147370282089923	-0.2864571226959156	-1.3128131672659102	-0.791698717277041	0.5463543156765502	0.38519747131301874	1.315156761598817	0.9177724118584567	0.4242346421724862	-0.8686697368692174	1.0861732485772477	1.0102413437605282	-0.30564325064380427	-0.18016122488492362	-0.5042825858032787	1.5593947252962672	1.5249463677491049	1.3094855777343533	0.6316030232565428	0.17372169799868145
0.23559258436623728	1.8093286084309532	0.952762812842795	1.6490582147497475	0.911068443615855	1.073854310531734	-0.02663873997782955	1.239875431600907	-0.030835230550131654	0.5734454291758778	0.835465831151158	-0.46979196097354814	0.33872217852104025	-0.07835647438263946	-0.7557504530337524	-0.23014188314796674	2.1221459858307417	-0.23100265118529695	-1.3858999064810322	-0.8458479569609141	0.43814409967182105	0.43855905435285747	1.3824487679610666	0.9519093724128105	0.3276043342762163	-0.876010731064109	1.112516222932325	1.0630047398390654	-0.323032264830839	-0.12240699259619481	-0.47768630588868055	1.6296122985652388	1.5289166014989133	1.3385751398340384	0.6190036038519173	0.2082625231566571
0.26554735102517035	1.7982011148759411	0.9658576063984163	1.6364813991539002	0.9567018073320555	1.260174088154636	-0.008938962712610502	1.1710091013820674	0.05383458729448195	0.6386471616494267	0.8081255632505165	-0.43002080092486744	0.31596829700942314	-0.18075494659553953	-0.6963715920146014	-0.27915253663581097	2.12584921818172	-0.18573085798360794	-1.4400905747712172	-0.8585620687525107	0.2871453457344651	0.46750785698996944	1.4168039513838606	1.0222463599770386	0.2779756675371339	-0.8539642779631753	1.140566960414729	1.127400444692057	-0.3944978348718702	-0.04560426002359099	-0.4486578124926284	1.7333524807847485	1.5607265798872565	1.3251945247587134	0.6004200833866464	0.24758732242996045
0.2883488734921959	1.8205905423762185	0.9602625582428324	1.591507369918288	1.038647149645557	1.4407112819043122	0.0016547542208320248	1.0864933521739668	0.08545835558288264	0.6834407751978784	0.7847230149622562	-0.38495979396836366	0.29723916776574333	-0.2709859720772787	-0.6329938435931751	-0.3126333278037281	2.1146323255777286	-0.08525988561206893	-1.4980236753350016	-0.9013613766049146	0.208032922530277	0.5178412368207044	1.406394728422454	1.0837777185297692	0.21287414457501405	-0.7770403275423808	1.1645408951639948	1.1723919252615391	-0.4191339562933704	0.011522791111392938	-0.4067492955029655	1.86732948902503	1.607934170173532	1.2994128805190241	0.618663440981939	0.2811039603584267
0.29582437154934527	1.828465288403347	0.9209809037647727	1.5896976388693653	1.1083955283193285	1.6063627333770487	-0.013130510820824049	1.0061794556722619	0.08544848227127622	0.6950923465740839	0.7765163615272301	-0.3573685076821572	0.24658044329244078	-0.34663032372590885	-0.5443562961048549	-0.31778923496383965	2.100676960582253	0.07882691878580039	-1.583259394469162	-0.9538026711095021	0.18905552764749278	0.578046863322221	1.3845098415839259	1.104499636909088	0.15997466220173542	-0.7144559876194557	1.2231324388044826	1.2355712577352187	-0.432091047891781	0.11080404376598615	-0.40203082684384517	1.9300055070920858	1.6374785403439192	1.2579754559907852	0.6553367311043079	0.31718845587891636
0.2981602997721097	1.800221714008663	0.902281066027953	1.5745359590288661	1.1409376798597124	1.7630343838027627	-0.04242848285364677	0.926004546628247	0.03927414539639299	0.7311585864785217	0.7850733206082329	-0.34468776049823635	0.2101428284538903	-0.3591656621277567	-0.46173425642765953	-0.34032145388550994	2.1086935674032965	0.276871847541394	-1.6534011274342628	-0.991295200542203	0.14372467748119963	0.6600735409457306	1.332331386028867	1.140114909414054	0.12713403087954947	-0.6787961629003771	1.2535750449053906	1.2741614290791163	-0.5059356592607192	0.1994870666916871	-0.38060873692988684	2.0243910726006797	1.6653402873143992	1.2527210341953787	0.6881285136176076	0.3580547086592579
0.30306436371111867	1.7476710508375433	0.9247530403400255	1.5335014138294807	1.1528861784795383	1.9155351049018816	-0.002149421567973625	0.9054544275110604	-0.011264139110156867	0.7030169516022273	0.7900659530404373	-0.348977369218051	0.17857178470151755	-0.3914697062747754	-0.3635619554438546	-0.35363147706550324	2.1203305169922353	0.48951982961917456	-1.6958093173854127	-1.0013452813484682	0.14024097956260145	0.7362878407564383	1.282015196246493	1.1419414459574766	0.12705921289989372	-0.6762735684783109	1.257355364661833	1.2559522863845825	-0.5756467572205816	0.3264984440762521	-0.321706594195328	2.156357095124805	1.682607227953747	1.2110443273663762	0.7150842074624728	0.36879020077347935
0.3164693988567505	1.7063508190780001	0.9713118014657895	1.463644397865346	1.176853843531205	2.0561579581849942	0.0565372256704435	0.8828757787471113	-0.01581192107213058	0.6718723494505733	0.7440049784698187	-0.299026610628928	0.14419985924366396	-0.4467436911281282	-0.3029579947293536	-0.37116905792232346	2.1330232181130753	0.6440442644391957	-1.7295397612429384	-0.9938675209455884	0.16277188187480393	0.8481501566806122	1.2345434423622959	1.191920070377647	0.10094622014208128	-0.6450423663076041	1.2531521197939612	1.1659069525543646	-0.6420430848471375	0.4346169056359498	-0.21343931352783319	2.2595084987501144	1.6836371519321283	1.1979914778597174	0.7943397999535027	0.363704734313535
0.3100483998857602	1.6531665556518245	1.0294046130568362	1.3996600406743822	1.1987623688263864	2.157906369992517	0.17935422057191894	0.8534466953144957	0.005927315937592259	0.6691718183224402	0.7374805913118603	-0.2395046437255332	0.1497136160115192	-0.5055459386062479	-0.2701334227266784	-0.38771080087803844	2.1561176270659312	0.7555562769626644	-1.7621346408210925	-1.061200067106267	0.1433446092706848	0.9452986719497609	1.2154299963008355	1.2698165247313002	0.07362226184151786	-0.5721789471344787	1.2450278154831502	1.1493277985784212	-0.6930177676491379	0.5118479097644233	-0.11461406915862402	2.3509172795908673	1.712206066504437	1.1922423047189088	0.8521973745619867	0.3763829307757942
0.32937340675437604	1.6169772436047958	1.1100884425377329	1.2830043580181028	1.2104086497820619	2.2203773763172916	0.2823322736500171	0.8467242286375644	0.024589557824525494	0.6996147880617974	0.7230097270288156	-0.2048543612376811	0.12430913779738792	-0.5419434963301049	-0.19609892692224956	-0.4218384014384647	2.2338979710354447	0.8639115074565897	-1.733430665955294	-1.0598285933449674	0.19653486858662955	0.9754702629104439	1.2351078192742855	1.3360054784666997	0.05623803337683372	-0.5930625819775113	1.239051321170615	1.1683014671347192	-0.7350376433269258	0.5390070512582628	-0.02888109342739783	2.418835476419565	1.7009327292490546	1.147793250120737	0.8705580282019639	0.4315929774320428
0.32107099934189376	1.593751889717595	1.169542076706818	1.2141749525285945	1.194202039595703	2.244267601186692	0.36002447498321416	0.8583023696675524	0.09691717517752836	0.7098830301150753	0.7076571048079889	-0.18352902156916354	0.0952409520488845	-0.5638967653652509	-0.14142363874997183	-0.4205079437812113	2.2469471596865374	0.9128187140944741	-1.676168962484515	-1.0574700650152695	0.29816740204272135	0.9708760441522767	1.2581647822444428	1.4089975872972855	0.052115050083117474	-0.5765221175606365	1.202092679400493	1.1741724414218828	-0.7417875920467889	0.5467349089249669	0.041488655428313495	2.4138253764193887	1.6852489273365314	1.1435292267252832	0.9056036892160465	0.4586622606870108
0.295069697195535	1.5473193735471562	1.2045508845992756	1.10722730074106	1.2078984388850535	2.1477552029471854	0.4526475648035843	0.8626950783393985	0.18834067475108643	0.7092888549190766	0.7115193466512745	-0.17735208558962295	0.04987976066814815	-0.6113314200305042	-0.10175470811873191	-0.38452319862269746	2.181767902035509	0.9543415820361958	-1.6333006351833887	-1.058143904630074	0.47285149593088416	0.9328862792806888	1.2469870334144493	1.5308309328843115	0.11483781286847923	-0.5678267079230449	1.1833844800118896	1.1716105532561811	-0.7193740765429604	0.5075679292557255	0.11419564926214103	2.392088729225681	1.6315799307433683	1.1305296655149635	0.9143919947598764	0.4809172728018252
0.25148956214431556	1.4991378012104484	1.2219785008941888	0.9977530128636014	1.2000734822748385	2.0091073770041583	0.5648748994959377	0.8883408117941443	0.23468016520193125	0.7077202713001791	0.691850727998838	-0.20049334285336293	-0.03152025185600935	-0.6025567628571459	-0.10468532883624401	-0.30352313411715864	2.1413358591594163	1.0096503699227226	-1.6020008259881346	-1.0587447464479058	0.683931787108164	0.8727010215624966	1.2174370654032005	1.5782106483937761	0.17550860005887475	-0.5874750020017234	1.182694160675273	1.1445217523261668	-0.6962589623246432	0.46097437595872803	0.1485767969604074	2.3508028761845843	1.591869151021698	1.1394918753253849	0.9363656728839228	0.48080421317259325
0.2153318208797192	1.4809532964112693	1.2604845546574868	0.9160210401894396	1.1833447572433244	1.8474226024768883	0.6732882405285877	0.8760327792557419	0.2886636183771384	0.6940114533983831	0.6647302336023263	-0.2654725167796987	-0.05788590690344388	-0.5638501027579949	-0.13186431744943977	-0.2596185265739127	2.0913789929881355	1.0091210527551884	-1.5458819695788364	-1.004732414999141	0.847113317326999	0.8141996273540266	1.2284723847285912	1.5954977728335247	0.2550194620003686	-0.6449809193850079	1.1455118181158277	1.1201265471882083	-0.6881894047138222	0.3644706769810317	0.1735012487927587	2.291689660313919	1.5268671688027924	1.1042521183038247	0.8700195899383788	0.5066180172768137
0.20329925076302297	1.5041764318101818	1.3474527036966006	0.8114896704929911	1.1388315535260884	1.701489086543433	0.7706304370154199	0.8554435588077476	0.3679951161509292	0.705189435052082	0.6306272907868246	-0.325749816894953	-0.10302413751204202	-0.4708148791010157	-0.206821080454277	-0.22593536918175983	1.9949260565467823	1.0104510228401282	-1.4973718804202174	-0.9284294499613734	0.958460842609632	0.7713497914224456	1.2635705754003985	1.6571160050268101	0.3492289699124978	-0.7098997424029407	1.1330952404946573	1.1318334514324562	-0.6481117109349533	0.28849176544841265	0.1685501391690864	2.2449164619541144	1.4947923837264045	1.0745024185626206	0.8203525866289946	0.552024242279854
0.19434441945550684	1.5641603618391147	1.425835175462049	0.7065324899466534	1.1191445535979807	1.5615215534769615	0.8298596586725022	0.8499412906297861	0.45779041688321415	0.7464345293039708	0.6212433617486651	-0.40193286042203946	-0.16335781049435635	-0.37274574643079306	-0.23342801838328037	-0.18387161592885148	1.897151249385735	0.9437115335982827	-1.453009106240127	-0.8675620813310753	1.0786312421352382	0.7380871714599382	1.3125443671018882	1.6605150274673277	0.454454470590748	-0.7705230304212068	1.1182457914653818	1.1738762352439145	-0.5796784275970392	0.18200893264141527	0.1563967202318846	2.2062977064875846	1.4663697782803868	1.016383690751464	0.770548754262294	0.5477601207734447
0.2070554708422152	1.6651264260124983	1.476065204177314	0.6179366289757678	1.0983779900735553	1.4426240009347908	0.8446512530014887	0.8215596489072986	0.5958112910749729	0.85554882339868	0.5916281494888087	-0.4727092418936447	-0.16671437006996556	-0.25334891815608945	-0.29677427870509876	-0.148847454266829	1.8472884909366012	0.8850180295120185	-1.3594761493404683	-0.8277752927183457	1.1782586420691916	0.7378226418063802	1.3866077094954754	1.6307429198278922	0.5775334609541417	-0.8068409461955817	1.1031198054266853	1.2989251280674932	-0.4902935726397274	0.08539257904338232	0.12134505665770408	2.1300269703506185	1.4518273827409627	1.0302774192097102	0.7024214480697064	0.5947188096657178
0.1994077962060934	1.760808051083837	1.523617206757366	0.5081019321118092	1.0660376928685555	1.3131869247853891	0.847669376157026	0.7388397171832131	0.6683778874475392	0.9817449250307373	0.5667422410443901	-0.5113393559651559	-0.15106096425445295	-0.10489483591010015	-0.3150576260593342	-0.11166148459156888	1.7520764053217044	0.8131887186534584	-1.2517346344721563	-0.7626081685120814	1.2109106200613924	0.6429179993235368	1.4653011977011996	1.5584063784697257	0.641862555121493	-0.8123049240443244	1.143411836075897	1.5059126920415387	-0.43681263740156206	0.0052712716506604085	0.1012506136729564	2.0462417730447346	1.4410080965244891	1.0363546778153092	0.6408838394960032	0.6714722578292638
0.21867673024247702	1.8928498118003811	1.5538774481179076	0.44480806767086356	1.0297433812242578	1.2466978636042354	0.8192090130389182	0.6919123142585288	0.6789097938167725	1.088405693725274	0.5394477037920827	-0.5790163065548345	-0.14241344953910756	-0.008476405901268708	-0.3604117280123576	-0.07636608187832078	1.6487797808214317	0.7428666262891509	-1.1438077107842102	-0.7416378922909214	1.231262256091084	0.5466920312211714	1.5077778301677143	1.4563072198698308	0.7309192600259714	-0.8383282755829203	1.2093346111867738	1.6283097159139772	-0.3772370140693185	-0.03367778721159464	0.09393548942593166	1.976767735812682	1.461612165567555	1.0301851611675439	0.5886690869768996	0.7114299693407159
0.22801219712879442	2.045464501806978	1.5279722933718913	0.4159880238556033	0.9739079159872885	1.1878172665832438	0.7794396587310067	0.5979216609068227	0.6722335278265603	1.147703114083426	0.5107417322576969	-0.5912745800827743	-0.12542450710704525	0.08339891518416964	-0.4461736678343615	-0.010275808191339442	1.5212027407772721	0.6318302100968322	-1.052180589359887	-0.7220600146704876	1.2091583439906937	0.5004423279172375	1.5331730108384378	1.3842079384543555	0.7891592585376928	-0.852162547811489	1.282433404016794	1.7171920830590384	-0.2848620722629207	-0.10642608118535864	0.06716839367982666	1.9226649126955155	1.4858063362573755	1.0381684888384775	0.5731644497220677	0.7309034928908857
0.2386492134032827	2.163850579715492	1.4724707242391273	0.4178569147097294	0.9328893859312514	1.144526994405708	0.7156728364268228	0.5375777027153317	0.5793065921674827	1.218267496505152	0.48236675294013703	-0.633455564865963	-0.10056382400954256	0.1748843366904009	-0.47939047423536574	-0.0060546874142312765	1.4189525193596817	0.5631761952283783	-0.9876358311867562	-0.7061852357760735	1.1571963983976197	0.44454344257288475	1.5315754265618071	1.2836560796961018	0.8329417182435972	-0.8796797838220931	1.4051837696740235	1.7938462324110591	-0.23484849604785932	-0.12160513386528168	0.03196057384176865	1.8930871260663806	1.528409502311495	1.0027340430358413	0.5739973713101852	0.7736101790866794
0.25636394046625977	2.247678821863981	1.4272982301202408	0.45858844059191384	0.8816995775490474	1.1546071390447779	0.6482150927075281	0.48198168286163334	0.5048203098678086	1.2505834309376258	0.4512943757498678	-0.6507517902246149	-0.06835641636885825	0.27857259281719104	-0.5711650717398651	-0.02282182088932931	1.3569461253738901	0.4659766882492972	-0.939044909052912	-0.6911934851054777	1.0626115495365007	0.4280408262680873	1.5315920433373442	1.1584777339324317	0.8403464349464344	-0.8769453297991203	1.4901069908385645	1.8186476720449314	-0.1966132989743504	-0.15221312118066993	0.04619501400982668	1.891929889402729	1.611377519084834	0.909472940981197	0.5876248440112443	0.773901326105746
0.2563669090279662	2.287278394107342	1.405190202013514	0.4952054718960236	0.8352415054309248	1.1594507664108231	0.5673915886004611	0.42448210950865606	0.47429775241369043	1.3299383971305998	0.4384540532727164	-0.6706308327444586	0.009946123044388156	0.3033628254650615	-0.6329970177151132	-0.03405124002176745	1.265313872580269	0.3753675442150782	-0.8749150123137343	-0.7121260966156696	0.9604868564223488	0.43520528127263675	1.515965746313582	1.0856834633925208	0.801913836199188	-0.8584809080035793	1.5496590951953007	1.8928738165588057	-0.15619459691414664	-0.2008109829849639	0.0862838324959384	1.8661322944029668	1.6778326761956943	0.8162213014539009	0.5685911006879882	0.8335716785884347
0.2540164678368595	2.2637788350677437	1.3687605953893278	0.5317560904959782	0.7607858235131836	1.2012058968325872	0.5048054026495572	0.3995752727172987	0.46053233649336117	1.4693070030464608	0.4372064501482618	-0.6571837894565223	0.05241184812370632	0.3470884082687231	-0.6675889428377977	-0.05201910286747944	1.177768761785591	0.3021621301239498	-0.7978095221675725	-0.7797422042432111	0.8736316252417351	0.4367984111111897	1.5242272510368284	1.02099472252552	0.7830086707240669	-0.8357841549477169	1.6345904947948013	1.953928032883144	-0.15190997773550893	-0.20319845371648854	0.11110694209989606	1.8679800328300478	1.734778838883424	0.7351020423260214	0.6000239852405093	0.8346527651084721
0.27105502251115154	2.2233105028107967	1.2839970243631176	0.5782428406088799	0.6948350879499954	1.2449905554764054	0.4520620060516687	0.3918069639301366	0.38485575916150216	1.5997099817618106	0.4309943633596065	-0.626889999388337	0.12984305280778724	0.3648614524457676	-0.7047791474800598	-0.05113724760601002	1.1321209074747387	0.16074788603898824	-0.7091361208897677	-0.8756482164939803	0.8439565875541136	0.42656045219436417	1.5037049397923359	0.9162633656198841	0.7441451299208747	-0.7885979319180646	1.667799890154314	1.9620687297459871	-0.18329632671657486	-0.22031505309287835	0.1721602170409295	1.8517137971844246	1.7648742398802277	0.6456251770621099	0.6074370679820718	0.8362372995069114
0.27465192977876585	2.126133616633338	1.1906191510807995	0.6163675152951877	0.6354327776693434	1.2653034673722572	0.40532146503641664	0.34377904812541926	0.2996272016373448	1.7140877345281147	0.4037392965406677	-0.5400297023631146	0.2172556112875487	0.3162672967909374	-0.8113730470142612	-0.05152593731979631	1.0795614330406351	0.04452962474073763	-0.6128763686101462	-0.9569755344044426	0.7848145330512912	0.41528884365626073	1.490356921385953	0.8423638287623298	0.6833149417041249	-0.7391059737038518	1.7620151078613602	1.9490898950381546	-0.15871723435145288	-0.24232134376240078	0.24389706618394977	1.8192248370732897	1.7614849976371425	0.5827598305628097	0.6001411138700004	0.858186533356523
0.26985836230327387	2.007775935374911	1.0876882578641678	0.6656494031650926	0.5766062596995687	1.2952361375289998	0.3944763557873624	0.2886954038164053	0.17223702302924487	1.7851417523200293	0.42714313239087165	-0.47652453454681964	0.2656929504805051	0.28032430551157755	-0.9161705555282357	-0.06113870433056181	1.0322688748970272	-0.03931008689400624	-0.5479953212718762	-1.001215128847233	0.7349301894045822	0.38914074872619364	1.4726392844696028	0.8158929194639644	0.5799819108028599	-0.6883570929606303	1.8255794106104442	1.8409167508865607	-0.16598424060103473	-0.2976079341664005	0.30748070997230303	1.830445784917406	1.7322933308741022	0.48747365168677464	0.6263727804089672	0.866093539570028
0.29642435085423213	1.8727059381452302	0.9806503612141817	0.7388598950162788	0.5331331508538543	1.3110398821847473	0.36445260886163855	0.2273570276891402	0.07347366994847412	1.813743362429888	0.47484907834088713	-0.45700304323445373	0.3000288032938066	0.21204198563357957	-0.9892308945790445	-0.07055242259617774	1.0096256844265192	-0.09757382428919967	-0.5032237026987725	-1.0638263735953755	0.7348050640677875	0.4166934961166532	1.4717485066095648	0.777036311126546	0.5054936466537983	-0.6965201524034048	1.8526546961528312	1.685481393442819	-0.1284341970368472	-0.3428447471535727	0.3488506471947153	1.8705372044020905	1.6762576452793945	0.38204126346611156	0.6015329541803162	0.8681452393122596
0.32877144840835176	1.7476271247694417	0.931016913482211	0.7825788513136376	0.493093821065368	1.2680919783017939	0.32060106357299395	0.1424382977959558	-0.020633406939375053	1.7893131344857214	0.4949874351092217	-0.41349273234458755	0.36646294399802065	0.16900091754060445	-1.0405714310062077	-0.12069285101389013	1.0525475309448469	-0.12309759523011796	-0.4349109339218651	-1.0408939452885202	0.7158131233646006	0.45448750904460755	1.4820556550926716	0.7798885406529862	0.4238350965518117	-0.6653461544081243	1.834298640168777	1.5537659967281805	-0.11258475824226018	-0.38304880104104755	0.39211931711137654	1.8998799273339206	1.5912096475181072	0.32333584616351013	0.5676303855025264	0.9257053153415452
0.3273739155250065	1.5642495450682938	0.8904484978886232	0.8410873350107506	0.464535680195126	1.2214752886156652	0.32468121124049437	0.10774700465876316	-0.12463752504049423	1.7747587595742342	0.5415843018404156	-0.4242746362031683	0.41702512109913903	0.10680359878897996	-1.0406795637727062	-0.17759405423543953	1.1181287719123307	-0.1208558884644022	-0.390853963898834	-1.0493942129163127	0.6531887264676624	0.4967381853108802	1.4664845495019432	0.7927976716271444	0.3822776007277885	-0.6187287650325868	1.7887418155614885	1.4582897785714932	-0.14515554856861224	-0.360217454760359	0.39684161000553053	1.9113940877215854	1.5138707034186587	0.29124130783327173	0.5201012370047076	0.9642833742375696
0.3511415399073775	1.4049748334227161	0.8471161812124939	0.8641219271956112	0.42437719244701844	1.164920499102991	0.3319608884090761	0.0452838135819235	-0.1749768174394859	1.703999398221579	0.6046466438997123	-0.42197041731053175	0.44679964105678416	0.08519027497059897	-1.0653799529568104	-0.2156237529199893	1.2260834170439074	-0.10849523997529702	-0.3354275851246415	-1.07350680216685	0.5781389665425338	0.5509870669411655	1.470504028813095	0.8358048689004656	0.3477466858873188	-0.5821414243970131	1.6959991868484376	1.284907318331949	-0.12554323136465045	-0.31413233704990945	0.4244315536563931	1.9340523912581307	1.443646997757176	0.299952079290217	0.4729783245730478	0.9889880338209555
0.3978116178547927	1.2645524004249629	0.8072888346088165	0.9565444493301245	0.4277049697862238	1.1258400422787411	0.28144689605887335	-0.06952112984768552	-0.31404633830089473	1.6728246497015515	0.6559554989581401	-0.4503701414605099	0.4389724076689608	0.03570618934612295	-1.0240602257980638	-0.2666780725539256	1.3175748198692823	-0.11550963028345591	-0.3009031998934929	-1.0781718456539555	0.55734782776735	0.5817022002074969	1.4941704713716994	0.8279351391090597	0.29898611621516447	-0.5762892108784345	1.658339141314634	1.1811556263932983	-0.12380219428731845	-0.24902261394339034	0.42714421104032035	1.9390883224338347	1.3757849649013323	0.35861079175871274	0.45695842675802084	1.0726093741416323
0.4634867576869096	1.1589998779347082	0.7625879711530364	1.0573055692992455	0.44521968628009834	1.0908751576006028	0.2511839319741904	-0.16550909102594802	-0.4274800860680991	1.5816440411666046	0.76437998024361	-0.42929523850271584	0.4041318561199649	0.0634104771745789	-0.992547472324546	-0.3264484495531913	1.382452434225481	-0.0956462751536122	-0.2954735973366446	-1.0150607363845308	0.5612063803407631	0.5905110376709757	1.5573812789708028	0.8168851770458259	0.2500955293045212	-0.5499770539428779	1.6087577029800273	1.0168140749297694	-0.12159086870305631	-0.1503927400377039	0.41665114748026416	1.945759481825683	1.3217878340236247	0.44323451292518357	0.4673503838341583	1.0642806481215743
0.5131940041001837	1.096935019202549	0.7294411502137693	1.1862041034636235	0.4376702589582188	1.0203828504903334	0.20763270389385582	-0.3085762393857586	-0.5496350758329733	1.421633925086629	0.7921313799923813	-0.3986444001120136	0.3499083055967689	0.12527113638004966	-0.9551276931116867	-0.3958139217977644	1.4371757630390176	-0.024050058093600148	-0.3103481005339678	-0.9352735464411495	0.5153435650186425	0.6171716588048115	1.546725771657687	0.8046717652266964	0.21569227659178053	-0.5467369144536187	1.5643843390977357	0.880635538013081	-0.07660172409486271	-0.06550920489092957	0.3628613696132999	1.944519011374219	1.3356178751464067	0.5515199906967172	0.500081901838419	1.114834027282914
0.5295867316832343	1.0336762455023834	0.7232372532252735	1.352798580740179	0.44092999973372854	0.9359800243709483	0.16272606142347587	-0.37919981895777033	-0.5911790427382294	1.282150082246503	0.8242610675316101	-0.38542305159470497	0.30378438997577434	0.20562403655192735	-0.8812139607503676	-0.42517905831473507	1.5445919374955277	0.026816957497381562	-0.34355268027372277	-0.8454873322997051	0.46470429850660444	0.5850660915469661	1.5275927415393438	0.7970100941542654	0.2137753028596352	-0.5654738164438357	1.5452182061890645	0.7733300324195173	-0.026915125454299704	0.008917690409362128	0.3149143855053734	1.977685551920758	1.300963639289759	0.6784649454028567	0.5185714527759004	1.1520161618443232
0.5651530694878736	1.0011222814733887	0.7158029363565339	1.489320871303967	0.400941189912981	0.8889743233064094	0.10142838879716225	-0.42881342406451867	-0.5721095267475319	1.0952834418000739	0.8423167262584836	-0.40270921925413106	0.23107075513666722	0.3457235102739121	-0.8162908654983531	-0.448605907268086	1.6310594837101255	0.10578695119081036	-0.42654904613178024	-0.7599840142921733	0.4562625091175082	0.5680330271543715	1.5276372507595322	0.7802610022614803	0.20398128307824948	-0.5644715629041166	1.4711133481837073	0.661116844246106	-0.0017526370593853452	0.11516518308483326	0.25481787043252896	2.0066296711128864	1.3270441726303293	0.8134725620186856	0.533206020871451	1.1708395555788211
0.602070762549314	0.949529029107844	0.7304498400712807	1.582344960150598	0.3796191022075929	0.8032541574771223	0.013297348689875754	-0.40095810995248116	-0.5188157468273763	0.918389900735915	0.8009229417392065	-0.38156843836640775	0.19362151481044604	0.4965517998499007	-0.7474481650189757	-0.4708112307132697	1.7035729113891436	0.10976047203791946	-0.5287618708089331	-0.7104982636787627	0.4551608847981431	0.5271301294729774	1.504436077915964	0.7406732682852781	0.21204543835602788	-0.5852887997955311	1.4369599919774074	0.5887116062313241	0.019527141564107394	0.2308245597442104	0.2162510974898421	2.0197415758108734	1.3569390895850622	0.9730399476389142	0.5410804254782411	1.152309156242953
0.6145631298903161	0.9191167493023304	0.7515051049348299	1.6514041106473982	0.33778932070532547	0.7203947338756554	-0.1022212652514017	-0.44011027249045115	-0.471942256074365	0.7574097523187724	0.7425628646945368	-0.34444144744419675	0.156516556047674	0.5967142515203078	-0.7307078864173835	-0.48751102431438714	1.7962509440354981	0.13994186984407903	-0.6135381340761581	-0.6963860139019106	0.5223599682794171	0.471744233259287	1.4862822506417668	0.7196204270382002	0.23869965285158906	-0.6204294678052625	1.3863802962251546	0.5620578445270702	0.07150924369268583	0.3736139942493945	0.15191599151736093	2.0315098001605087	1.3941256171557026	1.1091810841805803	0.5544573954460316	1.1272788627588253
0.6212598752598143	0.8346247798278339	0.7376169904372198	1.680418035584891	0.3011183270694298	0.6984452189240803	-0.18271599527562393	-0.42046677104804286	-0.4033307624755814	0.6287217129784544	0.6717643620938035	-0.35547574926484976	0.08782893601906341	0.6822676381208472	-0.6920655083325196	-0.4399052489474685	1.7887665755900422	0.12849362575235962	-0.7011758083402487	-0.7002140638119368	0.6465849240049691	0.4195842761707351	1.4389570804560574	0.6788963274410978	0.24937081094850116	-0.6523035538032755	1.3500609256480869	0.5000383317421652	0.09005316122836471	0.47479090721184997	0.08740688285084383	2.0471577522692175	1.3788339316183555	1.2084495859252609	0.5775264029718575	1.0922219388672034
0.6352652195505224	0.7906920562603271	0.7654690983541537	1.6809565295598083	0.25589919701727615	0.6597601201613535	-0.30586767990093783	-0.44960668236600104	-0.32693433097023783	0.528415020766172	0.6072488953846752	-0.36470519695942816	0.030455235714307693	0.7300280852809362	-0.6977565014090538	-0.39387200818184254	1.758047571453431	0.08552521205058525	-0.7931159122096737	-0.7193530578717039	0.7432043108423733	0.40306889631015236	1.4453931136953078	0.6117476024852195	0.24934279809437582	-0.7171154540373753	1.3741766003240954	0.41109893014415844	0.17801313896984858	0.544039874460695	0.11376351070332857	2.0702767691719566	1.3863870122989363	1.2911173342310502	0.6181983739768379	1.0697367358693701
0.6318401590216911	0.7735283533510644	0.8166432971252334	1.6585577888245688	0.2068410004881344	0.6115225782751313	-0.4142528481294289	-0.43612809816986725	-0.24518388307255146	0.42518014372136487	0.5261719189859418	-0.35628639982245136	-0.03102146266826016	0.6995570802605102	-0.6865955394406921	-0.36423850246121303	1.6739339647524059	0.05061152452183763	-0.8667641934514266	-0.6740669225312867	0.8603113032421188	0.4227208042729701	1.4096415276711343	0.5375345174880168	0.2465536339399506	-0.7680093936813817	1.4082317564732203	0.39265032045086556	0.2431111826054037	0.6066276476084511	0.10330167839604791	2.080692300963111	1.347665835895225	1.334917191635144	0.6510383522239284	1.0889459880783514
0.5870683113654379	0.7702205651287549	0.8945691322659977	1.562992343810498	0.1379381922565342	0.5349561025360561	-0.5004190681342212	-0.3839072044759587	-0.12560181099426995	0.3033881833927442	0.4532836145537151	-0.37670614425267546	-0.054522260114140464	0.7073079772325644	-0.7087298003786273	-0.3183485569862488	1.5808944587362146	0.05935772891139016	-0.9134977562703257	-0.6352662917081229	0.9162683965679406	0.45469251952611495	1.3734329803196927	0.5052521266518536	0.2511915276307969	-0.8158473054539078	1.4386270100240897	0.33332846735704746	0.31401555605930126	0.7281981451507279	0.07977179760599737	2.0508818615463875	1.3184890539257497	1.367063553137473	0.6371237314640161	1.0780586709221562
0.5548999871940826	0.8024607018045276	0.9582451785278103	1.458808013916224	0.0827753868578687	0.46097372415978655	-0.5837301316730168	-0.3128186745339764	-0.03899149473046931	0.22282872391374017	0.3683209538045896	-0.4138261450739248	-0.049915359020734185	0.6758158588010492	-0.7119682147386076	-0.2640119136418787	1.58389032509622	0.02792648701354159	-0.9500461461362966	-0.6588551621204298	0.9405171654832232	0.5311612307311325	1.3063290995947727	0.5025840838440006	0.2812260660895672	-0.8751679659319171	1.4712605129428473	0.3366920151647834	0.3943070047172109	0.7954413200326826	0.07843624725771717	2.0529798351812003	1.2554009790741576	1.3761898696595143	0.6340690242475627	1.0345342680262886
0.5215406100980735	0.837227195261993	1.0116902925726925	1.3227854886170811	0.05312377060555049	0.4190017991021705	-0.6516991023957702	-0.2120267297770962	0.05337189922932848	0.14734635047734057	0.3268330884660696	-0.4575680847769612	-0.027337066411276967	0.5814291901450416	-0.7023623194000705	-0.19250840039841352	1.580739274479164	-0.016652701958609406	-0.9629388966474035	-0.6864723630487081	0.9673411181008589	0.5753383441994397	1.2541144432072941	0.4974932885075073	0.30295466366098994	-0.9362092513456652	1.5361731630797375	0.299664300328229	0.4402586469422206	0.9365106644971052	0.14414935258735398	2.0646108098848632	1.1457629065081072	1.3728578316317677	0.6057841777813253	0.995482304545828
0.5021605199177938	0.8601447028403957	1.0586316288606297	1.1389453225510764	0.030480149708364095	0.44608742780733684	-0.7229179378968029	-0.18060104945121178	0.10297035666767185	0.06398643924599945	0.32063369970209726	-0.49768120659931975	-0.0178469902055973	0.5052697792052143	-0.7070450351777499	-0.1769994332452664	1.5525942100277672	-0.01597035628426839	-0.9614809772594922	-0.7184072551296035	0.9407097542307733	0.6686818649318114	1.2301548332517152	0.5009372808325478	0.30532094499170126	-0.9926121655678106	1.586698769369701	0.27588049830956063	0.4615957778226557	1.091082419009587	0.18664922378773302	2.0270802931420207	1.0240638856819362	1.3766563421875537	0.6045513509015706	0.9329532356432605
0.48553855340296936	0.8612505305124385	1.085443241384004	0.9790761039804707	0.03437620150610443	0.45981736857074385	-0.7350953172757737	-0.15625035207282362	0.1169057506230422	0.018059030507670208	0.3172032794954115	-0.5093476348163155	0.0020002212655877566	0.4078405187173921	-0.6925192002114334	-0.16732130694504876	1.5451322778604382	-0.04395557345724085	-0.9340986251731987	-0.7918818395146549	0.8994005627279608	0.7428328334447678	1.14580689371325	0.49134905902546766	0.31725802913814327	-1.0494871635319298	1.6201325645099562	0.2517584990797186	0.4809576462758577	1.218281000120466	0.2740199919094053	2.011989375982919	0.8753948951459508	1.3445669861745237	0.6067656338490335	0.9385940243997247
0.45825978020228036	0.873787434113801	1.0559317932149839	0.8623655936936998	0.05240355283333063	0.4731055096708029	-0.7240390839328649	-0.18900506293509323	0.08671097589458374	-0.03227961851761581	0.35909832519885576	-0.5308902207881104	-0.009582386612176544	0.3284532406307244	-0.64926138052183	-0.15441037154761858	1.5282907349758037	-0.018408128927407834	-0.8612740752004463	-0.8594255471977792	0.8144793521697405	0.8079845031436834	1.0164865413682367	0.47842970762300874	0.29930981646612265	-1.0525076384320353	1.6523576263844357	0.2451127575944175	0.4595547345747522	1.3235590576463252	0.3208413761724041	2.0291969570673922	0.744334226385903	1.248792645813241	0.629023979806851	0.961827652584998
0.43222912227904703	0.9123255928206456	1.0145868681770325	0.7773903593837539	0.06348445370362321	0.517758908343554	-0.670834845445623	-0.17337205465588396	0.04555575941415709	-0.06788199333450572	0.4052030324768615	-0.5542255916469092	-0.027028815053974885	0.2739378806140685	-0.6262953173899152	-0.1748750087650103	1.511662959963331	-0.022852086477313977	-0.8051986974092292	-0.9314551817425141	0.6585275117753582	0.879441237135152	0.8651268848634548	0.4427837008300829	0.31157338594404443	-1.015455760033784	1.702974336909588	0.23812761449191977	0.41825565952731336	1.3897712468827308	0.40798039565103206	2.023963503502818	0.6624511411269981	1.15307934163242	0.6304701990520869	0.9847299126033671
0.4049295691464132	0.965505862967903	0.9404733354599009	0.7074737643717023	0.09490084444504815	0.5237500915721355	-0.6634581358169385	-0.16828165975354287	-0.003187321429231832	-0.10099636892029391	0.4808734030792471	-0.5397812269037405	-0.05163757316768382	0.26631816708345807	-0.6062758721450884	-0.21343753420243358	1.53722909888993	0.029260706204184646	-0.759426798027037	-0.9763072761279599	0.49822996416297477	0.9213619126586107	0.7545063989059106	0.4199053450824121	0.3316473885677985	-1.0241915139611577	1.7626282533675437	0.27451293800777343	0.43740415223562545	1.4419247567866738	0.4735437184418477	1.9884312290962047	0.5945356021814951	1.0995969323258463	0.6478687919844959	0.968500981682402
0.390278727604653	1.0212276332979067	0.8074545459952727	0.6951829654718753	0.14205815200950409	0.5538030464850155	-0.6414087128198883	-0.17251971081315592	-0.059128495220575526	-0.16168387722266947	0.5132189126394001	-0.5504599890567609	-0.04850386826819959	0.2581672701373544	-0.5831824391440207	-0.2623347001967745	1.5800281691085034	0.04618088791830959	-0.6913863044415214	-1.0203343937726825	0.389402723841176	0.9017392352225109	0.6045503258233651	0.3577797416270653	0.34358259294693677	-1.0251596380371444	1.7947868010307384	0.3429857515066367	0.37480084939261815	1.4923445251415952	0.48437650154740053	1.961647629425234	0.545873997558236	1.038955951535276	0.6324448922566416	0.9579583929421076
0.3671678150397802	1.040853095046892	0.700934716091023	0.6523306770294769	0.21138222309709062	0.5967438783496439	-0.5700953915247575	-0.22043418536297815	-0.1078770176050203	-0.1822230356038399	0.5574720614441275	-0.5786636383603316	-0.01737116019514604	0.3009829655646953	-0.5539370313380776	-0.2985407756763873	1.6484351346601902	0.08764244733489249	-0.6552204991553451	-1.1246077112430004	0.29104362560231006	0.8282937011631801	0.5338952621293023	0.3245189637903044	0.3308474395475772	-0.9999836901824753	1.819569306460485	0.3870903618735335	0.34465599616228093	1.4853418949480468	0.46821337217733044	1.9356022273482398	0.5460942324451377	1.0259173054165236	0.6139121543999221	0.913553891033095
0.36675023735974344	1.0686519956491272	0.5393175654171756	0.6226581683707572	0.2950651290331473	0.6460746716613872	-0.48738232104645185	-0.2715537249057969	-0.17170421855016751	-0.17410481309366135	0.5963234439094667	-0.5495225612004178	-0.004752100362578048	0.3519878299161862	-0.49841728498323273	-0.3264676612231214	1.6987142107145838	0.09104804485408317	-0.6102765108048108	-1.1804573033787094	0.21396532328995152	0.7599031303861014	0.4853891139679252	0.2737585496082029	0.3153536195978022	-0.942742572996534	1.8503931100032307	0.46472699572561876	0.300210569961702	1.381649193011861	0.4333255133370951	1.9076176502230566	0.5673575968367259	0.9938553964909342	0.614556268853683	0.8821281542411779
0.3835717571892774	1.0513290629614804	0.4003969361398959	0.6061953920585085	0.3684346692337722	0.6787226644098667	-0.41402837272789095	-0.3247954595559946	-0.2652417904829202	-0.1521195042477283	0.5927822045782739	-0.5329444052779937	-0.03198323363923923	0.3746214153051272	-0.48109376780353585	-0.41253490765334033	1.7071078716541634	0.10277618360858976	-0.5659324092600716	-1.2744581388922804	0.18237743201607765	0.6792446662632066	0.4403232317989815	0.1752583688282209	0.30226958570822615	-0.888990438323716	1.8843141810053834	0.5298630303118952	0.2573697014787295	1.296668791510824	0.410923399458492	1.8925097189296742	0.6239964816952688	1.0057928321923755	0.6195675016259661	0.9336955378758776
0.43718431144744396	1.0331954946533943	0.23715054233835894	0.6050189690534087	0.4402715862256129	0.6766071084093348	-0.3317555764469592	-0.4009831881241941	-0.34666132536637995	-0.12460574042756603	0.629800898012608	-0.5070855576834357	-0.06500673181491685	0.37900912417775656	-0.4548518285854198	-0.47756917823269196	1.7625273483196093	0.08573362765022699	-0.5228336043941314	-1.3611573712583191	0.16610801009932002	0.5543242407856257	0.4111661318379293	0.13496761539106095	0.26208240243700587	-0.8476662197676497	1.896803553169836	0.6223183650528102	0.2667873223046712	1.1412574692403519	0.33973908854059565	1.8581552887245234	0.6535413978461623	1.017462003004217	0.6441018261301582	0.9805211415444596
0.47402119366243156	1.0182331311176775	0.11978198039769347	0.5932637294295008	0.4682757365567697	0.6094682173961371	-0.20894597235895723	-0.4651574178905237	-0.420090826734001	-0.07846103472107602	0.6094843249118332	-0.5222671517798576	-0.11186520318461461	0.3462455120654206	-0.400938835917794	-0.5326043737403869	1.7593314251462977	0.05916396969134843	-0.5074252728138866	-1.429546209291797	0.1829582221210339	0.4236623314423963	0.3709354346221242	0.13677027993409605	0.20844750972092432	-0.8408335913997771	1.9375838893400221	0.659296163087495	0.28958436914443003	1.001535409932424	0.32803833155688683	1.8050922048639244	0.7685435923957005	0.9789625044789378	0.6491621673590623	1.0644366585866853
0.5088628725705142	1.0017065026161303	0.018044885258370426	0.565723880507569	0.5101211551919081	0.5206928288350754	-0.1343498889424996	-0.5283619346528176	-0.49352801357713394	-0.06883850842907999	0.586092965092874	-0.5594329151325846	-0.1604176035040918	0.30563298047446014	-0.3318240772453268	-0.6057212661895899	1.7524216747128918	-0.014822490729443477	-0.5016998157523929	-1.4449928061862796	0.1862486013942843	0.25172752679134114	0.3800681331485259	0.11991226747685071	0.1639511003489315	-0.8105207946966505	1.9746041341418166	0.6845324088362851	0.304486323305261	0.8729340473162545	0.29505487802619934	1.7613524992126366	0.8503030813173943	0.9816809817408225	0.6995294622203114	1.1313422435682512
0.5063923695503921	0.9957818477269539	-0.03503387444772289	0.49837784890536885	0.538541381060935	0.45803781907053215	-0.0313224126026221	-0.5815357751740671	-0.528714663969852	-0.023303342841824292	0.5213698457213584	-0.6001500017934545	-0.25416032757474144	0.2159770690412023	-0.3026656920169176	-0.6822872475665558	1.7541262086206555	-0.10158771164048504	-0.5578276677378459	-1.430859452214234	0.22293368180472672	0.07377413023605363	0.4321335352843059	0.13133352309963037	0.15036119298952066	-0.8481927787167391	2.0258728324438193	0.6698409709270667	0.3557858575290303	0.7500786104621606	0.2722853826353558	1.6728365230179523	0.9117742075992815	0.9829202593252597	0.7177856549804023	1.1717389663589615
0.5100582134176332	0.9402136411562465	-0.06610674725428264	0.4280953481690114	0.5544813706139835	0.36827501758042874	0.0459883868727592	-0.6200697219741877	-0.5504547424549957	-0.0007144745271568997	0.4435004081170425	-0.6644262431208967	-0.39716555258248587	0.16117676836764455	-0.23803925313741345	-0.749692728409919	1.7274868677236117	-0.18359134221004317	-0.6194809842280588	-1.404458307297043	0.2735315526845087	-0.058982576207217675	0.43688682920686056	0.1536299714617046	0.11835954826888366	-0.8929184049013426	2.0983395675780954	0.6099731333868939	0.32708152822417824	0.6518300113113001	0.2433556819776756	1.6293948632101667	0.9685735834277767	1.0184613584956428	0.7535055465813025	1.1483727923848308
0.507750321610985	0.8832173049350136	-0.06751362424851862	0.3905337020070718	0.534541507722351	0.3018283683610285	0.09855869988875866	-0.6443559080811865	-0.5413139632517592	0.05762803530118923	0.34767924911376535	-0.7161507775454858	-0.5423019282111887	0.05876363232849715	-0.19482760755657547	-0.8367181766837334	1.7324845486765732	-0.31907079965855745	-0.6885365922368776	-1.3792301251787704	0.30502664266692614	-0.13255634101611052	0.4406574129587185	0.10414813285999927	0.12299430901422385	-0.8889763303213847	2.116783468190886	0.5267757180762	0.31210644201416293	0.5546012391818457	0.21372550893631628	1.6170698909239856	1.0422374098908156	0.9899810065745326	0.7749377295643505	1.094143923006067
0.5202050871703723	0.8124750821719594	-0.08631760694130261	0.29732167130999093	0.5269073542045766	0.23069776626341976	0.10798469171670655	-0.6274639554388435	-0.5341382535500024	0.1529405926070686	0.28915711685897943	-0.7197081857616598	-0.6996115482241965	-0.003502746351716346	-0.15716515735612838	-0.9013195954657659	1.743720761408952	-0.3631107771170384	-0.7551594193661648	-1.3390036160117968	0.33230135931036553	-0.1756556482507205	0.4709909806277917	0.12167521835563219	0.13401568720563745	-0.9102572835074081	2.124066805804749	0.426274951103656	0.3671976765328952	0.46512519420588216	0.2225141746790884	1.5714754322463949	1.0603953565933648	0.9623215081076465	0.8285609275006935	1.0002261757456086
0.5366116680413863	0.7559539860748081	-0.10180817521795386	0.256531078787651	0.49423036998243824	0.18021423900164873	0.06916358924321916	-0.5872409496367015	-0.5483779979454761	0.24821123673627438	0.2127006674908123	-0.6912681805262824	-0.8522890162926107	-0.0942278575939175	-0.1471304771242192	-0.9580536868676937	1.7156193230539152	-0.45574140283855397	-0.821935989069733	-1.2782515731393693	0.3418569206036071	-0.20827387397716093	0.46170066011629646	0.10528514090782023	0.14337952115930236	-0.9255950575645004	2.1334212291061894	0.38247901834483417	0.38664712600167206	0.4347000777467943	0.21675615146329844	1.5490076824215886	1.0268756341059186	0.9671826496081879	0.8970333570134231	0.9937420656083324
0.5489463717717583	0.695060608957087	-0.12095711166741477	0.22726155554216798	0.4398990766420642	0.13914938592414683	0.035679765460780756	-0.516883555336386	-0.5530117786954764	0.3415084606932367	0.14802039285293014	-0.672055963465111	-1.0188035264273065	-0.22120381528260613	-0.16294185678738318	-0.9975924523223091	1.696645710517195	-0.5078673070462212	-0.9065697951218524	-1.2779976651592373	0.38661169893285185	-0.2114443941398795	0.44008847414838836	0.019293961334031152	0.18758981158216753	-0.958724524536904	2.0930513562307094	0.29408813433101	0.3909519927450538	0.4101679256646206	0.2364152690267059	1.5505913401308564	1.0164165346421126	0.9653643600392835	0.993121307050672	0.9240602460095995
0.5197264890552592	0.6416040482784408	-0.15328866584482032	0.23473473393345304	0.38419893274725136	0.10787023168568415	-0.02902837636390811	-0.475744571237849	-0.5525572641615775	0.42861760768669654	0.09939002182625034	-0.6321223715739331	-1.1487467407465806	-0.309027843658561	-0.20126312712978428	-1.0044481416882298	1.6782454695326288	-0.5091292914399186	-0.9721360100537974	-1.2121269880661831	0.42313630609885483	-0.23545105539198188	0.4153464514475229	-0.05401490777081178	0.20914322888514714	-0.9821520092014904	2.0586673328559555	0.254181422878519	0.4206713619388019	0.39843745764695804	0.2011424371930747	1.5298176791608307	1.000847627502474	0.9246305150462047	1.0275995173682746	0.8789928304183414
0.4740047016529509	0.553615208824848	-0.16012937327606253	0.2279856715578516	0.31272599633547676	0.08716377002929163	-0.08974207505198487	-0.42373691013461345	-0.5657095810901658	0.5692420529611708	0.0182931104167391	-0.6543363089690519	-1.2775026876280176	-0.4099087011235535	-0.23920932459438138	-1.000402604681065	1.6051611632212484	-0.4953664380689271	-1.0639722559076175	-1.1050648976749213	0.46351008143801115	-0.24179586526498165	0.4065982532379223	-0.1670142261562777	0.22035072024449276	-0.9714018183608772	1.9873378279308453	0.19002534043151498	0.4103058128704865	0.38838092570126115	0.22176334986746568	1.5045345263723597	1.0000889193408107	0.869358222946539	1.0449415921716307	0.8003631096758292
0.39434202890036457	0.4493633860178553	-0.18004556830254498	0.27930475294030577	0.2913605982827461	0.11336962756582909	-0.2002598393341445	-0.37715662038751063	-0.5210515829239241	0.6658524114255122	-0.03612636110084935	-0.6101246747121695	-1.3581896606749875	-0.5186726125340764	-0.28892554082216504	-0.9963257199722702	1.5482789658678608	-0.4402622749727391	-1.1319378240672384	-1.0116086400752258	0.4998902731111297	-0.21428001976119324	0.41216284935694736	-0.32298110115387135	0.25166475364781044	-0.8877572730956788	1.909851557747018	0.16531014403922847	0.3614462527868349	0.3506646573892688	0.18587800305593122	1.526299237703213	0.9821793255212607	0.845788276529069	1.0688446373868605	0.676612251544378
0.32661957101138545	0.3963316214765976	-0.20934446461780648	0.3268294362151042	0.23443496927765684	0.13442825256440752	-0.2619572338656979	-0.3753159548619478	-0.4565031814446191	0.7712945861133285	-0.07044312799632892	-0.6160730997652991	-1.3631282709542567	-0.6224727883372079	-0.35464252092634785	-0.9836957304902573	1.4923577890942794	-0.38167942973927454	-1.1844241941337181	-0.9409112003789231	0.5572326081863849	-0.19760560467289204	0.4487049191316677	-0.4593776810324378	0.23003492488427185	-0.8089498762405535	1.8405780366468871	0.18554794161622803	0.32973647510020854	0.2924498065926197	0.12468737433993685	1.5325318468774702	0.9818983503029856	0.84372110777568	1.070537080977099	0.5448981529655355
0.30494412295166246	0.33631343798849755	-0.21247372043657559	0.41489402350225885	0.19751517231850116	0.15367473532646417	-0.371584178366347	-0.3744466611847591	-0.41707184853657137	0.8952831956096773	-0.07953629002872094	-0.6110251405238577	-1.3156664389831325	-0.7083155573345493	-0.42284083921555293	-0.9474194928037101	1.4253169435885944	-0.27547879934415975	-1.1888326625003922	-0.8802399273866834	0.6216229406699554	-0.14589356242022702	0.48461614489225013	-0.588162961949483	0.2051551242970838	-0.7282499711097616	1.7903092979360788	0.23398953259688807	0.28110524670911397	0.277160526886655	0.08691540491176084	1.5251011935224879	1.004042951119083	0.8592392687516772	1.061084874983918	0.4660022396070877
0.33281990689553204	0.34436830751670605	-0.2314711671178415	0.4820050462719802	0.17300795100424568	0.1785612635183143	-0.4478764111136425	-0.3398515810191301	-0.40656086685614	0.9851388226314516	-0.08370766661487612	-0.5923575478757648	-1.197013909360781	-0.8498066950976757	-0.48406048846289823	-0.8882247726977541	1.3692499310071828	-0.2283997825751566	-1.1966180865111582	-0.8121728356627604	0.6712982207331027	-0.11486695871331347	0.5077789626571412	-0.664314475279082	0.19696166155502295	-0.6256286107369642	1.7459208127747616	0.3048799386495726	0.29178417991644234	0.2912588549474548	0.0215222605799466	1.5086039066221593	0.9785990310493593	0.857767106788957	1.0703266524805906	0.4343327595556806
0.3610911692267346	0.3990537775976137	-0.2279939314728233	0.5278889863852044	0.17963223141691348	0.16554995869117312	-0.49904446304596706	-0.34641562806184867	-0.40762420568664054	1.091940598532895	-0.07988684874721738	-0.5821522519138005	-1.051382754973635	-0.974366467972018	-0.5352121975403241	-0.8255511063522627	1.2996644376238398	-0.17355898512057183	-1.229292408839132	-0.8234411008352088	0.7206721572768026	-0.13202812159064373	0.5270904450756262	-0.6955470821226627	0.14570997887864418	-0.5840874635039943	1.7641384825787814	0.3817877747617808	0.309617563192628	0.3103147282328783	-0.011394842472906152	1.4795307406173546	1.0102276203813785	0.8981597505761603	1.0450779611471943	0.4572786916269097
0.40476794745350775	0.4409713062698685	-0.20466998226664299	0.5566197221858701	0.1496088611252075	0.1323980594517416	-0.5332904112669791	-0.3531109015405357	-0.42413506980404864	1.174099176984568	-0.09558338320299145	-0.6047002557887053	-0.9254742659475562	-1.0808533488031595	-0.5728364266552343	-0.767142480245807	1.172604055206567	-0.1887077753687582	-1.244154554477293	-0.8401526939509356	0.742639474217858	-0.15642752340614183	0.5007567726608219	-0.6899473378549936	0.07370615131890108	-0.49706121959437144	1.7792286953192378	0.47406509052217966	0.29276113283691496	0.3344930569627059	-0.10038918957814968	1.4527671916788552	1.0469131425895308	0.9282050343359545	1.0108868306822552	0.5230272258408235
0.43551696928900385	0.4760619341771421	-0.20963924286954522	0.564943548702187	0.09539634985183802	0.08776671802133201	-0.5628835573391945	-0.3589058372551507	-0.4530595925058193	1.2371347470209848	-0.08885662682648293	-0.6701961943012635	-0.797602326964084	-1.190384993659464	-0.6003414335344649	-0.7022904680062618	1.071979840723292	-0.15788840469209614	-1.262816694990003	-0.864087123140066	0.7944356287396793	-0.1751843291537333	0.4846195691349228	-0.6616411900485379	0.06264253237946195	-0.4632473579230057	1.7598682804520334	0.5108036702096721	0.2583828870836051	0.31291215916144266	-0.14280441770978194	1.4389931134066016	1.1278755682189634	0.8929256101950166	1.005028923473775	0.4480960624359066
0.44065884800471633	0.5329485883374157	-0.16835906027204306	0.5785876211586515	0.055316585294529964	0.02884486756010689	-0.6264389216422398	-0.4094071018156793	-0.478239734708733	1.279799151745149	-0.10461225593558958	-0.7449903248826089	-0.6741344175820153	-1.2448486347868672	-0.6302789214203713	-0.6308037352652182	0.9702014043763327	-0.13326532275712633	-1.3155089001944968	-0.8838579277800159	0.8065743504754952	-0.16340865936077553	0.4129479664824511	-0.5767439978197314	0.06266705578048962	-0.38263174527649435	1.7619407194058259	0.5657554254092844	0.24501664258298628	0.33990923944592066	-0.1732109104629891	1.4197402428048695	1.1138974435332438	0.8932378288120557	0.9542752715503979	0.4586852420887702
0.4463703607278716	0.5867046493719202	-0.10738113670057743	0.5546502689794041	-0.0136013338202777	-0.0001564218127900613	-0.6555936125642272	-0.43941731396631667	-0.5042188297747054	1.288299941394617	-0.115718521066468	-0.8543382142123361	-0.567410103601045	-1.2995776850847616	-0.6142176619185195	-0.5658491287470786	0.8611012626003427	-0.17881075836606772	-1.3605341622126235	-0.9004034972412033	0.8265980538516701	-0.13908568677543115	0.3996302143457968	-0.4650520182200215	0.10750110485028926	-0.32975219995697336	1.7082480583060569	0.5363484148482253	0.17141760027001843	0.35159228331097603	-0.24206562487283695	1.4449844192195989	1.0821563207940315	0.8798444178917698	0.9476562824732969	0.3969000020932914
0.4759510886117961	0.7007659618420169	-0.06855012123183316	0.5315390485429218	-0.03288533927359002	-0.06417768104360459	-0.7419838993079113	-0.459732280049802	-0.5354523217628465	1.2584730272799163	-0.13979717257106983	-0.915755152226869	-0.45274328291370364	-1.2824232992186606	-0.6220841181854778	-0.5141329967928278	0.7471234116363805	-0.2951690519778263	-1.406723129216537	-0.9729685087489915	0.8796689227420892	-0.10933020095979529	0.3610535984434491	-0.3712242522437436	0.22257170852655941	-0.3175192002282078	1.7116005105874978	0.5482954388015918	0.1333509110983996	0.3612835483791417	-0.32221330533729675	1.4587422468123152	1.0778508550130914	0.8438797762531905	0.9562810425952855	0.3702105400763959
0.5692965219496599	0.8273892867639201	-0.062488099652349825	0.4854105646204257	-0.048598139328861714	-0.19337494323824606	-0.8369775962877327	-0.4462670258528072	-0.6598001740355021	1.205188348716956	-0.11731927135291245	-0.9929872942448028	-0.35818218724377276	-1.2552070551674865	-0.6341392510595814	-0.4858034088967657	0.6435463336595114	-0.4693920980294468	-1.4387015923905504	-1.0381734172367354	0.9120190358592721	-0.112179648255508	0.33563694059034327	-0.23035608897757784	0.3426620741394157	-0.3192921269179295	1.7174346177590123	0.5824520128576216	0.12226925097654591	0.3916642677591929	-0.37771124151932833	1.5116458719562498	1.0657545886389415	0.7837399447305027	0.9383724843832313	0.385569653759911
0.6835255560040683	0.8763900580858597	-0.04475668815444345	0.4662202883757048	-0.0451507153696329	-0.28575225378477437	-0.956647873859658	-0.3981942501576542	-0.7748963406444332	1.1624685135735244	-0.11005244933918401	-1.0102697556420641	-0.3164053966274002	-1.2131927652251178	-0.6304781266807515	-0.4746600461621061	0.5174924676082491	-0.6238367710652779	-1.475666959013836	-1.096513364190532	0.934544724615775	-0.02795142259026264	0.3030735203354549	-0.10402823704233435	0.46909808583341145	-0.36331364941945815	1.7399953424823469	0.534476340519072	0.10243202420364543	0.4668829624094416	-0.41472983664585933	1.5341542513500301	1.0485277434430564	0.7135624126284533	0.9281953147991832	0.4600962484301361
0.8240674262639152	0.9169777006429358	-0.07825800451120186	0.40534098713071653	-0.08262931429337236	-0.38535791959538185	-1.1017553080295264	-0.3355482307370673	-0.8626866859402821	1.0683836428080526	-0.09912044905754006	-1.0468387956997227	-0.29207624713025926	-1.1481881938415004	-0.598279008571716	-0.48337632782863355	0.41921340509627925	-0.804640467820154	-1.5629916054006219	-1.1261949499914201	0.9236666406481678	0.09308927872341097	0.25548806023008297	-0.0329141392122758	0.5700458033001811	-0.4110731016170693	1.7255788386182673	0.4759178943549697	0.0946051585300482	0.5081890432043632	-0.4949221331857127	1.5726809330264555	1.0224623201130099	0.6605671411395304	0.9941432038083962	0.49271409925380316
0.9035042178578582	0.8750641297537868	-0.12724520464351632	0.3797305211282936	-0.0920547840779469	-0.4590760795092076	-1.2453828850497823	-0.26468986544688616	-0.9260253262559965	0.9930157769482959	-0.06686131714431325	-1.05551768493868	-0.31860709367054185	-1.0479562137302132	-0.5722878097995114	-0.5119729480337976	0.3365344737355356	-0.9146770694406312	-1.669655352112035	-1.1496415314956248	0.914330205100988	0.20525904423743188	0.2710145497784947	-0.02467499934025296	0.6303667798396434	-0.4904530957416382	1.6912245871002725	0.46303704390485567	0.029411605959202836	0.5291522992884369	-0.5743954735392246	1.5955627049326233	1.0281420870769504	0.5894938998902375	1.009735858050821	0.542547185123682
0.9697963897326645	0.8053407255521197	-0.21883606116475618	0.3913873784619743	-0.1162735115675027	-0.5038197421195622	-1.3870951300173036	-0.19288595888444088	-0.9510633208209592	0.9113395403905924	-0.0077120090270345	-1.0514512062761905	-0.3403686061209187	-0.9240771831299298	-0.574927646523218	-0.5264681183356245	0.23767050991737415	-0.941989974898872	-1.7386473732098122	-1.1176098470860656	0.8785313248883956	0.3624669672420925	0.2735433262870952	-0.0030223649580526646	0.7014809589083575	-0.4968625604228757	1.6484045374836636	0.41843176583950353	-0.033232901787079175	0.5813766486493727	-0.6577956658998735	1.6323804534387318	0.9722154542637055	0.5092121288150312	1.0797983102590334	0.5848976965398055
0.9796336424994239	0.7665517312485024	-0.29589051094712626	0.4121001206479603	-0.1347948684899768	-0.5010721320367522	-1.5040580673927066	-0.13231947857398912	-0.929539338833764	0.7703169685608936	0.08082967433651889	-1.054108249257669	-0.34972452391766734	-0.8544843674440397	-0.5937701860772397	-0.5697775998396424	0.17594693768198208	-0.98800439037437	-1.8703634614966567	-1.0862843461145388	0.8859893163169419	0.4821547316426436	0.31229738561392806	-0.048113265994728635	0.750878494213242	-0.5321013879645127	1.6060682275854912	0.382113251891283	-0.11285063570072654	0.6478359301852843	-0.7128863210508125	1.654567762801222	0.9303358147523475	0.4241594269462558	1.130424850646964	0.5673160374521096
0.974280006381987	0.7482506582007181	-0.3793958004435148	0.4340669528809474	-0.11690880767966745	-0.5002428824805206	-1.632923553533581	-0.0970654817398065	-0.9049308389335161	0.6490950177103987	0.178872410476392	-1.03513998169122	-0.3656382734356364	-0.7694419026235579	-0.6066063959430605	-0.5875251226565208	0.16175574247418567	-1.0682108738272797	-2.0025663558365223	-1.0490004672235527	0.8383984158225694	0.5301537034131427	0.3524182340743079	-0.10108735194366539	0.7664490713279083	-0.5540774989560664	1.5910554510914388	0.421126682593003	-0.15741137035663694	0.7101019432187904	-0.7842822396405758	1.6414117728970006	0.849789631011733	0.3855658789605158	1.1175622173555257	0.6247865377411631
0.9793156765566466	0.6878773834772388	-0.5099338989495135	0.412336713286248	-0.12732683319647867	-0.4992706310722488	-1.734430371247171	-0.04517321695800661	-0.8920294948541594	0.5394807315092692	0.2891753114412008	-1.0314913702584658	-0.37965880855707557	-0.7754473783519881	-0.6330460723268809	-0.642959059344486	0.14848038367496616	-1.1208913470306574	-2.0803931730665695	-0.9906835375931257	0.8557694620586919	0.5182913340262311	0.41229785294325366	-0.08012312911025928	0.72486743021697	-0.630031505988667	1.5996015625981084	0.4474832046612156	-0.1600277106084358	0.7444533521622251	-0.8465567203023812	1.7008884563683888	0.7966936409603825	0.3181439320707369	1.1379789279838681	0.626103349893389
0.9867901850932272	0.6924502158390446	-0.6413967070669141	0.4255714651062422	-0.11336915094898026	-0.5203898739464242	-1.8444461433049455	-0.015727545082018294	-0.872847389452132	0.46753496469160777	0.38766045830469026	-1.021265878436456	-0.4048449942236572	-0.8443813562345603	-0.6476437838416997	-0.6732147161802399	0.15140582505084912	-1.1400326576985949	-2.165237402909186	-0.9674937935465738	0.8397523762378037	0.51032046037281	0.45630287268541253	-0.054467298968861225	0.649691684389713	-0.6954842138120962	1.64755281526218	0.48281249720600605	-0.156592088613262	0.7990270370631334	-0.8300430360542187	1.6975298295236325	0.7415833240770171	0.26747878394914404	1.1174394090105968	0.6671661638591926
0.957987550216575	0.6912052002118121	-0.7727089523203128	0.424229376013565	-0.134750524437938	-0.5165189513231583	-1.8951885880419546	0.014452402390990132	-0.8309927442116063	0.4086109703158843	0.5169897953029994	-0.9900048897222191	-0.4315259135748796	-0.9459689584057556	-0.6442604837243604	-0.6634291431693324	0.15450527222821164	-1.1419544250153515	-2.2304004479302466	-0.9068513968327435	0.804039519694258	0.5487121119205659	0.5109159232391524	-0.0023546491195410857	0.5102004943145755	-0.6881752103475021	1.7208286153132935	0.4833001650897777	-0.136150857021665	0.8522499348989057	-0.8178080334362973	1.7019137531277053	0.7045007375453458	0.2796636273128987	1.1123105571443124	0.6964995216109088
0.8994217858311486	0.6677209221195411	-0.9074418375391573	0.4090645192449435	-0.15662788823516174	-0.4868189928805496	-1.9124500995371965	0.0396514226919209	-0.7039885223299381	0.37101796272287313	0.6130303726209047	-0.9807936716074874	-0.4690713829852453	-1.0815779547798798	-0.6474207853227736	-0.6127929744440496	0.18595345540397512	-1.0876423559236534	-2.268350421252654	-0.8763494975410623	0.7787308349052087	0.5529615824077341	0.5527546495619258	0.010811963644731559	0.34405634292207843	-0.6811251672269462	1.804653572686804	0.47674469966364963	-0.10464849804992597	0.9245839352741703	-0.8403786686053865	1.6627072523139965	0.6414951330492953	0.29649656135860036	1.1079254261911327	0.7262874086302096
0.7933404641402994	0.7138534543036752	-1.025054990949287	0.38854375295596755	-0.17805698505078632	-0.4814620901103863	-1.8899497322607441	0.06971690990565575	-0.6113447768090438	0.3777041354889793	0.6965375999884372	-0.9799192401502449	-0.5272408033904237	-1.2035932739099564	-0.6113775423023162	-0.5538029972637633	0.1881224888242769	-1.030549890585556	-2.298807533960171	-0.8980423981455194	0.7530671069730035	0.5104992824186155	0.5403609088363839	0.06314011852507426	0.1844392513603948	-0.6440059902480946	1.8771699197373224	0.46579420125346394	-0.06191352528115377	1.027257522441555	-0.7933444019255107	1.61981226054404	0.5822460109346685	0.28603979685677816	1.055766602747625	0.6904497451878387
0.6469449200355786	0.7948260139580687	-1.1086040448632777	0.4187991906590403	-0.19700046938226606	-0.4774017240332558	-1.8313674435079228	0.06196430089525745	-0.5322992684816701	0.39831549928472093	0.7702742523459494	-1.002591713081919	-0.571849774036227	-1.348298418157604	-0.5710525252226577	-0.5091582190393412	0.17265766089476112	-0.9855195133594405	-2.268422976480529	-0.909922924119601	0.7665597891240543	0.4929457559326453	0.5349298937889888	0.1594888334450418	0.1289692088061698	-0.5945348638530461	1.9596918582575071	0.48291751364082486	-0.03491959870998014	1.2029787277398998	-0.7227139677149994	1.5736208376597371	0.5431955741616183	0.23534137953828732	0.9593006044022729	0.6492356677834488
0.5240754319551679	0.9168988644431326	-1.176441077640413	0.42425433027155524	-0.2500070043721866	-0.4846298909116612	-1.7418125130988398	0.04107151193353593	-0.4837840591822881	0.439501759495107	0.8286284332448922	-1.046658365604461	-0.5840164404677017	-1.4028212439480374	-0.5458157246182261	-0.44658318580338613	0.15520734699692673	-0.9346675699534008	-2.1982177701848937	-0.9528016447268927	0.7998780595346874	0.4360897361693069	0.46556863597648945	0.24894426369282444	0.05016180116332016	-0.5323364680998477	2.0449204468856426	0.4713274756325859	0.018015520485537683	1.3904318611737474	-0.5952037737302681	1.5483475064582282	0.49028733315701967	0.21385779564164661	0.8892171942921188	0.6101651935597703
0.4116765491767878	1.0231532722579484	-1.205000631552007	0.38153899444907524	-0.2414914164976433	-0.5098473784796408	-1.6439821142600983	0.0426657798305682	-0.4640294139038126	0.45952478287582493	0.8520971355778302	-1.0843552760533037	-0.6074289129824354	-1.472568364461154	-0.5016447551023939	-0.4062230174785828	0.16868756148005198	-0.9766744110346579	-2.1456673861446665	-1.01178248961971	0.8798237653463723	0.38396615190811956	0.4066701190117513	0.3357514714633519	-0.03916371478685548	-0.4500684200056642	2.1185308920207526	0.44248048279063595	0.0647872492867001	1.6136749757497164	-0.5082585154933488	1.5005857834525362	0.44491949243573164	0.17612668760625289	0.7958400682637221	0.5573725539039673
0.3385106396867429	1.1117103774865158	-1.2585952316163134	0.3604753880357126	-0.24945252141377297	-0.5845780610172036	-1.5544660566393451	0.037725563660750305	-0.4474874656843532	0.4919329068477104	0.8712431816760026	-1.0851149843643262	-0.6067770060281631	-1.4421218802788078	-0.45964833754580703	-0.38798917203356875	0.20746972771482097	-0.9611059426863686	-2.0738835970736984	-1.0739367298962414	0.8856410507961956	0.4079550235410201	0.3388250707522526	0.42542741329196304	-0.08025917136997332	-0.37178785985721774	2.1719111486726024	0.42149149329209845	0.0880663719480754	1.7604043542475079	-0.4075880777203637	1.5016871788549584	0.43501997863040665	0.196595560997516	0.7664163396432679	0.5728404412961283
0.2880015517725453	1.190737553635105	-1.2802652520551843	0.33704465806861117	-0.2549113467671155	-0.6576173021347189	-1.4490435530550392	0.007970576560295128	-0.4554729552329183	0.5223972707839779	0.9433102435817867	-1.0954111013502996	-0.6118794285521064	-1.425102836661304	-0.423515996365688	-0.42197139768957737	0.2405117591595834	-0.9406090458962548	-1.9920143133027495	-1.13424965006698	0.914566379174188	0.46510288564464686	0.2350830278135066	0.48568384641726264	-0.12038865442758573	-0.2755009001772678	2.225297553860087	0.31174679353991885	0.08446056204180538	1.8539622951602286	-0.27154792749289225	1.5219597207600035	0.4508323248284832	0.18751818858244898	0.7657533568771971	0.5593353577416462
0.2618317012892996	1.2801578504716549	-1.3093836746716154	0.3433584207342294	-0.23357041932375844	-0.7401851309065057	-1.335176185390387	-0.023640121783861934	-0.4996369231794905	0.5275688316552097	1.035963645014829	-1.0740033690097244	-0.5957359122027398	-1.3173899686873087	-0.4145552020774745	-0.46281698252509484	0.2833487840819889	-0.9556855892071943	-1.8796342568495548	-1.1825943990790655	0.8778931856707413	0.5578515453185797	0.1495249300546189	0.4818515070180259	-0.13348474475572863	-0.16763512932972463	2.266974917251173	0.2161136140822094	0.06355138673168378	1.9737625897555529	-0.16832927444243023	1.4983687395790628	0.5161546406354434	0.18813046976381492	0.7543445323197455	0.576557368976094
0.23698450996635972	1.3178271160556168	-1.3298823426543307	0.34192516498425823	-0.23682324367511348	-0.8015238083711649	-1.2101923963488934	-0.011477919436041624	-0.4750626993780581	0.5329703801432233	1.1256347865948597	-1.0458567468607642	-0.5460751798793873	-1.1736765006759031	-0.43924005917427145	-0.5528367775188487	0.3033937288993106	-0.9741208199103658	-1.804469494110479	-1.1923559562422608	0.831239161135621	0.6459681584938866	0.06632491297762713	0.44277581649967984	-0.1417460249647285	-0.10456517192630832	2.3128359619876564	0.12433536532580987	0.06040886328718424	2.099621779842973	-0.06156428077068714	1.4941190869994103	0.5657526700753067	0.1563628652723199	0.7878227964916547	0.5830542334218705
0.23359144393591977	1.3006782459590478	-1.3043093285776117	0.37022068958173543	-0.22459297594950733	-0.8542153315767106	-1.1054740733252018	0.003998665746604373	-0.45947565185651307	0.542945910684234	1.1947506677290238	-1.0454346755127522	-0.48299117994197294	-1.0272920258405194	-0.4879149912849624	-0.693998037865808	0.36673028256310525	-0.9730029287611976	-1.7297306128404681	-1.2191447726702525	0.7553756694368698	0.6703558085795256	0.004465286612191428	0.36407416030298156	-0.15740769517078945	-0.05175111490230196	2.299282506594914	0.04688125726387404	0.01950174813940369	2.2503201859814026	0.00807248970355879	1.526473265776902	0.5779423673636706	0.1112274415504608	0.8161329536548525	0.6156968391316764
0.22565482929370612	1.3133416255777095	-1.2411367185149536	0.40604224044372816	-0.2184743462853655	-0.8725738680378432	-1.0191550533601248	-0.023047833190559964	-0.5044046612066785	0.5212068295954645	1.245126306770622	-1.0244934393776688	-0.40798145761949167	-0.8748288778369766	-0.5242420321935242	-0.8572511836790608	0.47432283109489787	-0.9743208799471501	-1.6896388291813733	-1.1967539987782783	0.6980712212708846	0.6797876133771334	-0.08047126065773397	0.29211148951235444	-0.13871416556621158	-0.04200228877712302	2.252412778407154	-0.03611762531211031	-0.028481621552547583	2.290479362019332	0.08705314111022451	1.55647807043882	0.6159281694476242	0.11415129212396365	0.9027045900811167	0.6046842400830632
0.2544525165675141	1.2627754889197491	-1.1985636454207618	0.4275160851692802	-0.19122692041740175	-0.9252936490943909	-0.95932235658266	-0.020865741953715967	-0.552722903549349	0.4863673523911129	1.313733822930587	-1.002854344752953	-0.3198674983952109	-0.7382069761437159	-0.5892865236880782	-1.0498164853731378	0.6093042729498871	-0.9625779907257046	-1.6433657671700739	-1.1182062169667846	0.6549097576990524	0.7310521375883922	-0.1326393544663328	0.18175240706945767	-0.12500644865252442	-0.07814288410676698	2.1930919713702273	-0.02953906637179146	-0.11238296701954538	2.296605921508891	0.05208816019680851	1.6270495480333078	0.6524741936363079	0.11512825488670722	0.988273905546172	0.5690360956152604
0.28376046661463705	1.2229001142124223	-1.156371784394341	0.4491875329607143	-0.16608564343661825	-0.9466582970489258	-0.9090583461635688	-0.016489355125260088	-0.5757235122151506	0.408789125628335	1.351661845887767	-0.951717677819263	-0.2359265606175797	-0.6051538055849177	-0.6699025385500701	-1.2283196369123908	0.7420055719494452	-0.9695471857245648	-1.6398676238509402	-1.1043527775610162	0.6152330347569577	0.6875528813573266	-0.14981492842641478	0.06218923761715602	-0.21639112004450425	-0.08572712451010625	2.105791908725949	-0.039000646975271065	-0.17972804673305012	2.2536927020654636	0.04240774658142019	1.7163152310457312	0.643734410674839	0.17191493523746298	1.0695789080223475	0.5834548192062256
0.28775582083129125	1.1931648282928786	-1.1122861308786827	0.4802520205950815	-0.1116498895379521	-0.9565435078495332	-0.9416546742862678	-0.01728786946924212	-0.603190111432005	0.31901878365515207	1.3355309146715064	-0.898729644929429	-0.1860179349589417	-0.5250811001012823	-0.732584258223093	-1.3855409125430365	0.8782566017637917	-0.9639252364604015	-1.6169525793771697	-1.0845779493733705	0.5363545437970195	0.7087218668832995	-0.08875374999465854	-0.0114434000556356	-0.24631598920568193	-0.11783016608862014	2.05279164922764	-0.10894376826519889	-0.20252693137993724	2.211615192345083	-0.051034886977811035	1.8139248085330142	0.6754429793263379	0.22837148278823483	1.140944222466064	0.5591097557494606
0.30733942240855566	1.16577714667971	-1.0883324729515906	0.5350514686593686	-0.14281830391987443	-0.92175512140653	-0.963816200424435	-0.06142124532993822	-0.6719845417873135	0.2416165241619586	1.3238114370654182	-0.8598898278290594	-0.12497628327927793	-0.46705968615936244	-0.7984960393036273	-1.513985285261779	0.9879968006963707	-0.9054413346882993	-1.6134588884139105	-1.0780795910261838	0.45088403301026964	0.681260382223317	-0.04591059893629905	-0.08016504892696533	-0.29638926304474533	-0.24506251538033558	1.9610744432805867	-0.10074472375832702	-0.2532910109909048	2.1390615807499835	-0.139350496101818	1.9045517083918426	0.6723247481572799	0.30671852210539496	1.2261911024699135	0.5882272656730824
0.3200491544345056	1.1395634890685566	-1.0627849033037102	0.5667681582092046	-0.13990306872793873	-0.8688257990662598	-0.946535302371936	-0.13095484568345883	-0.6923984550089615	0.19776133788705685	1.2986990509150265	-0.7932969966389328	-0.11705610978372505	-0.4606926649721855	-0.8563164925119662	-1.6055338934533505	1.0769706661468246	-0.8707808210176194	-1.5794113141511672	-1.0619295070086916	0.4349832094814869	0.6073300314414285	-0.0035019172126058208	-0.13370629564352138	-0.34004815505859864	-0.3252782820897973	1.822506219522155	-0.13536448128924145	-0.278663820568517	2.086343017112843	-0.20151279920263407	1.9362723000959838	0.6682331702398505	0.36695368267303924	1.2954351548078622	0.5769551467435143
0.320145797610059	1.115637181621876	-1.0475636824809027	0.6244716539710968	-0.1598050416437669	-0.8069647795073213	-0.9544065436398605	-0.16088821779461485	-0.7442575754346741	0.14826382116255526	1.21519710699133	-0.7196230423088636	-0.13019323751063502	-0.4494037092092828	-0.9116141009551091	-1.6823742848167882	1.0893785511814316	-0.8159459298199616	-1.5321616415084394	-1.0079466496908913	0.4045204035276275	0.6077803931766106	0.07238744264474424	-0.15312992761643604	-0.37279941100778824	-0.3908130325610369	1.7300843149023712	-0.14406223536348672	-0.27321066658215365	2.064648989856173	-0.3130995158794085	1.9654327639935505	0.6117958477348798	0.4011998423334068	1.354937881314837	0.5897789167153069
0.33883025483046747	1.1192599729962	-1.0032631144145225	0.663858980572277	-0.1922785176030064	-0.7452347232507097	-0.9298850405547429	-0.17866564021621345	-0.7494563059528253	0.15765650570729353	1.1422180960401258	-0.6584793216938005	-0.14471589323464337	-0.47838649406462197	-0.9117008197889167	-1.7291627818808006	1.100970628214115	-0.7571039012789349	-1.495342571121396	-1.0019501885636746	0.3631809212662001	0.5502690011965818	0.12375029344538135	-0.19827173434338208	-0.38227597698335847	-0.4568923267852453	1.6261194024833976	-0.1172105081609085	-0.2759645255052952	2.026005131235105	-0.41609827541543076	2.0097630793823713	0.5194707010163568	0.46316180217848724	1.4376480987150826	0.5620556610951757
0.35183387446535325	1.1053083438505484	-0.9566348354742547	0.6958821365460737	-0.17964657102676562	-0.7145883030962876	-0.925242284031515	-0.22592193865298899	-0.8440550288799837	0.1367119759178543	1.0324938431721502	-0.5912570796861212	-0.1564139335749754	-0.5136977969152332	-0.9008558525436282	-1.7366830613368376	1.142660972355208	-0.7092303199539833	-1.4485478111253232	-1.0247311808183344	0.356445528657644	0.48075126956569314	0.1426152356286852	-0.2457280300620422	-0.3763426751454469	-0.41966138015263466	1.528709888129235	-0.09240759215836301	-0.2732734688878229	1.9835803983698512	-0.5259978670698231	2.038894755295851	0.46962568364476215	0.5817185046999145	1.5261747725621275	0.5803868390190122
0.3585078608617687	1.1344215656541334	-0.9767681941572224	0.7014366413400676	-0.1566843059580619	-0.6951206082054511	-0.9244294091742985	-0.3189353964278091	-0.9316314711238152	0.10315041299347369	0.9414281388113681	-0.5409929231891216	-0.23840058278596848	-0.551457492062129	-0.8723169526446399	-1.735356020187896	1.1129459916648152	-0.6429630277587265	-1.3943528267758716	-0.9878258621652103	0.380139575246469	0.4630873019493623	0.16054889062701705	-0.2994517333246807	-0.37959261996094495	-0.37737688417246645	1.4606561305912948	-0.043831721561714235	-0.2700958369899018	1.9463640126777098	-0.610589946015986	2.008392729206326	0.44092075850347134	0.6900468485520664	1.652630970535507	0.5755014807132893
0.35784785064237423	1.1245755108670668	-0.9786156414367906	0.6639263901424415	-0.16315221504201508	-0.7013302835557637	-0.9500361109336541	-0.383292276804564	-1.00504509665516	0.12353120569433576	0.8990225081993385	-0.4760769116139243	-0.32987126072987843	-0.6413493024761276	-0.8223281770466182	-1.726876147527631	1.0157975306015012	-0.5987038982424194	-1.3499004148596532	-0.9791952626804157	0.39320596058861523	0.4861113016709103	0.16928850152440178	-0.3654384174837071	-0.36940314683391184	-0.317651732261733	1.40776707427337	0.0007662679046100213	-0.28189639656231613	1.9807420717394433	-0.704472366604096	1.9408126911665953	0.4277015876706439	0.7489493218670615	1.7852600767038882	0.62709014616055
0.34059555952521975	1.134775321359563	-1.0086409761953807	0.6446642836460493	-0.20680718073588347	-0.6429201470131287	-0.9852264501238184	-0.4903478104235674	-1.0894037929874496	0.08188190699037415	0.8390532007188727	-0.4440011034257564	-0.4026462827223332	-0.6858659469869115	-0.7905775416115938	-1.6628938594693163	0.9620900666031936	-0.5257326341561124	-1.3034495312065872	-0.9688015960107595	0.41755170163991384	0.4636772030767963	0.12307210942465074	-0.39341385413127516	-0.3396331964263625	-0.20609259097930158	1.3650593163338836	-0.00041445405642995606	-0.2710699381406929	1.9849669167739978	-0.7693830199491545	1.858306596270244	0.4174909332240465	0.8048626857992545	1.9575517022689304	0.715724757347865
0.3223412139120531	1.0955341104033178	-1.0501989983248514	0.6021483303418601	-0.23098496976051056	-0.6103505811345424	-1.0187846305731667	-0.5632507606039181	-1.1582354165563669	0.09130648833777821	0.7823578524696274	-0.40128167971451384	-0.5030217582140587	-0.7570225593465235	-0.7237646541435705	-1.5962630347497997	0.9495693769479996	-0.45915181866150706	-1.2458976068243104	-0.9449610296727735	0.43989335188021383	0.4516754926948735	0.07485353830219303	-0.4106557896773236	-0.298015904556221	-0.16665622131534938	1.3568727088232269	0.026400519336552474	-0.2609522712304231	1.952340999120245	-0.8639608139408981	1.7262371629400897	0.47510887032725585	0.8368663736302727	2.0678712458315536	0.7702671979777788
0.3321958492568044	1.0455582380501955	-1.1357140887313875	0.5774064420778726	-0.29085346206489254	-0.547902140794169	-1.0197135905404588	-0.6487659457519133	-1.1929019599671022	0.0939510541917214	0.771563199528393	-0.39159430497418357	-0.5868611090588691	-0.8520546797403954	-0.6686669090722142	-1.5437174934124027	0.9152063473054696	-0.4093362746274091	-1.218270874919146	-0.897535299608321	0.4806977669201726	0.4068879770509811	0.0251014880493013	-0.43691755981143643	-0.29390807283516596	-0.11842108147104946	1.3171680663170897	0.04966412673847457	-0.29955078376144806	1.8764920321399459	-0.8749726987205309	1.5421802788593644	0.4925792910767048	0.8194627448993271	2.189878974103725	0.841124327843761
0.3406892341390667	0.9550421411086646	-1.1704648174170578	0.5285175709611146	-0.28916378716175684	-0.5063621931522271	-1.052790346457401	-0.6897866779469773	-1.239402060026635	0.07392482168146725	0.7792006617870662	-0.39860472248856854	-0.6607513062480626	-0.9354005824561582	-0.5922071208626276	-1.4953609774798247	0.9313978613543462	-0.3957084821162529	-1.1286652139262878	-0.855673065850713	0.49414821927005503	0.3842878860992597	-0.0035771793366637947	-0.481034914607373	-0.26114061199542954	-0.03201701456048352	1.292419710266123	0.02840985710048549	-0.30419555610188764	1.792420702380258	-0.8385685306894199	1.3967518512866453	0.5194886228264904	0.8081736106828158	2.2632670423135197	0.8160355093750897
0.34823168975470525	0.884107996923815	-1.1838867536291693	0.5186462217639902	-0.32095592016323676	-0.4430799145029913	-1.0909593878087827	-0.6870179482591331	-1.3367106703995817	0.07146662845651426	0.7394571764897098	-0.4233774894322255	-0.6816872325702474	-1.0269142972370982	-0.5349415061940006	-1.4812907118798944	0.9346230763352141	-0.3656771991444183	-1.0489968932200742	-0.8427219114995618	0.5062937186282809	0.3999258210989898	-0.016039701643804177	-0.5200739502896503	-0.2567421725705658	-0.030740093485076937	1.3275893929359395	0.07961879237359688	-0.3197942482942152	1.7305781828747306	-0.8284011644797366	1.2749559988277275	0.5206003756333184	0.7824750754561455	2.326356527720947	0.836604602901069
0.38273066470579115	0.8171450576989214	-1.192875906845838	0.47443600617082843	-0.33928955631272995	-0.3799529140042737	-1.118980189397303	-0.667425100813453	-1.3480024851723393	0.09511801038680925	0.7013514255856549	-0.4571849367249534	-0.7024477811213391	-1.1014883721069737	-0.48210776560923263	-1.4691715151478713	0.9803301374911255	-0.33189814424130737	-1.0046163096164855	-0.8691582340610917	0.5250625191475164	0.3432913449205056	-0.03828012813319738	-0.554044244859646	-0.2471065826024279	-0.004467407291685904	1.3650238607590155	0.13331489601683502	-0.3264879220923488	1.6990829662312088	-0.7307168168955911	1.1628621866503157	0.5834633427219856	0.7298739159920098	2.428345863312361	0.824104567723827
0.38874134248091613	0.7381908343191956	-1.1985300224255104	0.4333712987872945	-0.34618353591924217	-0.26388774509791857	-1.1765669859104961	-0.6303840546724667	-1.3698175110683137	0.1141136260841018	0.6086547798307904	-0.5122092514000476	-0.7067732943680336	-1.1864008704010527	-0.43863889971632597	-1.4572424545306177	0.9848279880257962	-0.2907632196502407	-1.0225639515053921	-0.8687517541089089	0.5615857186534801	0.3539432927451499	-0.013353837260751789	-0.5428380562495332	-0.2693858223546368	-0.0326920918811275	1.38746613350206	0.13271277070910018	-0.33302760032764195	1.6345968024739377	-0.6392047846558895	1.0170985852244683	0.6377201555782064	0.6476842844331739	2.5067854617514564	0.8466162917026612
0.38773895814471426	0.6981527113110602	-1.198991657063002	0.35249398033520996	-0.37670143053800753	-0.12653703007163375	-1.2395840119320667	-0.6200618957835821	-1.368663567774316	0.11695584514358819	0.5495222011390384	-0.5712107323685064	-0.7447107354998674	-1.2365839946172335	-0.4128157218486205	-1.393417078281601	1.0317752767782156	-0.22786892826328325	-1.046274745554457	-0.8677645799699999	0.6035777816818506	0.3364393655692217	0.05655379200053039	-0.5777516233486075	-0.3241417693987584	-0.14637325253490505	1.4172066886250088	0.13854706889028226	-0.30874867256473976	1.5495093256646357	-0.5275779135112606	0.8679706166926362	0.6580530838768744	0.5250034810809374	2.569667414325158	0.8352280095461968
0.39971380622823016	0.6197969473319084	-1.1696969409039064	0.29579839064038455	-0.423447699525662	0.02436140539402103	-1.2600206826803213	-0.5300192919546631	-1.3273199168979466	0.12785769578762438	0.4907803841774979	-0.6474451556520878	-0.7244400205720345	-1.293552434486912	-0.39746881696664815	-1.3739565974203354	1.0524210152654037	-0.18339809148655023	-1.0803328600882502	-0.929891749482838	0.6179546828795854	0.3129550842504832	0.15795125538750393	-0.5937680565383635	-0.3810468630435214	-0.2796231505499706	1.4207341241119855	0.1320919188303023	-0.2964193505323776	1.4459359260397657	-0.43003506262336266	0.7665686150793036	0.6842531187008548	0.3383351356263534	2.5656699115494597	0.8161060053791994
0.39242268883706866	0.5847745201915848	-1.1349046378389738	0.2448646398946535	-0.44424632669032604	0.11014040396835337	-1.2478819069703773	-0.4745850390460726	-1.2488115503809776	0.10474355131564284	0.4026485584197375	-0.7709269989537774	-0.7044494097291513	-1.2791350335360367	-0.3840306882835667	-1.3343470854863497	1.0753646025708448	-0.10684956133664807	-1.1168404972683077	-0.971463964965988	0.6292941665266236	0.260173945402964	0.313056511135212	-0.5752219213381085	-0.4250611823233713	-0.4087345993697514	1.4330409212474287	0.05969678228538798	-0.2859499336749694	1.3118252895249245	-0.2985438399685162	0.7082183430687706	0.670687960020913	0.15861365440089353	2.516919227396571	0.7238838569764845
0.3751855703686358	0.559445063272502	-1.0683537800467733	0.22354990709558292	-0.46222301521061915	0.1413352581365181	-1.228994217163293	-0.4243384663357614	-1.134698917073619	0.10409832178610841	0.32301505608328057	-0.8935167746226318	-0.7160795274017113	-1.3239972149882	-0.3550753051121141	-1.3230756779618997	1.104162812007739	-0.08717340966376266	-1.1592109017107088	-1.0330335114221998	0.6201435525316955	0.2267010243658778	0.507244897711012	-0.6342621234956451	-0.40245473342123794	-0.5389649251968747	1.4778645697537836	0.008880017153990245	-0.25622061497366244	1.2421384946644274	-0.18748231823637412	0.6454322841939655	0.6962623694317454	-0.00031201959455959825	2.4914324344553154	0.6386144324004147
0.38165868408958314	0.5617722446193946	-1.0116713167970404	0.19376908475256596	-0.4665629210106337	0.19401932650793102	-1.2082964508534157	-0.3534185816184425	-1.0541270284309125	0.0730016620848026	0.26353888482713217	-1.040498935050423	-0.7074429936237514	-1.3550795372795839	-0.364461492488758	-1.2971550255136628	1.1086637786921498	-0.014634376749834954	-1.2158061829146884	-1.0935106796253888	0.5941200892562054	0.24362232497984432	0.6495207683550986	-0.6760254946447926	-0.36982575633513776	-0.6188790471648297	1.472563855403312	-0.08434427255470736	-0.2537452155168255	1.2532365773359797	-0.0773335139322831	0.6753532236393364	0.6638625894587271	-0.11922700577488414	2.4484550942367407	0.5169940832233351
0.358533258556368	0.5351005978490877	-0.9234264935409741	0.15032083580478625	-0.4631028670594701	0.16886495317757297	-1.1911630202120336	-0.2963615049924414	-0.9735917159198394	0.05366426922955629	0.2390685924983016	-1.147722256111085	-0.6514051853571903	-1.3706409600607115	-0.3649859566558583	-1.2733074905034625	1.1072247407422324	0.034277746710362884	-1.2660265310020207	-1.1480026083938202	0.54684669430395	0.2504293342900239	0.7434491098294345	-0.7264116805443641	-0.3240347328557169	-0.6634852563348579	1.4566837941262891	-0.1427987590531467	-0.23652756100136324	1.2568726268838422	-0.03925369358389162	0.7410831754851432	0.6180557121624657	-0.1497252624462851	2.4080850906354776	0.46776681222818056
0.32079327390224865	0.5957971506858963	-0.8636884270066627	0.12345813839806115	-0.502980638201126	0.125391785711288	-1.1630001834353814	-0.26258115437419166	-0.8811534530869171	0.04866950222188045	0.20725542320370755	-1.2011307008285583	-0.6579577812401501	-1.3812725383183455	-0.4076057575863518	-1.2432875232266412	1.0763324786800794	0.11370451926683012	-1.3587005921077098	-1.1669200980819385	0.5257041618746005	0.23651275987840853	0.7898746715258204	-0.8009436429045435	-0.2959024324819549	-0.6709484638688495	1.4415130326271308	-0.15317475579050446	-0.21880518298680354	1.2564535849346439	-0.009446968358474922	0.790203509258642	0.6314479315169008	-0.19694257014323754	2.376228149599584	0.4844288457696105
0.28106963034786053	0.6551799369434266	-0.8311481830763039	0.09257250436375428	-0.5164101537323346	0.06389363020374601	-1.1502462707685555	-0.2810685005579389	-0.7908157204687473	0.02467586176420068	0.19228320449925193	-1.269730596187695	-0.6767678617420463	-1.3923805388146182	-0.4221641943792719	-1.1770681500886087	1.063870995869945	0.1492932682887142	-1.435535488053984	-1.1503845665651506	0.44974140407532526	0.2012092936387014	0.7819528611710527	-0.8775168511058216	-0.24582742255895074	-0.6433939389019404	1.415942479093261	-0.2073988244119243	-0.17976558407039492	1.3045442872716406	-0.014867184146285	0.8474075659070814	0.6239592628866022	-0.19151585229543672	2.284840598126233	0.4920710855442036
0.2354599886100175	0.7420288727448727	-0.7811025992082274	0.044899343952653936	-0.5423997451713938	-0.02463219166617233	-1.1081430540535462	-0.3047821543152488	-0.7319698857208347	-0.05012175150155669	0.16709192188081196	-1.3163689521137842	-0.7104047540191362	-1.400332470151482	-0.4328185118124656	-1.1008791234620954	1.0354560728510678	0.18805178946329	-1.48502946608292	-1.1129304192664853	0.39572297143646973	0.16820313517531824	0.7549114921552521	-1.0041767939577713	-0.2115802229421775	-0.6642520186580093	1.3674378229194433	-0.2690315752266762	-0.1782182772134759	1.331317269144873	-0.058626630892274476	0.9295685562983798	0.5752542528130576	-0.17076163156155164	2.1689501000962577	0.5375919219753079
0.21252356150544424	0.8412538673098242	-0.6982259143262848	0.032410080210254336	-0.565995656183673	-0.12429118472607763	-1.0823624214848642	-0.3331210215516107	-0.6628435438004667	-0.1542415703276388	0.15513673164170796	-1.352685178323508	-0.7494375887460121	-1.4051147637262273	-0.4710939168522222	-1.0204716498475876	1.0707745140038725	0.22909851476027052	-1.498586621671021	-1.1040636082371873	0.30935353937596227	0.11498651438562868	0.6797267547954239	-1.150804971604936	-0.18666902429922883	-0.6407457411094017	1.3458482255680004	-0.3011024987991021	-0.21223279178462287	1.3999071949938702	-0.09514425122938638	1.0054759913021978	0.5338586932684779	-0.11880410309893577	2.027475519195909	0.5985037209135867
0.18579727062233947	0.8824004358061821	-0.6492293042989483	0.05056482229305315	-0.5885992821063998	-0.21299301220763295	-1.036492531254408	-0.3345335867492667	-0.5562301787139116	-0.24260738327368384	0.11515346235167412	-1.388507952185159	-0.7551270935600469	-1.411893588963353	-0.48800557778888204	-0.9730906708246936	1.014768577957364	0.3121673172175276	-1.5040300356175211	-1.0709887309043102	0.21290387984436468	0.07984295632149735	0.5739646401274556	-1.2038205232915495	-0.14955096627315306	-0.6272863235788245	1.3294008044879047	-0.336165555449984	-0.2796334556578672	1.4674317096547485	-0.1681865030011713	1.1182271781954896	0.5192782838362728	-0.04204950668712522	1.892125593711595	0.7070380830637567
0.17182919827305604	0.9500170304202558	-0.5519481647599023	0.04970639954480223	-0.55564906154089	-0.33752097933982605	-1.0359802078389697	-0.41331678463872307	-0.5214007873698678	-0.35753958610217895	0.07999481197983885	-1.422270159946769	-0.7514148577091502	-1.40449669257679	-0.5505540045900924	-0.884313692622792	1.0030886255020133	0.36033153737254303	-1.4974718971430752	-1.0267080580124623	0.17319540634805844	-0.009439042242558992	0.41914038592320474	-1.20104319490394	-0.060916470068942116	-0.643172877192115	1.3265619461543854	-0.3209821137953126	-0.3246789132113853	1.5325143849685976	-0.22573932814132808	1.2180599645968053	0.45829246597730433	0.10407904276320741	1.7647549987561593	0.8117876152507577
0.1697475768364753	1.0099199412569106	-0.5020089749535532	0.06942171812904772	-0.5316854937187494	-0.37778871924066754	-1.023232923480923	-0.5203478503037513	-0.5418796063956561	-0.4243747168866275	0.013478904677956548	-1.4523209057131627	-0.764645030578843	-1.386386562933327	-0.6528003695483869	-0.8365057986047045	0.9987042028178779	0.39154425383425356	-1.4644243765284064	-1.019154848617135	0.14565792649734965	-0.07219003920302333	0.21466562183371787	-1.2104646777236032	-0.01569872160077148	-0.6923845779991635	1.2940950714932196	-0.19640844850684516	-0.3556578140147856	1.6303108224241334	-0.3004846392481352	1.3302665155047435	0.46292511057690167	0.27005970587770084	1.6479083088512163	0.9657646770660516
0.1718691089359981	1.040477088347631	-0.4708494093430236	0.0548496938493355	-0.45522600343775954	-0.3937399487230351	-1.0429489027009042	-0.6361739309118523	-0.5583674589652172	-0.4860298263674296	-0.03453817120315666	-1.4818000221440566	-0.75219945894737	-1.3713235885530835	-0.757276517200127	-0.7835609912321375	0.9658886531362165	0.43916301022006443	-1.4302075532262433	-1.0072270325059476	0.10139477604348353	-0.1509383346975761	-0.0010035078612989135	-1.1616097163920165	0.005520783129227519	-0.7759116318042724	1.2666634650723119	-0.09416791004118735	-0.3890634060488504	1.647362149784725	-0.33308433079318767	1.4299456925155865	0.41370769779779215	0.42147805763475577	1.5368824591909047	1.0866741915350304
0.15509871433585265	1.0310616283826401	-0.41957898973810376	0.05439979983465095	-0.34296454566235257	-0.4382665144745328	-1.0356891602955693	-0.7625404506258514	-0.6074806206987617	-0.49475792935906593	-0.07770115463002403	-1.4827261853772666	-0.7567703404442307	-1.3315013824356445	-0.8621037419753069	-0.7270771466854297	0.8920938646841234	0.4499411703424707	-1.39687392331443	-1.0260661257885215	0.05060035411381962	-0.2810624618683635	-0.15323560442740156	-1.11901522001347	-0.0018366131325607098	-0.8668466888225863	1.2949525421542392	0.019011289466042948	-0.3691511460469775	1.6101784090036404	-0.3156400826868168	1.4583009757109016	0.372912034334982	0.507546749593405	1.4402138636597406	1.2212233526858323
0.15676836537562017	1.033333475750956	-0.39830553889726705	0.04585133142652206	-0.2326663750260704	-0.44088940719712805	-1.0195464873875433	-0.8769283724379491	-0.6730263949453975	-0.5164459512519824	-0.16777059683743825	-1.461434840732133	-0.7907940216525344	-1.2869332685031927	-0.9778919134751988	-0.6509013404606464	0.8277435028639273	0.42533277817293086	-1.37488299256175	-1.0291286852870531	0.024400516249005348	-0.38305935598681795	-0.2928237591048761	-1.0335022834810865	0.005991051213552696	-0.9660946832786248	1.3203748836185916	0.14209992989888423	-0.34210233241532	1.575047142812257	-0.28041760328112947	1.5011363548680012	0.37023843604109186	0.5327795160635092	1.3105163835381248	1.3101413223399778
0.17256935965852407	1.006710116596726	-0.3827117389379012	0.01122505085875113	-0.12501336073633554	-0.42785049933549624	-0.9843446857085123	-0.9642248187108985	-0.7366211242809027	-0.5135435853252744	-0.2622534905959709	-1.46895176397953	-0.7736503381849438	-1.2179229900475357	-1.0688142060842054	-0.5993978737701807	0.7261738485495463	0.3754300667704175	-1.3637899933324353	-1.0649168566557985	-0.004801651936645635	-0.45870776073615255	-0.3869145889057134	-0.9315586944005381	0.04228517698139753	-1.0749354527024788	1.401170931127917	0.20584502238877497	-0.33263626148004855	1.5420176153490779	-0.261168316238837	1.5146733259099534	0.31710361312619983	0.545133264580744	1.1816547392690973	1.3846695427042175
0.20355553659034414	0.98585832332887	-0.3393860105513822	-0.06954436383524554	-0.017542090526969877	-0.4029035013573222	-0.9525601011452153	-1.0197424285474384	-0.7984127569137982	-0.5036245062902012	-0.33248426273717724	-1.479754245890727	-0.7655137659715949	-1.1314338566260502	-1.1672611420203771	-0.5634161093913822	0.6791118854866961	0.29851718655067777	-1.363160848188035	-1.087369030005177	-0.01797262641968526	-0.46257055500223165	-0.4443904725019749	-0.820973924459909	0.06167996566211322	-1.155723816681385	1.454308753078997	0.252870115331319	-0.341506608692172	1.4669307586559897	-0.2084435878287673	1.5475591217603324	0.2831954937557789	0.5046420927873437	1.145010715802695	1.4592339199812565
0.22007954056885626	0.9016414020323211	-0.3308426619025489	-0.11794220856881969	0.07770819650443259	-0.38279811592515756	-0.9312713488441295	-1.0338642355598064	-0.8355992387186211	-0.4661955532889491	-0.3966807248751596	-1.509637631542003	-0.7197565181728749	-1.0001062107499519	-1.252841797461842	-0.5366083036180608	0.6225207365190217	0.18586232241711334	-1.3819939046476857	-1.143830285089964	0.0005185522585367308	-0.46487758424332376	-0.4786942626118583	-0.734513481221007	0.06485985133414629	-1.2489653727176284	1.5000535640150305	0.2882344288951044	-0.3405801004087447	1.4791731938460333	-0.2059310654116051	1.5382163873901593	0.26955621822204867	0.4673729147550286	1.0676541045453147	1.5439433668643094
0.24450387676872581	0.8351256213067592	-0.3926350025736987	-0.18817034749992395	0.2064281125196569	-0.395130325659235	-0.8615091215750728	-1.0013635648589072	-0.830134282206774	-0.3925358195597527	-0.432926348359209	-1.522280675931721	-0.6813608377496095	-0.8682217653967431	-1.319199018716731	-0.5354255480520461	0.5545226098132183	0.07508880446477065	-1.43105653117034	-1.1755613094495856	0.06699409847979405	-0.48258129744010125	-0.5084190628400076	-0.6934207891775523	0.06584898326873193	-1.3414742042344476	1.5327537241205906	0.3127300737249943	-0.3065956561645803	1.5198250112689984	-0.1748317487447867	1.5376455528525594	0.25167535662666574	0.4099240494275609	1.017886156075099	1.6300885971434191
0.2849973673256462	0.7661539740463679	-0.4491749770219382	-0.24975370166760205	0.34288652984316303	-0.4373851818203768	-0.8195041682917974	-0.9967634117782371	-0.8155015856192017	-0.32422149400095057	-0.38644310230971607	-1.5090807855157107	-0.6662748015849009	-0.7734990273983765	-1.4015815868402535	-0.5908237351892653	0.5046480099950728	-0.0812319094403044	-1.4842935775237147	-1.2455798875696216	0.1337374389895709	-0.4755266222417779	-0.5387708911584836	-0.711262736867901	0.07836861162381674	-1.3252880126782303	1.5516063935034337	0.3164606242507862	-0.26364116050293596	1.6200858427373848	-0.14407087687845396	1.5082669303270062	0.2530007243067508	0.30870251786654046	0.9998559862267177	1.6273764222599643
0.2628548655574461	0.6999164361218884	-0.5235538587826676	-0.35050201144268317	0.4137263503199522	-0.44070812376440766	-0.7297836796739509	-0.9045336216905808	-0.7948627684568651	-0.22018209790597987	-0.35652656059628834	-1.4447628047364809	-0.6460048399387628	-0.6916602739611674	-1.4545499365196473	-0.6455276284198976	0.48260997580406684	-0.1919396876572759	-1.5790330320009787	-1.3131799129634323	0.13456321407686048	-0.44572117338782535	-0.5608126284889563	-0.7833116461724672	0.027821604014503343	-1.338203671121027	1.5712408035930787	0.27585108360633975	-0.23868316934330172	1.6905935087249948	-0.13754928140092865	1.455337072189258	0.2919077729492215	0.22961076037267208	1.0243125556745931	1.6505786154345998
0.23356340751980298	0.6173170590058952	-0.580457325071452	-0.4434314553149699	0.48825536888729026	-0.45987510676490234	-0.6832757275088788	-0.7811189378646	-0.7379305049146675	-0.16072327778141263	-0.27447880689092874	-1.364091809631997	-0.622865193322461	-0.6130665461728799	-1.4725416493976442	-0.6596559796125978	0.44724354594526633	-0.2784773993086933	-1.6949890525934859	-1.3333158261587557	0.149829026521409	-0.4121516328947769	-0.5608615292855367	-0.8901165089711022	-0.007364236879052627	-1.3426262663297208	1.5902756108411056	0.1914107912134734	-0.21259980649439886	1.724525222821009	-0.12367941830608675	1.3985642239642984	0.29687278318229066	0.09769519571235274	1.0018173482214574	1.6717826459267289
0.24071830091265864	0.5454815208447432	-0.6349562928350336	-0.5336689775889736	0.5030262196333658	-0.4784638364151241	-0.6056152473676975	-0.619031865422107	-0.6691613749203503	-0.11519798269864064	-0.19387529809786108	-1.2332929398550239	-0.6477379183174831	-0.49196098664304533	-1.496915397641074	-0.67461110601102	0.38813267829785353	-0.338191295778702	-1.8222561469887573	-1.360210641844759	0.1532601196629963	-0.36813668271734157	-0.5577945472864178	-0.9475018777806644	-0.10069769760495144	-1.2916195571046358	1.5899175424840348	0.08083498603459546	-0.19018569528756996	1.7590938094545454	-0.13106975250877523	1.3368649113452604	0.30405515674831396	0.003062884513805514	0.9085348427799337	1.6966933770055648
0.24771717989583233	0.5215406601148929	-0.7188928154201004	-0.5903546452062334	0.4626057347311378	-0.48224112027722627	-0.5687787627084537	-0.5161063802474697	-0.5924724465586675	-0.09703097883462279	-0.1149121876193564	-1.0811171344125048	-0.6093136768474132	-0.35876616717344867	-1.5286452772548136	-0.7159192910234793	0.36174238008802795	-0.40143802013294205	-1.9505045315323453	-1.3291417989751186	0.16376950097151427	-0.29049742118208904	-0.6094467258219685	-1.04469974238537	-0.179255711982283	-1.2045245681917693	1.5380035556613276	-0.07711781310743042	-0.20789290359848173	1.7551259689015812	-0.21894876146643116	1.3292917273039764	0.33439952485618585	-0.05001555996736147	0.902404991292352	1.7236561034073616
0.26962681449017295	0.4849436431642463	-0.7538470995364762	-0.6541569113117334	0.4187927061917784	-0.47955551628101734	-0.5447970431751458	-0.4052306466085323	-0.5071256336886788	-0.08351971689202037	-0.03786382382646993	-0.9454884568902981	-0.5875283458420306	-0.23957463246619995	-1.5474460520464937	-0.78380555876122	0.3447836699731705	-0.39653698021244754	-2.0290357932397156	-1.3295061243436448	0.17005162704753057	-0.24010173139145868	-0.6347347282904787	-1.1750774390346965	-0.28393655008435925	-1.1482244937169015	1.5182634613639543	-0.2282698909052995	-0.22150443197810316	1.7090206707006605	-0.31475286015899195	1.3042521912020404	0.34578082975677427	-0.11316113547129973	0.920092927282812	1.7338344184559833
0.29639895315963255	0.448225124047042	-0.8119812583243842	-0.6871140468873553	0.3757213889644843	-0.48599286629537464	-0.5414011562560853	-0.3393379725976352	-0.426658985571959	-0.08109706720784288	0.047396485725016445	-0.795879577444194	-0.5802801261424803	-0.1564985198150765	-1.5413515354298097	-0.8640973662392424	0.3290789795335695	-0.37262483436304666	-2.018026466498301	-1.308729671920834	0.19427589225102443	-0.21165401405059875	-0.6607507235643911	-1.2440061245821712	-0.40445845733411173	-1.1420742463054716	1.4329133788484243	-0.31489760997586824	-0.27593450587644053	1.6415184732880674	-0.39804278707616886	1.3135748518786978	0.3970722859858216	-0.12622185442260905	0.9357588349730299	1.7583040174638231
0.31802921311338	0.3904902530747298	-0.8745752348133751	-0.6815083059754541	0.3314890522107473	-0.5064543711688658	-0.5333225884667046	-0.32184012706109155	-0.39416715123925544	-0.08839686443986641	0.10036656208254018	-0.6522169002996907	-0.5944727118481182	-0.10684844697897766	-1.55810447001999	-0.9585785269134537	0.23664974028245384	-0.28410886049947953	-2.0340227861904276	-1.3081893925668293	0.2213667476391553	-0.2741213029576219	-0.679149292203998	-1.2788026955183676	-0.542700082897542	-1.1181988983606603	1.3697274964035508	-0.3877405058282152	-0.3118979832210837	1.612875828327051	-0.4858198164329249	1.2983453533330194	0.45372957038744055	-0.15084297950359477	0.9225654636669243	1.7469719769307628
0.34825543824835614	0.38012365663274045	-0.907085899595209	-0.6843419208971004	0.3380912301375293	-0.4940032870526771	-0.5145678535630933	-0.3414289992048058	-0.39739376069189863	-0.08278151985227784	0.13454183036031034	-0.5210702855719842	-0.5916046342325575	-0.13382649816455866	-1.5814940531540245	-1.0746843531636034	0.17931775164329983	-0.18267588452670158	-2.0161524381081484	-1.2955023037107203	0.18122945397298587	-0.3263032424603845	-0.7355493582754915	-1.2741472977277832	-0.6753148573081947	-1.1010112587617318	1.31196273958357	-0.4587729540879632	-0.3155782236823332	1.4917519309743423	-0.5251049081894476	1.284853540926151	0.5076089742183847	-0.12982964290925686	0.9034428042744824	1.6934074799251468
0.3679073167448683	0.3490192084813675	-0.9412182377871533	-0.6743835089630279	0.29415675069358377	-0.5117694664232869	-0.5072282475125013	-0.4138296157731565	-0.46464481292837095	-0.10086622899295464	0.1157240237603262	-0.41202013431243917	-0.5586605542277028	-0.17638000924626795	-1.5899162085679186	-1.149636851354143	0.12745872534774744	-0.08809995751298777	-1.9500339084299618	-1.2990875704809586	0.12591344031023305	-0.3416337278702673	-0.6916999190288602	-1.1982348475164397	-0.7864716558195594	-1.0724834712034421	1.2527823368584687	-0.4848619115304623	-0.3342079161127879	1.3364202029324646	-0.5870071633079695	1.2747045524248768	0.5647548429259632	-0.11762432619356522	0.9096336320957009	1.5960044589923568
0.35608881291122385	0.34381805142965416	-0.9312999085530917	-0.6865792795143404	0.23992845568922214	-0.4859571032397397	-0.4455594244803714	-0.3937392927596067	-0.5708144399762523	-0.12832337598838509	0.07020666672194345	-0.3498755217589179	-0.516693724432146	-0.20072562981467734	-1.558025440964849	-1.2225795513940343	0.06505122056742683	-0.019369822950945276	-1.862537437452179	-1.2840548669103413	0.06717152620736987	-0.4031119337893963	-0.6676752009859899	-1.0720768006971046	-0.9019314469504657	-1.119166751622998	1.1934258800823918	-0.4829449633640114	-0.3382278974021804	1.1628727332297994	-0.6648424563220325	1.259126884074649	0.5885773373858281	-0.10526673892284219	0.9030746768667065	1.5520311354732574
0.40646398570844317	0.33527602849525734	-0.9295390632045331	-0.6622161537512223	0.18803809623652465	-0.4841553504227322	-0.459409574696583	-0.41499655352001047	-0.6520685968903049	-0.16772224343097722	0.0037462444600837473	-0.29673355578243293	-0.46763296506451163	-0.2434614834461633	-1.5123210212477007	-1.3128425621679303	0.013675197481569276	0.0064376668478922875	-1.7213684070249635	-1.260414581178299	0.015449404176485871	-0.41428444290603555	-0.6109965665417435	-0.9111278976210542	-0.9825870223601983	-1.1266175989442853	1.1454320701377	-0.4555570035186812	-0.3366724788448314	1.0134047434662827	-0.7235527499323995	1.2835083566293575	0.5982686961229624	-0.09170698201806864	0.8582685426840179	1.462703091893323
0.46308006473312996	0.3827421827288469	-0.9416646966403025	-0.6446601321883387	0.1279443040465521	-0.4658713623029239	-0.4330469965518242	-0.4072783483487236	-0.7598812327468689	-0.21611262019002447	-0.09967370554487745	-0.23303804600828926	-0.4024875195869352	-0.3043114947098991	-1.4730481369985529	-1.4045277811773798	-0.011959309770324073	0.02812226152371755	-1.6034981005674005	-1.2959006576509744	-0.07723896166327851	-0.43792625163346816	-0.5689323861823088	-0.714585995273427	-1.0425488985251392	-1.1073877466732311	1.1022185730781124	-0.44396796788706777	-0.3412425348195964	0.9173699441201265	-0.7878069095966668	1.2727065626601413	0.5922301517185373	-0.05628232503682706	0.9306257611435992	1.3744344835449522
0.4894178038728831	0.42662499030987344	-0.9558322454903312	-0.611038729823589	0.09251522578722628	-0.42482333297272107	-0.4511553617082362	-0.351575747746353	-0.8962681860644921	-0.24726261951408093	-0.22398692320518707	-0.21506393172181676	-0.2982958765895966	-0.42521443788537006	-1.4389587406835476	-1.470531740990594	-0.010916209806367254	0.000777748789199223	-1.4690374983414998	-1.2728855463357545	-0.1389888367271342	-0.483992893803899	-0.5013554021195991	-0.6031298301558342	-1.0913061732028828	-1.1020131373287052	1.0572860748978372	-0.405858851849358	-0.3800348472809599	0.8425917302224827	-0.8720936871126357	1.2869205975139875	0.5772539064189539	-0.04735210483880708	1.0953751462459418	1.3126514604049482
0.5020863058751329	0.4272603653555601	-0.9471334313812971	-0.6112329789477592	0.05452990482100232	-0.3605016691116206	-0.46277611515229866	-0.269357023989896	-0.9894852063503687	-0.3050009620840072	-0.318795880926211	-0.2688154445598829	-0.23611499774695913	-0.5855843088319954	-1.3897526620437826	-1.546593292245369	0.016944911080723483	-0.02660725185251365	-1.316371212944438	-1.290513288706849	-0.1991700571520378	-0.48710746594488946	-0.4146325099375045	-0.44756366895068106	-1.1073889869077391	-1.1276806466762666	1.0666361442123207	-0.30435217662219805	-0.4109764849605124	0.7900452942981863	-0.894292096738441	1.2263202005045204	0.5772358890622323	-0.03787998060670448	1.2391661333614994	1.2494171358805604
0.5041408804161666	0.4855323323423996	-0.9479526511169245	-0.6059374776442443	0.031821724366828376	-0.2917329901714705	-0.4704258812005541	-0.1853617371926258	-1.1101757820499139	-0.32207105143622994	-0.38762840075571725	-0.3195490944567439	-0.16782014515991725	-0.7408675357520658	-1.339221030596044	-1.6173618056187167	0.01793846426381508	-0.08495500013759957	-1.208599894551088	-1.275938486386675	-0.24167805365245892	-0.4595301834290626	-0.34025926468015244	-0.3469133290654451	-1.121383530384108	-1.098818994496162	1.0230713274754468	-0.22933019168997032	-0.4561440172682277	0.8138731116502802	-0.8852847484889897	1.1607694596142657	0.5939353853361805	-0.013002938626506044	1.422111975002836	1.1655097103608183
0.48884157306164794	0.5023086295158798	-0.9291310436135225	-0.5952612290186938	0.003593237562859164	-0.19454638277748648	-0.4527432478317275	-0.09543819099157366	-1.1790974995872392	-0.40084681837104197	-0.48944409297790487	-0.3833430691063083	-0.09617579368695725	-0.889507015004585	-1.3186940245224756	-1.665862607134222	0.07571179942293994	-0.1477961170017634	-1.166565988716281	-1.2788346067231422	-0.3086261044267883	-0.40218709844111045	-0.2733607791699949	-0.3301770857110944	-1.137096332421475	-1.0410667339073136	0.9997780856329872	-0.2212396913620084	-0.5045331620996302	0.8628703928445086	-0.8839998055176552	1.0688684915550033	0.5646312465887541	-0.008199378428287527	1.6252688856104143	1.0610583526247404
0.4749638769243158	0.4936200976149431	-0.9178187231709721	-0.5947306540728189	-0.01656026389770331	-0.1068936418662676	-0.4383105838986866	0.002530714698747008	-1.2496648625562328	-0.42911669200854136	-0.536744190523627	-0.43414199347114535	-0.024731746182476422	-0.9473842245141195	-1.3060066490824536	-1.685387556021902	0.1616201837281972	-0.2387448859846469	-1.0981674303108233	-1.2769631488700492	-0.36317391629784485	-0.36942801067415043	-0.2148501570919174	-0.3682716151125902	-1.1345370400410892	-1.0225528018215575	0.9992456047956981	-0.20408413197468525	-0.5431936530917489	0.8890670436516336	-0.8602506685856708	1.0099861547312068	0.5016876791277808	-0.007181468961670474	1.7498602023447383	0.9996954162077554
0.4445301823100797	0.44098606365396054	-0.8997663098386426	-0.5904185098463381	-0.05734356035395831	-0.01671085113970363	-0.44659420564651275	0.09452324265061562	-1.2606364678821196	-0.48866068048608025	-0.5632859924246171	-0.48503696886358894	0.0782160430682842	-0.9680070950958743	-1.3068470067247182	-1.6544855849397713	0.24627021067775973	-0.33701680654157506	-1.0498581878343507	-1.2534279058319304	-0.40464044769812063	-0.2905226242448322	-0.11633292688527727	-0.3880531737848957	-1.1073641394089004	-0.9430126804470081	0.9994683641824358	-0.1964105892414207	-0.5701009238881782	1.0748967159814469	-0.8888808041657089	1.0005897087367193	0.42265358840055284	-0.027390586700232932	1.8695127708847967	0.940721141565221
0.4202988026211276	0.4085389863906821	-0.8464988524308262	-0.6113303364224627	-0.08594327494765151	0.10625463816588314	-0.48364778735304836	0.21113508227463468	-1.2615354441235545	-0.5204059247159809	-0.5423817671731428	-0.539960052795975	0.16181895894725556	-0.9550485318964158	-1.3058604405211673	-1.6818065601645174	0.31135043709005084	-0.47400518212662207	-1.0412580990049756	-1.2209382615823778	-0.4330601862985704	-0.23384952673692805	-0.031500394695651045	-0.45030164138902684	-1.100502448588292	-0.8509554827696825	0.9820950148220726	-0.21957970904827245	-0.5903358774727606	1.4533172372015715	-0.9382261835509704	0.9792818016541635	0.3690436259496796	-0.017379757395288315	1.9396781524339062	0.901101286217696
0.42491755479613025	0.38134054182848054	-0.8390808018219511	-0.6176907142196295	-0.15302605247543077	0.17478204240674716	-0.5403450947301779	0.25915376779550403	-1.2334125501766813	-0.461354732114993	-0.568224023350684	-0.5563722063926761	0.2599194706718727	-0.9225259906537463	-1.3358292696972143	-1.6681365657464056	0.41832386899150664	-0.6155470814871948	-1.0408030500617123	-1.2174939134421863	-0.45780439941200396	-0.17534476638861737	0.02692240178915038	-0.4979086884251191	-1.0816847895221247	-0.78748384622913	0.9796514867367019	-0.18418501337126933	-0.5613992366723277	1.9490824434529632	-0.9499436396943268	1.0053737572497201	0.33474569014696626	-0.0032537843510069804	1.9828808645051077	0.9022601104697282
0.42575435935715145	0.34986640478879316	-0.8305716395807206	-0.6395365203975792	-0.18159058352016305	0.2689139660333161	-0.5711454103255547	0.3060898559551829	-1.199506644448168	-0.4037079761571111	-0.569139852841409	-0.6016678594721181	0.33215600234836784	-0.8507490680210221	-1.3599195389834526	-1.6225448418354116	0.4829802990391626	-0.7740428518999638	-1.075977424731906	-1.2452538815606116	-0.4160982999137676	-0.13258268816960453	0.059917241013480435	-0.6030591631944411	-1.0584388740324866	-0.7120585646548123	0.9634290020368214	-0.1945155534942225	-0.5345483738802126	2.5475414173622104	-0.915923882206749	0.9720672117318193	0.29862020744359097	-0.03655625044552809	2.026436835034718	0.9758373220036924
0.4267504767297507	0.29304976611888944	-0.840552216792475	-0.6391442955473365	-0.19144483664431422	0.35294269547960544	-0.5987582968211411	0.32382586414301184	-1.1402782188755076	-0.30732771228053607	-0.5509181874212133	-0.6588250098450412	0.37527872699060205	-0.7465037446958116	-1.4114088845244375	-1.5882614683017913	0.544984013136178	-0.9419915592082843	-1.0725744164454396	-1.2238627171406915	-0.36109523514544983	-0.10625821809302734	0.13705634855896984	-0.7130866000392914	-1.0600620639022753	-0.6047768485772541	0.9771040513409834	-0.19618160446024097	-0.5014196189723676	3.096370036220267	-0.8664166102050596	0.9849756815718702	0.2855562588688262	-0.045268941279218024	1.9663669616588362	1.0050282098435406
0.4453897458441835	0.26370338119623465	-0.836414316552675	-0.6489746055410093	-0.21019484152791898	0.39060889975023144	-0.6218907456032354	0.2657743162612403	-1.1210070292755772	-0.25282623876832244	-0.5456582748890371	-0.7176586529576687	0.47561903165388913	-0.6326088205363303	-1.4501526623898706	-1.5743874736772085	0.6208911148510062	-1.0899554355248724	-1.0815931175914304	-1.273224395413351	-0.28415217246794383	-0.046652167891024186	0.16036920987239747	-0.8149727941146262	-1.0404271381895218	-0.5157423478607448	0.9947215181592372	-0.19525864092878184	-0.4192508439953791	3.6304016072121454	-0.804051622647456	1.0026983362963713	0.2839619957891763	-0.09590337937290559	1.8582391309954307	1.0046472062825487
0.4839830270688041	0.25485795780356924	-0.8402437030928127	-0.6730405348023993	-0.21656430433545343	0.3680540018966022	-0.6093573213852983	0.2650379078643575	-1.1056855143719806	-0.1679287168804289	-0.5573845454943439	-0.7401352974565664	0.6280620275327122	-0.49814360260944984	-1.4935633107352708	-1.541975207862605	0.5960828235411683	-1.2137493666789276	-1.0815330562193266	-1.3073935820630038	-0.23919323129749523	-0.04452336550401701	0.14740355534024716	-0.9394841839286278	-1.0236080822908147	-0.40188520694260255	0.9943801420467567	-0.24865084962140815	-0.3409425793471523	4.11210457286805	-0.7881995310601299	1.0457783653870263	0.27445729413777986	-0.1479952642076086	1.7272160325731842	1.0287419867561718
0.5233791393149172	0.2709372858225342	-0.820799161447677	-0.6646803692592803	-0.2333518753561747	0.2985468914133345	-0.5917680823822822	0.2853204198432727	-1.0525927909790824	-0.1304931997505799	-0.5764563125879891	-0.7932689105138443	0.7788058957570998	-0.3508480843284552	-1.4805411742722967	-1.5133199623553868	0.6190001105428039	-1.3210148836646447	-1.0838742866669921	-1.3570803904906805	-0.23013561670914034	-0.05239140325461693	0.14813723939127094	-1.0303703646338953	-0.9979260315889478	-0.3637779420610644	1.0087000521218226	-0.30594475493565215	-0.2520803967372004	4.542046361096529	-0.7709209998052206	1.0484125712647538	0.23278806186420206	-0.20334817013052656	1.5560831061607625	1.0528101649640935
0.5745297663978914	0.3039288244814562	-0.8103723980016534	-0.6468849135241581	-0.24995117680069406	0.22416270755142714	-0.5678648061423497	0.28358483025759024	-1.0596866531715565	-0.05345264805468901	-0.559934228933065	-0.8797005031384154	0.9318483341115744	-0.19469172086630868	-1.400382956891917	-1.4906959928554178	0.6072185716059304	-1.426986487262385	-1.0738460365425415	-1.4260267768492156	-0.2278922236915216	-0.11748309085458815	0.10539171188919168	-1.0686381302950847	-0.9498147918810108	-0.3048329903856323	1.0567424737425113	-0.3508325788835683	-0.12428958707507418	4.8914673988005966	-0.7462833656003991	1.090912719166113	0.2390914068143914	-0.2981237947926327	1.4113008970912373	1.076513005389714
0.6502026592330286	0.35330367729851997	-0.7734139107494749	-0.6164204087961005	-0.25565736204964695	0.15709236071584745	-0.5724810992673681	0.2644396812007728	-1.0312834918111295	0.015767566149089834	-0.5617511120312477	-0.9800650265005224	1.0780327261605407	-0.12263118401407753	-1.2816824399220348	-1.4661974000988935	0.5713040733308647	-1.4875852903457334	-1.0842576981128778	-1.446423891825843	-0.21412155996411375	-0.08087555955525445	0.08792481380730724	-1.108937279084063	-0.9019860574316088	-0.24459285507332545	1.0776526137780416	-0.36054879423133046	0.0005892552154613928	5.153061161341961	-0.743841591531361	1.165361410285256	0.2820784995360869	-0.3579085416176625	1.297794636332179	1.0783735382948065
0.7176124286222647	0.43042467506633	-0.7939716915927586	-0.5495726238682702	-0.23911944011057393	0.08603323435900848	-0.5586412403726826	0.35217227319666444	-1.0611216492561684	0.08207450338573638	-0.5412271526602124	-1.0665084872101798	1.1249934740871466	-0.08020123848565384	-1.1694944921838861	-1.4716502117342634	0.5355294278561293	-1.5509835256690288	-1.0657867817417603	-1.4493493637335007	-0.20608981673080606	-0.07394111308447371	0.049646540240600896	-1.1795524813072429	-0.8485904029163024	-0.2236397947209566	1.0978125736284414	-0.36721762923082174	0.07183141128232017	5.273719126782318	-0.704849053754919	1.157375271851199	0.3474105269713104	-0.40474453313478875	1.2076431050283765	1.0982763485182176
0.7474042542275345	0.5232293645257744	-0.7937148391709338	-0.4753475180665926	-0.20936235214882334	-0.0031573229815788696	-0.5531412491603238	0.4165480525499764	-1.0219549513922872	0.14063615786288486	-0.5307152216825328	-1.1468459187198392	1.1637530001787302	-0.04105667150891926	-1.0976809264620047	-1.4589878396952038	0.5061547307173411	-1.5446853615830387	-1.0247677722556827	-1.4199134953327417	-0.2047992531528807	-0.11795269712206777	-0.06940826490577427	-1.1645978046117924	-0.7691237803260015	-0.21133186988259478	1.138954631974483	-0.38590457145010265	0.15028359524050966	5.167118060042912	-0.6837794308365697	1.1467338033780932	0.40582225148374096	-0.4965860705474235	1.153362138999197	1.1241248833582151
0.7376710000725569	0.6533135311769768	-0.7719174148419522	-0.43755954186217955	-0.12613070529959824	-0.05958271067745522	-0.567665219292725	0.5168302285175578	-1.034474086115754	0.11481574472814478	-0.47331082639067024	-1.2383614268605847	1.1749095264667218	-0.008746238557934303	-0.9804890033318501	-1.4260662665690065	0.4220304667842051	-1.535102353491777	-1.0103050211123528	-1.321829745364924	-0.24041315640924443	-0.12907874821830037	-0.1441657137517926	-1.236468294439455	-0.7327227346903278	-0.1819089182229729	1.1690842217157917	-0.4337714742692613	0.14222856264326983	4.9774629976811084	-0.6764286137292304	1.0890054312690487	0.4667458139154304	-0.5306582067163264	1.1180963332068479	1.1310034312006625
0.7016303520752694	0.8093761956808023	-0.7273114681930347	-0.38108722220383995	-0.08481465623712472	-0.1273876508239849	-0.5883176988041964	0.5659796771298393	-1.0694412045468706	0.11036307749626215	-0.43857387031476963	-1.2893816960411335	1.1559671442361288	0.014579406414949644	-0.8983974520723231	-1.3818345209276688	0.4121011672527688	-1.429657335493619	-0.9998027404703083	-1.197681955621609	-0.31167427754289406	-0.17093673021386538	-0.2027171644342766	-1.2381561251702284	-0.6881792717178162	-0.14534942278568336	1.174427858140385	-0.4594966544707376	0.16062761661635686	4.6647366206361145	-0.6980846193527515	1.0603773134575458	0.5255587658527434	-0.5452153997357814	1.076073582017782	1.15869735043334
0.6770087714420175	0.9345881183538722	-0.6534923184302641	-0.29856232180986425	-0.030403004573066893	-0.19475981266387626	-0.606824784143995	0.5825991053453395	-1.1061318890336411	0.07240923732309479	-0.4046932628076784	-1.3398364962269589	1.172086842030489	0.006468667665205976	-0.7960621408262294	-1.3527610254825713	0.34170665907393527	-1.2852276831959926	-1.025837573421499	-1.0817139247513217	-0.3480262638796769	-0.19641179557286845	-0.3113317682019944	-1.2717981249825994	-0.6572997724545159	-0.19434113263841163	1.1738671352255379	-0.49865220508313657	0.13843558855784832	4.375852899539148	-0.716131821849441	0.9884196948024002	0.599487461109109	-0.576475648974587	1.0234811532243366	1.185576796964455
0.6359222282241921	1.0063614057336625	-0.554649072706477	-0.19782309096866818	0.0030152549257016297	-0.22080492282090777	-0.5869519681741711	0.6473627521269343	-1.1091431368768692	0.08299761435922565	-0.3490609079394188	-1.3763555243752172	1.2063165988304003	0.003640179865743537	-0.6978589592302692	-1.2674394245643117	0.25514207595643523	-1.1582923881959435	-1.0829339491062817	-0.9634032265796219	-0.4361686698270108	-0.24221898705908887	-0.3628249004574044	-1.3039873639151098	-0.624968098932999	-0.23092467493895746	1.1678200945567694	-0.4976732949493332	0.09517287996621435	4.123846057059335	-0.7224182268723912	0.9209375856192267	0.6653770711368302	-0.5578391405816856	0.9634243010301351	1.2181319846733583
0.5875445676152052	1.1338271793980557	-0.4241586825045497	-0.09949851648847778	0.04204657227753606	-0.22651343183551745	-0.6049105883727657	0.6320181280113217	-1.12799744608963	0.08997095559567314	-0.30647710539363743	-1.4148194852555172	1.2404386681767214	-0.03663185889668341	-0.5929433450307883	-1.211847140143265	0.1999154889598929	-1.0911196722769545	-1.1378464896667853	-0.8986369625115236	-0.4496792344741115	-0.26749499385378883	-0.37506564815675225	-1.3476497636455549	-0.5992514777979653	-0.31736991941207265	1.1253563658186814	-0.44410714283076447	0.057343521404816224	3.8985201971579584	-0.7042142307393185	0.8586552346672175	0.6729197918372946	-0.5375391723439026	0.9074037051285346	1.229184413225341
0.5130709407254435	1.145833380668137	-0.3565193483958386	-0.025996930446179057	0.07059229741463499	-0.19734318972851891	-0.6195387176431298	0.6141112588567504	-1.1444990483675708	0.14183437875936628	-0.235027185246925	-1.4452207720130286	1.2650646138445993	-0.09290322731782222	-0.5277208090887737	-1.1511732155304775	0.1108218262488356	-1.0461118092409123	-1.1883979749074587	-0.8155203316890324	-0.4455860197586511	-0.29201508732372344	-0.4017445281487751	-1.361469972799646	-0.5717123466394153	-0.4063587637249123	1.1258172412218286	-0.3516732641013801	0.031132247179766627	3.7078264330807196	-0.6931762136869554	0.7984783541311848	0.692462140362219	-0.531546878148842	0.8400431481188806	1.2569531882778948
0.43007589253730333	1.170861930709787	-0.32940444736800945	-0.008461591523854593	0.09094594289917322	-0.16200319593021711	-0.6524110923998864	0.6016447474396953	-1.1345635797767417	0.22166006590753423	-0.18962144650942755	-1.489297884542766	1.3059577307654497	-0.1501744739825807	-0.4987360640237964	-1.0778867850456049	0.025001068074266237	-1.028249965001563	-1.274837102229434	-0.654744985589673	-0.414074126486213	-0.24851106955889385	-0.38928176845912776	-1.3425169185469117	-0.5512742525348517	-0.49329515305453714	1.12650268821169	-0.28594066856319245	-0.02999439030998281	3.592670025469148	-0.703321909231448	0.7362558167011751	0.620585171602578	-0.49662893662804153	0.7852985660162733	1.2639621463384259
0.30033328694121053	1.1823757518152738	-0.2668673573520636	-0.003640672972628889	0.09477471367737887	-0.14984703109676775	-0.6597267019792202	0.6187700876314094	-1.1218300371160042	0.24517131584806934	-0.16320018704555128	-1.5162368284571852	1.3638002163053673	-0.22982016397825183	-0.4716340238212178	-1.004364318399507	-0.04158318047461986	-1.0229246822274098	-1.3424194120496933	-0.4960444269973818	-0.3941673631643846	-0.25848714411869683	-0.3870277538947696	-1.3234477894299068	-0.5399065758324493	-0.5893412274655445	1.1823214482126116	-0.26711253887660535	-0.08132571225980963	3.447176405240808	-0.7071882108505516	0.6258994954936916	0.5813824062681501	-0.47690222224449447	0.7054843028255533	1.2575551384345747
0.19872766573513306	1.198255912829694	-0.21393172255818463	-0.032861890140950034	0.06172842623571604	-0.15214543705259814	-0.7085080145449363	0.5588318946137113	-1.0816172731070974	0.32428122124007475	-0.15345405750899302	-1.5346599687255944	1.449157111477697	-0.31567686665281547	-0.46400960068002284	-0.9135071174125722	-0.14752223763139072	-0.9866379326117458	-1.4242344952026997	-0.3896984145039394	-0.341992443820974	-0.2948701823275388	-0.38087435420371585	-1.2901817553728763	-0.55945075415814	-0.6986240480920765	1.2214349369653337	-0.27938582476597845	-0.06582343523180556	3.3296505706303683	-0.7199159024153188	0.5406574198880314	0.5166536872928621	-0.46904045510068676	0.6437358751198913	1.2373119965586215
0.11172011164047957	1.2015337292752317	-0.14345700215284113	-0.08401388001059905	0.0012427934325758116	-0.15024042470875645	-0.7522506661893462	0.4985147741538204	-1.1099173256792714	0.3664206415459738	-0.143923790396165	-1.5636306181721262	1.5276824843478658	-0.39395875996178914	-0.3744963245925309	-0.8311144048955738	-0.1865427893212674	-0.9765564619305026	-1.5076721894787741	-0.27328934780378566	-0.33324081281663925	-0.2546460016047605	-0.3678800950793915	-1.2766042083878637	-0.6021252530875668	-0.8221627769670727	1.2534190309619464	-0.2549006388425817	-0.06952102966216164	3.275824454192655	-0.7017609839651795	0.4756680765459168	0.43585607952889804	-0.43894846650678654	0.5740853882977772	1.2597931279318988
0.06910146074195095	1.1754564643240257	-0.11335615196437812	-0.10343623038880043	-0.06974035489911423	-0.18657165959416727	-0.7350340776830803	0.4328328326182017	-1.100811944542078	0.40877196164763097	-0.15031453750413765	-1.5756801441526336	1.6614181006657538	-0.4788929801893541	-0.3367435106335629	-0.7916396222241632	-0.18755503940279866	-0.9486390362039409	-1.5633874716305836	-0.15621965403029542	-0.28684944721767425	-0.2422400237797874	-0.3628531050600542	-1.2248695683795447	-0.6095146831769882	-0.9139338357202907	1.2913541425636315	-0.26047198799274324	-0.04885710654471216	3.182987075498528	-0.6470667745127374	0.4745796656143935	0.3582631725967454	-0.4504640871791007	0.479737316155458	1.2449169044870128
0.04914546959062551	1.172441538740617	-0.08339506438860421	-0.13496826681436574	-0.1294630384573224	-0.21058814819816146	-0.6737181099277971	0.41224183483698906	-1.1058106451329854	0.42277665156805694	-0.12662512929462802	-1.6447766635552938	1.8240150155060362	-0.5794293898519289	-0.2878878510058308	-0.734105622245647	-0.22849295802767786	-0.9461346315132323	-1.608422447053669	-0.1044252957755342	-0.25297840643583736	-0.1945506839687782	-0.37076101785591015	-1.196521093399313	-0.586112390493572	-1.0033924722749958	1.3095010894984334	-0.306493585377898	-0.1244399032213002	3.1211985684822032	-0.616840658178621	0.4519171142845394	0.33468234275867226	-0.45753507110434144	0.38263277766221593	1.196458298569786
0.041930875123451866	1.1690437020786977	-0.08111757899978357	-0.20094658893580913	-0.17240133856420217	-0.2410532849198635	-0.6415398137903795	0.4475506920231843	-1.121208747763499	0.4715251282848373	-0.10868337984092487	-1.6613536628423067	1.956070601451899	-0.6914796411770234	-0.24344811891633605	-0.6895205848875149	-0.22433644430322439	-0.9807235052617649	-1.6183664749605657	-0.050083487783677404	-0.23664899734719835	-0.18550799567831205	-0.36882701508940696	-1.150987639859891	-0.5478309293588273	-1.0395933201696044	1.3232044456015803	-0.3352250407156445	-0.15324594564481872	3.080131270373064	-0.6515392173846869	0.472257729947492	0.27319586077503316	-0.46804557815499814	0.34247849163744803	1.10732615111867
0.030994693796994065	1.2108104267910864	-0.09793012166401581	-0.2826666411421349	-0.17622817725435547	-0.28772831875717814	-0.6027167128568763	0.424952907304916	-1.165791013141851	0.5206464961291224	-0.09563793542658569	-1.6710749823175237	2.0339466667201225	-0.7791738247180799	-0.20235868012594266	-0.6938123135030765	-0.23976629033575964	-0.9598784853115816	-1.5914089503162319	0.009109295839907458	-0.2054166705720501	-0.22114741457803766	-0.36604910563900556	-1.0848704481317732	-0.5088943585155699	-1.0259200570713598	1.3490189989180181	-0.3526926578182679	-0.1827770980395394	2.9611085182047225	-0.6617550239047979	0.43861807707050565	0.209692185561719	-0.4755733737453337	0.29292793489565716	1.0198355851468865
0.01554662851696485	1.1922088461937614	-0.08693858277074623	-0.37818275526352085	-0.1925751833332021	-0.31400966152635645	-0.5678202967997109	0.41233830255964765	-1.2168138191958122	0.5711197827254171	-0.06367678530587793	-1.6499010613108518	2.020068247208619	-0.8425880585109258	-0.1804182583092259	-0.6713153985006328	-0.19037699967811622	-0.8706683289792165	-1.5992255153760866	0.12015084230076385	-0.20957823500273481	-0.24970197544596937	-0.3853865220964543	-0.9944604663822506	-0.4859694078913656	-0.9754711545241115	1.3581188316578068	-0.41294870261582173	-0.19661053212403307	2.9188078360014833	-0.6904125665025779	0.4215654830391992	0.19310393281601765	-0.48585675454793964	0.2710213468600757	0.9617315814582229
0.021777969378933795	1.2600814543562717	-0.03194167662209849	-0.4848930225098627	-0.19485556220733538	-0.33204600811556534	-0.6134287426101876	0.37573945692343463	-1.260132255809856	0.5737230675039594	-0.08363377343494599	-1.6174477574976411	2.007500643942545	-0.9195169856770693	-0.18582439039461424	-0.6461339546646369	-0.13529548814886858	-0.7386601480837544	-1.6171068126192416	0.2083221371204901	-0.20034356806281503	-0.31172540343404637	-0.3993650877888402	-0.9321749862270599	-0.4517352802196336	-0.9039966968938009	1.3600127571463685	-0.5022954167463782	-0.2221780478610162	2.8963932465262188	-0.693960819241376	0.42397294859840384	0.15397453361218144	-0.4687474302510887	0.3178420438655106	0.8827448730890328
0.04001681250318926	1.3113622015876136	0.132655834525335	-0.5529298729397472	-0.17703941742380644	-0.3726106317486811	-0.6473457986348828	0.33154043822253354	-1.2859460290047826	0.542559502314135	-0.0965680879339648	-1.572887774828072	1.9735743217409276	-0.9968042334771006	-0.2264349265768253	-0.6512474773158309	-0.08148562747010582	-0.5866354621486217	-1.6156254047824816	0.24607114529931037	-0.23648544810489672	-0.39810167601859603	-0.43543423226265177	-0.8359815634148123	-0.44479677821783276	-0.8287474650232449	1.338796202336868	-0.5203257634242526	-0.19229479696952895	2.817429955031126	-0.6760245195606649	0.42981883063344056	0.17809185754568005	-0.45503412320678754	0.3342873002820779	0.8429713083723811
0.06432438527593964	1.3635587496582002	0.2213527053215988	-0.5827614143346577	-0.17304029587045713	-0.3572995105916846	-0.6971544990614211	0.3428756178015463	-1.3143278729878778	0.5175774013360412	-0.12161520801343281	-1.5263492214514003	1.996912261806255	-1.0404045470464192	-0.28339396257788857	-0.6686703823284306	0.026678902811056504	-0.4444407180475867	-1.629865401835474	0.17993968492174076	-0.2532148620410465	-0.4819971233796654	-0.4621103289447728	-0.7224839261466364	-0.4268109701997438	-0.7460643776519007	1.2743137731814422	-0.5749900230210654	-0.19830740479488615	2.815154901502402	-0.6983752612153143	0.42274625477388783	0.14410866585558396	-0.4127157047530102	0.42612315243897514	0.8070765756805619
0.05385888590004453	1.4277729818942466	0.298857934966373	-0.626012356015581	-0.15534571100037323	-0.33323968824577077	-0.6965447943275234	0.3248621027294189	-1.3207323985154684	0.45209608560741976	-0.18105612271566324	-1.5006536606037737	2.0040795779907943	-1.0567756442502245	-0.2976813080952465	-0.7174965938820257	0.18374400552154468	-0.2745904206044464	-1.6508543526146808	0.15477128805897417	-0.2775505565705117	-0.5404410220679339	-0.4407845075846251	-0.6241196770630513	-0.37754885916516034	-0.6259194298764432	1.2267486662065463	-0.5184297952336812	-0.2354621043593931	2.8018927579997204	-0.6817347398385332	0.4328910184428981	0.1555960957171676	-0.3310270305243833	0.48933491294293807	0.7416513328901044
0.0625307143248819	1.4842847559036119	0.33028120027627395	-0.6493626379641113	-0.12549348461723359	-0.2845876928411357	-0.7068819658090545	0.3075045480282581	-1.3128300747876787	0.41139659199990974	-0.22886982428073388	-1.4889169793576857	1.9601823524508155	-1.1257863486261463	-0.356805024384457	-0.7727265798781326	0.31904174280744	-0.1374617638297008	-1.6671698744204733	0.0903706108282923	-0.21147296105581917	-0.6060669405297479	-0.4298360109114155	-0.5487822938506492	-0.29865291880362266	-0.5320973604794733	1.1736496771121083	-0.48012178125427524	-0.268723191520119	2.7906350120359096	-0.6756548435074039	0.4376341962959523	0.15080170439245122	-0.23907800801407877	0.5202208210570303	0.6503454847504428
0.05832723094858864	1.5338629109873896	0.3856966218428287	-0.6598218120288385	-0.10196132875174099	-0.23822824530307773	-0.7362840770450775	0.242110652962924	-1.301449170207182	0.3538544682518698	-0.2675779321808557	-1.4751916395321711	1.839630757236795	-1.2070899028282265	-0.3982822426651968	-0.8638761002871416	0.4877247242704579	-0.012162508068507171	-1.6987317620035216	-0.052387611530863645	-0.12859369172297774	-0.629478872988239	-0.4015075776772691	-0.43413566143231624	-0.26964243759970896	-0.45165501301689526	1.1350684691486252	-0.4452041080658751	-0.32569267759876	2.7993381453235857	-0.6903558403495774	0.41001096861509884	0.15132857558144494	-0.1461059576991725	0.578853881441299	0.5167829720764385
0.03924498645951983	1.5516405450345472	0.3840943043732278	-0.6553913481919517	-0.06214539269738384	-0.208582284037428	-0.8200978703944989	0.21311897123539136	-1.2830932253734921	0.3087007514708832	-0.3027757022364257	-1.4229635663958404	1.7013605973066315	-1.3219570082449892	-0.45598028715190964	-1.0290944810991445	0.668007510817514	0.062448771205562116	-1.7119491846655115	-0.09807729734594337	-0.05288840850006984	-0.7123422579059524	-0.3869328554896792	-0.3399725194016626	-0.282527216155119	-0.3705325066585855	1.1454394307291635	-0.3731796177614942	-0.31527294490648144	2.8129510732341676	-0.728992086895377	0.4163103312871811	0.11116078970137273	-0.07209862920040849	0.6435540250168901	0.3722739891526442
0.018958165598022908	1.5407317056852015	0.40703451978699323	-0.6583409535978149	-0.07068404158398643	-0.1749143390163292	-0.8380661589532681	0.1660920968949094	-1.2745446765715556	0.21901618077803858	-0.354733652789465	-1.432407947122875	1.553726403234696	-1.3946454124127388	-0.49144996076954417	-1.1879512739190996	0.8397172022906642	0.10496271270167927	-1.7706094639809016	-0.1929941625443717	0.035890697723545154	-0.746228843802031	-0.39423674730785174	-0.22260263926204207	-0.29400686865120074	-0.29422423370926754	1.1256587325615353	-0.3676898574064181	-0.304846938320903	2.831932605153957	-0.7091831867931485	0.38693454445067454	0.043701485716805	0.019955959030821157	0.7120908287716198	0.29442733565912993
0.006552876067075948	1.5612593778141792	0.42096661679730935	-0.6687479552359062	-0.08641458377078551	-0.1374341530055077	-0.8844718358155037	0.16157873691974378	-1.2265969021977345	0.10878543051758391	-0.39022831686970566	-1.4141649402476006	1.3514808777106249	-1.4313708739790287	-0.5227117713013327	-1.329253799457579	1.0247707330697189	0.10690164033532412	-1.841546769335706	-0.2658323328845652	0.17437149588348286	-0.7572514042845512	-0.4119502893759446	-0.0994509314273071	-0.3432553675777248	-0.258485789704661	1.092167688376564	-0.4063815951446562	-0.3239604493211128	2.9137045460875886	-0.7047725690542437	0.39102390654981034	0.01586466958121318	0.09251991621802755	0.7835304631599143	0.26109247987962464
-0.0030006151845684537	1.5927907518516977	0.3659817058794	-0.6446037673345628	-0.11275423272737357	-0.09158803124206835	-0.9333986372670839	0.18102693313921064	-1.1771764897388024	-0.05001105111949965	-0.43112750000797107	-1.4287428712364885	1.1681612895350708	-1.4703474458343229	-0.5069884773187436	-1.4437184143378983	1.2089982535726014	0.06567290763064475	-1.8891798443378782	-0.3284872806544819	0.30427599491726937	-0.7561757209013231	-0.41545346173291015	-0.046622420878899805	-0.37654820717388476	-0.24773439061853691	1.1231138860229255	-0.44991504509414365	-0.35446975237957323	2.983971826821055	-0.6547126950901798	0.40558407915573114	-0.034648081950111445	0.14503406393643054	0.8436742534437981	0.1748736499987403
-0.0038628174401889926	1.5976159638781242	0.3133409129483306	-0.6236304518270466	-0.13630150699392576	-0.07069792377646353	-0.8787790305893326	0.15364587077432096	-1.1028027968504583	-0.16133891524676658	-0.4478721098856626	-1.4733122578548339	0.9346009951789694	-1.4667571813882059	-0.499774057583856	-1.5895554386405624	1.394278908041604	0.011215519123915357	-1.935891009080796	-0.42690158329999084	0.4367056275186917	-0.7041464017821805	-0.44226724026948083	0.024398473945363274	-0.3772971431986643	-0.21439424451498024	1.129935877532349	-0.5207721939998784	-0.3317625616338682	3.003715469028056	-0.6360172847552732	0.45445080818815775	-0.0212660997301773	0.1838873675748714	0.874431214655884	0.1246066737857506
-0.006654254964794088	1.605904236122138	0.164227154605538	-0.596830594244903	-0.15340963172065963	-0.023688863503219828	-0.7919595982298573	0.19205872193781864	-1.0585493744567973	-0.26993722021054767	-0.44317681990487384	-1.449172753827532	0.7613050931084387	-1.492513249081418	-0.48756457227292893	-1.6867674292631498	1.540135843367373	-0.059996518079064455	-1.9675813335011654	-0.5252495243118885	0.5995448721651684	-0.6380518822655704	-0.4348852377371579	-0.018544765347714737	-0.38496470322617393	-0.20895586897199087	1.1411717527380965	-0.6046175020471697	-0.3352672598280119	3.0740759361439927	-0.6517820563093295	0.46009061484509306	-0.04686712569071244	0.23615967382351885	0.9144891439362214	0.03764460615923817
-0.015249230625453896	1.5863343297568613	0.053344127675070664	-0.5938381329171605	-0.13874425644294272	-0.009235300123957704	-0.686248040578475	0.21629982894995115	-1.0191357877043945	-0.3527525518841816	-0.4254741751439264	-1.4710412796581385	0.576217414869746	-1.4891757865659652	-0.46374245807290004	-1.790741927701037	1.6374893470835772	-0.09161575255350193	-1.9772550307149508	-0.5281401414155867	0.6867177652945697	-0.5587444372158098	-0.46861681731229876	-0.0885914489463718	-0.36853343035825603	-0.22277805874544399	1.1271572101266254	-0.6847190499542267	-0.3194051465015041	3.2165680051866437	-0.6185660255513403	0.48783961164946177	-0.03895245577003831	0.22457943413415354	0.9237491882906228	-0.03740718374159907
0.01903897644447596	1.5463652461042483	-0.037814627920722065	-0.5497148403133755	-0.14235340444175343	7.921290151125249e-05	-0.6122511961452102	0.2061115091768663	-0.9668773030438758	-0.41855132832104214	-0.36090156732372386	-1.4583218606206947	0.41641294710188026	-1.4695203573574058	-0.4814494517068229	-1.8765929883784707	1.688754372915697	-0.17672230470274577	-1.9850361586566199	-0.5321379814512492	0.7927365309371172	-0.45113397254568566	-0.541357939138154	-0.14230804901134145	-0.3728063304960525	-0.24244287940065976	1.1192141258134776	-0.7832959531386414	-0.29875878394803057	3.3248784781777374	-0.6196049427355044	0.5307311305613751	-0.02333468337504749	0.17843569782939783	0.942464656730249	-0.0718534230659695
0.01662553577715476	1.4727525657151013	-0.11144153593632536	-0.5158027630002271	-0.14399650624963065	-0.010050128605783016	-0.5346909131077975	0.15694123021926376	-0.931739045341636	-0.4895939926016424	-0.3162712561068285	-1.4429441916778654	0.34899794875387885	-1.4547518764171374	-0.5055007911721636	-1.9295265856426045	1.6492509426621147	-0.24149779658730092	-1.9991989663970517	-0.5154728414790506	0.8381043712811002	-0.4004894926158845	-0.6239732830987502	-0.23278670473873714	-0.3799827743073844	-0.20777623249208393	1.1182227112158738	-0.9373295140681064	-0.24905516341109832	3.380603341351267	-0.6116537207278687	0.5456357188410019	-0.021129604603494695	0.08912773771896658	0.9696443769056335	-0.11574420566621164
0.02247261281823708	1.4106935504810925	-0.1780760422883309	-0.4825740513109576	-0.13385646459994505	-9.641392395855277e-05	-0.5458175510508025	0.10263813141539349	-0.8690583322182569	-0.5141536554371142	-0.27180581719678376	-1.4190781615213635	0.3188009014229093	-1.4004593943902814	-0.5508575761947675	-1.8943098121351518	1.5861563891871264	-0.27287240397628365	-2.0022511017812805	-0.4691075822767569	0.843733968725731	-0.34369028059564655	-0.7306277364167445	-0.3394497225931724	-0.34759670636993134	-0.25318371675446766	1.079397562307485	-1.0352080948701996	-0.19085434655632888	3.3523761770764247	-0.6072354545188963	0.5511394813068232	-0.008481283689477809	-0.02314300596555372	0.975048471130321	-0.12159374831325036
0.03163359424425465	1.331436414710521	-0.20971332705029644	-0.45558786363368675	-0.12921520493701427	0.058890313742418945	-0.4730624928570776	0.014944332679218807	-0.8297913304841927	-0.547912968813387	-0.26071760013245715	-1.4148253639807156	0.2932365365165997	-1.3302020214003805	-0.5516754061773451	-1.863170071880333	1.5033104322003208	-0.2456061961897155	-1.992611024397568	-0.45405604635065566	0.8946500750454283	-0.26783779121859214	-0.8286327960593949	-0.45138027619064036	-0.32266472603518265	-0.31392923199971356	1.0238190364787907	-1.1253833724547238	-0.10434762430764452	3.2501726766282553	-0.5560525301999262	0.5401405667670229	-0.04923531613865008	-0.08537303876255917	1.0064735739766484	-0.11119300137577284
0.044879316578308584	1.2667282582420314	-0.27339773362444103	-0.4106183529028816	-0.12145590173130208	0.06954004800560744	-0.455585297190889	-0.0662325775889697	-0.7858760409638699	-0.5839353506141591	-0.23008121805543183	-1.3912854698081598	0.3152843490591084	-1.2338968861818862	-0.5862150165056009	-1.783572261221219	1.4351820504353867	-0.23567360810214305	-1.9499104827646092	-0.4178219965463487	0.9021935687874512	-0.20317272381739696	-0.8926747391634843	-0.5620673686792308	-0.2869166294559489	-0.3696035186268702	1.0106788215183804	-1.1627362769174077	-0.08015574522997629	3.1032426803134263	-0.49451039054708046	0.569975574501804	-0.009350757646444163	-0.16398303269366024	1.0044095306635188	-0.06843281506784603
0.021272324368273664	1.1472556535095808	-0.32794745393625835	-0.39631332567472954	-0.11401964064072727	0.0951982270859156	-0.36467745420454745	-0.19903076856757043	-0.7454249711157356	-0.5599218524518932	-0.20008235673513375	-1.3993336910171612	0.4136639993949537	-1.178217425236798	-0.611177739021164	-1.7179089520440438	1.3808980987351858	-0.21936147341407217	-1.854603943531973	-0.42534118813129335	0.8627306016290477	-0.10415450634365946	-0.9467041848221138	-0.6421232316257488	-0.2142550886019456	-0.448770264362589	0.9974244026568467	-1.1560716379130933	-0.029645416085333786	2.8724265399161757	-0.436435557324819	0.608727504028833	0.024471369794167624	-0.21765968292673676	1.0140339448846967	-0.06095610050206368
0.0020894786213758233	1.0621090525110575	-0.3757092367447853	-0.3473757758206196	-0.09765123123626304	0.1127705807690819	-0.27981431983627847	-0.34073283022443596	-0.707944758290622	-0.4796441156476535	-0.21090733398006956	-1.4220322586494765	0.5257931625860345	-1.0983786108240845	-0.6548773488980132	-1.6884720193379033	1.3133281310036544	-0.1758643252792603	-1.7591596084282393	-0.42705044858619956	0.8401887508498757	-0.0858674126754078	-0.9800870494934847	-0.6579178523201598	-0.14753701545385692	-0.5153008035656662	0.9417805081861383	-1.0846474857333166	0.03206903450858324	2.623716239909237	-0.41051999124622524	0.6024264192783817	0.06819212382178008	-0.26447264192293324	1.0089152315584908	-0.011322184317588446
-0.03319517566134293	0.9815686987449345	-0.42871616591953926	-0.26329972396723356	-0.08624202199526741	0.11616313474534919	-0.22748192821962743	-0.4387894295357594	-0.6948601520842433	-0.4283059832282269	-0.22743194836019232	-1.4051094253745833	0.6906430262706464	-1.0675022514034276	-0.7010560644434969	-1.6019024521080165	1.204118923986766	-0.15114254268896848	-1.636870338765155	-0.41625084003165946	0.7749155548441032	-0.09222583259908382	-0.9816305699039933	-0.6801911733130512	-0.09465286830866626	-0.6228978439459826	0.8855241724960548	-1.0055529766684645	0.022007040479776176	2.363475163773288	-0.3423542765149546	0.5932076745507427	0.08964438040680613	-0.3305510250918469	0.9312978897396599	0.018747243347053355
-0.06261560121312056	0.9056122298492679	-0.4791385272549323	-0.20129936304666063	-0.08362326082829255	0.04451332913937191	-0.23243778013440672	-0.5746624069824376	-0.6725326227781909	-0.3761200474084342	-0.2492047495790694	-1.4302108477558426	0.8044800700372677	-1.013044433214496	-0.7446798902606789	-1.542648859126941	1.1465954230168933	-0.13034537926298567	-1.544992795038988	-0.3825158139074889	0.7196529071374935	-0.10458405620834846	-1.0002751855128025	-0.6575373019726959	-0.010917931564593503	-0.7129727551509804	0.8675507966629109	-0.8900341213326233	0.0005839762729168308	2.143215200524051	-0.24699633857632936	0.618063579695981	0.12217048661956849	-0.4016888853581915	0.8795972878800266	0.07100517746225517
-0.048674245919195294	0.8529367190312526	-0.5284069610242763	-0.1680867689106195	-0.11917432000079405	0.0008044780994003964	-0.24863097769988154	-0.7530791727035885	-0.6417476764582966	-0.36525694943470965	-0.28177029903547907	-1.4372192034418858	0.854940925445599	-0.9664047039616197	-0.7870772495357442	-1.4784644029028442	1.0899294864554594	-0.10241376152337693	-1.4607137781449886	-0.4069536349479764	0.6933979619889328	-0.09011692945526503	-0.9831945645557891	-0.5959524029762824	0.07060093238087814	-0.8092071492072381	0.8669435919954166	-0.7584741318467202	-0.02698794697745126	1.910845755904346	-0.21104661714172712	0.6140032633186608	0.18368747526402082	-0.44640268598859817	0.8034648568177094	0.09062213156166642
-0.08128389626423818	0.8255934737384927	-0.5490801050904531	-0.12500338456773927	-0.1160603503821965	-0.056840379423139166	-0.25145877370332204	-0.8673329651021273	-0.6616650630831933	-0.3642800126067221	-0.3541335445869298	-1.4531488389182283	0.8871293949478927	-0.9279050411109807	-0.7952572199520119	-1.4165289994404813	1.0414478055710796	-0.08474090536538098	-1.4160053103337789	-0.44905022690716656	0.6676888761221396	-0.08075469595654301	-0.9655238106847038	-0.5661182427364512	0.16177277414204444	-0.9046640303328669	0.9096972374271679	-0.6763739692745129	-0.10231242401895661	1.676436301115525	-0.16449037984106823	0.6047129375335031	0.17999664703853097	-0.47606345460732624	0.7572941648006046	0.10731653119303379
-0.08084553865225652	0.800724579424978	-0.5665082211866472	-0.08831387085662472	-0.1451911636545932	-0.11294954111439756	-0.20324151526366915	-0.9610740216255091	-0.6408635775023047	-0.3903485254908556	-0.405061232471558	-1.4598650687302577	0.8752206479249685	-0.8396537721177788	-0.8036009082366589	-1.3329008527604616	1.045683276297645	-0.06664426768520293	-1.3759090743188098	-0.49576702341183293	0.6528740362456228	-0.022043860394869164	-0.896876528240529	-0.5287235206613048	0.2680391527515387	-1.0349901130887509	0.9234647795353312	-0.5333052974646144	-0.20123860323375883	1.493800488174717	-0.15599292959611485	0.6311141210014353	0.18791814171553928	-0.45660801213694446	0.720533359936222	0.13022403776936053
-0.059048049722381014	0.811226814240897	-0.5977948726319271	-0.06430351454610629	-0.17888956088518357	-0.16929846638991525	-0.03888263169437377	-0.9816848070498889	-0.6551442007737306	-0.4267031008218301	-0.47655215258642925	-1.494754739546233	0.8187552886388483	-0.7730059516773979	-0.7710889391521155	-1.2607755399556262	1.0393755659940003	-0.06525760238988743	-1.3235812626401087	-0.5238756591403675	0.6621630284359346	0.030519504415358036	-0.8200852454144055	-0.5279140627399034	0.35364753689174727	-1.0832309608515023	0.9862492714529143	-0.4409533085308075	-0.28014130342908167	1.3089739049300957	-0.15744103992888825	0.6681066604619497	0.18698724495156543	-0.4179274524054721	0.661642672372137	0.18072696130008584
-0.03130222281321501	0.826284892235312	-0.6172171504018295	-0.03870776862119825	-0.20220802179785374	-0.27598243172761644	0.08091966384715225	-1.0036075013673147	-0.6405065899696994	-0.45804545342537717	-0.51342632829229	-1.4566563760327915	0.8027167542947309	-0.6829052577965733	-0.7824155933230752	-1.170685780813391	0.9970345697872023	-0.11949804369973957	-1.321815085756187	-0.5817902340012416	0.6315036714321927	0.11143846411459342	-0.7322483764694345	-0.503636895373187	0.41124374319051443	-1.167597050893173	1.0082257264292385	-0.37280024540506745	-0.38409832122663873	1.2324061563627153	-0.16690857112739899	0.7369977741662544	0.18383761990337114	-0.4140714245265878	0.5842549063874467	0.19996631101690027
-0.015604138669467216	0.8578095220684345	-0.5895364652368966	-0.035848673059042865	-0.21158783942408094	-0.3119421337984274	0.2038503716218773	-1.0079494671757714	-0.6389017056074241	-0.44822678124625626	-0.5299477459668982	-1.3699741455435128	0.7493897150846772	-0.6636852894663658	-0.7689436478384855	-1.1037971582601376	0.966760551833459	-0.09634830881642079	-1.307962711714279	-0.5992828019096387	0.5643382883749625	0.17709512092215118	-0.6632136857727386	-0.5171802769264526	0.45578763289181035	-1.241276278824492	1.0037587711621712	-0.29427180717088325	-0.45651172445105387	1.145333868961175	-0.21835536766369618	0.7708164657909558	0.1680355790873595	-0.38574270336826116	0.5278544640145592	0.17845616234172917
0.014918612795961678	0.872315857588644	-0.5694243253901207	0.004984728802652176	-0.22019154028699917	-0.4016731011319651	0.24863017916110045	-0.9937805667575559	-0.6459087836348124	-0.45364855697498463	-0.5780843591876328	-1.2685695052159673	0.6508854019330987	-0.6458291117382797	-0.7570221622038744	-1.0142455239343904	0.9345619998003108	-0.08572129545400982	-1.337575512364926	-0.5649385640318656	0.5366355388085707	0.2238367171168761	-0.6380885277044914	-0.5559522236160123	0.5324730641338348	-1.3105681173215065	0.9943153264787614	-0.2594854530907639	-0.5484138428441375	1.179716676373608	-0.32246315535950104	0.8019912504964534	0.15884945706163917	-0.41069971937946337	0.4711485199172124	0.1579332533048158
0.03728375669214363	0.8499288704254833	-0.5276031215371513	-0.017706829677079844	-0.2212632740401023	-0.4732289309981278	0.3165460735767103	-0.9879882377983279	-0.6220474578100508	-0.48833231359973645	-0.5471978522195768	-1.115874169319938	0.5549411855846131	-0.6406252179475029	-0.7663749883945997	-0.892025435185233	0.8743311879363528	-0.05884630889963864	-1.387758910441719	-0.5502971549585332	0.4943963532400302	0.3372903508514763	-0.6120826211871547	-0.5863562676375753	0.6012289562845075	-1.3763181299241167	1.0222014361840677	-0.25534827955098605	-0.6330857998519341	1.2010783190813388	-0.39929713616723184	0.8543751523887652	0.13538867468748278	-0.4170912439372957	0.41046127511451475	0.1475990120315926
0.04868072476347582	0.8241050899460655	-0.4970653041762253	-0.04756287347949969	-0.2189715582446373	-0.5060277330262862	0.34762098056842783	-0.9509106970819209	-0.5738870145481628	-0.5295179757450725	-0.50225914252325	-0.9935402615193885	0.45879697825088844	-0.6155278055203522	-0.7527875190461766	-0.7962391188211239	0.8820380494732433	-0.0452233118077757	-1.4598636325932792	-0.5264541972103266	0.4457892264686552	0.4313469244914955	-0.6208052414315536	-0.6803730385343535	0.6062870157790864	-1.3807768336193624	1.0555559181565144	-0.18896382839186893	-0.7189760962406393	1.2751057000246824	-0.49920973803103247	0.8952757764988212	0.09741436549319588	-0.39639652388247787	0.4031204289284619	0.16554371815093188
0.04591501477365951	0.7922697785761132	-0.4547945654204068	-0.04986848807136135	-0.20461642593844553	-0.46145925901804397	0.3815991067403289	-0.9370729730867604	-0.50718835726656	-0.5363954272185054	-0.47577266138713786	-0.867587643825883	0.37184439903717803	-0.6204170233351949	-0.7399761655419431	-0.6827114689667891	0.8523025021945664	-0.021824859103539304	-1.5086560011143466	-0.5120937788378701	0.3853416976186063	0.5083188306167521	-0.6184860143316003	-0.7329193995589126	0.596107589684192	-1.364703696345752	1.0614844597748632	-0.22035468993134977	-0.7665166811599298	1.323185718572605	-0.613279657989711	0.9076828345205687	0.09918607223753206	-0.38453221643498653	0.38700008199761987	0.1655769709830592
0.018613482599888247	0.7793029275075573	-0.4135495279402372	-0.023820192927912983	-0.1780941946609525	-0.44011370148334805	0.42582905370492075	-0.8666467367464478	-0.44730241962943856	-0.5118907571937269	-0.42737076600737767	-0.755557647728207	0.30867430218489733	-0.6847722366836655	-0.7685958815216608	-0.5899405430332388	0.8060993500000517	-0.026297953378264412	-1.5222122071694097	-0.486112900352782	0.3811442639247072	0.5408301863631546	-0.6028896275038048	-0.816906280139909	0.543717934774042	-1.2927950341646492	1.0876139122560706	-0.23561878793773466	-0.8279166766168856	1.3184551741885924	-0.6829240769340242	0.9409989662747211	0.05530220653353477	-0.37552969971293915	0.37159912435177267	0.20180851791673288
0.026818587156438	0.7520069360153319	-0.3809858387861637	0.004469699842438679	-0.18398869083429506	-0.43648954394396605	0.4128212219912413	-0.8681479908717089	-0.3462303945836128	-0.4896299606227337	-0.3744112565375275	-0.6605801286484445	0.2699964700236237	-0.7851835474800021	-0.8010211317723972	-0.4820368619777957	0.818616300275558	-0.03903881184564574	-1.4731158972115979	-0.499561593578777	0.38205924295002003	0.5951202684869817	-0.5990980354000175	-0.8361785183684688	0.4855704661873439	-1.232662099393765	1.042299651792407	-0.2338075943904386	-0.868912259997475	1.3011536087461562	-0.7341554415634212	0.955151235917749	0.09192180159549945	-0.3719251101875311	0.3344511811543617	0.22189396747322113
0.028004032797869123	0.7371708310850623	-0.40093672456517826	0.06585144484718893	-0.16383750111332773	-0.4068780864714297	0.3595541391628647	-0.8432416280358762	-0.2639369033279027	-0.43658434276097147	-0.33063406166497683	-0.5526153540008546	0.20765763543625093	-0.912189301333475	-0.8337804950594693	-0.4376301217904122	0.8629366747971836	-0.0536290874999694	-1.4084238932691866	-0.5301010977961713	0.405180319767439	0.5876664841738528	-0.6001591352093101	-0.8360201017298102	0.3692574875691387	-1.175731584631572	1.042574364834319	-0.2265287860181615	-0.9061662581823178	1.2809541248720382	-0.7812853141191403	0.9360057426425563	0.1406048359536474	-0.3916620612470467	0.3097757318430114	0.2742568327475793
0.013056005245277336	0.6851649842677131	-0.40387055808317446	0.09885651383978213	-0.17669280308265076	-0.37412532308108926	0.24649263430245658	-0.8767457810719641	-0.191600702925606	-0.40400743802473615	-0.29415148238465694	-0.47436957191069434	0.16138889875697923	-1.028695165390499	-0.8787302634890729	-0.34986532131197884	0.8942614584432441	-0.08959309325691067	-1.3409733368370527	-0.5396009748960188	0.3899796767691379	0.5814063899224047	-0.6007770418767797	-0.8002570710328424	0.2971342515725849	-1.0884959114999457	1.0427941235003164	-0.23870929379198028	-0.954648877686638	1.2495989845741415	-0.7958805071253805	0.8666536285589961	0.1573016023250618	-0.4132966361142231	0.34000533519706566	0.32868617680067
-0.01946491808876285	0.6287590765194515	-0.4469863699317794	0.05644447682964512	-0.17484453908435943	-0.3268478731642229	0.14843532802106021	-0.8935628487413665	-0.10061805793494598	-0.3828653522761035	-0.2578127992511821	-0.4538142999834022	0.10436876341684505	-1.200007901462304	-0.9009603049486454	-0.26301461010822225	0.9497575923922934	-0.055372009957700176	-1.251725908763287	-0.5501686166591968	0.3727170724915706	0.57728634056824	-0.6038922125249565	-0.8029604035195554	0.25420492965898095	-1.0339078653634401	1.1021096763340636	-0.24031853564553468	-0.9827863385513226	1.1857948026860348	-0.8279798612535195	0.7808132455254968	0.22038146017002722	-0.4083254503470203	0.40761658095686937	0.36136114860041235
-0.047195242509017125	0.5533337137199351	-0.499570017401867	0.05414446471791865	-0.19466877740697158	-0.28009943943300386	0.09187940795225728	-0.9489629768521617	-0.052831790743595584	-0.3545359833219242	-0.24566487430875944	-0.5007664561253379	0.09341063667389256	-1.30462153629389	-0.9069989327197238	-0.1945105732986271	1.0003950256667837	-0.03459206202627754	-1.1723152340791627	-0.6045654270861192	0.41071209005291837	0.5995187353015162	-0.5852195264346164	-0.7804247241321891	0.19749781116203016	-0.9704840031281726	1.1781569420611242	-0.24610085010870564	-0.9933809797841107	1.1726258455658223	-0.8213212306872858	0.7023439319354285	0.28893231568267336	-0.4068731219439898	0.5191310535599964	0.4062132336298533
-0.05744073847844774	0.5176047867994111	-0.5496502420423474	0.0920927313866651	-0.21697094496863478	-0.16996535167356225	0.0602249973929608	-0.9436790836823183	-0.01885952065354608	-0.3507615121320869	-0.21715652133333946	-0.5552215553127466	0.09354856149129934	-1.407943604431051	-0.903513979702043	-0.1360258927462633	1.058953711580274	0.03572820929272913	-1.0874243907964711	-0.6391338596720388	0.39949668903153485	0.6539589380037374	-0.5425868387075585	-0.7749484726426484	0.11876900263996393	-0.8855672586665785	1.2395811072430034	-0.3074595091941369	-0.9967428993761638	1.116081298352855	-0.7906272829340432	0.6125237683896442	0.34430149557379147	-0.37573635260905397	0.602270492512347	0.43154154638501996
-0.04978448799739653	0.49473878364510326	-0.612246549422766	0.15652824032045567	-0.269051731621156	-0.09697109141334614	0.019955031343018546	-0.928357422711889	0.0002151002880384445	-0.3505778089153927	-0.22699440963777354	-0.6679370339011593	0.10196568871356915	-1.52271493863407	-0.9361025934534766	-0.07952991711931626	1.1203985753829238	0.10277484817536894	-0.9761345890867933	-0.6520086144451798	0.39765109031381013	0.7722301461094859	-0.4723346724746421	-0.7770249716610784	0.07289570152960556	-0.8107195045589067	1.3144267549427031	-0.3327745697189804	-1.0106652389648183	1.104516096681276	-0.7713735342842114	0.5342311974427996	0.40890532150816483	-0.36104800217875266	0.7083736534357981	0.44589494663465096
-0.010808592152837054	0.44576836124294417	-0.6932691124062185	0.24481822180718033	-0.31739558933860856	-0.002184739128001589	0.021051842016847296	-0.9288264609482626	-0.0231238936937275	-0.3464875243704787	-0.29580123226161487	-0.7935905708216361	0.11337949783403038	-1.626103432078756	-1.0261033275974358	-0.027971835810467693	1.1636413853244683	0.15399296130041223	-0.8460387040162682	-0.6539020134870432	0.4155794917220187	0.8593086787918184	-0.39643578170960875	-0.7114974986459008	0.06033259005155293	-0.7782736684520958	1.3575469354710261	-0.4099986750823882	-0.9766037018802447	1.0565031485869778	-0.7531848350912742	0.4427703524327048	0.5315528333201387	-0.35624828073402204	0.7938995773630456	0.4165127441672992
0.021714969902719865	0.4231303343820886	-0.7545332085600966	0.31355405092544003	-0.3697680686620018	0.10148666729218277	-0.0011779108485319655	-0.8786700582765725	-0.02755678621155422	-0.36118105880823015	-0.3149343583416656	-0.9122430589745569	0.09994509013856276	-1.6585579477706218	-1.1135560062469314	0.018442667476961723	1.2182369519986669	0.2049057458299634	-0.723296793316669	-0.674707282403008	0.4646390508570212	0.969722033538629	-0.28164923274242526	-0.6701133411582021	0.04577055130822857	-0.7751268138490568	1.4012611410306492	-0.45090714153130645	-0.9946135780134305	1.0223714102177623	-0.7158940819048434	0.3595979280129569	0.6376104339706223	-0.3713646521782561	0.8677009688821707	0.4113134791262979
0.042876526947042214	0.3611365870735137	-0.815154042291059	0.3423960397676536	-0.39831996971479955	0.18246540750174028	-0.06163606082285922	-0.8514629968337777	-0.010104978668548346	-0.378982586578899	-0.3005241160268105	-1.0054501313172968	0.09328968721862838	-1.67067659620863	-1.1667634832371079	0.08728679540746702	1.280158586711531	0.2092009846802756	-0.629266262931925	-0.6654519269981791	0.4835866763367595	1.099247655755	-0.19848820574231835	-0.6047913206527837	0.04402225968341701	-0.7956669875455782	1.426376408739222	-0.46990256709962736	-0.9850024804577144	1.0201913237030225	-0.6674945633179256	0.27439465657320117	0.7943599360062	-0.3466949028864198	1.0073383850587543	0.3618199637885807
0.07323270911672161	0.3398245018556607	-0.8891103647871554	0.3273649307413146	-0.4100192026634465	0.27923595455833305	-0.1039244216515212	-0.8243900648045429	0.006253864499301598	-0.36092752639151715	-0.29788496035263023	-1.0858707500572529	0.09048556958473927	-1.6126860919087573	-1.2461355156687761	0.14245944348146405	1.2958801853796202	0.24214733626868085	-0.5672285900060082	-0.6598225473397673	0.4776838885734599	1.198489261907926	-0.11612461186567094	-0.5728834939132226	0.06421028531868965	-0.8282574798046696	1.4698344939579921	-0.5088522808375654	-0.9542984268790218	0.9973687321939353	-0.6099946400957356	0.251418457369826	0.8748982712770305	-0.3208345002209974	1.126508295597319	0.33485339483729387
0.1106702303169754	0.30814483075004195	-0.9200116694449783	0.3041150061820203	-0.4459556269470014	0.37659105127781073	-0.1382769575630297	-0.8272918575060155	0.0195867620532363	-0.353092990932365	-0.288560081569116	-1.1564519618753804	0.11793685208918465	-1.517809736640162	-1.3175103858457418	0.24730168551605303	1.269642204569084	0.27592232417061946	-0.5110593947160058	-0.6666027931666622	0.46138057854465336	1.394496476656475	-0.04363505615232075	-0.558864555831134	0.09156302944665766	-0.8285726652286332	1.5109497223303534	-0.5707590612187459	-0.9302770202556916	0.9538868977542861	-0.5401067448542745	0.23344512543747903	0.9764753511466034	-0.31630541089718434	1.2061721951424509	0.24178610723227792
0.10875583785652285	0.2516333229592715	-0.9476423653945399	0.2907314278567958	-0.4336785605905666	0.4816067456258759	-0.16367917848838323	-0.8329064531433893	0.061262234737286515	-0.3379881627836553	-0.2599278296157916	-1.2039871628414371	0.1761817067598828	-1.4353592284510375	-1.379655137234939	0.31041449696620305	1.2533191890011808	0.3771861614558272	-0.4646613032825955	-0.7054100003679316	0.47815727943099995	1.5355536077955698	0.023830476823037343	-0.5073011809999074	0.12401928616669984	-0.8760556722419872	1.5159373438322645	-0.5989817909932276	-0.929502606355317	0.9694943110216553	-0.48210712158767643	0.26255284207461727	1.0547907950318487	-0.2687726856219524	1.2537333633460768	0.1682474689835804
0.1333348691053159	0.2237149345778445	-0.9365940309011851	0.38105517438231973	-0.45520435202301457	0.5909755090317713	-0.18550390680149925	-0.8560682449363419	0.07804237659925042	-0.3205889431612432	-0.2725136144163415	-1.222803911169049	0.19157135788610874	-1.3393297853351325	-1.425249551099277	0.35868480795716373	1.2459738008341268	0.45677433932748635	-0.43234037988733603	-0.7141577789535172	0.46983696588970913	1.6242358515025974	0.1373734381781561	-0.4404500019130812	0.16508467187459264	-0.8499227106148866	1.5117617820841667	-0.5907632817309568	-0.948444060584699	0.9543660656942127	-0.39956292050207803	0.28233033811106056	1.1324485371491753	-0.21306021645564116	1.2431807496902616	0.11276401015206709
0.1318700488232914	0.20712574470657538	-0.9248982265668599	0.4473425249665316	-0.46020139329624704	0.6527009060170498	-0.22680255647187422	-0.8287802555876629	0.113334865526487	-0.29403980721236955	-0.27678094988622925	-1.2248144452442917	0.2031909932725462	-1.2778048121437828	-1.5032556986185395	0.40895402388386415	1.1992608465421535	0.5408459307305767	-0.37722430305828036	-0.7339379698785822	0.4843770513808474	1.6818279250269608	0.23632289445476512	-0.3892105635568402	0.20886272385026836	-0.8857194142737569	1.4717523487235185	-0.5523218273345973	-0.9686200142231891	0.9227165276529693	-0.3275927292847496	0.3078549836894111	1.1387655998595962	-0.19309677894032298	1.1731658371963063	0.05098771147367116
0.11946706817367185	0.20040993696110485	-0.9097890521039005	0.45422321092133117	-0.45390045571281057	0.7055859073535823	-0.25929322038198455	-0.8235992107667324	0.15961360145193537	-0.294226666073108	-0.28490395619362274	-1.1958765838972358	0.17499321391309036	-1.2035532806055833	-1.5848502238942261	0.4699857361403268	1.131182323173059	0.561869898732353	-0.33317687379783756	-0.7732748744436319	0.47813486114149184	1.705714291419108	0.29962962832521867	-0.29726676563072857	0.23616575515517932	-0.9724297783654425	1.462018363667233	-0.45182074954759593	-1.006701279106517	0.8866474621985063	-0.2112282683058324	0.3373955160231738	1.178460580270353	-0.16633682837416852	1.13835159978405	0.0021215662354160613
0.0935102944529094	0.21082161308510675	-0.9180789378923219	0.43485529222216857	-0.39598897314084747	0.7289076507498838	-0.25802860883852785	-0.7979786384259172	0.16900895501920524	-0.26799819266853303	-0.3079304031983513	-1.1511810737305983	0.13568198855188068	-1.0908430232387318	-1.6126295619820976	0.49451626582237873	1.0685564386189612	0.5694150964301173	-0.3195803784653301	-0.8600521385251565	0.4687009321027261	1.569488133078115	0.33475149790216613	-0.2119403519148293	0.22261734311882883	-1.0730020515657903	1.4066319192685286	-0.39609148421225915	-1.0411734710253315	0.7957327500568426	-0.10952210021121103	0.3340868294511052	1.2197111819903956	-0.14959666420443157	1.0636565831679292	-0.04270472937533043
0.0630419666187652	0.26847732839530236	-0.8904826373581718	0.39323620156485484	-0.31741437269268624	0.7347278110167765	-0.29060116475605535	-0.7609788264156012	0.20744082044710827	-0.26509116475182576	-0.28451688843422784	-1.0424546446071852	0.10173114225676876	-1.0046191772962316	-1.553881526058143	0.5555336188410076	0.9678890343002905	0.5965334960397428	-0.3239595884933998	-0.9248539748202813	0.48650008946513734	1.4269394514874336	0.37358936512333213	-0.14564417128594567	0.17513004571325178	-1.1745407822965916	1.3824429328661927	-0.28677368811741577	-1.09593822227631	0.739022485404475	-0.015971113326024192	0.3461425260830603	1.176822550028333	-0.13406314821448112	1.0295157144642741	-0.05737218415060526
0.023050162990230497	0.3170544571937628	-0.8576029829217046	0.3326932727240954	-0.19447643691372668	0.7173721512284598	-0.2663123003580252	-0.7650989810383841	0.2301398443220232	-0.26098548221991735	-0.3161505538344384	-0.9719528886129412	0.0682647993212025	-0.8874281292252473	-1.5180275153790583	0.6021308310512236	0.8389522311555986	0.6600800858535721	-0.33807991712421265	-0.9561204677446238	0.4435008717466819	1.3054870759004107	0.3676120201690932	-0.08785622783596203	0.14857557772063762	-1.2713863819271454	1.3689037397226171	-0.1708294054929122	-1.1289439708518618	0.6903970000699886	0.08278975642011746	0.3611883247889062	1.12132929606706	-0.11013235896912099	0.994657639073696	-0.10390989218815087
-0.014978431829790839	0.3778568053000499	-0.8494562220454973	0.2922766447026756	-0.08839487929904927	0.7311630402979498	-0.1714716674741023	-0.749456730626438	0.250738994333014	-0.26095737802488583	-0.390756758930483	-0.8921124985413231	-0.004103238363889284	-0.7421881021403807	-1.4169571448803904	0.6573302170163599	0.7374984976115444	0.7565681711350041	-0.3546531303842969	-1.0422532049221185	0.39877190051815126	1.1597338820865286	0.353735469609379	-0.09564110617155533	0.14081030220313015	-1.3933122419230044	1.3746681889865884	-0.07887875572731565	-1.1615073782633698	0.7222976071544485	0.12003653090366076	0.37225095622834253	1.0342673809591383	-0.13042784866116755	0.902818314601683	-0.12166912139940478
-0.021665941673980123	0.39906000711272716	-0.8033663653940364	0.2754776357337698	-0.016024048192803043	0.7525707550307501	-0.020931312602817987	-0.7357647479551981	0.25317310223415956	-0.30762770025091324	-0.4308842573575202	-0.8054234187588716	-0.07924589899114781	-0.6269121741155191	-1.3039432673269677	0.7031406420224905	0.6445040511205937	0.8201190100545361	-0.4000707948812436	-1.1154146819670356	0.3242318177982343	1.0326015919107228	0.34723362800443963	-0.11120163525604869	0.12532425519918727	-1.4711218640795312	1.359349321325704	0.04137949947073684	-1.215122549469111	0.8600211450074937	0.09835694249743132	0.3212068313067463	0.973882551142952	-0.16174951795578438	0.839307569164664	-0.14750731091385139
-0.03680329749540394	0.4014417938866434	-0.7040811135921472	0.25924025362109143	0.06673010226491742	0.7422926543231634	0.12807975188969287	-0.6767964456748585	0.23251263671415856	-0.3806024306935932	-0.48031296118778843	-0.7331790155082648	-0.14619784128871036	-0.5136516399361775	-1.2215946982511885	0.7223087390926853	0.5092639314433905	0.8921140360355002	-0.4521295116227494	-1.1718526805874316	0.2549929827849756	0.8801756375858423	0.3268549391116512	-0.11116106015569516	0.1249953807266774	-1.5765919757231186	1.3321834434357847	0.19145765892551464	-1.2232488256102783	0.9985519024793914	0.08921893288432738	0.2890217606250448	0.8802740567690929	-0.15670283670331414	0.7888210374826043	-0.12879778965559283
-0.013997816946103173	0.4263744963602978	-0.5710108400519543	0.2430031416870512	0.12401861800255735	0.707603245914419	0.2904357897956011	-0.5887275703851307	0.2227627415028408	-0.4527726420861097	-0.5234767260315596	-0.673323837029518	-0.24596324878904302	-0.39621655111436926	-1.1694451910334596	0.678226869234107	0.36009882923067654	0.8992440354046026	-0.5124980054177265	-1.207552011066496	0.14931969862443067	0.7942676486205043	0.2825822705920925	-0.20542947259784464	0.10854148042992577	-1.6562417419058726	1.3016593942437193	0.30121595681020796	-1.205573557119807	1.140605758106896	0.06635446899014673	0.23920719965857926	0.8436323563213618	-0.17572705919852247	0.7216220671370334	-0.14274846116057635
-0.01873630110993163	0.4450394813528944	-0.4543759863914282	0.2296336312840089	0.18835320325851512	0.6494794656693715	0.42164774708132596	-0.5012520400170801	0.2334332108247322	-0.5222836034258949	-0.5344317026340899	-0.6402281731110022	-0.30157747402694696	-0.21352803239147095	-1.0987377015091289	0.6588389272812101	0.22126854357965947	0.854609608058316	-0.577063298946524	-1.2272971080465787	0.08701520550523141	0.7453825686429998	0.19957834333556274	-0.2598600279820539	0.07700835150478297	-1.7322825342971135	1.2584057875502337	0.3785485985821647	-1.198420685030174	1.263904400079808	0.0394783825455807	0.19314963966612378	0.831880194161578	-0.19273977486592078	0.6926294140369329	-0.1753288471267141
-0.01384576061869644	0.4685981409204856	-0.34015185605387416	0.2045692987904036	0.2459528077260686	0.5966486680288521	0.5216527794057326	-0.46707649935768847	0.3014565131042367	-0.601284357083961	-0.568007144640992	-0.5832289789044209	-0.3808032927775142	0.0010406789695879936	-1.0527744511319237	0.6476733819998279	0.11189587581201096	0.7573089723635117	-0.6676449345199711	-1.2049969686019506	-0.021087559116525344	0.7192463775473427	0.11049205903796296	-0.3852682384785093	0.08480522655885689	-1.75057148273589	1.2172031852504277	0.4355637033280579	-1.182891088048614	1.3132765635617334	0.03235064581520871	0.1435520605740933	0.8640175486040365	-0.18685496576852922	0.6951568874066083	-0.20544113399720879
0.007696432004427128	0.4747331928019204	-0.2192941813723007	0.1599624982227733	0.2853316190077831	0.5265180563743576	0.5860789340369169	-0.42311647273024044	0.37151624200092237	-0.6695919434707367	-0.5868190018168234	-0.5956216635248144	-0.47260828456441556	0.19791599324305004	-1.0616772303684483	0.6138999594677734	-0.02586455461338153	0.6884752810253444	-0.7458177179743538	-1.1931917720498062	-0.07432500111155307	0.6767986266891702	0.04958374307202193	-0.5017823110543842	0.10334712160095623	-1.7116743099913208	1.197909021590161	0.48961837807015696	-1.1423845514821973	1.3870849268290788	0.030227557998982003	0.08682278093185743	0.862307933492828	-0.20123173737403918	0.6312740400011195	-0.1999603283108668
0.023458505144957943	0.46253780772459097	-0.09541366310827747	0.16876810914955578	0.2856975504705319	0.5179195600191087	0.6490972059811907	-0.41037874026403537	0.4604503767873559	-0.7577589848782186	-0.6066100276512573	-0.5765756499433505	-0.5440007163583827	0.37981052357815276	-1.0870206450207482	0.5620740041013976	-0.13179488655088037	0.5470793080949042	-0.8250357146863957	-1.160297045627344	-0.13123291300863466	0.7301754201840883	0.005182353887678235	-0.6343871850365141	0.181056053729928	-1.6460860217448268	1.1987670512089657	0.5375546702169454	-1.119717418594629	1.4319922755029915	0.015566715624662353	0.11493341419361687	0.8474210242536582	-0.19654397957271405	0.615717448231385	-0.2514231502623233
0.035445557315489026	0.3966429818708436	0.0026491656338606616	0.1386362036413002	0.26379396064541344	0.5062548601628898	0.7126693154853635	-0.42809839698625335	0.4784299016160512	-0.8130159652804021	-0.6260875987505082	-0.6070424324382204	-0.5828380479613857	0.5684579710291539	-1.1161810703945183	0.49592000510720063	-0.20909272589465644	0.43567601197591344	-0.8841621829211755	-1.1362296540299688	-0.16391606806392023	0.8088600301645472	-0.005626443179766174	-0.7788797895896714	0.3228348017774999	-1.5357843168429428	1.2031432199642174	0.5314639501083503	-1.0923949301324665	1.4509139782039726	0.013643125402694935	0.16369521125078768	0.8088140601471985	-0.17338605936297574	0.5863034668955025	-0.22492285991263836
0.05991112353905894	0.3288719361021589	0.095244622729406	0.15241140124395786	0.1855991620975714	0.4997978656531835	0.7724156449010625	-0.3764542479217621	0.5305021397167223	-0.8794822795593931	-0.6331647495703695	-0.6114601259576756	-0.63132877466828	0.6859124812065626	-1.1283708123632474	0.4975926087418131	-0.2045986770626685	0.28114817787132984	-0.9296684856457882	-1.13475774103942	-0.16745581170629087	0.8568941843789692	0.006902658986213101	-0.9228615333345334	0.4573449542028289	-1.4225146332252483	1.164795597517203	0.562234425990719	-1.0481810929791486	1.413820236474952	0.018350121356713857	0.2517554107039339	0.8472497911172354	-0.11680027377810145	0.5316640463363662	-0.17463792717030063
0.06835470255269131	0.29922692490803116	0.16965650954925687	0.2191834895706429	0.09500915414373941	0.4849735250168344	0.7499813613647733	-0.30264436607109757	0.5412556346134858	-0.9494371218618841	-0.6243640416938775	-0.6139802333641944	-0.6639197883597758	0.7449462467712749	-1.210629220176323	0.47885132763758537	-0.30042893823068134	0.1124863795738339	-0.9728359476566031	-1.078984554460247	-0.17332428384597462	0.9620275272407639	0.0698157889206963	-1.0291698293238807	0.6038445649808477	-1.2963461649382801	1.1317655993645974	0.5838033641854519	-1.034151019869165	1.3083596048647106	0.07946777092081565	0.37050080798240476	0.8363503140138355	-0.043286864894817534	0.4820894934169089	-0.15666735773708446
0.06228168498173183	0.29202986049824203	0.21019800402840452	0.18693058858955475	0.003967511210459451	0.4724182747047948	0.7357962822075645	-0.15160007227094635	0.5042985951067885	-1.0025051841811317	-0.676309174345777	-0.6301555281441276	-0.7012921621242962	0.8010190146576861	-1.2833279523211856	0.48965294051179253	-0.35754204227980024	-0.005595175276553832	-0.9731407977374034	-1.0086574963788528	-0.130628077984791	0.9624401935003144	0.10260021229022642	-1.0638516117097114	0.7410207243924442	-1.2155825908241804	1.1448689348787293	0.5597298286998907	-1.0165910896191757	1.1128423949220299	0.13610086753536027	0.48915671458832444	0.8062538210560188	0.07710540158621078	0.4583427643874637	-0.1473218340057682
0.061362420373309856	0.3143085943069007	0.1662283044098806	0.1490043088720337	-0.07573123369840781	0.4305918700242639	0.6611471523861077	-0.07211909335989089	0.4549491470750276	-0.9868924286238749	-0.7170129588594616	-0.6503150798953795	-0.7553603350358833	0.8062888652436975	-1.3353537852184298	0.5424191783832386	-0.37973180180164523	-0.10128139361037862	-0.958572734747978	-0.9412512947833912	-0.1416955182954146	0.9637013386236519	0.13302694665899853	-1.1399261287126778	0.8622718193070295	-1.1103308660848374	1.173337419758343	0.5215276548136145	-1.0210398503234572	0.934148722086027	0.22244572087198428	0.6197703315670301	0.8320519459794834	0.20792698548162133	0.44114612378234536	-0.15187821095898243
0.05726844393996468	0.34188417744108796	0.13337523031425336	0.1353434993147743	-0.1353677626687763	0.4001278918240826	0.6080838028381117	-0.01601810351658426	0.354453476594225	-0.9670089537548197	-0.7635196074572429	-0.6652622290228477	-0.7878311949922159	0.752636906448789	-1.3651507410070516	0.6810199885659158	-0.410220086211509	-0.17516909267433828	-0.9540022097139097	-0.897185017796312	-0.11334958800300692	0.945585686623871	0.20263491611172135	-1.151202181250531	1.020101506039751	-0.997413101332234	1.2255433119876753	0.46893326409632785	-1.0096296029615512	0.7251513421828744	0.28831243297547565	0.7431430854477494	0.800161422499361	0.3884006941254056	0.4539267236292016	-0.1814532798526704
0.06168302503760355	0.3468126822822045	0.08323539301192374	0.13548497043949959	-0.1970656867513329	0.44190392600371825	0.5143823918368245	0.0009396223037325527	0.2343290343382564	-0.939606002150016	-0.8100996026871095	-0.7011153620496119	-0.8254530323130194	0.6978866818291773	-1.411871284735979	0.7495987181695554	-0.46103001083870543	-0.17508411056028433	-0.936590090829089	-0.8701228033948931	-0.11796645225295424	0.957314931462629	0.2158524216153861	-1.1815102043482106	1.1688920562106975	-0.8824135434510925	1.2632962621891117	0.4175814940392857	-0.9969658443926555	0.5640507835222344	0.34341647294903327	0.862745044506727	0.7250761357870529	0.5463284841516047	0.4496845466491778	-0.18927508492074874
0.06510808556643496	0.40342805969462	0.05490497072566547	0.12581951599749103	-0.25327317291144846	0.5110079213683254	0.48992991286944776	0.058249643068952216	0.09462652200615491	-0.9059418929499922	-0.8145869780532535	-0.7643003631264509	-0.846502884534382	0.5841976110180693	-1.3812004992527136	0.8072396697126294	-0.44197046735675494	-0.15529080497302558	-0.9291258525019632	-0.8664194655278517	-0.10046068773754924	1.026701720915007	0.2355371405506837	-1.1467439574227816	1.3037778920152072	-0.7782376085731202	1.3166605502996092	0.3179802241066615	-0.9420816990509808	0.4888522218789494	0.33584894918978253	0.9937035421202978	0.6574879258048465	0.7217505486744507	0.4298359253752741	-0.1683487081873617
0.05850897289305934	0.5016125388827278	-0.00015909054052256065	0.1196486359070688	-0.3043911106252629	0.5431747902034079	0.5170008229892669	0.05684134347101984	-0.040382375063677076	-0.8881137196795355	-0.827923455865486	-0.8101469447848462	-0.813831932801597	0.45153969446465964	-1.2942792708760191	0.8276565253282631	-0.37842675205824716	-0.13773774931524158	-0.9396011555019843	-0.8648483090131629	-0.12835529615369337	1.0634647295182196	0.207448261874154	-1.1297900919486898	1.4302217900892695	-0.672204898933288	1.355021528895802	0.22250330661744494	-0.8818570129390617	0.385148123901086	0.30581149511733063	1.143432194548118	0.5687844520558798	0.9175186784665504	0.43836262917859453	-0.14978328253498566
0.06368647434924861	0.5505092631039595	-0.015235459864873471	0.05579652650112199	-0.34660163375939296	0.5089656141501949	0.4633199941497068	0.07792880966461205	-0.1720426319153125	-0.8452867190588552	-0.8123746802423876	-0.8649095581260845	-0.7925772539508965	0.34049856993749805	-1.1674015171834036	0.9157479737101168	-0.26477958690468995	-0.1380004654506875	-0.9062469675184028	-0.8417778963366004	-0.15999681249742853	1.0657906064971279	0.1652913717763484	-1.0769818689504589	1.5324060487373772	-0.5982615235349588	1.395475345463057	0.13100015196699055	-0.8461183184180381	0.35352600758513025	0.2749053023197161	1.2461735713138806	0.5143996750183943	1.1333174047662435	0.41382018193725933	-0.0525194875155508
0.06752746335716868	0.624410790668206	-0.02219462928694955	0.04299844391731089	-0.3855255886619306	0.4340530941044015	0.42206241009161943	0.11339247257414278	-0.2692592409755631	-0.798673820802261	-0.7517324218524072	-0.9237530326397053	-0.8086318087930356	0.2654897521691462	-1.0813311104203387	0.9407370087105965	-0.1874946484208373	-0.1488474003839673	-0.881924519723017	-0.8315267577160694	-0.21335270647795493	1.085613136086491	0.0945628263270359	-1.0237480381165711	1.586084208511219	-0.5249352560596894	1.4283796604867638	0.05229866778361016	-0.8237319264125207	0.3128462283119855	0.24638734430066736	1.2808864234301351	0.48281129032593934	1.3393367785963304	0.4120511613976186	-0.059403562717649315
0.07617950137062948	0.6872169616987808	-0.06829005645086733	0.04984085767057198	-0.4056308443050877	0.35160222563569254	0.3766729476554066	0.056626878595982734	-0.38482102398411466	-0.7668369218878714	-0.7201165603259654	-0.9471639871081857	-0.830670900243244	0.15016161848901652	-1.0082049096049168	0.914016942831903	-0.13613557718956565	-0.16138432605822403	-0.8635562346980293	-0.8103346781969833	-0.25895875418186115	1.068385642398531	0.02188324591629473	-0.9690001968360782	1.6571453543748027	-0.48914280903586826	1.4828814571085651	-0.046438771068087616	-0.8148616552475889	0.32113783985088284	0.20393642330872006	1.2887369194913654	0.4219797119601216	1.5638572807796352	0.38643229647075356	-0.024448924537649252
0.10999834585075512	0.7609903937492776	-0.07798940002559276	0.018493847029468418	-0.3925548933695254	0.28284689487827985	0.355562232724876	-0.029803905683988264	-0.48579210659210964	-0.7063548464990063	-0.706970108897102	-0.9739212889745869	-0.802503453734017	0.1379723889786177	-0.91368254510603	0.8969136051330328	0.009764354770315032	-0.1592710818982021	-0.8616766499494736	-0.8244972073737153	-0.2983426942629668	0.9773590046368469	-0.06916018594230627	-0.9336732864153063	1.6722839631237882	-0.3856665108045467	1.5228076940157413	-0.17002175412517412	-0.83014397211137	0.28537186162154615	0.12093905037162382	1.2410025717914719	0.3695215636357575	1.7450019798608416	0.39731676424252277	0.04938935867610365
0.1253517469963684	0.7987145225486019	-0.02225262895375667	0.038151765230434426	-0.3414430827053698	0.22932153840092181	0.28238420869196595	-0.14772534366786927	-0.5272599031422569	-0.6616956760288635	-0.6356817999736287	-1.0384671520740258	-0.7844609248409885	0.11629730672189495	-0.8292789978511885	0.863441231449363	0.08495337093906466	-0.17898304746201027	-0.857052106026274	-0.8287449497773919	-0.37153406661823857	0.9675535517035886	-0.12894583694558986	-0.9411347100961065	1.6577708631499164	-0.30189046120890084	1.5492482147415736	-0.21743191509907928	-0.841981351199015	0.28669488270596905	0.04824352924289711	1.1935643641683538	0.36373758264259387	1.8566598665509726	0.36851267025427176	0.11657929231994582
0.12905816120693075	0.8368991784576814	0.06030018469826063	0.04414041448782238	-0.2538164993769864	0.1991338423981487	0.26826598076330505	-0.2709357698434868	-0.5442941144830016	-0.6458716868133434	-0.5407335546895428	-1.0805565564769135	-0.7413122597234805	0.12138766233932567	-0.7353556666041638	0.8015737125217264	0.186590458733819	-0.20287892530672055	-0.8835104579719836	-0.8054681583988239	-0.4204728798032339	0.9105963493477633	-0.16053646368403912	-0.8849910868235285	1.7028663727270614	-0.23066744363591005	1.5558495179499474	-0.303633849444359	-0.8583004447739355	0.24162747306542687	-0.05199476997127671	1.1288868318161678	0.3187339109192942	1.9465410805156398	0.38577429275653474	0.18039221612334258
0.13745490291363963	0.8334303058007796	0.08234014895784558	0.051075154803218704	-0.23771355285657175	0.2197712914312655	0.13031841583490592	-0.4030553157548078	-0.5652578533545674	-0.6033579166846951	-0.44605165713298744	-1.1054709056525727	-0.7054371659479224	0.16748501255832884	-0.6654733475357919	0.7059877322827102	0.3315797956489856	-0.2685054974025336	-0.88679493364134	-0.8122226965658517	-0.4628980224764742	0.8408835270973751	-0.19044321760431887	-0.8924242583203827	1.679515125448868	-0.20213192052877121	1.5273489665447733	-0.33817481551030454	-0.895532516018554	0.19651413500274756	-0.152258564085675	1.0693279879858166	0.28283439589814163	2.032556774003839	0.38117099500459084	0.290085033049632
0.1440968948116636	0.8028743123239686	0.1315278648203486	0.05464975793066239	-0.20455334514301415	0.19059296989592336	0.0917999679207192	-0.5189701445349545	-0.5768845304661938	-0.5503254951525725	-0.3189352706062537	-1.1467242386630658	-0.6842401161175827	0.1957399544429379	-0.6100472048725465	0.6903376484818825	0.47586382323200765	-0.3613927084069811	-0.8612956554967777	-0.817347488667796	-0.48856777206551244	0.725925089975546	-0.16487190504746502	-0.8908019843368518	1.661132837775396	-0.1819183133734168	1.5164519962697198	-0.3506683911464107	-0.8987226957030767	0.13279393956763177	-0.2256628434406535	1.0371021040467807	0.28038608281084115	2.116281075228027	0.3856422207709245	0.3542844286575264
0.15445816468764428	0.7505478096464464	0.11418312920872678	0.014382892723200754	-0.17619322450346184	0.11596020761210002	0.022190216672044946	-0.6443245677720991	-0.5956416184137296	-0.5228037493520358	-0.218237537340428	-1.1982715363118979	-0.6668996988123631	0.21291245104713985	-0.6248529903064365	0.6821103003490464	0.5463613513212447	-0.4671665464850161	-0.8441676241760773	-0.7816063085098774	-0.48589608544715573	0.5323190770247559	-0.15510634475561041	-0.8335010800668872	1.6324382979208465	-0.1819725108229436	1.502398973827576	-0.34589350404351726	-0.9657840243331991	0.07227852472812923	-0.2781211501433733	0.9926356239213607	0.2487744939468502	2.1408042609116844	0.3495486832614419	0.40499647555473917
0.14681708685531455	0.66655482255769	0.034937228012544466	0.004467290128483495	-0.12846290623349554	0.1268380698738411	-0.03734595050212685	-0.7466302376089905	-0.6182623289761306	-0.45551170659403545	-0.10912603076144212	-1.2129083973720898	-0.6614838686648671	0.2515417761954213	-0.6539248591968561	0.7046483619950765	0.617736761115226	-0.5854989806763921	-0.8157244755865637	-0.7577418280696888	-0.4503352509742597	0.40006231840022677	-0.06690711141267826	-0.79918672207846	1.6166390698005622	-0.22934853325140042	1.4777414631260872	-0.35168320035005246	-1.0033111586809393	0.009200959205757009	-0.3536153739442863	0.9468986919600801	0.2480162635181303	2.195001490903216	0.3373549666745828	0.39031793650208846
0.13298128042206175	0.6164719658253662	-0.034519565298889665	-0.007308306058317194	-0.10984915490573768	0.1478835199642052	-0.02421243010617722	-0.8412771416294225	-0.6341408187048213	-0.40415046357962875	-0.0253103523908301	-1.2443591748707181	-0.6533274965853934	0.2610964454873265	-0.6858676125386507	0.7024716995978719	0.5955298316083135	-0.6545309838478555	-0.8430912898594982	-0.7483489665771965	-0.4371773833702493	0.31206586782004886	-0.0006302594753610114	-0.7755530766793802	1.5813912722088146	-0.26646958509397684	1.467280144548662	-0.3517005282560564	-0.9918981229220101	-0.06049436487968336	-0.45902786315909944	0.9057523272668349	0.21788018697357536	2.229960059231766	0.3158737372405408	0.3353820409729303
0.10882576397671836	0.5481753158114853	-0.10148473109094225	-0.018676491492121895	-0.0983470287687204	0.19146176029535683	0.024719041063693648	-0.9503980549372535	-0.6339927751290864	-0.36398456069232243	0.02092257829726228	-1.2366822939748339	-0.6531783786385741	0.22504138241724592	-0.7572264956708311	0.6993933760939093	0.614878005343779	-0.7233653004115765	-0.8537808056957296	-0.708412415899425	-0.43741072648270496	0.21408244405834095	0.06580504528582687	-0.7415937325682778	1.5040771992461706	-0.3540189854222252	1.442339448181994	-0.3093213654980009	-1.0204722214113737	-0.07215298441582951	-0.5735445812442185	0.9095665012426792	0.21794706958564997	2.221497156087553	0.25391585452671517	0.34133577582730024
0.07927175314815198	0.4794644163535372	-0.09375232365106785	-0.05209558129783527	-0.08791413669890284	0.201087527757005	0.06791652677021728	-0.9950156356111208	-0.6659011304048688	-0.3145594438750905	0.11161444570758502	-1.270556433871128	-0.6384005885263667	0.21813806677140252	-0.7928186792580005	0.6651654094124835	0.6034274015092903	-0.7594653989540238	-0.8591998679815281	-0.7354132308434399	-0.4427207746713845	0.14467475676333202	0.12732432448088835	-0.7056542534770075	1.3690470804978607	-0.4352513240751115	1.397070516252811	-0.2830831860344698	-1.0508359638079863	-0.13589888029910474	-0.6834454476436227	0.8937941002705381	0.20278246101124475	2.1225713910501423	0.2581849419488771	0.3238529145986122
0.04706945543726791	0.38362101911623675	-0.09461414917405525	-0.08727782428694209	-0.0872828062538491	0.15503795954045113	0.12918203465603234	-1.0427460376839421	-0.6799678721099492	-0.2934630152875911	0.1876575876919253	-1.3115599235751525	-0.6385893333341872	0.12478754042724352	-0.8400214667760973	0.6227190072286019	0.6493731597352834	-0.8088321160228986	-0.8714644864863577	-0.7227554965477847	-0.4459963891548927	0.12563126700369678	0.10266586042272363	-0.6362759420873695	1.2488332606271875	-0.5986988188333224	1.3354303580152755	-0.23329055454043796	-1.0163282831997924	-0.18044953286849869	-0.7731110117345373	0.9329572047093597	0.19953319452057205	2.0881840554721167	0.2357531662522101	0.29362978495436065
0.01594045770335012	0.3066749269650538	-0.1237716925998252	-0.09305638636207415	-0.10089241193791132	0.1061413498723208	0.22490129223004995	-1.057929913858826	-0.6834528706152007	-0.25101268381509817	0.2855922130272412	-1.2774773227758538	-0.6097373182129651	0.005279303580516525	-0.885368886367146	0.5466838720199806	0.7446077439513028	-0.8448695912454992	-0.9002587805713264	-0.6867462393041789	-0.44037473195559296	0.12571790046523676	0.11685906144398325	-0.6016923488162831	1.154444148511496	-0.7502227219288826	1.247667167073788	-0.22210084555342097	-1.0092147021591151	-0.16987847557648184	-0.8404831976963081	0.9406554690428113	0.1840485048740969	2.0763738104695837	0.24899198768294042	0.33059267250927904
-0.0093665308438954	0.22572561706791833	-0.14096667411679015	-0.07499336061034942	-0.13806131293442023	0.07150548530602766	0.3128503279488946	-1.0343093331177275	-0.705105772246729	-0.22392783960675774	0.3411102323949275	-1.2372879686222134	-0.6233794406834472	-0.13669853935334658	-0.9482641075052582	0.4579259569441695	0.7906694229476228	-0.9127697904816937	-0.9248611816003776	-0.6160908286424966	-0.41865271281021244	0.12921630513354035	0.08347554397071608	-0.578665234734698	1.0350511603633286	-0.9268759234920619	1.1834802088872793	-0.2112153462166539	-1.0008811974210388	-0.1415779314770228	-0.9081307285805076	0.9867601049176017	0.14312658341910528	2.105655950035927	0.21977506022981275	0.3758153936056064
-0.06281086660536495	0.16183564351702412	-0.18879574835229768	-0.10526408203947532	-0.12665365612993332	0.014398886956049841	0.46588502007141097	-1.0133279144728413	-0.6806878328703204	-0.22291847112118104	0.3832007122419029	-1.1888573105786828	-0.6302906941396708	-0.27535286561812866	-0.9783192707730588	0.37402245454856586	0.7900486859194208	-0.9192554589827286	-0.9610992240890086	-0.45863679262749757	-0.42093172484037183	0.13229344632855308	0.03053093637214698	-0.49711337119630195	0.9567829434452786	-1.0444823335598517	1.128793308982151	-0.17557394156403344	-0.9983012964485132	-0.07553870091483389	-0.902100547304817	1.0445255017115698	0.1464113386427152	2.0890930275126616	0.2040584939422983	0.3905653892997386
-0.12527270331037532	0.17139147122927692	-0.2181999209918771	-0.15195914919872947	-0.134911579388661	-0.049267990615718835	0.5476161041121884	-1.00914940407605	-0.6743143633956004	-0.23273501360524546	0.40876697285707586	-1.1111623182712267	-0.6333604974102902	-0.39101279118424725	-1.0179210740408267	0.25968628057494214	0.8157986776806776	-0.9464850030572342	-0.9941166231532202	-0.3103651740056106	-0.43050720191638725	0.144590570201087	-0.016802951686157218	-0.4580111075643744	0.9138113548558244	-1.136574327319123	1.097355051972005	-0.1907907180692685	-1.0324255724660953	-0.012123230885835029	-0.9179832327724139	1.0859797740171087	0.1463840396173785	2.065472025673798	0.19539892448134308	0.4388504235617323
-0.16555443646557064	0.15289486506076397	-0.200334160719667	-0.13081999990654994	-0.13278158763277775	-0.1012580542258031	0.6379505336011226	-0.9804792419277518	-0.620313446239506	-0.24961644795665242	0.4392642538455278	-1.0027281508007673	-0.6403282469936439	-0.461109701756813	-1.0532376608204967	0.14536644642368146	0.814392047688056	-0.931428904014876	-0.9889918706771723	-0.2092318379397055	-0.44370410341192146	0.17265061933465758	-0.04525917979330889	-0.42827542845152433	0.8625963384451225	-1.238365678576996	1.0989181509408072	-0.18589943095205166	-1.0671202024201238	0.06752186441527042	-0.9148059308318874	1.133715040158799	0.1748651127509106	2.0535951143190205	0.22276634809092336	0.44138650622527925
-0.19943628042191036	0.12449865867186465	-0.11328172701002732	-0.06754220643630879	-0.14795665074572806	-0.17277504843577593	0.6836773919052845	-0.9532072485780395	-0.5507313387917799	-0.3208565466385094	0.4504083688576729	-0.9019450762853776	-0.6393373791909926	-0.5496019381819025	-1.108712908719465	0.015240359381493674	0.8180784528304388	-0.8947369657495552	-0.9856003567380149	-0.05661801621044347	-0.44515230405998596	0.18296734195583003	-0.0634889101243347	-0.39287923812748676	0.8138709333854551	-1.2939302294303383	1.108299286540604	-0.14129695021681665	-1.0907746813443406	0.18278332928606025	-0.87929089744612	1.143968696583312	0.1780126903722047	1.9823197626985742	0.2341314834835583	0.4711204497613517
-0.24076294729776615	0.0962702986698598	-0.08010387295487349	0.05870425887635779	-0.1490454237111644	-0.20164464917113367	0.6925099871307774	-0.9236448651540335	-0.49100206704854055	-0.36880410242006045	0.4889830897803288	-0.7934579047399979	-0.6225504594828266	-0.651257471592986	-1.1615339426916904	-0.14551531885549454	0.8283916620098388	-0.7917785851101174	-0.9622208997439842	0.1456600151199133	-0.40626604479242634	0.18845977115265333	-0.0575671660879554	-0.412214361191319	0.751192685434426	-1.3192638047166876	1.0795239044181952	-0.10266729766645848	-1.1701469729473375	0.2885719354145288	-0.8599185975102429	1.1413245600536595	0.225394243697437	1.90203799802129	0.30214012330710405	0.5665686401466562
-0.2665980099885653	0.07938849019340175	-0.0035329990862193322	0.11804401236860951	-0.1542587423194991	-0.22978246726949178	0.6143016249402172	-0.9288755568162015	-0.42906050032513166	-0.39867927503574585	0.5172126633956613	-0.6818561051291614	-0.5874280108262541	-0.7146078781919202	-1.1868459046811504	-0.26332910217409644	0.8340543293173095	-0.6885279084893925	-0.9670798738336414	0.33706968485189875	-0.3683223234056082	0.21339531505674197	-0.030422476335690583	-0.3853199392450977	0.7413276882324452	-1.3154628309918726	1.0672570757062627	-0.0413004019979043	-1.21350781410237	0.39214978661817923	-0.8013893176914731	1.1478218469328982	0.25032439611032875	1.8604257694550443	0.3404827289208233	0.6336171531902215
-0.2710059942824119	0.08708087648325523	0.01616184031412685	0.14498328678617936	-0.15682449135068388	-0.21511862216014385	0.5522577143865296	-0.9256704325787647	-0.3783928529971937	-0.43917795493135137	0.5512415935987623	-0.5678844601382402	-0.5611838251045488	-0.7637268284582774	-1.246772314390586	-0.3548480511123482	0.8465039707584323	-0.6256320995646844	-0.9481570433412541	0.5277870413251289	-0.3127435882440313	0.22373220806399813	-0.012379209964441484	-0.34654721142280315	0.7526042988516035	-1.2682398050816954	1.0702842145568339	0.08476905009677939	-1.255712737946205	0.48531331765095337	-0.7238873704978503	1.1666163771924278	0.30966653965378865	1.8535293848342913	0.35194756936174937	0.6178338811591318
-0.2815671473132919	0.09091797382620123	0.03994514324649993	0.1575546522267444	-0.17162644721082473	-0.18432446532659702	0.47410409305584444	-0.9449953766639695	-0.3209358285529524	-0.45079819353371875	0.6170109680459995	-0.4593083684740053	-0.5525502195765586	-0.7990193117177766	-1.3109371640542968	-0.421801314993162	0.8002297703498465	-0.5429515439656325	-0.9258350981021806	0.6964842924905195	-0.2913801678867933	0.21072065572961737	0.04498000012929924	-0.31402785265618566	0.731507746027815	-1.2156501553576722	1.0825824625800498	0.22713434878942246	-1.295971487413566	0.5636562252563284	-0.6500133476062284	1.1220570253805933	0.36763329005323475	1.798138193103459	0.41651874123308297	0.6519541688334766
-0.28532732547475953	0.09362399710038716	0.018407729174708683	0.16411761741983805	-0.1974910919439591	-0.1257354127647844	0.4324618677409135	-1.034960784986763	-0.3011941980943217	-0.4755909704561124	0.62777631785335	-0.3809277126372268	-0.5538492061164952	-0.7957333368777172	-1.3788738526850086	-0.451405607091991	0.7506368704681944	-0.45093404355850086	-0.9051118348449594	0.871502040867967	-0.2409987117041094	0.1873005228518665	0.06911238894308705	-0.27106350817866665	0.7292394394653511	-1.1107191711940703	1.1429649069636747	0.4041427938009036	-1.306928620259296	0.5678428146099322	-0.5718224007340283	1.1161614900859311	0.47637418015160177	1.7503937349816638	0.4682988343065901	0.6221524634150477
-0.28490513003206847	0.11607168210310788	-0.027283558673595422	0.14613904578372966	-0.22993536104684997	-0.037958065308452485	0.423772802810796	-1.1071819501444815	-0.28559092131682307	-0.48137216869292765	0.6211924364538697	-0.29196645779187225	-0.5431712471161003	-0.7447804347984865	-1.4250137194079222	-0.4598270525086544	0.7341767443117322	-0.36313091180791784	-0.872845021203237	0.9804355592196939	-0.2040906475163871	0.1672981130980839	0.13109210711915406	-0.2344848435014814	0.7282788135537265	-0.9890845400301357	1.1825343522910359	0.6210827377178599	-1.3164693741628501	0.5675250431102691	-0.49457412779764304	1.0655140114749586	0.5965128910608853	1.64849895003804	0.5456998384926548	0.5867496731217141
-0.245672948360188	0.13912044432258253	0.003356986025116411	0.1663870713959638	-0.26626575838238925	0.04227986083329458	0.4141866735345812	-1.1788250672950895	-0.3069107669767196	-0.488688614500001	0.6263044569573074	-0.21415607350119767	-0.5217759993231477	-0.626334199708234	-1.479192361276017	-0.4875755369039524	0.7377322711650365	-0.2844283082662078	-0.8605293050999163	1.0288771603456985	-0.15315259212719434	0.11712232680845633	0.1842050782612895	-0.2341788146769399	0.6949806803599878	-0.8984704319057549	1.2087125223560302	0.7555967855111789	-1.325333308061822	0.5556595082569695	-0.49394185427206594	1.0188537240535174	0.7040807010920063	1.5702485001565651	0.5806471399805531	0.5512271504641687
-0.1763289960991232	0.12382450001392702	-0.034746954889578824	0.12091945373836008	-0.2919252785143713	0.11771102074155164	0.4288177930194328	-1.2187173113852605	-0.346380676483968	-0.507288306271888	0.5885358252889816	-0.13435944447891063	-0.5054813173739034	-0.5144144625213103	-1.49247142949452	-0.48137086072120255	0.7258965112226876	-0.19733863778401153	-0.897160588291509	1.1042699546536485	-0.11366586679546671	0.10658968185756698	0.23161950426988395	-0.21551704263077057	0.7004860218418141	-0.8437150645977175	1.2356675260668513	0.9143188504354447	-1.290508764155603	0.4973493461909121	-0.5113414863030432	0.9889721628001737	0.7974234394542142	1.519107538540111	0.5924284447407995	0.5185214375295528
-0.11796443422935439	0.1279544378108908	-0.08642899719837918	0.07167334124671977	-0.3457961372291306	0.19761898484308701	0.3579997459334732	-1.2482542196998008	-0.4399848876602276	-0.5261901327273176	0.5534460772405927	-0.10435682480331279	-0.4793747487911658	-0.41054998492740075	-1.4820818247186394	-0.469461110803105	0.7505153406283356	-0.16049810222211713	-0.9845731005585139	1.1622060522065052	-0.10402205564489489	0.0922497938678452	0.27355705542311776	-0.2658944097607804	0.7142185862543405	-0.8358010564969985	1.2032875546318373	1.0392873977217665	-1.2573274733129454	0.43974579806327024	-0.542769049810257	0.9754929961887917	0.9258410575297237	1.4879978260193445	0.5663947621689926	0.5638040358922634
-0.07356398662659347	0.10024653959822998	-0.1036158001489319	0.002314758287050461	-0.40133380529912727	0.23598649759767182	0.3030873972574453	-1.262950395639517	-0.5163164133614314	-0.5048429544273987	0.561273832274761	-0.06472697542875508	-0.4499923437846067	-0.32595005126165916	-1.4589401977130279	-0.44726885921581205	0.7219795109995472	-0.15295150838962182	-1.0738083891476904	1.213849153764837	-0.12832189133825678	0.07321880313434034	0.3098352745405613	-0.2836454686423135	0.6996163593824599	-0.8487369218043856	1.1708206976219693	1.0974954238961547	-1.2604390708995574	0.38103434100875244	-0.5738084534615462	0.9930057295601692	1.0542996241432383	1.4480538045564604	0.5622439814832356	0.6259107938268185
-0.016186966284494158	0.09346595199474948	-0.06134301675151016	-0.11122073376127714	-0.43383118802881426	0.24199474131490625	0.2268603511859661	-1.2338501188523319	-0.5998754275519638	-0.505502187431274	0.5442699784595715	-0.0206717383948341	-0.4577633462853335	-0.2283834740805855	-1.4709508625056276	-0.4336498648493185	0.6637096921669521	-0.17650533322526601	-1.1613299841336224	1.274451673713245	-0.14623547582116603	0.046799944909428876	0.2958319498526255	-0.28217120106118615	0.7030986823284018	-0.8946898317000832	1.147675373660719	1.1489198312919076	-1.2100831555773088	0.3190623695922903	-0.5186209176897527	0.9983888317349692	1.22233618119443	1.41580462204195	0.5070928284840837	0.6511264533762577
0.05226707714502323	0.10088413313220494	-0.07806845768345158	-0.2050268500171569	-0.46040319876559044	0.2713196410078524	0.23178468624005263	-1.1390746899424233	-0.6972942151066996	-0.5338847112401391	0.5332502241716826	-0.020055201432291274	-0.49266129577757345	-0.14256546930433284	-1.4671990706245508	-0.441585852658139	0.6361610587757858	-0.21540516751521074	-1.238384272187226	1.3195321477747222	-0.19503049913996134	0.005320108053624273	0.2715744426536063	-0.34368666684790916	0.7282918854987677	-0.904532171861493	1.1093754097195831	1.1059220700598709	-1.1709308927466542	0.2585886215301727	-0.5365425578028341	0.9915373133353235	1.3585472615181193	1.4146531495456334	0.527001285188087	0.6905688790010713
0.07644997032610391	0.08931915368679703	-0.10165606751363043	-0.2825677930266702	-0.4906938399848347	0.2588536472233986	0.17382476079579057	-1.0827576356241824	-0.7762794737939296	-0.5693690289886263	0.4824497296475858	-0.01769063634429977	-0.48278622896810647	-0.061141136284411535	-1.4876447341282646	-0.4062491547574645	0.6060708936567006	-0.23797720612749482	-1.3413072476263743	1.4080890574924598	-0.22495439026824515	-0.008165944346825337	0.2551268674334897	-0.44158683548359134	0.7492610138665555	-0.95261624629715	1.0641733762116148	1.0141683989566954	-1.1257202036577476	0.21490320748973674	-0.575584810634715	0.9710646751082738	1.4718490680270129	1.4417633863675845	0.5189647358665705	0.8002276080796713
0.09860863426359444	0.05186485961794372	-0.1091634008058392	-0.3234164739561663	-0.4848926140465741	0.3109089406321416	0.138849258549135	-0.9781475347805705	-0.8429085550828062	-0.6015794219578892	0.4275045332689058	-0.0071883868126929925	-0.514648760907666	0.04653016795635041	-1.522147996457295	-0.4023492847909355	0.5221555364021322	-0.28684957009861706	-1.422817571562986	1.4820230915660715	-0.2629218338548533	-0.021439314905814428	0.23939576603259066	-0.4981669075461318	0.817729323226321	-0.9768155984693718	1.002005502987379	0.9289627337326692	-1.063004908650686	0.193048994622231	-0.5969508117681787	0.9752075364420584	1.5847878657464944	1.4884928140878786	0.5174282984339813	0.856515342077562
0.095067469988023	0.04154232235335411	-0.08826750439612897	-0.35741519476354877	-0.46018264377250606	0.32533018629803	0.025556854309732046	-0.8815244139544418	-0.8978307245786639	-0.6314148937513534	0.3973500101495214	0.03065068921470676	-0.5215390604012453	0.10861680828497562	-1.5516543201239745	-0.4031474603560613	0.4447024504783109	-0.3602611993596477	-1.4937827177716672	1.5331179623314162	-0.3465481014483607	-0.06293687524840717	0.2042377846416641	-0.5698589048938314	0.8321744706924994	-1.0180664890219786	0.9116364443800817	0.7854996383762403	-0.9854157335709987	0.16702523304469286	-0.6089531734215481	0.9744720941734718	1.6215195164827094	1.5220300455498923	0.5357148119456981	0.897294546332914
0.09039594338268395	0.01300045002346389	-0.03853509601056956	-0.39757664371969204	-0.4575928564084572	0.29574658371248824	-0.09830141799885786	-0.7866789225690575	-0.9153767549294773	-0.6157450059637123	0.3882507654969142	0.00737214435653426	-0.5024850651645663	0.17154622312539913	-1.579951591888834	-0.4063896772297861	0.3806089217196831	-0.4372077082159489	-1.5748385379514493	1.5736087223277246	-0.4095584057381972	-0.09004243525952707	0.1505548937059848	-0.6691059653727924	0.8296197696977685	-1.0980742847367782	0.8360889457504719	0.6797876785061276	-0.9139031093302108	0.1428739224303438	-0.6224068322702194	0.985201790461659	1.6309189940409463	1.5583940455096923	0.547181264532927	0.9760982680616699
0.06795724512422094	0.017563436734247494	-0.03774077546601885	-0.4350248004131168	-0.4594174391718709	0.2786298966915669	-0.24475514640458607	-0.6541625159233682	-0.909455797277154	-0.5966808121406888	0.37010715296970076	-0.01571731575619285	-0.4934928763305213	0.13503603382990165	-1.6302873946939478	-0.38011078655489366	0.3217803772387116	-0.5316570337322668	-1.603374540877049	1.58997433816984	-0.4820571728594194	-0.07438413147647224	0.09119336216003257	-0.7134095509729772	0.799420011576612	-1.1647887411273223	0.7769128499421981	0.6359439580244703	-0.8447191768392738	0.12092573970250262	-0.6362728711300281	0.990754345147922	1.6738529628593368	1.575076756335556	0.5578680583656714	1.0906464122915123
0.014501364956115306	0.08497730588856237	0.008638293468371893	-0.43226990995666137	-0.48008495499168974	0.22665151903768993	-0.4146342151014094	-0.5261447588582381	-0.809266087259427	-0.5763106436035196	0.34184170521470414	-0.06629899381775202	-0.49663302125801845	0.06333965880375574	-1.6802487827326644	-0.37824458078258616	0.22470545730926123	-0.6420350813467096	-1.6255071769418774	1.5575880674098763	-0.5084722888661892	-0.07827615626927018	0.007943910175818181	-0.7202817961634749	0.7237048211479367	-1.2180233856363274	0.7099488247343604	0.5870217080260549	-0.8070897590189305	0.13253059603785827	-0.6390218587467756	1.003213696949461	1.7061245056608372	1.52795637716418	0.581450100449681	1.1296529450137691
-0.02700869306515959	0.16466584889162017	0.0831110469969221	-0.42152891162305445	-0.5056573056257658	0.2163431960295663	-0.5457363816785537	-0.4525442053896092	-0.6755076226652008	-0.49777172015313537	0.3595918032930683	-0.09366549052626087	-0.5067373933812245	0.014779272541319272	-1.7492330834747638	-0.3698023392283701	0.13560133679967626	-0.734337251197408	-1.6407369145329085	1.5721834418364695	-0.5232245660743087	-0.07546539643539014	-0.08428395606645261	-0.7502288191329678	0.6384236137478717	-1.1971033784370335	0.6917173869175309	0.5372665996074013	-0.7327227668168674	0.13038451958500039	-0.6116830398631274	1.0503657066282517	1.6307027038632065	1.4862684803687594	0.692289046548386	1.1099702242019291
-0.05091616968792197	0.2852327096612029	0.1511653070416146	-0.44346275877095165	-0.5386655640113563	0.1733886936109953	-0.683660473423229	-0.4025381651082073	-0.5722623470987395	-0.39107963813403035	0.34418292793492195	-0.13468732547367285	-0.535921860360403	-0.01952349371515435	-1.816691375736837	-0.3338374989443709	0.05213044221481855	-0.7886879871509999	-1.6675182076625745	1.5466898131837516	-0.5205971425438441	-0.056701117725085584	-0.20573211100080124	-0.8205230269044517	0.5737061423704108	-1.17558272045182	0.6778375825510754	0.5220069307070346	-0.698645386567393	0.0847821904318852	-0.5783439962115531	1.1613982593097507	1.5643339276932668	1.4585885085499366	0.8210176267417705	1.0794196650040022
-0.06252357580022092	0.3887545167121423	0.18244287119088098	-0.44936616200981866	-0.5469362164976698	0.1397775161444051	-0.8027961006448804	-0.41844322385873517	-0.45088198594742035	-0.2785954176637806	0.3137889538130172	-0.2276250425734462	-0.5577790289764522	-0.020072565781753215	-1.853559556343063	-0.2557831082939751	0.006729848153532875	-0.828774414559174	-1.7125816372742748	1.4672089031043254	-0.5174806874887395	-0.0639336057885859	-0.3228382906182007	-0.8513672574726125	0.5007646890403596	-1.138275571024705	0.6529215980022703	0.5159230485165035	-0.6834549600600395	0.04119979779530555	-0.5925943706922516	1.2669254996548962	1.4282117056970471	1.3994775909205326	0.9239376667951547	1.0228606248435468
-0.09074305322165599	0.49516328694203793	0.27559669718998303	-0.45150290237568963	-0.5891636172103077	0.0717313516690897	-0.9266205336928591	-0.4875735117583041	-0.3438886105607412	-0.1465584231232119	0.26744356124897317	-0.2973515511113634	-0.5677655814767885	-0.01244372538833348	-1.849605572388299	-0.15362853580485564	-0.01567146677415872	-0.8861210735407082	-1.7780972361890783	1.3812167808477804	-0.49976804908316674	-0.04728913545706785	-0.43097666353359043	-0.8769070857528002	0.3833071860109726	-1.1266979403268649	0.6179367244274735	0.5536640825329532	-0.661326494779115	-0.03657515958294592	-0.584217383850861	1.363944180391585	1.3333707968243746	1.3271521226917031	0.9433959626467997	0.8838033402937067
-0.07656586219216484	0.5538126365345747	0.3953530370311864	-0.4484605977475005	-0.6335742022430748	0.03824579823173141	-1.0061650233900237	-0.5422856341802019	-0.266227161005828	-0.025613624369050552	0.29107072693819225	-0.3667878447381196	-0.6330474929515868	0.018745502889421412	-1.8061196259731933	-0.11386087419624125	-0.04358487665388551	-0.9266685896191337	-1.8488329043414073	1.284518912887839	-0.5356561593015612	-0.01991593756896086	-0.5540206876559528	-0.8982677078978423	0.30406405586946544	-1.1004863038627182	0.6221189054124995	0.5578089798119991	-0.6686713860273515	-0.0765391843425796	-0.6144862041428533	1.4796586623388308	1.2118151300050015	1.2426861742935966	0.9557629229556275	0.7883509600515545
-0.07311111604626899	0.6373711637509604	0.45289343189756454	-0.48407573213011135	-0.7147159989089971	0.006245922718265487	-1.0710209416146599	-0.6201593114172897	-0.24100593516794327	0.10081902900838606	0.3259046497480365	-0.43760561364203865	-0.6710574507085724	0.0005897389319126436	-1.714908675576464	-0.035994688590699354	-0.01050140041758151	-0.963717719850124	-1.927805021971886	1.1944470447955884	-0.5275392938229867	-0.006926076666171928	-0.6392032640913923	-0.9787180282746191	0.22939026192853124	-1.084431359711178	0.6489053392228967	0.5465619255575791	-0.7135618530672735	-0.13299974510255658	-0.6540836084271306	1.600702747226228	1.1351735258582611	1.183454566254524	0.9159077520757327	0.6879072336434132
-0.04953644817481554	0.672734931936254	0.5020041783628323	-0.516646698583582	-0.7817709491063324	-0.048792180790166124	-1.0878307762279509	-0.6590848639698955	-0.2017457549946248	0.26565207779631006	0.4203133976981054	-0.5281746419971375	-0.7119098798082877	-0.012900190220295885	-1.608932945148871	0.009042318156915877	-0.0073622534925322555	-0.986581963391431	-2.010317580302307	1.155094596064107	-0.5033067390659303	0.03365819504751218	-0.6785516105261813	-1.0413477178543602	0.1935664939120731	-1.0997823272537408	0.6629434168989998	0.5765843487444307	-0.7726202287518196	-0.14820610079899926	-0.7256962336688053	1.7148567965611368	1.0685295140901236	1.1149689007731685	0.859252714598191	0.5892533224507087
-0.019334301373680623	0.7106417976158619	0.5265507823548129	-0.5447303705211521	-0.8315806301555846	-0.08562576068100107	-1.135105469224396	-0.7388212456644558	-0.19127633098031854	0.35921288798383816	0.5257422551255647	-0.5707956511214556	-0.745076342362008	-0.027119173173700228	-1.481092779460045	0.04199330296336614	0.014162176898332495	-0.9927443806905222	-2.090432499562063	1.2034973367740334	-0.49415455057718083	0.06834980419853934	-0.7327314498725458	-1.0453687263600249	0.14340603776186692	-1.080320547395985	0.6583070091665849	0.502113981770599	-0.8547674190009469	-0.11554436871009839	-0.7896973564483407	1.85195334976601	1.0144601636408885	1.0713304629532532	0.8032579130374421	0.46356901903758735
0.0185224467075577	0.7304733968595924	0.5651984161900023	-0.5607608144301819	-0.8612321674704531	-0.13808104623735012	-1.1200147039359858	-0.8742619578990528	-0.17828036018495255	0.46330883283109614	0.5840884797796714	-0.6268777340241302	-0.7635791688091272	0.02788204017316275	-1.3201521412173187	0.024961761453666832	0.04663245718880545	-0.9767654147385076	-2.1651801129014525	1.2795722808473022	-0.46012984336922597	0.07870607400291826	-0.7441940577117454	-1.0937313550597632	0.15516035234945985	-1.0561574425891107	0.6730499620284033	0.4227523743017196	-0.9582106112744257	-0.07718707305372319	-0.828619145876659	1.9963496209672447	0.9362498210031891	1.0168495298851774	0.7775511861370521	0.26571440185971884
0.06862879975025085	0.6818456865281654	0.581369341231897	-0.5296567316506	-0.8764919041543318	-0.1323008297776664	-1.1023201097092115	-0.9731036052930065	-0.20471329099465083	0.5854059035815575	0.6574678780965809	-0.6394579042157924	-0.7711254705630961	0.09630004607825683	-1.1736154354588262	0.02203876529137941	0.07711469626817309	-0.972041380421285	-2.242253936802262	1.359718002967951	-0.48513145494111376	0.10431108955423136	-0.7141751999022177	-1.1371632549308077	0.16248253214311142	-1.0572011167292683	0.6992125401130793	0.33737635944391553	-1.0262620743382187	-0.005698997290947916	-0.8729981186981137	2.0930401309695035	0.8436277769098632	1.0244629296782994	0.7157323820446921	0.17447875414343628
0.11301968198751329	0.5924210858243368	0.5692262147513019	-0.5066943423776009	-0.8747432516995725	-0.1472889752829254	-1.0655531799307805	-1.087956655208397	-0.25270729041826573	0.6656291338068516	0.6472330126896434	-0.6473798510110137	-0.8018643555392477	0.13254829441113145	-0.9824695086116642	0.015454361539836217	0.0870156388369755	-0.9566394648762385	-2.2886547541678395	1.434701866128242	-0.48245168731142246	0.1096120654142918	-0.6416012547073907	-1.1154914937470735	0.172888826705663	-1.0687863857608024	0.7235523274420425	0.31327892232657417	-1.1557455360520688	0.06681811135815209	-0.9134457779048912	2.1899652339676465	0.8127393938250856	1.0447979585312743	0.5564044155392356	0.1088661131701479
0.15804880499165627	0.4706433741471572	0.5400256429789076	-0.48985708915667037	-0.8452405678610766	-0.11957904955261875	-1.0228424513058314	-1.1704126529495293	-0.32190107378870864	0.7205713763985852	0.6259529436670256	-0.6419582482433325	-0.8009411239451332	0.19604241867643388	-0.7779482267848191	-0.028236342874294808	0.1528049388902977	-0.9484163527143655	-2.305090762175462	1.4861225665360926	-0.5110436609379698	0.09712877879806663	-0.5440633341670253	-1.1175888716404603	0.17002818277903553	-1.0926547897658918	0.7533853753689934	0.305600095747532	-1.2142372334144256	0.1271205033144154	-0.9361598218877459	2.19527153144721	0.7906024094370576	1.0918487283060652	0.4094126979555302	0.11276711374973145
0.18562707308450438	0.3655002958553382	0.4818052003153498	-0.44672516582400945	-0.8466005473497523	-0.07934581344489013	-0.9719320561884691	-1.2614752090681285	-0.3932450624729238	0.780585988584968	0.6271888788163522	-0.6190231235252257	-0.7719575391577065	0.19115017682771387	-0.6002621969211109	-0.10516886112709238	0.2207075618388706	-0.9464719315940625	-2.2358683952662592	1.5099870469762813	-0.545306460807622	0.08612216284041524	-0.4663589535905796	-1.1176005521299472	0.16333167380940258	-1.0967414371708535	0.7721881268797535	0.29855352793787726	-1.2855935806766274	0.20526145169367896	-0.9332406558119963	2.231151608281654	0.7411484506034082	1.1611812228069147	0.28292989956814807	0.08310263168521359
0.215138534528612	0.26289046496983437	0.4018722541040578	-0.39290222720576	-0.8221603852783878	-0.010077680766066655	-0.9035175285560811	-1.3023343224291863	-0.46100157216528254	0.8224349826678147	0.6354199515296146	-0.6006718455177846	-0.7409046683347291	0.15153855785815828	-0.40517818204085226	-0.19902286971024352	0.26151659651050474	-0.9296105696431646	-2.138006112897208	1.5030627186836172	-0.5427103707469126	0.09977797714603652	-0.3710699949278963	-1.06385387480455	0.19316123120601378	-1.1260243087344712	0.824205797429695	0.33589584139792195	-1.3225075211700283	0.25239340267013627	-0.91262484211765	2.3000625832898094	0.7348564347487325	1.2299287552553895	0.2319493070497808	0.11898022069469216
0.2177284396973702	0.2343411207713904	0.30615244832959077	-0.3708388806417494	-0.8008111881974544	0.005577823505547119	-0.8646801244299483	-1.3452841720996553	-0.5277064507551643	0.8906353063309919	0.5847499935872333	-0.5973474239041764	-0.6829323743224297	0.08932316791817177	-0.1941699517655715	-0.26780396553811825	0.3019594212646979	-0.9468026941222606	-2.0255393763442884	1.5625275252197528	-0.531783055172833	0.06893989710997288	-0.28284604413135306	-1.0210134165186457	0.22566292103751923	-1.1380432268016194	0.9038084347654498	0.33859066490708434	-1.3420250328752208	0.289292646019082	-0.8464502790939432	2.3604794067451906	0.7091951461897673	1.3066065765974364	0.20054351895627853	0.17471913517212342
0.21946801685733325	0.23073393868066097	0.2359910578907971	-0.31388480452245854	-0.7634741504333155	-0.027681364900789696	-0.8320799090284161	-1.3998891805729157	-0.5602142058028333	0.8703453417206477	0.5479825523266104	-0.6142549694762461	-0.590453094627231	0.07313643334311148	-0.012414009091630429	-0.3371931008163495	0.3318482831105809	-0.9662285491886543	-1.904640922705576	1.5991890396009245	-0.562534744248018	0.03479094409025399	-0.1883309524436799	-0.9337394271870222	0.24392981368540653	-1.1590922524009408	1.0004391149932932	0.3795978149462499	-1.3288004262688191	0.34947039376949246	-0.8339010518307498	2.4195058815284334	0.6566428162279916	1.3085822550593567	0.22346445704471676	0.23024249740219002
0.23821316467262857	0.21437684705408336	0.18703056986511474	-0.2944757301635347	-0.7443709117395675	-0.047747965047265445	-0.8633406080135921	-1.43209031138205	-0.5699497398336325	0.8497762800869786	0.4561135425092175	-0.6345571394025203	-0.5475750857446807	0.06751614164810503	0.16431315245267197	-0.38544013993909587	0.32989963003218936	-0.9573265331280598	-1.8040682914139758	1.5712095400242825	-0.5681466677388265	-0.023513309393901803	-0.14542284166209604	-0.8781461374768973	0.26738174194856823	-1.159501250450544	1.0884225417742133	0.4464517591137384	-1.3239340397377404	0.402273062568391	-0.7784859740744489	2.465004397479852	0.6119597033097051	1.3577549598039673	0.26665218235586147	0.31640494525882323
0.22086423037992065	0.19134361425262497	0.1350082991935643	-0.24486627398639588	-0.7174235459121318	-0.05604524580716351	-0.8569968679794385	-1.4246361758634856	-0.5520327085795362	0.8428956146216912	0.3266786698302381	-0.7162953066833605	-0.5400248159998104	0.05375909964434826	0.3132533823159499	-0.43516429900345716	0.3061950789602479	-0.9306560499610079	-1.689741742207159	1.425663531200898	-0.6172630546309568	-0.056527555851442424	-0.06870548568342415	-0.8653754203031514	0.31288972000643545	-1.1575354211153561	1.1752705781996462	0.5370690148567867	-1.2744982954329585	0.3905997765640227	-0.7362402870293114	2.5150483966876176	0.6040769732486747	1.3773057313193056	0.26260092070151453	0.4221547152466842
0.23661706799514276	0.1494362817525423	0.08326130998015445	-0.2040764267844363	-0.692978873129362	-0.06923813629003035	-0.830346232505766	-1.3203009099799004	-0.5232426929188946	0.845200839338738	0.2670137597526641	-0.7647879251829712	-0.5579123386172768	0.009653230890304381	0.4615668876243344	-0.46779056697640276	0.26660165430217525	-0.9470575676226106	-1.6279389083375253	1.2755445481838865	-0.6898277210962244	-0.04287346098856966	-0.015819689601130674	-0.8213498303527416	0.3696046330557392	-1.2203082195623256	1.2433889983276611	0.6741961108755073	-1.176365415171093	0.33647374242527556	-0.6660082106348141	2.5173513894924655	0.5458964032332807	1.394128428689039	0.2790396665272412	0.5872416517288401
0.2519312181581934	0.11370752787410474	0.06640632964353907	-0.20100710429245366	-0.6747894293877893	-0.06870561935457062	-0.8077837684418008	-1.2133435443990006	-0.4991922034194921	0.8443076316177478	0.22367691106475215	-0.8225491258848481	-0.5688259050346061	-0.037932102195353	0.6006810079476383	-0.4833112690928834	0.28406486905993356	-0.9070894474575006	-1.548218386030292	1.1032912700210198	-0.7246875825781726	-0.06087417485387988	0.03448540254900952	-0.8710021310978882	0.40870055198937516	-1.1995638940379885	1.2730614194385017	0.803120393762059	-1.1358652158706366	0.2742959300060059	-0.5522716364965758	2.5595000037961957	0.5667496509548615	1.4140542464201737	0.2528993342769136	0.71433183315766
0.24714721604819978	0.094475009207669	0.0560078276881177	-0.19502497658839527	-0.6079678408450033	-0.10314524044937752	-0.822238216087379	-1.0949165143588853	-0.4890095654483348	0.847446257550787	0.1988121141963366	-0.8799734590377051	-0.5582381011215894	-0.050434687328866204	0.698830224408258	-0.5030319987612402	0.31655864511944615	-0.8916620979797484	-1.4906980688315046	0.998573210034996	-0.7970310900106554	-0.010427245669355711	0.03046005395535553	-0.9052548015012156	0.4323390579606648	-1.1694417779196171	1.3066210212667444	0.942749825896431	-1.0656844314441107	0.20519428627303987	-0.4909385550255741	2.534460410291648	0.6013833101711624	1.436756634549314	0.2842884428567398	0.8229539532265717
0.26986265022573913	0.10313421269343821	0.0618800838085972	-0.15918880813043942	-0.5556197945417224	-0.16313676390465454	-0.8204191689411255	-1.0136301796088751	-0.44715083063726346	0.8296749733948412	0.2219362827126993	-0.9212847042803404	-0.5766564592276487	-0.0010267197402183293	0.8052994877668415	-0.5113118323840905	0.3212003994491085	-0.9075240095678654	-1.4272141525937971	0.924559661571562	-0.822119867020288	0.09693224649195578	-0.002063023142353841	-0.8604715858014998	0.43101516701764825	-1.1131862140983646	1.3119442410227697	1.0606008775139038	-1.0201448382518534	0.19331895201098465	-0.44857112983186276	2.5342927946637777	0.6368027718317736	1.4032583280476691	0.30969772876418744	0.9004859610329831
0.3016658413072043	0.09536950368539546	0.08613643956590307	-0.1472867869740954	-0.5170691874632689	-0.18588443470225818	-0.8149430894772809	-0.9305534778633877	-0.4013970631777963	0.8053152490541274	0.2533036447840672	-0.9563343277159534	-0.6132851582911143	0.09622182886398292	0.9439372366796812	-0.5266428539202431	0.2876570418341798	-0.8781695180822032	-1.4383846137288894	0.8589859976278598	-0.8679487525219145	0.23071739132232985	0.03950650548215682	-0.8160573275634325	0.44948960650203096	-1.062614403818044	1.3662839987245836	1.107359198407601	-0.9717781907146102	0.19104793458035624	-0.4078812690729495	2.512971742383008	0.715588066066841	1.4016670367683668	0.3213554067052282	0.9606472804977481
0.33687133394441837	0.08497632975371569	0.0833823073265763	-0.12678586484025023	-0.4777451813251278	-0.19767509103301517	-0.864974276812724	-0.909941744527958	-0.3174599348117554	0.7829310843053483	0.2654009108238206	-0.9765543765280491	-0.647101936358906	0.2221419302171555	0.9876216593702243	-0.5204643709678873	0.19427251571877927	-0.8893589916366293	-1.4540227504773469	0.7862303309402641	-0.9575473567117567	0.2956619343025094	0.0565559699850382	-0.7817420205352349	0.4630781634538964	-1.0105713810289059	1.363362061612915	1.1120258676867647	-0.9342203839996207	0.2749204865089009	-0.3472441983780871	2.432047376468151	0.7591814701412594	1.3812683485867125	0.30163823736066364	1.0288350946861275
0.3729307828325133	0.05153661209084914	0.0592020122369044	-0.03679429829181415	-0.42651436681732396	-0.13643463604510103	-0.899416065642978	-0.9037489231501521	-0.2129300067692347	0.7753239886086185	0.3020528710977279	-0.9748382313091464	-0.6395984019079344	0.3163421066430958	1.0428326502274685	-0.509267185848656	0.13956881864860343	-0.891158609304736	-1.4693973940792144	0.729842671505004	-1.0368632441406846	0.3671324304492046	0.06994455112741951	-0.699512542600514	0.44443843408593536	-0.9759115391812572	1.2795537082275026	1.1345083828163403	-0.9295510864399137	0.37796594076128764	-0.2855331550112514	2.369049100135731	0.8296966270219904	1.3268700126978572	0.3149421646997932	0.9953474975643857
0.46491826410978404	-0.0002882948217300764	0.08678846668582392	0.012860254426597472	-0.4036562615928192	-0.08352339671465256	-0.9434473726591991	-0.9097877089823505	-0.10965499907123095	0.798183688006896	0.31924106382439144	-0.9567412622266307	-0.6422474602182545	0.39359911410435305	1.140409816003896	-0.5279798970210552	0.04668609859042929	-0.8841033941960005	-1.4901724273315284	0.7073520562363353	-1.0909000806311608	0.4253844657797473	0.09453915929102094	-0.6509835640196642	0.4371264093570265	-0.9293982533500259	1.1767868482735986	1.1279191163179623	-0.9631677474540588	0.4728653501008976	-0.16238705057251515	2.293787478961679	0.8654636735226982	1.3415468468676939	0.2539987560500777	0.9590117584233809
0.5032737305577012	-0.008999410933438928	0.07024115947398935	0.06659692221080352	-0.3673212031888278	-0.016407227834408816	-0.9341009589110246	-0.9331353505855219	-0.07789592153513371	0.7706182377519263	0.3165939696648496	-0.9580043583839059	-0.5826775671315316	0.4968388701081253	1.212123203501227	-0.5132126092593488	0.001036499235722127	-0.8912573281705111	-1.4877927339809704	0.6924655276154295	-1.1410960906376029	0.5284954133076785	0.12390440810392538	-0.5636274462463395	0.4000988848134588	-0.8728161160436658	1.059514033558716	1.0831577083802615	-1.0144165835501435	0.5180919066505596	-0.022259048042986417	2.2373591612156494	0.9118815712535534	1.315718881669247	0.16517699742391764	0.9428394282564069
0.5575941218627548	-0.012603966334035377	0.08271465460115954	0.1350457624557712	-0.352339890166437	0.03130592691519753	-0.9303754008447733	-0.9332064439142636	-0.04676110656469604	0.7760956383926203	0.3477881324554882	-0.9301893223855252	-0.5134136866061954	0.5485605582646478	1.2705164161291198	-0.48562593862005804	-0.0643216191780801	-0.9097012088388633	-1.4487451640710733	0.7119047034430902	-1.119774889654422	0.6187723938709033	0.12987766414447002	-0.4781963461434192	0.33666905403886077	-0.8601413428698116	0.9697046976260184	1.0371695235492848	-1.0730350262317114	0.574376600371517	0.10499957501377517	2.1872650495273596	0.9268120224381352	1.2892014123650972	0.13997487231643316	0.8965650826493061
0.5775095426707593	0.04134663393844471	0.09438017097787126	0.1663866242037359	-0.34994195839415754	0.07027311156444518	-0.9562681166198093	-1.0258664078852475	-0.0589977299401524	0.7561946591806386	0.34675617375720685	-0.8709235502256598	-0.4252822215397055	0.599853527252148	1.3304389784180248	-0.4930757587814815	-0.1382363170721673	-0.9460689099883138	-1.3924728831129134	0.8079479228552445	-1.1090033707653182	0.7073283246683565	0.1315575608056356	-0.3961665972786083	0.26301274897048044	-0.7850294412951297	0.8968663202861464	0.8895091120555575	-1.1288869354582158	0.6253845706692938	0.1835990776620791	2.1853937243668904	0.9761832652250154	1.2758415905378329	0.10252737993476017	0.8643340583270118
0.5965103166329963	0.08837374933983677	0.08856848168532305	0.16638429507754687	-0.3495401291864749	0.07585920011368014	-0.925816170979548	-1.1045108552947762	-0.07061631766806536	0.7114200086703567	0.33898196354040866	-0.8270658112025874	-0.3331274895494653	0.6219985212520383	1.3416572467027146	-0.47273961198539877	-0.2273181882726091	-1.0085155277387385	-1.3466086200624248	0.9367528644319385	-1.1080264025627347	0.7941252655344764	0.12309841140650168	-0.25943189643063674	0.19938227464275995	-0.7606850996615208	0.8362684123858195	0.7863322326041913	-1.1728136944635223	0.6849617114106479	0.22632980518399423	2.1588140187747538	0.9656490490806175	1.229925620273375	0.12130454397329804	0.8386201605095371
0.6030276289393506	0.1630653693229758	0.07900469330523277	0.16176130566987007	-0.38768073515175017	0.09336874178223072	-0.8726790578238486	-1.1288790416320345	-0.061764893812930224	0.6859507034808133	0.399076941506418	-0.7894496137900321	-0.25478895175887617	0.622907556787831	1.3188187559357698	-0.43392114551223476	-0.29319459094346273	-1.0639631399787233	-1.3130515954662145	1.0023857157785916	-1.0679985466442592	0.8605539521359429	0.14593608635063413	-0.19760991269887435	0.11733345676010051	-0.7370630666377535	0.8199533642767436	0.6327504948811895	-1.2104849382392047	0.7071798616174887	0.2881664109344372	2.1198589988054626	0.944155843957587	1.1553925105051785	0.1574522123951919	0.8430926021418003
0.5957375010687581	0.21808481063076118	0.05893594529692146	0.14145854559219276	-0.4245498993753819	0.1638574222164356	-0.8032549490579084	-1.1420508581146476	-0.09850500095609349	0.6690536640076872	0.41048989057260493	-0.7599288081958474	-0.16641325366956344	0.5444061928511724	1.2487106540309825	-0.36916890521833046	-0.32039708242151355	-1.102468778662479	-1.3116054521052694	1.076882926959066	-1.030399582055201	0.9546484725547646	0.13892423436252416	-0.12490047901416321	0.06858768755464548	-0.7330936329352922	0.7848159246454725	0.4721585390993339	-1.2639213985448592	0.7167702859618573	0.3397629900095558	2.0623599501324934	0.8900420097465653	1.1236616300887214	0.13854731676493823	0.7434399975575499
0.5579381451805104	0.2654102239673592	0.06111357947714459	0.1177305259583163	-0.4438171024287101	0.19569026914893412	-0.6858885320743943	-1.121208900882976	-0.10901407529223694	0.6379635198118037	0.41174908175455033	-0.721541185252671	-0.08229990456537349	0.4711187622543808	1.1251765618994474	-0.2873311623892384	-0.2747244235587307	-1.2080810293207924	-1.296669024815527	1.1437114834158317	-0.9942411750415511	1.0744043533411074	0.14264793506911722	-0.09657602204043773	0.03395315864401868	-0.7677145192811033	0.7424384519192588	0.3618713127116393	-1.3089673187187922	0.6673946799256752	0.383533272088141	2.0188657611942067	0.8332535876519864	1.06590182572871	0.1337381603311999	0.721289621021162
0.5226459045734309	0.30315074739513215	0.036172223346332286	0.0977049132641313	-0.4480613059684105	0.19702649779667186	-0.5743783006529294	-1.0420134209312588	-0.14237481714466552	0.6024827029319016	0.4599881227478157	-0.7214812413652855	0.07191303805682267	0.3648666243346917	1.0394408452857984	-0.23359443809865646	-0.21021457719484302	-1.2668254619739792	-1.299561411488263	1.2929964621185392	-0.9441530335025373	1.1759367862938448	0.10679373452144017	-0.12012593293051274	0.0031174125851948383	-0.7852217884254177	0.7554482237839479	0.2779441827584189	-1.352501800961143	0.559672153653587	0.3931148929651576	2.0037192553453687	0.7560923465579665	0.9772985328002604	0.13648500960936638	0.6832417305015333
0.4735343495425785	0.3340547773145664	0.0511360919460343	0.0420273380440331	-0.46738635513658433	0.22567225202605323	-0.4557896833347653	-0.9568628082974959	-0.20595114621763125	0.5257502276715137	0.4845188416906101	-0.7220463834847844	0.2107873086872268	0.2686009780092858	0.9288781289782078	-0.2027439622142762	-0.15882820849184828	-1.2868165937824538	-1.2935870086715164	1.332065528738924	-0.8769984216513823	1.2661420594812314	0.08740142335909232	-0.18247437822434093	-0.016658182380766728	-0.7960163510408518	0.7590361443870277	0.21069683296174824	-1.371172653934011	0.4909919497869229	0.3793846144490466	1.9654010025541477	0.6973997150748241	0.9518117688076885	0.11526172358383849	0.7145637110676957
0.37980102414174216	0.3780761073042965	0.0444711055578075	0.01803587560516076	-0.45404994820663214	0.25113066169981246	-0.3236976560886108	-0.854074888713974	-0.2574347442121325	0.4560079172660524	0.5161350184477341	-0.7540427710510155	0.3107814220588234	0.17182422736656577	0.8121296716881885	-0.18991373563639602	0.004612866898487766	-1.2830736779719807	-1.3053430322931823	1.3638688932577074	-0.8015737028003249	1.3519363006955398	0.03242737335681006	-0.21039364412799966	-0.04350450045213216	-0.7966722755869547	0.787781872328001	0.12854911577754777	-1.3967048647623284	0.41052776399021634	0.3500807761305661	1.9068131755729367	0.6545485032517415	0.9341599006845065	0.11259114122693956	0.7439326124021971
0.29060564006945605	0.381758354164739	0.02500641737740933	0.058385708945729455	-0.46546997939607404	0.30965715913656394	-0.20998642745708723	-0.7767263541985248	-0.2953397899281282	0.4466640017656333	0.5591965952718878	-0.7629554012199806	0.36683725073325885	0.09191197213111513	0.7784308239938319	-0.22332159177903832	0.125464320958873	-1.2607815340224833	-1.3384440720427517	1.3482757029167254	-0.7448620515580731	1.3937220660956844	-0.018442807852842698	-0.24255939067603033	-0.018341386522533542	-0.8150312189381245	0.8085233247877849	0.006685527217743287	-1.3869771615129387	0.3909241981288399	0.2653283342619891	1.84638642146563	0.6254888955237667	0.922339099109881	0.12709921784331465	0.7417250677200646
0.23725135067974784	0.3883179359649679	0.0087527252434226	0.08303339337187314	-0.4663590030247822	0.3504795135116081	-0.1777378612792254	-0.7163799314383041	-0.34784235855909784	0.3805408601297129	0.5859558619452472	-0.7752611833965605	0.42692260599623444	0.08586998895144862	0.7589076959974845	-0.26387351534646325	0.24295562452235062	-1.2497479115950805	-1.4295270974063203	1.3242826841771993	-0.7121335907037565	1.4147204299951128	-0.039310884523447116	-0.2747266410870827	0.027986802070369042	-0.8087429260050285	0.8159421655362651	-0.08171624307245383	-1.3813211516431791	0.3809993735606606	0.18630478768569528	1.7952985557534737	0.6224833410817853	0.9336077599744546	0.09146148369825198	0.7257110949291968
0.18400392951147077	0.34654568277976505	-0.03640186690231732	0.1486152050508854	-0.4627340073932341	0.4052081598033322	-0.15001768090415496	-0.6352903154835888	-0.3571613454269939	0.31568605400832894	0.602739542668117	-0.8109523371772929	0.4642355129452499	0.09771483150518137	0.6793465830963065	-0.3006060797084573	0.35887440051335	-1.2170626372013502	-1.5098545030785804	1.2160235435075764	-0.666973880716865	1.4126094833597207	-0.06250481720053054	-0.3269619988586402	0.0449997764926217	-0.8359215060754099	0.800190735154985	-0.10754492448826802	-1.407122696274818	0.3969479558257624	0.08664777219664883	1.7292060490084793	0.616275747462964	0.9758024426074628	0.06596663002548017	0.6599002818554686
0.12734002365929198	0.30346658913571956	-0.09029562075139197	0.20441435134154942	-0.46350007654688874	0.47105343561254875	-0.10368655008908052	-0.5932940050848671	-0.37615669938392016	0.29687958246099033	0.633747763754655	-0.8477731315042728	0.5202393545731244	0.15931580104085535	0.6517388095897382	-0.3818263901650648	0.4517045635900104	-1.1796876855450784	-1.5852471537469097	1.1534020754807424	-0.596197145829727	1.4023609432567528	-0.07633006346577362	-0.39465522443253487	0.04440972941965539	-0.9101268068800386	0.7899088537940776	-0.19773038124627518	-1.4053203778356478	0.39332419263533386	0.03728837061626363	1.660949865598651	0.6157583626852748	1.0650899933451823	0.05221812234042618	0.5995712942216016
0.10728211188937906	0.2418888971206786	-0.14147745285112323	0.2592007749321875	-0.4591128834556428	0.5681539094500028	-0.028341622274954535	-0.5398116787613192	-0.4343034363520653	0.2736907041693485	0.5894931497932339	-0.8685815054325824	0.5862820009879307	0.20954275245224516	0.7165339274851481	-0.494653754844612	0.5068323063168004	-1.1757534385749644	-1.6147275149831688	1.1081249079286513	-0.5716456778705151	1.4320398477376846	-0.08439281968447129	-0.41041540228357326	0.056620330512009466	-0.9914661724758546	0.7288921982562939	-0.2532094409433473	-1.4073869602653721	0.4026396257456635	0.0004928558667010158	1.6341721209941333	0.5824459762952583	1.1546470885569973	-0.014750063061276464	0.563728677585147
0.07676232898565653	0.20182916603661774	-0.20307673391846395	0.3165019374361764	-0.469642387445908	0.6119385680938212	0.020281956476572553	-0.5200376618162295	-0.4508441504075741	0.2504634135696181	0.5901196152767232	-0.9389780076044278	0.6849256712530968	0.26500852311609546	0.8005666542743523	-0.6184926743584235	0.5378564438359489	-1.157233347160759	-1.624985234077532	1.05976999542313	-0.5325830596542985	1.3520850986256674	-0.06343024697212522	-0.4958754042976664	0.07366965790538918	-1.1140769132464556	0.6984148779350543	-0.24297778644003848	-1.4197306869032624	0.40205991504094574	-0.05246642562543789	1.5904837390184892	0.5371323241392633	1.2726215161534904	-0.08952698911072687	0.5996515643415001
0.06884550475481947	0.16780447738196824	-0.2906909897041455	0.37416956465475637	-0.5005927465206493	0.6424818798329117	0.04559611558528352	-0.504333145497194	-0.533296949789988	0.23527645115404403	0.6553150478880236	-0.9939065226943964	0.7372618797941037	0.30190228403258657	0.9441503635275087	-0.7597998196103162	0.49740059357584265	-1.122716671788266	-1.6060973863813017	1.0508655794681192	-0.4996624792724452	1.2516835299418898	-0.09750829225177547	-0.5264694533816419	0.05715701488040459	-1.2069146097484902	0.629114114997612	-0.2087857873062185	-1.3851146390471443	0.39278923513595576	-0.09990096223884423	1.5597105429885336	0.5151197550592063	1.3718156740389493	-0.1327938956076097	0.5916686677755616
0.047649314490589	0.15041725290373542	-0.3525978757415469	0.43371807306908394	-0.5300886642920376	0.6808949778908062	0.12675487257325102	-0.5209284019809223	-0.62047874006137	0.23655426818766562	0.7180805847200256	-1.0436735070032648	0.7322583918026466	0.359800911246847	1.0819917976383713	-0.8892477545098263	0.4671720714083034	-1.0780127412129856	-1.5557161628638483	1.0341358714199742	-0.43454146695754936	1.1238713985564401	-0.07785610065459178	-0.503371504431628	0.02539515932682136	-1.33730839591666	0.5988909733743929	-0.23402376584560916	-1.3771505969145657	0.3971714761253098	-0.15698659333238013	1.53834577861851	0.5080240558986262	1.5153270893194861	-0.15323591073234938	0.568837716608309
0.06283911490215977	0.11461213865842475	-0.42770733066529115	0.4996939263167663	-0.5590549493659289	0.6590446071961422	0.24134517442704198	-0.5117121590650545	-0.6664519643106346	0.262674880803592	0.740509469786959	-1.0781711136168688	0.6733087943630077	0.3870853025403294	1.2077356253774272	-0.9763264805074666	0.42464853114973844	-1.0385236834352498	-1.5137464391019393	1.0687850141008262	-0.40271182310587605	1.0287359539508674	-0.0760227955478427	-0.516509317489011	-0.005953730796062887	-1.4440245975432906	0.5598021729044697	-0.26998810671954176	-1.3654995334461595	0.30322850332527285	-0.16831588961981253	1.5132762668724395	0.5253057038878742	1.6461990248648166	-0.21753388581091562	0.5076118335863139
0.08693196171147884	0.07036718504926309	-0.5139203708421534	0.5282673808841354	-0.6070776745027392	0.6815544284885209	0.3036220725261739	-0.5167313480742166	-0.7000325388118809	0.29271150667118506	0.7674510374720271	-1.097978263702646	0.6741612758305935	0.4314397870372949	1.2752214064467142	-1.0418592691641906	0.2852493798990912	-1.0170469428700972	-1.4679031561883826	1.016289374798984	-0.403864592406656	0.9542503554261603	-0.06503260857172306	-0.5110340150392407	-0.04424869600626342	-1.5590519311833186	0.4761750277491876	-0.2965767294838717	-1.3465815271008315	0.2201698187065601	-0.16983156143818195	1.5445856256881498	0.5580884209387994	1.6958202879545223	-0.2717230835120662	0.4714918683782212
0.13405293119808054	0.050154538257183676	-0.5617310024104006	0.5317743881113197	-0.6610597260125635	0.6905239035828605	0.392529272640467	-0.49786537067047937	-0.7514657604778444	0.29990287422341494	0.7717936731162592	-1.1087017826172207	0.6719136317869336	0.4474840817067799	1.2593999019926794	-1.0786330791989978	0.22574799636626555	-1.010994638110215	-1.3722980819511352	1.0037051763676006	-0.3777911832675616	0.9719579704353274	-0.05652280174545258	-0.5048573575982647	-0.08645163262077282	-1.642987774719839	0.45544651957495114	-0.278490436203653	-1.3322821201875263	0.09653564640237026	-0.169899122923778	1.5798160197567597	0.5732808062714845	1.7505352570269288	-0.3380560832703033	0.45272027516665797
0.18254669555380737	0.029020153951200667	-0.6579662668766476	0.5180899332649886	-0.703640916856418	0.7017726589538406	0.5846636605365327	-0.4675423774955981	-0.7956095610634938	0.3112152503322482	0.7781928559748951	-1.1215718458736688	0.6539414975987894	0.42290300633161965	1.2410310001555873	-1.0878505215378056	0.1826942120679469	-1.0174409017403967	-1.2873161925340293	0.9800224431041491	-0.348294657727101	0.9767208268476377	-0.06508412057588812	-0.4775877145279067	-0.09722288832659384	-1.6976058881153389	0.4487507936872756	-0.2536735335505211	-1.327166045377603	0.010937810924486629	-0.12556986515776258	1.568335554702506	0.5604547687025272	1.7948390148055722	-0.3766905493705307	0.4915426610941146
0.2352934193142678	0.020380295683302796	-0.6952487162317119	0.4898149003197233	-0.7319756309139804	0.7334895529932793	0.727705609033202	-0.43990807713906455	-0.8569717607398722	0.357425500078362	0.7931691993174388	-1.155999752631638	0.6248669460894825	0.3689878896590465	1.2427117154401164	-1.07419916442011	0.1748308574911153	-1.0035829430645227	-1.1962881401358512	0.9979137786667689	-0.28742633758296693	0.9566092986117626	-0.08921126323625664	-0.4515316991362182	-0.1135940140424313	-1.7157198492731305	0.4257835124899632	-0.21467494423914474	-1.3206994991914942	-0.08459429240402953	-0.05354103566991664	1.5576076378952994	0.5418097391404131	1.8015998914281923	-0.3845386635914525	0.5285587531804363
0.28771426096740094	0.018745713512695255	-0.7186103822599972	0.507175517511847	-0.7382507822638833	0.732432024326993	0.7993440214636678	-0.40647205520968777	-0.9377937919760612	0.40074972128449937	0.7945135915810864	-1.1618375832240804	0.5616379659497703	0.34100006062598603	1.210670802250831	-1.0533941092853614	0.19386872503547425	-1.0026960333013528	-1.1322706181330155	0.9265427384966847	-0.22252654164996905	0.9154577430560238	-0.17891348986107536	-0.3845913249115521	-0.11025788621737435	-1.6950505182977864	0.4104980763883881	-0.14281518559722364	-1.3110871341825856	-0.19061825647033886	-0.006870708690750987	1.5599672491927472	0.48535337556527025	1.7505662869509575	-0.39858355817378965	0.5879722533982574
0.3030376466557606	0.009482637514928846	-0.7532219390072192	0.5199920281420661	-0.755785571423511	0.701452604791155	0.7771951040632537	-0.3783581331899086	-0.978789857405196	0.432787044925396	0.7976372612544321	-1.172284314255961	0.4698676198160415	0.2956973559289004	1.1579717720085967	-1.0142450832543328	0.2152667020698913	-0.9350649359994601	-1.0894766860639773	0.8049987162011524	-0.0905256197337406	0.824511786838675	-0.23297610972515184	-0.2752035700734198	-0.0956140127767876	-1.6574358912197975	0.3937346382279519	-0.0958710520504886	-1.2904510950353618	-0.24551061505754287	0.03644895102635921	1.5133488656782732	0.4660078530130226	1.7171643331618676	-0.29248213340789586	0.5901777290152799
0.3114736393450324	0.031138233459297053	-0.8093597097338963	0.5398555150204811	-0.7727623855823123	0.6813162415009398	0.7740942516402431	-0.314198122089327	-1.0155474672371159	0.4518735859595555	0.7749148120644066	-1.1630422944373502	0.3529416436675868	0.2644400412545884	1.0852018625839128	-1.0260938311689418	0.20421932801175444	-0.8997769022583062	-1.019946016226561	0.7459631677995477	-0.003755265239919292	0.7207434169892394	-0.28591558986155585	-0.11543089958894662	-0.09685509132747891	-1.6038064559618608	0.39444363204997707	-0.1463248635991751	-1.2675114597114914	-0.29248309267576994	0.09985158102311568	1.5216880508428194	0.5149454507824336	1.6721642894796915	-0.12875962349507325	0.6031743545979867
0.3220565618284258	0.03407950523154381	-0.860050009992251	0.5394488961703897	-0.7562460398794612	0.6928524713946267	0.7738171584311153	-0.28696588175927024	-1.0015350614512157	0.4672263534011818	0.6778789493642625	-1.1123730641040304	0.2849038617209877	0.2163086175441821	0.9465327268193742	-1.0246808673116774	0.2358570977376973	-0.8947160109812762	-0.9993241440163324	0.6656458619955982	0.06392356963684916	0.5972249325431026	-0.3114220376481883	0.008798187394782563	-0.06937230457336052	-1.5691124499307816	0.43496924821565663	-0.19910139158853962	-1.3211766953183206	-0.3278741530047801	0.1636602173059533	1.487838074794423	0.5863304228579478	1.6575761305154324	0.02065769221307042	0.6490146399030576
0.3311110048732017	0.001977979704006129	-0.8927869938813042	0.5145539051254884	-0.7333541794979402	0.7006633745978844	0.7275415957685902	-0.22786226517655894	-0.9501043081131538	0.4572940974857393	0.5865184377171322	-1.0502266109915506	0.18780892801127771	0.1838833078133057	0.8070404455570506	-0.9863782737878202	0.25711335228193943	-0.9148858480353033	-0.9892475994603032	0.5612685779659567	0.10099299337347949	0.5986421501620394	-0.3405991370855116	0.08802672857129115	-0.027240318371295834	-1.4902265171174052	0.44133254131541183	-0.2201927167471993	-1.341088384966257	-0.35925644199779944	0.230519955773204	1.433564358360225	0.6553874705478953	1.6269310287272636	0.19228139316356613	0.6860708570734791
0.3382503957771462	0.026668423256609786	-0.9278943989355095	0.45654650497844396	-0.7141606138083024	0.7249442227017248	0.6683846874651856	-0.15286342442046288	-0.9091560945862932	0.45522518139819795	0.5400449993377527	-1.0289692613698	0.17281225651864662	0.18984600897803644	0.6642322952845868	-0.995789565837389	0.31014754096742914	-0.9908904454901883	-0.959210371171082	0.47821968383795427	0.14058504817100947	0.5788791397447268	-0.32017575500109163	0.15981712309245416	0.01348219345914364	-1.4651158422961195	0.473710906482265	-0.2040381353201607	-1.357430292698636	-0.37120887166889316	0.2700128309665596	1.379975701921812	0.6586694958689716	1.59035870281462	0.4048222353683853	0.6983381963210152
0.3282466726666943	0.005813745953979132	-0.9600107205068324	0.4303183081281504	-0.6950690277856842	0.7542669564631324	0.6283726274147469	-0.0978154452647016	-0.8962341343591216	0.46067097697527526	0.4543154604793294	-1.012643000524487	0.12991392494473145	0.1721636249715629	0.5330322177453329	-0.9889975968272221	0.3643274755893102	-1.0510713793784319	-0.9090167372189976	0.3713409847179559	0.24366679370497132	0.5392526042549912	-0.3036508168217248	0.15673624798431904	0.10461687740628534	-1.4073957321481818	0.5243254164788737	-0.22075490239714965	-1.3556095961881802	-0.3679685971518039	0.3181503894536674	1.3237297758100812	0.6829035913833466	1.600370235891037	0.5778448452706806	0.7562146028475656
0.3220192898870005	0.029077701537390727	-0.9573776764868874	0.3980698790693448	-0.6456717084552452	0.7783203817554325	0.5757234225731988	-0.05939033050199629	-0.8726794982761341	0.43478351248249236	0.39018593957475733	-0.985695859585199	0.08825956912781022	0.16791841685026027	0.4190660529865708	-0.9742837353331814	0.3503845128698	-1.162081815324454	-0.8795548623460588	0.26987942759932404	0.33823230027444384	0.4300812162316351	-0.2319361963046695	0.2083716330332289	0.1753698062516656	-1.3901462914857312	0.5849076147235588	-0.27759587334324454	-1.3494024342978352	-0.359720533924256	0.39526162730134373	1.2808593236568762	0.6928382390342795	1.6195097489493406	0.7296488815751037	0.7831674272949075
0.3123434279250137	0.021220437197971863	-0.9299694829802189	0.3392402973775512	-0.6257978898964377	0.8201590264676802	0.4939201248525606	-0.057278509096169314	-0.8528530470950668	0.42586971758631276	0.33595504260345	-0.9620251147457154	0.08236381366374584	0.19011981486231122	0.3233822231029563	-0.9805637232426401	0.346617524095142	-1.2673932839303763	-0.8044045016152715	0.23369440170453185	0.4225328891621617	0.342185948243943	-0.15587314366645616	0.21663030122361127	0.19749553167409312	-1.3497763091262076	0.6436398392128811	-0.3279617244004665	-1.3219360898983692	-0.397489479251817	0.4682246536706799	1.240335957551118	0.6897060853623005	1.6643310922587191	0.8923648541440775	0.7709292027492787
0.2973861648471128	0.019762890392747617	-0.91791073204311	0.29463776376909906	-0.5898927737089614	0.8771165281350093	0.44422774376956664	-0.04547444531632874	-0.8697374421518564	0.3994833793201299	0.29953408870166165	-0.9470489994444771	0.07197011771202619	0.21670301970904213	0.22318729264691978	-0.9770010775009158	0.3163572795232498	-1.355739340305999	-0.7467987400726747	0.19453207008555867	0.4481439601817992	0.2848881639591621	-0.06112161900114148	0.2106417872670358	0.2778907755171879	-1.3378445375025652	0.7200228914745724	-0.4011092650433035	-1.3035985771150247	-0.37767457617169875	0.518387463294402	1.183670624418967	0.6840928597726167	1.6823094463660713	1.0004734630630985	0.8142656975855568
0.2691597607816963	0.0011621971907376017	-0.9112983610988022	0.24122232906889268	-0.5826387979841243	0.9216400212859529	0.3438660979670721	-0.054339190966008755	-0.88846217761339	0.3417814311965371	0.2972622078518981	-0.9534704883806935	0.03382568325806955	0.24823876454478527	0.12377551476472863	-0.9865061502279252	0.25189705472782153	-1.4377073815802213	-0.6595179403048127	0.1567298530293384	0.46093437638008855	0.26369206414369933	0.07785278320274784	0.2050473438245052	0.3451304570838324	-1.3467126429210334	0.8007155670962696	-0.4832243467094699	-1.2578606274982034	-0.3716623510315373	0.5429056538916697	1.086653990659433	0.7243172911302616	1.7315914276266455	1.0652610965784524	0.7896730852674028
0.275540519249555	0.002323353960683159	-0.8864655072823926	0.1884002625566185	-0.5593474765184092	0.9301199958525963	0.3535779159255571	-0.15038634326489322	-0.9254715007929117	0.24963851654689848	0.2960983850511389	-0.9337669325969419	0.021842085497698664	0.2756899340446674	0.03571514616717665	-1.0024052380671808	0.21126937997105286	-1.5484876616807821	-0.5684236250388479	0.11017148745176128	0.4282266133419002	0.24950798411992275	0.19987795566762032	0.11786308255305396	0.43504572301731415	-1.3514977117831952	0.8634329840796523	-0.5882472697791765	-1.2147025788539074	-0.38727831133016427	0.5658424595652387	1.0471241409307268	0.7567861376373808	1.7419250960999464	1.0428788013721688	0.7837812745759714
0.24442009736056663	-0.03491667850931385	-0.8137761355965146	0.09911716961237975	-0.5416391753267273	0.9569123171310521	0.3851186983343479	-0.22527137545056197	-0.9766915486855552	0.17620390811700443	0.3284278222863432	-0.9107967567970331	-0.013290866664199347	0.24443351380291123	-0.01822973959169154	-0.9752612775847007	0.20876087943037844	-1.6277339686479053	-0.5200442352412493	-0.001977879793614512	0.4501397093036779	0.25854365576132754	0.33219371918569	-0.025863442496532007	0.5296319406183585	-1.326754371373183	0.9087256275864519	-0.6506494884055655	-1.1512110955120025	-0.42210098220961106	0.5666213287671088	1.0166710012019273	0.7393264317553757	1.7653078457035651	0.9954980695432484	0.7893381036260745
0.19736410639131677	0.005458521609302292	-0.7505242388761377	0.03612804804201468	-0.5610754548792279	0.9577007413963085	0.34575217575474226	-0.2935313388196757	-1.0250793586061975	0.057299678139478574	0.347861172292642	-0.929222461778745	-0.04575709552954706	0.2527766833255286	-0.023806980642793914	-0.9371240826748476	0.1918691042119356	-1.6652620702140044	-0.4597063763806215	-0.10727884602081846	0.46340925127077764	0.27478147788291396	0.4346872369562108	-0.13873077135080267	0.5920381678750359	-1.2919728717016115	0.9543491741019711	-0.6656253060026467	-1.039096622224752	-0.42969169563724724	0.5937820020354355	1.011528444673905	0.6790726372608042	1.782988438579307	0.9280180896959024	0.7328761247878388
0.21171479336053883	0.06359081257352886	-0.7120604410393034	-0.03193518207108763	-0.5674494659874291	0.9461702789249736	0.30636108357943553	-0.41964178036354716	-1.109663065466062	-0.03581846666471286	0.3614982736193116	-0.9463629939533812	-0.06527138832031702	0.23492046300541647	-0.03565551715918172	-0.9171084538730685	0.16485164970544433	-1.6716084737900219	-0.4220563464611121	-0.20937293114269945	0.48074693075042185	0.22902942098973605	0.5207547753802501	-0.26642524055594496	0.6573592444172203	-1.2878197013541168	0.9985398470450597	-0.6996134108523665	-0.962006316721477	-0.43356226029070133	0.6036842212827802	1.0053235092990307	0.6177289291796743	1.7747978310158559	0.846969976532581	0.7027571873509192
0.23365741197383963	0.10862322303749701	-0.6647353936771914	-0.06370325214465503	-0.5571476025660811	0.9379080056631974	0.22712754130308238	-0.6102963739609679	-1.2080828160832577	-0.12788720179888363	0.38738981234020337	-0.8975519738405288	-0.13102020182604046	0.22754230711048865	-0.03029241543499404	-0.9019391569666186	0.10191288502055537	-1.589342911955543	-0.4001880099644728	-0.3404204176534097	0.5328220105021816	0.23326057279839502	0.5924631646064791	-0.3595471290014939	0.6764274472961347	-1.2737505850841633	1.065281230541483	-0.746204498027222	-0.8739918321554672	-0.4047934279098553	0.5921630758711552	0.9992592103242522	0.5564719637515512	1.7496141462080597	0.7164979221178983	0.7284218709768455
0.2587566012016359	0.17335458489347902	-0.6249043667186285	-0.08342965597208503	-0.5513412268989661	0.8936167708918796	0.21897432280903423	-0.7725009577514276	-1.2727841977941003	-0.23354657620851063	0.43158175932987924	-0.8551421763999525	-0.19436541014842046	0.2531419403751518	-0.00869370531016185	-0.8882461877679726	0.06626338411937661	-1.5402821669181672	-0.4153805385814091	-0.356320904207691	0.54439923228913	0.21630242981692877	0.6255002816554265	-0.41177687575791433	0.6662992826716708	-1.218553763752264	1.1360731751739803	-0.7692987892534371	-0.8042251880594602	-0.40988716176796813	0.541940034545652	0.9691360988784166	0.47205853183421	1.7535847608785666	0.5923946516740584	0.6803173633846613
0.30141846116500226	0.18753782421639908	-0.6231755086520379	-0.07530808611577634	-0.5831031682054406	0.8570749873127287	0.2059454599201293	-0.9182169250512718	-1.3222673843194395	-0.29834945277921354	0.4761598741175508	-0.8310666091666296	-0.2457042100675512	0.27107074967747335	-0.01521153943314813	-0.8739009625693633	0.07612705753728882	-1.4232863799778355	-0.43236536759887817	-0.3611874240058503	0.5321239153939802	0.1774666329808496	0.5963278111770027	-0.5113846881546603	0.638520697247138	-1.1441751422121844	1.1553272115490503	-0.7858519902221819	-0.7186884540759577	-0.38200959481335034	0.47577694422704636	0.9203160955723897	0.43380544499318646	1.7289848769002152	0.5236653824529764	0.6384288446495548
0.3399978891016598	0.23380444183266022	-0.6588127030638364	-0.07356324452248132	-0.5873733083357211	0.8148695949834657	0.1486682502801558	-1.0576721175999209	-1.3305059335762806	-0.32943332458554814	0.5064061560048112	-0.8025951736211712	-0.3284214894747525	0.26611425471457684	-0.05561451740251113	-0.8704384551814176	0.10843779096107523	-1.281925249714157	-0.45750482269725	-0.4350802062531631	0.5652790015112102	0.1792184806115372	0.5812743596861916	-0.5998435171385529	0.604455262486	-1.1152006648994834	1.1725673289085343	-0.8261498616693993	-0.6797352447691226	-0.3570738572570477	0.3933438371691774	0.894921229264049	0.40766253337972264	1.6654748181504964	0.45016434619126516	0.6143147775332977
0.42135218354904325	0.2469565277993123	-0.6621708678691883	-0.06286044385837561	-0.613689851173136	0.739875474726223	0.09465346431930656	-1.207154633154275	-1.3004857706075155	-0.3456374351946655	0.5393098458667663	-0.7787533473178561	-0.34189143933470595	0.27424203027489735	-0.09434538615958452	-0.8253916940549978	0.14168835514643607	-1.075574715444548	-0.4832571582114188	-0.5489723136965285	0.6002541399232362	0.1692351314862612	0.6049492886694452	-0.681153083523167	0.5227165521921081	-1.0912058811914607	1.211361705719917	-0.8829310008324309	-0.6029344255749237	-0.33889693336322596	0.31803540745365344	0.8818563947081348	0.41719398807594843	1.6470228258419273	0.4136952405987608	0.5562571061240644
0.50447359351382	0.31115891330790096	-0.6763865793880889	-0.09466349740730338	-0.609803873297534	0.671204413816807	0.06405672302457296	-1.3213843723099223	-1.2630182921104396	-0.3469511361312856	0.5688265374386094	-0.7468888966500695	-0.3150241623359645	0.2225006280947066	-0.11610725728929742	-0.8075211274242655	0.2016881232040734	-0.8751116206335569	-0.5267503145976791	-0.6175908407031332	0.6251389626338927	0.17358267634248578	0.6154418328910441	-0.7739588796724515	0.4295149884720012	-1.027261987310441	1.2396327314072721	-0.8738738675417353	-0.5778781434202415	-0.3110845790700222	0.23253851449851023	0.9015080068158383	0.43271471243586807	1.6131820513457569	0.39711946233726025	0.5761493197783041
0.6001785386480051	0.39918883916458786	-0.6901697356167416	-0.10975208926798889	-0.6446599070210135	0.6596986832614122	-0.01844204874883142	-1.3778306979975914	-1.1942057419843988	-0.3299493088541584	0.5967778644781071	-0.7218424295373799	-0.26702685635854134	0.17788182965078736	-0.16470878466617578	-0.7547231556372054	0.22891760053887272	-0.6417877633633144	-0.5701921325947732	-0.6585640677113729	0.6992178542166065	0.11900088414319754	0.5967811939629674	-0.7831337727584466	0.3022406977900098	-1.017995994145925	1.281194361118032	-0.853890051998658	-0.5420189774733083	-0.3113036561004031	0.17858461321134858	0.9184584241972784	0.4367761249303005	1.613482241868533	0.3363194727029043	0.6132574852620261
0.7291342115197443	0.5276401540660476	-0.686793305346402	-0.12979701507653416	-0.6457432295435017	0.5783628162005109	-0.18205412625000061	-1.4503855870893116	-1.124814273598219	-0.31952532677201073	0.5986252938734298	-0.6697434972591091	-0.22263893675663513	0.195597332000108	-0.2463710954167416	-0.6937671017097448	0.24489098410595161	-0.43707495583453976	-0.6095627708987944	-0.7052378188320755	0.7140509415380722	0.08972003065845743	0.5707841299440416	-0.7625522027606119	0.15232385370974674	-0.9552416665786143	1.3729609436306827	-0.7963870462581508	-0.533522858490685	-0.2944296202840403	0.13079697222982806	0.9081471929526442	0.49148937749014665	1.5962677933074085	0.25799582478638594	0.6412726268530489
0.883649200683775	0.6477535025858416	-0.6049778348929293	-0.09463956330658416	-0.626812863864359	0.4980806179144121	-0.29371187491949025	-1.5393037906797398	-1.0521902886019403	-0.2532779529244886	0.5999019781383297	-0.5904737408107674	-0.18978227456201324	0.18860432971572638	-0.3214546208032793	-0.6049765069892078	0.27847721994130226	-0.2512506371843929	-0.6444642434131985	-0.7281206253768612	0.744663376540516	0.07072990975642732	0.5667593095264671	-0.7655156889494087	0.025457440122823548	-0.9090812717640349	1.4383311154240108	-0.7550565170870711	-0.5169174472396676	-0.284247375753584	0.053352069875458576	0.9098884897157667	0.5236661449004346	1.581896001204965	0.21231007877841296	0.7140411295096867
0.97822892899515	0.7615323127573428	-0.5178372089754774	-0.08497927952471493	-0.6428037116885013	0.47663799642449217	-0.38973912458566773	-1.539105321803669	-1.0190371667850535	-0.2171688760030564	0.5969858279313079	-0.5130966422027414	-0.13777119725403894	0.1810225230886496	-0.3737729589087766	-0.5619181140888343	0.33036055220482646	-0.07421620069534703	-0.6889502297272874	-0.7531747726163569	0.7552281258105659	0.08025963020529958	0.5292167911731643	-0.7380265329800733	-0.0893688478202995	-0.8370800468664431	1.5240015160529423	-0.6323461145378879	-0.51623821907402	-0.2607800769283214	-0.004170161384428897	0.9111520934199815	0.552230889546623	1.5878738105035302	0.1131516720954409	0.7723077025998595
1.0514769357083866	0.8997705508590406	-0.41892862559335253	-0.07063419132611068	-0.6533282163069589	0.39545339197777785	-0.44132542280197845	-1.5577459925997355	-0.9312711289091988	-0.20321541059727766	0.5547957973467647	-0.4861138467196975	-0.10518481465352687	0.1839309500371694	-0.4394640195483309	-0.48215908384907225	0.3961998290676779	0.06875422554290865	-0.7637121860131014	-0.7810932912323834	0.7364124032900315	0.06211554126776127	0.5029987240395961	-0.6979629650634218	-0.1803339367846069	-0.7823761758153814	1.5998237977412813	-0.46209096835471425	-0.5441792246939287	-0.2586448029733046	-0.05929204778814323	0.9375590171491425	0.6018236639241091	1.5999291279266712	0.06226861442841812	0.7901303338777016
1.0548584573321906	1.0310594897599308	-0.3401807204865658	-0.009460008730826797	-0.6498534273652049	0.3568758342344621	-0.5530150172557551	-1.5164893490421303	-0.892789610821621	-0.13121124734668707	0.525989307183419	-0.43514177906268825	-0.0671461579249191	0.1489762823931136	-0.48636610077756937	-0.43745189394012335	0.4992036601383825	0.23362927546953177	-0.8322780121596148	-0.8147924462032508	0.7234369058643998	0.11678039577826671	0.48754393587762673	-0.6865749988356782	-0.22515018208132562	-0.7961777420878619	1.6419473859577813	-0.2989286080910224	-0.5718962079621333	-0.2478169608109171	-0.09595626380154804	0.9955805443991231	0.6311332624766028	1.6054054296736946	0.028961671804038837	0.7923848758959073
1.1208872946948243	1.1815382192428296	-0.274093723719381	0.010543611888055948	-0.5810486895174067	0.29908682137541154	-0.6476056981107103	-1.484349832451239	-0.8284428549023677	-0.10842171118963913	0.500882337672927	-0.40328401676488645	-0.005130916178385292	0.09459855546762007	-0.5111156458213509	-0.4256404305292699	0.6293072743917085	0.34611918931971825	-0.926602579760892	-0.8668504574347917	0.7112225875709366	0.16860988919711156	0.5376167492440103	-0.6806824839020689	-0.30811473832879477	-0.8519341060825283	1.7092658492389703	-0.12136731196478463	-0.627678654416445	-0.2419481180555544	-0.17087366548487282	1.060134431524448	0.6417867071141574	1.624910711960198	-0.02186520876487991	0.8248691242296065
1.1808336381778504	1.3118464088413557	-0.1730141398831232	0.1000514189270179	-0.5130438511588017	0.23211505968418283	-0.7335413227416472	-1.4480406921296485	-0.8032995693228931	-0.09991783883088914	0.4858175166255291	-0.3718475211991586	0.08348317965301429	0.03162271531837424	-0.5413330841748308	-0.41648582223464	0.7292421965525023	0.4399448456693583	-1.0174098770856557	-0.8835024446507791	0.6399199143983598	0.17374044182786746	0.555073936007506	-0.6732152929795857	-0.3331567282638369	-0.9020320480283667	1.7829170924086193	0.06077322366483847	-0.6460706043143901	-0.16595469378256741	-0.23260000579184328	1.1081374234498322	0.6778011510319766	1.661829219861367	-0.0717747780872705	0.8144937233397285
1.2048771046123843	1.4456713904438039	-0.10258800470591642	0.15437768171472985	-0.3822678025280288	0.1389399086109609	-0.8055321817863133	-1.4101829021303016	-0.8016424237271377	-0.13745094267255245	0.5102305790459104	-0.3042481657590072	0.15023401695719624	-0.00991862667779892	-0.5611336314410341	-0.44341835531866547	0.8028095060735776	0.460313844377821	-1.1144759601006045	-0.8631718706635294	0.5842978962973633	0.1862672435721031	0.5303612893919653	-0.6791739486849113	-0.39211643998105145	-0.9760988866749463	1.8219276976263044	0.22103778303791724	-0.7260153411515999	-0.09476991298526098	-0.2777980022830222	1.1397439332023203	0.6869978514300146	1.6963692361012555	-0.12557272028175628	0.8061886437780725
1.215277493534852	1.52346157301881	-0.00965677202266806	0.2696961198608055	-0.28375536900836706	0.04776572568578526	-0.8465953520658379	-1.4032874416867656	-0.815916763982087	-0.14040168865818195	0.4950728670641002	-0.2473873654937735	0.24685692950333538	-0.06406008954803902	-0.5775115944013203	-0.43435128886021035	0.8807886603965003	0.4941852869792106	-1.1824500772378266	-0.8177536099084453	0.5139296487128597	0.17000925106443238	0.5305744588838546	-0.7000126719590931	-0.39796710768043375	-1.0521766208255063	1.8719918401365043	0.33052481760485364	-0.7735015523289482	-0.030157205681858746	-0.27659974197245246	1.1571482330390928	0.6940102203157549	1.7695808293894533	-0.1369327712129734	0.7138481152929864
1.20854153016681	1.5509604452649741	0.07165230886044574	0.3936624172168762	-0.1287770983328556	-0.009090632015746874	-0.8748262162220695	-1.4183035376058197	-0.8689572037021607	-0.16109833750251426	0.5078112945529731	-0.21272551665181183	0.32065413353679245	-0.0646837585066651	-0.5867616033407539	-0.43881255551144155	0.9673253851353248	0.49223980358248215	-1.2395100208391825	-0.7228666373377693	0.364866411688383	0.19823132461080784	0.5084958085734395	-0.7815310781954172	-0.38393874999912314	-1.1027618329094897	1.9397354055226004	0.4421710568967545	-0.7993278756704927	0.00949176007344855	-0.35541722601767906	1.1596492648563204	0.7302906113384016	1.8256696243560562	-0.1096695170568315	0.6083366572687023
1.197789036841942	1.5322630259736065	0.10287262304482622	0.5307319592700528	-0.04745901404379417	-0.014119421343081893	-0.8702352402463747	-1.4077983133954253	-0.8987185456609346	-0.14885273679983418	0.5318833750517953	-0.20498008247800384	0.42191322967603373	-0.09429991113350915	-0.5652876306394482	-0.4522730536010136	1.017718512270202	0.4914695014200956	-1.2971723909064705	-0.6181515666145205	0.24074546639904196	0.24227094879167863	0.47546510085219973	-0.8886268216837918	-0.33346964470029883	-1.2195052918123164	1.9461158968708347	0.5024201860726294	-0.8230394533610129	0.013930280889464663	-0.4364795360277068	1.1473236037387922	0.7512484143270209	1.878765279248696	-0.07738318705364038	0.4675522206181896
1.1633193846837115	1.4401696548509244	0.03244280751273371	0.6451325446840366	0.047161765621747107	-0.014574638196753763	-0.8371970879984595	-1.3275884501314459	-0.9163436971406667	-0.13099548687085	0.5819433838225122	-0.27095607497461094	0.5598067487586635	-0.1049105584524345	-0.5607060615225665	-0.48318057031982453	1.036594277705088	0.48442205610464517	-1.312421437183692	-0.5318521481446767	0.07662685167872714	0.28109880973815143	0.43283233004126426	-1.000615704725632	-0.27968388445322523	-1.306218294601097	1.9398642776527555	0.5234984803351601	-0.8534968605485229	-0.01010296198475048	-0.4548976893226679	1.1102901763975477	0.7704147665512295	1.9150466308458955	-0.029003296550490547	0.3751704586212655
1.138028525321738	1.3092641150959685	-0.04584770081705726	0.8097323582922552	0.15417313121408807	-0.057192111593837525	-0.7952830521866612	-1.2763171263317639	-0.8738979939545948	-0.09858692529039073	0.6131996159785594	-0.3533892292719549	0.6621660605567558	-0.12094955954149009	-0.5660357514368811	-0.4803834898189587	1.0539697416861684	0.49760824513027224	-1.3124053541838998	-0.453326068380932	-0.06465101911414681	0.2724776163844239	0.4399126787519628	-1.0934563233341974	-0.2579463201757001	-1.3979403083080606	1.8728723692770959	0.5354914892875091	-0.8658571908232293	-0.04444154444585909	-0.48531374266345895	1.0662576657612584	0.8499436589374373	2.01242412423476	0.07931961001616647	0.26265964891017557
1.0957502035308413	1.1788819788458267	-0.14675389904537556	0.9256611206649199	0.2670187261164715	-0.0707542178482635	-0.7834306891876633	-1.1801278525442813	-0.9056706024154618	-0.07240203283738492	0.6502442826452	-0.4067575437695171	0.7690450625252485	-0.16498417791987005	-0.5575148286880433	-0.499375810012218	1.034928197085116	0.4794232867529882	-1.2565745424835857	-0.36517510054807756	-0.15256074407059958	0.23121416478523033	0.4525229716701287	-1.1817128608407985	-0.21557760753089505	-1.4732947616972174	1.775861586576297	0.46071481466583963	-0.8629433159345847	-0.090015324140395	-0.4519759737568963	0.9971058867945704	0.9364419856672873	2.0787590576972113	0.22748838041809893	0.2104216664942497
1.1675404155580922	1.0742994238048569	-0.23495680851167347	0.972470361589963	0.37755408499414517	-0.14837339675963976	-0.7869372140427426	-1.1246489885719053	-0.880742459661793	-0.048837589143624224	0.6885569314339509	-0.47668948081412194	0.8656428303162143	-0.17584118968889123	-0.5791585941322499	-0.5006803715267568	0.9735412936676303	0.42229891670121444	-1.161554907611643	-0.297960331340745	-0.22284916690378384	0.1927992346279618	0.49962998733128766	-1.2027803026997348	-0.22452270711282624	-1.5436705491847749	1.704682607805934	0.3574634951519088	-0.8538189204046358	-0.09597932977920667	-0.40026275551324836	0.9327913111598584	0.9790294889056195	2.1155049624457063	0.3785905130243541	0.19750626649615147
1.115686460343623	1.0155858001696398	-0.3412010207278301	0.9886369200993081	0.43912807728084297	-0.20780258394292755	-0.7972811334416329	-1.076980911650614	-0.8940797048387366	-0.020562046043943637	0.6861970967838479	-0.5403652774977827	0.9217087381119221	-0.18439488551363942	-0.5411587352760379	-0.4620635285586297	0.8564058481721574	0.36753583538993195	-1.056048566256776	-0.22516341282685065	-0.2892693972990664	0.1699859989078856	0.5160835623942862	-1.222163052959447	-0.19505940725072754	-1.5753078329504016	1.6322717449150936	0.26960115345412233	-0.7987703863839459	-0.07544425621942688	-0.31789319449419046	0.865278893397399	1.0440900275338727	2.16094051910904	0.4845779714477362	0.12318921639495387
1.0829294637890805	0.9608541411625758	-0.4433510880344921	0.9186209645640302	0.498855685032335	-0.23628271996536648	-0.7872876372784731	-1.0362574680585712	-0.9060699161617431	-0.011348946332993892	0.6853283831805134	-0.5726426872380828	0.9434690304581451	-0.17219908466201822	-0.5500634888467821	-0.4096468638565251	0.726067463197422	0.2813771439671936	-0.9896701643785631	-0.14865921061905105	-0.3392016013870996	0.19122706876445333	0.5676184146254195	-1.2390293877654508	-0.19736651912442144	-1.5866111780292376	1.4793255971472794	0.1743574245116228	-0.7613449017822125	-0.16349048970374375	-0.24388022439634302	0.7857871244773224	1.0835861891431045	2.2190950113068615	0.5611317927514621	0.10315253765891803
1.0383584558242762	0.8909383496565718	-0.5945496538287287	0.8712139953268284	0.48518898125973536	-0.2161236395792478	-0.7636323993302369	-0.9987669935910567	-0.8876763910357518	-0.007071662892598396	0.6446773887065074	-0.6641289073586825	0.9313167930844914	-0.15557955425254746	-0.5398556746909844	-0.36226875668119773	0.6509134102287548	0.19058468137265855	-0.9164691631733947	-0.10984004636667963	-0.37539884939071266	0.19607192936936674	0.6404971589600972	-1.1706274922938096	-0.17278370016465802	-1.5570341611790128	1.3528130337333741	0.1222332960684885	-0.6657111223518765	-0.23938971204075438	-0.15466783215692612	0.7315278218390685	1.1125264776086632	2.212656462018799	0.5702720422344087	0.06924573316682878
1.0116118138014725	0.8616454879823536	-0.7236596837661877	0.8055129323869348	0.47772600923978936	-0.18072476266539986	-0.7057743903630727	-0.9429474740851264	-0.8432812697910306	-0.043543954929751966	0.6274404861795648	-0.7392640945207759	0.8939630391703212	-0.1543017326135126	-0.5044515590942373	-0.28137272237803734	0.5518591119844765	0.10463862733958425	-0.8623082529760445	-0.09073088514941051	-0.38629856961447395	0.2343969855768398	0.6963647760668826	-1.1254482349974482	-0.13930115531649484	-1.5691902220556635	1.2268613697473003	0.046614858192374486	-0.5480363952835303	-0.31430509391921985	-0.0635794614217117	0.6885869940832027	1.0917057157272327	2.1354056555352607	0.5823414375390397	0.11636499629068298
1.0200624184111435	0.842347346432358	-0.8419626923559335	0.7325685157191628	0.44106843497032433	-0.18249175983679017	-0.6232270276042544	-0.854786414445797	-0.7773402825883322	-0.07762063176791428	0.5955297285693997	-0.8066876916669564	0.8280609699732567	-0.21341983039058116	-0.5007195611793125	-0.1917081947341455	0.5008876274578616	0.0267762844505793	-0.8201873262999906	-0.0633468467176043	-0.36634476437956665	0.28004819053959873	0.7627354415712314	-1.0620493559838093	-0.10845924599763275	-1.5431233667347122	1.090029563057385	-0.07984712925100987	-0.4527178314620697	-0.2950960566465576	0.09141487237794921	0.6779431147003808	1.0517065149781257	2.068192216939116	0.5596889218100868	0.14951733096940306
1.0662209472085038	0.7992301835292903	-0.9555326736899474	0.660465430205841	0.43137202780162454	-0.17213311669827286	-0.5228669571464254	-0.7719335085747441	-0.778451591127666	-0.17260016894962021	0.5181083181226945	-0.8609095025208223	0.7227972798086217	-0.25916791382360316	-0.5442657298505167	-0.1293216636307241	0.5017339737272367	-0.06688784518084916	-0.7654835012791585	-0.07713272878465138	-0.3273839877603898	0.3276225260837242	0.8303445909637309	-0.9709748273855746	-0.0973806861491092	-1.5360099948838952	0.990492155253391	-0.16652248063718605	-0.33106121007275363	-0.22515112957117908	0.1952033364484372	0.6737069741216338	1.0350687663695868	2.030084514390685	0.5479258343030668	0.17149375824617635
1.080838112066906	0.759810193475867	-1.0295922733052385	0.5370191708287654	0.407113560944589	-0.16568292220618744	-0.45249751200518606	-0.7829766723059507	-0.7925406384949112	-0.2775425460237151	0.4572471919618133	-0.8602997545052566	0.5749480291175448	-0.31147369077703607	-0.5729476424205531	-0.07969663282203124	0.4928336268399386	-0.12400189597591627	-0.7624570805217166	-0.08403194727000243	-0.23277406169635487	0.360316407291082	0.8940444658742654	-0.9121117306498746	-0.11510548739678861	-1.5273377085655775	0.9058713596693654	-0.262968595308411	-0.18174128205791815	-0.09777555368799029	0.27310172934055654	0.6904402948234146	1.0011628991687562	1.9721024462037082	0.5204511409586955	0.20162895262324695
1.0836183350250645	0.7218346433988623	-1.0580600455270945	0.41718311294380717	0.3857410209321338	-0.16295404994971005	-0.4099099303801929	-0.7795827952807046	-0.8535411552058356	-0.35479011040006586	0.4135851228864766	-0.8197317732354102	0.44937151451736296	-0.34546419663393196	-0.5719220011053554	-0.04631586117282062	0.5019639455780471	-0.20558927808068783	-0.7409686026727038	-0.10160343171566674	-0.1327067419324531	0.43602195044558434	0.9233589504379041	-0.8244289971892886	-0.12265923507635623	-1.4876964232404402	0.8882040514679884	-0.437841667293454	-0.06935227840925794	-0.05103633286242004	0.3587199780207705	0.7284927161171467	0.9329554585700869	1.8325240897887187	0.44833083979949634	0.27565345169690975
1.126950760093893	0.702754827718267	-1.0314501709752222	0.32855474202957424	0.3890507554257182	-0.13419546579832423	-0.3467005837302004	-0.7822973755498238	-0.8392500191014827	-0.4373193433132032	0.40351581130624636	-0.7679983377470058	0.3276249068565277	-0.36013246462055565	-0.5861139204687575	-0.013606507678889768	0.5288706521227806	-0.2808294674898111	-0.7556288021694112	-0.10558154261701225	-0.052171591513350137	0.5321746438339139	0.9009786463058651	-0.7925836026660319	-0.15392879145675267	-1.4160557971325916	0.8719052543210403	-0.5841662759525871	0.04856852469633523	0.06905004986252719	0.39733136703885064	0.7586170330178412	0.8545092523534799	1.771081257373691	0.37456200123456995	0.3010386637426052
1.0947476377825347	0.7028330604892552	-0.9812413701834455	0.261437057958952	0.4257093070159878	-0.07273408579348548	-0.2655724415548892	-0.7800828183595202	-0.9030317242755341	-0.5877006120884588	0.36871239039485426	-0.7189708256583174	0.23092900025317675	-0.38299391735096505	-0.5561055590467563	0.034914693857262306	0.5523614353225597	-0.3310894679804095	-0.8202940878876769	-0.10155799492148221	0.021342458231292875	0.5820873553830774	0.8651368549287761	-0.8241340648297587	-0.20848028679847266	-1.320238803293	0.896475155744438	-0.6860178425572983	0.1404251034962259	0.13651297247939978	0.4210448111105203	0.7781399484688036	0.8487403540718151	1.670869177225769	0.2683215598528374	0.3200910586476843
1.1311747265459604	0.6376134182350347	-0.8692114356230991	0.2082476742719015	0.4778433576523529	-0.02322174712241693	-0.2396710292393868	-0.7682278280585246	-0.9611393606857839	-0.702941134468331	0.37818862430474776	-0.6670821495823628	0.11514270748055364	-0.3748887946641366	-0.5785081775667188	0.039912698915811215	0.5884483190012404	-0.4026089340511292	-0.863428511600614	-0.10274533009582462	0.07385605015296198	0.5878458352789664	0.8080197749928599	-0.8446179932357941	-0.2748405019469822	-1.2662668234885959	0.9265130234551113	-0.8050335936505277	0.18613342005741645	0.15236166131666806	0.40587088386917536	0.8116470013114133	0.8061471862857251	1.5862599729454057	0.18385997491497102	0.4164572488852391
[truncated: 44 more rows]
