# Supplementary material for: Obesity dysregulates feeding-evoked response dynamics in hypothalamic satiety neurons
Source: Sci Rep. 2025 Oct 14;15:35837. doi: 10.1038/s41598-025-19800-2 (PMC12521569; doi:10.1038/s41598-025-19800-2)
Supplement: Supplementary file 5 — Supplementary Material 5. [file 41598_2025_19800_MOESM5_ESM.zip › Fig 3_2/Fig 3c/HFD to_NCD_1st_MPK143_matrix_6.csv]

-1.6803844016677527	-0.6805034773128175	0.1950298506301063	-0.5477634282305586	-0.48495642197134103	-0.49916963126781744	0.5127772021732462	0.13630611689594865	-0.48148614592839883	-0.11322348344780978	0.7058924342683168	0.9665984030960134	-0.9448939604087835	-0.011009926591619996	-0.37893609788718174	0.09585205806648678	-1.306573270218312	0.1546812422838336	0.21678415164600287	-0.067449271110464	0.023056466744156796	-0.909917417852091	0.6953503654269392	0.293078931813335	-0.41715563185693494	-0.05226604686226124	-0.9115474665125408	1.064724535617399	-0.01953420190856186	0.545265924202175	-0.6629344608734739	0.6494542669764707	-0.289919080124088	-0.24081684907424744	-1.3191119487798493
-1.6605164114891164	-0.5919385691373018	0.19678766285914764	-0.4245996989836848	-0.387388830657995	-0.5483954866222773	0.5303026435793945	0.03268034773603502	-0.33067638907234986	-0.1612603793819463	0.65369958941066	0.959464558843981	-0.8706180153738997	-0.1037536735589314	-0.3493559439709768	0.06300721848886977	-1.1638947437018814	0.20899332196446285	0.07612480978602403	0.045181828387716935	-0.03256420556998778	-0.8554791035002807	0.5949184271800584	0.3195447195371529	-0.23208782875713174	0.06772831927463034	-0.9237117655990041	1.0897582836991067	0.06439624351297295	0.5356548369725189	-0.6104344254692953	0.6150740772686606	-0.1784995364828361	-0.2535861037864964	-1.4617264204091036
-1.6648498880717468	-0.5971557425148204	0.13632011190072194	-0.34048510111592584	-0.33391262357850726	-0.568363949469311	0.5600836384164157	0.009972011022610515	-0.28079665323908004	-0.11848844834313592	0.693182231005269	0.903719982457455	-0.8572265025936666	-0.19409903030370448	-0.25168271948909515	0.005890664750707135	-1.0572246874205358	0.19661171246286943	0.012433881209991096	0.20780551752670348	-0.1061048298932135	-0.8920147111631449	0.5492491705306605	0.3351813296488018	-0.15704587957896862	0.17021849321265312	-0.9955588596175491	1.0735211994285931	-0.024154314130190164	0.48262137066785415	-0.6249962244790829	0.6146659510811031	-0.16403292016281676	-0.3323990639257806	-1.4521084225022147
-1.6499894940405286	-0.6313382199880837	0.06631918082869506	-0.2755880114884526	-0.22919182713377084	-0.59023812406873	0.5907938042941648	0.016857414781751165	-0.23057500949435777	-0.15424697738166981	0.7396798529673281	0.8408058484714438	-0.828727152469432	-0.23008772298988828	-0.13203500771023668	-0.024772556010014313	-0.9210918511995523	0.18671146684251383	-0.07748836165350328	0.31641237947370415	-0.09769145212942348	-0.9323734814563569	0.4759653332262111	0.28493927501147365	0.12270855258826248	0.2596687659502802	-1.0668816407867228	1.0897026024398353	-0.07804657922420614	0.45442159043169106	-0.6104590473641963	0.6313813583949713	-0.14827718571326864	-0.332717072184898	-1.4928951798103287
-1.6675096056667922	-0.6694365036792803	0.013445170498621534	-0.2881664935525048	-0.21024562989868434	-0.6342494992262641	0.6046098148241235	-0.014067788739201736	-0.11515794714045346	-0.17212805250638194	0.7883494263465364	0.7812944294441484	-0.8065452636688077	-0.318171300175762	-0.01601714592944755	-0.030025986790264754	-0.813584850130004	0.1838026139063633	-0.1179326237528588	0.36770116043064066	-0.11841745157200619	-0.9021576794364947	0.410576441861779	0.20391641948361613	0.3539065259885078	0.3285089238952576	-1.109624937939802	1.1315915845337536	-0.09691084719505913	0.42242983219332064	-0.6247631372073469	0.608304637583324	-0.13426354422984277	-0.3083499365541288	-1.4637042265285698
-1.6792909807780034	-0.5945293132358513	-0.009082338322660683	-0.31841218831620954	-0.1802689913236164	-0.656177008596839	0.6196923159130505	-0.050536260592981025	-0.023570622008443686	-0.20369553161773557	0.7842158660810311	0.7242338533195188	-0.7492556871259644	-0.3829538572631255	0.07318756637600045	-0.02917197919072798	-0.7083131158568925	0.17863396670914222	-0.13991245544488015	0.3936696876395855	-0.12882637613337947	-0.8567323447553368	0.31611165890364473	0.1502661681650261	0.5324149993698902	0.3594812820990745	-1.1117117815619635	1.1522296661291627	-0.12600150901094334	0.4165563008488092	-0.6412641156231035	0.5781821974274265	-0.14078503174728835	-0.30550108220534783	-1.4723736100188995
-1.6894925126404885	-0.5590951525699145	0.0004563530437462652	-0.3288867087998207	-0.17046606262387767	-0.6656819368924392	0.607446528812414	-0.06528280440652132	0.04649372451824297	-0.22000654158673763	0.7743761359238043	0.7063979760497645	-0.6662065944586966	-0.451897732660946	0.13797772772779598	-0.027908892367529237	-0.625977252800424	0.16417245747753637	-0.1188667505686978	0.41107871829983317	-0.12992448840673587	-0.7969289149480024	0.29011177866930116	0.0946913870356024	0.6766551937782758	0.41722245805458924	-1.098390564181516	1.1868002008800362	-0.14810553374204619	0.4100717352328142	-0.6580162373668575	0.5463098371516127	-0.14422127560917483	-0.3115757314384289	-1.4735001223403834
-1.687306006540756	-0.5135701659893201	-0.013020499497815608	-0.35933199637504665	-0.14601180515384254	-0.6629679149395624	0.5840857646407762	-0.09109714889340512	0.04773467107109933	-0.22565306405590713	0.7675759100523463	0.6698122585068039	-0.5478551393002702	-0.5494267046600617	0.22448570659419442	-0.034229922775054517	-0.570122826182087	0.146238815289967	-0.0887812647533574	0.4194876178707171	-0.1252430474727756	-0.7591407133654434	0.24338050496783636	0.07572352562847219	0.7756991355080274	0.49197348560828413	-1.0836417005080903	1.2159165610225924	-0.15313249853105143	0.3727142078052918	-0.6502157132883083	0.5450906330012733	-0.1485529347572881	-0.32512625147279167	-1.49119023768327
-1.6931117372774682	-0.47557157479715895	-0.027082067860912593	-0.38170737224823437	-0.155179678729145	-0.6543075661660329	0.5756840408516865	-0.11832792672780491	0.05982491471775347	-0.22358083445484236	0.7150355267497521	0.6154473404190858	-0.4652949526124682	-0.6551206460855897	0.3140186380926948	-0.03336102397442626	-0.531665620896637	0.14282564862023361	-0.056632605117026204	0.40763720362122413	-0.09896625981009544	-0.7243905285488975	0.19283653648406404	0.07784369325216556	0.8697280001372657	0.5257061672901209	-1.0422998659890064	1.205412517371921	-0.17400370272565413	0.3778818702972249	-0.6553659639572982	0.555493909651307	-0.1432164360991323	-0.31392162168408205	-1.5252449254993519
-1.6733667700031414	-0.4487834711391267	-0.05542850027762357	-0.40010019003249797	-0.16248412348285343	-0.6526873547727665	0.5480156699870355	-0.13689472636836014	0.0400685432686951	-0.22173590704530421	0.6450173553366889	0.5371346447470275	-0.39073904315060803	-0.7388145357563766	0.3856779970267154	-0.02805544554837091	-0.49519611009887965	0.14693107001869382	-0.0250118657995613	0.3741564596412182	-0.03474202236688516	-0.6866431666348769	0.17902389177666322	0.10006902752627692	0.9380637159548504	0.5644228947586509	-0.9451957780941246	1.1856387129367387	-0.1911472694316794	0.3968409242337698	-0.630260590791528	0.5562482799870725	-0.12377169638687406	-0.33660343498494594	-1.5490333752094307
-1.6587481399986443	-0.41218760491400597	-0.11216389762352501	-0.39602589757344236	-0.1664846667617835	-0.6621298734793423	0.5492142130899077	-0.19107224743820664	0.10237999104048597	-0.2564047723654176	0.5594218568094894	0.41595861350866936	-0.29460664228433275	-0.8701441187407915	0.5109561962527194	-0.029577500532759038	-0.38544485700638986	0.1615491604016977	-0.036113078073112356	0.40978853034164126	0.028094233237293913	-0.5985819948016322	0.1427228283438749	0.08848080074344879	1.134235927697801	0.6238734299497324	-0.8319795682242657	1.1783451449629194	-0.22670467315794024	0.3765621408377547	-0.619241061728266	0.595099429521925	-0.09292127985379499	-0.36219066056828997	-1.6033827548515922
-1.6293272855365295	-0.40969578013558383	-0.16070093011641054	-0.4197310389488845	-0.21627266713900153	-0.6600573647775392	0.5275784091310464	-0.21798526612721716	0.14334384353737012	-0.2742320020256145	0.4675602996349304	0.296084643080656	-0.24521233355780264	-1.0020987211900523	0.5992383784472433	-0.02573766217989163	-0.31899128013434397	0.16800890934871876	-0.034877610971252616	0.44049544039740435	0.1198731388559358	-0.5369618830427557	0.1362370305692213	0.07488947708583717	1.2677987198678111	0.6501771631581483	-0.6366074605690519	1.173058619934853	-0.2945493510092488	0.369338389324127	-0.6218596002510632	0.633929120527523	-0.08254487447188505	-0.37338788230862885	-1.645705608245826
-1.5848224549244891	-0.39604105995865413	-0.1727196366235604	-0.45569259664482953	-0.23183167882907751	-0.6719497608497568	0.5265759548830677	-0.22912873892226732	0.18049266068340514	-0.3312228272495652	0.3515750983464555	0.1926294263858223	-0.16061501486156263	-1.1246728959273884	0.6276920609221446	0.019264772496577327	-0.27372299184394355	0.17859970590914195	-0.02510870136713662	0.44758605413293917	0.21447190377065023	-0.4417717881545678	0.12092755420422319	0.05797130012393882	1.3706428594095772	0.6609320303906687	-0.41210249829516654	1.1701362022066595	-0.3083302302913601	0.38773132168775076	-0.6270991394861484	0.6888533465621511	-0.06296948737010559	-0.37777358573682296	-1.7118954538565283
-1.5372818618329895	-0.3760328075188864	-0.1580932112131738	-0.49136011428960213	-0.22166347244757448	-0.6748438011327369	0.49399919318379626	-0.25484146748463976	0.19396233934700136	-0.3838772088187766	0.22415564232492793	0.10584247847892717	-0.08265436967394894	-1.2636901669720175	0.6128913309207777	0.06574074696758546	-0.2821841886731743	0.19370867245273177	-0.005826940698405636	0.45155231967305703	0.29148836351207275	-0.33098681481256903	0.12617909883136352	0.065140414975008	1.3747515253776341	0.6435809454379532	-0.21175382624423014	1.129694835338411	-0.30608209245668005	0.408353860619249	-0.6513418572063762	0.7292303367803548	-0.05548265725862887	-0.38238663123961997	-1.7747970136634215
-1.4710256154138912	-0.3614197261365761	-0.15206088147995533	-0.48560565860064564	-0.1700986877143801	-0.6654503403524601	0.4356482522793935	-0.2713026036046514	0.13660482367215668	-0.42288398090914114	0.10468176612826345	0.012266563435551625	-0.007496661255462352	-1.3569315670711601	0.5750096593054606	0.09832395363080858	-0.30746147907971155	0.23370855734496274	-0.016344990394106085	0.467751450715971	0.381480679032023	-0.25042784549569036	0.13161305111538707	0.09499973940943532	1.3215713927886141	0.6138790564937713	-0.03636275844744517	1.048130664404408	-0.31700323698914457	0.4222945735839122	-0.6710430664119829	0.7878568854058413	-0.048377866946338714	-0.40763409284333746	-1.8638642159100745
-1.3905611167684788	-0.39236391622737465	-0.15507414640253186	-0.4848007239605618	-0.12566377974791804	-0.6423383965356495	0.362656276997133	-0.27177732305665847	0.0668348265125	-0.4602045740481698	-0.008685006544362073	-0.06869320335018207	0.02031854829059878	-1.4621484839174517	0.5321882769895017	0.13533164912235815	-0.3535995813346525	0.29651896524826066	-0.023434803096923522	0.4884353019102166	0.47414583347958983	-0.17388178574959462	0.14895222339622577	0.10067068310053107	1.2634488363808256	0.5928300189819811	0.0875791263203914	0.954438627624785	-0.3207296740882923	0.41038778900199374	-0.6889296419633332	0.847821076994701	-0.04569937185926837	-0.416452342160152	-1.92090194683314
-1.2904520116390983	-0.41777033727975504	-0.16929904110070026	-0.48754953900144227	-0.029378845475868443	-0.6232541084679908	0.33292530482717725	-0.2582707240138766	-0.0367850691533952	-0.4921929160855288	-0.13387830735657377	-0.18096844566571052	0.0032178018667162966	-1.5406164165344571	0.46853938503457887	0.1787157711226141	-0.4235726229127722	0.3823571639091646	-0.07939802413532375	0.5142831071613145	0.5632469424054575	-0.1063365875562298	0.12271981208583893	0.09368475301547141	1.188741670075528	0.5613265986683721	0.1871830016291016	0.8402911489809751	-0.31833232169932657	0.41552806397580333	-0.6943575386944156	0.886048713060221	-0.05140952524576734	-0.4193971715056281	-1.9976034657084163
-1.2109209623343502	-0.45442615460798297	-0.17424277645857272	-0.4806124909816771	0.07537088589133249	-0.6102624374780106	0.32828920404361284	-0.2574582137322865	-0.11517526649317444	-0.5108608631735068	-0.26864591336805965	-0.2606014574696745	-0.013572196717889506	-1.561403834660265	0.3989784361719503	0.2143020011779646	-0.45683944925110154	0.4661802817009022	-0.15137810595150838	0.5001236315992464	0.6433436751384554	-0.03412682023286752	0.11406594382867878	0.08712019978593594	1.13175855858448	0.5015797046909461	0.2202024829804831	0.7073228976242714	-0.32656841401141923	0.417778058058223	-0.7157724317851816	0.9053782874649607	-0.06862553548805397	-0.41921792102372973	-2.0697252646359496
-1.1600995113014856	-0.5180312774492638	-0.1611497522236224	-0.4756735369971432	0.17181639061487733	-0.6072276386834183	0.33110598042603107	-0.23514539265985968	-0.19837146476890988	-0.5289117694312445	-0.3542393356657757	-0.2949115095551142	-0.002287373637544965	-1.5482383671324689	0.29932672095503726	0.2152356873767288	-0.49466852678949563	0.501311278267565	-0.21729629351841034	0.5231554112658384	0.699119565471185	0.048009109805403544	0.09896790385734512	0.05085791910819234	1.0463530693450784	0.46468062916516517	0.19888784758496506	0.5723716523209835	-0.3342727323065319	0.398168511210332	-0.7556992965578012	0.8997161934680358	-0.06678625023411236	-0.4333918249826345	-2.1275240846546177
-1.1565335180157768	-0.5909121206076791	-0.1268706291763541	-0.4591907543786194	0.2674312815519728	-0.5856263016279547	0.39263636204907104	-0.24191379460284113	-0.2536888801371636	-0.5355535597873237	-0.41138937791376995	-0.25648906138668115	0.02966327339830016	-1.496961092318921	0.18716249440681926	0.2122522814487257	-0.544274865016406	0.5015271583129337	-0.2987175668511049	0.56504585414211	0.7002047681188487	0.10117165563166455	0.04495481219279968	-0.0016326117710805665	0.9504042738353894	0.4440022120381542	0.12450653843019913	0.454739412286186	-0.3050619378258132	0.3433178023048999	-0.8263450529571721	0.8883111559516849	-0.04132374482213114	-0.4172786431620749	-2.1850562671075506
-1.1580154322875569	-0.6395748592217266	-0.08511277354141192	-0.42248307005282487	0.401418557749955	-0.5728519949883456	0.372016818594298	-0.22304986320771908	-0.3018313057269103	-0.496550833774086	-0.46058532842473837	-0.17449466325429147	0.08347771883051433	-1.4549764240763874	0.08748277865151577	0.20923479518126137	-0.5915081974342631	0.4973838526725287	-0.3716009151219787	0.5647578754894328	0.6807187028303745	0.13659602152382674	-0.026997130673811674	-0.04744592819503683	0.8134673339081131	0.42574073489722497	0.011495227566473564	0.31986669195173284	-0.28519598948733665	0.28148065058746885	-0.8719620376415775	0.7966028106534051	0.03808814668028041	-0.4188937711975786	-2.1999733203730396
-1.200347112378804	-0.6788291286474737	-0.030967695434551253	-0.36431275917935624	0.5766891341010065	-0.5733071015969352	0.34058082381743865	-0.20574535752466683	-0.3785046774369013	-0.44629933243717435	-0.5044410213164892	-0.071598653247037	0.16502608112509706	-1.3771278616110698	0.006568681361015571	0.1848744587929047	-0.6424692185130662	0.4809076304227015	-0.41208272633330195	0.5415764457901233	0.6154636025749363	0.17940212859006613	-0.1294658722352669	-0.10586837618984213	0.677677082666915	0.42960783887495635	-0.1598509019864109	0.16706236156337312	-0.24475801302595782	0.2058966134558106	-0.880018937200791	0.6918716003672223	0.10450429638495654	-0.4509908496479211	-2.16962937937571
-1.2203207790233754	-0.718085539184046	-0.00041299281572113045	-0.32655709773368047	0.7388736604215603	-0.5601369352289592	0.2500470997395674	-0.20523600318581173	-0.4569565675055064	-0.3840149552917445	-0.5464289298462199	0.022193224449842043	0.2033446550501997	-1.2966970494586154	-0.055325469430390864	0.15964860188916039	-0.722423590695227	0.47429657579142936	-0.45420711930281293	0.5108570626550896	0.5568577362464924	0.19329363467357735	-0.2157434154462154	-0.14275530135156878	0.5344191571783088	0.41925797239686025	-0.3300257790609112	-0.013329784089327223	-0.2298435305029039	0.09462139283314394	-0.8574086511125474	0.581826767285093	0.18211651211093366	-0.44198210765870594	-2.1168117006949574
-1.231209402608701	-0.739249135025117	0.017853977718773065	-0.2894621075279824	0.8769262567994088	-0.5635434421574325	0.2175940440959475	-0.21429493907007774	-0.5104327565139191	-0.2834256513121979	-0.5862840240215987	0.11481393529112478	0.26131245732720554	-1.195617484139686	-0.12907790936681554	0.17996919195987585	-0.7895682151674615	0.4642921754888035	-0.48622303342997364	0.4701293266112739	0.4690326602519132	0.21670402595751836	-0.3159077486223148	-0.17748256634133047	0.4144138036997941	0.43860861964816084	-0.4573702508527219	-0.1916802705667638	-0.2492504704672287	-0.012372772027043344	-0.7964669990413145	0.5148874434151322	0.2541137649689381	-0.4580815490242072	-2.0624557283657303
-1.2274256810267423	-0.7368793535637337	0.053627687305962776	-0.27087601966841673	0.9585049279882526	-0.5517491619378128	0.19728769255966722	-0.22402593271513838	-0.528626437936629	-0.23762740652153597	-0.6382216807853609	0.21860635856730065	0.31294773436752993	-1.104070877987948	-0.2485941113390008	0.18460181607721607	-0.837734214584969	0.4490653931158686	-0.49717521594924036	0.40571210561700005	0.36757686937584527	0.2353390501914127	-0.4239253884256873	-0.21442901357858485	0.2925219553727934	0.44430269646885706	-0.5803659568196811	-0.3388740597557782	-0.24719620189855754	-0.09023156883828873	-0.7314756608061223	0.4650391861204287	0.2906400918563484	-0.46543956270799364	-1.9958864369884044
-1.2154193557152906	-0.7304093448720026	0.08372375262239293	-0.22987718834582713	1.010971939162198	-0.5617528278475171	0.22724066532605636	-0.22232791711426944	-0.5330578033566822	-0.19741174086696306	-0.6708634130344002	0.2764238762044069	0.3922618590328825	-0.9863920898889951	-0.40281276222476825	0.1508127859495087	-0.8671862493724166	0.3811917262097716	-0.49279581665974675	0.3331301719167242	0.23696270932063318	0.26943586072930514	-0.4790294692829432	-0.22208333453792434	0.15002679879539377	0.37967103957219084	-0.6934104318836365	-0.46688985803757904	-0.24268889498023713	-0.1527774802828866	-0.6524086008029928	0.38734815493682234	0.3361886271986865	-0.47682727712073286	-1.90991486757911
-1.2076338230189396	-0.6909242636992933	0.09102536555145566	-0.20209729507374968	1.0478840772994658	-0.5803891793111993	0.194093144995576	-0.21450717843483505	-0.5435354145331533	-0.15474604326904096	-0.6831563552699816	0.329551480763471	0.4748880049725517	-0.8539886238306333	-0.5602091685351495	0.09696546425801296	-0.8665598558413686	0.30060630027480306	-0.4977020702103715	0.24508902561788443	0.08564522107674613	0.2693423958608295	-0.5254993719582292	-0.2130263268292226	-0.008294371179445936	0.3762763218733895	-0.7221503506491926	-0.5600089726903009	-0.2575983390167399	-0.22941162396842815	-0.5959721399514012	0.3341081813505202	0.3845498826478429	-0.47394615352143693	-1.7826196031263044
-1.180864937170971	-0.6353530168965039	0.0872603459065602	-0.163598723061284	1.0119866067705474	-0.6029116732750935	0.1664117515632661	-0.16913759100241435	-0.5337762578850277	-0.16328945611046453	-0.7025905983573446	0.3582165145434108	0.5088272633567923	-0.7440360418361538	-0.6895388561429966	0.052247684991335606	-0.888894185819681	0.25116990865547495	-0.4805627273937215	0.2054731613206456	-0.06661889061724388	0.271646288296982	-0.5851762025019566	-0.20876481606867361	-0.19556471478391765	0.4050313754375333	-0.6799931291323624	-0.6518200555753544	-0.2540682887398838	-0.2865965186781585	-0.5624488144953449	0.2536136535628414	0.4578912447933156	-0.48294989898153984	-1.616900693417755
-1.1110168974326824	-0.5544854449599692	0.04963067213845248	-0.12580860379711134	0.9779460430673206	-0.6162693918689975	0.15641322087035658	-0.11399893168596212	-0.554405995850648	-0.18383930738858253	-0.6964102730434532	0.3367894958188092	0.46022297965737413	-0.6203761718246317	-0.7880294660648947	0.03651039512816249	-0.8889502315566695	0.2514372724142563	-0.4644973567247617	0.1494680430074041	-0.1990418832167511	0.2732438601762044	-0.6338482828038091	-0.1872631798226216	-0.3771959288347695	0.43098855451992213	-0.6030984920350416	-0.7078547104379366	-0.22288932420342616	-0.3455336642012024	-0.5040118246829891	0.20660164556178126	0.5096608318957466	-0.5093702957943356	-1.4235266335052512
-1.0051073354686841	-0.4764278240482717	-0.003938878614229741	-0.09923013979662047	0.9575855424115044	-0.6512107111911648	0.09223864106627182	-0.031547361693335045	-0.6153480203194498	-0.21993699504378914	-0.6753461922295216	0.2856923558961496	0.37485255005691953	-0.513777792481636	-0.844271359703817	0.02358925729796627	-0.8647702446390056	0.2959768829144968	-0.4656609800637394	0.0967682348790373	-0.32358216156484415	0.3056716330112383	-0.6717978860989776	-0.1497599131691383	-0.5385947156252875	0.40046222431163975	-0.4920887175085965	-0.7415177860070081	-0.2348070993703404	-0.3785773035785421	-0.4511713915817931	0.17069755120514796	0.513044247909944	-0.5460098437737658	-1.2371938563863627
-0.8691910459583788	-0.42274889099283575	-0.04732962581219075	-0.08842692454152028	0.9061247680834242	-0.682740240423565	0.1268500247257364	0.04770108536267598	-0.6803009679905531	-0.26884798994884385	-0.6133922879179585	0.17237149604948337	0.33405061576223827	-0.41765246937271805	-0.9064170262483655	0.01563827907051852	-0.8444137369719765	0.3061010880848115	-0.4444867195898737	0.05397074918201276	-0.4404835640631582	0.33100898111980065	-0.720439974433661	-0.13169052633495562	-0.6648544047434608	0.334981372284729	-0.3696120625376391	-0.720960772164441	-0.25770359052654096	-0.35992032754226444	-0.39774064855032887	0.15439327284661872	0.4991074615901333	-0.5815070602849299	-1.0195699888951557
-0.7001268719273748	-0.37353845622969045	-0.1350569481080038	-0.08680005607089396	0.8448977994242967	-0.6938835596980624	0.21566952202596515	0.10999846367398632	-0.7387908110018426	-0.3405234302800573	-0.5397560259790608	0.02705446262101775	0.30237662608541166	-0.33235446579027794	-0.938227838775912	0.015440523021451796	-0.7835863462071593	0.3307226536363278	-0.45568882015608736	0.01832439838744334	-0.5310141557663814	0.35141407915938816	-0.7222101979842342	-0.12005025016960369	-0.7553390801667168	0.24555252997751512	-0.2824881519266528	-0.6657093605145612	-0.2921040430250725	-0.3319820764413528	-0.3687292853350114	0.19389017885314055	0.46137560108890324	-0.5880912365224717	-0.83181275185778
-0.5629849484569835	-0.3214632151823644	-0.21960905476064557	-0.04744702204722494	0.7808440467912738	-0.7072084472182123	0.33522439662814285	0.15780498792259356	-0.7985151058087191	-0.42647280044912267	-0.44599765205116854	-0.10574084435156719	0.26893692435418537	-0.23502727698568787	-0.9449161158488529	-0.02143480463180901	-0.6870219834560469	0.3329139262973966	-0.4580983494342662	-0.04933116519504456	-0.5994641372973079	0.37872085964948904	-0.7482787973548707	-0.15922065387488155	-0.8386156255979168	0.1596132951893245	-0.2151724456710507	-0.5776678306213218	-0.31761098755946787	-0.28542292339318964	-0.35061803499268257	0.2267539708315771	0.38495486400085666	-0.6043130928512207	-0.6086641393541178
-0.43077419654880417	-0.2697142794248062	-0.29371779373373863	-0.019260848123192	0.6714216455329725	-0.7032860773262711	0.4131785704605632	0.24924421036957828	-0.85469609993673	-0.530795074835856	-0.3396221626147747	-0.24621529632755043	0.20440277111052213	-0.1511506405938045	-0.9108820728003929	-0.09692137030395079	-0.6127102753162059	0.3222536521650549	-0.4641964725896169	-0.12396713160030792	-0.6378038349162587	0.39020445427267836	-0.7549293417026703	-0.20650411886004533	-0.9482820919768402	0.06551216064728005	-0.14490400535885012	-0.494154133005501	-0.33293265402357414	-0.23775565688215972	-0.38718278001647366	0.2015374776992352	0.32867618508796437	-0.6171797798811581	-0.39184669666989613
-0.2878962936131683	-0.2100766349427079	-0.35801847584305857	0.020070959884283094	0.578473953954817	-0.6992455910425488	0.4788059585842105	0.35530101633297545	-0.8910159770284484	-0.583346329270959	-0.23853224659826872	-0.375213095018298	0.16191685450257354	-0.05483775515230137	-0.813724924325979	-0.17254684463724032	-0.539270090596936	0.2713287660139243	-0.4121705353768241	-0.15786184067244194	-0.6570896207860001	0.40356842864673725	-0.7293175967156535	-0.2741641646444917	-1.0126515446731783	-0.010002808542902142	-0.0750967206756661	-0.3772043755326566	-0.3297609885959251	-0.2084526969838901	-0.4036665231057987	0.16715120738667003	0.3236572809702275	-0.6222993485226999	-0.1851039859272104
-0.1610917404170674	-0.14305425640211647	-0.4238654973396529	0.09207453198517587	0.5034564797247598	-0.7111168544695914	0.5546628320546056	0.4330157117936217	-0.9539437548694438	-0.6241220080150185	-0.16145862303984304	-0.4417334523082945	0.1160266975006355	0.0312269115830738	-0.6856022311051027	-0.22739141911661012	-0.48935609302099936	0.23451841049651717	-0.3398032955051115	-0.20181481357771897	-0.6448399968705477	0.39350505672913166	-0.7720205780632875	-0.3589833817402269	-1.0700509048816493	0.017192063846726325	0.01941826702499577	-0.24776563340626412	-0.32224684111525365	-0.19319963353916783	-0.44918317356848003	0.1796750011090024	0.31121159981981616	-0.6305673550710382	-0.0001488972746881201
-0.037642955458818086	-0.09025994469523993	-0.476928227104469	0.17324639692976565	0.39841185767752446	-0.7226277308226678	0.6233814709348556	0.5028308339341293	-0.9892579150652896	-0.6732239507490899	-0.11412658783991128	-0.4781971924506762	0.041567406870002904	0.08943856422590984	-0.5396313344392728	-0.2802124071314497	-0.44925634503775747	0.17856976856923093	-0.21841843783018616	-0.1789181785775747	-0.5992666737197784	0.3703522945607132	-0.8243753929384361	-0.405216518208665	-1.0539231884913147	-0.07688087879220848	0.01242180614265087	-0.16631614051236748	-0.31771158465485094	-0.15581642826247852	-0.46883637007902845	0.2011077065605889	0.2979564798306603	-0.6477266851744551	0.18120076070016403
0.09314302830087348	-0.06967637577672843	-0.5042189311782044	0.25950171357216123	0.35173547363142654	-0.7220567720342796	0.6979821251672526	0.5540283955170671	-1.0608555219902362	-0.698587283239816	-0.07224556184358441	-0.48002822319761657	-0.024417777071830172	0.14532501093029876	-0.40990031597058296	-0.3332706713775468	-0.4232340651460005	0.09992744806940373	-0.13498830235845888	-0.18292438774300404	-0.5267774238334825	0.3587890466162679	-0.8383439772754455	-0.4926444316747457	-0.9876020615099952	-0.17392153493894746	0.011329575903345046	-0.08077022320621594	-0.35127239811216937	-0.1214520135786464	-0.47600872806389755	0.27133231061538576	0.21904788423761196	-0.6424066308022882	0.36392074530749263
0.21344595676801353	-0.04382657349465582	-0.5169412087222067	0.3298082886502225	0.33017955316773595	-0.7138591925497078	0.7047011698073943	0.5454825442697895	-1.1200345557959654	-0.7131456764973547	-0.06092084961648658	-0.4581256313519854	-0.03193778737083928	0.17055540842531763	-0.32201903668107523	-0.3852661294779732	-0.42619478193821864	0.012783746404334079	-0.09308926546567876	-0.19150742929260806	-0.4545359298567949	0.323071670847201	-0.8281613556778016	-0.571456952831203	-0.913353932867596	-0.2882410772621459	0.05071304062640401	0.017490914342810002	-0.3911810017103155	-0.10323787808350715	-0.47264353057820585	0.32045218652946744	0.1373695767639688	-0.6260661069071258	0.5618314529455822
0.32030983392690443	0.0043628468781407356	-0.49607187302730554	0.3873349274741724	0.27248407420220866	-0.7017962258414349	0.7023851203222948	0.5482667260314746	-1.118238718084631	-0.6864514603729448	-0.09886269808079581	-0.4373246271935673	-0.011335773801463212	0.15892917330351136	-0.2648668565436493	-0.4096271314588632	-0.4828773889811339	-0.10834230531216496	-0.05989990321145404	-0.22462693431722433	-0.3807703135216393	0.270273807868795	-0.7817930769470856	-0.6620101125715567	-0.8543424935244397	-0.38453499178018297	0.05374093471258876	0.09329855971253431	-0.4286982586155187	-0.0824967469978998	-0.4539456635898442	0.351870145821385	0.07088276886231933	-0.5817431462854794	0.7908181828535178
0.39634331490935903	0.0885308555073609	-0.4811920371229859	0.4277159071392366	0.23042021006777094	-0.6627887591664042	0.660044434238648	0.5368242685825331	-1.164885707149875	-0.6771310093927048	-0.1571671200526908	-0.37400362497896855	-0.014466416238508232	0.1383664951266081	-0.22778937506368532	-0.4416949292878579	-0.5365427084476326	-0.21240694119538692	-0.04920684947796515	-0.24733463721012622	-0.29857305536525564	0.23877895403844338	-0.7455027966727261	-0.7323956155545421	-0.8071527481079694	-0.4008051579112425	0.08179438319059097	0.14444574572294105	-0.4320770811927934	-0.07620645494464605	-0.4546873981737581	0.41251914863036515	-0.015479308217594318	-0.5486929799069937	0.9437472796561825
0.4726384023224556	0.18855895415684545	-0.4174334214751597	0.4551538869643105	0.14806380685252413	-0.6316758449388824	0.6072004887514078	0.5331396255734674	-1.2051896325862255	-0.6550051294769104	-0.23455200876269539	-0.29974394610751254	-0.028373583954099717	0.11446111835410613	-0.1957730214661179	-0.44345071234481404	-0.6127582560838517	-0.3049790060411208	-0.010394024142811393	-0.2668938644693403	-0.2106514710323822	0.20630328356552563	-0.7360274275101816	-0.7866224577896014	-0.7382972435486451	-0.43411767327560014	0.15433553514265858	0.17266044420285157	-0.429514825212178	-0.09502932655647259	-0.485462304611411	0.4281703249965405	-0.07589526094240998	-0.5297386467200349	1.096715493068765
0.5433952659338058	0.3109427078171351	-0.3099316038930929	0.46178981959417176	0.021999447815076976	-0.5722447710713624	0.560315243364925	0.5269297655496343	-1.2716027808573327	-0.5888208798359759	-0.3261258197793387	-0.2199946391074589	-0.010839276550522876	0.07396807421485818	-0.1497306112777878	-0.44041886329111596	-0.6848951026841346	-0.3669676635681648	-0.01533957684578165	-0.26365495746033424	-0.13694567610275182	0.18976862953090926	-0.7047046539841197	-0.8411938742020848	-0.6442571088216132	-0.5079795242760421	0.26403270553369074	0.24043157734151893	-0.42171563041584437	-0.12289723883803039	-0.5211695921452495	0.4341818660939718	-0.11770402274549134	-0.5131076995702285	1.1996360551490264
0.6144131093735691	0.4696011610787588	-0.16896782287764453	0.4586687222822528	-0.08325289278118353	-0.5135565851554758	0.518251182630146	0.48399770896198174	-1.3438764397574139	-0.5175908456307408	-0.41918306846966935	-0.13066359769598385	0.009142552512617233	0.016218484030955178	-0.1294884229369742	-0.42995648433051786	-0.7278987341517925	-0.41787159543162583	-0.02728836130655768	-0.2593588468900769	-0.07351963384999917	0.21201341323135753	-0.6913840356354803	-0.9095674583810455	-0.5613934582426339	-0.5660717873274639	0.37515101270597817	0.3324056278631594	-0.4152525905184653	-0.1531025541898202	-0.5300993378787284	0.47659468482336403	-0.182302570190849	-0.49433698882814187	1.3170004547424674
0.6787181631331703	0.6213129943789509	-0.012059132359362202	0.4146750011509578	-0.17368707319680615	-0.46494713132390403	0.5059726187724236	0.4313513217344247	-1.4443089773037905	-0.4721946987469091	-0.4813280845545355	-0.06844022418319985	0.0007768360687410755	-0.07143811293069595	-0.1353684626351706	-0.40617764561088593	-0.7690991886624475	-0.4567329640271648	-0.10451303781309007	-0.2706580549609074	-0.007172930585899201	0.23924642856262834	-0.68480254256093	-0.9593470104044748	-0.4886557858948878	-0.5865997559569067	0.47235103710309545	0.40762552877426783	-0.45625785220505166	-0.20098988960664235	-0.562962796551419	0.5001722673008722	-0.2437060766306843	-0.47676794333752825	1.4375985746664444
0.7290725448644767	0.7568435539062053	0.10795795137729743	0.36993142275666385	-0.2732538098778724	-0.4133634765577794	0.42999719158108485	0.3535736995171494	-1.5220925792450324	-0.39147917413170913	-0.5107703050932237	-0.012723443173326826	-0.009766300537268045	-0.16901556630818595	-0.13652564907754133	-0.36993923496250086	-0.8213905511603137	-0.49520095634633277	-0.22478533034462397	-0.2734609314016777	0.060077975869677724	0.2666506200775546	-0.623446650097071	-0.9699727647070802	-0.4125811915205004	-0.6773033123533949	0.5813337313030018	0.4808673349094864	-0.49374300394142984	-0.20747208676671702	-0.5814778459701353	0.5341196080330591	-0.3153886258012664	-0.46528591943779674	1.5487056791616103
0.7660119994733536	0.864277986140188	0.21249156470560365	0.3436551676075167	-0.37135568739437536	-0.3666765575736277	0.40263799414733886	0.25844722083875027	-1.5719209542392016	-0.33911263802996283	-0.5094843292727653	0.04256972639887511	0.017499964865148047	-0.31099112586670674	-0.1325162470944496	-0.31102423185106465	-0.8600444656540557	-0.5412217528188796	-0.3572654440153238	-0.3478947049122904	0.10856137217240813	0.3301831676342794	-0.5514212896847803	-1.0038411889383532	-0.3981765940050205	-0.6615261607230528	0.6358881242509963	0.5802616007119499	-0.520274628184961	-0.24140603239950273	-0.6456874390421978	0.5327057548234061	-0.3869860784814606	-0.4655800900892749	1.6396962612334054
0.7802906977685733	0.9367817796822775	0.27548994887163036	0.31857198915475243	-0.4916744329723922	-0.3331330117823196	0.37893075154532474	0.18073645200771793	-1.565908749969164	-0.2995510637922811	-0.4727017452092225	0.046442603865241155	0.05764937240309191	-0.4561829421208709	-0.15876980866309007	-0.22542978280218134	-0.892014797802719	-0.6123859367396225	-0.43071052454503533	-0.4176093561771935	0.1442832215584226	0.3738234103294149	-0.522204928736628	-0.9659873284380815	-0.4036691821049484	-0.642704283556901	0.6883197348382459	0.6596832426027578	-0.5039621230966145	-0.2764902325900627	-0.6742303707070103	0.4850567096376202	-0.3859044842004871	-0.45933567783135965	1.6728450243164539
0.7991304336892849	0.9613570215122967	0.3467322047047242	0.238509257066312	-0.5974110285674186	-0.33410247187972186	0.4231022672435431	0.12335548078212089	-1.4965262285351855	-0.27114073697468105	-0.415864999364573	0.06018968578936509	0.1194645913174438	-0.602913631279279	-0.11909946510083458	-0.1505403136854167	-0.8856320125617454	-0.6950492138933535	-0.4231307005364108	-0.46951541500343374	0.1424377576676208	0.3991419391044203	-0.48483242668879767	-0.9072711620932432	-0.42261359473943505	-0.6580180565651605	0.6797629543468942	0.70494744515568	-0.4851097484282791	-0.29663868561742096	-0.7123044378882756	0.42157609681121944	-0.39628007183834535	-0.4494519186813782	1.642592648417247
0.800277115768506	0.9782827209791781	0.3803479097863615	0.16010118023333358	-0.6797427486677929	-0.3340062428704431	0.47118405482621534	0.052853651531876	-1.4345510150937841	-0.278642265260194	-0.3374814602327319	0.07733753617104974	0.1650960103153706	-0.7257199414300168	-0.05978579012735659	-0.10067737402441723	-0.8320634422013524	-0.7552152184468248	-0.37049317026524176	-0.4798278170514124	0.13912799282387586	0.4184665049627386	-0.4773100228302744	-0.8081665949771157	-0.39253572594675923	-0.6554095491594134	0.6489961897228296	0.7334264492137421	-0.4654706725673856	-0.3304349051278752	-0.7499014558558205	0.3509727686700522	-0.3803445401744977	-0.45145240402465714	1.617260614630803
0.8017142279809072	0.9749403913120863	0.3945536202393908	0.09242225731756634	-0.7297228941668122	-0.3582378395128633	0.5154971346722268	-0.009238085159255555	-1.3556028359868946	-0.26279425948113755	-0.24723100442172413	0.07752261873844334	0.19897102125604754	-0.8152559056714243	0.031379194222204296	-0.05665473359364244	-0.7780025668198771	-0.794246164125356	-0.32027315191257255	-0.499290410509018	0.11783633699365045	0.4052972697794033	-0.47058135987031385	-0.6827251440914958	-0.3646966165054361	-0.6194497453323489	0.6242787002703033	0.732127622894191	-0.43197789161212485	-0.38368404887399415	-0.7847198929837067	0.22428389405498078	-0.36390788473392527	-0.4002973144082783	1.5886578755393885
0.7992717324919429	0.9360747506300076	0.3736436853280316	0.02940451242549121	-0.7524994383725541	-0.3854185722631845	0.5481809448790166	-0.07092230062324903	-1.2569912193523427	-0.2806735591714505	-0.14688141196555055	0.048746238494162625	0.23567117148376382	-0.9141245352498748	0.10275433954001953	-0.021148875087740493	-0.7247829269612389	-0.8484975087514387	-0.28556266684287734	-0.522333664664248	0.07989474288757453	0.39744726692134524	-0.4592771781980763	-0.5540869374110475	-0.3255375238454917	-0.6051894556107678	0.5773271285819905	0.7138722831300695	-0.38504726289825586	-0.3952414971796979	-0.7832376549106235	0.12664589689011568	-0.37413083533362	-0.3631468713271305	1.51012476169333
0.7603171251143361	0.8616161229044677	0.31650988028656335	-0.00708696057517558	-0.7519721088272435	-0.4400661209478831	0.6011664545140497	-0.11912526746592951	-1.113806158226459	-0.29626192384821354	-0.07830683597509905	0.0012775086894941889	0.2609842271903607	-1.0000495612354623	0.14416299076203704	0.02481048947980733	-0.6791941767171867	-0.9155670028294377	-0.2502339569828485	-0.5242713026374644	0.07890583682101718	0.3658325990840642	-0.4552596495726622	-0.4109946587187821	-0.2777054661581227	-0.5096033366386975	0.486129485750431	0.6435103624322518	-0.3455300079977148	-0.4041005697008332	-0.7832050308998786	0.009821714988970064	-0.38916640133674196	-0.32871329095071655	1.4157377737498613
0.7266463410334685	0.7317236220466865	0.2075208821754889	-0.033086992662501195	-0.7776610559803221	-0.4900680349595271	0.6397069185807848	-0.16460892852276668	-0.9709830118505142	-0.30648111041364234	-0.02174566328670987	-0.0716108766144558	0.27789397951330963	-1.0635165131222393	0.18449990609301267	0.06351774797933953	-0.6596304903361407	-0.9620987046161259	-0.1840511141868706	-0.5301434497281898	0.09132751345147573	0.2860448599352335	-0.42848100781649273	-0.24620444547610637	-0.2175385731679909	-0.4245750853810777	0.44718695118360896	0.5717063848831582	-0.30258731327267746	-0.4453080920623713	-0.7610237813302966	-0.1377232585945541	-0.378288468416981	-0.2787967159880126	1.3506503719205654
0.6625872286487821	0.5634965445070346	0.051830168150933886	-0.03069424174608723	-0.7732243265342833	-0.5344690734519679	0.6541884806960401	-0.19083493805360813	-0.8199606450093526	-0.27997373976744977	-0.014689481556552808	-0.13457903425538736	0.31414002706168886	-1.1169430948054506	0.21957571589732047	0.1236832893618806	-0.6504216507017244	-0.9766199334574537	-0.09864238920440278	-0.5445845588608398	0.1153111325303322	0.1969816647530605	-0.3939329818396022	-0.07833200583763426	-0.15014688951632688	-0.4030956056413245	0.3957381524217093	0.47631563087678125	-0.23985838064093232	-0.4775565182922946	-0.7318554535349809	-0.29813847023313605	-0.39570782221726625	-0.23606577445472646	1.2747824616986059
0.5910327003998097	0.3953328438478102	-0.06818334642383925	-0.09410048705577342	-0.7269286055973491	-0.5569957184711647	0.6898171253129343	-0.18761661201259044	-0.6933275101121448	-0.24922749276168163	0.00922468730083221	-0.22081068497278475	0.34794204941001816	-1.1615783180669406	0.25816311723952257	0.16377528059693047	-0.6006206176433803	-0.959179212637671	-0.09739095682190321	-0.5410194042289421	0.11898088459316644	0.11390129831939966	-0.38808189778875585	0.038915792849795586	-0.08216846054834966	-0.3053475115044634	0.29988566789646054	0.36962918353459934	-0.1853765395173679	-0.5658475684694265	-0.709125135709091	-0.46498080603002967	-0.40009195251481644	-0.20000270102161072	1.2135913379246597
0.5188941788733322	0.2252036034510087	-0.17458943130678756	-0.11820197144831708	-0.6657746539445751	-0.5576595099508571	0.6939953186021877	-0.18503812523297303	-0.603244778863547	-0.18968707621117548	0.05077669403788225	-0.30193375990621807	0.3965292878693073	-1.172147155837743	0.3028505092340005	0.18644025271516182	-0.5150034281533435	-0.9043287511597313	-0.11697114542875728	-0.5159676183679932	0.11488020665336392	0.027172912310125853	-0.34918845426165757	0.14362622895543883	-0.01671586151055942	-0.25224084212037806	0.3222382867473656	0.2607907520618345	-0.12405500913346787	-0.6611579126274036	-0.6248677802606801	-0.632490356827847	-0.4363311106902965	-0.18841512544438488	1.1787013729356954
0.46108135080925566	0.11184206258614444	-0.24741193356507624	-0.11412763304550393	-0.5796649013125642	-0.5573308218446538	0.6611559379008263	-0.21210367838005179	-0.5171257905115663	-0.10965341969812059	0.14544028080637322	-0.3607603239468403	0.4180255209593023	-1.1714795097372501	0.3519249375469097	0.14318139222690474	-0.3980253520101928	-0.8198354662162256	-0.12001805783403843	-0.4705348457885741	0.08934758374648469	-0.07161502071664402	-0.27238042131734114	0.1993071327042652	0.016560203882181677	-0.2567914278466628	0.31446567155602817	0.18310722359523185	-0.1056407016295551	-0.6924360702559564	-0.5901896879337334	-0.7877634787799674	-0.4836416480850586	-0.19351470796947773	1.12844019179455
0.3958774361520357	0.022253146747347546	-0.3277078146682097	-0.05864879940293708	-0.4966436536550585	-0.5393522239620431	0.5939875014729137	-0.27309380114673587	-0.46765037198144704	-0.02785969149811473	0.2489408767461989	-0.40193476184060717	0.4248737739742488	-1.1562417714283086	0.35290397820583713	0.1105764161838502	-0.2871725437674737	-0.7217213392072872	-0.17990075526963975	-0.4394191958402539	0.08889177639996129	-0.15824697965083906	-0.20533196978631257	0.22610659692820848	0.0661363439128666	-0.20165487267796456	0.36555755787240624	0.12490936643732642	-0.1026083312357939	-0.7077127119062013	-0.5357906888852589	-0.9134690970851718	-0.5161313858969204	-0.20020256218609686	1.0784340743907377
0.31552948552123283	-0.06176327123544543	-0.3755296763481121	-0.008137864312441354	-0.4135653948844532	-0.5267703753409919	0.5553830083923357	-0.2784853656546817	-0.40496984283100473	0.06676971836433414	0.3695740657067675	-0.443012699465279	0.4303522889747186	-1.1494379440903626	0.3418429707663931	0.06452156661234985	-0.17599460919822088	-0.6562946982879162	-0.24347573087794588	-0.42527896640696594	0.09481356615398054	-0.22559761472869816	-0.12213913527306497	0.20946215924129738	0.10609949496924016	-0.14215317949685022	0.46534584879963675	0.042637780219180466	-0.07330791242621824	-0.703565322517477	-0.5038265449238535	-1.0064670673365472	-0.5636268094720251	-0.20292317228766507	0.9774355003461268
0.23770141575468567	-0.1856368397834937	-0.4053165630161347	0.016691061383574953	-0.3606858204189735	-0.5393265628929023	0.5368120932445337	-0.2772253202799491	-0.3584196032533686	0.1627362526108612	0.4409169423555759	-0.4933695091183646	0.4380475593068498	-1.1630928475672122	0.33346481840598885	0.015498024210939498	-0.08493426750018332	-0.5831861600009786	-0.31560932500797917	-0.41329091687229036	0.08988809396808799	-0.2866019293072504	-0.06786125638767485	0.1863237956524823	0.17944265950834368	-0.2056771008835368	0.49192801038998757	-0.01812449634987805	-0.04731078781845231	-0.6684483277005306	-0.46142517971361174	-1.0497549676664986	-0.6235204792927761	-0.21710019907726483	0.8848727821655912
0.13111073716767477	-0.30349034551529275	-0.41387496707443877	0.03162048554426559	-0.29552560577526965	-0.5513819822278984	0.5396383739336943	-0.3193147624256404	-0.29528100708443783	0.3200275853218103	0.5355786429617126	-0.5248325558288994	0.419449017038802	-1.1648852205600744	0.3453195004947525	-0.04676327288361591	-0.03443327324949327	-0.5255987355051635	-0.3831045138725925	-0.39672237552192857	0.10232776995950114	-0.32705407125264674	0.0019147064869487363	0.16835606857937996	0.21743985156660234	-0.1597009201639385	0.49621877533724124	-0.07596388711710929	-0.0501742058367282	-0.6586647294275882	-0.42137582101385557	-1.099086688847525	-0.638666504629141	-0.19782608802712812	0.8506423056393523
0.10396225568932786	-0.42601905237845195	-0.42169143160561157	0.021366298197213394	-0.24722612556960288	-0.5763788825205843	0.5140002563829797	-0.36845904911048705	-0.2646669608853333	0.5223703830388616	0.6509083786505385	-0.5651973812086138	0.3856872039748796	-1.1747330005423449	0.36796631149055314	-0.11445753658723667	0.03624693365709798	-0.4535619650886337	-0.40545652081830996	-0.39249604224744156	0.08208113585057311	-0.35146068576069867	0.08697227412173186	0.17775078492880753	0.2501831377245932	-0.12607141779144845	0.5398747686052281	-0.1258503948090619	-0.04453284412560115	-0.646917468086057	-0.40079684125500326	-1.1091895010464792	-0.624823950534046	-0.19841442933008419	0.8336388207471901
0.09175385115899685	-0.5697425296562975	-0.4419236719037943	0.02792568852625412	-0.17187822032221933	-0.6209944249089243	0.5043223709859557	-0.4065992080101616	-0.23961003803307462	0.696678480709115	0.7222730240310711	-0.5928701942729818	0.3461195198885213	-1.1609271063319988	0.41622279394510137	-0.19295812043943456	0.17964813271027513	-0.42136035943543915	-0.46916842941056885	-0.40293348520944094	0.05559931134983056	-0.37179271258496044	0.14711363141277276	0.17761191738380966	0.27460695479881514	-0.14051151684627547	0.5156678984178277	-0.1701902299489045	-0.020862135527002463	-0.6055425235025694	-0.38318787756866973	-1.0868894461213696	-0.6521158337196918	-0.19494496442783196	0.7888679561416059
0.07747076664817391	-0.6975107488199184	-0.44637664750228956	0.03175647906793258	-0.13190440870494755	-0.6961692816949351	0.5052007690196135	-0.4435956605227583	-0.239973147221133	0.8746338439817718	0.8025464930054955	-0.5963545962970922	0.3032647268018812	-1.120406637345239	0.47797052270714985	-0.2929865691188215	0.3112343653590712	-0.4414112536428519	-0.49398952841223887	-0.3910893319647095	0.01725802555197172	-0.38721224083672134	0.1919505063500933	0.19352303998659562	0.2756935201993942	-0.1925200084631435	0.5444410334876207	-0.21703035841216653	-0.00044901092303731017	-0.5448826988724188	-0.367575134011493	-1.0209006213675536	-0.6582475724966302	-0.18597182270854115	0.7296828551877639
0.08463283012658829	-0.8343958178774409	-0.4753314733055496	0.0645617005895756	-0.1216168323990344	-0.776160117368857	0.48310575697709746	-0.44820642983445574	-0.2330728782099071	0.9427131714798203	0.8270610902122973	-0.5897401214420637	0.2754206714648324	-1.0485170731137825	0.519828851571144	-0.3703451863540428	0.34257903049549937	-0.4809150353667563	-0.44392363642267385	-0.38490489271024647	-0.0069918781904168255	-0.4183335355567748	0.21708537905912523	0.23012450308618537	0.2825627866618565	-0.3022932282258929	0.574521327824131	-0.26281966156914277	0.03685496504698878	-0.45768031720640484	-0.3586847833098563	-0.9575317115026032	-0.6677115352324006	-0.1460408111764795	0.6574986821153893
0.0990155443918358	-0.9374658954496733	-0.5081298403152055	0.0345408086337438	-0.11726450358127902	-0.8609797624652613	0.4637126192507518	-0.45712491319792675	-0.24591129632781686	1.021233516364347	0.8287624086557756	-0.5969083593797478	0.24077731354602813	-0.9739558973325071	0.5777137899027532	-0.4375100787936125	0.3232931612453528	-0.5390085544793227	-0.3570197015033129	-0.41122445450501577	-0.014191093179233779	-0.42554277998306417	0.19087079553201342	0.272355337832664	0.2984027370715016	-0.4380423987528575	0.5603054009109985	-0.30741927757535026	0.0894486670753039	-0.37286436657707106	-0.3831614090316505	-0.8749856252047152	-0.6494834453421658	-0.0922819053265296	0.5599913021320297
0.08122129429034819	-1.0430106689137255	-0.5393979291660755	-0.04614323008282339	-0.11824262083489971	-0.9568329125549857	0.46753184988114793	-0.43241584123307913	-0.2621025022446723	1.0517473530984427	0.768803919025532	-0.6078316949681846	0.22101051674297842	-0.8901719610338079	0.6196739416852832	-0.4354981877407306	0.29748477093416836	-0.619551054191428	-0.3098281740782632	-0.4391353728131911	-0.010228057411435254	-0.4005799749345451	0.140300293457131	0.31457636466957384	0.29303437961570655	-0.4843843866054846	0.5409135922377221	-0.37208052949577164	0.1700117052406559	-0.3161437420005488	-0.3995362002360353	-0.7845805449321765	-0.6483638195741596	-0.019153329807172676	0.5373033021189991
0.050591097526103614	-1.1206734689892475	-0.5380907236251887	-0.13008146517822367	-0.12906817558082134	-1.0380611400776352	0.4711024678562327	-0.35395825765437716	-0.30650454486598366	1.0753260223068855	0.7045877806042373	-0.6557512542351401	0.19016649914320735	-0.8159764498860334	0.6892091826300223	-0.42163555676176107	0.2614060298458451	-0.6991000523791218	-0.2975330658374426	-0.4842480381717468	-0.01861734779512409	-0.35775537479176933	0.09490018332613089	0.34570059807609593	0.269991224977154	-0.5749919942663662	0.46301224060200175	-0.3888414661739831	0.2520940495404287	-0.28881139989336047	-0.42133642598201304	-0.6765702371600189	-0.6631249493957826	0.057183017402187696	0.588378899868893
0.03525970748602517	-1.1733148197387684	-0.5216016418553473	-0.1964999670371379	-0.1511873249204207	-1.1011813322659776	0.44117495662737927	-0.3524933227600613	-0.3672644175216968	1.1125060384071677	0.6293267590681865	-0.7397247986557023	0.17119339864975866	-0.7202529470148278	0.74941040130663	-0.37725424703154853	0.2442143968626353	-0.7544348678221476	-0.24351269664311886	-0.5230863290946247	-0.034480608118670174	-0.3267749402458377	0.043213212836196245	0.3685090734049888	0.2179882049054278	-0.6680102846860538	0.3895195392285717	-0.36678505646008597	0.28106608948766865	-0.27853933131463515	-0.4443486645045277	-0.5898488022627413	-0.6822994317264192	0.10277134902148706	0.6591675842198264
0.024039767972072253	-1.1892027185064307	-0.4906538852837795	-0.2579042590359215	-0.17808406133984417	-1.1467629384337452	0.427549782572273	-0.3523231688101375	-0.4281311923890259	1.1204333107971283	0.5682617208568188	-0.8140483161667138	0.12180984153623309	-0.615915320082886	0.8159874893025181	-0.31880956761804	0.2547599090086274	-0.8492391887701756	-0.18336841422471775	-0.5569689434354914	-0.04163323652619353	-0.27842437475752935	0.03541667542287287	0.36094208954513785	0.14599955279468613	-0.6922769809929712	0.3709848414646134	-0.28059421169981	0.2761241551841928	-0.276305564918031	-0.440806804922916	-0.47573161551610826	-0.7195329155598481	0.12686211413574097	0.7176856663972746
0.017945747993129445	-1.1557654189707143	-0.45362070769593305	-0.2976088546957732	-0.21670527732356676	-1.1882799067233047	0.40367246290223885	-0.3045053781550232	-0.5347688359615964	1.120000566247694	0.4579474359571923	-0.8751577301629135	0.07858180139650983	-0.48094239232808106	0.8540651646865702	-0.24461114369287804	0.25018577098395317	-0.9387835209461832	-0.1368713765075223	-0.5863765072076143	-0.05533604414223457	-0.24921815696358887	0.024048262116761084	0.33910688058636285	0.08397332909108317	-0.7532717448670527	0.3526598623274032	-0.21211659942426672	0.28996664346034057	-0.2674708621968483	-0.45143484585724075	-0.3324886547838931	-0.74652785415897	0.1284610034516307	0.7697412304533252
-0.04119422359214408	-1.0890274227699321	-0.40870369764630865	-0.35590321371583006	-0.2634655504789884	-1.2067921038965834	0.38762569153452586	-0.2474358440333328	-0.6121803704288901	1.080212265379365	0.35102224626608186	-0.8963081147827745	0.029741943737358452	-0.34588960382817885	0.8950816738707147	-0.17113593359691937	0.20855453355370046	-1.0619441276049362	-0.11141473652651616	-0.6002581574888427	-0.09807182097782882	-0.23416786880061027	0.030803136661051778	0.2819839027687965	0.023543632149397316	-0.8399260913438716	0.3039862532194583	-0.12234038864679767	0.3003459257561002	-0.23785867158873675	-0.43907157687971743	-0.2229304202206638	-0.7907258340908079	0.13148890009359668	0.7959645882057348
-0.14224197886069026	-1.0017578866436923	-0.36133288879979797	-0.4371262646012027	-0.3161001538646886	-1.2144111772194903	0.3548578432470672	-0.22397725257621076	-0.6942896300166879	1.0482510697621161	0.2720790972726935	-0.8789534074140033	-0.007960816255900293	-0.225539769110723	0.9459643989620543	-0.08668955660027686	0.1329599458204335	-1.165067439527744	-0.045492250614826854	-0.5630660525277811	-0.11483187299128275	-0.20996011571484732	0.05347699409197394	0.208869413815576	-0.04026600756502315	-0.8989426775092877	0.2173568291705399	-0.05217459080124435	0.2835756494219966	-0.23914874433983563	-0.452893077582795	-0.09379353917218577	-0.7822809018274258	0.13976252773718567	0.8301615885321002
-0.23771673390377587	-0.9018699279799417	-0.3074929740342228	-0.5101318149314706	-0.3408823174081063	-1.197815635489849	0.38307162792494787	-0.2062777178857464	-0.7488402161127923	0.9628540819724065	0.1711415106297002	-0.8550609305323047	-0.058463677471236986	-0.11040933481995936	0.995862214285982	-0.0012025532031158081	0.0687315922836335	-1.2007359852710153	-0.025227397088205074	-0.5375027525706372	-0.1679368699155571	-0.17466583833643304	0.047104286958175354	0.12165639735644233	-0.06997198123992773	-0.8952529074781876	0.15120102323287476	-0.003139196998792864	0.28231338482804663	-0.2312041330127536	-0.46108662865871286	0.005020642132470959	-0.7893069842747333	0.19076459864950474	0.8959386440300463
-0.3433859939129212	-0.7879349976360763	-0.22617943564823556	-0.5837686324965994	-0.3734256186157509	-1.1874821493679497	0.43305377662941125	-0.2201920823114817	-0.7785058784457183	0.9876578290535647	0.0951530107825799	-0.8080905380147094	-0.14710233519059984	-0.01296797853218531	1.051423107931161	0.07834476248486381	0.09997163871101607	-1.2260194380239846	0.01613778538193259	-0.5018652423423571	-0.23843666102341574	-0.14654610820906505	0.049519547049162574	0.009355308673730633	-0.12588229049213678	-0.8618661305153956	0.08485764287128544	0.047608566178044515	0.23404717563642946	-0.19160501179385667	-0.4323971967192356	0.08250503785123202	-0.8025469185013023	0.21898249681039839	0.9492089106778033
-0.4428869815789772	-0.6799266620564944	-0.13051652804329184	-0.6331783875954552	-0.42140679452356516	-1.1720568278648726	0.47481755129379977	-0.21767400521822827	-0.7301347179562565	1.0023885885731205	0.009545184491685932	-0.7747835938546883	-0.27626784325240583	0.10146420065224755	1.0481871505140843	0.13844026151335237	0.13410004309894144	-1.2392756847353152	0.023727434178642964	-0.4399749518431791	-0.2931901876539317	-0.1627491711793793	0.09237757989218345	-0.1231781949163508	-0.20190159317517384	-0.839438123881418	0.04703664704750771	0.09660417372168302	0.15787734909857123	-0.14288146429238863	-0.38637961380477875	0.16385301980452763	-0.8005564783702918	0.2579772837000704	0.9690748011145913
-0.527366434007236	-0.6000332527232306	-0.02610248163817965	-0.6515976996134965	-0.4729511650001116	-1.1442809847316775	0.45288036076587346	-0.24446167380803457	-0.7083965414165629	1.078973681825002	-0.10989406369868109	-0.7268932321050487	-0.3954443685765233	0.21791451992629346	1.0390521277054772	0.18117275341063893	0.12246365379770965	-1.2425747129838043	-0.0006920766099974954	-0.3640635246979214	-0.34749584783246373	-0.18330077415741913	0.1132634975872738	-0.2649313410753815	-0.23165783860927897	-0.8754005406165758	0.014726952526654003	0.17845878434501872	0.07710068135276706	-0.0867718997276298	-0.31794367247283717	0.24991512196630702	-0.7803462343961961	0.2591795735176826	0.9551380804156512
-0.5992928506791687	-0.47813608790908646	0.051538835311958166	-0.6433007163570597	-0.5156326789775545	-1.1295802110631714	0.4199550761383614	-0.283653968078541	-0.6515562174470775	1.1570579057396828	-0.2623926598285603	-0.6743406701751592	-0.4886157052921659	0.3267479729841699	1.010057509065334	0.19614944616475966	0.08232859333704462	-1.2486297157561999	0.019659971910890896	-0.2804723401534799	-0.3978347664924126	-0.2106778811609241	0.1493536686667322	-0.38651408011086863	-0.25355336287173913	-0.8803051066287312	-0.0022289938359466464	0.19661067983622738	-0.008912807119227683	0.006762049986917884	-0.2508615660320657	0.2889916404834976	-0.740707477818369	0.2557981724410313	0.9076166002624383
-0.6526517900989259	-0.35318188788087146	0.05224820623687635	-0.6410779573452293	-0.5257720542904427	-1.112606923301027	0.4118055332881679	-0.307264590579678	-0.5410960732854166	1.1400536898095748	-0.4249104536576148	-0.5995767155385323	-0.5970636855034136	0.4013561407794414	0.9683165318027399	0.23306055567222733	0.006963316919821705	-1.217133524864495	-0.01928978640821597	-0.19103261495277554	-0.4493854656589719	-0.24480540128824785	0.1997258680396195	-0.4620906657279261	-0.24531357525067926	-0.9223922486947649	-0.08396383263059799	0.210865082209245	-0.05524719618015138	0.10361645562311232	-0.15261596425282942	0.32633030714747246	-0.6939592863975825	0.240314553288603	0.8913183790568551
-0.6989736105247484	-0.2543229042575184	0.03294484031962423	-0.6126773639026302	-0.5155931060107949	-1.0717420480625812	0.35288702019644835	-0.3332125645290306	-0.37599576016875474	1.1408420839757087	-0.5801616377461771	-0.5282838013502947	-0.6888118757855081	0.4404284802384935	0.9046067478472997	0.2400220530306239	-0.0845056458214231	-1.1501515022169209	-0.04156994959105202	-0.11158809351711667	-0.4874567610425136	-0.2793930991755886	0.24892930137656336	-0.5133663131632724	-0.1998784083992948	-0.9335835403395658	-0.13357922165866035	0.1663062666213892	-0.06563582441859858	0.19382944053387896	-0.048645088651361044	0.36104530546285585	-0.6379197465108292	0.22879255715597419	0.9062193168650744
-0.6868122011615989	-0.15827331497018857	0.0027135929967471743	-0.6099083336082317	-0.489068429881674	-1.022338829436117	0.2797840596227711	-0.36241410350311354	-0.18338401358799125	1.1012946344300825	-0.7142741650631119	-0.45190111655873777	-0.7364488202547277	0.42326032026606547	0.8519938584842188	0.2222297637380454	-0.14389032895919532	-1.0686703151766246	-0.04860204166386196	-0.05656109782991958	-0.5378581480728335	-0.30861640662300693	0.2663537903416834	-0.5790772315224115	-0.1862724364532413	-0.9622291955674971	-0.17720981422340804	0.13191533655286375	-0.0635918633787761	0.2477697027598665	0.037337953855973535	0.3461458194622014	-0.6124734745960008	0.23112031515609927	0.9439408409484076
-0.6773429882757027	-0.09493583098206368	-0.023091893587018263	-0.6062107799647409	-0.460518231677188	-0.9349373034154602	0.18856032287540808	-0.40765240055050433	0.011865350968198985	0.9453563177886167	-0.8320838657057346	-0.4047634569080431	-0.7607109276430053	0.3973697234924441	0.7675751086538747	0.186048523985109	-0.1708656061669601	-0.9689390074807054	-0.0411216936346115	-0.025410652270108726	-0.5583588908070011	-0.3270198919456889	0.2342914846539983	-0.6015975411273231	-0.1622839699161842	-0.9860286337714209	-0.20630664543448546	0.0825026754021422	-0.07213041109003164	0.2821710962120728	0.13158496605864523	0.3223256133479935	-0.598466355899112	0.23817916165929534	1.011014692642433
-0.678528519693127	-0.04716422269348424	-0.009859225893263213	-0.5754767030535424	-0.45109372736077813	-0.8133597994597677	0.11965609990034756	-0.4027541818145274	0.19843431566308894	0.8003853574568758	-0.9049613100206008	-0.3738135936798266	-0.7790288790350817	0.3672250398386591	0.7008665770825715	0.12772340100474683	-0.23177541713323113	-0.8853577660029239	-0.05939886972151276	-0.012141677657876025	-0.5791550348180097	-0.336741315433248	0.16849154989207815	-0.5916957039595163	-0.1264425236126751	-0.9801429207703212	-0.17836847707118628	0.0296641833308391	-0.06678563404150593	0.33656075790447615	0.2298242954101557	0.23929923434354472	-0.5822798151431242	0.2166403737890744	1.0771912796269272
-0.6797154296354553	0.010709060824177372	0.002948265390776597	-0.5726897546935257	-0.4626270848411946	-0.6225123903592159	0.0004348314670914066	-0.4277627851409271	0.3292346779348	0.6649937126309735	-0.941878343605801	-0.36588968440414843	-0.7805926705525671	0.351762972439952	0.6554983685039909	0.09504000514974562	-0.2767220224299579	-0.8274355817281644	-0.06410003082083399	-0.0034584048994140753	-0.5744286143885547	-0.35520953429183116	0.12071864271570135	-0.5649263380823963	-0.08864743271892446	-0.9607208998716372	-0.1797681209497008	-0.032433585325695555	-0.08367620424202242	0.36718494544891195	0.3259933050398024	0.18023944638262424	-0.5487850826688886	0.129545250268967	1.1202884074908928
-0.6899497865032841	0.046489163824879	0.02833972919572191	-0.5539966178778302	-0.47025336750706154	-0.3812938120094535	-0.11512543803622718	-0.45434053007062014	0.44474006898757545	0.493699289645498	-0.9661871073003097	-0.3731049352934428	-0.7658722263540978	0.3162396290858118	0.6315566854489858	0.06886660471097167	-0.3776037384892157	-0.7790982494355903	-0.09137094073183719	-0.019297646359236545	-0.5400884806522803	-0.3604358610463824	0.09646567333895668	-0.4986435511336169	-0.027273148255668834	-0.9473120743846989	-0.13637655551543937	-0.13339472761492632	-0.08535093953275093	0.3733561816998902	0.38267693278336445	0.1058591618574037	-0.4879681798136904	0.042644366818094845	1.1454140901722059
-0.7124528270358814	0.07698543353103626	0.04974666989975921	-0.5688874492818045	-0.4497340169635223	-0.13277239527708187	-0.22829241805423167	-0.511303340413068	0.4905993261135941	0.33928466712532634	-0.9652532151192996	-0.36239983877511417	-0.7310885292915641	0.2766267992939756	0.629023186953545	0.03923747786866809	-0.45072370546283774	-0.7122524990429244	-0.1283324075619675	-0.028499379931338997	-0.5143965104616576	-0.3311897673943265	0.04943547886769917	-0.4030921976473666	0.028625136339440544	-0.9309879723297403	-0.15045805409142637	-0.28196831986201554	-0.0955859276712481	0.35468340204624216	0.4223821327916575	0.036067331709034756	-0.41804441921695423	-0.03966408181256804	1.1854001290102505
-0.731799766130924	0.12322828869038945	0.07664833532787908	-0.5840323496674946	-0.4232717461474353	0.12513418012496233	-0.2693789858518973	-0.5637867725116593	0.5535747023136157	0.17648617888291854	-0.9360409129352734	-0.35039866941185693	-0.6949996825629192	0.2217256955191294	0.6265392090609352	-0.016875435728717237	-0.5278735929235355	-0.6091335121220971	-0.12934190453784083	-0.0496798531962553	-0.47755181858786555	-0.30545792793929705	0.06059897728928735	-0.3172299171531046	0.09436263282526286	-0.9007705153623533	-0.14497410739199096	-0.47444979329787884	-0.10239699427918769	0.28793249010115257	0.4682917794743391	-0.00818873602268482	-0.3522299055324909	-0.12431902542752642	1.1872288158735171
-0.7520698469599626	0.12853944255906372	0.0850702189440295	-0.5968708734018026	-0.39444067753257234	0.36129035784932656	-0.3032847347629458	-0.6023216080289092	0.629607317694877	0.006888711032164529	-0.8906158362385638	-0.30891345116428487	-0.6831013619551585	0.17396290977857665	0.6111865994524652	-0.04552343914204339	-0.5949219750212726	-0.49431719885612635	-0.11712785079873263	-0.04786748562683214	-0.44588564873926745	-0.2777732071731877	0.020451660288247374	-0.23264785427285556	0.15764398444192218	-0.8830638686267639	-0.14565927507937831	-0.6503198795813023	-0.08757625234855597	0.20946416557878966	0.5219913935981304	-0.030631422417388553	-0.2876834509386814	-0.21801269020637265	1.159343727395156
-0.7622692080932971	0.12091254886623519	0.18086429324829723	-0.5760105695214517	-0.3952161867765883	0.6487950896622434	-0.34570770313164756	-0.6297204212790932	0.6300349862632465	-0.1018044521248747	-0.8331159350554364	-0.26033323620890614	-0.6722417520574189	0.12213508371908435	0.5982922903869895	-0.13654582031812734	-0.6547105659877681	-0.385357863405572	-0.0898247647067469	-0.053412696625348234	-0.42140122391150153	-0.21004100674131027	-0.0331699943554873	-0.196911256790489	0.17521881760782587	-0.8332252596597058	-0.11954350947851271	-0.8044939728483078	-0.08248213438264873	0.1309324004171068	0.5791499592279256	-0.013642513004806922	-0.23300058676556631	-0.2923204465961981	1.0515370245975828
-0.772460016106205	0.12952949220465823	0.26650677885722845	-0.5855448181807116	-0.40227277682697027	0.8928114792857069	-0.3844790568227538	-0.6779706446057594	0.6026191675705395	-0.21423947692951803	-0.7610084318861773	-0.20206439423633818	-0.6487269691844427	0.08009639263554247	0.5964294598088988	-0.18681669163356485	-0.7017284825250262	-0.30497055494099445	-0.05716274795305713	-0.045179242428767426	-0.4158939488524044	-0.16052233754436482	-0.09173678034503724	-0.17025501918246277	0.14386778391644395	-0.8215150307154747	-0.17249225233171903	-0.9643770041935606	-0.11312607462843635	0.042436214197680795	0.5918931440437823	-0.03478124749064062	-0.1971356742662788	-0.3930392313067342	0.9324585922941422
-0.8407112227238995	0.09877093642240845	0.33657165741305245	-0.5832885202255447	-0.4148153612140776	1.0989147713592724	-0.4370718034827946	-0.7265012695599631	0.49779265051722155	-0.32541198498644797	-0.6669643769063313	-0.1430893682432613	-0.6447315211924368	0.053700593193417225	0.590921973999011	-0.21433487424252293	-0.7397210084807033	-0.20917152979420717	-0.01611545878243843	-0.02008236492868478	-0.3890849594966661	-0.1140869525558269	-0.14319378917042344	-0.09682662522935712	0.0937349602121956	-0.8483834271149494	-0.1819126567332192	-1.0757722878870768	-0.15025987065421115	0.007579710490671053	0.6423166303866888	-0.04900077924806136	-0.18498770305971451	-0.47840430662175776	0.7881951431258039
-0.895663570883069	0.082807542087048	0.3866974130906132	-0.5547882288280952	-0.4002524164429218	1.288989027541351	-0.46244550121540495	-0.738677848674641	0.3887673848674501	-0.3778281263314093	-0.5828894154154316	-0.06216523232611706	-0.6490953648999505	0.026127836390908064	0.591070107851676	-0.2340475281080418	-0.7856946915915446	-0.10697705252128269	0.03712819950873309	-0.0031898708531590673	-0.3696398263431809	-0.0650058820615758	-0.17237953041255943	-0.06090269148486732	0.0363714059555582	-0.8405220406713086	-0.23577230788260453	-1.1909511667813997	-0.2055435959097191	-0.03009916661412364	0.6857367880532261	-0.028416055417809817	-0.1346286541717068	-0.5700862438668228	0.6100270426763886
-0.9397561285584848	0.11423832102399267	0.4108285166044304	-0.5473903649156331	-0.359505374166089	1.3980977425276784	-0.5180762094848242	-0.7739525747844718	0.2802513679095491	-0.4433538501899787	-0.5592243650782113	-0.002423647785199501	-0.6369810067999894	0.02353634237314847	0.5540611604405669	-0.24096745345764203	-0.8016926969017026	0.009595396575505039	0.10334954319302465	0.0014801839981646732	-0.3731655835183788	-0.027522937940914077	-0.19290805545701406	-0.04497340089721452	-0.021875743284829906	-0.8601668601174438	-0.29370336611126624	-1.223389449677221	-0.25168539219620417	-0.06896978913331733	0.7296433512535474	0.031158857355929687	-0.1261398959380499	-0.6467848394368136	0.41481464860188
-0.9838190792785756	0.14572898254849775	0.4231662169551755	-0.5171671825933462	-0.26681257713552314	1.4509618091702088	-0.5879656338899922	-0.7596646771313882	0.21512419949446446	-0.5000248158535933	-0.5452198514140474	0.04564981703913405	-0.6316930488430145	-0.021926351193814315	0.48721543845845855	-0.27036817696763965	-0.8284890917463118	0.08760210368270052	0.13969303085252305	0.008222345424687742	-0.35792277175479226	0.01406041995502107	-0.1707130930181424	-0.03691119544472012	-0.10486601495182339	-0.9005462742145911	-0.3587993570147602	-1.1964908182290133	-0.2778182393484537	-0.0879652283308883	0.7546557370974557	0.06510589781133873	-0.13768925294421705	-0.6927223035278248	0.20924221306529073
-1.0200192999076925	0.18390083480764985	0.42663053471114337	-0.4763461536141997	-0.14061638571174812	1.4618700277671348	-0.6431092164252681	-0.741034329856872	0.13461883141234005	-0.5629025932590134	-0.5516100727437642	0.0962258555086773	-0.6503700866271439	-0.08633417050836316	0.4225230067878344	-0.32111695523186934	-0.8186872540254365	0.16008381735108398	0.18151285539135756	0.03359640935570232	-0.35478082448229875	0.04507586239716803	-0.14418659303247444	-0.06226334433608034	-0.1914694063265167	-0.919016990285183	-0.42220667660187716	-1.1275591745293723	-0.2957008346918065	-0.11563481793649537	0.7653555077671028	0.14253294066548444	-0.14815624903436167	-0.7137458243333544	0.039575016325657554
-1.0658013338432717	0.21972084768591177	0.4294787258964748	-0.42648523081182627	-0.01831452763026401	1.435308934362837	-0.6674090275413318	-0.6893704558366127	0.060828833320680266	-0.6373034801465594	-0.5195356400950997	0.13210317093886279	-0.6612630877132387	-0.1610122870720093	0.41494024090005793	-0.3335493229425144	-0.826276750383293	0.18880789012860333	0.25754817989511086	0.02903111348442792	-0.3516828168262532	0.057884816613089515	-0.11211722877019067	-0.0758325093831858	-0.2513654547811307	-0.9270829000469849	-0.43152573871045236	-1.0334334675286916	-0.2959495537321703	-0.11416333435901878	0.7681871487902746	0.2483748747538347	-0.1929300357739022	-0.7559234002674692	-0.11602023637812656
-1.0979996026857954	0.24976651633667446	0.40927593118385486	-0.38963190477318543	0.09288504394831913	1.3625054622603896	-0.6959952309755103	-0.6813505665577997	-0.02834355691581636	-0.7444599330816168	-0.49394622052523396	0.16512110916477268	-0.7110418103104243	-0.23646651654878217	0.41899298258110884	-0.33843606328263787	-0.8125571447013191	0.16791732107148966	0.31803074204831033	0.0032594740281799927	-0.373631449331317	0.05040369133601337	-0.10322851643522224	-0.08227147985528639	-0.3033865842761999	-0.9714953927943648	-0.42545041153559104	-0.8941012090442308	-0.29045512351111047	-0.09387731352821463	0.7434647780909402	0.3193530984524514	-0.23574736986958406	-0.770448310396503	-0.21780856305665602
-1.110600150556142	0.27628478198283246	0.40635591061555987	-0.36776313540483	0.19858680975238935	1.3063031924175414	-0.7137698853089748	-0.6963049844170943	-0.16740129684473998	-0.8301710573990645	-0.4440184390208396	0.1779714808960708	-0.7408003345718817	-0.33007363263881845	0.4522793867999183	-0.36593008938666516	-0.7769744511217447	0.13112478363710714	0.34801955677355323	-0.03980135428429519	-0.38370420935721783	0.05827870723234334	-0.09156233869413154	-0.1024430805339629	-0.34820885580396393	-1.0135599813379108	-0.41352836351502537	-0.75872573300482	-0.29453218135412945	-0.1186295101332044	0.7015959195271744	0.38385758002295617	-0.27918261181438403	-0.7444076497962309	-0.31357891650257413
-1.1458351531115805	0.2801540842014561	0.3639560519863051	-0.3709755229638869	0.29197482615105164	1.1772702799284493	-0.7049047331905521	-0.6629573273022606	-0.2974897023314706	-0.8887091835503547	-0.39684600217395455	0.19177002963037895	-0.7813414172527755	-0.39481964038196293	0.49842953181085103	-0.40490893966630825	-0.7113683492870454	0.04194134627874839	0.39066380384268395	-0.06906930144061399	-0.39621376522057206	0.041489728081876245	-0.11842649243111283	-0.1007913040177882	-0.3834389279754139	-1.0511167533350112	-0.39521901557980843	-0.6583067760072512	-0.315654090555056	-0.14268442513026325	0.6431314498334662	0.43706249629541594	-0.2851272277532262	-0.7099821887796238	-0.35960194481280794
-1.1973509420744914	0.2823709903499164	0.32070494824714846	-0.37346291802177234	0.3738474347345961	1.0767415320937614	-0.6724268663040682	-0.5603309910959686	-0.4452755599245335	-0.9659260050612666	-0.35430433572228903	0.21833185241721115	-0.8372345952773494	-0.4434098964279881	0.5229312256336709	-0.4855408523989482	-0.6475725491778745	-0.04148780315078504	0.42872491007937963	-0.07004548270722877	-0.39330369206861004	0.032465976750850514	-0.13983106191194297	-0.11654778857971518	-0.3968232405797494	-1.0957587006694056	-0.34884319316492757	-0.5456632959588296	-0.3120561275526633	-0.16443076805708046	0.6001928964312058	0.48675439947176624	-0.2539711793807982	-0.6634451411951542	-0.3652069008512204
-1.2395640690239964	0.33768962889754295	0.3180700144845282	-0.36208264916624655	0.47020751579193876	1.0259462004663962	-0.6277614768139195	-0.40375888702352497	-0.5242512111081509	-0.9914352720695538	-0.313148466606442	0.2507642567026398	-0.8518824879409104	-0.44704189121466975	0.5582647871188857	-0.5552647879845417	-0.5330752600464777	-0.13470200358465054	0.4822354341769467	-0.045168481219151804	-0.40148122526459923	0.07884719271654608	-0.1506285885853091	-0.14086035095054347	-0.34942059353868976	-1.0458533250244957	-0.31792011652092605	-0.44883368360433573	-0.28086544010000725	-0.18452516649335987	0.5525809842671259	0.5446916026977844	-0.15877382502529017	-0.5869357891652858	-0.34642052629526937
-1.271357405575009	0.4142032091487217	0.3536798995411331	-0.3245387884449304	0.5940327703376532	0.9513728693305448	-0.5271237742609658	-0.22544660895615481	-0.5902337644374983	-0.9437307284512769	-0.22573306322313705	0.3333986248247439	-0.8325671714725622	-0.39806657798379425	0.6488520311020881	-0.5880303219616534	-0.3839142931077152	-0.20879187788240858	0.5465610235950498	0.050353659525959785	-0.34467047755558167	0.16295542412666703	-0.09491634735750445	-0.1081612474933503	-0.2697657879007016	-0.9926180730579357	-0.22935724304541125	-0.32504459022933246	-0.19919264153185784	-0.19705593669323568	0.5070422048764017	0.5999016171559634	-0.06973171958820934	-0.47776537546154013	-0.27348101441545464
-1.2666574878314627	0.48090125222150465	0.4313750216067082	-0.28529592755293526	0.7381161287438773	0.9483131642041391	-0.36375724702743395	-0.022890916922989567	-0.6140675826562979	-0.8480331260905423	-0.08927071615484422	0.46119863248308823	-0.8212172268337754	-0.3428232799037495	0.7814797602901914	-0.6089378695616449	-0.23025434315760357	-0.2635617412138193	0.6115908046992428	0.16505860227870275	-0.2579680852308888	0.2548613536978369	0.026761970180582607	-0.0592777367472086	-0.14966047040533312	-0.8699482128030789	-0.11250632280197322	-0.22291576025008825	-0.10872869612757974	-0.17135230012581817	0.47379833792747944	0.6804756357137229	0.036345591603587316	-0.3733235519963107	-0.14783729132448306
-1.2508038248334443	0.5374103312590817	0.5182652460580468	-0.22422932217541977	0.8327959816240698	0.9602916003317119	-0.22137672930759167	0.14524484606238905	-0.600107587145011	-0.685589600926018	0.07887098509361637	0.6308302696113983	-0.798481498846187	-0.28339493982181047	0.9046279622290058	-0.6039578361689172	-0.10871690357403965	-0.2769840203567858	0.7073186274186626	0.29654693842851804	-0.2001520202732679	0.3475358671301082	0.14099418900452526	0.02023265090593467	-0.02069182162435872	-0.7285400196803092	0.034235343914800744	-0.10861397333190312	-0.0208868724715791	-0.12836527348558996	0.44526335605698397	0.7913202559943049	0.1301018637266135	-0.27014834866101156	0.02297131930231746
-1.1972043641480536	0.575014960438409	0.6158741499524922	-0.17838181635275777	0.9344721862219281	0.9708262239514374	-0.14274845001380654	0.3151732664906053	-0.5323601917735074	-0.5138856800456433	0.260198895723347	0.7881900417498089	-0.7535517318611642	-0.17347861614632676	1.0236316565301653	-0.5658214258575844	-0.01616200888964216	-0.260720393926225	0.8170446853936726	0.4379888662653947	-0.13295193554273915	0.4106623541628297	0.30015005022429575	0.14751233237692823	0.08573197141076844	-0.5692840965370729	0.1823051612999697	-0.039860197612836934	0.07744256656434606	-0.02116037487963849	0.48503105874548524	0.9172121209711219	0.20717615719353608	-0.17525988885822102	0.17415701663671124
-1.1105883547691806	0.6673686931140698	0.6826835067227018	-0.12734946555276913	1.0112079354093286	1.0067747402373903	-0.02880081625358885	0.4619919614004493	-0.42447544730567444	-0.35693165173382424	0.4084667329665067	0.9663018256023277	-0.6853415759078121	-0.07941117347721884	1.078271833781972	-0.5308846990117717	0.04150410925941929	-0.22497529333506733	0.9009071115411992	0.592547871294645	-0.06953648114937108	0.47639962237870587	0.45383056396796073	0.258109745652676	0.1971152835603	-0.4273667438920006	0.2994304091383967	0.052905989520535254	0.18236792433382015	0.09667823787463989	0.5774100139374375	0.9965131911973486	0.2810281557789612	-0.030663459183159603	0.3279973692958999
-1.0087605110555375	0.7960808252672222	0.7082422749910711	-0.06741877364793862	1.097639758978802	1.1038339605767438	0.14046883589759138	0.6569687548652553	-0.30897643455245183	-0.1632742453365093	0.5695672450573689	1.1306779096137436	-0.5813366997706784	0.034580472267152086	1.12610384519275	-0.4567853833160796	0.09716808808516844	-0.17004920214335448	0.9653523791591792	0.7527606980091878	-0.007647319625644305	0.535936060011885	0.5885280457102595	0.4003425971876263	0.266284588207312	-0.23280142475465349	0.42167357302957403	0.13041609670607832	0.27573596678730317	0.2008427353597943	0.6831941566779952	1.0794185586602254	0.34384444284073723	0.1293766174114326	0.4033804240102762
-0.9364609370911301	0.9315909072105437	0.7573385951515524	0.018922641596940716	1.2099111022822808	1.2238949330830668	0.33406641190372566	0.8722980750799912	-0.1613460211361455	0.018381111970646256	0.70327429583129	1.300820750731672	-0.49457976663237846	0.18436630998141587	1.1611014613538224	-0.3546123754782141	0.14516649975972004	-0.09470285694944276	1.0545932013298054	0.9370992883394772	0.059554882676761955	0.5685827875587524	0.7259969944652467	0.5456947791148883	0.32561612971747794	0.052364007122992474	0.5578714925005734	0.19197714093000354	0.347298884637485	0.3337655757753629	0.7794396083658752	1.191477648369806	0.4068748766260704	0.2441337752287064	0.475512551480877
-0.8750398200908815	1.1037487492679467	0.8394145511309945	0.11157107810819067	1.3471381535615496	1.3456876503877466	0.5039758139485307	1.0245526349344476	-0.016031691314801987	0.1791752557640503	0.8700250732513795	1.4716094013427783	-0.4050550343948342	0.33705594601629174	1.1996712859388468	-0.22285958472566395	0.18035853379480446	0.020473796053708814	1.106067967930954	1.115216286881822	0.13174026099870922	0.6163986022536851	0.8915595583648577	0.6750673335641204	0.42497456745418544	0.37987319614570686	0.6720326736609561	0.275575871922502	0.41988446905150595	0.4639415835187538	0.8605051309372396	1.2701652531383876	0.40287431939780294	0.3948160398189855	0.5153058641003909
-0.7134131012179734	1.2835448052852227	0.9341104389373471	0.24294426775251926	1.4896984410156089	1.4617270050435391	0.6537746431714138	1.1288244403827536	0.15424436105743247	0.363388814269811	1.0290459704389057	1.6239140440001087	-0.32393490097918703	0.48237024965119996	1.218524574211624	-0.06248731595405067	0.18813256593111574	0.1440199060975278	1.148834048512848	1.2317407113869432	0.22324392991870914	0.6838662237776254	1.0192558687385245	0.8180195355881447	0.5153934694518594	0.7830238741188993	0.7903022557453332	0.3804725773187484	0.48384052058418076	0.5986760443298876	0.9369675022334544	1.3791134453992422	0.40447850323686074	0.5698790555818654	0.5135515500724241
-0.560100140720533	1.415967328338549	0.9775972412045757	0.368551975205972	1.6181993508630772	1.5602689068631155	0.7844799704436689	1.1930366512036734	0.33816179257281387	0.5145492427971766	1.205994308808485	1.7942138588890995	-0.25704684377943854	0.6018028926987554	1.2143037070271347	0.08675154148144151	0.15296340197563504	0.2665307910684192	1.1783023336842908	1.2922390533779609	0.32326600816759793	0.7485892987398246	1.1629346194214505	0.9610344252034831	0.585161833823057	0.9963592935857116	0.8935984489199698	0.4779315302753857	0.5182409562127792	0.7214282533386923	0.9933835884670144	1.4765199291681967	0.37085963977101666	0.6993648570027204	0.49280238607309856
-0.38509909854964025	1.541908323523904	1.0170907759242744	0.473908822728886	1.7211964834207318	1.6428035846999756	0.8262183836158556	1.2167685964915909	0.5161496749359653	0.6382352319713948	1.3640619685600863	1.9109995237821518	-0.23282162403902978	0.6790702127404625	1.165812032277414	0.20332231669464168	0.09536041159568726	0.3712046740220405	1.1429926347892088	1.264142930620745	0.3626432630669795	0.7898796622949036	1.237677182310482	1.0499269346047198	0.5853523449566256	1.076479307007697	0.9731215377625299	0.5582785958654387	0.5368752026519563	0.8468041455433468	1.039414805755773	1.543727802571877	0.3066220113292585	0.8039522043783421	0.4373019965214858
-0.2612555165909354	1.6273540614491986	1.0153244244754194	0.5817227424294085	1.7788139789958286	1.695240847383704	0.8079416017503946	1.2224808357513166	0.6697617030620916	0.7116686618636381	1.4977623935841993	1.9843184487482202	-0.21843413019774935	0.7014260856285054	1.0648297412580212	0.2977357667139269	0.059652317205901285	0.4595943736025333	1.1093493059204689	1.2312669700668597	0.38388102669293545	0.8601352277430543	1.2722102820525492	1.1391834191625922	0.5655725084044796	1.1201925717972254	0.9835039123867222	0.5972931572816222	0.5201885899371732	0.9663834744492442	1.0460653642329376	1.5681827187257797	0.25274928874368213	0.8823146441426812	0.37673353006519505
-0.1924914673788481	1.6904568796908759	1.0442197300427718	0.6734715082715873	1.8174927176116096	1.7007523167190706	0.8386250055012641	1.2307458876739545	0.7992218340984318	0.7532042602950264	1.604235291215403	2.041309033310154	-0.23512710203085105	0.7503880870232853	0.9791957802888291	0.37676987552793734	0.04878261893419168	0.5206315940656021	1.056071887201236	1.1651180936764833	0.42519339818246193	0.9635700964846418	1.2793406978750506	1.167206017928987	0.5480838760936882	1.1937129294620514	0.9689160931261576	0.6001863360102024	0.49524414519042337	1.04881836557553	1.0590304446433847	1.5824759684322218	0.2143855931899515	0.9489783355570488	0.31916501458132673
-0.12784115579102226	1.7820407541299885	1.08091169575428	0.7409575592912884	1.8117855610775742	1.7090431062636102	0.9118655434161698	1.2170761824779917	0.8745042228973926	0.7692090557832678	1.7143088244176152	2.084246209452732	-0.2302683344791782	0.7707900165621467	0.9022694976667793	0.4539513250425121	0.07841787077687082	0.5572419263363448	0.9890690614510781	1.0544645757768292	0.4526623764590335	1.0884041114431222	1.253747785053465	1.1574014295576396	0.5754305540954686	1.2198977065914944	0.9484763426192242	0.6346129176871158	0.4880524929019098	1.0691549919073962	1.011707108905005	1.6144697084461335	0.1943802515984525	1.0160111455595764	0.27185978188905036
-0.07709044814982122	1.8278571000129524	1.1174361785442697	0.8078369689304148	1.7881436197961507	1.7121892288140343	0.9565758032386755	1.2150730979609874	0.9420949796540217	0.7987448560714381	1.7904725439111253	2.098025458133221	-0.24968330004366596	0.7975776369576941	0.832530427475327	0.526797199883122	0.13298358515525016	0.5974995998492828	0.9209669463024304	0.9413101775724995	0.4640449499815906	1.1766544605616862	1.2275362007230701	1.1494694772957068	0.5860006623123042	1.2856384742129259	0.9444395847043667	0.6518688422323196	0.48470943458185217	1.0712334927107974	0.923152721891926	1.677981399919067	0.1897491370427661	1.0525376470678447	0.24274706915233568
-0.051612174913093965	1.812292508979903	1.1934723809337695	0.873619838897459	1.7481251665242497	1.6841439444548587	0.969892837664663	1.2077116742635368	1.012649889878943	0.8028089407736664	1.8419352746667308	2.062694977561243	-0.3044882050446131	0.7885577535472532	0.7602584701539012	0.5834246115039009	0.18686038875347927	0.6529321094546866	0.8927950419189825	0.8403527266203172	0.47354591266140506	1.2927696243219202	1.1946650047059644	1.1084969091275414	0.6061281997926352	1.3029799326621403	0.9138564867037278	0.6940638079608014	0.48252309131046733	1.1008804003889114	0.8728552380961789	1.7585051221164953	0.15561215605662065	1.0567010049505474	0.26964091050445194
0.0013620307380066226	1.7843891244831194	1.258260253640581	0.9323311375213269	1.7123193043907687	1.6483459982657773	0.9515280159051681	1.2085770430206941	1.0521600992410947	0.8215154353280114	1.853730076588257	1.9891987692290172	-0.3413238430784835	0.762285160489365	0.6687174960421062	0.6341487678488722	0.25405208431854376	0.6892468613761887	0.8542747926325479	0.7347287996167803	0.4774804670874576	1.4044037980812911	1.1874613526845614	1.0574848816954046	0.6529417835111944	1.225689423661983	0.9118856526523629	0.7389792176447997	0.513291599138939	1.1217570072069711	0.836920567362923	1.8068796359981552	0.11845239696035922	1.0917410390479487	0.3104882179806535
0.07821485679520969	1.724298849172564	1.2932263957364534	0.9742772372462716	1.6499284068909694	1.6175353563379904	0.936444681105123	1.221483069098212	1.1006115821107183	0.8268107880070433	1.8206995047154308	1.8919796968470397	-0.36627807462749046	0.6985484795779887	0.5684363800768695	0.6942537753421147	0.31780008071087157	0.7107011840336735	0.87202480743369	0.6601787368156435	0.48974809036386474	1.4868810551076637	1.1744406540076107	0.9848761487562161	0.6378761920436953	1.0916596154209919	0.9662327367839166	0.7507331706698535	0.540667563511581	1.150442127652608	0.805061805111697	1.8542913874600533	0.09460876922586585	1.0892452102998136	0.3978343626429779
0.07185171115887586	1.6573780021073063	1.3248787048643926	1.0255461065124216	1.5955288305870805	1.587838329337192	0.943891555551058	1.2248972232058577	1.127504356351285	0.8293757420464729	1.780563420712415	1.7988061136948168	-0.37431424976220395	0.6249137397972359	0.4765238406547268	0.7388514777123123	0.39900695911592327	0.7269312743526226	0.8888363646173165	0.6011590532523303	0.4814379971683757	1.513734131191338	1.167901010189575	0.9521624631689235	0.5656818893214708	0.9666477781380276	1.0227395319909252	0.7212097383118246	0.5523655122094492	1.194824565645588	0.7715365714587857	1.8698253357720613	0.0676021330536288	1.069671682242631	0.44490458069180655
0.11987638580245315	1.6178038507242671	1.392096150681786	1.0808212714757934	1.517537999880462	1.5516558444796587	0.9407486313793776	1.2084325631874746	1.1430609572957213	0.8268805673622192	1.7224444713720157	1.6791487294605072	-0.4128670864747218	0.5287965311563084	0.3838355781074733	0.77949516008131	0.49127341972643335	0.7269215604444319	0.9151000495346915	0.5674821733915257	0.47864761976676135	1.5217377855702119	1.1277054967947824	0.908124835041391	0.48986135566904626	0.9336054924790845	1.09622897686394	0.684598797411373	0.5629935697786814	1.2011759800973312	0.734066417804722	1.868073971463831	0.044597331834739955	1.0233962029571828	0.48188793698742094
0.17855580474935084	1.5943719620749301	1.441164765223124	1.1222165974298857	1.4483913319800705	1.515159766262475	0.9588968549904819	1.1876848564059166	1.1306107912882672	0.8126917233187418	1.6366371423034998	1.5313659013611864	-0.4584687855667828	0.4393426360278695	0.3110715082670033	0.8060748221878447	0.5570311258902064	0.726078300700041	0.9784285089289252	0.5445586942903955	0.4769411215303875	1.498627395385053	1.07530973939701	0.8754682844193613	0.4970935349753023	0.9368640639140896	1.2053569109823707	0.6323463694143431	0.5523435812970043	1.1953984716073545	0.7002208532991394	1.8794196292473135	0.028013099147324798	0.9682576305061389	0.5314219447453091
0.2939464850415979	1.6427923269435596	1.4816629476306005	1.1516376017375682	1.364651028170965	1.4609224550522355	0.9841643045782466	1.162087762051525	1.107227455405903	0.8141863520876594	1.5656618201781267	1.3696483255323753	-0.5127568701458661	0.3640956336292108	0.21842579675625565	0.8407341771078674	0.5599475799816437	0.7101354645233118	1.0370415981240673	0.495924074199057	0.4652184553765258	1.4279285346830484	1.006387431606526	0.8463978999276108	0.46006990551596305	0.8672720072849638	1.3913050385986279	0.5937717192009914	0.5555451571152408	1.1817756968912632	0.6964276657253188	1.8669591939251595	0.010089810575136431	0.9197101045201661	0.5168107775092146
0.48683564232789484	1.7536748896949532	1.4836245143888314	1.1739341074928633	1.3340882353702674	1.4051866128778916	0.9397571821181531	1.11123549216756	1.0527029438939277	0.7910606859511207	1.4820201923973175	1.2055376024147768	-0.5462549627509707	0.2514811466320658	0.11433434551765162	0.880661721947221	0.5222033403039463	0.6983321409371228	1.0983700622505168	0.45365880009475934	0.45816670279929317	1.3178121292998413	0.9166291968015772	0.8441525632546029	0.3970295541051525	0.7259824401896184	1.56893345895377	0.5677090516590272	0.5712268841751974	1.1766048889894385	0.690329191686588	1.8349252918921786	-0.013495077830476526	0.8811506402293906	0.4493478840262819
0.6537765747056523	1.9075543835946256	1.4656230894986835	1.1865080411248747	1.3089563788655858	1.3465574851578954	0.8763333425013764	1.0789033722219026	1.0128625201695045	0.7869971639856279	1.3919839906044362	1.0361212351175262	-0.5947731024291208	0.1194737487834733	-0.017738752918746336	0.8762618049936014	0.46639515665165343	0.6897640113455961	1.163460370189814	0.40412690600407586	0.4632862028023455	1.209801376372441	0.814364609863153	0.8510158166295069	0.28792534910218237	0.6236595840505379	1.7604723464830854	0.527681968962199	0.5910484927073597	1.1486977927835944	0.7046305160600582	1.7529636718220902	-0.04813739908611438	0.8651523785784105	0.37604701231802506
0.7905603950021227	2.03466057129108	1.4771708450949255	1.1981002485360341	1.3072376751623511	1.2576656548100065	0.805688680871131	1.030750307807471	0.9544358629346894	0.7977882036214534	1.3080159116469405	0.893731277543656	-0.6376719946113771	-0.02454863396828546	-0.15366852813091364	0.8660942534983	0.4039611824785009	0.6667892307726898	1.2274088105552523	0.3759739690220373	0.4846102257187104	1.1325848325548904	0.7171155168204981	0.8731521128439164	0.14861324964693332	0.4846824406175525	1.945999082945597	0.4895551872034417	0.6153130791683321	1.134066300593818	0.7379325583911591	1.6455477619321695	-0.09508740718342794	0.8543311456537612	0.27371143401144665
0.9128236485429475	2.189575078163677	1.4993234015628372	1.1798234540552959	1.3281211342014623	1.1867414786534762	0.6855070222506319	0.9962394621817074	0.8827176177597632	0.8172864687623445	1.2527948814927714	0.797587317134038	-0.6534582907868424	-0.15193687091322555	-0.27304668378063957	0.8348053991108779	0.3614487815167065	0.6337050471752834	1.2689025135345449	0.35818265034059393	0.5100831860379553	1.056975026885247	0.668449713907123	0.9076608015633001	0.03917793919132917	0.3480596648978939	2.1088260576129283	0.4432151954171359	0.644937805563163	1.0867911503836996	0.7447654420000707	1.5300391376373685	-0.12171928658943983	0.8572747258669594	0.16978343609559174
1.0204886366517207	2.328953684888282	1.532622521985152	1.132257343860417	1.3196987420280364	1.1124179655730857	0.5582495073058171	0.9501493885565908	0.8424469574250155	0.8050469447698951	1.2060257932108587	0.7599797469302378	-0.6902584397566491	-0.26655809665888247	-0.38656795825606016	0.7968451055846135	0.3086199355169604	0.5896978051006158	1.3020992628013124	0.3107539555881046	0.5709317727413257	0.9900385310766717	0.5926201863288826	0.9585301213165343	-0.12345433417184806	0.34013361447980944	2.260209689820749	0.40019392370170637	0.6463070817632204	1.0693551522132725	0.7344675006552189	1.4192450389247016	-0.14391931266613	0.8375590465565361	0.07563051784375763
1.11499779765979	2.457819009238759	1.5651639985680355	1.0940936099562235	1.3116167424711598	1.0459293806913181	0.43758573022014724	0.9075987184555141	0.8306399366225283	0.822188468463413	1.1853157305618676	0.7513055950752932	-0.7150439234283781	-0.30914508439884497	-0.4744928890399156	0.7402432166850174	0.24636337845893727	0.5387895251068215	1.2820387648668863	0.2089085032638811	0.6430435405590769	0.9197094697611998	0.5289856018477963	1.0300298858563937	-0.2552290815624345	0.2562334794152958	2.371498637614801	0.39366687092509023	0.6883379566285485	1.032284219630735	0.7454419716508112	1.3240787250171955	-0.17452171637238276	0.8389443342528814	-0.035110729145346256
1.1944550332219523	2.6105238897397003	1.6203545288059402	1.035421041920346	1.286387232346976	0.9915343293795937	0.3296480697944285	0.877567553122039	0.8773897070878789	0.881117696645726	1.154743456957334	0.7124075737858305	-0.7849311998932024	-0.31362889289497037	-0.5079349206179201	0.6770564657203929	0.19684287934554096	0.511696972595041	1.2742976915237947	0.13228416303834364	0.7196520500783958	0.8719354470370456	0.5025253631849433	1.074417993664572	-0.31466449872489577	0.041471962215585155	2.413097173920375	0.40622458439043074	0.7206337556928953	0.9713286213960522	0.7630537053003211	1.2778797914620175	-0.2102090889716807	0.8390786159727703	-0.07162371113677556
1.236997251662171	2.74287494251368	1.674288580216269	0.9724831013359095	1.2954969199948014	0.96076633011082	0.26145066710499354	0.8984209768547334	0.9258374310607435	0.9319660253093464	1.124276131360713	0.6729945577782299	-0.8427556473301479	-0.26815751992870124	-0.5119759852185508	0.5907905689262104	0.1501550099261038	0.5040229851241438	1.2139648959839868	0.0776264784197736	0.7662004621392245	0.808702486284473	0.4979095296888897	1.1097909304661324	-0.38789610921620665	-0.03496728883214801	2.347248781621918	0.4481310295314767	0.7628113989722751	0.9691308160035547	0.8101473265767198	1.2608550740436475	-0.23827725914112183	0.869714209657808	-0.08410783652639806
1.2332470373211115	2.8539579132383173	1.7254038860268284	0.8898662087204643	1.2992686747937556	0.9652079592842036	0.18741361826241537	0.9179730752603463	1.023595084162393	0.9885643979341092	1.1021635377304022	0.6217101974360617	-0.8664290383478125	-0.18612856844123593	-0.4981086635576518	0.544021933918979	0.14372928681277294	0.4681458216382938	1.1619169082624332	0.03233970475281136	0.7804467975167934	0.7715682228815919	0.47753828810016924	1.1831357755599534	-0.45608750500269724	-0.0890194183814858	2.2886278663452697	0.533367784202972	0.816843543924511	0.9702933289665013	0.8599712697787701	1.2448103098905858	-0.2351666374316943	0.9171737414296093	-0.10596120235701412
1.2060994957461078	2.918529961728279	1.8076351451628518	0.8096241489558149	1.288251486444992	1.0082993096392985	0.11901662513139226	0.9531662482935863	1.1081592126934696	1.0269075908662253	1.0626058768493378	0.5921647347907484	-0.8518410662591673	-0.0784305759707283	-0.44298550758687816	0.49829322468854736	0.2098913403796777	0.4531873281582536	1.1093986263566626	0.05241426060038924	0.8091557252998692	0.7406582184227212	0.48195756958812525	1.2521938895543356	-0.47775579222104997	-0.040598793380088746	2.1800730762999385	0.5903704153387836	0.869967299236676	0.9567027834522042	0.8940221193330953	1.260098451632046	-0.2259855438629569	0.9976808788587265	-0.0583795822473539
1.1449180540984834	2.945456999688749	1.9253237969138841	0.7354735882887786	1.2640682651011865	1.0646061106020304	0.13397840485046988	1.020335174464344	1.2058736510239885	1.0499207096557068	1.0464651634112114	0.5581918299018696	-0.7910137719804005	0.051667970319162745	-0.37854948259313315	0.45118028316811154	0.31183298022962946	0.43790503773851297	1.0707111898794608	0.09674773375132287	0.8077958735797595	0.7291884715975321	0.49825637458316513	1.298907561697916	-0.43765283641646857	0.07914803409535633	2.157167503678508	0.6350811442242593	0.9040434385266412	0.9457725606473751	0.9067754606805988	1.3120169821871532	-0.16601232287866977	1.0714585659663658	-0.027795022822571208
1.071705849652473	2.8983868193065208	2.0338512131640027	0.6967513820479247	1.2435758855573193	1.1089974960040503	0.19160761871446144	1.1240463729890553	1.311913418596287	1.0550157280569776	1.0180755181924352	0.5776018445404227	-0.7419746598347147	0.18967966362166502	-0.2970511644623235	0.4271063517470607	0.41259314175474354	0.4357485501201091	1.051006103654059	0.16065896080880102	0.7923004884305443	0.7542033741957448	0.48599721519686423	1.3417551530857623	-0.3842090306235744	0.1302235112407824	2.091339301682626	0.710991609768719	0.8972988394533408	0.9567485828442275	0.9336042037114061	1.324675247357635	-0.06635359974447093	1.1351181567086648	0.028525489674706257
1.0202994027785368	2.868368445536558	2.132986826055347	0.6693528587222175	1.2271631022224547	1.1880083052579828	0.28010787135348225	1.2257908838327964	1.4094895768258136	1.038389108476246	0.998813931505186	0.5909308081191167	-0.6729725120957739	0.3527686580326034	-0.1961353288691989	0.39604835287496	0.5191115448654163	0.42633253511362434	1.0549164921222802	0.21466838643874464	0.757463085290395	0.816884390927806	0.4986504146277306	1.3647554794288022	-0.27391184924846146	0.18592452331832093	2.011215062863394	0.780377284892456	0.8515824466351688	0.9355016229178353	0.9418102627099338	1.3872338603368994	0.07586039607131875	1.2051604761260255	0.102542246620924
1.0067084004297353	2.840491182591843	2.203459704429308	0.6681470693879968	1.2107600842495405	1.2380553148249558	0.3843878243407566	1.3299143281255335	1.5180026076884183	1.0399478892329852	0.9599507652755612	0.6126590610939807	-0.569537318477776	0.5258245815760534	-0.09639196996877633	0.37263651086810895	0.604708953507104	0.3961888440390474	1.069516618458011	0.23607843010795823	0.7381618940852488	0.8834206263371944	0.45959669542305753	1.4251229033528017	-0.14747034151992405	0.2102142544729006	1.9562948346587405	0.8243496744290961	0.8067044894696807	0.9717730451260511	0.9231881696031324	1.4510971308754637	0.2139373736202014	1.2545650317679609	0.1606894242241012
0.9979015060999797	2.8279485553775467	2.2479912449952035	0.6999979793291848	1.1964756848025828	1.2669036397007811	0.47980040920545797	1.4162478245638819	1.6106467517604752	1.0770721943964743	0.9322362355991135	0.6352350268686286	-0.4298298101593023	0.6831466544005035	-0.006407715745721869	0.33889797569270147	0.6794224998128316	0.396156926912134	1.1315798047995282	0.27271542411842803	0.6745238299483114	0.9550925097640433	0.44612660547989885	1.4719222001037235	-0.013724771519614676	0.09061251215736019	1.8897573668723973	0.8671662419423208	0.7789855031331637	0.9761285107649522	0.9234464040368617	1.48085516013808	0.3386911284331167	1.3011113853879022	0.21828364386231466
0.9903008210612076	2.8204011397185518	2.2781551243874754	0.7564725979825494	1.2038336525234377	1.2824731160334444	0.5776318401360768	1.4865990323294604	1.68132595521602	1.0789393548841497	0.8998707535902566	0.6536292796746827	-0.35704318205426183	0.7794766367179188	0.07149534548302834	0.29395891943782915	0.7123435703534627	0.4059938779402289	1.200790340259094	0.3322935059182674	0.568269391971815	1.0421916998243272	0.4484850900795472	1.5240883434554244	0.11496050824865782	0.03771315640223721	1.7885844119685625	0.9084697614365844	0.7419970511367937	0.9872430619870582	0.9068309338098125	1.514239151606886	0.45859118259262865	1.338254770871679	0.260350627746352
0.9919801150351489	2.783138531582449	2.2789332016787065	0.808830196481923	1.207690505476529	1.2816444144476546	0.6458460004189783	1.5444216738744825	1.6777778767846807	1.0350385739543586	0.8731392772238712	0.6980310824655434	-0.2373248016581631	0.8515141102393308	0.10943378849561528	0.2725569667018062	0.7311274395247549	0.39898922500039796	1.2890742894750342	0.3858568530493841	0.47564092181005213	1.120196283814529	0.43168742625338064	1.5656022667167957	0.2040685777470727	0.08344757436248915	1.7408577931813984	0.9251694896860425	0.7383655169684282	1.0087942203444156	0.8764677670096539	1.4830002323439069	0.5670801359883517	1.3720544166169881	0.2928670056357198
0.9980738217129772	2.7535997666373415	2.246767022468176	0.8603681123948957	1.1800452308127611	1.255031621536411	0.6844504934995567	1.528993543391287	1.65962002850553	0.9999102959909261	0.836781998589629	0.7451904175612964	-0.058112458113089314	0.8776482437674546	0.14015173634157868	0.2729222919265721	0.7347970311014757	0.38010446234296336	1.3804251691019822	0.4280085855380042	0.38769429718973336	1.1556362893289645	0.41108964068939374	1.5934930554815856	0.3022477298356846	-0.006205634237031443	1.7894623644805385	0.8789356257948124	0.7092182096675803	1.0026022556278629	0.8355104143806603	1.4285412251215788	0.6562031214230533	1.4014611139668909	0.2699874514374145
1.0056181125511316	2.703123078932145	2.199535410935234	0.9212614179172514	1.1301553916609197	1.188575867728397	0.7277486134308235	1.5276554688383346	1.5620748062232752	0.9577900140915766	0.7940718978397344	0.8030181642269261	0.10857268287494763	0.8630008586835262	0.11768753409713044	0.22902586385427134	0.7212929389833027	0.37943235240955697	1.4525114261749168	0.4779445056772649	0.33681481536888447	1.180635863025875	0.38129537638315303	1.579225920150391	0.3357682724435568	-0.07016639260043457	1.7834169971094984	0.7787711448291005	0.6930888670613219	0.9912479643783783	0.7929088116101297	1.400187440211716	0.7064119673391769	1.4190648228782203	0.262113512267503
1.0194221596578212	2.647452056364899	2.142295423327645	1.0129857416801769	1.1028988249044933	1.1038637727011869	0.791726103926673	1.5005466220826957	1.47964997608454	0.930546240526222	0.7618593400709788	0.8623552592296493	0.22366826303080165	0.8192697617713233	0.06802027080448032	0.19109114309374045	0.6605461979119082	0.3673200340294821	1.5447286064913794	0.49455851081233754	0.25670468899376464	1.188712692193732	0.321110537714593	1.5412558177589404	0.33480992176024604	-0.22253571454537618	1.778050284425015	0.694728367983344	0.6826632486838846	0.9953625591407157	0.7902828865188625	1.3387772357702694	0.7357210641071777	1.4363949718206597	0.24643933284385816
1.0340971838629358	2.5887633522005506	2.050592946980877	1.101537373290954	1.034967572553113	1.0312591738845829	0.8115605916445314	1.4561298967698495	1.3802042833117607	0.9216032283290725	0.729660904338311	0.9281142145502868	0.269672929081812	0.7555420838108251	0.03229594285369396	0.16794663908013563	0.5934866799291747	0.35611943531819196	1.6049746982763253	0.49401499219648304	0.19744015193298065	1.1617260837722	0.28941136500056236	1.5150718128338292	0.28544435810419294	-0.3803257962484056	1.7223784559245012	0.6080159097675801	0.6687657981671643	0.9707971222787511	0.8225394154822256	1.2469808155395152	0.7083208886100263	1.4516466895656701	0.2807765229980545
1.0481926010061486	2.562097957982925	1.9780858694042969	1.1559934788950024	0.9509149003911694	0.9765761902823493	0.8055113505163869	1.3702253091046823	1.251093047649867	0.9327656742101862	0.7285828900081863	0.9802244588364966	0.3120067497009166	0.7180301308676705	-0.022115216894157068	0.12242571482685863	0.5439356548152392	0.3133195395182554	1.6375748188650712	0.5120514617770666	0.15486049308401753	1.0897846602592227	0.2838462843486389	1.5142633089657171	0.2599868551455538	-0.4808670616324533	1.684306058268659	0.4900303053447089	0.6630362067082806	0.9559473761961254	0.8694120552518813	1.1851109624200022	0.59991102639681	1.455540796985841	0.3040123826313853
1.0551792158604196	2.546200638327631	1.9215579295930418	1.1876050448289117	0.8808760969240425	0.9293137840858433	0.7773275794387453	1.283816803972432	1.1290374355930972	0.9669519308787518	0.7214227275328626	1.0023836968593365	0.33171760315174786	0.6826034934833172	-0.07125616176988121	0.0717186737184448	0.4973981564744537	0.30862841571258304	1.6633208602601464	0.5067624047819301	0.11251170250894434	0.9969176085764484	0.2646326936333319	1.5091497036278647	0.21510518470922446	-0.5563697914110418	1.620869430177804	0.39246113664993393	0.6787640449174793	0.9709283007842975	0.9191919868167944	1.114108491371555	0.4685388473236447	1.4622605290581958	0.32581271395716815
1.0370704114399327	2.5433294087109752	1.879581016647323	1.206948465000902	0.7847390799845044	0.9120555829825008	0.7297870371137141	1.1939709876860969	1.0002254066799157	0.9891400776143057	0.7408023202750916	1.03326293673677	0.3081064491134261	0.6428421381128173	-0.12901299458152482	0.032394666168225006	0.43595969623085973	0.3237479287850659	1.6629106753575413	0.5334884922030714	0.08431570357377348	0.8872711583065207	0.2639226442729227	1.4809688290721408	0.15486599890110772	-0.6045415025362051	1.549356681056901	0.28718670363301163	0.6895647381308255	0.9353670518647303	1.0210713555558364	1.0342387344622164	0.3527430952803427	1.4825617391239496	0.3663142569724401
1.024419312434755	2.5413343216440105	1.8260386807540248	1.218856306029492	0.710208907546141	0.9161289003399776	0.6902371156256113	1.1208163677420078	0.8617141819121631	0.9975096610781996	0.7626213835162674	1.0238121457674132	0.2808838894549305	0.6102945037000522	-0.162385974264123	-0.0025190151616968776	0.37582774881030856	0.3196579108695945	1.628359351854845	0.5323529457953428	0.05061242957950547	0.7910288586323746	0.28629818625365516	1.4771660586321382	0.11768010900861543	-0.5999971052764564	1.4633525050877279	0.17240069454139564	0.701130201624286	0.8876368479422683	1.1058916967866488	0.9476084335670902	0.2324294990097755	1.521360724529039	0.43118073785819166
1.0024318402162469	2.556193630771224	1.7679139871438498	1.1710093738026166	0.6222976781429369	0.9142816807304864	0.6266112844792271	1.061602289754412	0.7269163458113661	1.008609080444962	0.7864674570763525	1.0149042801581831	0.3057026331977833	0.582620726906799	-0.21486439379272704	-0.025721771033059337	0.345527335415898	0.3311619535700896	1.5946719956544928	0.525739614965304	0.025881837021038655	0.6966386941727134	0.273027856761594	1.4588470630941284	0.06416386552234955	-0.5610352075719423	1.3860256001252746	0.07608440293785632	0.6807024001789153	0.856509093255419	1.1893771558298907	0.8553246716324105	0.14269211946992838	1.5733342143856812	0.4932308887566935
0.9847021301443547	2.598890378181803	1.722858672071128	1.1109465476497906	0.581218334549456	0.9369253100354731	0.5918030116021954	1.0157739914368704	0.5920415878957306	1.0091138552965122	0.8179143393282093	1.0057520461752125	0.2871508560757306	0.5545762010982032	-0.23715755432046012	-0.05486896884597962	0.3273049004465079	0.35227305147149235	1.5725134142242256	0.5139416077721755	-0.018716873673343407	0.6340418828241529	0.3072860766371198	1.457920241586781	0.02325467819053854	-0.5455886575761121	1.3159554806883687	-0.012596702767636952	0.6494328553507512	0.8232768282338965	1.2933453845776572	0.7977326365628113	0.06469339190698212	1.5735285793681444	0.526365514188591
0.9593498039556732	2.6372890597217817	1.681420881028347	1.0322069590366187	0.5652821938812085	0.9667819639810759	0.5719960363512224	0.988007685927975	0.47010558089996773	1.0307527709784274	0.8475230257854388	0.9941191119413603	0.24890570780041504	0.5096482663790394	-0.29335703142327824	-0.11574150962309022	0.347039166118562	0.3712156350110164	1.5882625495266558	0.504511066694209	-0.06570102908716129	0.6408440827766931	0.3472948028503352	1.481271888288429	0.011638569681411847	-0.4993667947350269	1.2214850549393912	-0.08856809589667054	0.6357800188574505	0.7730718739533466	1.371505189308396	0.7460681251481324	0.005084961433289063	1.5568380486086748	0.6000302948976218
0.9622823023877796	2.684168681240563	1.6512718582724275	0.9499425009887588	0.541921123010162	1.028725143306905	0.5690341942343167	0.946577212777699	0.3916819990147733	1.0306503528926052	0.8863060397876381	0.9855989200798432	0.15977221364838107	0.46646188651301124	-0.31785547889546795	-0.15423958189803094	0.3816825136095693	0.375303802658261	1.6152549266954115	0.4941625045009551	-0.12665215920867504	0.6361268205484716	0.40543182487498364	1.5483891259560296	0.03971397087851358	-0.4540683886226202	1.1507434451168417	-0.12383120316818703	0.619639429629425	0.7449945849450481	1.4391355637938914	0.6606365291511553	-0.028015145649713726	1.5462041855257314	0.639115186665974
0.9691028676513438	2.7282562942432236	1.6146749661106679	0.8523850658231881	0.5440035166934561	1.0895830103555335	0.5440548752088449	0.897187461400595	0.3353974471018782	1.0394414261712284	0.9001393963089439	0.9712136299145074	0.14187645974257954	0.41738601550792287	-0.3385978314385266	-0.211479088426222	0.4029310520643314	0.38897265918418056	1.6345145815909483	0.452729440944213	-0.16708137087725175	0.650242718960832	0.4946288698686649	1.6241684602645319	0.055219983521713964	-0.39938676138114654	1.0756400786379836	-0.14032011105330133	0.6012478290548581	0.6999325065914351	1.5003265125510032	0.5932427844218349	-0.05429475625092388	1.5169917282450633	0.6371529026619414
0.9861464482823902	2.797312257023418	1.5919054978565046	0.7733805471239101	0.5548873846007373	1.1686157069919687	0.5336151445924238	0.8590858136759767	0.33053393397051023	1.0451391356159891	0.908002420258458	0.9470502495594333	0.12636441711021712	0.40393169859835687	-0.3802007807196264	-0.2779234394156298	0.41703955899316403	0.4121801109866142	1.6728103774530578	0.41634608895447495	-0.2501441865383575	0.6668294964385565	0.5365693577626005	1.6823838523906747	0.0695510567784214	-0.3526597133884893	0.999025695966407	-0.12072108791312379	0.5909183692935234	0.660151946274931	1.54919998905511	0.5943742348286103	-0.06564670473209344	1.4878119982300808	0.6232266716606418
1.0235483353363302	2.8649028435548134	1.5794509074539806	0.7014718580720304	0.5739851007268254	1.2383383413228357	0.5085252754727392	0.8428380244316387	0.38423288568804426	1.0486590538951974	0.8951344403205355	0.8961187436883954	0.13124503753384995	0.38574524479345695	-0.3885867585580085	-0.29161557861710163	0.40591771595700815	0.4494287395389175	1.7094623634584682	0.38097884945181193	-0.32640271436570645	0.7194261572300145	0.5593428373486549	1.7185464971616935	0.05464700136714148	-0.3486832798352854	0.9184409879884459	-0.08349129125990992	0.6051717753891493	0.6510124231557304	1.573743093893139	0.5982457033285689	-0.03028502425591454	1.460271941699865	0.6313016145339538
1.0702615315144377	2.9187663403633857	1.5914647063635368	0.6287584640988568	0.5689745865136275	1.3069703802152082	0.46568936498515107	0.8544187626731506	0.45195691187775766	0.993645910653733	0.8788163792579782	0.8673191984307997	0.15375305859561103	0.3771487876756875	-0.4204181741017942	-0.2970380208570211	0.3830775518341748	0.44768786842097175	1.752844943352288	0.3778783868000407	-0.35437848582566994	0.7621845841630501	0.5455019113786934	1.7484175495726415	0.05877160362774063	-0.34014800926708133	0.8729014348802254	-0.043156606173869766	0.6395476371491888	0.6489955536329524	1.574554385330151	0.6176904338777073	0.039711630556686646	1.424605592678255	0.6307347166984518
1.1141048894833465	2.9656545263254683	1.6163832562185365	0.551362987692103	0.5786739206665225	1.3645568383170175	0.43097113290883593	0.8836550372168921	0.5257357419730087	0.9432365166436346	0.8178824631844229	0.842016090512927	0.166833750693661	0.3551287407761926	-0.42531395207997413	-0.28947199532737444	0.38552512655734283	0.448881291427296	1.7845286568322787	0.36303808951132044	-0.3780645860558085	0.7966005672837172	0.5396273917441982	1.7680069029213943	0.04071071353931139	-0.3087360407367298	0.797879480911751	0.02800751471879116	0.6776714356128755	0.6572892015612152	1.5464915806159225	0.6494167398861294	0.10583901439308177	1.3774947561818682	0.6456434192269914
1.1381977451915724	3.006742014839791	1.652871690473474	0.4712977195082213	0.5542234539173468	1.3925289131554088	0.4014317475537382	0.939086462010024	0.6201026241435404	0.8960105243450442	0.7414824897652661	0.8090517470518541	0.14107577051395057	0.33223970625525334	-0.44831395501974214	-0.29141960415406326	0.38787929171886326	0.4423540076899948	1.8001660351702273	0.4002473751932077	-0.3703931525384213	0.8249157409026788	0.5025561834186455	1.7988878067619616	0.034184077366497714	-0.2914392767680546	0.7277364158655409	0.12252055265085353	0.713880496720835	0.6929068798551505	1.4955476489695307	0.7192074439965807	0.18720755019811383	1.3147399744051667	0.6022798735535256
1.1830781298496134	3.033026291330523	1.7071697963962138	0.4310062842274909	0.5434279485851977	1.4277872221552006	0.3817751404399624	0.9967047174495164	0.7239053882853954	0.8848098123659307	0.6567293803633297	0.7741826367407877	0.14391227329440878	0.30277277583677464	-0.4895024107414936	-0.2641125795250199	0.4077446970892307	0.4034832489832042	1.8402161697550063	0.41338504444086643	-0.3000109343151035	0.8409381403423156	0.46565971666366995	1.8369238141542148	0.022888143462075093	-0.2996328064619818	0.7009015498429598	0.20563014669677337	0.7770302779390779	0.7303459038476489	1.4564517731498436	0.7815891166322781	0.2640143519193515	1.2547790955664477	0.5668466052235441
1.2043826056384215	3.0541676196190117	1.7539075251531275	0.3871994623037225	0.49179708490280705	1.43570743567185	0.314699556086656	1.0596193921409325	0.8479639118179328	0.911593267281822	0.5877680443639947	0.7388177624831578	0.19651257316050388	0.2747870080207613	-0.563658840978543	-0.23472711960318043	0.4258206072560366	0.3330482418936547	1.8421725306827017	0.45594423291980146	-0.18760211937172702	0.8765291562493027	0.3881464539983201	1.8735145819619419	0.04409645132751562	-0.3103237262069614	0.6964004149688746	0.2673139822371127	0.8473818334054242	0.7602365095252918	1.4030136435499083	0.8351394487894982	0.32554256432708184	1.2476376814196732	0.5489372485026272
1.2159026876201051	3.076345245546919	1.817878773620335	0.38423653556745485	0.4489297453877964	1.4480492778226997	0.2647026106772744	1.1196822262219364	0.9459517928669454	0.9137918797065805	0.5386678045017169	0.6959106746296102	0.19761308379242917	0.26973094978042467	-0.5901167820228173	-0.1767923941678045	0.41517924346835466	0.24344326717651166	1.8339645342858055	0.4856260059582362	-0.03552551866744469	0.8602489309041943	0.3167435315279255	1.886053657035875	0.03218624578329919	-0.3427765948087013	0.6950711114993317	0.3506199331721137	0.8964542181586845	0.8018204350383054	1.3599807267354371	0.9161701733128991	0.4025625544780664	1.2479605821135469	0.5373205676339
1.1943225068505006	3.087915808446554	1.8753644534092768	0.3829562208633899	0.43128513139550034	1.4457337437013844	0.1820413538967249	1.1782262601049507	1.0442170821690058	0.9450445897741059	0.4901483091919799	0.660201789284484	0.2240528735773037	0.25384266738264094	-0.6215755703144381	-0.08296671740398176	0.37895220706941596	0.16689693052407045	1.8250301176197745	0.5336678291568406	0.1264126672073046	0.8671412399387094	0.25995701988538833	1.857408852789463	-0.002069539412297824	-0.3695128330672588	0.7008839647407168	0.43540515281222214	0.9553443413829097	0.8610254787334528	1.345347319047976	1.002039272575559	0.4633171043493177	1.2602461103511267	0.562699409498505
1.1442945848805464	3.1201095508149663	1.9550705751252093	0.39057005719343757	0.4100016180284965	1.4631232690997424	0.1116817714460819	1.2534653162770137	1.1106218693732832	0.9786917446502681	0.46194230847810935	0.6324636529610361	0.22857598101566506	0.27305341869917765	-0.6519611676652056	0.02758019516468676	0.38627600511858623	0.06815597889657807	1.7875706568435163	0.617188882867213	0.2953546691259218	0.8701034465415667	0.23625812071514707	1.833852225967209	-0.007115549132588323	-0.4056382127545362	0.7425124608501117	0.513039845596439	1.0009758222067455	0.9011203020386758	1.3134742760977072	1.0772720428737874	0.49105396040528293	1.276392269263827	0.5901546547802368
1.0964002435006184	3.131637291498096	2.058315721012532	0.38468199705622924	0.4101639090437642	1.455417778352817	0.040605729341869866	1.3273868875308934	1.157509597441334	1.0253471218992796	0.44538243172911784	0.618289000613843	0.24552288322094645	0.250312930299859	-0.6677957778078947	0.12011016844982232	0.40800746490186535	-0.03173274036874073	1.7513884185184843	0.6933017524135403	0.5014488872941671	0.8810123420117048	0.24951889462697047	1.8317884134617652	-0.012247759707991284	-0.4590860729269844	0.7283069547383084	0.5493164883081383	1.0547633531355627	0.9794402026054095	1.2893398947150472	1.099281114587086	0.5403965087165629	1.301094109888497	0.6482070148930056
1.032699860892082	3.1054300949970735	2.1533857015991007	0.3729526015836947	0.42476958889888283	1.4566125275425308	-0.018529316868773023	1.37627856104393	1.17171337777263	1.0761656255159295	0.4301496878304155	0.6466573876178517	0.2592311898016985	0.22204348992722464	-0.7029637203880863	0.1963168602023493	0.4571781360490914	-0.12474581664634635	1.7166903372437479	0.749274382417871	0.6866833813557974	0.8642532438614102	0.28127982289386444	1.8248424415267988	0.01912428091446823	-0.47528307763143784	0.7464274256494355	0.5935827578753131	1.1010595093057916	1.03994459201498	1.2618538578888905	1.111728337731005	0.5421961844929967	1.3085311311888697	0.6897391120998453
0.9700365049726773	3.0662477668950547	2.2211863930832525	0.38192094259821874	0.40020877355966966	1.4503210371790094	-0.06805920563803762	1.3886955707103348	1.1718564714592392	1.159381445719674	0.42707954751230615	0.7050578163676118	0.2595554864215908	0.15191502203669116	-0.716166279922047	0.24033941555738667	0.525821953459767	-0.2122951433634494	1.6685236996011277	0.8048333540055956	0.8485262235567854	0.865301616422044	0.36881829815335393	1.8117813158165876	0.009394449940747434	-0.4702119731087194	0.7892224002076063	0.6242709134570129	1.1513577758315883	1.0829440014537917	1.301288284763476	1.1104840583248612	0.5224693869691318	1.3285923454700441	0.7498371683584331
0.9051487111400294	3.020252852369265	2.2800574876729165	0.4270064941664016	0.369059222010936	1.44014680063325	-0.13253197056049543	1.3952761992115363	1.1686736522045718	1.2591602962530635	0.4462783491747297	0.7582655854322697	0.2814507529535824	0.06117883553616736	-0.7580551464911199	0.2607302781870907	0.5909137654477962	-0.30135040339039276	1.6523987661543937	0.8520807704448868	0.9665048348689277	0.8654532482565397	0.4439784468736421	1.835007898697815	0.025647295202612497	-0.4552345088763327	0.8659422934926401	0.6423227972152852	1.1894725769978611	1.127666825051681	1.3520056949767718	1.0704901401257054	0.5142485037986836	1.3926561866458227	0.7890894411261555
0.8479565325838594	2.968478223281804	2.3428662601137296	0.4766229961762381	0.3419503447285752	1.470403087993858	-0.20369052505403093	1.3670417186333232	1.1419434409919487	1.3636194282138185	0.5104541527395272	0.8462990693792911	0.2984527243962041	-0.02465995111619316	-0.783866862009417	0.28572495428593003	0.6569067049717181	-0.3593833262185298	1.6629278687366917	0.8691020889144705	1.0628706605756977	0.8786789828700107	0.5099337330506204	1.8464208804509508	0.019941378095703892	-0.41545298315946855	0.9477364657248597	0.6561590148032735	1.2290651842642375	1.192281851251438	1.4456322969826574	1.0490494097772243	0.4882436040898643	1.4470377849363756	0.8608659297556451
0.7842097814103709	2.8988471581339477	2.4057763075230687	0.5584923379053357	0.30395028946798763	1.505871591339408	-0.25699467907826684	1.3417340873594235	1.0722123825149583	1.4710396808756432	0.585152324083833	0.9342374881894244	0.27021750265106437	-0.10211870070212883	-0.7716170544193012	0.2865443187116187	0.7036304119157875	-0.3957398479452529	1.6644513249393325	0.8840500603235965	1.1086320717545115	0.9013431259520782	0.5761238423807791	1.8677149418913253	0.05062598500806366	-0.3989627826626777	1.033799258701508	0.680975654731499	1.2443549665556357	1.255378146994738	1.536762854392882	1.0339776947756498	0.46355092803911957	1.4575289346565532	0.9279936144021598
0.7528514728559326	2.8157908998896284	2.453302821056873	0.6500136821454358	0.2689363981886676	1.5555974601734541	-0.2863280310722583	1.309601671768603	0.9854842904443911	1.558633592879905	0.6635468900109757	1.0418524603300843	0.24605609329677997	-0.17936828703625912	-0.7391015820544367	0.2633736413976643	0.7633850579696843	-0.4049880575005734	1.6513198816126606	0.8716300055953464	1.1247006306715326	0.8716331258883374	0.6231562688123841	1.8697844627039253	0.09924906230705496	-0.36863654620573294	1.0920105062259058	0.7282750180374122	1.251235087421221	1.3564302648084223	1.6353421505582475	0.9922513613094155	0.4198623132107788	1.498097278459516	0.9985211843940769
0.7406797245560031	2.71301372627829	2.50053710946123	0.7174786863295992	0.2327983788938816	1.5798671710509224	-0.3245647374955089	1.3021289935654328	0.9144009488514137	1.644018200461439	0.7275226636399545	1.1547508469473824	0.22530853960014752	-0.24163321915518748	-0.7040936949535179	0.22738606755261387	0.826471311722341	-0.3861394999666675	1.6580572300428806	0.8715354185944133	1.1236794845731481	0.8606845617073992	0.6307268690646601	1.8780490535919547	0.1334555898711589	-0.3177214191043333	1.1524889293394645	0.7777208812111744	1.2470266015562406	1.4586115355340739	1.7377864686758098	0.9662068774822383	0.3759769287199814	1.5286081462865913	1.0498286249724198
0.74904173130311	2.620895430577196	2.5747515848552065	0.7625455617601569	0.17897700502089153	1.5951672061576054	-0.3471447192952182	1.293795477331582	0.8730918679051068	1.6977916346750703	0.7663704987550596	1.2651565078956495	0.2108830217616558	-0.29421574209519863	-0.6772048635280689	0.1353739052401705	0.876385596242683	-0.35259478460759597	1.668521243404106	0.834716761720315	1.1087434454473821	0.853798467092331	0.6453008726459164	1.8746967204802716	0.14630169041374122	-0.24348182410652197	1.1913044603900875	0.8316518571421092	1.2124021894551642	1.5305431559656089	1.8198130804461254	0.9087119068811571	0.3218806042452489	1.5425192328141968	1.0912675455354086
0.7837272976939771	2.510135767587172	2.6430060060441645	0.7776122015484773	0.1239943901068522	1.5764968915141782	-0.3630457246111041	1.280143391627475	0.8679880935461801	1.7336503449209038	0.8015342622147085	1.3622585427717746	0.18574041845634992	-0.38070873461847543	-0.6347466322995359	0.04828365457853099	0.9031080571139892	-0.2906045080958533	1.7156605766424469	0.7878961342340877	1.0815562577544118	0.8369428900801289	0.5969924763329295	1.8599179132530832	0.16803010091759235	-0.11677242169193969	1.2031477011006018	0.8742993720615166	1.1941753518894749	1.621351476430212	1.9091862501077401	0.8845062955222659	0.3203364734849936	1.5479412163802513	1.1460314586897946
0.8040480079831255	2.4103797013502573	2.731218734356525	0.7745814756085354	0.09098125408492233	1.5339134793806102	-0.39050566769631834	1.2748973137808544	0.8462793001842048	1.7142680035474815	0.8313118327473437	1.4318198462338985	0.16905312836995812	-0.4403716444542135	-0.5985182763167523	-0.030871986927957708	0.941080570223713	-0.21605798759970676	1.7332506316125589	0.7590046123293517	1.0630899722010683	0.8486777854683709	0.5792320703606416	1.852641378440076	0.21403672873198806	-0.02524142606311764	1.260885453464609	0.8956579620007489	1.1627292350995784	1.669326056861714	1.9755810363523296	0.8813379401120519	0.3002666067769097	1.5597355858061064	1.1900872365050732
0.8280280752901163	2.3679278970180855	2.8045717033001774	0.7832172619195592	0.05127878281479883	1.4977853356106694	-0.408855667739562	1.3006333504138818	0.8192358834081184	1.6964213707246514	0.8502390367033914	1.4668498101217176	0.11664207437504008	-0.46004917797404027	-0.5613405309001922	-0.10632771014310963	0.9634793283787622	-0.12154665662540207	1.7550217479626706	0.7437602889920554	1.027615799315717	0.8986669380042492	0.5782260142340278	1.824392523135493	0.20570929150194842	0.07601192553702933	1.2715420254237728	0.9385969307690264	1.1195191519420455	1.6910598473625698	2.016630659532468	0.9121259937927231	0.33402538113911157	1.5636701026554725	1.1752118636722497
0.8563567620669403	2.3529872256795126	2.865857335905977	0.7823255395206216	0.06230908464960967	1.4731076892075914	-0.41353596855174474	1.3556127093873935	0.8188583812407313	1.6697183871619061	0.8570689756773205	1.4891267240368045	0.08623729950167289	-0.43820487607115216	-0.5232769658311192	-0.16153695926807746	0.9859678329753934	-0.004928690930233115	1.766971760521957	0.7462052854358516	0.9760662330501113	0.926920278149718	0.5785029168146332	1.7946828601359577	0.24749280179275884	0.15621445184616384	1.3046775684499572	0.977815650301509	1.040366552612415	1.7008190758355588	2.0256342709506514	0.8849705219198143	0.3581814126558826	1.554447983890523	1.1436053498499148
0.900265913269903	2.3620436962481426	2.9155338233310895	0.7398359940542256	0.0935164192400543	1.4325647094394	-0.38596722116339766	1.393151791907751	0.7991812136468948	1.6081026538053422	0.8567617246661368	1.5199743959544147	0.015475951864177323	-0.3852507823975208	-0.5112489616324482	-0.17965879193121503	0.9955108712637044	0.11689019372381307	1.7596056256542112	0.7718242211568228	0.9578353050230362	0.9598389383342012	0.6034367038461113	1.7267732056476857	0.25656127662599393	0.21627970804650848	1.3256168661206038	0.9930210768810106	0.950159086417519	1.6840140915107782	2.011661345593929	0.8837224005473638	0.37803534382529597	1.512903312053384	1.12035103801801
0.9386318278532866	2.3827765005911736	2.952098548421348	0.6890745735951371	0.12280853849362006	1.3716672186810688	-0.34281100553405996	1.4201488807436178	0.791776175086743	1.5609121139210744	0.8406175774452633	1.5181527677977966	-0.012690214805567793	-0.3072907230334213	-0.48869244931613043	-0.18337880361035916	1.027498456707872	0.19892988422838678	1.7469967382438825	0.8152399647065044	0.935659224122665	0.9802046265971318	0.6436026437663009	1.6192203958342053	0.31190584749296807	0.30559303231171364	1.3378274400779684	0.9885599060901704	0.8376321369961467	1.6158402829234777	1.9864282121512797	0.8297969626389499	0.42494829789526306	1.478638989100644	1.0850441221982314
0.9898465344451228	2.4008847312846173	2.9679447349064048	0.595177937066661	0.16081058402797627	1.3292034324139377	-0.2823804222691063	1.4365234296465084	0.7937312851490037	1.474882047304169	0.8008208575765897	1.5263384649829699	-0.029886239751197696	-0.2277104663342985	-0.4935354419998853	-0.17056359508197994	1.0456241853075565	0.2771106553190237	1.7564623075158319	0.8680742786514115	0.903202617631681	0.9969086235616669	0.6825341003680665	1.513606853642762	0.3248620533294754	0.44605196967642186	1.2973758432186777	0.919733422933431	0.7699527788614929	1.5552171543494044	1.9750251970749235	0.7812011447718359	0.45296497574394373	1.4509023191498645	1.0973079851804952
1.0197385937835082	2.4077863879187182	2.9682664056214145	0.5163847596541633	0.20966022147505542	1.280554196377824	-0.23121208606053517	1.4682823120099813	0.7985798080819821	1.3943926865828806	0.7531613362288334	1.5210586630805085	-0.04042544284025397	-0.13653733113969788	-0.47764672601336294	-0.14260230300211116	1.045089369778124	0.34237426910492597	1.7753271287401482	0.924390144724244	0.8639859805591692	1.0181018135607347	0.7523190608328403	1.402483445809429	0.3090474561125098	0.5374054250763939	1.2530327283630536	0.846319919588368	0.69701731204432	1.4482857516190257	1.9710118282059441	0.792022294093184	0.5139060734770052	1.4016175303107477	1.0807713284593983
1.0341191149409534	2.4253841777914227	2.9628966015633558	0.4350232802259496	0.21997758213491658	1.2315226858852415	-0.1718615221911104	1.495672063807211	0.8234533249611278	1.3233122840755576	0.7108640487098785	1.5164241757980501	-0.0660531799030801	-0.03546464771134308	-0.47320338293541625	-0.1001540276239011	1.0599066904394583	0.40456024386135275	1.7961286613159877	0.9509008652972932	0.8356058058099969	1.0249151994682784	0.8185800349040304	1.3215292715953995	0.2896442955658985	0.6217879167270346	1.209513508112511	0.7759942277897514	0.6551483885324281	1.3533147753016912	1.9447168755456583	0.8147384425496981	0.5541333310612141	1.3753662035517844	1.1003957800454542
1.020252407611356	2.4343485805945666	2.918068820560891	0.3818695682880272	0.21355983276297175	1.1773023562648746	-0.0996157350334553	1.5252783476799292	0.8175493905343518	1.2834992227908768	0.6913798465016981	1.4895183666673797	-0.06865891635563696	0.06431581182524675	-0.4451086270125641	-0.039140711523877415	1.062642430607708	0.4640681080065302	1.8214624914459148	0.9616042682986381	0.8091493498203407	0.9826951587639947	0.9095593420844086	1.2571509834887067	0.30346033682273166	0.7175544363747094	1.1592070896963134	0.7194921233922565	0.6319775360382366	1.277405958283887	1.9283574730255864	0.8773941950666766	0.608329318092256	1.346796549741395	1.0970266239469817
0.975531806521731	2.4283239229544864	2.8421241939424915	0.3311513165839519	0.18781187492268026	1.1370748566996525	-0.050854139405372464	1.5594022692645342	0.7889725779903533	1.2580123133130823	0.719557661179158	1.4758217618070906	-0.09084788548677625	0.20225675004831412	-0.4120064272089756	-0.005310943129598835	1.0805715717639255	0.5169572851639997	1.8432649243080514	0.9610610598040976	0.7822015483341356	0.9439173885648146	1.0157161888737463	1.1986818311626242	0.29339584370563304	0.7893165819358623	1.1021479920188637	0.6705163309657522	0.6126698981207976	1.1823411214841355	1.892005707392696	0.9344532388551607	0.6271962066366819	1.3348644010252726	1.0910272787179323
0.9378604805092854	2.3950536300631393	2.6976913660315756	0.28512394094873705	0.11395986502020658	1.1031629990924379	0.00018852485673163502	1.5867029167743776	0.7635480070851854	1.2953594622237437	0.7629069920235146	1.4666527070849074	-0.09780278051688969	0.3425477871378987	-0.3908657150412436	0.02296805628399198	1.1164139805560807	0.5403881568548269	1.8922359664752435	0.9339390280958366	0.7333657880710726	0.8858574659200391	1.1032656007389383	1.111331711544341	0.28082790390559864	0.9337382007059164	1.0367678844801325	0.6612976207620556	0.5944093206898095	1.1116065049157133	1.878355944406558	0.9472374881506592	0.6179441993259556	1.3143552728918384	1.0724659345471295
0.9041640057370254	2.3057958584245752	2.5392866077711886	0.247803858489491	0.0525220175549197	1.0559870103199511	0.03895302544244987	1.5754299658848878	0.7663385967504628	1.3251152925754106	0.8603461392409002	1.4533379463663316	-0.08289125480599907	0.4340062640043711	-0.3507005934065081	0.05187032104929965	1.1687965974799566	0.5590680023061373	1.9353858217012683	0.9332945960042321	0.6974488838455384	0.8186325692623153	1.1552778794495144	1.0611242440590083	0.2911893915655227	1.0380592439287963	1.0109685855896302	0.6181932503742982	0.6034212387112123	1.0444238856397194	1.8988339743963139	0.9290148015122469	0.5786445701504729	1.3069419226481345	1.0629402188762127
0.8622913117785812	2.194021308903384	2.368599471169296	0.18605486885196906	-0.005622249544804342	1.0027353860596588	0.057038745731056884	1.5264100224711394	0.7770350289902636	1.3521311577629747	0.9681464115380797	1.4477597359394365	-0.09337058102588425	0.5172369784727231	-0.32330320984460625	0.07057642885376109	1.18916354503917	0.5629568035519377	2.011404505470201	0.9234575479071724	0.6665884818597162	0.7758864261650525	1.184197110676412	1.025467407195724	0.28848746560274885	1.0675857929877857	0.9660633987623182	0.6037383798654559	0.6441205135594009	0.9951770998742526	1.9117038388614396	0.9326725645306201	0.5682151391777063	1.2974297803508703	1.0572388631024963
0.8223516856968563	2.0506242653819555	2.219522717498964	0.09106228992026418	-0.05618448501881264	0.9760818373327206	0.037875657248275296	1.4695353095879717	0.8256159268411627	1.3723379084535892	1.0856580018024662	1.4729586780027355	-0.07510245418187726	0.5997794011688594	-0.26168924784674774	0.05270462377356224	1.2165935986029557	0.5458293331429621	2.0828982602761106	0.9194700080448774	0.6073155380385811	0.749413206470049	1.1606959631929548	0.984103700631851	0.2737000348777979	1.0642653368874189	0.9368936219419371	0.5801982001383464	0.743448990006834	0.9455961481743979	1.9407847589298541	0.970341986065665	0.5406929409353299	1.2919125504486153	1.012185663010755
0.8065832406019929	1.890311589896746	2.077435721237872	-0.025529644182909504	-0.07028572812713532	0.9604319814746594	0.014473347822421323	1.4351214215088217	0.8819919129920374	1.368139892408363	1.2174271900284392	1.5213285718588032	-0.07391540617698879	0.659439691777588	-0.21779901528475185	0.029274530518837938	1.2290353859023924	0.5492250379063052	2.1217043310694548	0.9245696429410953	0.5645192198230232	0.7160433276469172	1.1342549054393374	0.9374537124386523	0.2087647134083773	1.0336214258149485	0.8894718115936493	0.6208887772100793	0.8739187997942942	0.9212524708377586	1.9685994980529482	1.06840517514831	0.49995842649400746	1.2880459239385609	0.9642952121381443
0.7844140537370508	1.7597427977737023	1.9671963564889516	-0.1470113724495618	-0.05991368609052509	0.9242042123774656	-0.04900696738547123	1.3839228027563724	0.9478913991224263	1.3572014157478929	1.3586210962700576	1.5690734408950373	-0.07043774013321262	0.7178008714682381	-0.1589516532076093	-0.008792758258186342	1.253248609529443	0.524985136433284	2.150688069973464	0.934481740396272	0.558048978952862	0.7158641452195418	1.0870868874166244	0.8910291401056789	0.13976657903080364	1.0969431906281195	0.8425619231106536	0.6945655719737546	0.9845208899003502	0.8790257706475672	1.9813468685909377	1.1821909314011216	0.46147973568299683	1.303181472381714	0.8864294247272092
0.7658258986113158	1.6401591888506704	1.8720991610429991	-0.29848922898648655	-0.04613429071139127	0.8971721628806971	-0.10659846415849614	1.2877003916845275	1.0098304210888345	1.3421228849259303	1.4771669515705788	1.6081050779417088	-0.08521071863587441	0.7872284650254315	-0.13884515315264814	-0.020986213280745243	1.2992464081807098	0.4923406690799907	2.1649383110434695	0.9627108431731607	0.5394642152530007	0.7403043693794341	1.0331234568698104	0.845952252387933	0.07411484877393393	1.1380064165253696	0.7792959356415624	0.7890658939054509	1.1204644305015092	0.8504684361599196	1.9840361950615777	1.246675970050245	0.41185225467867825	1.3287912448026766	0.8449228998209735
0.74427391494202	1.5338581750431406	1.7747467014300902	-0.45246224507639726	-0.011978751496631673	0.8986352211904004	-0.1747687045397149	1.2090397308768337	1.039054678815027	1.3582137791346702	1.581124337342079	1.6486762654353349	-0.10062529745929345	0.8118149948926133	-0.1239846254949499	-0.01407971488426914	1.3322468463227408	0.4698895144152854	2.1373607449343206	1.011036427374565	0.5138193610366412	0.7711480866975413	0.9991272133400668	0.7590812621254835	0.07047630343586067	1.1468174176581303	0.7109530640249535	0.8611347699259655	1.2543813298603665	0.7986091626055422	2.03602594169392	1.2675592515740348	0.3707331449880079	1.3713405000461216	0.7920145350670399
0.7399033643941691	1.4709947329917257	1.6892641588881923	-0.5941500381095421	0.040800611754548986	0.9195516341209968	-0.25554120545723236	1.111176995454598	1.0526719123916064	1.3914597027185749	1.6562856340890437	1.714832940429135	-0.11767010053095747	0.8461410125445654	-0.17735689801830337	-0.011406384996354584	1.3863083932762283	0.42804246049547556	2.1020897557042995	1.1117966411707032	0.4888893461466578	0.8121899770484156	0.9403230792921938	0.6432176760297103	0.04708327473832127	1.063279995493377	0.6571341842607686	0.914772965799402	1.391298827906494	0.749340381823413	2.0642130869774027	1.2809737037547895	0.29799161727038437	1.427700536495246	0.7778072944422039
0.7538640620581292	1.4248041209365083	1.6295230810887227	-0.7067658615644972	0.1295780287627352	0.966304969989984	-0.29608462713590866	0.9942077585757882	1.031021168722196	1.4376671415262994	1.6901195176722055	1.7849881411883952	-0.1339998776320776	0.8189772968291317	-0.2906025078046335	0.034072669983491434	1.4107206464267892	0.37529617030182527	2.0493515213552453	1.1994750075557998	0.46102941116229584	0.8610822327651488	0.8926458953152189	0.5499245288544199	0.03749179975894061	0.9938990343338749	0.6265321985577201	0.9651727942423092	1.5107385133965745	0.727042693376085	2.0794318802161524	1.277949916599388	0.22908390365797207	1.4767392837495572	0.7378074109613229
0.770703996964724	1.3946756940701284	1.629391468244163	-0.813208084426301	0.22421903410305494	1.0647189438325189	-0.3124314844833433	0.88038976781543	1.0050985768434724	1.4674702417637302	1.673588030084801	1.868994688700988	-0.17574104836361606	0.8177471845676699	-0.35965171320307077	0.07563151706280394	1.418461429643314	0.3284830889745377	2.0192717045303525	1.2794231039820012	0.45613549079737037	0.9098712773322404	0.8328761594220289	0.4925208009228056	0.018991937248677725	0.8351669305025577	0.6123345080469136	1.025642836839775	1.627110682799873	0.705635152865317	2.076597284565593	1.262873429449118	0.2009030381363967	1.4850714956969866	0.6692201640003047
0.774016529648769	1.4104651017398298	1.6802114259086243	-0.8981061765137468	0.29847177725858587	1.1578773042937702	-0.3148260945670686	0.7912661996709761	0.9418964365666318	1.506908520382711	1.6204543529359339	1.9690298368844417	-0.19481248678088625	0.8717975531383111	-0.45796313190657767	0.12819983013793887	1.4131993576705064	0.2548327921507757	1.98967207422318	1.3206469100805478	0.42972979300560565	0.9469619362253383	0.8345626844595726	0.44205941755642864	-0.0010153536606558357	0.6930364195656822	0.5752104033120186	1.0902292125813566	1.7335655811295752	0.6872718583625775	2.0684105045107732	1.2490425158979064	0.21053069662090523	1.480226049133861	0.6161548354250846
0.7955967104183734	1.45108839742724	1.7664660227810693	-0.9266032518481364	0.36211942103930667	1.2212503334868845	-0.293003105788051	0.7266476697756767	0.8445488937930076	1.6185999448653494	1.5519373290788532	2.0342758957492024	-0.2077511352111932	0.9269041891973242	-0.5570987018279364	0.20785388584946712	1.4460575446500283	0.18411690971871836	1.9541720446208946	1.3255865223784662	0.384434824678067	0.9548274233451839	0.9033586772441431	0.41466546427839673	-0.003474613350633865	0.6294698665206356	0.5094707781274332	1.1216854535912748	1.8191293171971314	0.6645559253439014	2.0372730406706934	1.213210412898821	0.19240744407355742	1.4448241414155114	0.5552922472232054
0.8180353362418213	1.5133921531089354	1.8225643247302514	-0.8880500067636559	0.3815926362581557	1.2619227507067725	-0.24333489934208602	0.6560051362976103	0.7235375610667686	1.7602576632386508	1.4857044961958323	2.0473252064967893	-0.20061136488429523	0.966293973834204	-0.6318912578334475	0.28116174196129695	1.4622296092152562	0.1452177956513514	1.9134918955000775	1.3041918731313062	0.3476822471809248	0.9610613146393362	1.004079375360978	0.41211487847490036	0.005357714602208441	0.5412718414467319	0.44405159258371774	1.1507969031399132	1.8711353832381536	0.6571703493117929	1.9949621609242147	1.1481483924205906	0.16823096895549242	1.4344259271368196	0.5369756602222898
0.8105129764816847	1.6074314534424414	1.9172300977331873	-0.8071733718135705	0.374627212836837	1.2780405437079938	-0.18565470737808867	0.5999052279834601	0.6140762060598915	1.9050976578499887	1.3841017664894186	2.054781955495411	-0.1910655933545583	0.9829702327027462	-0.6796472765166715	0.36345849028641025	1.4754369886081953	0.1098971928481404	1.882917154975334	1.256138575444064	0.3052144490663641	0.9704502666865048	1.110668734216396	0.45783373798353333	0.04290941484622908	0.5055210702671125	0.4028770526322213	1.1281591927810823	1.9138388060851117	0.6918132356076152	1.9473280274999862	1.070918556340458	0.1418293356090572	1.441711865888164	0.529569289069436
0.8044443338930198	1.6925350418578613	1.981371059848092	-0.7221126388228203	0.3218706633312406	1.296343301272842	-0.09409166688002532	0.5441532291213588	0.48823916416873886	2.096954306694391	1.2989188055232765	2.0552308054649986	-0.15145944821354956	0.9643691501264833	-0.7156375790138961	0.4379171759052591	1.4774681886840193	0.09975383740167784	1.8162240372481206	1.229093515846071	0.24502453309533326	0.9445148532077716	1.2242577997164679	0.4788717040074045	0.13768450241021307	0.3387391466869863	0.38669680466855433	1.1159199488144698	1.954630303231784	0.7242303845360522	1.9199140097164178	0.9659541811360862	0.1368640959447181	1.4704222969062883	0.5089162610979316
0.8011609382126272	1.766758361503707	2.0409100338557447	-0.6295966122221136	0.2306362347546614	1.2898918065958527	-0.004437041153150317	0.4731885106493536	0.45143213549034467	2.2870293310348813	1.21700374174361	2.0542786694765898	-0.12389685786735069	0.9117752515240676	-0.7329622439207026	0.5044419985332182	1.4514612572653327	0.10892723598691567	1.7721813544047482	1.191626519351805	0.17992412675943928	0.901231939630813	1.3344101345227894	0.5222396802437127	0.20419534371047393	0.17322104549503098	0.4160893261173449	1.077538378974768	1.9569628525861318	0.7449729857256011	1.8850463287987278	0.8811932533229806	0.11252918291662242	1.4926702171707518	0.463947535303115
0.8319020435714192	1.8266499417296793	2.114951404898232	-0.5488927258020921	0.16464782441413403	1.2810828898758624	0.05512734960890962	0.39334689081465746	0.4784864574864532	2.3930703159585223	1.1367862240827125	2.031257169382625	-0.06877735892166252	0.8703817017316933	-0.7574853416485229	0.5627939453930976	1.4133654191134337	0.11140109086293179	1.7572053071148634	1.1798629976488526	0.07946641103615534	0.8666202126549457	1.407215286081471	0.597751658202503	0.234925586369658	0.039484845610813016	0.4638459047083301	1.0602621158500827	1.9691856811218371	0.7795460986266626	1.8345012718497433	0.7739981219341524	0.104372186000219	1.4556478726047164	0.4169571327190179
0.8400228084603297	1.8500158841655991	2.187932511787847	-0.4893767222569304	0.1174625255052609	1.261255562909105	0.09881919795264381	0.3387969188576773	0.5215108949036623	2.4496191677505794	1.0761353677790697	2.014287968217061	-0.01355777382239537	0.8137059638073019	-0.7189955448031347	0.6167442737846115	1.3935033716031255	0.1588757355947331	1.7159405831029084	1.1137159819863633	-0.04256597399871377	0.8584917520188536	1.4973791604986597	0.7130636142521894	0.24463368603536742	-0.04019922472406711	0.4927147808903336	1.0364324871894988	1.9524732011769916	0.79833634523948	1.7732229153657297	0.6919390470357347	0.12848988576456308	1.4068029906799564	0.3577195393257236
0.868013130033449	1.876722387711069	2.2393520886492206	-0.4591659447493021	0.04788098743653778	1.2166913426590469	0.11984907734534951	0.31548706510983526	0.582328040867163	2.458211032224912	1.0382839583814867	1.9854967417775349	0.03476635605849056	0.7593718507796912	-0.6227185486233542	0.652178818804857	1.38332111886354	0.21007705181895595	1.6742239188389807	1.0608092857266438	-0.13042784280465586	0.8304765794986737	1.596458391277465	0.8143764659385118	0.26545372786433435	-0.11333108421189828	0.4800535072754853	0.99191773293297	1.9677163099880595	0.7835619702550842	1.7439154738642195	0.6456142975105357	0.16556052353643214	1.3641040269329885	0.3047786506489368
0.8836374566156235	1.906382339528885	2.231102417094088	-0.4388293997101019	-0.010120193859754307	1.144327882418636	0.14132290790825525	0.3156214464571511	0.6312605693558007	2.437841087881065	1.0199862490203655	1.9530790847127169	0.09102832315026818	0.6841026619875393	-0.5587757549474585	0.69826184345876	1.343700201724743	0.2814788101800276	1.6290016473759894	1.0199383976840388	-0.2036269557234176	0.8136727893151929	1.701595511183061	0.8917182677030457	0.28845704177153186	-0.15715367857689977	0.45086484275269517	0.9135914613558634	1.9739176972300434	0.7725706815942247	1.7041351093662649	0.6101289391209541	0.1785805421107039	1.368561980172144	0.2967847025988205
0.8562903422306574	1.9137297754368023	2.211134294775498	-0.43207796447263913	-0.05730614379275782	1.0722885818604626	0.13379645740355417	0.28341940870279675	0.6626100191601538	2.4127177063342646	0.9987122721906088	1.9064160084367026	0.1283075744849346	0.5780674472660483	-0.4836557088022143	0.7211176905002487	1.3095770172829102	0.3613765376717784	1.607118774061395	0.9721384070865087	-0.2412900891276682	0.8088203634640088	1.753244468598328	0.9426626776422331	0.32103372123476714	-0.22126412906973889	0.4127507618915365	0.8347530392118843	1.9597407681624286	0.7478577254559801	1.6706573344157765	0.5908168783592967	0.14985728229229056	1.3997199609758573	0.28859226705420077
0.849209737042024	1.890229799463222	2.1848902474249434	-0.4452302840740576	-0.12094448722876425	1.0182120297010184	0.12427614340778399	0.25412554359138845	0.6934949639245601	2.306618196790154	1.0017949385612754	1.8647684717877802	0.14923344761676366	0.46947706874614364	-0.4243220788598923	0.7473415358467712	1.2429222740673158	0.4473002372274455	1.5650999975638122	0.9695346285296702	-0.2583778353890872	0.8171152151807826	1.7151114260621025	0.9877727773288869	0.32890045473496177	-0.2907743604191087	0.37921792581468095	0.7945129049997274	1.9203618467096142	0.7215856675453474	1.6319948039463597	0.5804287281519598	0.11373791084314419	1.4491644388853984	0.30649382975396594
0.8049785122933129	1.8649925261660365	2.167648072497076	-0.49812165715382467	-0.19989512746043347	0.982962022811831	0.12803434638436154	0.2464990723950174	0.7499312094785193	2.1775832261260315	1.0011463888902583	1.8320820985890194	0.13134556074486764	0.3535163394933283	-0.4021282896751731	0.7639553259998955	1.2074980714825365	0.5018623344022295	1.5548404626046342	0.9983300128269004	-0.263126490323251	0.814701948962371	1.6855072620035805	1.0018592447385901	0.33286714282401014	-0.2736034286033361	0.3101879326104353	0.7989112369053242	1.8546455864042823	0.7084129142627239	1.5920371618051126	0.5814747423084483	0.08415665863291341	1.4905185243652164	0.3419887836592508
0.7580165550302598	1.8073589614163694	2.1354314788749003	-0.5558504485129548	-0.30819033623968534	0.9451802495569485	0.1218903623247964	0.2479186496831553	0.7783846903145808	2.0375900830157034	1.0052441975125765	1.8210800781657812	0.09487967330456683	0.2525296283397599	-0.4043035280069242	0.7572843873065658	1.1534664400095767	0.5286457996067135	1.54418547992498	1.0350793885993324	-0.25966796605514747	0.8265647578175545	1.6155074056066023	0.9799152043091993	0.3348084730063787	-0.31729606517107756	0.23277114823651815	0.8560973060979435	1.796280118085459	0.6415929017781399	1.5546955959971729	0.5582235606887272	0.08032539997786378	1.524170866186638	0.34508668731104214
0.7455941658386971	1.749870992202819	2.0906875731767647	-0.5784253734417039	-0.4067291160498403	0.8965702598618741	0.11119301497299187	0.26073319294256847	0.8057375621184374	1.8756040628169655	1.0086508969030645	1.8059572488155777	0.038491396612857956	0.1627531574299982	-0.4231170775243437	0.7638237088298766	1.1326000870815558	0.5595759934478222	1.5574378909549647	1.0519009889423552	-0.24199047602598517	0.8445695363459105	1.5621823854679204	0.9582022491269129	0.32144154544845194	-0.3337285066468635	0.15505150932397438	0.9151027462974719	1.7249270509508166	0.603261637778088	1.4841046233139585	0.5069302814548045	0.0596933342341876	1.5381613163335282	0.34456283605947025
0.757656258748537	1.7090982469798068	2.0649133167595055	-0.5827293846907373	-0.4759111252601467	0.8510085787595575	0.09287421406719686	0.30411776842248855	0.7486188743454093	1.715937080704337	1.019324641302281	1.7861920142121182	-0.0004119601659042793	0.06398552216359513	-0.4252383934219017	0.7508081219179404	1.1274772136712032	0.5848806780286953	1.569384833267975	1.0532593203000196	-0.2053464240875389	0.8744344826011854	1.5011815141968277	0.9328874169962432	0.35651297907141766	-0.2955848617399135	0.08688383742971106	0.972680951977439	1.6671076061187513	0.5757444583714892	1.4125410857821266	0.4567906656023174	0.07535504941320012	1.5691339883637938	0.35831935664530323
0.740092598267352	1.7156140754431983	2.0239393383038604	-0.55611186849595	-0.5596984423117832	0.784017602975621	0.11337295278100842	0.3397674926945614	0.6163020056607832	1.60846224257919	1.0370110406080961	1.7701937542156074	-0.05540602362653996	-0.07073004856242664	-0.4023570705806933	0.7221015663795496	1.1146898720456724	0.5975933621916801	1.5528748909381076	1.0243312040801684	-0.13296199400915443	0.9137458642835092	1.492547315090229	0.8760902797298886	0.38241524946736094	-0.24578558391572933	0.011094000663298659	1.0260023485948964	1.580289871724243	0.5444326579796602	1.3444504665261818	0.4502311193848657	0.06541818145911658	1.627395385264273	0.35108710568304125
0.7412518123911548	1.7350866219544891	2.0076032843498974	-0.5035494527234318	-0.6510627502022998	0.7372774750098678	0.14725150436797363	0.36023335305024995	0.49626127334972886	1.518446311666261	1.037953396338131	1.7522234246173238	-0.14142111294982612	-0.21146955894492986	-0.39161794705964964	0.6853923866367304	1.0972717361384672	0.5808012528988227	1.5678306746025648	1.0108508507799487	-0.018248360895558636	0.9426796833583758	1.473649585823393	0.7981439889950023	0.446871757783593	-0.18527819616174313	-0.016502886456472764	1.057433415044581	1.5207345108225363	0.5439044383249981	1.3089986311519488	0.43979815286839824	0.05083869942361846	1.6222716944862143	0.33882260174509066
0.6814354236995865	1.7536110845923605	1.9950612494811568	-0.4367058792155417	-0.7429343128440609	0.685708537621633	0.19908769320452624	0.3886527335828281	0.3930426491697813	1.4514648835387542	1.007574817098431	1.739030600649031	-0.1943037519216495	-0.3264708807513371	-0.3811003518155898	0.6719309027723745	1.0610117316589474	0.546272934950353	1.5755204134279055	0.9976632520006502	0.06818033526403297	0.9812339933916236	1.4505153168220477	0.7215353414441196	0.5394065648046624	-0.15112886260021366	-0.006936590836365131	1.0878605337623344	1.440012445425408	0.5668329709905946	1.260318067194397	0.392931628966324	0.04330778779685111	1.6034299705741204	0.33862566353204676
0.6446143969120062	1.7830453633291952	1.9720981541946578	-0.35883580378869284	-0.8161700633050643	0.6156198179499761	0.2236264626011583	0.3711268062626912	0.2982556413075991	1.391617269004455	0.9496651398893858	1.722040614810123	-0.2576941258469061	-0.4627027322647095	-0.3466808000445736	0.6421268702231453	1.0402387882925734	0.491030910458904	1.583617266909575	0.9475215353570642	0.11700519003192948	1.0108094512743466	1.447311058748236	0.6692143991810853	0.619078610613674	-0.10243663267861669	0.0036131679091757516	1.1258278584367523	1.3742270183962135	0.5779803168390875	1.229829390284977	0.35858672177994055	0.0548910045176618	1.5541850665286414	0.32481584473389835
0.6673105562516067	1.8051587559323459	1.9306097702821368	-0.3219613436213738	-0.884524806853018	0.5312939408817716	0.25325495333309855	0.3731513362183545	0.20600191127899276	1.3216409559717612	0.8827446799204204	1.6980476786739298	-0.31054617079798474	-0.6088687777087128	-0.3293155936595509	0.596725952803976	0.9939497715961707	0.45177922778090907	1.5721333177351346	0.910418974824362	0.14446162698905954	1.0305184825490916	1.4241551676310251	0.668537186377564	0.6852794185863029	-0.006198414359405502	0.02675385986059351	1.2120056751475736	1.3122496974971163	0.5803569660303111	1.2115981082050031	0.33904127089250957	0.09999086669784556	1.476126103451252	0.33288228670350045
0.6466449014353483	1.8410848826913295	1.8812928759170773	-0.2758985912925024	-0.9400074082989075	0.42944111961627207	0.24885726058076524	0.3958605958575425	0.11595513261776555	1.2734853225864802	0.7899946774049595	1.69137282929157	-0.3471165149662558	-0.7312413233236998	-0.2916442929014438	0.5435140818120024	0.9302316296323694	0.3946064946514385	1.5668881089955309	0.8680325239176229	0.16249275152168025	1.0253631037498878	1.3810992575534502	0.6745580492973293	0.7470629760171097	0.08885986967357136	0.04261366818339024	1.2733379873894628	1.2698583684041753	0.5805263559298441	1.2112977210872022	0.3497456125471793	0.14597555349654578	1.4229173654218408	0.28588133582009956
0.6283687942196963	1.8519022028026417	1.8394734522395955	-0.20959669469138104	-0.951288261420326	0.32385649963407037	0.21005847946130748	0.40460056859780946	0.0544783582032606	1.2216837178932867	0.732638608192123	1.6895274472225594	-0.3623186838742195	-0.8354076219947768	-0.260570236898235	0.5023544401187121	0.8712999645529876	0.354205795404564	1.540674960331875	0.8112619641758455	0.18979301755288208	1.0299048086287443	1.3018980051265783	0.6788408883691615	0.8132811690361479	0.17558366449707374	0.07974428591911535	1.3162635380469256	1.2528501023068739	0.5646989907261412	1.2188701848642247	0.35102974618869587	0.2210955664522459	1.347142628084687	0.2023072336879912
0.6546334532539223	1.890237079240028	1.7973149581829069	-0.1679665961339309	-0.9474653547254419	0.25132907270922117	0.1760523250529265	0.3808057972360742	-0.016124395240502402	1.1735393392427111	0.7132614336067581	1.6531359585637055	-0.3831287367846582	-0.910762166773007	-0.24504393836057736	0.48450354865651757	0.8247160666913842	0.33280189255626097	1.5110850934078635	0.7478736636789358	0.22072915449688554	1.0362611239859945	1.2924233334516428	0.6770438717614546	0.8923585013825758	0.20918703778863254	0.11139291085565457	1.3083769810054555	1.2215518785932056	0.5557608548841837	1.229506227914393	0.41925448438063173	0.277601680429537	1.2439000652912946	0.14234930865557122
0.6548590300563921	1.9104692918721167	1.7944145680049874	-0.16836814457881283	-0.9222204990324796	0.21220961056213622	0.13565859120317528	0.34937711663465215	-0.08608645804963247	1.1207039871667994	0.7054643286133662	1.5930509320394428	-0.43120168975523165	-0.9128257067974538	-0.20950404103023504	0.4655521775104047	0.7550325337023708	0.28149677628451075	1.4856468749045186	0.7106857763677515	0.2434488478616604	1.0903778421314452	1.2650413649140524	0.7003586298254489	0.9361463626489881	0.24921472695215843	0.15072362027198488	1.3211521146733662	1.1948428388913095	0.5177345526382975	1.2202114625889955	0.5414578657726008	0.3163799977720168	1.1702546175722697	0.13564966989346966
0.6624628481063093	1.924104313829454	1.7775101250206187	-0.17931837985949928	-0.9050971693614297	0.21064322871227353	0.08177684044914195	0.31472385517328655	-0.1520768946705626	1.0280859615899123	0.7248236088379345	1.526026071342615	-0.46648227742040105	-0.8806595448235537	-0.19311544206958162	0.4718112495462238	0.6424461722046773	0.22876052379599074	1.4480975787221957	0.6729718612828526	0.27374367816271616	1.1284929480703074	1.2494942266213074	0.7243160265143941	0.9762811910386533	0.27750220748912247	0.17458399881519276	1.3812196919586472	1.1747889876196707	0.4922348647215289	1.2103620890809368	0.6534957859693253	0.3375033488092948	1.0689992056350883	0.08110426768924554
0.66899204333335	1.8914476633006223	1.7634561039477608	-0.21135542174745478	-0.880899067466081	0.223804111811119	-0.006906990375740052	0.27915855343790674	-0.20681679920846752	0.9524153155328692	0.7480069623277774	1.4634492099210363	-0.5060772338909658	-0.7895552285346963	-0.20088178083205177	0.4742709392444766	0.534491276560669	0.17492622962824136	1.428949680791141	0.6329156557311051	0.31420488634235433	1.1589197814172085	1.2261242068082632	0.7728329528885916	1.0054982102832974	0.29395734000887425	0.1829805594861099	1.436152189439849	1.1592231007639078	0.47418430090686214	1.1894193208249109	0.721999053393701	0.3443711211190798	0.9428467199438405	0.04872501769082738
0.6744654138043865	1.8536609112344995	1.7269636543857012	-0.23434889431154407	-0.8726533818422306	0.23822902898635934	-0.06919356465679886	0.2524204308592001	-0.28998385319410874	0.8824406907103812	0.7840296164151315	1.4078776247006644	-0.5486858325221002	-0.6789056240113023	-0.22471708629579035	0.4855770042827133	0.4012546862187662	0.10455789232857582	1.4155856356065244	0.6228205867003526	0.3327426399465466	1.1948075358527686	1.2309933678037521	0.8308485335067894	1.015790882134519	0.3067021430364786	0.16153455035083591	1.5144538091389461	1.1296444855183196	0.41935974854309616	1.1497103598221714	0.7947706155899732	0.34811868878133134	0.9227687922727859	-6.129511401129772e-05
0.7288710922478265	1.8325705413836524	1.6874458939796988	-0.2239775503816031	-0.8452364306412031	0.25677518933938354	-0.16771270721422438	0.19134130448794068	-0.3787686482611157	0.7940212439154555	0.8374000311210178	1.3887186097363942	-0.6173372154426298	-0.5370261541338601	-0.2783263057332078	0.4651757423952415	0.31224007497280926	0.04368772194466804	1.4074752730412363	0.6069603624323895	0.3366320900916189	1.248734196336812	1.2259512298813358	0.8935760829713357	0.9400246767521232	0.31563897632214266	0.10544777856739833	1.624381003285959	1.0947771463870892	0.36370367711880547	1.130527441504246	0.8867959142879096	0.36908104645841733	0.8789140688855624	-0.04883117381503911
0.7684930309994062	1.7957211676368217	1.681086539788641	-0.1776361124054814	-0.8251276903168077	0.2836567064761469	-0.2440144322628263	0.16118005696316273	-0.43657825876385487	0.7368201802472027	0.9097335303945048	1.3761973286663707	-0.6734664481901202	-0.40047557864359107	-0.36936938380864015	0.4495993757913501	0.2014594485109638	-0.002336701053603213	1.3814389705631347	0.6270080307619972	0.36303122341056443	1.3021662926065676	1.1653514139851757	0.9404174655141089	0.8564467905164956	0.3334569466946443	0.02128274377279408	1.7471035908879675	1.0614624033907079	0.32307530220500913	1.1065952058787283	0.9835270005137378	0.38307596926940873	0.8498086622411225	-0.11670640324784176
0.8042579197298678	1.77307506666035	1.6674251265232847	-0.10201195164449228	-0.815773403602992	0.3414445096285475	-0.30442693733590315	0.13505568672962837	-0.4846788790194507	0.7315068199926416	0.9958841410114834	1.3780724031258729	-0.7232884831795315	-0.2655216531239545	-0.4487255629340856	0.44955533658617286	0.13628649841350385	-0.055981712781744505	1.3593594786769623	0.6326524929860169	0.39011994401125405	1.3443052351370732	1.1363157023276451	0.9659910967231266	0.7943061152573649	0.3133856868955733	-0.05269940961306201	1.8121059904746388	1.0302833938677627	0.30072638628956716	1.066670803295599	1.0589103671230995	0.3944956371798655	0.8351419755985313	-0.17897858119627338
0.8191055728490948	1.7567032768461819	1.6318513346162558	-0.07314668303352488	-0.7761158037060116	0.40025466109658725	-0.33740563116504024	0.06123228121608937	-0.5358283025728057	0.7269621581184793	1.1017502263591479	1.382682443673494	-0.790499744355574	-0.141720201053214	-0.5102731306422236	0.4590933276256447	0.1033444259845023	-0.0987528831674589	1.3339188039765961	0.6182531261823032	0.4171931004586479	1.402150087082169	1.1429843813532679	0.9590226548154457	0.7436670969518335	0.3060564796945351	-0.0706915744078246	1.853197940686746	1.005525643042335	0.2876555903695305	1.040554974920723	1.0941816206629809	0.42553030166960903	0.7910713396970492	-0.2255674891381184
0.8665681852931847	1.7443901767123517	1.6146290577659048	-0.04373762410292139	-0.7255791255792788	0.4538797671234809	-0.3623001917834371	-0.019977970404578216	-0.6251955653883534	0.7602002033880898	1.1579392930692516	1.4026995687229515	-0.834973791548735	-0.007758921484311699	-0.5712282852127931	0.4799313783571929	0.07423300031106168	-0.13624167653560834	1.3324002601679978	0.570308792720136	0.43404685502765866	1.4615661514106681	1.179409416233605	0.979941317219754	0.676083453412734	0.2827314617122093	-0.0698175296963465	1.8836951222261447	0.9801279594383994	0.3243198695848742	0.9805386752146343	1.099934473316084	0.43648487765062205	0.775596464470567	-0.24375524770857834
0.8778476520189005	1.7290337016515154	1.5582267970675736	-0.013757484260431569	-0.6530036995930033	0.5017537369766039	-0.3799941645571926	-0.0935404564144318	-0.7250440226947292	0.8101217046486957	1.1749805281236596	1.4291733040846613	-0.8551459154209065	0.11159098480417493	-0.6030806705920982	0.4736487853822447	0.042973521031736	-0.19421520575366344	1.321742637076546	0.532221029491778	0.4123020388157562	1.4885942151885918	1.1622923728314705	1.0330657815555635	0.5715131236379143	0.29141731829946094	-0.09875414108698902	1.914194394494439	0.9414575751568668	0.3824509062285976	0.9355673997240258	1.046165509636734	0.4524877454262324	0.7847294951214472	-0.24015146520267386
0.8895745127361809	1.7129689471296878	1.485064345523964	0.016535073136428567	-0.572195050444794	0.5451057660573054	-0.41338006290530405	-0.1623614868244214	-0.7935241461300958	0.881242061464224	1.1593935726074687	1.4861089577241864	-0.8440261689353503	0.1732135283881659	-0.6391529449711445	0.4626254720590663	0.02470886860360088	-0.244305667191186	1.3069264268078407	0.4864586537768446	0.3675802442560237	1.4434754585334635	1.1647147472960653	1.0434025398349651	0.5325771390735551	0.2668539194025026	-0.10914889041275937	1.8927622545849936	0.9074972760710956	0.46543920667515853	0.9407853948010718	0.973996497086531	0.4743457883850219	0.7717085402551721	-0.26164802015892275
0.8704098835596898	1.6931088595590271	1.448259679064441	0.05035335452187597	-0.48206921365783506	0.5817324138321771	-0.4193245715754152	-0.22332875459309798	-0.8788147916468189	1.004752645598053	1.1267426513623442	1.574170877083835	-0.8495274109226587	0.2064044757689305	-0.6936652551355186	0.44072097193850956	0.027207482799669048	-0.29943450152385664	1.3023341980464267	0.4290099517565727	0.30880301342343375	1.3782440440605366	1.1558993409087583	1.0068653003802521	0.44903474730768017	0.2743460895556603	-0.11410137624441105	1.832265453778169	0.8728363124492791	0.5427320134689386	0.9615508854138046	0.8933525140394754	0.5015121401923703	0.8028400394545907	-0.26352752198904394
0.8561609488703514	1.6611973155973818	1.424925614014376	0.031111189798132342	-0.41565275495182374	0.6178899546210308	-0.39662964268905765	-0.299674012805288	-0.9146975043871246	1.124270612595035	1.061865969211985	1.6598711824733972	-0.8349907056716324	0.21493534949667437	-0.7211321448373695	0.4227789993928804	0.07161457156287972	-0.3449623402840623	1.3104592977938438	0.38662394122210075	0.23312870250122933	1.3079325488373672	1.113636892734703	0.960696034679521	0.35553724334169773	0.2696009109371817	-0.11449411019450176	1.7926095378699258	0.8663655686159906	0.611861621442278	1.0089818882050945	0.8097535822883973	0.542626138982717	0.8900991115861906	-0.27114597988477496
0.8309167115661863	1.6065895686659537	1.3783163706239192	-0.013281506927597308	-0.3137437301745559	0.6408656683501958	-0.40821824389995526	-0.36427733959618613	-0.9374790226234258	1.256092255572289	1.0044631328453923	1.7611848849913905	-0.7989117451822623	0.23092773332874206	-0.7062159156719681	0.4296190886697315	0.10839284647954031	-0.36770148919827783	1.2971232532552746	0.32974918071863923	0.17004411871364206	1.2336738615290617	1.0549122025254472	0.9056899047302489	0.3038811998212234	0.2527043344711808	-0.08261427372847277	1.7257158087564846	0.8691693514223502	0.6711377616257337	1.0360241153756475	0.7282560519899237	0.5894279309706459	0.9461182598366378	-0.24544819847038676
0.7680519030301314	1.553311451557004	1.3489201644159796	-0.11559182385781916	-0.24523855355084537	0.698383067986523	-0.3921754243229406	-0.41527771389455265	-0.9728953072784128	1.4194007070989467	0.9295092655942507	1.8127432467130091	-0.746376855332519	0.2618132473671124	-0.6802850327968339	0.4488503089469257	0.10478735950394998	-0.3654014207654699	1.2425560363560646	0.27644614569748766	0.13693270605899413	1.1729046073660754	0.9766147545417716	0.8490763673795154	0.29901048931889335	0.2434436381034562	-0.03875110190406168	1.6443168678149622	0.8756310979582258	0.7126672650216834	1.0540713487912314	0.6412734513648991	0.6235495792558209	1.0369539287003158	-0.20669872796948052
0.7102478473972622	1.495444505727385	1.3025909708514856	-0.24520448545076015	-0.18435208911240372	0.7682608008382277	-0.40000652287460003	-0.48788018930527893	-0.9865465405360387	1.5507941074206488	0.8522774945768967	1.8882678214193784	-0.6896047110919536	0.33531004119202484	-0.6246768194645057	0.46410138596712136	0.09478212704148657	-0.36384403149624056	1.1653809750293682	0.22912099424949545	0.10030940632494252	1.1081493209964122	0.9011083729725856	0.7942216632509844	0.30300325497755576	0.2299981631424753	0.0205720451221506	1.5275661976607258	0.889419456243812	0.7572238707520057	1.095057324373048	0.546891280235707	0.6463671937503592	1.1460827338078796	-0.147497203899639
0.6583645562269944	1.436736103343444	1.26436135353888	-0.38419657442726757	-0.1214986064170239	0.8141552456283178	-0.42134271106681015	-0.5841473538864376	-0.9629253323023521	1.6509336722013557	0.7291405943621228	1.9497884750238774	-0.6365265981804444	0.3852119650385573	-0.5736286588777835	0.48037937718076884	0.06810692041901409	-0.3330471494808771	1.0905536819067427	0.22350253879891216	0.10669891476729351	1.0369077343294086	0.7885444050108418	0.7304133444244597	0.34111417421440793	0.23370092895330083	0.07266791051657859	1.4131610444819	0.900180223949888	0.7767073844581445	1.1324228965285168	0.511273567349261	0.6445362137094437	1.2487322398239666	-0.10185544533278246
0.6204801854566607	1.4009414407891305	1.2573106080759069	-0.49401015025079326	-0.07100001320189676	0.8854854704671379	-0.4625894514444172	-0.6413130400922566	-0.9386740579610974	1.738560785673	0.585312009490527	1.9971762435771407	-0.5646816540339212	0.437365355879607	-0.5685696096379743	0.4920968084310025	0.05531957879348244	-0.29737633715902784	1.0219584852060106	0.19113846448679864	0.1179207751722462	0.9796123406370458	0.6686507490168251	0.6642808416349902	0.3609048764205597	0.19842598208957568	0.0452315688672837	1.3253698091627277	0.9158737599626994	0.8017689814003542	1.155938037254399	0.47829665360159695	0.6282068871756661	1.3663052665703317	-0.053828306081692825
0.5736404156282787	1.4130644102816785	1.2298756973698954	-0.6104509293901612	-0.017570592591535667	0.9746682520548464	-0.4818049286664158	-0.6797537371815898	-0.9180903058630436	1.7799528862368903	0.4592989535013022	2.023549519684355	-0.5078222731284906	0.4739792323742922	-0.5406008622515346	0.486267619091175	0.017588892660023843	-0.2768973371406256	0.9425305201447094	0.16714122754864782	0.13828414043089376	0.9348643776755617	0.5560298800159735	0.5901852814989582	0.424611654610392	0.17176194260727418	0.0319645861751817	1.2388314197298829	0.9447415887126522	0.7746020825290403	1.2183223477026603	0.4562144494789938	0.6117983416868731	1.4532987294599908	-0.001675316761238177
0.5460031844112474	1.4086430164275434	1.2394099370566505	-0.7132101168360009	0.04234261402339798	1.0447229330730257	-0.5020313439807269	-0.7407509077450161	-0.8597641008740041	1.7983391835888582	0.34860298672220746	2.0216402989757887	-0.4539272343044865	0.4478341083642059	-0.5214772893057759	0.5019265592047741	0.009766543970060413	-0.24178109646307133	0.8775854594162835	0.10027041664895227	0.17953459941266647	0.8978725280516642	0.4649155462094502	0.514207868932139	0.49625905274765847	0.11644186502540813	0.05915180554270284	1.1577957819399098	0.9907014708920665	0.7354716474094213	1.2763229144278834	0.4527217050654059	0.5849808088266076	1.5310617731007123	0.033970023661204794
0.5031041160015659	1.4036062673222325	1.242251154991946	-0.8003580747524939	0.02956640497706295	1.108067282247688	-0.515910283025853	-0.7951070401208774	-0.8254407270975473	1.8213759373212217	0.2498667401627875	2.010155777207074	-0.4110886123430969	0.42301663457512434	-0.5358514696207843	0.5175639801612977	0.004743521107468912	-0.20949622873966794	0.8199535595263413	-0.03614983458775463	0.24774031902758117	0.8911459368690569	0.3717938360905603	0.4888396070464879	0.536627130509981	0.07870665890984725	0.06458625343582478	1.0736595307896253	1.0422171842240737	0.6698200848460085	1.3251856804077076	0.4313712754510167	0.5865428277379958	1.6053792414939998	0.04889915619443881
0.4490546609253598	1.4542315481187011	1.2256699754610791	-0.8990429697392786	0.006229598705376721	1.133647594494669	-0.54231389745066	-0.8428795235112186	-0.7521129765577907	1.809649066494617	0.13889607076390376	1.980451014886777	-0.3779426132110186	0.4294806197764414	-0.5206737105358903	0.5131960917205344	-0.0057415495574571615	-0.19707389791818303	0.7862294033541134	-0.14882618078572785	0.32777490102598916	0.9198629762788965	0.30418157742601354	0.5211399333551252	0.5982194524302857	0.049012333646987385	0.03142009930573684	1.0041484899444924	1.09450610280252	0.6156495817258028	1.3663153247462763	0.44072639847251843	0.5922184825473102	1.6383009970743037	0.07752555570720783
0.38248099379536515	1.531557337350329	1.1790056822099775	-0.9305286865312864	-0.016983968698498424	1.1621015691167824	-0.5724580568505709	-0.8857764417979693	-0.7271474282216057	1.766190033902025	0.03344745601729966	1.9501489406444374	-0.3429399940771858	0.4402382473215063	-0.5090659589592665	0.5151188033829325	-0.034004535571933094	-0.17979530222610807	0.7646389402949397	-0.2363478118584584	0.4041057439329377	0.9440728008378075	0.2959950258666015	0.5740995417802667	0.6518429037027423	0.07420626852324498	0.0036408481627071164	0.9135413860584716	1.10674411427761	0.5689223279461784	1.3742084887043933	0.4855573460958972	0.5910474475106743	1.6319671469452808	0.08765077298124538
0.3238357246699525	1.6416553970953522	1.1476438180919946	-0.9484145915189979	-0.07453313929114957	1.1888037984013562	-0.5872583634003635	-0.9292633613548705	-0.6803923425066272	1.6964888991328853	-0.07887578524208683	1.8977032713203148	-0.30559780647127355	0.4579448587382428	-0.5416436194194384	0.5105006921854798	-0.050661536181713596	-0.19895469094511467	0.7374183210179531	-0.2963044339372452	0.4854255332427915	0.9370369387140768	0.24813505131204558	0.6421675239515697	0.6727353832250811	0.14203186175998286	-0.07908806994873208	0.8376692245396532	1.126105735979527	0.5631391652102723	1.3912979304083004	0.5444541588355072	0.572515322937442	1.6283537820045981	0.06723007130190839
0.268827254882135	1.7254824552367605	1.1133091142712508	-0.9416139964604799	-0.14410460043637427	1.1762196855683216	-0.6295395725328704	-0.9707164881375322	-0.6323102360418698	1.6160186714605964	-0.18186150722235658	1.8365744088083436	-0.26491562591493567	0.431600760782992	-0.5635069655692193	0.4792869046250643	-0.022398183855230715	-0.2215694555777798	0.7508812649756434	-0.3308125096286637	0.5432731711970993	0.9060747331318548	0.2257045124333768	0.6770616687063559	0.6741218406762198	0.2219868494076696	-0.1596498521637692	0.7735226195788141	1.1241392641636747	0.584685800170887	1.4144498981843825	0.6088128560302482	0.5383253163604396	1.6345436509015934	0.053451501840446926
0.21668893660463057	1.7840919383005756	1.0957480793433594	-0.9339625230038819	-0.2083642999027547	1.153543225189581	-0.6687331325408034	-0.974291734742148	-0.6210711705647827	1.5525093289897978	-0.28093223323925276	1.7658416910540347	-0.21699009241860767	0.36761201778998376	-0.5608870811332853	0.4624524180005404	0.04247826719899993	-0.225835526515037	0.7691714589067586	-0.3848301658782955	0.5885943974159124	0.8809894004465815	0.2376656576841353	0.7017093938129187	0.6737466134245531	0.3085277406646581	-0.2709224132477308	0.7508944267171891	1.0910140267440576	0.5942452075927552	1.421542235010821	0.660288703545251	0.5255161224245147	1.623802693462792	0.06705389272791115
0.1605366044476229	1.8168342332624163	1.1006590350723215	-0.9190372337814106	-0.2204990037218922	1.1353155639888366	-0.7113653007054365	-0.9572275085866069	-0.625487008289294	1.4854806309765272	-0.34146401949889504	1.7052335835839572	-0.1743114334799685	0.31826670536169294	-0.586872925763906	0.45992266593041436	0.11608347547718019	-0.24968384647186678	0.794504969731073	-0.4349060127546737	0.6319720632267212	0.8596657076391356	0.31794571419519696	0.6829627215240329	0.6663420324080718	0.36461243766744084	-0.3898967410999931	0.7394240912082654	1.060072883271472	0.6474337378225185	1.4234541251499393	0.6785986205876995	0.5154003729591061	1.6304250806567189	0.05062660136001188
0.1142946131457856	1.832407388738768	1.100434222488003	-0.9100644178448578	-0.3048959583695624	1.1151621904965225	-0.7468798936414227	-0.9445032149822328	-0.6045938967185196	1.4101194901238907	-0.3781668043859143	1.6603253275859562	-0.11677282160826467	0.25489928410128126	-0.5792436961006339	0.45585204212459757	0.15924321080639156	-0.267319955616406	0.8323630098790098	-0.46787104015009395	0.6840199576821396	0.8263595343833556	0.4201462020223925	0.6542534134067572	0.6483275024434	0.4628708465070243	-0.49797849189499077	0.7465262879012944	1.0052484138157944	0.6903545532429213	1.4200162930742875	0.7201531506953476	0.5042234728140184	1.6486840094131707	0.08279202854129304
0.06364698157126872	1.7548799068674015	1.137992793197591	-0.912147507832381	-0.3763671176915272	1.0880354214651304	-0.8184000519906363	-0.9072807799012308	-0.5450463787531986	1.3656706036139323	-0.4101367726580391	1.613180739710814	-0.069961784581916	0.20648138859970716	-0.5738450333438808	0.46556919265785907	0.20911103475391407	-0.2744643963207761	0.8777933826346548	-0.47784919344526655	0.7351776355083288	0.7558632171471629	0.5088083716685589	0.5956464002734838	0.6261239006710286	0.5370334294768296	-0.6387602613506254	0.7876079404934733	0.9193450297708934	0.727509281750123	1.4253906371839586	0.8126309664978715	0.48569709800365	1.6778010454791192	0.12715092345739967
0.01743914009091633	1.729804501548605	1.1938011185893143	-0.9153810295201158	-0.3980784143641902	1.071686301472976	-0.8838777722944258	-0.8336066366544153	-0.47771966448707015	1.334815748418254	-0.4399110544973389	1.6342450163982516	-0.03798753644435365	0.22722448529592087	-0.5838258191396009	0.4530915846728042	0.23146339338814412	-0.27651870287635194	0.9358516353440975	-0.45482708956368806	0.8022685064693021	0.7041094802094355	0.5854513023210479	0.5312804109740271	0.590071660679807	0.6381460966043867	-0.8021304202872358	0.8823557953648022	0.8345511811963549	0.7365827632768754	1.4331883912993315	0.8850936084489923	0.49967477152604933	1.7196386450811203	0.15021463338105084
-0.03900957492044748	1.6859579776248683	1.2497435373931094	-0.9157095273897846	-0.36049281501528585	1.0422187146197914	-0.9348280096745938	-0.7540138543861314	-0.37503794024143955	1.2669964052919078	-0.4508304836339727	1.6546253783580478	-0.01380558539042687	0.2529949299094281	-0.5917715527051627	0.42987591730719704	0.2634876100329578	-0.2629860723486348	0.963153014379154	-0.32263390969019673	0.8654667509273877	0.6533940174007415	0.6699269560439937	0.45762179061457486	0.5294478307198851	0.7311003020150553	-0.9572192986676322	0.9895377922623358	0.7416760163184725	0.7340451094328314	1.4316759914049937	0.9977699170759436	0.5012361515748973	1.766125071580022	0.18561854227796926
-0.08366281627044599	1.602142481481917	1.2747990716813082	-0.9023081926200291	-0.2919146306855666	1.0390193830877654	-0.9750189216184644	-0.704101861270415	-0.22388782824349213	1.2047402775305895	-0.43990621818361025	1.6471310189981376	0.011123296827106178	0.26207261606495413	-0.5923321748384442	0.4147424449826446	0.29602710556685957	-0.21749874983692646	0.9618232477331432	-0.18356496812788098	0.9032586856410564	0.5912632357238438	0.7254767245082554	0.39654134723307505	0.4995614871884845	0.8031780593695543	-1.1006583724621857	1.1154094232432263	0.6634934381161933	0.708694179072202	1.4182225880306973	1.0883458548352174	0.5158456601497969	1.821800708454009	0.22491160180299996
-0.11072482664117951	1.5367773655422832	1.3086516798831538	-0.9012381624963102	-0.20178731514379775	1.0338316960659726	-1.0108701671037967	-0.6392862951147597	-0.07233547129253018	1.1659463324735104	-0.4101096893011585	1.6372340503743374	0.009681007277720779	0.26652864021182066	-0.6150392664692955	0.38795374678517236	0.3213791321699951	-0.17572080806106044	0.9415591003631644	-0.09114751388684483	0.9416878083203724	0.5172893241866767	0.7358943994299899	0.32654483943592844	0.4975172954815279	0.8334437863759238	-1.2509074399253017	1.2336632338578584	0.5790249486860448	0.6822685518421447	1.3935920754657674	1.1488122593354384	0.529157000042512	1.8779779968508563	0.26170990064018185
-0.14086690026896856	1.4731743838118274	1.3514483400851272	-0.8792632630469847	-0.06518571204657789	1.0059596239234985	-1.0480175499154445	-0.5947467367729737	0.06068627115903319	1.1328703553836617	-0.36007072094414205	1.6341994880661646	0.009846652047180599	0.2519337731973047	-0.6444979114989273	0.34702245837963674	0.35554627405260353	-0.11945507641639633	0.9414240709319026	-0.014021533827767768	0.9271654527425668	0.4615098915101547	0.7937958240902127	0.26010211609937506	0.4807631813815286	0.8174245969432767	-1.3873357893656908	1.347964006616505	0.47383563270371365	0.6507945876770793	1.3923449764889955	1.2334301052637824	0.5250644466084207	1.9310095329753048	0.29098554797510134
-0.14618456008607789	1.3733095491449894	1.3651642722982977	-0.8435341807664976	0.054827893871529546	0.9595983740962396	-1.0747861797418234	-0.5408688477474904	0.2054173532637437	1.109025511699429	-0.3249634359562169	1.656737645530254	0.00020385376593938797	0.19436528458603025	-0.695182309632757	0.30379553131958825	0.35552447848821905	-0.08345774263488277	0.9509433695137	0.030596996633059946	0.9049510437912212	0.39057571145844067	0.8292400170209853	0.2259884526139347	0.5152094777106941	0.7802518536751174	-1.5213845488225812	1.4534783351716127	0.4456184210229461	0.598397163915915	1.383457703524222	1.3240968016792354	0.5289487308543276	1.9588731497412368	0.2996649670001851
-0.17178627396193455	1.271815586073438	1.3442200288183057	-0.8049230465469426	0.0795612306051961	0.9170274151285781	-1.092837859605493	-0.5275097490222466	0.3455523210987005	1.0900500289856172	-0.27158794312091505	1.660714446363339	-0.02353929161902279	0.16402549419872411	-0.7960170781649512	0.2393098490027151	0.33533623013615754	-0.06474607257007055	0.9749561340755651	0.09295129684547107	0.8810921496959192	0.30066269441695165	0.8448917087062563	0.20340843204042153	0.5798557727835612	0.7226502947635731	-1.6070599224578181	1.5327752666441117	0.40609829823385446	0.5591752996396284	1.3893737293217316	1.4289780752852703	0.5215168429213289	1.9950818657523102	0.26495147359353277
-0.20941373781834427	1.2270912067113495	1.2916356113607885	-0.759270112539392	0.06919060222098299	0.8634695184607141	-1.0996214334861492	-0.5171882506929822	0.4871925676282574	1.0413085866589042	-0.2305919625369383	1.6460003822555602	-0.04059808052874128	0.1273347973165684	-0.8684675542027545	0.1723403104737478	0.3054616544492573	-0.09708790080083773	0.9636652419870215	0.13195897603034823	0.8345616311174509	0.23146456422446113	0.8164185905538053	0.21550412732942878	0.6006569808122514	0.6719364991068177	-1.693727734133633	1.5715722791374762	0.34146525630395197	0.5144105780794073	1.3969874347727143	1.49889270362204	0.518441358651626	1.9855922203273735	0.23444557225064253
-0.25172066712154273	1.2112020232771923	1.2403147218255735	-0.7136980395459142	0.13869644943424708	0.8355834836776781	-1.1089801742672998	-0.5041115672514882	0.5957660908093787	1.015255564025413	-0.18589862010737926	1.606828498151137	-0.07679517764392937	0.09389923467606154	-0.9178041360279335	0.09952365664666382	0.30559718989164797	-0.13549123549681802	0.9775539308554488	0.19704873851217605	0.7808011504065119	0.17122145647325868	0.7711589474522978	0.2536271085652608	0.603287917835521	0.5880875907930757	-1.7635469727785416	1.5925599300839584	0.32106152262916166	0.4853206136252732	1.4245916566943986	1.525323283330489	0.5068638916936792	1.9904015045110501	0.16695718704439216
-0.27519725953746593	1.2543818052899467	1.1695037099774013	-0.6476819131195259	0.15916576412322242	0.8289248136042413	-1.1052374783175125	-0.5267516074583841	0.6300060330832504	0.99922825906776	-0.11414648927090394	1.5718128558929974	-0.09825294967927392	0.05968123702743022	-0.9822246323388153	0.03451872057268331	0.30244690663608564	-0.17917537448237034	1.0012704534945405	0.2497494521947813	0.7386069425784587	0.1331964026508599	0.7319694204353585	0.3240176452372837	0.5802230318889572	0.49962346165811516	-1.811125746446849	1.6174410081490063	0.31248597353229407	0.47438162673925455	1.4288721731230618	1.5162378088557156	0.4996313288732998	1.9888205714716574	0.05586667414500651
-0.31082711548756026	1.269894153218861	1.0710175060912834	-0.5844224121728774	0.16072032139241876	0.8146448059959154	-1.1000196139159848	-0.5563936337288674	0.6187880494389572	0.9866375873524926	-0.040026886137961085	1.4804989319008797	-0.1053149237819931	0.00926347953217885	-1.0379299916438567	-0.009292631762342804	0.3194614888161732	-0.1943343075194262	1.025024089270628	0.33535930941192715	0.6666190278340414	0.08674434230347342	0.7282899640538225	0.40631738680352375	0.5467488494048435	0.4258308114656965	-1.8759600645159686	1.5734785963819777	0.2944345832661601	0.4843618796855985	1.394334425597055	1.484249128505515	0.46818012600718595	1.9831648377824131	-0.03340585367767864
-0.32706864526538104	1.3177608268280814	1.0011198293854786	-0.5475626540081165	0.12460941725264747	0.7927604424425725	-1.1169858019043484	-0.5845500851288608	0.6030011011033463	0.9532459149541491	0.010000861971204695	1.3813832184864414	-0.11697299391542124	-0.05467403292124327	-1.067627680571104	-0.021955004230936687	0.34830611724490823	-0.19844379950798513	1.0783269910339592	0.3436896641144482	0.584769051465485	0.01789333922390088	0.7205115822429506	0.47701103458553684	0.5272515198568483	0.3495063908525796	-1.9369204496909975	1.5414008081959076	0.28661143316546367	0.5174467102445293	1.3567983468193918	1.398480096479155	0.42857959257515404	1.9514734774959777	-0.11507247168567925
-0.3302787284849713	1.3477410888253538	0.9571495395262166	-0.5140641411783188	0.06026935350758948	0.7483501886073606	-1.1475026301738922	-0.6047339681710258	0.5397523777398799	0.9367442229286503	0.07324944746793798	1.3022017091722824	-0.13244133080386278	-0.11659933860459012	-1.1121791048857108	-0.02946669138674073	0.38799846522496473	-0.196282848117484	1.103375718094605	0.3586994116894301	0.5228649610600258	-0.027273527395109503	0.7083629523230061	0.4963193316474026	0.4729486030205627	0.2761806260799467	-1.9655177337383616	1.5103913980773638	0.22958172611383404	0.5570407426420909	1.2916276996345775	1.3031477745548812	0.3587634164302289	1.951315774545875	-0.2023265970869935
-0.3352652290240107	1.3172538117846624	0.9146580426655289	-0.46224968978597014	0.017822905742804946	0.6966925695831234	-1.1750120956995007	-0.6286018352532609	0.4936516052262778	0.9153450330959659	0.1513440168544902	1.2256566070047399	-0.1393669429855491	-0.1639281030224307	-1.123840289804154	-0.04802349127228603	0.4039470794662517	-0.22116016699465785	1.132675723067606	0.3523538954241977	0.4794039052687008	-0.0724807877405226	0.7440398619943813	0.5311603476306755	0.41181191419156693	0.21569180372556893	-1.9721238704809239	1.5168289707777876	0.21775467182139868	0.5788208414171028	1.2255766965975528	1.2324372776316133	0.3195053133198752	1.9524377451580086	-0.25774645330350454
-0.3432954498908187	1.2774659775412638	0.8614986332281159	-0.4422048876100423	-0.1199496107539673	0.6606097100528437	-1.2087543855413816	-0.649721565020008	0.447536105290673	0.9125870603563341	0.22661147068779997	1.1620895934374607	-0.14306619715100374	-0.19896185635534047	-1.0980186579379811	-0.0710809678111148	0.3968076584603332	-0.24205959421090806	1.1524501354539423	0.3281398216629242	0.4861852650929599	-0.0616791479713494	0.7853653053150713	0.5356849438893094	0.3389528507572682	0.17378969680896778	-1.9457559866179026	1.5279184152683984	0.21414720542361368	0.5736492475750945	1.1630144314038895	1.092990243268908	0.2701225166685469	1.945688508581247	-0.30878309559805367
-0.35791877941203365	1.2663077925865722	0.8595345234420406	-0.44670737589361736	-0.17088155818123735	0.6388480667889813	-1.2349762676167424	-0.6739574277750074	0.4068835233674991	0.9085359185990173	0.3138797534074782	1.0880361826540133	-0.16634169107601385	-0.1682429456977394	-1.0638066464020635	-0.08273439708464206	0.3991140199050105	-0.26560314261108	1.158239330428902	0.3229608577344482	0.5051066766640754	-0.024523703755521365	0.8179146108008186	0.5272452636526912	0.22015365731108916	0.16911396653717312	-1.9130183879424731	1.586472086399724	0.15447291149672743	0.5779324875727758	1.0767346273527778	0.9368703408025636	0.22276683085805077	1.9332169620630857	-0.3650038460896233
-0.36535090845118234	1.2922518037449553	0.8794305933050499	-0.47558808160727084	-0.07638745178568287	0.5971593504731358	-1.2596394433863647	-0.65527371861087	0.3573998393255994	0.8981691824615972	0.37487930793095925	1.0028670246430162	-0.1921464364017194	-0.1444221237359952	-1.012414653876674	-0.06804939900690381	0.3804266739474206	-0.2884098494439292	1.175444069491252	0.35445323685324037	0.5383826077129912	0.0582003692965372	0.8607729923876437	0.5269286082866314	0.04316693084616672	0.1329843236840596	-1.837727772689733	1.6316786378835038	0.131038719353876	0.555145537225235	0.9593871132898426	0.7587506601892029	0.1311902299505158	1.917961752993358	-0.3975249853640933
-0.3749153648758989	1.299096506831105	0.9081742139536837	-0.509614028778859	-0.04453323171862306	0.5935092898090212	-1.2495273612392181	-0.6571101730763218	0.26690364137786304	0.8990774395523475	0.4254499951282485	0.9295387663688702	-0.21820642327192247	-0.12189312507835585	-0.9778474390044025	-0.036344754469146805	0.30754853395006376	-0.3025704147511366	1.2289395493820616	0.35177464214951326	0.5757667616103068	0.11882083990060748	0.9101062909424289	0.5140340094642748	-0.14392590419069656	0.10295925926520977	-1.736200171864666	1.7119021757212942	0.15666116669381241	0.5146789189789682	0.8644334527034914	0.5711835214450778	0.02627835097087563	1.9562003776585193	-0.43537579936597703
-0.38419471728638294	1.264431494348192	0.9244287571730659	-0.5595002206481295	0.02953508560121984	0.563354514618986	-1.1989606976701024	-0.70701411156719	0.17879562092105314	0.9147203953198006	0.4654480507374477	0.8805251909742763	-0.23706588883117713	-0.08894961761391226	-0.9571961248930411	-0.02749134286524498	0.19660691336137823	-0.3252905521593214	1.2703413905927465	0.3262671826362651	0.6326747588077752	0.17985439850133872	0.9651656349444707	0.5087001153638971	-0.28345667131092783	0.08933225595250034	-1.5985701086410073	1.7968218105063716	0.1503698064776977	0.4429161343308653	0.7454800309448556	0.41941098113045355	-0.10436884689139206	1.9702317556245	-0.46658631245194726
-0.4112000201553845	1.2567200695999823	0.920415546933496	-0.5809568745072641	0.12608828831655816	0.5168773371381962	-1.1282003336109359	-0.7226843842098928	0.09000330089389905	0.9380666542565705	0.4641412304048185	0.8480324468026386	-0.2827353318263155	-0.06356145020960771	-0.9487244336161786	-0.024645948299584403	0.0799447813238003	-0.34147184165378724	1.2936568838036304	0.30307815905835106	0.6632593682323382	0.24324168400350077	0.9884789490149373	0.49189319330847175	-0.4342013674338567	0.09026808961425228	-1.4576113158227944	1.8538128178136284	0.14911828240753455	0.3941302487680326	0.6433951494045426	0.26130827602916396	-0.21202096210339522	1.9848006352097205	-0.48940873002902385
-0.4346634539244968	1.221027323920951	0.9141645168056899	-0.5922673088506365	0.17987073559674577	0.48612480998463986	-1.0756533226753924	-0.7298081964743134	-0.019586993707882007	0.9445853965981124	0.4616561389584688	0.8467433764131338	-0.33659872769172117	-0.045528534464864164	-0.9387885220457404	-0.02575988996781281	-0.04926426955906876	-0.3759537086184218	1.2897084856865	0.22063488855966168	0.707014131243003	0.31817070002277414	0.9628480928674457	0.4837834272786262	-0.5334111630237646	0.06659239186154178	-1.2809871350657354	1.8677890284240466	0.17010442239049736	0.35532412988639417	0.5700623625262311	0.11993538652247782	-0.3411088881631989	2.000548445838954	-0.5303288061200059
-0.4648656813662778	1.2127103930313616	0.9013888936758431	-0.5827178987512384	0.2801488333241945	0.4856093243898358	-1.0065999821298122	-0.7670850002730426	-0.18143574765614973	0.9673745461669503	0.4559095342597663	0.8435428138471895	-0.40385981341583344	-0.011050776261487979	-0.9388466017651096	-0.03799878544298607	-0.18809877893170307	-0.43397603866096013	1.2860459274977571	0.17187166115918512	0.751786641649189	0.3984610510590761	0.880901947705772	0.4899347509637601	-0.6322814431448383	0.04920967696875233	-1.1169454857434817	1.868676964106017	0.18894869949116097	0.29551896714535547	0.4935061818104409	0.010495536079012135	-0.4454772420593051	2.0315645252158814	-0.5762541967348087
-0.4954448100488519	1.2491914957162489	0.8642192848748902	-0.5512776662796466	0.33091281187574906	0.49043624696899873	-0.9530457147702525	-0.779782109518553	-0.3799576337697156	0.9545058825044526	0.42855192453649593	0.8279663045652118	-0.4464174074438122	0.03280247934414769	-0.944894228965133	-0.05266484165804317	-0.3159794603751439	-0.484983752069266	1.3291771770313436	0.08850435319170699	0.7863481834069928	0.4633712680842249	0.8123372418122063	0.48194166792155596	-0.6964178275627522	0.020376923769209722	-0.9635799473828841	1.845515744593485	0.23173062375804757	0.24325929947402672	0.4569786158479524	-0.08431010037648598	-0.5508762728919111	2.034599042258921	-0.6069519452712878
-0.5153823530749164	1.2872052055298486	0.8646194325368771	-0.5307316177039859	0.2820567525406444	0.5062110118547907	-0.9515835522119487	-0.7835335510417286	-0.5686914160273514	0.913431165459263	0.38528616519337106	0.8118949023134586	-0.46273407282175627	0.08373187458916379	-0.9563120904276919	-0.0643527165962567	-0.39990900771501536	-0.5210088444998532	1.3191369190612678	0.049516955940800036	0.8155843336481441	0.5327424543222535	0.7298621220481867	0.4391473194713658	-0.7625488707928941	0.005262625665633945	-0.8204033475218078	1.7816163449207352	0.22372730277665376	0.237593688510979	0.4358161525791927	-0.20413427249836888	-0.6790191295956342	2.0349426160919957	-0.6739150398226232
-0.508810548896298	1.2959383683638657	0.8788961693114452	-0.48932021143459536	0.31960308118399205	0.5322815259960979	-0.9415805194790028	-0.7849833835144533	-0.762383412442589	0.8504097157379571	0.31190772713934983	0.7839698622893337	-0.48868829179167045	0.11022227434798922	-1.0056199380759199	-0.07620176501650844	-0.4468598403134906	-0.5424157077773193	1.321514026538762	-0.0025365345583702402	0.8292867812769664	0.5627468625072751	0.6073631405898454	0.41507286097075946	-0.7997932179039378	-0.013505618123870872	-0.6950984219401259	1.71170939179428	0.2419779831804875	0.23335015997872904	0.44767362628069723	-0.32212202691462655	-0.7772468900799909	2.017450785713149	-0.7321987886009533
-0.5013004078796286	1.371835180230724	0.8743543215819791	-0.4383295316231087	0.2664092945723339	0.5614309155919337	-0.9879900493016998	-0.7548671412060162	-0.9350537160235828	0.7548418804683792	0.23382863395672943	0.7553830135222881	-0.4953827005880157	0.13391888332060628	-1.0424516506381312	-0.0907316500073753	-0.526668829365487	-0.5455481656286858	1.3125521618710152	-0.036778455454258244	0.8273310379485611	0.5819489007288388	0.499430699595348	0.4179038180642838	-0.8213659598047325	-0.05672999405703989	-0.5734199352209688	1.6294655779450309	0.2573101090028363	0.2479666684167948	0.48518552020209366	-0.4678440952475399	-0.8969674302542632	1.9898424453669534	-0.7724244349877672
-0.5017061328229596	1.440325033308723	0.900183320019671	-0.36022514303048203	0.12598078563200293	0.5894838303454921	-1.044168005548808	-0.754388394441585	-1.089063372599395	0.660517074373372	0.1602261294876579	0.7330153893542513	-0.4727842086363383	0.14776074824855084	-1.0777317176449794	-0.13005815978516194	-0.5666752288390828	-0.5508291410680688	1.272045604474699	-0.12345506796914277	0.7830826435225062	0.556784489556108	0.4056961071148007	0.4143434949973118	-0.824629133015752	-0.04808745673554195	-0.5117461810649544	1.6153065065686185	0.2770013691887261	0.2661469349788209	0.5667955849099355	-0.5902489210695514	-0.9326679889763956	1.9863835793520803	-0.8436869137824308
-0.49260692855333693	1.4843321405443535	0.9334906495143244	-0.2816525875438794	0.07782957152177403	0.5879734122684769	-1.1472857318894991	-0.7333411562984745	-1.1953844900705335	0.582928058785742	0.11467021599564602	0.7129640487734845	-0.46680307758077966	0.16221954898778654	-1.1123227757704661	-0.19650266090822394	-0.5486490314851935	-0.5343409845881788	1.2022455203250264	-0.22195789383095574	0.7247010174679769	0.5381358816370397	0.30626862077303174	0.45919387189773253	-0.8294344033058898	-0.0625086465870637	-0.4662270266753352	1.5799357423614921	0.24474234657755534	0.28384734265161315	0.6184091705429167	-0.7113295263001719	-0.956944216091526	1.9516289095235961	-0.8839001073159002
-0.48142677828093106	1.544117093451229	0.9742010453646612	-0.1591340464905393	-0.049470849829950245	0.5916357751510329	-1.2943866385869098	-0.6540524361182208	-1.267346400621657	0.47891135044626865	0.07932227603658079	0.6964645317381691	-0.45341163764345344	0.18015586661326705	-1.1594474373358714	-0.2611636242661578	-0.4875297511032281	-0.48548820873607007	1.1236081498205421	-0.3163935245505933	0.6430599925043825	0.547092947068721	0.2308253618324211	0.48068913559725013	-0.8287911058823614	-0.07327864118222781	-0.476592662887393	1.4982572054364707	0.21581834320120338	0.33444362729289057	0.6566817517518274	-0.8033403366435656	-0.9409007549900957	1.9026390657979697	-0.9427193287880569
-0.4645176038280228	1.6011554293914774	1.03798723278806	-0.058563573731854855	-0.1426695112102258	0.5641923183369469	-1.4307842452351354	-0.6023840313714844	-1.2959448324956029	0.35419988611934083	0.06400209158566403	0.654610944745435	-0.42753521489771823	0.1828892040993714	-1.1862698744715992	-0.2995813700317461	-0.37860388443409493	-0.44194526834458003	1.0236411766615614	-0.4058004947380569	0.5415229080439566	0.556469055982366	0.19940193386956623	0.5176803722882	-0.8104825495093513	-0.07477968812095218	-0.500398006573582	1.446483580880446	0.19229451548287427	0.35563012071332073	0.6800996790811638	-0.8929789604400213	-0.9111128867762754	1.8661711892527972	-0.9654575064748595
-0.4488230977961911	1.6363835540214304	1.09038685688891	0.009267790572941637	-0.2320243540705272	0.5259084900380067	-1.570833406533756	-0.58620329687901	-1.2903990563108838	0.24559844905015313	0.06433328234980472	0.5726291163916865	-0.4231353576572136	0.2037743553428127	-1.199067587793282	-0.35010634906239313	-0.2065619706357798	-0.40015432380874955	0.945118829863598	-0.4366135903319163	0.43125574176981696	0.5600270182628332	0.18229005187573494	0.5067893788989004	-0.7898945256122549	-0.04546904778333591	-0.5567759746241595	1.4268889264275102	0.1341936087581656	0.368005563123288	0.6882461223166614	-0.9871532649695786	-0.870494057563777	1.8575905561235733	-0.9746220740158407
-0.42899019734238353	1.6274174383296267	1.128694537571859	0.13881489961197452	-0.2948377197289809	0.4508335604741808	-1.7139518086154706	-0.5367886768476867	-1.2186109365060191	0.15245645929904245	0.06740792043968123	0.5115105571392153	-0.3874368119629298	0.21346647106888333	-1.197393057779042	-0.40651771835504646	0.05883638956906996	-0.3486224109090924	0.8641731990841345	-0.46149208040230316	0.33960320754686396	0.5719018416622801	0.20850337992515117	0.49499202049935187	-0.7678210943748732	0.004924322828323019	-0.5966802188936395	1.4177531432691428	0.0507565526335234	0.40054883566141075	0.7124686254611745	-1.0572904134127552	-0.839427833264535	1.822122169585387	-0.9950755193742669
-0.42295037845625655	1.6036262712838127	1.1935493766785634	0.2806671712987437	-0.26376182691038563	0.40222009898739897	-1.796276612937342	-0.5281364995182687	-1.1300636554588983	0.06861836481341962	0.09083602525839188	0.4966042348030082	-0.37962703258172575	0.22312268797770454	-1.1789934026828128	-0.4360769329591309	0.38067927843343563	-0.31605209305499055	0.7699362818163266	-0.4579571936107042	0.243669668256993	0.5708217910985176	0.23693311434834835	0.5022852650842162	-0.7798985802843937	0.06146559113999893	-0.6485219469956545	1.4057136653279045	0.0039214414783169975	0.42802077318463505	0.7576454937742121	-1.137689520747276	-0.8005863963030597	1.8259019876477798	-1.0356461830508104
-0.430697375115519	1.6142496067543575	1.2196073368512663	0.3985598650782905	-0.1367636667618816	0.332430708139899	-1.8144748592155113	-0.5251648463632359	-1.062902788925539	0.01518094070442666	0.10599574081979071	0.517496755857651	-0.4234544969993224	0.21435988272540635	-1.1755281832155933	-0.420142297412212	0.660025291859881	-0.26725580172874436	0.7344846577168449	-0.455949902390243	0.12436498049617901	0.5752609735925543	0.24844814024727127	0.5099368356773804	-0.7784397648213455	0.11494494373104214	-0.724831912008405	1.4289857714841152	-0.007571143906097237	0.41061259390417737	0.7987332254921841	-1.1965452706374813	-0.7650027110940765	1.8524524815873336	-1.0619334239408786
-0.4496596117720165	1.6458888014190314	1.2257122321070875	0.517254644984926	-0.08489317969792251	0.25018754759585454	-1.8577429655465398	-0.5265442008685371	-0.9584091617758783	-0.02207149961368646	0.15478512178084308	0.536689026299271	-0.4812288139479911	0.21552400073770434	-1.169340553323617	-0.34456371482352566	0.9360414009383966	-0.13739620644123737	0.6701854601357387	-0.41284074477211075	0.02455512530080269	0.5974699622369904	0.2859945957046817	0.5194323451630745	-0.7765922414518942	0.17489124385241306	-0.7871595714478199	1.432810681984269	-0.03932688019322187	0.39913572991144947	0.803548221704426	-1.2047781092008587	-0.70673497199326	1.8820392725834227	-1.0851821686148175
-0.4640122491302677	1.657509894534142	1.2013092030720516	0.6978269375977	0.054887513731322154	0.18582335960716762	-1.848476266472788	-0.579100124590765	-0.8779995876308666	-0.004773028644697877	0.22357883114634197	0.5539424920190589	-0.5675986627946823	0.19218026840789412	-1.1679961606615819	-0.24321303905324285	1.2136155265583914	0.08889164396030558	0.6564327217724557	-0.3923241233955156	-0.06144793891151272	0.6201669381684672	0.2883386213862049	0.5286834353150844	-0.7594196547972851	0.22033452884250568	-0.8444801009786138	1.3876144827290082	-0.0336718538366488	0.3640300435863606	0.8150945977638473	-1.203652071283008	-0.6122118092766838	1.9007337925022114	-1.1502834883390278
-0.472106383424442	1.6482012011102984	1.168716865932287	0.8628899958238782	0.23654277672885832	0.1496828758819196	-1.813836069757095	-0.6501036562862594	-0.8356424230686204	-0.009657639780645405	0.3107149374118154	0.5508513657070009	-0.6771481151642215	0.145446479380378	-1.143389311978431	-0.1104755216640186	1.4930818551633587	0.4080707859847624	0.6523163811839745	-0.33773272410671507	-0.126689746109493	0.6366452688481664	0.277027813581685	0.5571710016461957	-0.7505615390256029	0.2494471382509628	-0.8734817121175469	1.3009966612006278	-0.047697459608396435	0.3383905261677752	0.7866638188303127	-1.1783417416575117	-0.5278649346398486	1.9096048239034342	-1.200966601452326
-0.4733492489458273	1.641687941979897	1.1381209038020506	1.03162166312601	0.3575949474910586	0.12753405236895854	-1.7563350139661231	-0.7028780617075017	-0.7854455639148592	-0.012378415622075051	0.3840807526870048	0.559120201585549	-0.7600716349855278	0.1129134201955609	-1.0953286498829775	-0.0053736064145565865	1.7391950647001149	0.7534122951753114	0.6355243446261772	-0.24320323207002081	-0.18013037817627134	0.6366626226144712	0.2629633246984957	0.5432848698708215	-0.7444465590204532	0.3273434293642743	-0.9279443499098387	1.2267773456925204	-0.04125337026869394	0.3431559924874604	0.7687914008685309	-1.148719437498593	-0.4176184640067359	1.923361642594702	-1.2537762224044429
-0.48045491822362374	1.60928865297226	1.0952952441597508	1.1874106521944576	0.4629556231527256	0.1064699373433359	-1.6873027329633772	-0.7809354311140452	-0.7673940206282641	-0.0066489115517703295	0.4277250164514784	0.5571735684649641	-0.8430255740046025	0.06480910266017062	-1.0381415240954555	0.11848585743368704	1.9035118856461817	1.033235616337728	0.593216117590585	-0.1265462058932299	-0.2396045019135808	0.6208156272351859	0.20923606345594634	0.5201434237961424	-0.7382914702644838	0.35508494963126674	-0.9608752544499228	1.1352722269389628	0.007342211705456842	0.3106291907677273	0.7680119209197326	-1.1206893509555145	-0.3310301273694981	1.92119078185436	-1.3013820157000078
-0.4753954185248962	1.5446617920451717	1.039581028644066	1.2830884822766673	0.5522597651838163	0.10024442989068665	-1.6407636444329827	-0.8330241865950608	-0.7468478933309461	-0.010238946828194626	0.4564975134540138	0.5700000378219171	-0.9279946974643764	0.05676212393242044	-0.9787543996747663	0.20474439767882288	2.016593989392619	1.3323762285721983	0.5538989121970481	-0.03724016778879467	-0.2861190857636748	0.5819665103220768	0.14774102221417568	0.4751230950235734	-0.7629909417370637	0.3769721805550156	-0.9811242391625259	1.0378720328257327	0.009368740481541243	0.30275322198622007	0.7542479123412509	-1.1116765434610398	-0.29113923091283334	1.9125532413189226	-1.3549864217038372
-0.4735099724175865	1.5227719314121768	0.9887728938283532	1.4081570397300411	0.6111955520709828	0.10542544126081625	-1.5774899728627345	-0.8561842535187367	-0.7415541435892545	-0.016596408821403827	0.44930407714023674	0.6212946321413412	-0.9692977618188529	0.03835789424101825	-0.9263332956586978	0.28775759881425356	2.028777526727501	1.6191845949194785	0.5029534560540523	0.02359558619243717	-0.32052380544219766	0.5483440153484428	0.06219639898232201	0.4551236465099852	-0.8047532422712547	0.3800636633935427	-0.9716712489152697	0.9418094371313284	0.029725872092049455	0.2871444555843676	0.7569774340553176	-1.0735886862357213	-0.2582498973591739	1.864373865843595	-1.3827269838313208
-0.4712335265193294	1.5511870413961941	0.9703762734883362	1.4618561500191298	0.5781354772092787	0.11934766563895649	-1.540626768822682	-0.8839938526361923	-0.7465934780116819	-0.021848599592839493	0.45007928986780843	0.6726249810476483	-1.0112892353458258	0.025503703868228637	-0.8768026664342781	0.3370688973858559	1.9204822661774894	1.8983173548111634	0.41575889162211244	0.06758710097468505	-0.37183151323587177	0.4934027991029205	-0.0011584232189633449	0.4275720868713727	-0.842940510836921	0.34300643816739246	-0.9771047849882761	0.8380113005519425	0.08899781812524328	0.256609305450571	0.7438594609107411	-1.0449633009800736	-0.25174915157887423	1.8486079677789753	-1.3691841395584687
-0.45949100074632154	1.5529770100461007	0.9263165761238206	1.4954878997471148	0.5040244713071966	0.13178596322028346	-1.5462598213608472	-0.884230960655169	-0.7312521148162195	-0.03770468627141451	0.4022354275859693	0.714183242575828	-1.0312456276660042	0.017781452282966084	-0.846156749667642	0.3683071567318751	1.755042943139625	2.1688711147854893	0.32139549248867805	0.08018751605704186	-0.3665211723613348	0.4422638753957722	-0.03830961244859225	0.4160695365895874	-0.8601514170313239	0.3201531188566042	-0.9642272797458492	0.7249944537688606	0.10016394781964491	0.21484277832698714	0.7023924350572819	-0.9810704081373494	-0.2762286966975012	1.789621187273316	-1.380040097591986
-0.41618401428550716	1.5266751764466024	0.9076332227022084	1.568845287376114	0.3788567120019478	0.16747273660099815	-1.5988611569128228	-0.8819947954316124	-0.6961768422440964	-0.07938684385814081	0.36025341935898736	0.7218822468397328	-1.011691983776056	0.02710455127853733	-0.8402662433926501	0.39976130827236583	1.601458087150838	2.429004117849439	0.20862084575391876	0.0810338991486716	-0.33177499421764606	0.39799167802975066	-0.05177537169118858	0.4158130779171736	-0.8853555256947792	0.29074483826919495	-0.9285490872473693	0.5758779585172054	0.11281662223926192	0.16873347708491354	0.6427831368743411	-0.9019895158586598	-0.2834301213576591	1.7059464377569342	-1.344993373155035
-0.35549884160331624	1.4943683834266166	0.8873191370605188	1.5795557881275788	0.2852445107939429	0.22621715044779694	-1.631570978906486	-0.8686180772145121	-0.700726457037892	-0.1446978442606272	0.2746413129304438	0.6976507818332626	-0.9756224200216288	0.03481940739930238	-0.79554363674727	0.3966765621279036	1.404125198750464	2.6228220274481875	0.12105282884583106	0.08779175271371009	-0.2930678978780362	0.35683528700057365	-0.05228384015784212	0.42986236348980994	-0.9444758244035343	0.2557690006213858	-0.9113250657705775	0.41618156373191956	0.11205606944231006	0.10046382902912136	0.5873276123156338	-0.8399650952676229	-0.3310896501923905	1.6281167529091785	-1.3245684961072233
-0.2834207871919454	1.4312822658493756	0.880569941162421	1.5124373331156007	0.12989587734369656	0.30735688501877634	-1.6830237940226547	-0.8274091062475692	-0.6776403570813443	-0.24163841952225923	0.14457131516990826	0.6881143090172858	-0.9179151913898791	0.06565469390795882	-0.7663478788684686	0.4230625518207608	1.2640511505999676	2.763813391468945	0.0399269746099085	0.0935178388677166	-0.23296358475013274	0.30603145514734886	-0.025516944093001294	0.44504720779438267	-1.03191536407282	0.2378692049691274	-0.8901708390725178	0.2835856103417478	0.10890746521259323	0.05670612866880663	0.541010627159172	-0.7579287288005486	-0.39612563959644165	1.5816527171063601	-1.2898990198745413
-0.22214065569324032	1.3842347812418943	0.8674807983910217	1.445853181037233	0.010824493998784374	0.4023592951927428	-1.7353480039990914	-0.770874197850196	-0.5995802427156438	-0.3324898456660656	-0.010642194034707597	0.6763120786703174	-0.8473661225506065	0.09585499761765426	-0.7584074641824691	0.44072427487889876	1.0765280977326104	2.8163008753943637	0.004641800842086696	0.07544706986974577	-0.14575911613340425	0.2823235899618671	0.0033824854606893883	0.4546347248126935	-1.1008446826416904	0.21487217571322023	-0.9135592536618307	0.16917267153815874	0.13408853888130784	0.031507698975121026	0.5219214567060849	-0.6944855004330206	-0.49859297495132227	1.5228733050501784	-1.2678054604785278
-0.18920362282262848	1.3511546189918289	0.83610169968258	1.3635598243655933	-0.08767754944974804	0.4739994529151742	-1.7650684714089633	-0.7067749898920019	-0.5366685897892496	-0.41578169160274736	-0.17758197459531436	0.6503559806494997	-0.7751474505878166	0.09990401443018156	-0.742407724227131	0.4848670722774354	0.9283481753991504	2.8668317006698785	0.025796528409138403	0.07672527828458675	-0.08346555132046868	0.3013872641344534	0.04666180081929227	0.48023207144325963	-1.1506572810348497	0.13742695504965846	-0.9269265430797258	0.0354175103919591	0.16012503060157407	-0.012298345187883577	0.507310824271408	-0.6045398436309644	-0.6187562468661232	1.4489790739009976	-1.2358162777981159
-0.1782628346017321	1.3383447811465412	0.8177728488038805	1.248083772256618	-0.17588001914768586	0.5434543064421812	-1.7938340061045686	-0.6366861615308623	-0.45843169858199406	-0.46599477490274144	-0.36495519516857283	0.5836260940572726	-0.7071990046290622	0.0904855822479209	-0.7218687790886128	0.5194693764089332	0.7999460488145136	2.9255268344964085	0.07218193197170261	0.051300980903044115	-0.0074723552493073	0.3026446203709186	0.09321000763844346	0.5296501942150442	-1.241876894807519	0.08731481586170034	-0.9390232697825706	-0.0292293872703804	0.15691749407380146	-0.02041889968552977	0.5034407671417038	-0.541069590353408	-0.7290517118674631	1.4134817886875584	-1.1805629675072797
-0.17587015398998007	1.3340595619408921	0.7994706327957579	1.2143455708413569	-0.28953348667918244	0.6335546788044477	-1.8046579108040468	-0.5737553775897498	-0.3727540551148404	-0.4937270039543232	-0.5508709872797456	0.48629552674900206	-0.6410084911022893	0.06493687163514401	-0.7034334202491089	0.5552031878461787	0.6869351317013321	2.9896802595921725	0.15928874876504606	0.03843659676018043	0.07829354091278432	0.30610212138234894	0.1434872928975554	0.5983552234649697	-1.280561013512023	0.04194441725525642	-0.9978097455403345	-0.1185336238011508	0.1859379957142334	-0.04061051157206138	0.5298469492122079	-0.4319827903317849	-0.8224249858974929	1.3635794538328248	-1.1342097847540429
-0.19603139401182704	1.326383251410217	0.7956567156330189	1.1818150929925275	-0.3633210265920955	0.6983726903482675	-1.8247235032437445	-0.5332038653760641	-0.25583588265536966	-0.5062375982321596	-0.6712961663868436	0.40405106920136136	-0.5864879356712912	0.023977656445574987	-0.6919514265490566	0.5945857475214635	0.5950367902365151	3.0185120642372003	0.26514537535717053	0.02310878876501138	0.15330323072567476	0.29969075662616884	0.23488690611086355	0.6550745720728968	-1.349197307123665	-0.013755219607496089	-1.0851542527920561	-0.19295655133965295	0.19109620255427623	-0.05197937946755019	0.5377967435285986	-0.32794514433380384	-0.9093836967039286	1.3426268837406874	-1.0977866537621004
-0.2414447665259256	1.2926761719105193	0.8138765286160892	1.1213664357544295	-0.3810233957250685	0.7643157133527236	-1.8172931362779412	-0.4672240535399677	-0.1478875224133389	-0.490767458916112	-0.7804822360198418	0.319924485251477	-0.5325923286726162	-0.019464021017803305	-0.6755264819113876	0.6494874728784609	0.5209263766494244	3.1005992141217935	0.41193692010617583	-0.0034581257902310423	0.24453510929526226	0.3117475175122794	0.2945233660718062	0.6999774965353749	-1.401838358398611	-0.03999500532837179	-1.1835447234810055	-0.2789432379836296	0.1887855841123729	-0.03850246733368257	0.5370403527617441	-0.2229999117740345	-0.9497208514223452	1.3119416370475983	-1.101379668212465
-0.29306786112056693	1.2624432588358672	0.8672136207474013	1.0996644422275985	-0.39577946215422044	0.814439555179654	-1.7759799157758054	-0.3848974812567071	-0.04673151369851791	-0.4924409029100335	-0.851795229569752	0.21199081478621448	-0.4746018868202597	-0.0911209876193265	-0.6624264483662506	0.6944664646853009	0.4047362986841715	3.1169884275082524	0.5590862713563008	-0.02012596798550679	0.26596334851155373	0.346941587377118	0.3105333641164809	0.7367097577093915	-1.4736826421864615	-0.10375271322864868	-1.2875219811525067	-0.3496761850479433	0.18319009174811995	-0.005739188086472868	0.5172131410089781	-0.14406165096493923	-0.9632346660200037	1.2833115252349523	-1.079030459062491
-0.3859795624058135	1.2907817170523406	0.8666870756786608	1.0471947869024731	-0.39184681139170596	0.8498644724445308	-1.7276965368448618	-0.2953453063875032	0.03271832941818872	-0.4973564420569524	-0.8934571705541691	0.13492250300583133	-0.4369173958279598	-0.18946043062704812	-0.6509804640922073	0.6860514233332979	0.2873504562258293	3.1041896596160137	0.6895587202840161	-0.06372778432390949	0.26394424372683767	0.3674641949097569	0.29494040088785234	0.7610230932963711	-1.5035335709295725	-0.16939446538550113	-1.3570094214830966	-0.3903845489177338	0.18050821107508613	0.0331174684452771	0.5253151770565974	-0.11622073879206014	-0.9665652736566083	1.2549633425774593	-1.100157091022321
-0.50760574946033	1.327089389760383	0.8848374684630415	1.0288579439300338	-0.37327402299690576	0.8488259538816461	-1.6725980697530118	-0.217681455746213	0.13532856654242065	-0.47115620749351106	-0.911654768221106	0.09703679428283987	-0.39713419871832795	-0.3002301600911391	-0.6848690632960572	0.6643801308219749	0.20224843573127846	3.0013239975437958	0.8137379626079408	-0.14824713095062386	0.2585015546099888	0.3670541985867704	0.29219145575004435	0.7464429870519171	-1.5025513520262956	-0.20240305828219216	-1.4407439469227925	-0.30085516896944753	0.17052154834519062	0.09959345964481994	0.499812126091088	-0.09112886052262673	-0.9370377497860287	1.2268741050412042	-1.111894271560179
-0.621894518402624	1.374301311679243	0.9141576693686104	0.9946407328939104	-0.3387776493992221	0.8133755642319604	-1.597189899606188	-0.14953087217204808	0.24848708377441167	-0.4650553196873881	-0.8917557553844156	0.05578630427956175	-0.34941500003904913	-0.451682442472233	-0.7114518451687026	0.5673882153662915	0.10688624793336872	2.82578720059347	0.8963534450730242	-0.2490253876048419	0.24889921317656283	0.37786093935857246	0.3158055753014627	0.7114828023727053	-1.4309650913022354	-0.23844743781858502	-1.5398005673367048	-0.20499922778405177	0.12133529154654535	0.13344152859044067	0.4601585643518775	-0.0843628740202362	-0.9310115127690197	1.1745773085226983	-1.1264128335186347
-0.7117257804694775	1.4183191244689999	0.9400066283441522	0.9793837527105899	-0.3343730061424481	0.7655505013576708	-1.5433555053110648	-0.05607645407277144	0.3596668769025366	-0.4376880028991697	-0.8352216660529077	0.04907038042368927	-0.3208699045695109	-0.5743003737078475	-0.7434397091355056	0.4318561101412617	0.08617191448802874	2.6629039254795748	0.9273525550381729	-0.3721797096206248	0.2626788886517391	0.3618138997458295	0.3855797874821885	0.6648283409424443	-1.303843821015326	-0.2576433734064807	-1.6365548738706743	-0.12920968126147306	0.07361851834789587	0.1457602645679888	0.4131133004770656	-0.09282392293496379	-0.9181369184748298	1.138159543979234	-1.1522136806074714
-0.7859399218797908	1.453208525366399	0.9511833249477812	0.9724692171322425	-0.30452748661726814	0.7376410697174764	-1.5044688843882414	0.03617018410558613	0.489984853395665	-0.4156633593220532	-0.7443071896868965	0.03701922886977217	-0.331249756516232	-0.6691893189534374	-0.7821266102074694	0.28377509345443136	0.04863427478197486	2.5067616400831834	0.9326795612790881	-0.5314723443706779	0.3065647187737303	0.3487736603741557	0.4201488775848583	0.6304829617014266	-1.1663917549191747	-0.24024759397322626	-1.7084999364477145	0.027431659330455615	0.012045850899952965	0.15332197036077705	0.34141188033378367	-0.13633552946459507	-0.9381018839537727	1.1097680164316936	-1.1993067093535443
-0.8209045142432683	1.4521409675089312	0.9673169181937391	0.9906197581660093	-0.2429181435855498	0.6988837984665704	-1.4807336290926714	0.1432249580877089	0.6030414074176603	-0.437275122956491	-0.6135148884709813	0.05539881858365505	-0.32736300470935725	-0.7288301451104673	-0.8209783965458961	0.11739147317612086	0.04152171665652994	2.369354708184908	0.9089458698228157	-0.7162140924098631	0.351943119433222	0.33459629772839106	0.43280076852897087	0.6026669517603815	-0.9771743585545579	-0.20212320207327772	-1.7391426284059548	0.17123665002449212	-0.042513147672239765	0.1207478030228994	0.26482744599359387	-0.16598260645770604	-0.9689797076898372	1.079808203309075	-1.2272025658874448
-0.876049551986914	1.4333826955689426	0.9895782270243292	1.0010456373366914	-0.17672652071301131	0.6563120847615814	-1.4727825261627239	0.27558711163670463	0.6833341655146719	-0.4697878005743191	-0.46362209817811967	0.09896695802416533	-0.307069990749501	-0.7898093449120234	-0.8631160888600565	-0.010015398693702837	0.011457330298281955	2.2285312560057373	0.859899790836615	-0.888707760394561	0.405617362029471	0.33528436860687927	0.4579930444681878	0.5512723120676808	-0.8142297513874828	-0.1121951567988106	-1.7221710508413604	0.31556423712864556	-0.09323760492987365	0.08223002241239605	0.16747499729644377	-0.23479103015781916	-0.9795281587538887	1.0647011975384757	-1.2603930826552374
-0.8998518835716259	1.4195065845326822	0.9885501299429574	1.0085896023995793	-0.13996400745154464	0.6250353925339531	-1.4830987007914946	0.38175894771121904	0.7617523127064267	-0.5324017951350748	-0.3573679953800022	0.09592942647694341	-0.2862407073117367	-0.8247411024637341	-0.886503385709544	-0.12785175056568482	0.008749063530516275	2.1394029103838337	0.7797546960714122	-1.0257177445254142	0.4468760795415639	0.3126408366826427	0.46234697136722	0.48248632864354135	-0.6255751959003665	0.020557764513544928	-1.658403562308306	0.4630881820547594	-0.17828720168337972	0.032321294076052554	0.07473816901756888	-0.26816304058317886	-0.98887723483901	1.0387598429543075	-1.3138297413993039
-0.9039852557767356	1.3956653154935574	0.9461305784629946	1.0314653165175502	-0.12124859827054806	0.5982727842631653	-1.4729310934839064	0.4157428295745529	0.8024443110875146	-0.607671378720881	-0.2688044027543692	0.09489910052690823	-0.2773199279200667	-0.8329249029340067	-0.9163572173770745	-0.22126611116206213	-0.003709574121217768	2.037254227249523	0.674350071136186	-1.1579348037401245	0.47091909651157027	0.29974116747885066	0.46923531923275136	0.4099746576834871	-0.4704607411983326	0.13222520512228544	-1.599602236908648	0.6132851316736756	-0.2814417226226279	-0.041587729241677994	0.015980737554014524	-0.2871052504372591	-1.0289678908348208	1.0282590124589752	-1.3899679517909236
-0.9076457406785903	1.3714163789533056	0.9083008701246748	0.9865865669928573	-0.0789742626850493	0.5636655494190946	-1.4997092276170274	0.42631150420385433	0.8247034477848312	-0.6046537592515884	-0.1881410736939614	0.1418541519760837	-0.28933551103876676	-0.8339263720847461	-0.9204136883874741	-0.30239445933818127	0.01430905095297812	1.968284553959246	0.5905224615814403	-1.254972011155267	0.47164012973568725	0.26509500226188315	0.5071283283833602	0.33713766510923604	-0.3081232343394076	0.22723810706732994	-1.5314935728019106	0.7477126025815359	-0.3254729778684339	-0.10689538360496664	-0.027566961528114053	-0.3006972787976592	-1.0572409314437314	0.9961095329095692	-1.4533156167558738
-0.905411841071688	1.3227262341206951	0.9075215436267838	0.9594998731414183	-0.01870242547758097	0.5105504194045125	-1.4858669551868602	0.43260271996596894	0.8443702894611324	-0.5519908859850414	-0.15895392034132416	0.1862391290789994	-0.2902445905123189	-0.7981395139504806	-0.9104600472184915	-0.3431999607639295	0.03983550312318999	1.9609783072984368	0.5352835116397807	-1.3252374378747847	0.5007195796579411	0.2657831922500776	0.5471239836787903	0.2951068857710993	-0.19352383347954827	0.24649455210580135	-1.4939652061054558	0.8688938237097815	-0.37453612914522455	-0.1704769267338706	-0.0413252393605577	-0.27693187319545365	-1.0684456859955822	0.9877684521229657	-1.5370112440862118
-0.8976351372007445	1.2897248647489987	0.8841957768781048	0.9647390236406961	0.03569873188490998	0.4642923912278736	-1.479228947267363	0.45463420507437585	0.8394590585269256	-0.5207634427969305	-0.12056471285711097	0.23105652636209767	-0.2963074513090092	-0.7460215186242352	-0.9150819701493624	-0.3828290899436555	0.06933087262100215	2.0482600852299364	0.48150090231714715	-1.3603580565032765	0.4912085055724134	0.2909062775334886	0.5897752881695058	0.29532530636037285	-0.07619698685753945	0.22918128555969647	-1.4277042607953807	0.9063478276332452	-0.3863442328799834	-0.24111613921073757	-0.041153070760457135	-0.2823278468977926	-1.086867261794816	0.9981443693904936	-1.5921612689463647
-0.9376774633878154	1.2455884344195234	0.8382319494930142	1.0099010945378208	0.0994257169063901	0.40521479858777143	-1.490353488195901	0.4828008254382408	0.7918170248703996	-0.47896643064253286	-0.11845366191453835	0.2520629028880784	-0.31485005022483836	-0.6585388229288051	-0.9216920535790681	-0.39751144066462785	0.08227182108124291	2.1844000459598703	0.43746771267526363	-1.3921237827511255	0.4578763360495889	0.3229662085241153	0.6336244509043181	0.29672991317668773	-0.002628034028195467	0.2111343419253553	-1.3404589673879126	0.9414787041034135	-0.38251640017530786	-0.29305055769350796	-0.049046234718573896	-0.24543509124928656	-1.0828884578360507	1.055842726162308	-1.6365659464115336
-0.9962187165432004	1.1830645725449922	0.7789333406925996	1.045288493090094	0.13767129196709518	0.316086735456319	-1.4861395787223635	0.5099191726238884	0.6721644849478952	-0.44338117105847663	-0.15615804737476927	0.2711219534710289	-0.3253031529983707	-0.5691528222730471	-0.9073922153048526	-0.3809959880548826	0.05967842914676145	2.3418065271222632	0.4191737607627052	-1.3609634133092487	0.38780874136182564	0.3494407902127147	0.573951247296155	0.3194721871917429	-0.014015963803200453	0.1957401876128647	-1.2311674853056225	0.953447599661273	-0.4068912035295906	-0.3285881718650928	-0.07594021345992322	-0.2137709049993326	-1.071100294012265	1.07348297219277	-1.628193966359909
-1.057680249387225	1.1159146266214324	0.7374754284996845	1.0779896979436352	0.13164277876207114	0.2226068568934772	-1.4887237497029304	0.523688463187822	0.5158113407833641	-0.3927367500508868	-0.2387100536725045	0.28547228579529327	-0.3199136228925236	-0.47515595493250046	-0.9208783261424294	-0.36092447972508557	0.04289602772676897	2.3420572384670026	0.4213090249409609	-1.2799522830410839	0.299013023358128	0.35473465217060196	0.5391513864433112	0.3357576761459376	-0.017130060241260486	0.1612179645621589	-1.1387863976581238	0.9029395369919412	-0.40749149196637113	-0.35554586363704344	-0.09069734616926557	-0.13114674673913984	-1.0414139489141303	1.125370677890218	-1.5948613405598302
-1.1243521050865168	1.0839898077726704	0.6732187809251379	1.1031237820802582	0.09715333392119997	0.1013850983771857	-1.4702678866893772	0.5292331662506997	0.36657107561517255	-0.32264676419766547	-0.32586236158896875	0.3204123114323155	-0.352979203455788	-0.3761781395379227	-0.9597440516135045	-0.3233453255018101	0.06253462491313647	2.298534766667772	0.41747678038098207	-1.1685734534109946	0.21345750796201607	0.3569074809470215	0.5179559237475336	0.3588071977179229	-0.05529313461734096	0.14143274943853892	-1.070095338411906	0.8841603214164385	-0.4229816272012267	-0.35295107363788925	-0.10586628007083894	-0.04844001236497182	-0.9904011583771105	1.1771585154620368	-1.606364114446492
-1.1620441089725222	1.0664142854525487	0.6172904603107943	1.0654172345118795	0.05140944893789924	-0.055034590152683624	-1.4417814784759933	0.4869437680431453	0.2374508816673893	-0.23899746788673043	-0.43726486544068743	0.3584174330523987	-0.38846040048555364	-0.2896143303063402	-1.0151374311207122	-0.31635257532110317	0.10293755713372585	2.2045790712419935	0.3983261792208905	-1.0449566164667141	0.13332155779785596	0.3544038984993202	0.4631799201367259	0.4077930874718466	-0.08090420548592887	0.06259374858954661	-1.0217284265130775	0.8536773849179402	-0.4312859077810888	-0.3402254581233094	-0.1152147211271219	0.06412549413086328	-0.960425983524441	1.2263499066807246	-1.6404190057405699
-1.1984434637900414	1.0483107652029207	0.5647386560700135	0.9845192357143262	-0.014686816570247702	-0.2050073124295299	-1.4228654069254445	0.4845038711523272	0.08951822762954909	-0.17247622335186963	-0.5611270192622154	0.4194174800769569	-0.4340909453686021	-0.20933224916211884	-1.0832294827439413	-0.3186250483528017	0.175696096260973	2.0440137196492953	0.4202993177760283	-0.9434024300811027	0.09651450576417758	0.36942606641430287	0.422745719507401	0.5072690059153302	-0.08555687853120969	-0.036025654131315844	-0.9996925348925692	0.8477540613145109	-0.37059626884113395	-0.29881709694638303	-0.10307982022481206	0.13945577931277675	-0.9329821481612756	1.2827884573391848	-1.670238461855849
-1.2142500470295778	1.03061748178741	0.4930085582673843	0.8914988844821012	-0.07173220144023323	-0.3419668537025573	-1.4279136944856228	0.5773819919188046	-0.03494491181566893	-0.09640277033970919	-0.6664039448714512	0.47166767449701397	-0.4833329395775686	-0.14044930075075066	-1.1517733334473181	-0.3381483286316031	0.2649496039871434	1.902528796579023	0.45075542398462876	-0.8497885898328528	0.0610418945880853	0.3657415630178552	0.3887351265650861	0.6197906376397035	-0.10225738873811394	-0.14639145394527564	-0.966642312177267	0.8604107879557044	-0.3008777294809086	-0.24638640529844782	-0.10013738067458251	0.19352744450520323	-0.8912072205183366	1.336920254156775	-1.664345332140623
-1.2277922057346227	1.0271073447005004	0.42938722150861325	0.8114758523949448	-0.16274880664325508	-0.4600463765656618	-1.4154510472131017	0.6974787137727625	-0.14802697306368734	-0.04468810847211756	-0.7871105007112839	0.5104416805688594	-0.5224067487576223	-0.05618943549718462	-1.2016891229159772	-0.3867664851449013	0.36752962187595434	1.8467718886967455	0.48223914776262927	-0.780297846157044	0.04092654993553124	0.37190916717124506	0.32166808698928934	0.7164278149344502	-0.13456822186667428	-0.2152340185161287	-0.981716587469875	0.8367222834954966	-0.2606065572902577	-0.2193191907828577	-0.08041284222355621	0.25499890540938147	-0.8408902918376203	1.402131517014853	-1.6334124444321632
-1.242872422271173	1.0139639217886394	0.3722890188569612	0.7231877082362732	-0.2810854860065855	-0.5534133086874167	-1.4041449240031185	0.8085641730532769	-0.2548352421215017	-0.02734799498471807	-0.8737801445176252	0.5336538552970933	-0.5789183193529315	-0.01798980707052233	-1.243378134113873	-0.4778578527350046	0.44026752542683767	1.7385668150888693	0.4883515168607054	-0.6986745364139864	0.01175551502959749	0.332558997154209	0.2296075624175967	0.7882731915257616	-0.1457163828766177	-0.2483794452840086	-1.0259612257529391	0.827893868689524	-0.21312757703892501	-0.1749875279183177	-0.07946135371697441	0.2794692107481619	-0.8315889962818985	1.431010206150829	-1.567559558382555
-1.2520780298653162	0.9907243048914094	0.33926860536344866	0.5991721357724022	-0.39700098337953643	-0.6032729660338534	-1.3814176254489037	0.9183867456901428	-0.33492106381446335	-0.008157771932722218	-0.9477781627234286	0.5508290721653468	-0.6343950340848338	0.015078190712966713	-1.2216930009977363	-0.547970419292922	0.49385396570794515	1.577353869616771	0.49102692946647125	-0.6379968202546419	0.009816348583238665	0.23888863854167658	0.06731349520054715	0.8598688037321424	-0.1512115062958144	-0.2214981218655474	-1.1356333406297758	0.8009461675221144	-0.20286498406730247	-0.12153893630130883	-0.04393355979697002	0.2982432656065096	-0.8296561432202836	1.4559639967559799	-1.5173540488210686
-1.2394798160882732	0.9552512371830482	0.31832877872129106	0.4412822764820869	-0.5174251948666158	-0.6414847886180465	-1.3318406603476647	1.0306954004367077	-0.458508739840644	0.037245684901300646	-0.9955072592804859	0.5868268397262905	-0.6970053478925922	0.05376345464164889	-1.181293970935309	-0.6210371157163099	0.5625806306840824	1.3925865470497032	0.4901556119945399	-0.5665101357984845	0.005714611857497739	0.1369334230703132	-0.132377555879394	0.9255962242883322	-0.17433651552787707	-0.1997889812565626	-1.2756026783617913	0.8229388412096388	-0.20646549442952528	-0.05816298155437353	0.00033168285733151115	0.2757592911548179	-0.827504486127191	1.4717921890473054	-1.4657589473304609
-1.2197802252587029	0.9295167979522405	0.32583115700646265	0.2760928729214206	-0.6522939112349124	-0.6445263800485876	-1.2727538860107392	1.1269999535795852	-0.5444802150849763	0.11020404681424945	-1.0146721196931614	0.6254963780709255	-0.7686597787013649	0.08099519835898324	-1.1323998342986314	-0.7132915437017793	0.6198857483507766	1.1648453572126678	0.47736620638410887	-0.5215617727123698	0.0250469843085324	0.031492524195329274	-0.2811601721380958	0.9592387920818559	-0.17258207459440827	-0.19602776881733944	-1.4289995507693853	0.9045270992128002	-0.19153399576773883	-0.0013081817219621206	0.07768191968370192	0.23363571403192385	-0.8441646667934144	1.4928556820857324	-1.453224051657751
-1.1812241995590154	0.9006246484763585	0.3480322362302194	0.10309992206519134	-0.7584408705899472	-0.6426942551856503	-1.218404258244849	1.2279214327880277	-0.6237461147314163	0.16491550689192788	-0.9982407437999411	0.6527925233669893	-0.8324461310371184	0.07694772226822608	-1.0839584749268483	-0.7868439725404521	0.6701403367251205	1.0338986368284702	0.46266172237742326	-0.5116831683591626	0.04655886761396562	-0.08858171154854944	-0.46569352015666576	1.0078138394016434	-0.20832573001186536	-0.1553102031565055	-1.5803180855339034	1.0546680360202898	-0.20177085084544982	0.06975760403050621	0.17875073564257962	0.1208877893933972	-0.8395088346460385	1.4712019115893182	-1.4298771491986233
-1.1579718367507694	0.8623102838806778	0.396036125166327	-0.06055771660389932	-0.8553919420521707	-0.6128492996686267	-1.1644027882417298	1.309904072590258	-0.6690768329899495	0.2031057479793939	-0.9704793357345215	0.6632356340265527	-0.8739918933875872	0.04792185940669032	-1.0220363235970515	-0.8606403685668964	0.6633031231245324	1.005145006016027	0.4448965774026277	-0.49778973346798167	0.0643258250549313	-0.24256841743480412	-0.6175846294405221	1.026110728222848	-0.20372883399048133	-0.13234961709242254	-1.7014733855015323	1.1708546462417455	-0.1917195818968172	0.13433847858485423	0.28026342281179784	-0.0044875244559042906	-0.8431769853058866	1.435401718044116	-1.390477786257276
-1.1440196295470135	0.8443413110353086	0.4331134265179938	-0.1911987465208086	-0.9030306327658744	-0.5556987023735511	-1.1201322276627237	1.3687301190257783	-0.710683890413707	0.22349386871979102	-0.9335521458904905	0.6958529229301047	-0.9191806824639566	0.001759370011626188	-0.9377789131134616	-0.9242415634834252	0.6507173141545557	1.046645597210357	0.41795529054423436	-0.5046719456801486	0.06900830586793845	-0.3717661459418259	-0.7396323364161131	1.028188448240272	-0.2330487147597135	-0.1115116750502559	-1.832447292136249	1.2856163779142586	-0.19493757778283266	0.18264060382876182	0.3767997788024306	-0.13756869112302844	-0.8544911131246616	1.4184241991437676	-1.3412970732739873
-1.1212227752291992	0.827237689541071	0.46909727051124445	-0.3136124439184028	-0.9197056858216863	-0.5131239697192512	-1.0477414247932475	1.3951548764247559	-0.7247770657752193	0.24260879759660553	-0.8652962829747592	0.7345147392737192	-0.9556751709430792	-0.07075644626209285	-0.8578997352855774	-0.9525573711649707	0.5638585101186206	1.1846237994236755	0.38073401947414487	-0.5743990017976324	0.03565707819822133	-0.4884787432729201	-0.8793316343221769	1.0061093388848268	-0.2576869474063162	-0.07797843771277342	-1.9074723072151136	1.3613236214896853	-0.19951714593299483	0.21236236806872671	0.47282122941593147	-0.24864767742891214	-0.8497742057184187	1.3975890412401049	-1.2813768730619945
-1.0669145647624934	0.8122203664349538	0.5037591861708268	-0.4074718660029023	-0.9683990356260109	-0.47252061096484554	-0.9854016764170991	1.3976734569320626	-0.7379188711752563	0.19455012375081387	-0.8093077298318472	0.7535389012978431	-0.9666851723056498	-0.15007008105885386	-0.7650256176363411	-0.9867917477550326	0.4617879894943959	1.332509725424766	0.3376567448701082	-0.6281002288651913	0.010033929093600546	-0.5850279316940685	-0.9830635189678928	0.9719282032088007	-0.28947796764723854	-0.006545656092825186	-1.9519103816228491	1.3984600998629149	-0.20880041569640356	0.23608309168729083	0.5624317541443987	-0.35003695731330353	-0.8680537495976604	1.3575372136341106	-1.2280728005800103
-0.9726625613092391	0.7860659269046651	0.5241507003181887	-0.48968132937244135	-0.9952100693688901	-0.43883479718727025	-0.926524497055175	1.3687674220071084	-0.7561292747316268	0.11160025292816478	-0.7254213845763664	0.7594552090777951	-0.9966558180246521	-0.25483695307602044	-0.7188043708215904	-0.9711625341049286	0.37286709307009186	1.4072725885333384	0.29946342768823253	-0.6817257863320041	0.03308211079579422	-0.669324615373906	-1.0654836069595957	0.9536835713449253	-0.32273498192662314	0.007480159507772447	-1.9782167176280203	1.5133280218403216	-0.23964247305724057	0.26094542169448054	0.6504101550145684	-0.4678816298447998	-0.9048325421838037	1.3420570920520607	-1.2186408629525085
-0.8478821526238555	0.7604147768849596	0.5498446952075283	-0.6006442342459861	-1.0149342404393422	-0.4000726201437345	-0.9079655873474686	1.3189515809755206	-0.7727946725815719	-0.00018092806375111792	-0.6541621708351191	0.7902496747060116	-0.9929129018210207	-0.3201070630080519	-0.6677988224079211	-0.9300544382995165	0.3064437369385786	1.417254785617242	0.2704056958489481	-0.7341524147968229	0.04653186857253437	-0.723808502134991	-1.1112053146771594	0.9420048938405234	-0.413828206411897	0.11041773665611535	-1.9421199410791534	1.6406351566416248	-0.2729750025859456	0.2805719878226163	0.6938049213519888	-0.5623171751712988	-0.9318679463362368	1.327547796076503	-1.2255851599941914
-0.7134642570239552	0.7296817003215302	0.5852970463813729	-0.7027404532639483	-1.0200740759457951	-0.39069500884733904	-0.8987504116207934	1.2657716251931574	-0.8086672325978691	-0.12797225054289355	-0.6040420007705981	0.8056980316306304	-0.9538900885029736	-0.3688780970751341	-0.638834099539116	-0.9534882999089568	0.25667939613288165	1.3756362398234492	0.24084702262711105	-0.7822565723796494	0.07461267159759662	-0.7244874274595271	-1.1197083861133448	0.8972449676616762	-0.5247030783916511	0.1509487544312525	-1.8577990501746704	1.7664215982212934	-0.30125446431819014	0.31030781417220543	0.7064981237211951	-0.6426261994723907	-0.9364062980510515	1.309941901183687	-1.2429356473074098
-0.5486545554778652	0.7137732468899454	0.6251565540379969	-0.7839318029563039	-0.9971580265693365	-0.36173185068710795	-0.8915676568569607	1.2078674305715447	-0.7611596508681645	-0.28796280627831095	-0.531842607640494	0.8225972428830758	-0.8794643638836724	-0.4248137955187823	-0.5965231462515936	-0.9706605872550111	0.1974788580407573	1.2732914282570922	0.19703239767719283	-0.8313450550148105	0.12377263211502731	-0.6987731955262625	-1.1020159154341325	0.8693035565911525	-0.6164773041198532	0.19408030336637896	-1.7395927028153573	1.7963871261257753	-0.3003647834334272	0.33430285070487875	0.6996069293096824	-0.6976384066030008	-0.9701576168874064	1.2943175672801377	-1.2633136430249823
-0.40289450159922946	0.7035024239056685	0.6562439986828926	-0.873411406591077	-0.9329196155920074	-0.3352725336114473	-0.8932999418174141	1.1521163378547385	-0.6900935689060014	-0.49758224017198566	-0.4650971255022321	0.803360879241577	-0.8083938418136812	-0.4419871939452295	-0.6145127585290743	-0.970932829614289	0.1491585191645284	1.2671873933766853	0.13056653957940245	-0.8691054262726267	0.16156250219611654	-0.6048997548648992	-1.045788649356154	0.862421829058543	-0.6873633096620869	0.23198053525623866	-1.618276599462419	1.7871528134676429	-0.3341442705810606	0.3468743880179003	0.6801581560815555	-0.6829773929125886	-0.9933305156179368	1.3000003509288627	-1.2687841082472704
-0.27736314147240126	0.6855509653468496	0.6675035444568095	-0.936505510008941	-0.8820267342627103	-0.2999471662000911	-0.8876463799857521	1.0904893963109725	-0.5920588658827394	-0.7174749959050238	-0.40574685068650823	0.7893233760460612	-0.713389350710195	-0.4120596493462818	-0.6050486376895557	-1.0083661540149664	0.11611253622969397	1.3515489854791443	0.03940362042953197	-0.9133584973715543	0.20130821460209586	-0.4965833560743862	-0.9654896909309008	0.8452950913106407	-0.7174626344995405	0.24155959384688058	-1.5018520202533572	1.7474742115906499	-0.34316697411273756	0.33558336778035824	0.6533486058178242	-0.631556496047976	-1.0248256019519544	1.3145727905410756	-1.2759884501676244
-0.18743046383477086	0.6550468506106288	0.6636650000770544	-1.0042890928054224	-0.8329455600837921	-0.24971479314544065	-0.8791640363315768	1.0366860125653374	-0.5311628272815041	-0.9095291653435116	-0.3688138572660028	0.755987432317994	-0.6412910880719067	-0.4046391224410498	-0.5909592925456444	-1.0583646643655396	0.09030475643852008	1.3277378836676978	-0.060421752971154485	-0.9507783554260107	0.23949105308425828	-0.32834783570117515	-0.8981856241410803	0.8540882714413272	-0.7867589151792639	0.20864245273344667	-1.4391307801737443	1.7128843502280606	-0.36736801153741927	0.33551642150856165	0.6336781432034759	-0.5732832831072716	-1.0443109286014074	1.3041156796754751	-1.2818376286357507
-0.09967074873726436	0.5902823590796935	0.6606923789854587	-1.0585445360600807	-0.8497991797581224	-0.2032897302771269	-0.8393795585576074	1.0333735480964035	-0.47980736315268835	-1.0764526376576404	-0.32077233484207224	0.7107945747571375	-0.5812095667545324	-0.3518789542809152	-0.5691383140227297	-1.1205985670726926	0.07457067892901724	1.307210545391869	-0.1445729050785684	-0.9761903161816612	0.26477274372371395	-0.18344311025616067	-0.8513039945304504	0.8593611385488357	-0.8500076263712897	0.191698431357335	-1.3648378263882484	1.6959299431148385	-0.3845513875356231	0.34935349779959746	0.6062163232420509	-0.48943774905218473	-1.0519916534939089	1.2569259604757304	-1.2534436579680581
-0.03398892455992296	0.5222792233144896	0.6672085978414231	-1.0551865067881776	-0.8602430018552389	-0.13670514280727847	-0.7935324335807202	1.070009002391573	-0.46247905214691365	-1.191868253854395	-0.3142994125475949	0.6637308016509408	-0.5208753431963826	-0.2741685432010074	-0.5626590628029715	-1.2221905076249748	0.0926351723716218	1.2074662858183625	-0.2251865194256389	-0.9412725168928757	0.31887659930236745	-0.042353882990843986	-0.7912021847868159	0.877293941160883	-0.909915989233777	0.143987417185422	-1.3703015827851086	1.7001878529305088	-0.40600364375769377	0.3685349673424697	0.601618492142842	-0.43748911575007343	-1.08807057855562	1.2016980750668063	-1.2296338023728184
-0.026828114285967226	0.45812940187926615	0.6745811478629775	-1.0356700578292002	-0.8375506257691636	-0.09228303959602202	-0.7585961026760027	1.0880402869429835	-0.45566537989928746	-1.2516890258464202	-0.30645684620515284	0.6363779240941124	-0.48160691233865	-0.18893622572337734	-0.561763045574468	-1.3213657967931547	0.13221958041377452	0.9790898988990466	-0.29481233639662974	-0.903464386952621	0.3645563304399559	0.07686592186596215	-0.7372605856021495	0.8791467071720248	-0.9316948888099088	0.06294119660518568	-1.4322455613455876	1.7253053861925391	-0.4442213245212372	0.35985590622184416	0.5653764786064757	-0.39267656007935275	-1.107677781011914	1.1552474674359767	-1.2093744750224142
-0.07244225015426366	0.4229726747308923	0.6469388813434338	-1.0123646271483202	-0.8241158128118734	-0.06500920999633183	-0.7378936716619038	1.1358273693408625	-0.4602341057029813	-1.2500158969850708	-0.3007809484131639	0.6132736317179954	-0.44827022504584535	-0.08372060821911273	-0.5335410889525419	-1.4628735717597778	0.17196247945072257	0.873737938896987	-0.37582680209762337	-0.8589024350244168	0.4040712804506395	0.1551669336637645	-0.6445023362760903	0.8828255289872505	-0.8894389398829267	0.05320673874374519	-1.489928604502617	1.7100360441584388	-0.458440206862027	0.3548313284282288	0.49947308382938643	-0.3564826986318591	-1.1034224901228948	1.1094279838886263	-1.184296625948361
-0.14576943610931056	0.41557727794048915	0.599791546645534	-0.9451374232611667	-0.7894055312857569	-0.06566734094606679	-0.6623725503328479	1.1948632387536857	-0.47452137725876786	-1.2022156881217956	-0.28840530521282215	0.5506430344927259	-0.43779605610374317	0.02619838604077272	-0.5271993338263231	-1.6016506157381016	0.22810162600085276	0.8057734238209509	-0.42514846638964643	-0.8216568651487286	0.4275716696271655	0.24085269545039328	-0.5280260905690672	0.8940992799394781	-0.7923377331093826	-0.044708554006776036	-1.6069031089368178	1.62997533743576	-0.4692449713524523	0.32482724203479674	0.47285467333577696	-0.3375089597160787	-1.0952899105327871	1.08403937033749	-1.1704673660485785
-0.24097193248385987	0.4392305574491571	0.5400617563205306	-0.8868848730608855	-0.7591622053260012	-0.09422622405672722	-0.5993219798577087	1.2422091290754895	-0.49271087814806264	-1.0951865374909941	-0.2949643138916699	0.4725003332548191	-0.4598335411264533	0.10113488164531004	-0.48986760378957833	-1.6755308864325884	0.30246992324049166	0.8044217103678193	-0.48490221348161483	-0.7811457178309843	0.4290405233596437	0.29643990059738484	-0.4248979790968422	0.9044520629938783	-0.6807015409722891	-0.12785403995757008	-1.7027468009109463	1.5311330084589807	-0.4549949392433562	0.2705382824623844	0.41604279014167167	-0.32913649245088805	-1.0661021976474694	1.0315159812237478	-1.1401248900928183
-0.36101826733819015	0.4519783030805125	0.48894511207426355	-0.8076589973355844	-0.7555276306115859	-0.16360292453345282	-0.536422787977641	1.2623769028679577	-0.5772597775931276	-0.9273300476697626	-0.3076833353667488	0.38766176537081665	-0.5034895042049048	0.18624486581437286	-0.4755401317962525	-1.718017709627357	0.34550328092747434	0.9132345970882179	-0.5169770763372931	-0.7437593528784978	0.4279139751210817	0.3237057425636455	-0.3237610203752073	0.8824697613384302	-0.5808244348634999	-0.19787653881465836	-1.7773596798102467	1.4385013144828491	-0.4454094322652463	0.23332265772653066	0.36867052903614383	-0.3183265284395239	-1.038428314272115	0.9610756008233438	-1.0855989729414748
-0.45511982359624137	0.48625097841580756	0.4284375121451708	-0.6990314136809587	-0.7703263391212535	-0.2574606623393967	-0.484419523433092	1.2773328309694114	-0.6806813965313326	-0.7326557759917882	-0.32935824260461366	0.31943409562759234	-0.5278558934981776	0.2455082921737506	-0.44294224736643084	-1.7258381716649154	0.40529712236606247	0.8831876287852	-0.5154634449227387	-0.7206950104738801	0.41275994255843795	0.3425060755335012	-0.2425478649413892	0.8396593777345014	-0.4969619409306142	-0.25604262339578276	-1.8509172506719502	1.3956087552152916	-0.4275599188598191	0.18839605510536978	0.3261043202395345	-0.35633931647031847	-1.0133751280897971	0.8881613951398825	-1.0609071623211097
-0.5330747803141779	0.5293544084165341	0.3821470886016674	-0.6017004812423066	-0.8008393750777287	-0.36678576051756906	-0.45572407049404423	1.3078115313960297	-0.7878033847610004	-0.524699791887616	-0.36893815052883044	0.2421873622727495	-0.5853799950628997	0.29534555706331966	-0.4206765616027874	-1.7255729355428255	0.4273616818672166	0.8228156893780794	-0.5071915874032817	-0.6729400494912208	0.3956960719199317	0.4169377308497356	-0.17010310523006017	0.7623856605062294	-0.45739211206171165	-0.28857883001354334	-1.9379206512285663	1.3320051312712902	-0.4073703658499478	0.15194855967893364	0.2890208534449019	-0.37808010589622965	-0.9955699013150829	0.8282630041433722	-1.058214415915495
-0.5595578102252393	0.5707918486485795	0.353580319924504	-0.5007592883003554	-0.8178831868014702	-0.4908789926707432	-0.4511820123245617	1.352320381480581	-0.9249296585302209	-0.3215951611783366	-0.37597208521583564	0.21111674998986962	-0.6301079726282403	0.36916960019225853	-0.40943636294495206	-1.6799748425913854	0.4817894187231625	0.8503277902103001	-0.44965701432031946	-0.6159602198863945	0.36974168163445204	0.5625133028740059	-0.12296326570673381	0.6678586367922935	-0.4016764501353626	-0.25927162771289247	-1.9847697082838038	1.2723266401935145	-0.4098089146144437	0.11052934234982406	0.2686416495858085	-0.3790912879464593	-0.9928523589495404	0.8024240784060028	-1.0523623073642288
-0.5958318132668309	0.6144208571235794	0.32766418932226077	-0.39908896791901305	-0.8223241014026303	-0.5872842708525304	-0.4586507466760036	1.3744887227197884	-1.0644585445750312	-0.15907397834434245	-0.39653415666472935	0.17170950420348763	-0.6613395727651008	0.41938883568739793	-0.4109747418696809	-1.6313105199794786	0.49993804182325086	0.8216944268326027	-0.3588931657815313	-0.5821222630148203	0.38144301325165314	0.7105205772277126	-0.07822348104452746	0.5503930921337084	-0.33915523069787124	-0.22921355813918282	-2.0149286145403407	1.238855708850826	-0.39039961285954805	0.07520849500440933	0.275252910287615	-0.37040503144816084	-0.9751240927507615	0.8099382336245442	-1.0690476658046777
-0.6358520830554385	0.6279536410390116	0.28888854690148386	-0.3141481481366314	-0.8178994624047202	-0.6825156683317143	-0.48661101647720006	1.3961455952811177	-1.1897503254650366	-0.028335603582511727	-0.412284095953577	0.10399749230845559	-0.7099127379748474	0.48743722647314974	-0.3983980371643354	-1.5649904796555938	0.49557538793030675	0.7858773970641256	-0.2654336410115491	-0.5808662716909525	0.39065735728398676	0.8692253014298881	-0.08671051026571572	0.4191964740795897	-0.29901880867895214	-0.19857927357021415	-1.9680653591432917	1.1769424470192285	-0.37511466661550913	0.027590392161730017	0.2938484733026608	-0.3468978638751158	-0.9565458423021085	0.8285940241970519	-1.1219678973953287
-0.6775761469651445	0.6396293324801655	0.24908882270645688	-0.2384061875801414	-0.8104322156334707	-0.7533018785047447	-0.49905465513623637	1.4036947924203484	-1.322374164746146	0.09415642706045181	-0.41805575275739437	0.03905973943162579	-0.7400598674878018	0.5538694514791775	-0.3623860678749583	-1.502264138563277	0.45668892636446373	0.8838112616910623	-0.17704450515815937	-0.5830557281715716	0.3984093644112937	1.0368941703232308	-0.08272018365703628	0.337602601018795	-0.2568795568759919	-0.15502622130323387	-1.8789160550729829	1.1419136106010737	-0.34628712326472355	0.04286071801927301	0.3227850475122139	-0.327779241413906	-0.9680376377933817	0.851371951287087	-1.1617723443307744
-0.7208447007782383	0.618559521575462	0.2707143745760354	-0.1601019436402334	-0.7913576736413245	-0.8032619800684356	-0.49163684385986617	1.3912639892088907	-1.4514803837679413	0.17213463137420457	-0.43366447168536437	-0.03672429728031668	-0.7375225742302248	0.6138668160610884	-0.31465430205981165	-1.4425499790159821	0.4050110937410185	0.8779907804164212	-0.09837804099995409	-0.601886914632783	0.43366863022077873	1.2135335019008449	-0.13384888506506396	0.2579677987354359	-0.27684056009926095	-0.13193086419014044	-1.7721886437227206	1.07225341029153	-0.3241521408683249	0.03398369326731383	0.399560855530527	-0.30532304256418824	-0.9916089375927595	0.8173618267529281	-1.1681577280135118
-0.7540808108927914	0.5754179241331643	0.29721361700146576	-0.09841555696735696	-0.7673744097088805	-0.8450049921876344	-0.49824758942581304	1.3827165220025028	-1.5460261330467353	0.23101945962810394	-0.4632955986382952	-0.1030867900275361	-0.7153930449108176	0.6658530283185746	-0.2630994112057274	-1.3752090298448065	0.37573971182475707	0.9065566090038386	-0.05603989748463891	-0.6302623946701323	0.49235443488757974	1.3285040938874129	-0.2146116727500222	0.18388227484125821	-0.2617778661394971	-0.09970820654354656	-1.6399998670430551	1.0587268663185796	-0.3030943823979542	0.050067925209313566	0.44594913953915033	-0.25260870347793857	-1.0121658092154244	0.820322894818019	-1.182830119336816
-0.7684438498480455	0.4785926103938474	0.3335454542786377	-0.03467640318723385	-0.7317308385906668	-0.8599121865152608	-0.5101958536129068	1.3836156195012135	-1.6260606536225022	0.24005779942821065	-0.48013709393570825	-0.12418768732991274	-0.7160237625013383	0.7318236017248075	-0.22176173340077962	-1.3535137159488417	0.3234056922937385	0.9405817465080142	0.022969021943301658	-0.6667332815021105	0.5533713685551712	1.4273550514847364	-0.2962515859771489	0.11210898897995838	-0.2828398498643271	-0.09821747371571579	-1.5366724375164345	1.0756784961949117	-0.3082622613327163	0.05903391952096123	0.5251613456127255	-0.17730379168377378	-1.0759761025038794	0.8423132440067507	-1.2437428852124675
-0.7796098389100747	0.3875889769883766	0.3667248293196649	-0.00259112035338291	-0.6922243692952972	-0.8404543034704017	-0.515970395264865	1.4027443466882281	-1.6300662018532701	0.22265966778340354	-0.5053004342660762	-0.14408752743693146	-0.7259634101952892	0.7814139916293714	-0.16741996363343806	-1.361655964451503	0.2792986130638186	0.8854422268763329	0.0776826527469685	-0.7302144943448543	0.5866237056182333	1.5295376380633368	-0.37257333056076386	0.0525069971518932	-0.26921142223332806	-0.10794141118404457	-1.4515855662615562	1.1124394858996776	-0.3331857311298717	0.04882727056763124	0.5853527808572504	-0.1282655910533332	-1.1033807500388142	0.8782120565453045	-1.3046358730269243
-0.7904577020203984	0.2846024455605455	0.42056826863260277	0.011435968400272866	-0.6686368350304537	-0.7895959512761755	-0.5425923586314101	1.395762497186762	-1.614730213629342	0.21760854284748504	-0.5249141045927738	-0.14484517826762486	-0.7411980524709862	0.8219184627884161	-0.10320256293070887	-1.3807239394022328	0.20404323024853382	0.9008998302105689	0.1167982043650329	-0.8014183481621553	0.6250405357928036	1.5742367867600677	-0.45292927372363856	0.014657443828839248	-0.2695229043148279	-0.11113397230933061	-1.3809810551064927	1.0797778616698281	-0.32097880531734374	0.06593136450204178	0.6318319627463771	-0.06320687361966172	-1.118863519820248	0.9049416135969153	-1.3313626263879856
-0.8186308974540758	0.1956261015288518	0.4480276156054693	0.04256608050539411	-0.6339511994178306	-0.7282682602410679	-0.5581898764262141	1.3743412224022509	-1.5946260284359108	0.2068810924627459	-0.5472810883252137	-0.10434624225752687	-0.7635958476465793	0.8343617940224407	-0.06092712997682219	-1.3838116882197753	0.15096333842036008	0.8671361356068485	0.13997303731298327	-0.8873790146103037	0.6545259242438775	1.5592293780912705	-0.5061191905125384	0.003398690156321757	-0.23670573170959724	-0.11624977131258811	-1.2979552092871833	1.0355321717400545	-0.324947749385322	0.07375927219315466	0.697002609931191	-0.005406596604453823	-1.1273352204240745	0.9050496635389654	-1.3697569708123303
-0.8470020365319199	0.14029701436039807	0.44002644694667603	0.07407936355219928	-0.6147032059967593	-0.6588754461223961	-0.5956903692446721	1.3312872389309547	-1.527477106283738	0.185270313617595	-0.5570722054689441	-0.0888577016311102	-0.8006820507103475	0.8244350828638746	-0.047518772599343985	-1.3955015949667726	0.07187932356554953	0.7987192299493457	0.11817858709116649	-1.0144654888216054	0.6952319025567774	1.4322613314948431	-0.5358469493753011	-0.005409487254074694	-0.2433649288612802	-0.16251199670763763	-1.2465764904142222	0.9824443914529952	-0.3261966867324789	0.10592876514991294	0.7224981512187548	0.03909292052510464	-1.1360685991244677	0.9123683295559941	-1.4307759522018042
-0.8884432208653065	0.11035253032501516	0.40384451446873204	0.07020768306590489	-0.5951613216827114	-0.620989519116294	-0.6501796602970071	1.2937330539890062	-1.4488597865357047	0.18025407835926374	-0.5620129835741725	-0.06678437854015563	-0.8409729381119373	0.8087211844918011	0.013518794036183543	-1.3925694847038905	0.04293064421137953	0.7571816333904782	0.07832494826811467	-1.1300793351229887	0.6963494511148619	1.3265820215964754	-0.5791380522744889	0.016787524590995223	-0.22776452990361626	-0.18742332494540903	-1.2108713080403006	0.8889758598331724	-0.34170814556220297	0.130538548262696	0.7305748098486273	0.07765821782759066	-1.161869468498057	0.8935289165386155	-1.4692318283720878
-0.939096961811557	0.0856824158743291	0.35464852546257297	0.03703950585609579	-0.6112583583145192	-0.600025557734054	-0.7112280735228781	1.2445998424133262	-1.3475433647815547	0.19480026022964658	-0.5282448738577216	-0.021486657353548908	-0.8524825835390107	0.7766173036275981	0.09610301950956132	-1.371779476741627	0.01826484210034699	0.7338266226969525	0.016113162006791103	-1.2168891137303341	0.6850709509561291	1.2096929347530985	-0.5988232450514113	0.03899439623933455	-0.19817293534654568	-0.21182926174939073	-1.2417738036016768	0.8208287777536339	-0.38623846964889175	0.17379553122054556	0.7137260471673839	0.09196115146012637	-1.1702549865451783	0.8573403053115571	-1.4691285429414047
-0.9866279992190627	0.09255624663214539	0.3145793295451251	0.0034477271975670576	-0.6096642792304587	-0.570793071558441	-0.7636838431136954	1.212103458462165	-1.2361685796305661	0.1801218352264718	-0.5125137961924157	0.010633086060010382	-0.8741659209187306	0.7079893446692263	0.14772649945539315	-1.332193235742397	0.03116079523579406	0.6979332693641179	-0.035041255097815936	-1.2754369167014503	0.713892983547085	1.1079877460908016	-0.6535195258285597	0.055067224805112926	-0.1674028519560073	-0.23514534083560892	-1.3034421519670016	0.7437709077099274	-0.4307273836742371	0.1893742509595326	0.6929635973586712	0.11380628706642462	-1.160941009568029	0.7994661331716086	-1.4459112966612202
-1.0379682361684626	0.11369515974762268	0.24750897781197384	-0.03509724801047418	-0.6317442276170866	-0.5613894218242403	-0.8347190317057157	1.2048915487384642	-1.1135523401262533	0.15844628538308958	-0.48904655108669887	0.04662818130580988	-0.8880667950071978	0.6227028451426716	0.17862802812380113	-1.264897326667425	0.014731701746032982	0.6417396981803012	-0.09044200701827243	-1.3023622694720332	0.7248210837934012	1.000306875262356	-0.6966682017580758	0.04696350439148308	-0.1070730465934813	-0.23903994910905654	-1.373701317766019	0.706551876750275	-0.5039551501911186	0.22837981205781493	0.6481551957028377	0.12290617482654728	-1.1876646296348488	0.7776887610362822	-1.4466386898007135
-1.1171636773193137	0.13776092853899619	0.20811078432916513	-0.052498905788911365	-0.6713074290152141	-0.5271518950601328	-0.9201183792133903	1.19963489919673	-1.000851728663604	0.16450808549558008	-0.470026780085884	0.06434810507761966	-0.919732218358216	0.5299650556328699	0.19456452232157354	-1.2195519587002406	-0.06493836958271387	0.6015260610511624	-0.13736464227438397	-1.3120175864787744	0.742229642194185	0.9185219045623292	-0.7360623018906114	0.06285890839210928	-0.08253984860226753	-0.2111725966891612	-1.4536623407844345	0.6124774862222355	-0.6019329748441395	0.2505146638766414	0.6215381271025004	0.11825338614998941	-1.218733920474285	0.7220755183195834	-1.4352611769682837
-1.2104621801605728	0.1918785752025251	0.15784672362850727	-0.04324146827157524	-0.7071049208384521	-0.49841413920281247	-1.0020556579335116	1.1857945366367901	-0.8776950059106193	0.19707456074530133	-0.44263921907169224	0.09137213940976144	-0.9193408334214054	0.468387644925272	0.23247694561988305	-1.1647631838956127	-0.13954757801860218	0.6295641006268681	-0.19869324149166917	-1.305260043035051	0.7771757720623592	0.8638309222731877	-0.7232396896944971	0.08979101291688017	-0.06380296995929093	-0.12430577952793347	-1.4877819721841317	0.5028355751533637	-0.6982221079923165	0.29571730678404284	0.6146872079555727	0.07113620620740149	-1.250373076699798	0.684980037058669	-1.403729087257704
-1.3143926816442368	0.2436902455072631	0.11275437850121435	0.0034789230092466873	-0.732245147653377	-0.4622550512024374	-1.092017187729629	1.1698735637956788	-0.7906067310253836	0.22299477750926516	-0.4249431471384198	0.16620893937772588	-0.9146259014729757	0.4378335914971001	0.31560284089706425	-1.0911706693713181	-0.17824046810983166	0.6105726237494491	-0.24154282663180462	-1.245469273835277	0.8320046842516963	0.8077830732847204	-0.7161601904674215	0.1674464083190908	-0.045886955257604924	-0.04409864624926639	-1.51398063460827	0.3879998254370046	-0.8070816465218892	0.3068539095652709	0.6037610204958833	0.03660963157027174	-1.290079086337258	0.6469108571870231	-1.3873206216739797
-1.4324719867810312	0.28691803550694156	0.04545921418374473	0.060849858437348935	-0.7446666880540256	-0.4284188937491885	-1.1641766857865974	1.1576179486746752	-0.6811956021413944	0.20402812976219825	-0.41694194970567666	0.24908549843160105	-0.9143687368757458	0.437174701832002	0.45365032495053337	-1.0526518786521237	-0.19390092911643586	0.5396982380897383	-0.2909160710612814	-1.1885626328606813	0.8795715954460632	0.7787422626217159	-0.7121873010489562	0.22592064622791302	-0.04383914166597952	0.048958700270339266	-1.5077902031697277	0.27706645240707595	-0.9184493616513134	0.29737789661660613	0.6000807858649244	0.006009926498658858	-1.3285554133568687	0.630596565069699	-1.391545069041003
-1.5394462399225752	0.32119255219754583	0.012635863040884408	0.07777016346326597	-0.6878101931851908	-0.4059831945779771	-1.2619269799512371	1.1341659016002423	-0.6103027137064301	0.20670056651806706	-0.39465476514975995	0.3210906291443498	-0.9045446908744653	0.43015620059405163	0.6324020938441268	-1.0002352155809078	-0.20245182965084937	0.6440737190350724	-0.3074278555389155	-1.1034436356601813	0.9231446602018221	0.7460218424175782	-0.7107165786775067	0.279018852350805	-0.059352398078517776	0.11998441831368441	-1.5037204243406588	0.12321657814325752	-1.0021410412927465	0.2847434275463979	0.5693170516120836	-0.04440204039155988	-1.3693377786024703	0.6412372983801715	-1.3614025712595446
-1.647947272055502	0.3263346439554588	-0.01019695783676182	0.10026340039029882	-0.6053770063239812	-0.40767003250533695	-1.3266207950394544	1.0971467451138543	-0.5549823122428794	0.1891381157465567	-0.41414172405676597	0.4061806059627514	-0.8860136302750314	0.47494959948822696	0.9002658084850831	-0.9482699543627586	-0.20739910651674473	0.7908628985446924	-0.28632605287718715	-0.9858902906576945	0.9336690241940702	0.7196091615253498	-0.6717872633626997	0.3408488483556042	-0.05179642228288983	0.202922934439212	-1.4748853897109713	-0.061187738667741895	-1.047862270158278	0.24522680742984654	0.5557963073552308	-0.10116110767872888	-1.404594813394524	0.6419624196675731	-1.3354947761361
-1.7295623063838441	0.31338661881750995	0.016974625459015437	0.1575342243697285	-0.4967878554998559	-0.3976724044942544	-1.37868938918719	1.0591882683459184	-0.5001271444265287	0.16694715532732674	-0.44029554143876937	0.4908161422293089	-0.8664733996778924	0.5673450919780453	1.1095879293735849	-0.9393560188784692	-0.2040789582785869	0.8848329335492293	-0.26472257197379917	-0.8465596067059108	0.9582694919606956	0.658320122962488	-0.6051497854803983	0.4133447643879074	-0.039569664018637776	0.2436664228987587	-1.44701384934617	-0.20710477901023272	-1.1099431049641135	0.21594934818071518	0.554681003226394	-0.21770678286819223	-1.4497832219228142	0.6521597110193416	-1.2987368831454182
-1.799101713194198	0.3055603020624176	0.07050268470476824	0.23154203778067223	-0.35030584518832225	-0.3785035858458959	-1.406786120824139	1.0062955304173713	-0.452731839879974	0.1556293941072741	-0.5121002913686123	0.5816990564297921	-0.8945265869996023	0.6239989876034719	1.2405374603546453	-0.957150359997652	-0.18440745406363895	1.0168509592367783	-0.2045396044523083	-0.7219316502277195	0.9763209451833358	0.5648821836372563	-0.48251200398794947	0.4950120462787302	-0.0650751207302895	0.30340850362443494	-1.3906113468214638	-0.30082809871100086	-1.108954133279087	0.17607470121195673	0.5069459138775946	-0.3385133855388014	-1.4920373348028393	0.6637054406652529	-1.2553203762191976
-1.845964040702827	0.26415056780445095	0.11024887147149891	0.3195208288336315	-0.22438889661459926	-0.38391392037935346	-1.4320740797054001	0.9440635355232688	-0.3871398678154126	0.18200542762681876	-0.5572550181278884	0.683505444783201	-0.8975241192229625	0.6996459613737183	1.3770156303907526	-0.9641520931753241	-0.16990754275590325	1.1096955685923287	-0.16992441982705103	-0.6175067948819807	0.9573194698077303	0.445148964160507	-0.3669855341324039	0.5505564669981392	-0.10065289382992479	0.4026460653915243	-1.3232489228109026	-0.3822252453702634	-1.088660391565172	0.11459127911982718	0.49565564245799304	-0.45535633473857784	-1.5287355795998832	0.6865439506707731	-1.2596188081855053
-1.86659961861209	0.23157926195311399	0.15697410816181062	0.4046954564004528	-0.0782308638111939	-0.36811840021705056	-1.4184764181171796	0.8497116499799852	-0.2991689031605224	0.23046780880650397	-0.6262890439225659	0.7829837121829977	-0.9173983228916975	0.788812152390237	1.531076304439835	-0.9851818145384963	-0.1205362547331384	1.1966331966336314	-0.12420722466421012	-0.5154942491934862	0.9273051119017831	0.33874204931860524	-0.2584606471631797	0.5922308974780004	-0.1618278297610209	0.48391713358924304	-1.2450713352709515	-0.4376412629144462	-1.039646995343076	0.05560878654443476	0.46443605844294195	-0.5448530777573841	-1.5388404684021035	0.7052397134761779	-1.2814186267467385
-1.8540948312274028	0.19644674648595145	0.1775851257651854	0.4281712924797387	0.07357643088039946	-0.39291906880453986	-1.4040443784423182	0.7355046208394458	-0.21923172929142215	0.25212642027415433	-0.6747058642918431	0.9072507212714612	-0.940811315087082	0.8743064952836148	1.6479091622406066	-1.0006090483794017	-0.060873900989269494	1.2529090122401318	-0.06047443839726722	-0.46039127378422773	0.887763851060528	0.2574057597026198	-0.13706603968475797	0.5821407380677429	-0.2515656725656122	0.5690388031872631	-1.1220105227424884	-0.4280831993267597	-0.9576752896849301	-0.000493263527484758	0.42363831724764883	-0.6168324242341643	-1.5688178153874106	0.7406276309130136	-1.29711727968981
-1.818496336718874	0.16137149716892113	0.20281374655906462	0.4594783202137739	0.19388276049822278	-0.41010556986175295	-1.3759556504320996	0.6317357310642576	-0.15651823364890538	0.26105817773659856	-0.7129311207406538	0.9908519231152674	-0.9423651416949536	0.9292702550771222	1.7229481596658847	-1.0268564146650532	0.006898948574044911	1.2510809472319948	-0.022411981252209428	-0.40174857369086353	0.8557234427341083	0.16920289910599387	-0.06346777496636107	0.5780932369318472	-0.31089619994807133	0.6374646776780122	-1.0458631873604798	-0.4242153508719973	-0.8701786529674937	-0.06800592113833866	0.356221291481477	-0.6042748493742963	-1.5840348822382733	0.7671629478953886	-1.2928789144278716
-1.7486769013723424	0.10313435327761691	0.22583930217857534	0.4688567354563512	0.3126439773469075	-0.4371447893631344	-1.3634854997595192	0.5356068039820613	-0.10205364709734126	0.2569395075710473	-0.7384634718085207	1.0159223466150584	-0.9318852910061415	0.9294225811028195	1.7156380627764105	-1.0496326908699145	0.06738074838156687	1.2960965854903006	-0.013269401888598712	-0.3663678253037392	0.8144986593113442	0.08898996937863049	0.010292034857058907	0.5428009014273312	-0.38589384140379085	0.7283594989469127	-0.9792193622705717	-0.38362985633089364	-0.765349959912102	-0.09642467005827336	0.32729188224334	-0.599666351522507	-1.5925138658750613	0.7956387918716973	-1.2990408792711883
-1.6182941361470653	0.0681036776057465	0.2441294722653311	0.42116293377487557	0.42820448056210675	-0.4691235382529683	-1.3443738395807472	0.47587290064330723	-0.10012403231672233	0.2803956689922184	-0.7624269227028011	1.013726124208738	-0.9080652672176225	0.905506753100975	1.66798457008201	-1.052364122481932	0.12857953067933356	1.3550603320066648	0.013349633332875605	-0.3483857510017255	0.7927974650801081	0.024472695273770103	0.07060978676430942	0.5295799431167485	-0.39928757090826544	0.7897339596233596	-0.9138434425913747	-0.3149408307977379	-0.6860047621847232	-0.09737124171495642	0.34187312229097755	-0.6298156414269788	-1.61025124544798	0.8088240076325347	-1.284635125513621
-1.4649933943930924	0.030082645193125156	0.2699492354966417	0.3855807336887002	0.49110154932299077	-0.4866341989924189	-1.2844186717435773	0.41881376202181214	-0.10941198312705525	0.2590819025959511	-0.7657373794500886	1.015239733403867	-0.8862804888062623	0.8711736686718364	1.6195356909149818	-1.0640770497225451	0.16431755886524801	1.2656919140823262	0.039317162294372564	-0.33928741187588923	0.7697560066686239	-0.03845518927080531	0.14447642316212042	0.5109972237881265	-0.42200475592664405	0.8502729773174191	-0.8277740063538788	-0.21441343674183702	-0.6132577887483548	-0.11395305295293034	0.3548180527581849	-0.660401083351632	-1.6186676205558044	0.8097552357458122	-1.2923522319834666
-1.2858941856633306	0.014589010572823751	0.3030112743406538	0.340401387938569	0.5423724431632078	-0.48298051558913124	-1.1862998605906714	0.38484292865073294	-0.10928238659118594	0.2614735337209124	-0.7478140007715676	0.9896811190017072	-0.8451465656807586	0.811367933927985	1.5193469522718153	-1.1031948737212534	0.21895536466753898	1.1529666351962342	0.04798201133728448	-0.31255030274322937	0.7701787433657518	-0.08216544775837212	0.1591806267552698	0.4950022357744768	-0.4237524601546287	0.8887851797869697	-0.7608284599874877	-0.07669681241425685	-0.5222591901919242	-0.13354840764353965	0.3634626769487025	-0.6868119273688398	-1.6215156697611086	0.8351717674033623	-1.2831913270464108
-1.1002635885987266	0.013963463634119691	0.29013819970695187	0.2929721763593899	0.58350582175948	-0.48208351027518626	-1.0897029890832115	0.3282317026829204	-0.10190732842781117	0.27705515118421997	-0.7204723847377983	0.9546107932577472	-0.820786295191635	0.7156698529659898	1.4489641142435632	-1.1129645710334193	0.2555970662577912	1.0391783772138123	0.04280680421279598	-0.290397276631078	0.7925360143037785	-0.12018645702944775	0.17652111728768877	0.5095900222867408	-0.4427919834805131	0.9152683785249354	-0.721238728528121	0.025279269536056026	-0.41448736868648756	-0.16338032224844218	0.36601930987224324	-0.6544068081689407	-1.6158655694534119	0.8322512961373081	-1.3085438714148347
-0.9305759453497858	0.0506591484459137	0.2794820207499279	0.24976000449535912	0.6011688504343107	-0.46442454365084707	-0.9848335189645786	0.29879479750248417	-0.08043013661703433	0.2760152136974131	-0.6852969077262989	0.9092283497836062	-0.7843944015757921	0.6626257811409687	1.4586059590243523	-1.1269320053118004	0.28664854136944784	0.9355874099966657	-0.01980718431081261	-0.25115167237368957	0.8262126068923965	-0.13847756493380398	0.16290239273514276	0.5507027190168489	-0.45715594345001165	0.9185757700848372	-0.7034845813487157	0.12012861837349327	-0.33346552458617595	-0.19318651003436887	0.39674443699387796	-0.6256425449034246	-1.6215418631252667	0.8466244366945597	-1.3637122092946121
-0.7911751208435522	0.10270900020107383	0.29031353478462046	0.230738291705606	0.6249139790403409	-0.44165977900476816	-0.8848525640075184	0.27124166267434363	-0.10322180757734419	0.30287182438889115	-0.6881295366771921	0.8577745646612968	-0.7932589141927385	0.6265783869553337	1.429032988652383	-1.1434437045801957	0.2924912178724954	0.8359245622251408	-0.08891412966099274	-0.21446425883990247	0.8559790500708445	-0.13192860257371056	0.12441587045376605	0.6084097630385735	-0.4519599877044408	0.8555840568202635	-0.6946707522535797	0.20273550133747498	-0.2892398714831384	-0.19599644409111092	0.4013505779826162	-0.6041374727483173	-1.64286447538891	0.8470172887960027	-1.3852241471873454
-0.6828133510560391	0.1389172825446084	0.2835655880931828	0.2915044708495878	0.6349901120091703	-0.4341618410229538	-0.8056573928346878	0.28344538587476076	-0.1512226922500354	0.31901111395686593	-0.7032952492676143	0.8025988284934862	-0.819067225907148	0.5944689903071929	1.3645119227221716	-1.144647776485383	0.27599191458149624	0.7392882907057	-0.17498050139599136	-0.20840558618333663	0.8883221652970805	-0.1268995836365871	0.09084160692721285	0.6952869286514918	-0.47209983959264556	0.806123769440785	-0.6926221073812909	0.2913138336755958	-0.2565307028357681	-0.20757051587984504	0.4198347577005997	-0.570938121470361	-1.6301683601226435	0.8398791223931508	-1.3774828675315953
-0.5986691308203397	0.17922005394147916	0.2807919031622295	0.4129389229892624	0.623191927213009	-0.4064207158068321	-0.706294628001748	0.35645502257157735	-0.21929790116319242	0.33238173878723815	-0.7101981198525721	0.7600785830007181	-0.8541121522010966	0.5427039897457566	1.4073808692714664	-1.1275020127515378	0.2952010719922897	0.7120500295710543	-0.2346814402519953	-0.17935156070978425	0.902145250995735	-0.10521576522221394	0.045402353791619596	0.7882169237042502	-0.5052900156123564	0.7364347601692589	-0.7324828838832278	0.37892386989017224	-0.21621114205496758	-0.22502472072216287	0.45614232703214197	-0.516226191117845	-1.6185691718383217	0.8249925884696252	-1.3664379191355511
-0.5311737318113644	0.1986379164822932	0.2717681696229889	0.5298912537132813	0.6247845182419149	-0.40254212067989625	-0.6045662312161139	0.4392572204521395	-0.2663164799271371	0.3441440620281656	-0.7349581116179673	0.7160788151771043	-0.9173830346224741	0.49575012402056096	1.4649097483550677	-1.07517993388235	0.32413727842263984	0.6642155076691293	-0.26211102049059337	-0.1544581227920368	0.8658593969281414	-0.10654461524720213	-0.02268227138096083	0.8928517506869259	-0.5564096580134115	0.6342948075966923	-0.7728039602058719	0.4654914203103592	-0.17240071422754483	-0.23596229404669966	0.4947533977412145	-0.5001418654992695	-1.6269382711181533	0.7948847531720595	-1.3599316695232901
-0.5054850142159998	0.26353768339516803	0.2481322873209068	0.695243657916877	0.6086726010585637	-0.40803623105672643	-0.4801654607647018	0.5009884693876936	-0.3244336582454191	0.39919715957783575	-0.7800606061889738	0.6904734832626196	-0.9938618802681981	0.4805548839537856	1.538628196371525	-1.0309370473811377	0.33103493350429436	0.6792725279322502	-0.26830923367457393	-0.12879490174735064	0.8370042508069584	-0.1110057398205683	-0.10885526817425892	0.991318336637805	-0.6629568124403512	0.5211228820122628	-0.8497408015485753	0.535866886357008	-0.11846422179343215	-0.24299204838251245	0.5456299269503124	-0.44676766819315966	-1.631948870022864	0.7626958634992811	-1.3488874536480302
-0.5381933686031084	0.3064658848859567	0.23410949641455464	0.8725631324635579	0.5850126171083943	-0.44173110168223395	-0.3627845712731596	0.5640549737575029	-0.35913865500077236	0.43053596836585906	-0.8286858716799571	0.6671619627445347	-1.0931482187330288	0.4790866274640172	1.5784164723323733	-1.0081958023622124	0.33645207755983736	0.7445610925851914	-0.27032147308451104	-0.10993890558097578	0.7919106423892041	-0.12149412624148934	-0.19758517781697038	1.0740624284011875	-0.7959622689975572	0.40970916853150613	-0.9418579498374111	0.6156225299899344	-0.05392008440859295	-0.25682719657568676	0.5810476917774758	-0.3617713233860291	-1.6394567825981752	0.7250576342635587	-1.3574037402942967
-0.598511916321063	0.368337007714303	0.1941344371418599	1.0279063292481734	0.5862928095583413	-0.49410609853642873	-0.22470500246754752	0.6290398632298944	-0.37427576927795203	0.47399623897926907	-0.882983165911947	0.6512806066381183	-1.1857975340432814	0.5187414162453997	1.6168028872772844	-0.9903999599064892	0.36784074287344215	0.7821247755598227	-0.2857156879173217	-0.09151224136244387	0.7858191821885405	-0.11469777820059493	-0.3476395016800276	1.152009933448687	-0.8960978907464521	0.3046427588947107	-1.0511539193772732	0.7025718100603591	0.007190796749622341	-0.24622254525143342	0.6414746846905258	-0.24325267962610225	-1.6192385081219451	0.6986859536096068	-1.3335308879115477
-0.6771251500107625	0.444769525509638	0.12362519793118165	1.1453831860741017	0.5792118526048072	-0.5394676987731784	-0.13198023554957083	0.7197858341844521	-0.40227757931165053	0.5240240974828441	-0.9608420133673631	0.6544943625229037	-1.281481208036722	0.5329567521304822	1.67085554231526	-0.9577003496168544	0.41322741099393	0.7854404562223538	-0.2793492252373628	-0.1106668843547158	0.7973547126923093	-0.11692134926540046	-0.45912613028156013	1.2295496058967328	-1.0342208530273074	0.23814493553368415	-1.1578192227516149	0.7924452865387844	0.05055789399363657	-0.21245404285452207	0.7279303444704985	-0.1358016373531446	-1.6278791239814663	0.6493148122561092	-1.3231569285545515
-0.7732031976800089	0.5072535627228195	0.08978418950546657	1.2841030123407264	0.5601945077326553	-0.5981175817696853	-0.06256328023709634	0.8495920035620015	-0.4477791022211444	0.5647549823827747	-1.0693524499724634	0.6579520908828902	-1.3539871141485593	0.5515504905996398	1.6906283242504756	-0.9248636172565543	0.42107015105225276	0.8327707800324597	-0.29408026687434435	-0.1363658375772637	0.7906063816954018	-0.12798664095827653	-0.5764579561385231	1.2643346285761738	-1.1896055003256183	0.20177394248565844	-1.2580626421768943	0.8900885277299718	0.0929768335430136	-0.15746350444727236	0.7806898084703107	-0.05773117643273934	-1.6299669267636403	0.6189134308732039	-1.337936267912463
-0.8488153575896507	0.551773337534447	0.02714227538284194	1.3947893357911376	0.5339080134316718	-0.6873490439150294	-0.013230925977804269	0.9598465276065851	-0.49438966092377096	0.5873280410452635	-1.172835054825218	0.683141288893377	-1.4023226075228648	0.5469477897402343	1.6950448283844188	-0.8641628293796352	0.4424395724691467	0.8275451599927539	-0.29773754423949067	-0.17821906589579106	0.7795050640695476	-0.1196717477387876	-0.6605376461460786	1.2642235760551368	-1.3303971396679897	0.17295700425615315	-1.3377918153917387	0.9609624429701176	0.13068630646082652	-0.08609043304556105	0.8338453895153014	0.02193525556323262	-1.6677843948452904	0.5883290516115661	-1.354008506455878
-0.9017951713307015	0.5819318641368081	-0.03417547967993557	1.4306841831504733	0.46693520810484096	-0.7812587453859838	0.018531366656317834	1.0804874148811656	-0.5280184689342542	0.5895621058843451	-1.2758108139992064	0.684806636101378	-1.4296598947591523	0.5342701506751115	1.7516548251710493	-0.8003740925069678	0.45655540563810904	0.8082779006361216	-0.2342749396449225	-0.24257630942783415	0.7667231725810232	-0.11866159385775041	-0.715077340955101	1.2643221740878332	-1.4862243812728044	0.17192696838157234	-1.3960436389113122	1.0028129065046465	0.17766142118709222	-0.01048411818494418	0.9168534915711364	0.09744435556650113	-1.674942849610978	0.579795604454145	-1.4266738358058717
-0.9374293226390769	0.6139059285345508	-0.06144967637994653	1.3738501005345507	0.39459526684673574	-0.8712181516838733	0.04389282384229744	1.1523900944167758	-0.5678708967617699	0.5974916292212464	-1.3444264986563523	0.6879766451975067	-1.4151450423800864	0.5186018165815268	1.7812981025717296	-0.7321632188998872	0.5093415762891021	0.8416937448131925	-0.15866337053231852	-0.28092853480958846	0.7508110916378526	-0.08721140098848823	-0.7904792388805222	1.2761248775386271	-1.636792066837268	0.13945677207353074	-1.4539522272871084	1.0089496716847652	0.22948799114472268	0.0849993589833705	1.0236189276220542	0.1475140069296932	-1.7292742755005939	0.5948176692298379	-1.5350671339228552
-0.960438125160878	0.6353685090912591	-0.08805599366196855	1.306488878705323	0.3245280973282294	-0.9511644578554623	0.03878647997472379	1.1709957744026933	-0.5459654988854713	0.6050649402047126	-1.4266559228283842	0.6624286690839867	-1.3985702508785465	0.527377238804403	1.7804538068617386	-0.6896048319967052	0.5251155818073094	0.7870077259239148	-0.11247397149207705	-0.3372198950961461	0.7737882817428696	-0.08854776010364071	-0.8592511683425965	1.2964555843058552	-1.7100043147331405	0.11331325138766288	-1.5275280019861335	0.9695974029435341	0.24283710137060072	0.22515511079097164	1.1161133533456211	0.1885948729406573	-1.774160118729729	0.5929458445111964	-1.6292583190604968
-0.9919678720851934	0.6620097944009922	-0.11530699080971815	1.1723165196613514	0.241113538092749	-0.9990593339325617	-0.010039744939206919	1.1831038892061592	-0.5206410218946433	0.6042703559344905	-1.4761110997552107	0.6452154459559045	-1.3832531795698144	0.5572341772603542	1.761101644367851	-0.6432740367691283	0.5163344724924361	0.7901878744388283	-0.08810726893940105	-0.4225119399901562	0.8279950566086753	-0.027429462715072676	-0.8909171057720784	1.3170713950686803	-1.7730316997968374	0.09273109929565887	-1.6050016448573026	0.9123960121406579	0.2702457371794745	0.3374834912603239	1.208696110117148	0.19698911027225943	-1.8053826088063634	0.5812608366162837	-1.7323833276918486
-1.0286154553757638	0.6810221305515044	-0.12464124143307387	0.9915381233502089	0.1678682082766897	-1.0512916854318253	-0.08574860133775741	1.222078607922946	-0.4766176161569325	0.5550967317950783	-1.493302260535208	0.6317151572840773	-1.344290173191749	0.5595115360842224	1.7181691158099834	-0.6368698855789809	0.5060038633902347	0.7352471661281237	-0.07845748489083212	-0.5144998141862971	0.8730555038508363	0.04432349817082219	-0.9088739242549426	1.3218528807174503	-1.7752265619060075	0.0949561968191189	-1.6762106276194622	0.7921281874816433	0.2539120434557206	0.44361538361638003	1.2792830817424408	0.17741857126001925	-1.8216090784711294	0.5604971353245862	-1.7965360329994997
-1.065049085335214	0.7090169267774162	-0.15028433115100887	0.8267724131257786	0.10079728431312114	-1.0789686579750948	-0.1740012917974746	1.2062698964156604	-0.43631548237775997	0.5365770658368477	-1.4694321504958914	0.6310345582067083	-1.2995143815425587	0.5263606988268796	1.7204959727775617	-0.6088509421759716	0.48632802448321033	0.6461999547679669	-0.06687467378627279	-0.5468504292333601	0.9323987828218663	0.08848087895888572	-0.8985906551953816	1.3276608237802925	-1.8027856996624483	0.09330731429091849	-1.7246048289917706	0.6115003355497736	0.2606532123093818	0.513001405988341	1.3283957599555172	0.17088154580092466	-1.8487575421273454	0.5450028985477945	-1.8316486843070994
-1.1111351153422324	0.737398763899209	-0.18240143438560225	0.7134236029557611	-0.0006308800912021295	-1.1084498301001773	-0.28858021161604996	1.187615536290815	-0.4024364395814275	0.5031685113364459	-1.451760743762635	0.6175907840514492	-1.2509573175288724	0.4817932673232854	1.750176543471731	-0.5898265059849053	0.47999510041151555	0.5974056062233589	-0.06341205003508736	-0.5717474645583563	0.9590164495585178	0.11445363074112691	-0.7953697429968349	1.312362560601898	-1.814275839022801	0.08007018436998943	-1.7665824219456905	0.4298269943510345	0.2641928615779154	0.5685826660847486	1.3911760520285352	0.1329549372054432	-1.9027326743781559	0.5526775672640639	-1.8779667060626557
-1.175618719407011	0.7322605261407815	-0.1812048728631934	0.6275839394919525	-0.08096363060037155	-1.1652430592705971	-0.3913882476249434	1.12613516525883	-0.3934751675965352	0.45152222198219094	-1.3969832035773864	0.6399061001249043	-1.215411171141296	0.4503662717544584	1.739809619247025	-0.568546061419531	0.4480258305676714	0.5410715719271002	-0.05604837136436236	-0.5803074330821593	0.9727256098901901	0.14165832903445277	-0.6847777259518179	1.2701138744221316	-1.8002052951740748	0.06693206991363963	-1.7798787782715384	0.2307948460225393	0.25799929073805894	0.5989595256037702	1.4634714753863207	0.07779934791329432	-1.923110472830734	0.5344695906132336	-1.8898020443857022
-1.256720911140961	0.7515626830525992	-0.20095170714482782	0.5325450492521885	-0.1474168721697283	-1.2255914786230435	-0.47772031778270796	1.0381732250417417	-0.40498775940278486	0.40689944982102866	-1.3174519588345899	0.6664484249086475	-1.201666413970114	0.41171505777690126	1.767325344822383	-0.5464282714211726	0.45954939577091364	0.5095827821083028	-0.023901664745802124	-0.5842298474684015	0.97875618989939	0.16036269583200485	-0.5949222805551423	1.2178751317821455	-1.740593637103639	0.043975609493914394	-1.747856828127384	0.05130971020838221	0.2216269849151601	0.6184815277619464	1.5592321801328124	-0.005133344736388934	-1.93382611422162	0.5343134490784787	-1.8984216164626524
-1.3417983864706338	0.7912082190705519	-0.1944188024570449	0.4420997078243464	-0.19759911415939294	-1.289544523452478	-0.5689516079527979	0.9381376538838202	-0.44050497407879485	0.4031583760048534	-1.2187137777496788	0.6731558517921077	-1.2089757625834252	0.391468761679804	1.8019518621449584	-0.5474619416290548	0.4413925306506797	0.5061884650461299	0.011346604661769908	-0.5960702792573581	0.966262605821918	0.17414995502929986	-0.5131681537321106	1.1568793270276607	-1.6677090393824265	0.0358508405392781	-1.7493483053176107	-0.17752314169592992	0.20080898192760496	0.6387783708194581	1.6113001012814667	-0.09183075749141859	-1.864687771232107	0.486898261502548	-1.8611165304455848
-1.431018116092014	0.8618079227557492	-0.20393061888424852	0.3735502425820777	-0.20982544032448452	-1.3596898106868442	-0.6451096679015895	0.8156008337734224	-0.43256315502813864	0.3714183359245714	-1.1106062060781785	0.6990097931434415	-1.2276010527667522	0.37509794063075896	1.8216543370514635	-0.56305527333585	0.4225256307579227	0.4830013199374859	0.024435678589818613	-0.5752325458668401	0.968476426634653	0.1885987909635093	-0.44787243276243205	1.0862056064269934	-1.5940438892962845	0.05165962210969423	-1.7481596826660109	-0.35463721167156026	0.20104066233599266	0.6519095653945055	1.6902415896205976	-0.18505919016998112	-1.820967852139285	0.4441560777787599	-1.7799363794908942
-1.523895069150646	0.9318353075173583	-0.2513594266114128	0.3236813255658134	-0.21895100366073733	-1.4210446722657486	-0.7019612293833916	0.7021241577410181	-0.4044042763818421	0.35267019885181516	-1.0017504566728501	0.7215094494745282	-1.2697324677151849	0.3783348943555176	1.8508800518381505	-0.5761346670507417	0.36406766815489533	0.4777604351849082	0.02628887924260769	-0.5919077689494024	0.96754908897042	0.18706403650752554	-0.35566754220551555	0.9875242843396409	-1.4807338576471374	0.0919816072373862	-1.7243623499708434	-0.5006204142220885	0.2150207755226953	0.6535846922933508	1.7478266618693545	-0.2915981417294812	-1.7312231895664767	0.3718556769597427	-1.665526888166807
-1.6233368742361656	0.999780933045796	-0.32750571087639335	0.26302623842866535	-0.22609748154278453	-1.477483552260824	-0.7371414808172501	0.5895693335225214	-0.4278923047653029	0.3239250436767202	-0.8677647375018814	0.7654456359926372	-1.2985974018187352	0.37386055616254044	1.8557544687069114	-0.5630047783835501	0.2955792122134394	0.4879484283523441	0.02126472823494676	-0.5872516075329693	0.9257266738246711	0.18850112100454117	-0.2890476410109505	0.9020095671000039	-1.420116547079618	0.1532900576041139	-1.6602922022891877	-0.6208039364014032	0.2554743791650182	0.6230365543566561	1.771740677292645	-0.40562899890241244	-1.6833838848128635	0.3271479835964611	-1.5841782574315693
-1.7059586703659746	1.0666172062334571	-0.4158616518094448	0.26517897915331	-0.23552942613496644	-1.5345099952654966	-0.7338709188082869	0.47511311442573245	-0.4803615824397248	0.292335817041495	-0.7586067184885101	0.7947323789421399	-1.3243825232654205	0.3641541117240055	1.8584126857576293	-0.5571308842460125	0.20801483020106043	0.41710310115513594	0.004659608270492957	-0.5635391115809727	0.8948504218133488	0.16144990851417945	-0.24336429511185872	0.799422309894228	-1.371853195365913	0.2278720810835948	-1.5925640928209872	-0.7030889407303642	0.29398224976202636	0.6156130948768253	1.774502022805872	-0.527649470448465	-1.6037559938855281	0.2993816467540785	-1.5115502866416104
-1.7741903896543447	1.1120183479051893	-0.5139506972066555	0.2645529035631031	-0.2390835528676018	-1.5672531421208022	-0.7244489493759665	0.37635588270923054	-0.5379179720613185	0.23978481583792283	-0.6657238624349224	0.8291653525754805	-1.3553290220935368	0.37551997257022823	1.9180416052205356	-0.517683176573796	0.13376033389142822	0.3888044975563827	0.023135736316142665	-0.5323204393319636	0.8654487303907133	0.12444611684757911	-0.18366598194978687	0.7101424140118969	-1.320569843777838	0.2483132736600519	-1.5414565753026155	-0.7478164968629494	0.39364610047053317	0.6024096955812676	1.7701679537557982	-0.6428131217667539	-1.5678551134252137	0.25920955269235446	-1.4730035778939885
-1.838808869848933	1.152744302148671	-0.5785752807571644	0.2782780958829697	-0.2350402280029852	-1.593470075303679	-0.7152514316507654	0.28636004903509266	-0.5959294426061036	0.17638194315744068	-0.5913534480720096	0.8498781208468229	-1.3736259947285314	0.4088922115459729	1.9328231994827842	-0.48347645460280286	0.06980360070741894	0.37898216364728	0.039751295117938866	-0.5194069877947143	0.8148428775020591	0.09501287077520751	-0.10260446032207408	0.6630609193126572	-1.2543919036606295	0.31240172071631844	-1.5201688320875273	-0.7326626129916781	0.47788723381836284	0.6092547822450485	1.7473385328029287	-0.7683138011709092	-1.5255477194093159	0.20913496249647925	-1.4541821888445152
-1.892466698531963	1.16175580938997	-0.6093811631437488	0.2980898253745854	-0.23158561495879476	-1.5775107771412702	-0.7020031283693252	0.2269424910872619	-0.6430124015846407	0.14524926483555228	-0.5228030536502013	0.8807289104654347	-1.3997329040854076	0.46639924076582745	1.9080690117220747	-0.4355387288317691	-0.028267830690273787	0.3811256993880959	0.06722416582904224	-0.5308374392058558	0.7922481314658865	0.08846805136141238	-0.04692419890112297	0.6332167997327453	-1.2136841655540853	0.3587388953171954	-1.5063143767204978	-0.6913324913126002	0.5679234139637572	0.6060502157479564	1.6679353839343911	-0.8775237146715504	-1.4987793789646646	0.15591880462133645	-1.4625446461259348
-1.9271503851161427	1.1601384142725792	-0.6410909357780586	0.32075141860841716	-0.24863942455310398	-1.5368942104836305	-0.695369772557865	0.16778804098400535	-0.6430177765561746	0.09636308999694447	-0.5003872231491017	0.8737853449491318	-1.4300002707222323	0.5491393894224945	1.829644883705761	-0.405191918083185	-0.123857925608203	0.4368435943648105	0.058410102817069195	-0.5374275171397306	0.7446635385463465	0.11064323356405933	0.061338655923310136	0.6343662971128828	-1.1656709484393626	0.3742588817825886	-1.555309076769396	-0.6154655566160175	0.6589063347294456	0.610158387286919	1.5806199891391874	-0.9337542948292745	-1.4932730227285682	0.11966149111898576	-1.5094362316561365
-1.937459558290124	1.1574376170776124	-0.6608533851429466	0.3273036417112107	-0.28865652927502167	-1.4748789537430083	-0.6993557287375884	0.13408351364697907	-0.61080198884001	0.041267505823760625	-0.4766085194392574	0.8455599070104103	-1.4463710875168938	0.6408268175440439	1.7639182050745337	-0.37591515492685085	-0.24606693720361208	0.46898460373357587	0.05536810280583082	-0.5402814395488731	0.7178457612673185	0.14546174534701087	0.27971972446025284	0.6446914312031669	-1.13966397660142	0.38269238645664166	-1.5937150703277856	-0.5666361152121255	0.7377734385655358	0.5927463800819674	1.4972958035075514	-0.9828442932039361	-1.4857242229506684	0.07797607330241846	-1.5429292795081286
-1.952743326560792	1.095961923160916	-0.6691708707739197	0.3418531109932771	-0.33430457420603965	-1.3879917057374311	-0.6869971286125625	0.11663471942804715	-0.5621196772206499	-0.05643231384111791	-0.47674103443542337	0.8207247264230153	-1.457608271336365	0.6968709108999765	1.7220262205415786	-0.3204263169024687	-0.33373309290178643	0.49976242798620263	0.04221025536117699	-0.4952052444569065	0.7130864877689782	0.17743415659709863	0.5233896012214396	0.6861648254837297	-1.0829873127721825	0.3890905732476781	-1.5957210745836359	-0.46940083904228685	0.7704465055570355	0.5470350020513741	1.4515655581065976	-0.974525125066857	-1.5088983227427755	0.05425067937949115	-1.5940357896351491
-1.9644253852186935	1.0119682823150822	-0.6650649961688748	0.3666450060203485	-0.39362570692593285	-1.2812952444609609	-0.6652926935544883	0.10766413271008787	-0.5265152685619809	-0.18412380682342094	-0.48557069240989065	0.7982637345330799	-1.4614321305777378	0.7611645113739481	1.6711985183422733	-0.24754968968506136	-0.4301812126428489	0.5492571030546768	0.008594128874451207	-0.41255947652443564	0.667452824407574	0.20510857178429248	0.7923250598695063	0.7397073973718745	-1.0439761378821033	0.4080609736106986	-1.6426960930749395	-0.3900537768836844	0.771287752865161	0.5040178495888379	1.3732199196240882	-0.941432372045124	-1.5105497824098262	0.03781834426189242	-1.6367952254172355
-1.9597835159056494	0.9397685265101773	-0.6464500323504584	0.350334512494308	-0.4617906583392985	-1.1699265817575015	-0.6712773554194527	0.12306366927507129	-0.47654893596511216	-0.3452719120233193	-0.5160665522575112	0.7918550774314707	-1.4603984897340117	0.8027271759235777	1.6467848611467084	-0.206377181537622	-0.4827673158863132	0.5862060344109346	-0.009722960414050462	-0.31974589812591764	0.616480275302731	0.20367796064086702	1.0465999288245882	0.8240904479071812	-0.9978669600252008	0.38660005927055396	-1.7072878018631161	-0.33009822522125565	0.7459583924884565	0.4314551022267385	1.290729185134875	-0.8577850206635782	-1.5298968400396507	0.033886700416766176	-1.6860799563519921
-1.93474386422928	0.8752290229047592	-0.6011658447717727	0.34880991482898016	-0.5239513723074146	-1.049960328785802	-0.7106545986608476	0.11918259863324014	-0.442650184939822	-0.4909160574293797	-0.5608377593381022	0.7448833388588394	-1.4808868683691936	0.8594107715289983	1.6654957012656637	-0.1858217824320296	-0.48160451581068486	0.6196528705808053	0.0003328944071126827	-0.20631222327299695	0.5607935347460224	0.21792586367963782	1.276786812121859	0.8899654749076887	-0.9690411043247655	0.3673807450312991	-1.797193721239926	-0.25644371856374276	0.715677369480449	0.3480824544131728	1.3053490507801402	-0.7747742560515902	-1.4863290341177084	0.013350341199671342	-1.7003135677250885
-1.9127034441224147	0.8279203227765974	-0.5634786182682474	0.3493213147992299	-0.5850239459439368	-0.9457639349072642	-0.747261966772464	0.10336683932921195	-0.40217724650968734	-0.634077971096098	-0.5866627073865551	0.7243278907697809	-1.511060002799781	0.8942908635440098	1.6852244648872516	-0.1870817641099721	-0.4403475271470322	0.6854580671280501	0.01575781170269313	-0.10362361311881516	0.5144276944384988	0.2053550770890053	1.4749381593058621	0.9552863083132594	-0.918837537969169	0.349115142246012	-1.8642197292185787	-0.24017893993660588	0.6882507953098583	0.26275926138157285	1.352498748422178	-0.6447679235921427	-1.4329713433463627	-0.02405305116777941	-1.6544284657534594
-1.8740182757033133	0.8158243312804476	-0.521657856155058	0.3595290759788273	-0.661782015958652	-0.8539780642763948	-0.7731952680815278	0.05674111301511016	-0.3522730246949864	-0.7898127177235748	-0.6113661142813248	0.6979346762223508	-1.5631498195768814	0.9458814184508657	1.6956574165823988	-0.20696525506039265	-0.37745114511772404	0.6687388584033307	0.016949067258164086	0.007198672800208477	0.4678614947739031	0.17764322002464555	1.661424374980188	1.0115046751276853	-0.899362236723728	0.328145179584406	-1.8971755134218367	-0.19938944330374692	0.6532507460417848	0.18182167111967434	1.424002577858874	-0.5327586798277257	-1.3478234245245653	-0.03969968208249182	-1.6193092217587945
-1.8240414218150292	0.8162594050001377	-0.5075819739656457	0.3925205534953847	-0.7291048862605349	-0.7781031886189631	-0.8055577826977606	0.03475148376472783	-0.3075634142581323	-0.9458028905551978	-0.6479199407055009	0.6840706557670104	-1.6506357383003334	0.9932802857092579	1.7282004003932798	-0.23436506729207168	-0.3387683713430733	0.6493722858996217	0.01986027477800283	0.08783145506464039	0.4238579419491614	0.14521938298859452	1.8088107605440373	1.021168112631172	-0.8774165573267535	0.2661278059955875	-1.8873858218732362	-0.21590932206091723	0.5970002049461299	0.09464846536265263	1.5183290572273411	-0.41841478411363225	-1.2627387403170203	-0.04166019519287351	-1.597689603310668
-1.7552802549731958	0.8320715084445865	-0.4931112532425523	0.3866487620428828	-0.785580299504694	-0.7441992557536891	-0.8639155266848839	-0.016513736666937322	-0.27679409110360814	-1.093668326676449	-0.6809089202802601	0.6916618162789059	-1.7287936712160057	0.9944428116423932	1.7596832764843022	-0.27740338144258303	-0.27450448554164647	0.6511628829761642	0.01922012842925136	0.17519486224269482	0.36380491641211926	0.09756322708660947	1.9566451075244955	1.0419144879467679	-0.8262779362500352	0.24304482581556636	-1.8484429616563733	-0.21122624536185772	0.5261858509940969	0.023820214481650493	1.632071747367927	-0.3240978481144812	-1.1465079228836754	-0.029651662037948567	-1.5448521465687213
-1.698468737271193	0.8665540982851881	-0.47795882259916034	0.3719893309704294	-0.8161007757369404	-0.7187151725159873	-0.9527988028856201	-0.052372725126714245	-0.25238097039728125	-1.2045369208811736	-0.7105047421429712	0.7083077662866586	-1.7701917518577666	0.9711470984744259	1.858769723190384	-0.33126362463723436	-0.2121347991256281	0.6103334765811266	0.034366881412137215	0.23925671522264294	0.33896669826300396	0.009299724113550328	2.001792782940198	1.041297056687282	-0.7989194726355435	0.2449976308114335	-1.7557397670397923	-0.22467478096323962	0.4423883968749508	-0.03878303101666427	1.6735337872876683	-0.247332089794892	-1.0604747322395827	-0.029569219307598142	-1.4910748656596353
-1.626923639385769	0.8898121287355156	-0.4783764145398668	0.38354156731213285	-0.8179306185595129	-0.7174815543538979	-1.0483190865525123	-0.08426163934008478	-0.24737866355653115	-1.2954597020430139	-0.7418029464381808	0.7484923093687752	-1.78658577640245	0.9205590912235488	1.895344662256436	-0.37953289556088077	-0.10691045422977892	0.599083383194768	0.06073354238964286	0.2913522581720639	0.29089093454659487	-0.06845214015249199	1.9773695568381995	1.0592775496109337	-0.7693312971375998	0.2362155091891743	-1.6692519812199387	-0.1846537052113689	0.3795726403231695	-0.09810817089533821	1.7001205094025398	-0.15227121807801441	-0.9967271113663457	0.00961481112219711	-1.4402430508269848
-1.5386332611264748	0.9447548653022186	-0.4729843032200177	0.40247429623139974	-0.7986324032769839	-0.7024800178603117	-1.173998036192763	-0.0971144444839158	-0.22213182504341328	-1.371875130169207	-0.7564748713969043	0.7876892340558467	-1.7734674099531407	0.9017428006304007	1.8846054164622985	-0.4739243660132182	-0.02625856293531567	0.5726927299348463	0.10601586786981163	0.3031183848940582	0.24948980397305814	-0.13901666582079383	1.8776825353572786	1.040538785922144	-0.8011078370836178	0.20950677522633407	-1.5724402619323463	-0.10943871907340816	0.3372680226840477	-0.1501756501821252	1.7405718205365666	-0.10322851329590284	-0.9441999674520802	0.047899466311804466	-1.3864906756245887
-1.4598306682431468	0.9923864492250487	-0.4564474839099466	0.4209131435353405	-0.7632627273106115	-0.7025871905608421	-1.3138925274048199	-0.1293057091775351	-0.2070878769394855	-1.4093012873175024	-0.7499289207651239	0.8130666966682405	-1.7544077283809851	0.844113386744587	1.879135529628634	-0.5597430146520949	0.07293567581418048	0.5413280931140713	0.15336029355945546	0.2516421039701112	0.22804372421370306	-0.21199067726901064	1.808707985744912	1.008245076060438	-0.8445470557318309	0.1512939333424922	-1.4309231290919215	-0.043935402687059186	0.3450000751484362	-0.19482503643389237	1.7696909045420792	-0.0333353397349272	-0.9323333513083281	0.07232562344271207	-1.344870309663158
-1.398200234768273	1.008522074515192	-0.44026936536945627	0.4682052267800296	-0.7144982298692212	-0.7119670660692207	-1.4360488808303686	-0.18675783797952755	-0.17984346011679947	-1.4189454694868173	-0.758445185609972	0.8206211336315772	-1.7470665182803558	0.8305962751514008	1.8653675793107491	-0.6357699513806719	0.15240059410370868	0.5169290685735408	0.17017848861553192	0.2031098177101427	0.22285779068694006	-0.25703848596879064	1.7371506395179774	0.970554317463727	-0.9315707088721605	0.11212987906446262	-1.2657047759095885	0.004596655935276672	0.3850079639235362	-0.22150165564072574	1.7705311267056003	0.023492040519257625	-0.9355283667593483	0.1203822404434158	-1.3283578261279652
-1.3562717732114402	1.0142478330840674	-0.42517314902577485	0.48800802480509126	-0.6604199804752172	-0.7413565376089906	-1.5553849562868052	-0.23754098911401167	-0.13931605530845642	-1.4045388463267856	-0.7814931223154117	0.8491635873261065	-1.7021727823106219	0.8044099378611049	1.8022483743964757	-0.703235311306474	0.19751064781771802	0.5242949863846657	0.14465289090314432	0.09480058745860287	0.2323789232388834	-0.31471057705327204	1.74193958943848	0.9250726536855408	-1.0409675621563534	0.025975423162290366	-1.0928738319663278	0.01888538370805449	0.4267447958627824	-0.24429657847502625	1.6947387787243986	0.080109977720722	-0.9594862870023274	0.1710495439052206	-1.3259939815548099
-1.3132410556734282	1.0126454257424526	-0.37151347693546183	0.5100430646336334	-0.5878331150649428	-0.792945475536409	-1.6837886406020754	-0.277827705535804	-0.09078233179105176	-1.3497721817753754	-0.8106498068915577	0.8687724667499728	-1.6596899251047472	0.7869436995835031	1.7852566939708545	-0.7115170189603474	0.2447759470633392	0.5308819412722829	0.1305616885902865	-0.02270375837618773	0.19310484702920772	-0.3428241963348508	1.7757258891980414	0.8881790238575906	-1.1641857156739177	-0.06490220792178698	-0.904286636413478	0.05683367338806063	0.46750986344830403	-0.22928930510082593	1.5856239583948015	0.11565013662230621	-0.9845100407874072	0.22783822009555324	-1.3424383406569977
-1.2791104082166365	0.9724730908170562	-0.3244018784709493	0.5000749460957415	-0.5048438140915316	-0.8537674925619727	-1.8031637337388227	-0.3236927530792168	-0.05857311348454018	-1.2489084873637037	-0.8517038232402786	0.8651595461623547	-1.6093563362356154	0.7566055012753596	1.7479083775889888	-0.695644238478882	0.27060949079896707	0.6520468486215464	0.08367472959591354	-0.15458886373581898	0.15871076814936644	-0.3636186795395936	1.8014610894917769	0.8539383142123353	-1.2469067291908786	-0.14280950075338478	-0.7447640978476018	0.09718006031492826	0.4895037569746433	-0.20973239928253182	1.4827512193059496	0.16505392423007562	-1.0299480529102483	0.311274010607146	-1.3283387805875546
-1.2202744327028028	0.9191234177843265	-0.277735532951763	0.47420240793685375	-0.42169710478382816	-0.9120551016411949	-1.87776403781255	-0.35971001491726606	-0.02819437159480236	-1.1290891748449763	-0.9009239553198904	0.8778180060764462	-1.5431351412766101	0.7206037638115198	1.7459073784153456	-0.6595171118993067	0.29220934078352506	0.7560396015841553	0.017084772143607048	-0.2961114851387379	0.10575135429163547	-0.3656782417178387	1.8703519405911142	0.8312494538652139	-1.2919586209628622	-0.1983441118418391	-0.6188931924937336	0.14842866227917104	0.5194445134411094	-0.16264070786666618	1.3788111210731082	0.1927709722319912	-1.0608128566277384	0.39348127952328776	-1.3090185448835043
-1.1451423503569944	0.8409243122692966	-0.2629565258707337	0.46580223040558266	-0.38055563488765476	-0.9549789003095451	-1.927174927659134	-0.3782643466697748	0.00567571291564062	-1.0281126911094511	-0.9658983793707066	0.8582343018407311	-1.4778134105274945	0.6946227266699778	1.7217596651979463	-0.6172447296070204	0.3195569741458572	0.7679261872405536	-0.04412427168365272	-0.4509492272054926	0.05042184811057595	-0.35064659681319976	1.9410178976542851	0.8145659817360947	-1.2959807963250332	-0.2529525157720417	-0.5263442322498236	0.15535771229433887	0.536341437982924	-0.10125495156446387	1.2742499355413712	0.22427000625399365	-1.1476662190012545	0.4320638527612071	-1.299084097997501
-1.075724776951052	0.7567743746154415	-0.24540561843969436	0.47862894659408567	-0.35826270860706577	-1.0113102302354264	-1.9252280454569726	-0.38067267949946776	0.037562432930126746	-0.8861183436211026	-1.0209201533992538	0.829711435226462	-1.4404795270129271	0.6464921706428377	1.7029363338330543	-0.5474655598501157	0.3621055178922888	0.8251221412362713	-0.11101327112333777	-0.5977663327265523	-0.018788871117161033	-0.32481066583244006	2.0334559304192465	0.7956826940888523	-1.2667072756795592	-0.30464340153412334	-0.45129597227099405	0.15552309831136338	0.5605379823822096	-0.04001183492430534	1.2402538697032022	0.2311290785575931	-1.1340825703393	0.496243020074556	-1.2705685288795001
-1.0597964542974379	0.6700102691106092	-0.22939034291027047	0.45758073274353217	-0.3239714076103363	-1.066675873750544	-1.9078701799854916	-0.42045195455580614	0.05751970223496854	-0.757560010971767	-1.0995973051375638	0.7824825704496432	-1.4332300552687878	0.5792283667399498	1.7452984584101678	-0.491481520981336	0.3657710800369385	0.8491339971503319	-0.2059913397019179	-0.7293600480990466	-0.08047585746593144	-0.2820100429913623	2.0761240373864513	0.7654937927567109	-1.1913348560858723	-0.32544902602882325	-0.3694176064770365	0.10688868758792511	0.620455484504794	0.018180589867465867	1.2440093242230859	0.27447328078343697	-1.1499203560344597	0.5250405156124596	-1.2537425264483322
-1.0701066237689638	0.573704388857497	-0.21211381479924696	0.44931603416583926	-0.3087386985145678	-1.1269605177988011	-1.8574373270507738	-0.46910918814434677	0.0660235044204324	-0.6186568889176856	-1.202987052766728	0.7358746725326243	-1.4536027010940678	0.48981768372143064	1.7630415069947898	-0.46170601382636933	0.3755583263295565	0.891350457121634	-0.3041740085345654	-0.8849946158713676	-0.16072865524626406	-0.2516867833019035	2.1203977608286055	0.7240003675074003	-1.0597572116589515	-0.3541923902672871	-0.291477046576316	-0.016777380433847577	0.7012505404771863	0.058090049462982976	1.239852532816304	0.33130441449734815	-1.1570440502893216	0.5515789554255297	-1.2436095664295974
-1.0893284303988586	0.4650675516062722	-0.19611861580543338	0.4423979655125022	-0.2843676567092536	-1.1800072308746292	-1.826214678948946	-0.4805220881405787	0.07470706954274711	-0.46857894077431456	-1.2911196814759973	0.7064394973230577	-1.465210946679426	0.39976896727484484	1.7732280784067167	-0.4354921273455627	0.40957711184954837	0.9335553529165186	-0.41297678204916044	-1.0487478495369085	-0.22737870068174354	-0.22103519511835196	2.178020002123742	0.6803019269910842	-0.9098014797280944	-0.3372490564985681	-0.18646472327379982	-0.13621994205198212	0.7299603541913212	0.07666325784582607	1.2459704581520072	0.3607972993649081	-1.1367441291804234	0.5708180907718808	-1.223649107559468
-1.1240622764914765	0.3620659895804482	-0.19455309217301972	0.4215235431153195	-0.2581992302844203	-1.2343313368775513	-1.811251398549857	-0.4515174344026359	0.01702836945780742	-0.34408671867945356	-1.346998933928641	0.666401535675331	-1.4495847009381988	0.2780948308383656	1.7824370764368367	-0.39542415749515525	0.45312367265758213	0.8953889450669875	-0.4939115441568031	-1.1988549390474783	-0.30857593551921647	-0.19251142415330066	2.280499066501805	0.6151817146352001	-0.7645326331650972	-0.28750341205103147	-0.09743441172866658	-0.2594035041703119	0.7302589519992185	0.1320042181445083	1.2814598419159655	0.39292224531700726	-1.1156571933079504	0.5634844351675155	-1.1703692082633887
-1.149298681267778	0.257567362865611	-0.17544736859522622	0.4255320624904278	-0.23278622435901983	-1.2770094685457427	-1.768395478995443	-0.3703843058148931	-0.004335470175512385	-0.27823959898926065	-1.356588860421258	0.6382351855936863	-1.4555735504281337	0.14082034619714073	1.8261784415076079	-0.34459520785968223	0.5159242030451998	0.8943874873892002	-0.5412964970973034	-1.3306564977249744	-0.3619080420272991	-0.16787125104771528	2.2853249832655615	0.5594633955276506	-0.518112639098516	-0.2401918977743994	0.022532458372187293	-0.36574281250373974	0.7259880473834343	0.18638358910932135	1.355351995158127	0.41643449507452235	-1.1032587879855318	0.5579863794457278	-1.1333278297289164
-1.1825960730803353	0.13385697693799842	-0.176845587764216	0.431124649131214	-0.21087225922451128	-1.3004406662521613	-1.7059912013787808	-0.2601262427695167	-0.03367278146963183	-0.24207200254942984	-1.3661884595413327	0.5951100318756424	-1.4432994133066044	-0.012078468496759665	1.7980861982968244	-0.33750921967537806	0.5614598380483149	0.8750179544563286	-0.5714721056060379	-1.3945818042901323	-0.3837635013697748	-0.1522366520962743	2.2746108761101813	0.5012468202251157	-0.29072492458848237	-0.197008090677412	0.10005735855989359	-0.4543156059705361	0.7088330128720812	0.2337486418297064	1.4945430756575402	0.4368018935866281	-1.1402675838634857	0.5664729841427228	-1.1049140810000295
-1.2156922002569115	0.028596928391486885	-0.1934671746690889	0.45219845365497047	-0.1929519365131547	-1.3063257305647282	-1.6106339916065202	-0.12627670205943986	-0.08162051364604476	-0.2264987135898049	-1.3379787251932638	0.551223985907609	-1.4441803899868155	-0.14171084373632917	1.7909900793208167	-0.3159840572539617	0.6457989038958095	0.7954124768310101	-0.582918597775899	-1.4491005111428066	-0.400070922394521	-0.12595121144221427	2.2146360091113073	0.4644533037259436	-0.12200015167879204	-0.11831761302528876	0.22099701046481854	-0.5597671346465379	0.6967563904193391	0.26409967275332585	1.5477651481297126	0.49821322406599255	-1.1761737029966322	0.5507289209103237	-1.1006346945741314
-1.2815276359707124	-0.057716344817981394	-0.21618355164019193	0.4508284567352982	-0.2107544238569791	-1.2911449439558185	-1.5219317974605588	-0.023834408996794516	-0.10015341549444012	-0.26220689175894885	-1.287607550446224	0.5256212273336331	-1.4254864817855328	-0.24633745871499996	1.7391034921325867	-0.3124490352588379	0.7583018683600324	0.7161955555333318	-0.5760136138989564	-1.4192513346187852	-0.35514557623811277	-0.10242238368098835	2.14079299599106	0.43896768423453325	0.07193911021581327	-0.08865147966553853	0.31551823762027587	-0.6633245253539715	0.6957554410821312	0.28752451364041154	1.5823164376979153	0.5918031149161849	-1.2069581889155372	0.5503354442427417	-1.0767120307780036
-1.3784044135013707	-0.10456838882933388	-0.2164766690601109	0.4519894554998487	-0.20439019796886587	-1.276610212499401	-1.4396540144457282	0.03717605169763196	-0.10894866058084536	-0.3041247178630451	-1.2338615959793053	0.5253474486471112	-1.4186126172046487	-0.32017670363207307	1.7061796276357355	-0.3292103067047546	0.846943268723407	0.7000880454844118	-0.5384350275671514	-1.3608734781280336	-0.30390510135153304	-0.09999772436025808	2.0464040903849043	0.4003554803179413	0.1749520295831358	-0.05964682461776827	0.41702511407669896	-0.7895772462844686	0.7104907649204464	0.32011984482080064	1.6257956263574798	0.7144449341853075	-1.1887058222487652	0.5949001119601881	-1.0517176890734392
-1.4741615249079145	-0.12908624888923664	-0.2065548451612095	0.4358910843044743	-0.20420791121246212	-1.2357223177724612	-1.3427985257495432	0.07787159067188966	-0.10747890447589192	-0.39202796625069297	-1.1443452979122575	0.48812537474905476	-1.4036638541999373	-0.33497765245485417	1.684234052830637	-0.34942763484823935	0.9164766137897716	0.6771271419232068	-0.48976732573212656	-1.303756574902183	-0.261863888091593	-0.05558218105233612	1.9100048086264334	0.3810460104584237	0.22415989638071854	-0.0741945342295853	0.4823993599146822	-0.9181867179575711	0.7178550528530743	0.3466314731314337	1.649441263126341	0.8677305992124227	-1.2422624612038309	0.6141523631954589	-0.9889135545309502
-1.5462969760834693	-0.14580331423508397	-0.1826896442079275	0.41526729889028535	-0.2233554609106169	-1.1648449353302475	-1.242092542256046	0.10196297359366975	-0.09841610525091794	-0.46118279619721747	-1.0397580790038699	0.4686814118107068	-1.3747537283571727	-0.2999772454767945	1.6331306248056936	-0.35652245089139967	1.0348405703573655	0.6502334932458138	-0.41755083495261447	-1.2361910643470098	-0.22474444126676074	-0.032368320783392024	1.7997550348011937	0.34954191515751265	0.26744286692432795	-0.06307523507882215	0.48796289548426836	-1.0479484308907954	0.6819822657359296	0.41014216855885016	1.6182656353491633	0.9972850151208401	-1.2831467250246331	0.6392012127669682	-0.9012703726903144
-1.604040439280786	-0.1538141090988791	-0.17767586404803476	0.3591843232075786	-0.2391243348791745	-1.1143431965233488	-1.1358087962782903	0.11839088438618177	-0.09940510001312938	-0.47764233924124255	-0.916611506161639	0.4544660808885411	-1.3259463440657548	-0.21528864871192743	1.6034335472439136	-0.28878648506314897	1.1336703286604333	0.6251198026026585	-0.3313567409724937	-1.137751116201962	-0.15344844313315198	-0.0047009382475385305	1.7181685142505034	0.35546798904226573	0.29858890194346727	-0.04730220909283749	0.4624078341249165	-1.1676013135947312	0.5989553176739988	0.5328855569440064	1.5434780453441639	1.1284043985274852	-1.3301045272449394	0.6697774726687987	-0.7905778383334118
-1.6389346642139375	-0.14404520531425685	-0.18508276725274536	0.3259967439487684	-0.247735524050304	-1.0602251338108826	-1.000745244138016	0.14327514444148307	-0.09933761425942787	-0.452376585300415	-0.8223710968444082	0.45386673998648186	-1.2969687365543765	-0.06817128974654965	1.5801448025077147	-0.23426099464310957	1.2563946191449302	0.6110300100551285	-0.20383522855144132	-1.0259778122597838	-0.07242649030779781	0.03717368430917395	1.5945123311007687	0.37904684712620784	0.3131785777655124	-0.09578059311523951	0.37572825996960163	-1.297075161243606	0.5185668833115706	0.6704846000987834	1.4386606936178692	1.2283734443206897	-1.3672727193267353	0.7102699691598393	-0.6886398796341321
-1.6458846228378075	-0.11933678639090714	-0.17443328047425793	0.30977492187565925	-0.2653299626828656	-1.0107721025207919	-0.8350974831956609	0.14645435521057998	-0.08445073476809761	-0.40318349046996227	-0.7370715807174048	0.4748464329508743	-1.303831106524609	0.09309605795788944	1.5560050370413867	-0.18658535218743183	1.3409119568355683	0.6240087165324295	-0.09797295270616772	-0.9132480941835791	0.04071579859447348	0.0728777974714057	1.4544344996946528	0.4103087545225952	0.4078814449492037	-0.15873861361756	0.27689542626423214	-1.3828129887393232	0.4503874291258346	0.778712493149391	1.3230968690272253	1.3221471946421093	-1.3799929835970302	0.7337349190027955	-0.6217082102244724
-1.6733357531928015	-0.08859304709556798	-0.17555176658040217	0.2788305603841147	-0.27197440795722594	-0.9471598215948038	-0.6711662500736348	0.12428218802456992	-0.09797476036609062	-0.3157377470481006	-0.7069752003837738	0.48361702074140167	-1.3165492594768358	0.25582452347456164	1.4934990316905608	-0.1445115967194053	1.4305051578957295	0.5978903302420897	-0.005328762537501997	-0.7597969665383746	0.1290224104338819	0.11976912405737157	1.358504146473538	0.4749752083532692	0.4770920390814374	-0.21154273574876462	0.13205013046032574	-1.4628801041701622	0.3887088185008527	0.8884227315839033	1.2290818566292656	1.394607907314931	-1.3712660574082955	0.7776000726445405	-0.5619733377710815
-1.709962219988252	-0.02469305047143437	-0.20039357945484454	0.24981304334790141	-0.27023237433927516	-0.8635051135636702	-0.5471279438677746	0.10493636352718563	-0.13181140060921254	-0.22153499855097722	-0.69745491680885	0.5012242124039807	-1.3595022064861157	0.44371605694488736	1.4503201228494729	-0.09910607520151285	1.5430679533210077	0.6090900038192663	0.08869224887161531	-0.6364777840317849	0.21093328816962117	0.1545851500725442	1.290676963977284	0.5271550516421445	0.5618767372886408	-0.2548874429756931	0.013034288740767869	-1.5361952574436857	0.32147330829420934	0.9486458222585183	1.0882364925661432	1.481366951878665	-1.3444425831264044	0.8391329532268644	-0.5045508136796611
-1.7339538794364806	0.002408059799128928	-0.2145332604129762	0.24245331275457618	-0.25686140824844933	-0.7854452733426117	-0.4959953588593547	0.07297717271201272	-0.11466942194994123	-0.09058390930320928	-0.7138045590000553	0.5422408352422884	-1.3692905448946135	0.6059550865125058	1.3944419305268971	-0.08666713163682196	1.6409007324464908	0.6434985169000469	0.19852047236173825	-0.5130463996335963	0.2535785388074744	0.1679814704998225	1.2690276460946035	0.5969106169836011	0.6660370697189757	-0.3295973614302553	-0.1271453537880701	-1.5909700141105352	0.2700246810610383	1.0087181141942145	1.0148964237624152	1.5351146934967237	-1.3030731670923874	0.9116186003627149	-0.4292484095037121
-1.7416707991887477	0.02539930784063075	-0.21699776669552193	0.31879295565883153	-0.22349004619897944	-0.7212537315176308	-0.45700444067570123	0.05945743456244679	-0.09715000084518835	0.079466128312163	-0.7317767844472363	0.5423031397750018	-1.384628726077659	0.7335951544308124	1.3429013761930153	-0.06449318164295229	1.70199302784398	0.685388589556131	0.2681268853762587	-0.46079654031806305	0.28076604413622575	0.18082729693779392	1.2118650491335206	0.6261412077103737	0.70720196210839	-0.36098595130924765	-0.224663863925808	-1.626837716491459	0.1956253539547527	1.067444073631821	0.9698537447765923	1.5475299371637752	-1.2757939921603967	0.9670913156981346	-0.41135951941352833
-1.7409304686550868	0.029088870014696244	-0.2301478975206548	0.41991764797021747	-0.18170234185032064	-0.673785659399333	-0.43353845739694047	0.08808808689797251	-0.08971163746152697	0.26902287211945575	-0.7354518992496668	0.5121276540907886	-1.3917652621795071	0.827187839093599	1.2932120364933506	-0.013149423707867518	1.745858890617645	0.6985657373007632	0.29906514306019716	-0.43024518711367155	0.3041900948465863	0.20821745422213667	1.1147202165385959	0.6653408587057721	0.8090037232425331	-0.37688480944813485	-0.3130882710036626	-1.6459483828077797	0.12939444823739188	1.0954429947915474	0.9035555994694914	1.5408528325877	-1.2243295066414064	0.9669382969940749	-0.3961567830418938
-1.7275612834953804	0.03230267736339194	-0.2629712486635155	0.5575136899162685	-0.12442072822458757	-0.6405526880183644	-0.454372998274758	0.15163983207349735	-0.09481009657082586	0.4334278161748156	-0.754146186336541	0.5114803599780865	-1.4144787876491836	0.8887433766877969	1.2138286760592414	0.03249809324247387	1.820758096058648	0.7011315967643598	0.343338462803897	-0.39985515901710117	0.367340217483767	0.20097080416946178	1.0612480404642557	0.6645403257101978	0.899759460514387	-0.3529711995374779	-0.34533478941645857	-1.662080540572208	0.0642213997633767	1.1113119187028269	0.8151799243250825	1.5050545857953443	-1.1521164460172393	0.9615276805317509	-0.43058599245709955
-1.6814737496430123	0.03127541521165487	-0.27266330776598136	0.6702756145216495	-0.08673610345533611	-0.6212102797846402	-0.512888863912473	0.23906186071871166	-0.07889361142125122	0.5854867101737373	-0.7489079749369978	0.5020055181724322	-1.441415599153925	0.9509054553570744	1.1185326952488475	0.041687373848224074	1.8898146249966026	0.6886742033599755	0.3827151081653563	-0.4033365808940742	0.43910487662519226	0.20233233168337278	1.0097833592751753	0.6428011200990483	0.9200369440199989	-0.37252262814750814	-0.3527276966593674	-1.659379755709282	0.02536825787814024	1.09575539187911	0.7883858243004014	1.4307341314181585	-1.082911533551012	0.9465818128250184	-0.4745064736833913
-1.6168037314150816	0.036169609158220616	-0.2904301494911465	0.7769419510349566	-0.05502429956688938	-0.585920271817086	-0.5864762940166723	0.3020925773834911	-0.04885468717625823	0.663980099968643	-0.7084623668553456	0.4850644258031995	-1.5094731783552495	0.9755469889914584	1.005626332160181	0.03400256757597654	2.020295572217904	0.6653520349274766	0.4106504193707002	-0.414254711893603	0.4770753755873889	0.18677990807174677	0.9582626000823652	0.604760317728784	0.9162861202571995	-0.4075806348787704	-0.3528175760708309	-1.6198025697861251	0.003982407334289177	1.015763248078954	0.7975622814207952	1.372541092377205	-1.0368207316843434	0.941718940866614	-0.5454092115205473
-1.5500796484199955	0.058594875964176264	-0.2961782847091622	0.9058560010325671	-0.04165765813635593	-0.5611380942941245	-0.6809894713275486	0.3232118540775905	0.004258870419343463	0.6949683237705837	-0.6557692778871618	0.44547689771921994	-1.588024462966209	0.998213574103192	0.8860518059224397	-0.007554227676730696	2.1067183428621488	0.6176004512988207	0.3944263783741454	-0.40665860041537594	0.5294714623865422	0.14981835374265082	0.9209294363356589	0.5557644955204089	0.9520913477140223	-0.43051027861017194	-0.35192724885727644	-1.5439551381575876	0.02383145762356153	0.9242091037396974	0.8108069896139055	1.3386482894148386	-1.0151668053072256	0.9314036065145709	-0.6044544156548732
-1.4725557533065226	0.07523434745371664	-0.2935054286014994	0.97259989496311	-0.00902679418322498	-0.5097823702009586	-0.8027078262802789	0.3245908561930547	0.07046048369964482	0.6984640443701742	-0.5953588831021096	0.38970514619708496	-1.6652961745124002	0.9826738543272585	0.778386189890389	-0.060821748209792116	2.1977224556671944	0.5935168974909694	0.38203468018545095	-0.4191688942437291	0.556710265894014	0.13241073431496247	0.858237541231947	0.5012258759272228	0.9447418193445036	-0.45866711374248326	-0.3673368785626567	-1.5125349154137357	0.06956153010141966	0.8349103538531473	0.862135860580738	1.3050046035744987	-1.0283786104161394	0.9866793336897437	-0.6120533665221004
-1.3794772035127276	0.1020254248767842	-0.29824215256996184	1.038700420072936	-0.00780486839291424	-0.470975286286426	-0.9517943327241593	0.3210192341696208	0.16724916679414165	0.7083254429193088	-0.5260008242876106	0.33295017075369676	-1.7476688271373289	1.0053322222562167	0.7145504646487364	-0.1319325534332447	2.276825091382334	0.5706156650800808	0.35157157381533877	-0.45268804640396104	0.570971768380152	0.10806594292303777	0.808392775013791	0.41487408214747273	0.8753407140787017	-0.47689269777750287	-0.36715054160889066	-1.5059709628323776	0.11353458407958464	0.7719875869174001	0.869986859543836	1.241096246477703	-1.0576443284176447	1.018374816112697	-0.5897048898929111
-1.2855602756014755	0.1124472004564621	-0.27962406573489484	1.123647488206405	-0.018909726441128406	-0.45234233114071865	-1.0963209229064148	0.28438258174900505	0.2803662011902729	0.6931270491727304	-0.43348069176367454	0.2948161346715653	-1.812213469759533	1.0772027842525058	0.6637851217270702	-0.1896111008103225	2.276732292340697	0.5202769901599249	0.3028673974545428	-0.48187176461125275	0.5973853382453691	0.10124649795653329	0.7398188622837919	0.31797686551491444	0.832385161909133	-0.5391081710562193	-0.37090776152809507	-1.47931728991882	0.19213930422986486	0.7141421631982755	0.8873621614475524	1.1974153589144223	-1.0979372610710112	1.044328662019646	-0.5244230037952009
-1.1985206204555197	0.14708694783163698	-0.24906490166370654	1.1935284035553881	-0.023991527796563182	-0.440079359040611	-1.2312069596080764	0.24132572881760694	0.3495698555159892	0.6441520711008744	-0.3420512447118325	0.2736528338618404	-1.8930935712295667	1.195194338870843	0.6338954640431708	-0.26788955691695227	2.2221975923788646	0.4614807854315027	0.24804939055844355	-0.5372240775573973	0.6354573218397708	0.08799259130823886	0.6648268290018003	0.16236379389972574	0.7842973991641606	-0.5884192476314356	-0.34135795110924333	-1.4854186297261414	0.2774717535207958	0.6543138376691615	0.9102590463924525	1.126177846217922	-1.1537634975327609	1.0771930824283873	-0.444391445431371
-1.1498326873524582	0.16147105882229512	-0.23747984832575186	1.1770189735572267	-0.051681309259962026	-0.4446066509006858	-1.3450843115210682	0.20771528956709173	0.39347977768805054	0.5987780453981066	-0.27683210318634466	0.25280407444204955	-1.9701083367072472	1.2753113573560662	0.616085165257174	-0.369612514104637	2.2115757652315273	0.40114446368774914	0.25435637642752507	-0.5735250179090104	0.6561024670941602	0.07490388464356519	0.5655148466080127	0.033116500466979004	0.7592506179269399	-0.6438175749346146	-0.3219055715282414	-1.4898271032271215	0.37576059225214453	0.5769085679238594	0.9226038489487991	1.0650642401640371	-1.2051980651189824	1.096145167177245	-0.28920823566914217
-1.104201601893865	0.17740143722873045	-0.22771729827602982	1.0953071729742967	-0.10080652057110355	-0.4285816905907688	-1.473192211805984	0.17167770490372175	0.43329302794527524	0.5540899957756518	-0.21560872406349962	0.23608889167713515	-2.029047717671612	1.3754505688211476	0.6049100158850327	-0.4555785439472036	2.1745837472590965	0.333319366322607	0.26120689413551423	-0.5771845114447893	0.7111315957044673	0.0227487479964188	0.48604144846602526	-0.09425046620980201	0.7299792704122664	-0.7563690036076818	-0.32606412255863254	-1.4576548421794395	0.47414109095088913	0.5051629721833797	0.9324604859158535	0.9625806766310783	-1.283684583397435	1.1248486030546123	-0.09353215593773596
-1.0667815997694823	0.17569283079018344	-0.20832782632826885	1.0258944245192891	-0.1571260135361245	-0.4132759949541285	-1.5499660007636766	0.11416123978575148	0.46792946395262075	0.5516184560342803	-0.1599084152188171	0.24628946499370546	-2.0576985810414383	1.4928962970736355	0.5972703930088203	-0.5185292848077193	2.095721045908189	0.24920770845223159	0.26712447452879295	-0.587099710113111	0.7409859710551071	-0.04525920176235084	0.38553416760766335	-0.1826501930223609	0.7968443320331161	-0.8680741938622927	-0.36225660765470635	-1.4231812191024011	0.5376974375459868	0.43679788045631024	0.9833788723462845	0.890226915039694	-1.3811692573064989	1.1709853037439708	0.11357710820575759
-1.0508676263069145	0.16693487389280973	-0.20092806144733064	0.9994123505230735	-0.15144550248969574	-0.3979774693221013	-1.5940524779278848	0.0587056511180737	0.47961990759473166	0.539784665227971	-0.12434264768941254	0.2643963301009292	-2.104273607050615	1.5979709539431295	0.6011152704310748	-0.557305604788098	2.0390769993091546	0.19877277332757348	0.27257796877582774	-0.6197511428352729	0.772028950088165	-0.11889727571526047	0.29711268698546556	-0.2171077664458468	0.9426012855053617	-0.986032135068266	-0.3823681029197734	-1.3950523341218906	0.6002089729789872	0.36116510372474653	1.0003931557160044	0.8464372522135488	-1.4279992870187164	1.2087126585677308	0.3591547013728803
-1.0545086865396676	0.14161709482859497	-0.16430489133118256	1.0154925739340395	-0.12562751305370384	-0.40279873137130656	-1.6525284754999494	0.0263855073927382	0.4470230941187297	0.5492988552114352	-0.11821503819516425	0.2893654530618287	-2.1088718883685202	1.6645352701622707	0.6390083134440793	-0.6190487706248323	1.9095606737048658	0.16655530162433346	0.2944547630027933	-0.6563640652293088	0.8225234044024792	-0.15366431139046313	0.1890280541947763	-0.22620992167478335	1.0413266178019978	-1.0768810929240593	-0.3699100349308425	-1.3867931748660263	0.690371177144585	0.3145756439184052	1.0167266436916922	0.7753170726680894	-1.4404486096856084	1.2408472109864146	0.595944242682505
-1.0858479150562306	0.0980256628485779	-0.14060208724373097	1.0018472778093275	-0.11629968582060088	-0.3944256754580501	-1.7041653740309162	-0.023566809188626244	0.4152380207881371	0.5561642433819125	-0.10343574707166392	0.32627190674643	-2.0751638333696207	1.7269165267748616	0.6406989223701027	-0.6602971913521958	1.7651421651577466	0.15751105176132998	0.31617386938097314	-0.7399243927029537	0.8451024925828001	-0.17584828699662686	0.04444598730997906	-0.20171941580178815	1.1221728786205687	-1.1687193940489204	-0.3288852939984516	-1.4334117484762925	0.7434062528441219	0.28040822372815477	1.074741491115958	0.7016403741685389	-1.4319476491774294	1.2618701072258052	0.7965003758834994
-1.129525890765807	0.07719166960794552	-0.1315600617498225	1.073099136519398	-0.1505757807537218	-0.4167809951038642	-1.7491697671357627	-0.05711658704575142	0.38697707740460535	0.5886358412180652	-0.08973495390966119	0.3630162399789506	-2.006414348536286	1.7939368966380314	0.6535552045035284	-0.6893269346031264	1.64712559447628	0.15065904595021506	0.34646369105121194	-0.8110190838175386	0.854529287307623	-0.21983218708715685	-0.07881649895909293	-0.1566679508083678	1.163728210177258	-1.254679807144813	-0.28408770194486244	-1.444825724019179	0.7582596662109842	0.2314378740461434	1.0893811773866193	0.6161138156404891	-1.4076936800332078	1.2500085969400052	0.9881322083609883
-1.184419927321538	0.04486286596867601	-0.11190825640341276	1.1544312119424944	-0.18379135737905164	-0.4498992464110262	-1.7880118678848986	-0.08575450364606223	0.32570322010988095	0.6035123495520606	-0.06035886996121257	0.3925685813613945	-1.9162568288041881	1.8038421968997291	0.6330903568596166	-0.6927381714005165	1.5461602371755465	0.13408660975259135	0.39414707192983556	-0.8785442786018223	0.8699697479362782	-0.2581814730654969	-0.16614313328210464	-0.11169448204818085	1.210010825603401	-1.3389284216360537	-0.23686193292157803	-1.3992252105608827	0.7518029806549033	0.16940971624699414	1.0927183674668604	0.5946367442949392	-1.3898853867183	1.2426618254467212	1.170785533576883
-1.2352238021618767	0.008230639399521048	-0.08183628292971568	1.1977782287362424	-0.2622126545407797	-0.4676295357128309	-1.826702399952828	-0.1305694294748551	0.2551219187747284	0.6067525876738319	-0.038148776246130854	0.39719020194130705	-1.8058356653721492	1.7764681932055968	0.603838047675113	-0.7343092793949066	1.5062481019916132	0.11146240875196904	0.462457718205617	-0.9866215567173686	0.8674921994280526	-0.3139141992011948	-0.24391572184032437	-0.04849358418613887	1.2533821701329246	-1.3829993110306356	-0.19957598011604052	-1.3799296551594915	0.723635816440996	0.12255613530482982	1.076577607373516	0.5899893606003865	-1.3481303532548705	1.2361173091590065	1.3111015014870013
-1.3176475919872959	-0.003088428622579703	-0.06894090103422375	1.2437794164293998	-0.33806645203890673	-0.49477102212211327	-1.8515631652573563	-0.1486686749234251	0.2351923604342389	0.6349884661034939	0.002288223197083966	0.3967225467910751	-1.6840480365301218	1.7463527319080565	0.5931250905960584	-0.7321663717066219	1.5243805463114164	0.10978421547020789	0.5075196614080235	-1.0691628255514511	0.9171323193685925	-0.35607333859490187	-0.30798214182451017	0.045791770560287756	1.275423511472143	-1.4206178645519896	-0.2014614938565237	-1.3623488095006517	0.6636238426955742	0.10955181935092762	1.0501351080080321	0.6148745733772977	-1.2888425678902276	1.1959763184910064	1.4134375852329213
-1.375281525114969	-0.004699871451876679	-0.025787503101706927	1.2840619845648371	-0.40025646209287336	-0.505529802728159	-1.9012226677592523	-0.1832094233439383	0.23258001676940204	0.6262035829289594	0.06113659504667181	0.4008077248494515	-1.5697184694656694	1.753490382296249	0.5904253006935816	-0.7127195595022646	1.444258342178295	0.08342043735628119	0.519357892440858	-1.161842580400321	1.004686097348221	-0.3869455386688061	-0.34824858970909583	0.1368233902277273	1.2674307363854818	-1.4473161743867535	-0.2112798426087787	-1.3504137119795925	0.6005983366478498	0.11431043272454719	0.9946748437345565	0.6725558206776693	-1.218481920506345	1.167910564641578	1.4864148219331623
-1.4442864402239157	0.012328597052394802	0.017325741759588252	1.3853729328711373	-0.44892470096646875	-0.5290353420613535	-1.9422727690326276	-0.21331912126968616	0.2580985899545044	0.6101616468161889	0.11475451778025114	0.3896028064245258	-1.4713604410017165	1.7673938555520514	0.5996312418963663	-0.7074303508713721	1.469952687351468	0.07134665081203083	0.5489125743425347	-1.2388816768719186	1.0746672951034029	-0.38101335743878284	-0.3753832291406837	0.20058891750806188	1.1966185448527944	-1.4574475879961217	-0.23286086625127272	-1.3571321288598703	0.5338488492008405	0.10666312164839795	0.9360596960461652	0.7728398568110936	-1.1390572517531248	1.1280417598969619	1.4905147407667383
-1.4940730639414723	0.024428485370246868	0.06394479588378013	1.3903918289945836	-0.48390004231694733	-0.5457527738694147	-2.011468123930005	-0.2416612317724367	0.2786595880063986	0.5500388540183359	0.16990754452708093	0.35013988740597324	-1.4112844484609484	1.7768862423792897	0.6462068972723639	-0.7044853791587964	1.5319430576847965	0.06218634287449839	0.512015840584908	-1.284461446954428	1.139653246679345	-0.3709024969992402	-0.3776706397530186	0.2400791420951865	1.0658409819929355	-1.5019656284783136	-0.25615344138206164	-1.370972286067604	0.5057109262035258	0.1267261390197728	0.8528147621387442	0.8554338822966047	-1.0655710189019616	1.0861795898630522	1.4780391792776129
-1.5450009433629466	0.025983274407108105	0.11399916832361298	1.366517201095895	-0.5569941950296725	-0.5805099372836282	-2.0821776649594335	-0.2733709305829283	0.3453739138491141	0.4926087564988224	0.23168472993499814	0.2912604214229597	-1.3459268352960736	1.7744709042172755	0.7090956174055617	-0.6979164312610935	1.564358007136501	0.019838518484759492	0.46803984349067196	-1.2706393399655904	1.2198287001468697	-0.33272680047077385	-0.37679661803070896	0.2308960326920361	0.8664279802862161	-1.5362956033780353	-0.2864718966199479	-1.3584442952779645	0.45560835089646456	0.16005243415109047	0.75567313841669	0.9139906315850237	-1.0343687679906082	1.0619809621765894	1.424177658478253
-1.5937162276533072	0.049475987732769	0.12485165118438815	1.3357246377807683	-0.666787275477086	-0.612653445332094	-2.100104288155441	-0.31683398831371573	0.45073291141570965	0.4576402957682103	0.2903515852577211	0.2606522186346584	-1.2804768937471662	1.8418363957570079	0.7676466995500646	-0.6953381359761697	1.6056578543049091	-0.03656968381337298	0.41030466051597125	-1.226043274692787	1.2470821678395896	-0.3081137118766098	-0.3711503860905019	0.19510339001213717	0.6775322072801714	-1.5749633426398617	-0.355283769426374	-1.3314660913121328	0.4037378066477274	0.1874283591858975	0.6812460129530511	0.9714184377777648	-0.9965015964033119	1.0479026168369543	1.3941267257949186
-1.6465507010073224	0.08370622625150737	0.12597727561430533	1.2985708395648352	-0.7591231438782002	-0.668264001110043	-2.079914639501422	-0.33439508413959707	0.5249766765486307	0.45411475012164965	0.3400570414200068	0.2386894502109657	-1.2602776723137643	1.8711404102554874	0.8804703448910391	-0.6901139852620163	1.6569378720893382	-0.08680307847142041	0.371045421372144	-1.1296950327900168	1.2779501703202718	-0.28679255662377107	-0.33647360390106745	0.12993237372256367	0.4578042717803683	-1.6136494272669313	-0.44505285065573136	-1.2186767283147324	0.3641273172527425	0.20484114667678727	0.559180876116736	0.9993209817593476	-0.9559522882124643	1.0425432147980298	1.3656822111930615
-1.7139912723212531	0.094237922178732	0.12232646914977419	1.2305517031211102	-0.8331199415471886	-0.73453824059075	-2.036615519116814	-0.35858110890334655	0.5752770934872753	0.45812312388708476	0.37832451888766927	0.2446458922053977	-1.2592449929964042	1.9288224654684556	0.9639749199385086	-0.7164088938714385	1.6895023989436813	-0.12355083941471308	0.34848832197512347	-1.021886629854173	1.2941716708661093	-0.2505391353906103	-0.29253899893420476	0.08897013240098026	0.2813067894964806	-1.6644671891614948	-0.5530637400016915	-1.1070216637548516	0.33804077806561605	0.24413604119348925	0.46322707415947706	1.0078152112580554	-0.9046007919223772	1.0433982458423472	1.2862313220554917
-1.771624892147812	0.13123284821123987	0.09851792864143868	1.1787124420994437	-0.9013802865962909	-0.8110674735112781	-1.9410587189029649	-0.39929874775453233	0.6217373918745804	0.49686585990125376	0.41986784927788995	0.2830982307135915	-1.2629993163991995	2.0258745840796424	1.0449062577351798	-0.7446608447054767	1.6825491865410473	-0.14021944330342756	0.29492848972234803	-0.9007606873082391	1.2945635487176659	-0.2214340572731623	-0.28157107603806236	0.04321825811950454	0.13453679488242884	-1.7118659608162872	-0.6901854635105151	-1.0162317615126548	0.3126746974688441	0.2946872106065005	0.3943289183054931	1.0023203714265285	-0.8321892303182677	1.039879440215112	1.2080263115942365
-1.8328329643901724	0.14803024803525083	0.07589301144367427	1.1108833749825469	-0.9302829678654552	-0.8912862398581589	-1.8398103396304843	-0.43656246278788247	0.7048469933867162	0.5712489643079646	0.45119715832484586	0.31402859593871935	-1.29510809081655	2.1109178036386558	1.1246108907222223	-0.7403965484859822	1.6265248177529419	-0.11101490212409862	0.2519305502821084	-0.7574277017195892	1.2842094692679062	-0.19455047874737114	-0.2739755057293993	-9.999515102378232e-06	-0.0426161760887814	-1.734401467990072	-0.8068441199694316	-0.8692436126731113	0.24911638271493733	0.3483322759610411	0.3477607959765077	0.9525988159183416	-0.7745104841479893	1.0209091805916082	1.0717115040654626
-1.860931688148923	0.1511583253065036	0.040181316044260354	1.0309247422609729	-0.9732003385848573	-0.9775829059048279	-1.7494078750309907	-0.5212200938436955	0.8060268311420034	0.6102770078469224	0.4852733412258147	0.336694777093142	-1.3245821518731242	2.130759732171381	1.157699212529709	-0.7401353159279987	1.569734856871333	-0.10887557574349853	0.20606420255513122	-0.6019754449644436	1.2455526652603754	-0.15942243708915244	-0.2219904290355587	-0.04535907488616223	-0.18119462658555946	-1.7553999319781142	-0.9138743467803161	-0.7070085113215839	0.1724266810859278	0.4141969074737858	0.3211618060025022	0.850856185335328	-0.7428774610028641	1.0205481813632549	0.9576386792941565
-1.8685552441690567	0.1467926003338251	-0.00898344279539227	0.9941660603638031	-1.0205767595776123	-1.0509509215283779	-1.6526620360210114	-0.585981794695677	0.9437211796804365	0.6736738029706636	0.5074122830933196	0.37111661113131655	-1.3480740941243274	2.145690353274096	1.2084994032829972	-0.7355887083854975	1.6432860341285604	-0.08128960295232043	0.1734750734480573	-0.4550598139017558	1.186874203274058	-0.12224591563403482	-0.16768545973145188	-0.09429711864737736	-0.28930353768159905	-1.7918234307266623	-1.0242320657155966	-0.4939459182510496	0.090600309897558	0.49856142310817014	0.2982071211593203	0.7431629398131585	-0.7203250025725618	0.9807033599583777	0.8105769274750865
-1.8577723597098892	0.12052515297417987	-0.08049561649614372	0.9615386411856031	-1.0629096036317096	-1.1185044407794993	-1.533919229395964	-0.6429456118662309	1.0618849122099963	0.7222818766911144	0.5509954642153998	0.4010742536439616	-1.3764573035183831	2.1469876410047464	1.236322034322813	-0.7446617855430414	1.6117349704920922	-0.04420592581244161	0.13058674179990634	-0.36181539016338005	1.085115398450251	-0.08675376078307681	-0.09118999888404436	-0.10874806146899893	-0.342170015058319	-1.8148665984386334	-1.1334913670607822	-0.2557950465205534	0.014452133106600096	0.5877344791077248	0.2924863039000654	0.6172290360874089	-0.7505516017780238	0.9678878873518405	0.6751384492118088
-1.8684057995374208	0.08218552327076138	-0.14720102142641248	0.9848776108098202	-1.1406935016684312	-1.1795619358512983	-1.4275150138291157	-0.6720791899431547	1.2153128177001378	0.7933650928821139	0.6000708018982888	0.4223053025913234	-1.392226772982439	2.1105844941623335	1.275414576382162	-0.7727475384220873	1.555891315627174	0.005373343519364737	0.1395260708599805	-0.26139047953251676	0.9887795903836232	-0.03749625256337221	-0.010753684224033094	-0.11061950402328107	-0.38468224854445154	-1.8171293080864857	-1.1960503487507004	-0.010101012168276701	-0.05314684542228905	0.681465592377807	0.28814672570100697	0.4750783096147494	-0.7843532907730859	0.940839177003191	0.5599049452566894
-1.8647520819396401	0.0623481314748487	-0.23006982210439003	1.029964563662622	-1.2158444721164856	-1.2007651489664124	-1.3314659905713488	-0.6932643635367957	1.3895842655791322	0.8222059133022068	0.6592406338487949	0.4469465225865676	-1.4139131697642333	2.0974549768091793	1.292668532593146	-0.8099147258987504	1.4636484577202802	0.07396662136992264	0.1528374306184833	-0.18738711719192136	0.877791030898148	-0.007000490947443505	0.04865691529949971	-0.09761390457358865	-0.42155013696304194	-1.8210850446571634	-1.2334843485781195	0.18149847792198376	-0.09086835222539179	0.7953536965865996	0.30888143894511283	0.3288099627532895	-0.8232749177606378	0.9076372410529231	0.4644865680479576
-1.868160484764735	0.02755720454652451	-0.2958008458396769	1.0577170285111759	-1.2848097832949446	-1.2017021553587244	-1.2707689865816083	-0.7151855284759658	1.5601858620605944	0.8294483350853252	0.7504956350644434	0.42050247961534926	-1.4633497637980073	2.077126180197017	1.2871173341523645	-0.7965682944579201	1.3692858743360008	0.14901780252494545	0.16509815210100168	-0.13963172203942206	0.8185870246294684	-0.004868634356303668	0.15266801120980536	-0.060071925218846786	-0.45516513832307126	-1.8232816064738178	-1.220770124266518	0.39675005634379656	-0.0995984299053293	0.9235741381415716	0.3176425862532527	0.22197461549305258	-0.8757294932789342	0.8778179553115841	0.3417051699243247
-1.8494667471633996	-0.009017978548024035	-0.3572595827969665	1.0760561686715149	-1.3570636963644411	-1.1547816451716562	-1.233309512350143	-0.7285043540769679	1.7753377309338874	0.8007290658000532	0.843700831428048	0.3672333413282781	-1.4891214675813085	2.0631816210273377	1.287997089059444	-0.7818972337877294	1.2752706768378486	0.1982150469759519	0.17277253969495754	-0.1202315249903011	0.7651333165563492	0.02366601184277927	0.2926191091174425	-0.022479090036713625	-0.44037770759812106	-1.811721550984199	-1.1996753742920445	0.5108510162697053	-0.1265133390186585	1.0599324983834368	0.36209292400247806	0.14280056234395902	-0.9339094909984462	0.8667493941958833	0.2361088559206601
-1.8301896428867876	-0.03848471652496939	-0.4179692419033517	1.089241889384996	-1.4185189791859647	-1.0788369563114144	-1.2378655768664035	-0.7806142529482116	2.0292070128124844	0.7487794613454801	0.9224586045162152	0.2721071865773717	-1.5188114787185953	2.0306487672720896	1.2960506063568464	-0.7398518535803114	1.1900463569747413	0.2363019395484335	0.17832047471747223	-0.12690068385938194	0.7229107862044416	0.023925929936131223	0.4087774399724754	-0.00316840586458276	-0.4364305052485906	-1.7658238950288703	-1.1360897938721917	0.6027756850230549	-0.1403044583498878	1.1872384335103876	0.38634124320379615	0.09615016265291784	-1.0141582093767099	0.8205902091255206	0.14547750204182314
-1.7983851935452428	-0.10543463944701215	-0.453333836309315	1.0646977231010373	-1.4913081270937787	-0.9857261443018072	-1.3059989505419953	-0.8161517611937235	2.2860611358275884	0.6903792056943349	0.9682288005606047	0.1639702716991987	-1.5468106894465627	1.9967867842029374	1.3076494319976513	-0.6975573015517829	1.1198933340974475	0.2502988023742698	0.19726942068977799	-0.14074139812709213	0.6834029618231243	0.027728843916449437	0.5683745318534326	0.021350849118998694	-0.392640833039844	-1.7109693276520048	-1.0473121867592892	0.699356360217017	-0.12247996867789093	1.276562570961158	0.4359582393791971	0.05435989275370815	-1.1157740942921872	0.7946407351815454	0.06004755117574049
-1.7407161706927408	-0.15560167970466157	-0.5010370233564955	1.0405097679615698	-1.5530605559289292	-0.8778670101720492	-1.3427656108346133	-0.8455471145782226	2.424284501008755	0.6145898221861468	0.9984572533676952	0.05469504954423852	-1.541002458313955	1.9685129989949104	1.3236017911292937	-0.639305643972784	1.1148632597287316	0.24353658082886276	0.19463171070829305	-0.17198971797377072	0.6519122698620432	0.01685671709470363	0.6975894122484978	0.06487970101907656	-0.3481871969336503	-1.6685862806205058	-0.9870173651391477	0.7249626403642646	-0.07145995020023672	1.406874337149298	0.4903215305245907	-0.017666146762065047	-1.204380431590431	0.7627010473982357	0.004874100300883466
-1.6788927750614213	-0.21588148614546804	-0.5090381920152882	1.0230364838644177	-1.623683653552743	-0.7477561818315681	-1.3441147221653504	-0.8442704565397403	2.5274832377940273	0.5628101642256303	0.9943943145673609	-0.06774350213779358	-1.559094931773144	1.9692597354796153	1.3407512038454128	-0.6081839383868308	1.0723960982997351	0.24470026077343995	0.26415477881737826	-0.2242404239204933	0.6190331019030049	-0.0040641259721190485	0.7688249376928342	0.10803486637523482	-0.3036893738344987	-1.6436290202088877	-0.9278717625155796	0.7461198026167246	-0.0020198209618378705	1.4835032223861258	0.5006368426162949	-0.041387261539501966	-1.2658388163224905	0.7146469286620879	-0.04329082610986292
-1.6186191547232915	-0.276063486643777	-0.529314154546579	0.9920506351594028	-1.6515498114034795	-0.6425096841721658	-1.3478379092749826	-0.8384112203765296	2.556147960983556	0.5332422879435489	0.9947845180316188	-0.20697601049671244	-1.5943248644811092	2.007513802742164	1.2976395452057006	-0.5412888461324336	0.9958246785492397	0.24504806494338394	0.3288155163190773	-0.25473465277874807	0.5715058051845268	-0.03961557674196294	0.8385430300205741	0.16848424602188533	-0.2842007368097081	-1.6127070407067248	-0.8608769518109053	0.6976194169768942	0.09983340960593072	1.5141413193755466	0.5248918097292363	-0.04975972880469226	-1.358734672848083	0.7071346471419633	-0.047796048693772894
-1.5723466792230094	-0.3174271784545576	-0.5213018322568911	0.9255405444189243	-1.659180279224468	-0.5400616393131934	-1.370492174735283	-0.8468625354987888	2.5305475687873287	0.5310341089942904	0.999782944996493	-0.3380545529384296	-1.6363004728230386	2.026955143614594	1.2381818080735678	-0.49643990359981804	0.984033095061271	0.24015627954850877	0.41682018979317037	-0.2324520641838101	0.5238296802206039	-0.06664576377986398	0.882827104178839	0.19889930010481152	-0.2861934977543702	-1.5888829091461067	-0.7568214078694193	0.624280157911267	0.2189377208349371	1.5523210495847084	0.5866849484809078	-0.03570377282213827	-1.4238819457180538	0.684328614575672	-0.008537036734829011
-1.5183997049413696	-0.327265154474402	-0.49996672093581696	0.8800718908246943	-1.6445601373333187	-0.4482074649541691	-1.3976489804580845	-0.8909686543409163	2.5551362718970916	0.501807813910527	0.985650655923617	-0.46039264536596763	-1.6680822408643738	2.0641856580476947	1.128469890686766	-0.4460697624110102	0.9523648115827348	0.22368107494620637	0.46219775431285137	-0.27623579768531975	0.47597260768100585	-0.09504664460036004	0.8853865140338911	0.2519327532670725	-0.28889469934020995	-1.5465474720504926	-0.6737304515808052	0.5473867377373193	0.30176068891789165	1.5609505597211375	0.6605039746952117	-0.013426238655385347	-1.4690555965216596	0.6775420789090876	0.041554067730457674
-1.4800834172545292	-0.3521127456013929	-0.4764379134903264	0.7966076115367773	-1.6622903144969878	-0.3733699757536305	-1.4229199316325443	-0.9322360213380099	2.5497475643249694	0.5136089659861895	0.9731487849349565	-0.5742758296012139	-1.6888433433416215	2.0841338963825757	1.013876770274519	-0.3949747258960744	0.9379266238480877	0.19888718928905205	0.4888043857393657	-0.30942719503307153	0.41922194607399754	-0.12808151442849364	0.8506660691201601	0.32117700996844545	-0.2777400913755557	-1.4929926614241509	-0.5816037422067508	0.5197784832576657	0.36244779736794897	1.5281921205084426	0.722568015845539	0.052913159236854336	-1.490992219572924	0.6753467289304348	0.07811401895462053
-1.4333652395887007	-0.3865096910089848	-0.44307294203120745	0.7270728364605333	-1.6597936369583877	-0.31249399500913794	-1.451953087596946	-0.9669328281149626	2.5528943115484553	0.5438746358200245	0.9258622594472115	-0.6811332993731332	-1.6761538176516626	2.074826396167781	0.9079371000924874	-0.3710914141710695	0.9302908500734149	0.1794053913315154	0.5204188344633478	-0.31614578723968967	0.344795520258907	-0.15176016148521088	0.7945191605895656	0.3881246434516976	-0.23774912424492714	-1.4310956260051662	-0.527220966830645	0.43797079701604796	0.39088926668673857	1.4779230470790614	0.785061462842952	0.07551274024811215	-1.5503138007659572	0.6879660877693207	0.13965001351413914
-1.3906152711794288	-0.448697826706117	-0.39876001263085303	0.6350313629361645	-1.655386668615435	-0.28624611759582647	-1.5190364854908487	-0.995124518498668	2.504118236536784	0.581252735251127	0.8636341361472317	-0.7695023073327025	-1.6454238720435246	2.091174994873158	0.7922520198195491	-0.3260225423500266	0.9041355622921119	0.16444981202393244	0.5431026122217566	-0.3170445188092129	0.2768715965215238	-0.20376459846077818	0.6781048517821844	0.4726230536852588	-0.22948876431894946	-1.3682866787856285	-0.45241594789383904	0.3938226614326375	0.4151032433497618	1.4017756208830652	0.8490024925963742	0.11997329646571275	-1.618098330146013	0.6974751072358897	0.17526655121931609
-1.3466757297683556	-0.49702954958658124	-0.32332086856461195	0.5330320852475732	-1.6417286473849972	-0.27552356438150916	-1.5737767902865154	-0.9693200175544285	2.457610399512358	0.6229605311235124	0.8305518157175085	-0.8366664946231765	-1.5922841558859597	2.1234603059973005	0.7064346492102427	-0.293745408162786	0.866178922702668	0.15116446984473497	0.5679633788053255	-0.2829048759228593	0.19113656396953943	-0.23332037734858702	0.5765634269712107	0.5496883139149301	-0.2049026143738803	-1.337619320301061	-0.41461501211262003	0.36279749283511337	0.4041218787810494	1.340864125766627	0.9405741512537625	0.13564399082246426	-1.6510144448173676	0.7197808623248262	0.24630964003887573
-1.3116809665075477	-0.5293256370524411	-0.24813736571848258	0.439005979209065	-1.6185284724775115	-0.25870877145817733	-1.5945391984784256	-0.9555395612667988	2.4420182043119874	0.6124497343818582	0.8489119135257297	-0.8891720436014559	-1.5511962461676565	2.134693708425055	0.6376046794682881	-0.2542042573043116	0.820582235698476	0.15469769579403875	0.5923069317010733	-0.25999391952041007	0.11283738506362624	-0.25306208611225506	0.4536909897226079	0.6318136770762909	-0.23129746108475327	-1.2911226207850288	-0.397173261018058	0.2870406334545793	0.3900146787683865	1.3042591030486166	0.9869658638612506	0.13908891615914146	-1.683382415429021	0.7304116025770742	0.31095848899940715
-1.3153794861647077	-0.5792340739446172	-0.1685446095069664	0.36146802202001516	-1.5849370224205461	-0.2547690426076996	-1.6105534551125467	-0.9367612102606919	2.499891717254073	0.6325501278295043	0.9251486613565433	-0.8914831013279996	-1.533833177868761	2.1381064071464206	0.6067912485636815	-0.22191090868243765	0.7345658882253994	0.15618059326445494	0.5952473065605438	-0.245895122294744	0.06107799918858895	-0.2772864109832084	0.35785347210219454	0.6741576400918629	-0.23287732717719542	-1.2643203309603082	-0.3893667130923927	0.2536120627756847	0.3638283820461923	1.2278515815398985	1.0099465863582913	0.1825802540062509	-1.7170677205990714	0.7867718263960398	0.3687435376273177
-1.3475483047024646	-0.6106655808592422	-0.09917928668087281	0.2818120208323585	-1.5530586958599866	-0.24290408501102986	-1.6348939846796007	-0.937019461669896	2.560035857059641	0.6261506856758425	1.079832787660417	-0.8661525230001903	-1.497057727014844	2.12991541664122	0.6159018167536069	-0.18215715355651496	0.6429564143036766	0.1519937138073075	0.5320206995163024	-0.25029822471851554	0.009858170627810237	-0.2580947301273895	0.3014071251663606	0.71105738299784	-0.2685221775808931	-1.2122161931550868	-0.3706004130188949	0.2290828200581759	0.3677410817587171	1.1668383099967423	1.0419354014583881	0.2282125652811669	-1.7705456261346533	0.8460768795604817	0.3976167600185886
-1.4055677235214694	-0.6455215804277673	-0.0066866871215066955	0.20009966892433204	-1.5405009054092709	-0.21330302286144542	-1.660756203778766	-0.9586939537230817	2.603396349641522	0.5967521931510817	1.2608954168095021	-0.8115358450580068	-1.4702648385248334	2.1322388250709348	0.6761995700374611	-0.18617598125169743	0.5403574825049315	0.12742075480211085	0.47559067823394924	-0.25387330323247836	-0.03188287681856527	-0.24257421755962222	0.24299118482191745	0.7181950502658494	-0.27358050170905635	-1.1758641918232535	-0.32690664434608996	0.2570531060893414	0.3289210049414741	1.1460832694661502	1.081367550807695	0.2868755374798366	-1.7939024406133277	0.8909432127230742	0.39362210442181517
-1.4684348191556602	-0.6870304395524995	0.09229063344017681	0.12425807932862876	-1.541306315261544	-0.15953679604902266	-1.6571635758301724	-1.0140287230180323	2.6636109612960883	0.5226027370368611	1.423306086289466	-0.725579838699	-1.4376944440401915	2.132865898831475	0.7760178212075973	-0.13955104066605908	0.39462324228260603	0.09491149579949514	0.38537972578521335	-0.2967351701144	-0.03567121290651117	-0.25079226940940236	0.2302043537401234	0.7178008034374276	-0.33205937913054134	-1.109870467194118	-0.31972768918046923	0.27628960620069065	0.2645830181336132	1.135283094317682	1.085512769923873	0.3219137837468376	-1.8284201836735783	0.9418590935082081	0.3583482985415182
-1.5294379611389992	-0.7272143792985691	0.15940649198737922	0.021599003331462124	-1.543212885928011	-0.095267591753024	-1.637955872130636	-1.0918474741634392	2.6895434072892903	0.4327206643111542	1.5685416515510124	-0.5998147495356343	-1.3976527274552684	2.1473440613076247	0.903780304008945	-0.0823564241004175	0.2706810254286286	0.07223696750310227	0.330138688076085	-0.3050941800263837	-0.04189581543894109	-0.26432261414941116	0.2477480503124257	0.7119875568383002	-0.40773475488921784	-1.0612931364678766	-0.28820072709944733	0.2901991943306657	0.2099276978693016	1.1144392821260085	1.0977363096478285	0.3840818117069976	-1.8747722164330352	0.9983948204122381	0.3254051393924005
-1.573011754828957	-0.7641798012521273	0.2747738500765566	-0.0245918401947015	-1.547623574408849	-0.03613977134376495	-1.610900612421976	-1.176583637811525	2.6818368925480005	0.3426767991466856	1.6853318572596276	-0.48069531223731266	-1.3334067698870187	2.13502290930999	1.0186191933389446	-0.019346880892079702	0.12109892178643848	0.06110280729816836	0.30676128027877947	-0.34595824540006914	-0.024733424768857627	-0.2911989425191808	0.28726995807435735	0.7224941113087455	-0.47109672965859983	-1.0566331180250106	-0.32156637444497943	0.3192576735464924	0.1609973017158418	1.1334663851007807	1.1271126924550638	0.4031981820923719	-1.9299379968004728	1.0572920318879007	0.3118780003651784
-1.5876099889308972	-0.7641823705851177	0.3838755489356459	-0.05047489947417021	-1.5656415972414313	0.019002054816829796	-1.5945992256789032	-1.2638977848251751	2.6269811275125905	0.2322360007845452	1.7498008381626584	-0.362766539797677	-1.2836661621949919	2.1496417910411667	1.1682335897558382	0.02520678227294044	0.0002317232810951031	0.0506091960763609	0.2945814904881226	-0.40272067996340566	0.007818948910263	-0.30687481557311225	0.30783643969698327	0.754589239543231	-0.525766108785654	-1.0369924998600455	-0.3526879673542998	0.3781584992890262	0.0911250435293131	1.1465384362634132	1.1393633162634118	0.4388121340121732	-1.926742406373166	1.0988600312703323	0.2912694071044915
-1.5927569309706935	-0.7077388352321229	0.5253483816651393	-0.04350785018043395	-1.5764578981443622	0.06846621848250342	-1.5301130046590046	-1.3634564718506619	2.644531604008427	0.09950852048450279	1.7967350865584055	-0.2401928877389105	-1.2685315492554061	2.165926193006112	1.293167406814255	0.0336240105718373	-0.08150941508017863	0.0487619807920765	0.25116065532569076	-0.4523351283480184	0.050572354531733546	-0.32438083515405386	0.3400168160870481	0.7786393754659826	-0.5645882864899562	-1.0550454669351486	-0.3973531501010009	0.4562584884694426	0.07381621146530531	1.166722963379796	1.1327709270129527	0.4185583902605763	-1.896515264134545	1.140423658689791	0.2785497843402247
-1.5720886444250728	-0.5962994980217327	0.6499532214760285	-0.014872530078234941	-1.6121163498141189	0.12291496935509179	-1.4197074259309772	-1.456975700481954	2.632531084230725	-0.013618051494132649	1.8378969527032762	-0.10608077273537073	-1.2792718861779857	2.1599584640155527	1.4174445562245175	0.06522048881633276	-0.107969535502858	0.03877289145902808	0.17269645899221342	-0.5521466810429931	0.15743027243534624	-0.3310903366831831	0.41178368061672377	0.8174968601517021	-0.6159272702265415	-1.0745543257714831	-0.47312598793524446	0.5220975930789433	0.08606316400469978	1.1876708136965577	1.127243311607518	0.43942845209920983	-1.8731405615047378	1.2064098832131642	0.2500379510782273
-1.5518913121148308	-0.4582655088953828	0.7632452903863702	0.05020694095389565	-1.6203834262308128	0.15800776445892384	-1.300361546031796	-1.5183086482187513	2.6274636805125104	-0.1096743760141419	1.8146686214957568	0.023994661780927778	-1.2892591818739592	2.151532770227332	1.5006990827959652	0.05623466433404647	-0.13627611264610295	0.06532271404316539	0.11274357572671996	-0.6532733341843858	0.2767904935186348	-0.34426335230501504	0.4341017077692529	0.8634290650456095	-0.6344291609922194	-1.1362495552967231	-0.5286080862085604	0.5841425474272105	0.053079061566291094	1.2039974488157679	1.1050425491862266	0.46602974666292446	-1.8422592240247002	1.2562907954493299	0.21650136219077595
-1.4968854113961527	-0.2887357795296504	0.8674459009106774	0.11265826363114544	-1.6169813601342589	0.18814894154652623	-1.188494755176139	-1.570818761262153	2.595160101594628	-0.22379519125667918	1.7418148751181612	0.15016616059040627	-1.2864230724451962	2.1407086862165725	1.536756195311429	0.027922830189876912	-0.11133435549020357	0.07347777125304558	0.043144469898338804	-0.715565603931464	0.3760223468823254	-0.30416429295784037	0.51704407448226	0.9234940005840357	-0.6601246942112787	-1.20330894761554	-0.5804776248241221	0.6397753142684227	-0.0010152772043129476	1.2378906951863589	1.0974073611319417	0.47876223274603164	-1.8120825519267743	1.2629680320415857	0.2000675513878912
-1.4147310918593503	-0.12428493633026982	0.9798819509570948	0.15800374201018905	-1.6172459549413856	0.19625746580011832	-1.0667938081115476	-1.589327282335836	2.529092743158859	-0.31099216564997334	1.6023960411043838	0.2437576146514719	-1.298625580660071	2.17838600996308	1.533895004925652	0.010065317833540402	-0.08844672343653273	0.0909407415482563	-0.019553029324004045	-0.7755573317430569	0.4772613936889233	-0.307623653116422	0.5681210223097313	0.9793710106305257	-0.639291903348278	-1.2780731870541417	-0.6471057535820288	0.6863471429251977	-0.09981499372939968	1.2628270505812473	1.0962313578766987	0.4892681665195758	-1.7702357778025366	1.2715490086821863	0.19199454969465965
-1.3408542190988408	0.031732756483927115	1.0669081827835663	0.18670471574256334	-1.63928823693192	0.19489532341849905	-0.9459488039053691	-1.5829298965499368	2.5260003428697706	-0.401652992861539	1.4560907799723262	0.3175257359983507	-1.2937907201503231	2.1995509049226287	1.4981606933767886	0.008683988127514563	-0.05910652980985731	0.11645220285482163	-0.11949998447725899	-0.8408614376726389	0.5694716434049798	-0.2892392771335384	0.6243168595960678	1.0544911236817884	-0.6425675358425578	-1.3366670046901001	-0.7417424953202189	0.713621169427143	-0.1810943292350528	1.2721220654634873	1.0795289108059092	0.45723816808471013	-1.767827266025058	1.2824127121042892	0.22665021791054518
-1.2664458999237573	0.17675230381317625	1.1259205760308597	0.21247484526487823	-1.6690400396735154	0.1727193821933546	-0.8404278885935511	-1.557795943124333	2.625212761877985	-0.457462825008616	1.2847101026934884	0.37115811119576037	-1.2866382314519438	2.199757875213781	1.4216195709989778	0.01819650649035557	0.014041154772253756	0.1444651712960535	-0.22319878058099157	-0.8936378829802543	0.6748513373205591	-0.27744845197027723	0.6387309292686767	1.1507157564289925	-0.5799770949452806	-1.395644362853751	-0.8067012768352131	0.7335225681342965	-0.2688198909385438	1.2670044074733933	1.064308455589254	0.4265156498108572	-1.7334168518716022	1.3056405141842604	0.27123863356421196
-1.1734669015591073	0.29873292912728855	1.1741470914396301	0.2753531967951943	-1.6948052496532526	0.14888221127837858	-0.7646818153307047	-1.4713562263207953	2.6413197599074785	-0.4858600288055495	1.1638893131233838	0.3794843523625905	-1.2931249505531777	2.2357583801002034	1.3368604740131291	0.028715871181561787	0.09712370938558675	0.15116574652981155	-0.31727296865562626	-0.9557471191274942	0.7698839927128696	-0.27636144643541743	0.7138848006004871	1.2495228688485853	-0.4856287305891821	-1.4454186805295717	-0.9316245405682171	0.7756636663888369	-0.34572811442847395	1.3084392870637256	1.0178093915199946	0.3449437364502986	-1.6915419677955854	1.3635959423788955	0.300925503417408
-1.0915423100645423	0.3933099908556631	1.1582901082398673	0.3198039802141577	-1.6974725885173634	0.13116022408717837	-0.675121582376581	-1.3317192362914705	2.6932246655708556	-0.5173708437040803	1.0806128270290905	0.38642593838619393	-1.3273650355728253	2.2743169966993624	1.3021086267698094	0.050074385247023026	0.17315646733058176	0.15616711406042222	-0.44908410636503326	-0.9760377364949087	0.8684889389223752	-0.2601324900507426	0.8700502952964924	1.3156385061850933	-0.40641079667991986	-1.4357032006321755	-1.0560037733418342	0.7868655655697971	-0.44204446440132605	1.312207841975225	0.9458828338787747	0.2902610830836466	-1.628610813249037	1.423586769163981	0.3120721843000712
-1.0470280177588431	0.4624845283533598	1.1317404469413392	0.34394508190922035	-1.7233666082713959	0.12986200040983994	-0.5666776425374994	-1.201116514857813	2.7888215203940288	-0.5285668067478847	1.058191192951516	0.42276299099581405	-1.362021217631011	2.2449143760075794	1.2578207009715	0.0945944184735443	0.24602152998930799	0.17058408028716682	-0.5802253777417274	-0.964225835866889	0.9534585751194197	-0.2263985498217004	1.0289858697023329	1.3381048463405287	-0.36587871997980315	-1.4487538514281468	-1.179413545941804	0.794657025651478	-0.5028118399909304	1.2955244239379113	0.8864067077694606	0.20187799156559394	-1.5867423177984248	1.4504134462502092	0.33086485853477354
-1.0252128298232208	0.4803705117431424	1.0715396610909043	0.33798815207877686	-1.7619951250257195	0.15032877857747212	-0.50424180061792	-1.0989657488732774	2.833967100744176	-0.49647438092396723	1.0633046274568587	0.44812326171411376	-1.39891779458363	2.2451141562638037	1.2279432705969413	0.1592294737672506	0.3086259186130661	0.18795601738561635	-0.6483903715341278	-0.9253963523893439	1.026428884396872	-0.1959811934644555	1.1427514274668797	1.3387406479703172	-0.2909519298319715	-1.4309037835425436	-1.3016309834797006	0.8172568376484831	-0.5936140275448333	1.3012538713374944	0.8321211294798504	0.15918163648848663	-1.5508043833107643	1.4666417356101904	0.3565959901554601
-1.0431456843377813	0.39075337606366867	0.9954406236063946	0.3311406024995872	-1.7709011351242983	0.18330200710712066	-0.5059941446678663	-0.9738628259689668	2.8861610604322583	-0.4344656885051534	1.057088997052748	0.44132370429169143	-1.4326953417153638	2.290038008070276	1.1857816738930194	0.20701481387946058	0.3516512784879072	0.20962302837577865	-0.6866020426482473	-0.8366059529945866	1.0662133483682008	-0.17315614870555124	1.2051907274331444	1.3384495243053556	-0.25915467994941904	-1.4048168666972602	-1.3332662567645372	0.8276295365871983	-0.6980027527567241	1.3160244579771185	0.8004204397938934	0.13650540982962087	-1.5247480551674393	1.460421056865558	0.38033361920130043
-1.058115242920676	0.2750164868492753	0.9156500465973252	0.2883089368392765	-1.7847991052483692	0.2315729687946023	-0.5113945918041807	-0.869662661374548	2.8266684866203926	-0.3454250028639427	1.080850290033169	0.43295341941229964	-1.4536772019051551	2.343452777553247	1.1958899905251645	0.27665778738990027	0.414060282392619	0.18494549221039994	-0.7023217035864189	-0.7057878944467293	1.083596813542242	-0.14253770409238137	1.266153648403454	1.3454027613585207	-0.23733514282730517	-1.350432725918255	-1.3693533680201715	0.877421852261719	-0.7713738473460583	1.3434153215296694	0.8297036902836628	0.11331375808115718	-1.4934246248094145	1.450847582173442	0.43521891837496673
-1.0988205142661163	0.13746895810242143	0.8415588857465226	0.24643504232439822	-1.8448067894150852	0.27739987742439975	-0.5478352043528701	-0.7737441613665176	2.8741563601211406	-0.24445309417807543	1.095159975093613	0.39921928093282183	-1.4970480287102679	2.395400779910829	1.2147665106856897	0.3180695835595616	0.46802170406434085	0.17553137372884775	-0.6855937737708847	-0.5822737448721176	1.0904189472129928	-0.12684303241962405	1.287422835539458	1.3380738139070802	-0.19425963383751252	-1.2714463020442226	-1.3992938282288472	0.940090717557986	-0.803793359249835	1.3708491573512789	0.9333981235601222	0.06838334377503472	-1.4909745869668076	1.4527330848905273	0.5016251506255545
-1.1656321649227168	0.002821092923983093	0.7812290746938949	0.21208712129677645	-1.8801699551401572	0.3169496530588603	-0.6081938550225849	-0.7072059123213952	2.9394180700459054	-0.1675665822486738	1.1067729316189405	0.37477249660797507	-1.547662164749627	2.3685747595930238	1.3159499409437405	0.3298402622124186	0.5430294599632578	0.1648888159147785	-0.6749676514062339	-0.41273774107870087	1.0726374155835843	-0.10592291436840298	1.2671435646668052	1.3378086370928275	-0.16049570057991164	-1.2068786613958364	-1.4086946284978474	0.9974076757408717	-0.8297006835191139	1.4031790047225763	1.080404747493975	-0.020301150559028695	-1.5011548615488013	1.4431309426126302	0.5856205987131882
-1.2209644314124124	-0.1118239154139671	0.7803630889454027	0.20829492351181464	-1.8528097360418883	0.33346450582079945	-0.7038509456816321	-0.6382895352897617	2.9935070058091653	-0.07466347424169144	1.105479701327889	0.35233311582958515	-1.586989991713348	2.3466148521999655	1.5152416331605987	0.3154863738996966	0.6203414404868145	0.13741136135510554	-0.6244381522288445	-0.257203838685078	1.036980416836302	-0.11509752073149368	1.2148974183610732	1.3160942366709567	-0.13959018227276604	-1.1458469179961646	-1.3794562958307226	1.040199606978542	-0.8381068584921794	1.390444512041889	1.231904928802128	-0.07677938398948535	-1.4673877819735734	1.4211774428261004	0.658638014178486
-1.2903217100188615	-0.2175891933174688	0.7869157712514886	0.22135687174125565	-1.8478963639292327	0.3412597801202254	-0.7816783120530431	-0.55192734425039	2.9383436729582124	-0.04578634042007024	1.1449586270214502	0.33413365995134686	-1.625185359146338	2.3584547854313227	1.797867940825088	0.26587255601525694	0.6746447533645659	0.1131940932881694	-0.5664719025193372	-0.10993770851270238	0.974384674516519	-0.10822054059827994	1.1509743530050787	1.2772109608156312	-0.1090968108709083	-1.0837178082059977	-1.3494391841152706	1.0946275210832725	-0.8387465663382514	1.3525305313913767	1.3762487563570978	-0.11159797779331078	-1.478272083075137	1.3842766388307182	0.7369862178027906
-1.4002653371336937	-0.31633876617765155	0.776111962835939	0.19633020411082605	-1.860273262675252	0.332061796307817	-0.8553299362458867	-0.5053585238608422	2.8938801167737926	0.03417849901762683	1.1925643975784264	0.3157555548569885	-1.6622560466710143	2.274644143288604	2.0918974371809265	0.2032369456945155	0.7035504337943772	0.1116952141259441	-0.5070595668133702	0.062139243259228205	0.8871272136635688	-0.07660706385805957	1.0466080545552279	1.2100258461865745	-0.07426442163607003	-1.0309037845283353	-1.2967513520753415	1.1493874164122722	-0.8554365530395641	1.289981001229385	1.5483170222356093	-0.11899304414580698	-1.489304600286084	1.2985754844762885	0.8893200682155744
-1.508006880369805	-0.3762041392071228	0.7544802541621068	0.15236412733871718	-1.8676000742413124	0.2967983173573304	-0.895463522213301	-0.5284642220667902	2.8213102372202954	0.10866689146750948	1.1881764101323866	0.3017333234476484	-1.7007723016758707	2.1971371074823844	2.324473088154726	0.12604858502740127	0.7790894642066646	0.0764528499147061	-0.397551864753579	0.22250967362581786	0.772948585084696	-0.03187665663151239	0.8879938712796193	1.130826473054147	-0.053753688757801135	-0.9999989883349208	-1.2402111451740714	1.1983829069375034	-0.8508934801770331	1.2520738056739875	1.7107764407883146	-0.12410525629284871	-1.5234914125503836	1.2308868800277895	1.0605630636678733
-1.6017260526175587	-0.4610597441667629	0.7273202706424604	0.11103638465263707	-1.8446723994339607	0.25169132775807324	-0.878602576914175	-0.5170115523603689	2.769383831670784	0.14473002202253907	1.1984883982646974	0.28574347629511	-1.744014152830673	2.1306662617173124	2.5261313760945208	0.03388053393754066	0.8445445356011003	0.03787864294797544	-0.282156658433038	0.34627753965027697	0.6706810336174407	-0.034669157796649995	0.7327578973949387	1.0514423739127778	0.007922298698348717	-0.9543290679481252	-1.175607296152346	1.2452001153951984	-0.8590039814638608	1.2644775249678444	1.8726901139940924	-0.11086530245476338	-1.5760704384915585	1.1863556265987802	1.2347983332747685
-1.6729867357512027	-0.5418871060419997	0.7036196972811878	0.07812916798824332	-1.813778049344192	0.2310783569700698	-0.8530723082336518	-0.4547372203444063	2.7183801295678998	0.15104871145468685	1.1821435923872206	0.3018807956537536	-1.7465512712652742	2.065403855394133	2.7278715870068995	-0.07391067541171233	0.8867748152659185	-0.001555786097116063	-0.20269684263685944	0.42832199413847327	0.5491038206575314	-0.014680736580953887	0.6433753485968795	0.9772242097177726	0.02998174946090997	-0.9194688308552124	-1.115589322658514	1.2263228617972453	-0.8443603175929418	1.2358591246241664	2.0101741831418654	-0.07455508375575895	-1.6594036682672222	1.1510649541097897	1.3748967220011643
-1.733017422405117	-0.5963077198873014	0.6710506489227317	0.03784168387070038	-1.8009445036726919	0.1924629650157076	-0.7782810676397378	-0.47768383970959755	2.6766566144275776	0.15270822208704243	1.191496539507132	0.32517497086705993	-1.740532553269944	1.9354280532719481	2.879684637052933	-0.1815584070322795	0.9108641033307835	-0.03697806113939273	-0.136655845218878	0.5069296221947268	0.43307676358722846	-0.011165964515640545	0.5441504126566421	0.8929392382781485	0.11325923658212385	-0.8860923611272404	-1.113026000921582	1.2110045124537605	-0.8053368456210537	1.1768774236432036	2.1053365758422453	-0.060264161194346334	-1.7512896703030953	1.1321272968387428	1.5355961795347426
-1.78289621304455	-0.6347008345391341	0.6580905759680497	0.0059346628178724384	-1.7915590608040826	0.1634963614795754	-0.728285677935302	-0.500619887379675	2.6939598422328617	0.12448793146494805	1.2288222416024068	0.3496240810958282	-1.7538510046149223	1.8625565356988436	2.997745422394268	-0.2752175355292501	0.9590500057006415	-0.06392927166132362	-0.090997598784555	0.5486820424787511	0.3554392729535797	0.004096079989979134	0.5007145810786747	0.7863693989569518	0.1827313307874301	-0.8567768043967655	-1.1355768103877646	1.160554654740703	-0.7436830619136212	1.0995149565395812	2.1645873192811034	-0.001796571588262319	-1.8604444462384708	1.119205210792274	1.6924732850105921
-1.8236344436672405	-0.6634598069216858	0.6300922855503392	-0.015036503350521823	-1.7861871816970034	0.19227826947056476	-0.6299849343422814	-0.49148392914529576	2.635107487252573	0.08938891581175032	1.2747019317896138	0.36225225477161893	-1.7505818149696482	1.7848070930007534	3.1051036438694877	-0.317221378759058	0.9953545781409474	-0.05285823798261904	-0.05906887965166128	0.5444653043577361	0.2810435148731977	0.041798248113983985	0.4639283871146157	0.6997026726820288	0.23675029186569713	-0.8547991080132753	-1.1535150475356495	1.0822159558086373	-0.7076471425477548	0.9815720229479178	2.1605733348647513	0.07948910293357887	-1.9562802159306454	1.1067058311086941	1.807627017452226
-1.8561666914978647	-0.6817607375894014	0.5683966008583174	-0.006352673651761757	-1.8015587914410827	0.22915444095333992	-0.5276603674105691	-0.46527669695863266	2.626004077131566	0.08786052283871622	1.3328528008006226	0.37382585371180727	-1.7342092062394854	1.6955464043823185	3.1770576911480495	-0.3434178797627297	1.02806196667781	0.006364962395856299	0.010650518425852223	0.5094415676279053	0.23945992477766564	0.10216071673736485	0.4954436253713876	0.6173060092496485	0.28374496981768643	-0.8479509509443183	-1.2032782165525597	1.001167836055115	-0.6638529829587166	0.8662079909243484	2.115496800773438	0.21339007775333457	-2.0402280314702166	1.1132700212297875	1.9313256048507417
-1.894701162080872	-0.6859162054790406	0.4616596903601201	-0.044840127274792495	-1.8657158244021599	0.28723449726745065	-0.3958322813760446	-0.4657131569426093	2.5876034888372255	0.03520813898491541	1.3702157425116084	0.3779110317701838	-1.7132614802356962	1.5909437219484808	3.159784782607587	-0.34827991310785766	1.0439348764377616	0.1376933468585491	0.05246819379229254	0.4834009351458556	0.19781385042997357	0.18824471923685987	0.5523329466874297	0.5595306757115409	0.3569439833469805	-0.8675563017261005	-1.3087744362777933	0.8944402450405843	-0.6317892017014107	0.7936466005812718	2.0589858586897685	0.3239639234492705	-2.136300819164897	1.1409716530201677	2.019325524313668
-1.9224734260782703	-0.6939933319562025	0.3676425946842244	-0.11124764857554581	-1.9197559423828345	0.3662543935588085	-0.28649288577383625	-0.4601408667896255	2.64146488413889	0.11302394310423211	1.3776917162734157	0.4009246138933508	-1.6981711980321692	1.4761522464471981	3.0528924216182562	-0.3604571036512315	1.0632407402182604	0.2925823854511717	0.10928475908091888	0.4448379079017588	0.1593121585624322	0.2602859981129778	0.598542895730998	0.5141545118283399	0.3684456403005796	-0.8820536097160175	-1.4373510310537512	0.8153858069149349	-0.5994044980920006	0.7627004037311945	2.0187401403781715	0.45681091852030675	-2.1959201103017776	1.1650790940503337	2.0309934816373447
-1.9306559112867454	-0.7091344112680188	0.29666351992572776	-0.19028147939242493	-1.9649421321953322	0.43619627908336567	-0.14709156803637188	-0.4677821887005604	2.715905851005194	0.11943739740260176	1.3110658361736642	0.4424474919895289	-1.6923941728007204	1.4261850987123865	2.9544870360424644	-0.3714064411186223	1.1290059557781666	0.4847468583570344	0.15304190902053166	0.3740512913010331	0.18905541432882692	0.3229960672559519	0.6272969339926804	0.4826442930706614	0.3825231816304848	-0.8954090768692667	-1.55071918923299	0.7039363046922531	-0.5528985755558964	0.7252747803015472	1.978751720868297	0.5884276195761388	-2.253902635610038	1.2049034296858512	1.9766873207214968
-1.935236060280225	-0.7131674076184539	0.2358731085316627	-0.2710634702010393	-2.0188018234885465	0.5127153985237032	-0.02746260986427096	-0.47011198893798134	2.7817098358358097	0.18193617724417516	1.2474634453097952	0.4924350767668604	-1.6930200390536658	1.3828168623200627	2.8996182081059825	-0.3809313755346505	1.1479186446717307	0.7030301523662696	0.15567311007990906	0.295148737874656	0.22094080580599118	0.3792551029319449	0.6247595347540924	0.4757562708320699	0.42840014597374465	-0.9173610116486886	-1.6181712777259865	0.6099321876189943	-0.5012816426279911	0.671253153476645	1.976202739198597	0.6964870000807568	-2.26340699362424	1.244088459421469	1.8711911423091394
-1.9289844498406676	-0.686263921877061	0.1784180789204201	-0.3394819957330207	-2.088939908135501	0.5877285905741252	-0.019435822639054082	-0.48466216531269346	2.727221360521872	0.2547666347245609	1.1342886259290608	0.5240516331362335	-1.7036274231032387	1.3962113838177201	2.828315876415293	-0.356735426489419	1.156325505220003	0.898134738489975	0.14424196914143253	0.24736574192516278	0.2622959257777843	0.4426169300291073	0.579746397723208	0.4724497806162201	0.49344267522935564	-0.8929770782812797	-1.6902468413006715	0.470255036879219	-0.46861672943727184	0.5853788410943717	1.994585445932217	0.8018162265843516	-2.240386220841841	1.3151059326886652	1.6963650214370734
-1.9339424399782836	-0.6660471252429143	0.12966734285958745	-0.3786269964204855	-2.1516549226485995	0.613141690766159	0.028668425121130787	-0.5178643357662017	2.738796063110289	0.31289733947950504	1.0792023354753728	0.5233241695692055	-1.7314308320984413	1.3347319630147179	2.728735446411838	-0.3248346873817003	1.1587797956632895	1.0715506053515467	0.1278057127222123	0.22942274290878045	0.3077210188971642	0.48857846553484574	0.5134929565181902	0.49015491518140103	0.5891828501821343	-0.8048540024132036	-1.7406705132708242	0.3540836858582024	-0.4781122521946289	0.5276878913740197	2.045605089905431	0.8670464020583145	-2.2043454294851688	1.3498975143759648	1.5300036910000894
-1.9273195677179953	-0.6309097837119517	0.09169190653373722	-0.39754571708793934	-2.2047836068472564	0.6417266236356843	0.01556563777818173	-0.552397029561867	2.719977690551545	0.3597935680512182	0.9941123913311742	0.5437795048149915	-1.770366531127705	1.2774959981116634	2.6611606099737295	-0.3022283124286305	1.1670914150898821	1.1958916831390358	0.1364791584546991	0.21606135214481653	0.35950795967625127	0.5307948397316556	0.4725920041560803	0.49885763421177326	0.6883442573928702	-0.7149366150533261	-1.7630007925288802	0.2337558019692158	-0.4963109169727932	0.48669036770627505	2.106732637283172	0.9171489337287069	-2.181028224484002	1.3658281355140898	1.3962193911734706
-1.9200600675929582	-0.599012371081753	0.04647642532136402	-0.41372021709031237	-2.2637254715096935	0.648499836419656	-0.016801163780618817	-0.6058575883373887	2.7040462749254877	0.44558182669297175	0.8475016202608753	0.5409716933955344	-1.7812746106954525	1.1450329061207882	2.586888264844128	-0.2951319349954684	1.1213048563623413	1.2896838796129484	0.12009878051772023	0.21224115374384517	0.3699539046879648	0.5432163766819132	0.3918041766659738	0.5200360245916844	0.7971514678530149	-0.6308411994892259	-1.773329760546261	0.11079018273568005	-0.5431860773481099	0.46186592114680813	2.125052558184792	0.9254785890322609	-2.1350192609087646	1.3829746620116574	1.3056527188799483
-1.8989294739227205	-0.5779930861103038	0.011864031782955363	-0.43460395228724097	-2.3090158251829926	0.5813829327125967	-0.050666964589749175	-0.7193155373670203	2.7389895620855045	0.5762976919853907	0.7042548439308405	0.5677372554684522	-1.7756221468341784	0.9629370543766642	2.5318280795164605	-0.2978427632656998	1.0729925763502546	1.3877027640649096	0.08816944733557076	0.23311702585362432	0.38560276085896494	0.501653137968936	0.30671313660085553	0.5344264697361913	0.9089105143180672	-0.5401398709406899	-1.7842985657652484	0.04033404661674898	-0.5752935517309783	0.4515584004461094	2.145653697649056	0.9367100665708735	-2.0911236546173195	1.4034605562847187	1.283436095992057
-1.8624665503090607	-0.5634001311697509	-0.005306759907184408	-0.4677390499912926	-2.3558695668027947	0.507414127307782	-0.12044453330909377	-0.8324981189096448	2.6799443053490597	0.695182017418442	0.5434483797146822	0.6034920897878627	-1.7766920634453591	0.8294448116005759	2.432120485495859	-0.30418287744795575	0.9912323470282438	1.382260200075604	0.02787693342691685	0.22398451135892605	0.3825433988896752	0.43296200082962655	0.18686314333113596	0.5528158331333253	0.9713344209582828	-0.4725317679223303	-1.763074519698284	-0.02627267534733606	-0.5890292027236563	0.4520867331856902	2.1740304315232817	0.9439010423042193	-2.0378929888848907	1.3965035140621822	1.2676575982834222
-1.8321089255144674	-0.5482963071862941	-0.008267825837172468	-0.45879288143437724	-2.4223851671834615	0.4257488691355403	-0.2121179238107027	-0.9526967821093413	2.632600361641605	0.8109213535495361	0.43358701559574736	0.6267685980288267	-1.7786443990263003	0.721137463669888	2.3104862689996386	-0.3127766128794208	0.9286314566841476	1.340192501669741	-0.017986098434081135	0.21738475143761157	0.3765384944394835	0.33730364943614133	0.07302263354817104	0.5674813771677959	0.9796220174569683	-0.3724298011494653	-1.6921748393455736	-0.057945657853056276	-0.6056399007415163	0.465508556001474	2.1974637044486163	0.9235809373846628	-2.002400341587921	1.3638465745248223	1.246823974637587
-1.790724041391364	-0.5256437828773459	-0.03342952484568222	-0.4427401323906922	-2.4841557316908056	0.3101547340293448	-0.2632354870122029	-1.1099552776509112	2.5862908013448687	0.8324111439966009	0.3234181586499428	0.6394031060812553	-1.7769678466894994	0.6117186904114482	2.1948153112689885	-0.2974738398376928	0.8740027366406569	1.253946873945283	-0.07337499920390904	0.18651905926880702	0.36625291843994495	0.2432087424017515	-0.019296547328287943	0.5687932551290448	1.0081269741757661	-0.29874146099855053	-1.5537446865348699	-0.11765320850221969	-0.6158315050365497	0.4924419345159314	2.179247195505583	0.9163259508998394	-1.932542639377867	1.3625495380239205	1.2238528553411583
-1.7489976590534102	-0.48429807639749745	-0.03757287565053416	-0.4131133000471891	-2.5297376511709038	0.2615938022605696	-0.35067726001613264	-1.2476616747868685	2.56633950423062	0.8911985625216223	0.24302832313089212	0.6506305412356364	-1.7725570630130143	0.511127123034587	2.0356915529680144	-0.2829631819634497	0.7975100739715504	1.1198306440884758	-0.10810869533545817	0.1778119071691256	0.31998095538765803	0.1698361277328667	-0.05716270529842937	0.5780332037033598	1.00284988821362	-0.2132860955327506	-1.4509044685483894	-0.17280866505731657	-0.6294980230452293	0.5115449740135262	2.1719997407412643	0.9492801419530131	-1.8635442072847117	1.358431023989999	1.1679916260508607
-1.716874895779491	-0.4140765785284721	-0.04292929535151957	-0.34786719100480834	-2.5528276169935227	0.2524528011164012	-0.43277896324289566	-1.3676544416388758	2.5500330350353186	0.895650372834462	0.17951981478912393	0.6448219178585314	-1.762836905565034	0.42455093667144944	1.8736087858065353	-0.2969621443091738	0.7190722945481374	0.9873148962479019	-0.10034158630393746	0.16522116787178187	0.28834702557088715	0.08691821658090446	-0.05718951672210313	0.5779880198575343	0.9620957175456251	-0.12041687839584594	-1.3562585174270245	-0.27368599096131524	-0.6618697368064993	0.5188007851015699	2.1680276135462453	0.9878616767222752	-1.836887028922098	1.3263879080540673	1.2013506225992003
-1.6908975338672996	-0.3231564912674025	-0.028095858551723085	-0.3141922541443075	-2.557519640901974	0.2573076489766879	-0.47692127070581486	-1.5079906737878586	2.6418524793083793	0.9573178779706721	0.12353101983052539	0.6358522425897621	-1.730908111401149	0.3368451444636707	1.7113548363142832	-0.33501758153555083	0.6688173398617877	0.8997745433316997	-0.07504902028397324	0.12976673466032446	0.23125622898113712	0.029133468429222553	-0.041198776310301964	0.584540118598729	0.8912031201732951	-0.09221809921256731	-1.2858784169259827	-0.363799526803697	-0.7116671912650385	0.5588525230528162	2.112922581661464	1.0158836783131027	-1.83559908204056	1.296149919418791	1.2920364760244403
-1.664385993554815	-0.23826401637935168	-0.022461044223599937	-0.31689558486477226	-2.589517476892114	0.2855197302852807	-0.5218143633764425	-1.6483681858891903	2.636501396536994	1.02615746279809	0.04053136433406272	0.6391546302601628	-1.6852412907506462	0.30830810126248	1.5696018050284992	-0.37950927953710484	0.6418140397855288	0.8245736292204185	-0.02462077782879849	0.10126615168469164	0.18927166076890642	-0.040351301860240316	-0.019184484086680203	0.581776379416653	0.7770978168199248	-0.12045744723202756	-1.2313676936485582	-0.44192569690265887	-0.733486762153999	0.5946440128666008	1.9926255430980415	1.0512841934990345	-1.818338932785354	1.3153617612248674	1.377203737611819
-1.6276316999046316	-0.17247928554018602	-0.008915182574315426	-0.2821565905690918	-2.5953999449240173	0.32948242488517987	-0.5366419322797849	-1.7360941255982183	2.673255451884828	1.0556302365719088	-0.03010025548355384	0.6398880471514842	-1.6226154614037955	0.3356448194897689	1.4278634465139244	-0.4123927535083548	0.6291903175228832	0.8170855937063207	0.02399259292810878	0.04866340532534847	0.10572484758566425	-0.07668106723630234	-0.0020372185464657883	0.5901051731920784	0.6308366970018106	-0.15160881256046604	-1.1934162424181423	-0.5185431096576286	-0.7127491050323429	0.6218282137304564	1.8831947623021186	1.0451288948940913	-1.791756501339972	1.324125485917745	1.3865715796706337
-1.600367923616134	-0.1478479466065453	-0.02623766364462655	-0.26324568034049695	-2.588908304313316	0.3717884333139596	-0.5445417119533243	-1.7474979641414954	2.6950431976064433	1.0572734278389404	-0.07048507110163603	0.6504603691970008	-1.5674345558878984	0.39777088121979487	1.2965837170441117	-0.4407027159863041	0.6499327348887187	0.8343240802089078	0.0909537124528399	0.014990495017369565	0.02867067918304213	-0.08694573455714749	0.020669183656272176	0.6304017740055571	0.48971865341310544	-0.20650257355872698	-1.1224203129391563	-0.5756020656539552	-0.6644270948833351	0.6401909880425699	1.7887667791719193	1.0192995368576598	-1.7354005200596851	1.3647040451244778	1.2987014628908078
-1.5884418033900047	-0.08397047446829332	-0.04165956601043981	-0.25225731174067406	-2.579765600441754	0.4238898378868711	-0.5766825211068596	-1.6902733784914723	2.6920768105388686	0.978839181674912	-0.10303104433884784	0.6593006846178641	-1.5372242715749789	0.5029015176469456	1.1606484395427406	-0.4653036015195763	0.6573047640187394	0.7488269784956252	0.1375423049140152	0.010569777702931504	-0.04833005758719377	-0.09128821550591303	0.022688263810709982	0.6693871040140933	0.3664854763179356	-0.2736990747916904	-1.021599125210187	-0.6664450162412351	-0.6111596077449956	0.6682400058212251	1.6836054349519536	0.9870248879178423	-1.6700257162959349	1.386146780968179	1.1500996154221326
-1.591799451434544	-0.029401567287235076	-0.07199164215660696	-0.236918988133822	-2.5384102226171477	0.5068237906385054	-0.5909102181867613	-1.6364483479415572	2.6815042415319676	0.9331128827758566	-0.12176595646104263	0.6521600606033366	-1.5287407244454925	0.6144127964991146	1.0241555967354241	-0.46828625677930935	0.6861005508466127	0.7325108507041274	0.15760206598933454	0.05466388061602808	-0.12811434258974114	-0.09526958689800502	0.05645991633049132	0.7174095872011682	0.2719144457361806	-0.28418233710401064	-0.9232922163218952	-0.7180524746575134	-0.5719366207029718	0.6989162124282056	1.5702653127930102	0.9498678136354195	-1.591605531115057	1.429664675836629	0.9881008344957667
-1.5628973922879978	0.008099560594800026	-0.15300135563701645	-0.22709391548644947	-2.4706427958379122	0.5496903047436854	-0.5727706985197258	-1.5287721093109696	2.6800697213515132	0.9701465873249647	-0.1668731422563659	0.6460880657225772	-1.5504231440045904	0.7016405027415482	0.9044850861193566	-0.5021122698304551	0.7236511946288962	0.6731869957341106	0.181970610689777	0.0793868138350435	-0.20152208927768403	-0.09075066822378622	0.09116508626559486	0.7778342291203517	0.20460751418576167	-0.292076757582021	-0.8295744980789189	-0.7312053437473267	-0.5257400646151057	0.7005790696133862	1.4776642127097805	0.91556411943683	-1.477783608776714	1.5105190720390413	0.8630954578526232
-1.5220055501288479	0.04983422126716261	-0.21097480601225554	-0.22140010555804707	-2.3907105181721477	0.6008168528473019	-0.58976379870297	-1.388044724442783	2.6324253764572276	1.0319024421286147	-0.17870029911673732	0.6171751994566733	-1.5138354049502385	0.8137103445928677	0.825735100309107	-0.5576018184874666	0.7597268220651647	0.6273178287427548	0.19628225668532223	0.11197969565302102	-0.2786784675808792	-0.08000697273726942	0.10679055241678355	0.8708424227917788	0.14758963260189534	-0.28885462933884054	-0.8182962862424693	-0.7274069262148062	-0.4916735130701966	0.7035735582572419	1.3812491811062757	0.8785114213624725	-1.3640817606528477	1.5688984557288432	0.7828211421006488
-1.4818893475389678	0.04890240983601498	-0.28528207961527835	-0.2029693076005068	-2.3163496120075875	0.6071967984256268	-0.573827227270801	-1.239025606707147	2.556884332083682	1.1235857619881935	-0.1913554812505972	0.5882511985443353	-1.4625886282676261	0.8937774436927308	0.7855763368752287	-0.6190388117591165	0.7814857552489285	0.6074246699016819	0.20297907786468555	0.11345171748459412	-0.34471918170875326	-0.06487625962928678	0.09109721583886725	0.9726173723211294	0.1206341181443236	-0.2959163572640363	-0.8003002787772168	-0.6975617712463005	-0.46607161893153837	0.7125926459381604	1.2591494505076242	0.8089493029493452	-1.2228500159929927	1.6339167276499644	0.7529216214635716
-1.4311243533669438	0.0013111687233543113	-0.3401030677543725	-0.21838251953289206	-2.251249059075227	0.591693776714665	-0.5842559028778006	-1.0932102160049908	2.4750933902544943	1.1461351857078006	-0.16590858784631618	0.5618144302087866	-1.3832850541688562	0.980321788472614	0.7549591542855439	-0.6554591343516136	0.8090061657743082	0.5761347839172717	0.17830473663505556	0.10116489707549507	-0.4113342872082626	-0.05932833666837626	0.06858548940255985	1.0507661055746222	0.09219435534956018	-0.30474042293726217	-0.816692655177939	-0.6011348582408071	-0.4172137972283365	0.7426925718000846	1.0975581702382153	0.7608997260761805	-1.1089049848431063	1.668633086591481	0.6138990508530899
-1.400305330020965	-0.06200357666780641	-0.3776533276705082	-0.18562232289408456	-2.189260866501565	0.5940474250710281	-0.5897079734065256	-0.9146180397241366	2.313653731361851	1.1062658507495908	-0.0908079384735087	0.5488769607987155	-1.3241830878371061	1.0358393350277837	0.7441551037518999	-0.6974884002135008	0.8130099560049228	0.49805924683203706	0.12201250800561303	0.04540254172727172	-0.4770552479827105	-0.03311979945496683	0.04903603468914378	1.1243732214354156	0.012738608492957559	-0.32655958072911273	-0.8359692110911159	-0.44011042154003865	-0.3491579584300532	0.7404284986453022	0.9517821732334447	0.7166865603891314	-0.99686318908746	1.6988488656548533	0.46892579636930626
-1.362924559462145	-0.11056354196224208	-0.4146182450372774	-0.17444558488647943	-2.1106473777163126	0.5707656653554898	-0.603856484604464	-0.7262772503063657	2.2530515245377947	1.0607111865547967	-0.029427911148991577	0.5446309489585132	-1.2785901399461506	1.0579192132893611	0.7439723054772529	-0.7216358971250176	0.8115440974590692	0.4542365690129987	0.04948401879943341	-0.059659736968362756	-0.5712564917168155	0.021234262905196456	-0.013144476449710485	1.192796255122459	-0.061854903071439205	-0.3451291059820661	-0.8864324300023114	-0.23690277556020475	-0.2820941841377822	0.7238660249284046	0.8851059587301284	0.6819362945661606	-0.9086478101094665	1.7641338273173364	0.32762180442439615
-1.3481054167443414	-0.15403318755851908	-0.43625495053775076	-0.20037440414891203	-2.062605517059237	0.5089069788734945	-0.6256792232701467	-0.5482866538188818	2.1655517657206973	1.0109433124229232	0.03869819346939909	0.5327390822333847	-1.2354751796776735	1.065379388101484	0.7169945815128954	-0.724569408635337	0.7626841809973235	0.34853259548077975	-0.04106830205185518	-0.17460747369825563	-0.6233424071752856	0.046360729868523326	-0.10050998175714809	1.2523808625605481	-0.13245086808941145	-0.33009594555085353	-0.9627992535123134	-0.04033728166336433	-0.28184260845549014	0.7174473249501092	0.794134821933919	0.6741740647832507	-0.8365952956417129	1.8716851157622885	0.17426784556643893
-1.3439934022762094	-0.1738508811348396	-0.4278616202166917	-0.19511430329598886	-2.0284374456299745	0.4523697724163697	-0.6497898486593707	-0.408343084631262	2.1424328187158883	1.011773349107469	0.144796760418002	0.5128186059149752	-1.2080678190221579	1.061419733151638	0.714618815307953	-0.7289848894444227	0.6867420242219265	0.27100126853777007	-0.1378826542262377	-0.3155467569085332	-0.6841881880959191	0.07255946694246536	-0.1950460293492094	1.2593291697120788	-0.2192849735174942	-0.360366210766016	-1.0741171711340598	0.12868254699979462	-0.3223555267810096	0.6952572368028049	0.7353447110603566	0.6973814059933702	-0.8288989186169704	1.9528204443122956	0.02025886662254518
-1.337524360863161	-0.21194980715928352	-0.41990328150053535	-0.19178797521710314	-1.9869272170658718	0.4457824250203986	-0.6713716281378018	-0.29224820245045663	2.125659921435268	1.0478430856290342	0.26879500810785517	0.4809381336814559	-1.1773849007944788	1.0533900048584024	0.7091428148196184	-0.723088490272149	0.6144040723300973	0.28296269754394443	-0.17545823171669148	-0.4597767994116079	-0.7501976680386073	0.10779077153715458	-0.2533722448876847	1.2834764506438872	-0.298869007529058	-0.3273602995381575	-1.2217431275126176	0.2581351753106359	-0.3747019155966821	0.6531328643283083	0.6952180396106096	0.7346796854306912	-0.8019534471443549	2.0321650705411947	-0.12833175862770446
-1.3315387430698493	-0.2596084932629398	-0.40258972333494025	-0.17412305970535072	-1.9729864653561144	0.43818825802930544	-0.6705373500964955	-0.183085432462678	2.154088145877311	1.0512673386632432	0.35705299406897273	0.44776069783129263	-1.1413691256990948	1.0411417803578982	0.7147416997668297	-0.7077068380094936	0.5602961258557915	0.2704493335256979	-0.18165583085141654	-0.5853331350569924	-0.7904680618164089	0.1763403752735685	-0.3168115328383689	1.2946424183782674	-0.34698139908977677	-0.35819715324507895	-1.3692480723357416	0.3461415996813939	-0.4327693484386965	0.5973996576810578	0.6326170257098443	0.7627995547304194	-0.8101425660692921	2.115514670925603	-0.23602149250633037
-1.3559336523826042	-0.284546867488921	-0.33295715951260385	-0.16934536831138172	-1.965027695366705	0.4407794599595548	-0.6381733848229175	-0.12121232144697994	2.17167983048824	1.0243156254635017	0.4285009691350504	0.4189845650235995	-1.0972663150947972	1.02443932921926	0.7366102425230798	-0.6884351316902673	0.49668299333384214	0.2964234914077538	-0.1794673593051806	-0.656402520272311	-0.8211575016367423	0.28480529868885396	-0.37759150978382483	1.2921556722062573	-0.39167183401560374	-0.37467910245315494	-1.5338550501300992	0.3743453764431989	-0.49931914086962176	0.5560984444644806	0.5451298316429641	0.8432470816954071	-0.8559978193172988	2.1532494580864183	-0.35169241245795624
-1.3916043314679236	-0.3085008874241031	-0.2812810491406465	-0.16610725224784753	-1.9560407722691107	0.4656180540977604	-0.5953722050730728	-0.08167921586257276	2.1971291262624635	0.9743536071579559	0.482641223423956	0.40723924509173876	-1.126294271623172	0.995525630902607	0.7465302585913751	-0.6272952028753586	0.4611415709069955	0.36790730916468667	-0.1305414497582605	-0.6915505536250077	-0.8187736450962138	0.3823414922786017	-0.402915889876107	1.2967710980104852	-0.42599397213833023	-0.38370463709250413	-1.6618028277018566	0.4085311342358879	-0.5640396252837578	0.49506227322531365	0.5017948657327861	0.8463333264206512	-0.9493774500296052	2.200639100907263	-0.42871081982481796
-1.43486482404334	-0.3145983428322413	-0.2229239138626214	-0.18717705966465842	-1.950815373591285	0.495581352427764	-0.5700882279961098	-0.07084121471490042	2.2271184813255336	0.8819589880649772	0.5201104431291296	0.3923379704619153	-1.1859325511385737	0.986098981537571	0.7498249070932881	-0.5686689117850454	0.4664445477205241	0.39314681804726825	-0.11443100787395455	-0.6736554396344872	-0.8042508077708064	0.43345990840157683	-0.4392956787352757	1.3271844396012646	-0.46747179536311145	-0.37421978071469003	-1.7533312007155977	0.42533965840013055	-0.6068402470593313	0.44706747886461595	0.456772253591308	0.8439275839437608	-1.0401595231500904	2.2251406431711493	-0.530036610904083
-1.4883574177185606	-0.31220586559611024	-0.1574266702308922	-0.17516736132459182	-1.9643538853921414	0.5040028624774575	-0.5670549535106354	-0.040883547833167486	2.269849505018906	0.8978906277776314	0.5102778304136069	0.3784711292294781	-1.2990307176092064	0.9761623532665429	0.762329164990789	-0.5147668763855723	0.5109068885447097	0.40044566363517003	-0.07770570438744995	-0.6373640944363459	-0.8001983045912052	0.5027590746969033	-0.507114010113777	1.3917713403876626	-0.5084910879888475	-0.3652052477936275	-1.8334116721692475	0.37250210247609344	-0.6576538562877071	0.3970215219795823	0.41474828047517204	0.8313357625173508	-1.084031747072555	2.286473255996431	-0.5739706291144815
-1.5287694078906795	-0.2941121944562787	-0.13295872706404754	-0.1727332610259817	-1.9915420481131931	0.47957412844504715	-0.5843326326468117	-0.036302983364651785	2.3770216596495555	0.9149950108466202	0.4625599057412627	0.3753103742617194	-1.417950113300689	0.9938878436607055	0.7810424505716123	-0.46274781727473513	0.5851406271739756	0.385118781751162	-0.044970124532963465	-0.5728519763198239	-0.7479398070247596	0.5332650020673106	-0.5629919813722559	1.4521356506895768	-0.48178084756103357	-0.32323575535252114	-1.8855377578875292	0.2471043102352068	-0.6832180461268937	0.338047623858001	0.40122360902608223	0.8310501993013839	-1.1368684262762918	2.3098208311248816	-0.6623741016030651
-1.59606949498485	-0.28803435162329954	-0.09276193360916096	-0.12670312876528705	-2.000108595629693	0.46798315936675755	-0.6231260613408934	-0.03506408138014625	2.3867127333249205	0.9358286502603429	0.43719271478723015	0.3606966704338005	-1.5413646347021028	1.0006983474596562	0.8174260322464789	-0.4509808419186774	0.6309314595415919	0.32791283630701945	-0.013797914082718082	-0.4795911161517782	-0.6649823405645338	0.560024835965872	-0.5724680480224087	1.4797130014977946	-0.4306658411723544	-0.27812114669624005	-1.8655401098769828	0.07952954969703015	-0.7327848886061138	0.29872481432914905	0.35378503500211045	0.8093583549903023	-1.1458392318512163	2.288289225765259	-0.7178772014815817
-1.648639855499307	-0.26691486266522874	-0.0646431839777853	-0.08616281614749399	-1.9958946094395658	0.4783147586453378	-0.6413391143285138	-0.034154915600374855	2.400083870843731	0.9642474181289724	0.4219273257708595	0.33826189197593654	-1.6665820149808463	0.9868893718057693	0.8887784959054669	-0.43758216396625016	0.666168843003076	0.2998370327568036	0.02442665206576462	-0.3589656970026526	-0.6002566385722743	0.6168541326636946	-0.5405084683097159	1.5249700174425365	-0.3587008037496519	-0.3049522747750188	-1.8181792612164702	-0.06296095761442888	-0.7593869167019021	0.25949039762690085	0.32082118670843196	0.8029632103088575	-1.1540962746414536	2.2315544059130934	-0.7391334896203545
-1.68807657063197	-0.2445376852084078	-0.032497527448100874	-0.059704724792951455	-1.9774059891644318	0.4718999661275933	-0.632828257754111	-0.07699192761481463	2.3563190609586995	0.9710238938952745	0.3818812939294721	0.34900341115993355	-1.7970796435233374	0.9726248560817771	0.9059719269352133	-0.4351685152552278	0.7195107700198714	0.2397734405496891	0.05714196829482263	-0.2327615179312042	-0.5253650033915266	0.6615739360191931	-0.4920316845382661	1.568519730610585	-0.27226727876591583	-0.25818562059652994	-1.7472847912644245	-0.1942673135368485	-0.7576276638920955	0.24421647001470176	0.3079687237675278	0.7828557088551105	-1.131204935409748	2.161576494254253	-0.7499725996758172
-1.7236268480989712	-0.2772247395109576	-0.0020298231502511505	-0.04686574162106351	-1.9334618603885516	0.4321901786322922	-0.6358115095725206	-0.1391228369670688	2.2862843763119587	0.9649001927419028	0.32048447492368876	0.3542604488963516	-1.9195092223320736	0.9755285003302128	0.9415919131417392	-0.47047474604584333	0.7430901517717423	0.1467473661377895	0.07633899016630893	-0.12807461007468285	-0.4624768243955305	0.7087011412526185	-0.4768439616102215	1.5991344197628712	-0.24805896382947626	-0.2567272053161659	-1.6494853232968532	-0.3165225296162177	-0.7458854597375761	0.2238599322557977	0.30618012776713005	0.7420719667160692	-1.132718566872323	2.0995519676986163	-0.7194609114187246
-1.7616641098132013	-0.3113424840669373	0.027631250561276223	-0.06349508482759399	-1.8937949601468573	0.36076444178465406	-0.6316587778208033	-0.21431875055478736	2.2105994021451196	0.9353548259292326	0.3060363745643289	0.35116699668037166	-2.023259110418024	1.0012431466776586	0.9358444663860354	-0.5335456528821404	0.733072312071057	0.04534850420241425	0.08852111334413583	-0.05015917279247186	-0.40609488499160473	0.7323570021046986	-0.42773727677946427	1.6163304356021677	-0.20730406878454719	-0.21833904722029632	-1.5647502315915416	-0.43267344142192227	-0.7125207311307546	0.24295786596931906	0.3359412338376782	0.7079368779283788	-1.1403332461553932	2.063003981115166	-0.6963147196546835
-1.7822044441836433	-0.3533386600154957	0.05187969027210817	-0.08949419803975955	-1.8491635358965788	0.32007481655369513	-0.6489282532395808	-0.29571979610155297	2.184460318357398	0.9043300242394983	0.3188496557939801	0.3690141028581174	-2.1261378425044226	1.0176456706449986	0.9335518458846115	-0.6056288237380869	0.7087017452268316	-0.014788173599660965	0.0829565989917258	-0.02025758576629426	-0.3594108953913514	0.7278619053716914	-0.34455302136380234	1.626285723282437	-0.09467939188370059	-0.2020943225627748	-1.486838524284501	-0.5065393613370477	-0.6916765235144843	0.26971025207159743	0.399656542369589	0.6373986347788639	-1.1219662036626115	2.0457299806686247	-0.6772332857265393
-1.7926379979000973	-0.3802939606388596	0.06830229640181532	-0.10905245581851304	-1.7954466048947317	0.2762388423511132	-0.6631582363553674	-0.36454455177553513	2.1450253466523366	0.8930268941745629	0.32419770471461506	0.39583226994952164	-2.190325409198794	1.0622875703674937	0.9574721311482698	-0.715696809950453	0.6882590931862831	-0.02002350754755815	0.056694633412265584	-0.038538306894205634	-0.34485841205966594	0.7633391456159776	-0.27131187030099824	1.6036346415499483	0.000954734285981007	-0.2263888669691049	-1.3909730463225949	-0.6263412474808507	-0.6546027096589072	0.2993774584925958	0.4522129003583572	0.5763735353053224	-1.088336926737358	2.016577113243281	-0.6634848228693413
-1.7859220752087908	-0.39662035890353264	0.0939864314814435	-0.12087700081385677	-1.7570854730509495	0.2103317825803209	-0.6843791222999929	-0.4193109666046153	2.1078645851251157	0.9063643175375533	0.35784594639530065	0.3996185446102894	-2.2177935951381245	1.0977087638682586	0.9855729334755914	-0.8300076733143408	0.6344301543568988	-0.009276224551848322	0.047209782993696166	-0.0411687473867697	-0.33773648844435883	0.8193892214380796	-0.20954745934479407	1.5421997641877552	0.09506723426869142	-0.29530019227924886	-1.301991764647715	-0.7413469391309305	-0.6126460062641282	0.3079978935643092	0.4965171071613403	0.5099651488233157	-1.0765514205817408	1.9982856695736313	-0.6603957827190481
-1.7636360270281242	-0.42031688885087065	0.11161675276445457	-0.1498642960460605	-1.6993628835805796	0.169037601428832	-0.7119175509498316	-0.4768748533263801	2.0578074752312325	0.8888688324375419	0.38841154105057507	0.43289134252124617	-2.196464317989907	1.1195048411797341	0.9835866070731573	-0.9229569698951359	0.5797013090316419	0.03647720816191704	0.039074612838490265	-0.014402151919523981	-0.3382965862058243	0.8629936276477397	-0.13953500632160581	1.4873631709610202	0.18280666598853657	-0.33837191937119143	-1.210682554111926	-0.824588373916838	-0.583526450002489	0.30673583958077305	0.5495675834924693	0.4325843260722381	-1.0881476062121223	1.957066297388905	-0.6391928953455009
-1.7123567490765805	-0.4847848793547259	0.13112579163540916	-0.2364306059863282	-1.627890199467099	0.12873006197001005	-0.7197410960787638	-0.5220834489446425	2.017138051730586	0.8905756129556618	0.41273070281960045	0.4659869758356067	-2.1337111738110157	1.1368199860090553	0.993155087997901	-0.9998711915144769	0.5023936021481601	0.1256984835055154	0.05128541211654447	0.015478843051368573	-0.3547045918947278	0.9256063738034974	-0.04151649377329912	1.3982792153165073	0.2421584900528476	-0.3569730745642187	-1.1358148280031222	-0.8491895439492982	-0.5811372739075474	0.3256114087646555	0.5993254415286029	0.34865861811739973	-1.0657143953081698	1.9456526634813964	-0.5774999948338375
-1.648016981553488	-0.5277056726020593	0.1347364450287183	-0.3273574379979648	-1.579365185902106	0.07311216259786255	-0.7201417776419528	-0.5671218906129801	1.9876724577825278	0.9046913012235513	0.413020059469988	0.48369972394638133	-2.0741940029120185	1.1563563380573243	0.988692120088462	-1.0350405004126322	0.4735428685193175	0.20460483728131545	0.10648475588123056	0.05851842185137148	-0.38240719658255873	0.9644468267801616	0.08482424943309488	1.3264618613239627	0.2997044424213956	-0.4114027005722649	-1.1088881547208314	-0.8634033799407813	-0.5676373914702694	0.32907791385864194	0.6678206600725207	0.28385979023516855	-1.055036638465932	1.9006265975287495	-0.4828651951088073
-1.542370435875147	-0.5892197866114037	0.1313716176603335	-0.41071779250529517	-1.5474059463425305	0.010678743640840538	-0.7838526473223473	-0.5930935250228256	1.9620266769377932	0.9266217145343443	0.37693390458337617	0.5242941209919081	-2.0208699359265956	1.1396888613028735	0.9809302241188407	-1.0910969037026468	0.4914744517555782	0.2831559580602408	0.14550948961442203	0.09297959231420976	-0.4178876427745958	0.9835007546715822	0.1755751294216637	1.2203633257884257	0.3413778474182811	-0.45504596692919524	-1.1006852906946192	-0.9026856794750922	-0.5668690785042989	0.31257311345021754	0.7599016841806885	0.20820115239640952	-1.0217864881266803	1.8727668693115995	-0.42172974291452
-1.4331292298591163	-0.6346627227664452	0.1181112889619593	-0.5255376758625762	-1.5196160513184531	-0.02983732974161906	-0.8694214216033705	-0.5961633439181997	1.9632515732284301	0.9141784798437218	0.3252016944268085	0.5340404502212849	-1.9428844658764344	1.124935679990713	1.0305113521308384	-1.1199230657187353	0.5112540790644327	0.32299764501907563	0.1919399643923328	0.14451716499451894	-0.45719507074133414	0.9831677653629045	0.25243562738389724	1.1314968670253016	0.37905341611796767	-0.5054504561523971	-1.104991100673792	-0.9309635678954697	-0.5427409697984618	0.27429669563567427	0.8049845584099391	0.14629998791586166	-0.988549019208856	1.8425220891441279	-0.3060830972366677
-1.3415581440429922	-0.6168572451436918	0.12095278796875333	-0.6114607731909049	-1.5023308956493715	-0.06495703123118338	-0.9145329632610704	-0.6060373071543206	1.950573209818415	0.8972333512708186	0.27283680738088145	0.5418900790334185	-1.8614412596017254	1.101665799591096	1.0666204307110014	-1.1317898299101605	0.5603472141702917	0.3815914211521383	0.24696774279506134	0.17545999673910123	-0.47340084831598395	0.9963599421113637	0.3393716686461047	1.0328948385137182	0.44336432467052295	-0.5315045878771862	-1.128604362939482	-0.9295008377920648	-0.5225081285414118	0.27593004896559864	0.8331081176498376	0.08154057136075536	-0.9663532735111868	1.832176513299633	-0.21006742257985725
-1.232905004218956	-0.5698114734248709	0.12204361307027864	-0.6701277360883064	-1.4635270673971807	-0.06283847977870527	-0.952933113746689	-0.5899532281600277	1.9470155758821268	0.8878283322140004	0.18681039330045568	0.5749252883331305	-1.770487596038367	1.0518307430693978	1.147124424046207	-1.1531083083345515	0.634415318720636	0.48177974510009147	0.31171506124177206	0.186747482224242	-0.4820214834272347	0.976296637141337	0.3834046193657771	0.9612602697056823	0.492050422762747	-0.57204172535812	-1.1732154617272859	-0.9243340850054796	-0.5323414941933204	0.25452929354994536	0.8870366784633731	0.03400885932600945	-0.9397111084182734	1.7949315733616509	-0.14114783826389835
-1.1160571604429774	-0.517554666179564	0.08514249447222846	-0.7065064631068526	-1.4352396039308788	-0.04730681578615854	-0.9800843669534464	-0.540691142586772	1.901340262226375	0.8616892108600105	0.08121228809649766	0.5845467610604926	-1.6513195277756982	1.0250458086654701	1.206717884312024	-1.1464213553847942	0.7210778527835092	0.4812255712634646	0.3875935575656967	0.18397220658046592	-0.479160643821413	0.9498397820842095	0.369811639080864	0.9169510922173625	0.470276376512072	-0.6123410194418459	-1.2227825894191926	-0.9259481589169157	-0.5087846014069978	0.24539514196437748	0.9416850357524646	-0.023820319329089647	-0.9201840621283424	1.7728128133747365	-0.06951008907108557
-1.0046407047886867	-0.4740699899852939	0.06595869547816999	-0.7387222262134114	-1.4169202499295477	-0.033862045788880184	-1.0142821632016192	-0.4886607831359072	1.8509540846308137	0.8196966701995709	-0.03234116628605514	0.5897117523863893	-1.5573214532080502	0.9861564504596065	1.2383994541798367	-1.1372962318938589	0.7470048060807849	0.42280103916511297	0.40838686188151374	0.2554189474113111	-0.46335032279479166	0.8786664038493145	0.33832174752378796	0.8683212918532084	0.4845219732906011	-0.6110875111645692	-1.2855704900623075	-0.8926572018861499	-0.5072665717641474	0.2349291327502967	0.9901311992705516	-0.07369328940263098	-0.9608919360017276	1.7621988677059668	-0.01009591421736209
[truncated: 25 more rows]
