# Supplementary material for: Obesity dysregulates feeding-evoked response dynamics in hypothalamic satiety neurons
Source: Sci Rep. 2025 Oct 14;15:35837. doi: 10.1038/s41598-025-19800-2 (PMC12521569; doi:10.1038/s41598-025-19800-2)
Supplement: Supplementary file 5 — Supplementary Material 5. [file 41598_2025_19800_MOESM5_ESM.zip › Fig 3_2/Fig 3c/HFD to_NCD_1st_MPK143_matrix_7.csv]

-0.9397426550750145	-0.18491003101675768	-0.37822389542746726	0.14760194675145996	0.3271528299054823	-1.2938501094136967	0.24755402225164808	-0.8070929724221317	-1.1285426983018594	0.2560296763340315	-0.9489315140943054	-0.73855203662357	-0.26828143158036255	0.41390694813364914	0.1192778326954215	-0.6249338260509184	-1.1764080709011675	-0.4563158949194377	-0.9229219887097162	-0.6399360432245244	0.5675913680554109	0.7490617993746796	0.49631928013376536	-0.3145200720056615	-0.2941746985702466	0.8469813950059721	1.02011589243386	-0.5214866717705995	0.09023144091720274	0.03625103527642957	0.6210999731202742	-0.8818041904147765	-0.07237702689469942	-0.3247200632256916	0.2067009450570433	-0.7462953361887268	0.30617850685504294	-0.5551526467175605	0.22513718533535823	1.673250195049715	0.027345410936214544
-0.8430293330092319	-0.1349548665480365	-0.3513987495516162	0.2663850514076209	0.3202435532152127	-1.4088943365439741	0.3133946686011355	-0.7261789043628115	-0.9602058106728322	-0.14500512322503334	-0.8930757654199286	-0.8221953033088216	-0.40491582702155154	0.6828346303230761	0.047804776784635156	-0.5649907463484631	-1.2171927985809603	-0.4992469727118944	-0.9910674957553628	-0.86324760925961	0.3783580170432475	0.8862104584598398	0.4924193719210628	-0.3939689742482022	-0.3692049409960094	0.69130505256989	1.0264991662824516	-0.29060012385690076	0.210839469102913	0.2049388110641943	0.6993313703775167	-0.9884481558527725	-0.14619301638141596	-0.3031913767034098	0.20433381599342093	-0.7050655743648577	0.2801329081037499	-0.5842863560463673	0.10695053776077845	1.6563781806915778	-0.1870319654210285
-0.8294024443585841	-0.14185268996304726	-0.25645072510674666	0.3877448576502707	0.3050160042318042	-1.4467835583742314	0.28419352347719234	-0.7140636987334218	-0.9647491686994268	0.0454744229222336	-0.9292343496205125	-0.8193620044783533	-0.39756181612390157	0.5205208732916474	0.004910476537693387	-0.6156079956612756	-1.235411860661028	-0.4454468636151248	-0.919922991531819	-0.9353383039547024	0.5941807587405811	0.9467794770394716	0.4221067038258223	-0.3797971112943785	-0.34285816837452515	0.6794320681334683	0.9577552885970028	-0.1394619245037623	0.34356373490395975	0.2252733676905234	0.620686482788017	-1.0921386914349274	-0.1562172558182899	-0.36178495750653455	0.15004051906182284	-0.6070675703776934	0.4209786931047659	-0.5014393995678232	0.11674632716404999	1.6440738260442478	-0.2708090671665639
-0.8362699624039789	-0.19022207908965227	-0.15954884314897333	0.5400946599615443	0.2961426931992366	-1.4886517443694127	0.23585540366710672	-0.6523776803721237	-1.0103313172828536	0.04248286589537935	-0.9586387483353027	-0.8227681555699986	-0.3798040833872984	0.6009391365404575	-0.07867493532265595	-0.6507677782297261	-1.3960468660523246	-0.44938434022553597	-0.8852727461192289	-0.9157891971597882	0.5707125349234955	1.0421450418649667	0.355390383891381	-0.43930571131060325	-0.3422306925414916	0.7483043095077908	0.8383086595574961	-0.16673465067472998	0.3899973892734022	0.20168518532402813	0.6945295471642166	-1.1499470702425567	-0.0869909980713604	-0.24840873386457785	0.2129531395652332	-0.5217713136588257	0.3277531525984553	-0.5673530245451225	0.20491871319594596	1.56593379732229	-0.2632577127747838
-0.8164909227533862	-0.19746885313560075	-0.13831486517142025	0.5485906067005246	0.21852229406314433	-1.5209690143152552	0.2155556571943799	-0.6456347714323764	-1.0537642115404693	0.005785738328671119	-1.053676161472525	-0.8087582613191036	-0.3604479023210754	0.5253648342971744	-0.15317317856129792	-0.6023582558358159	-1.4284799834155775	-0.4899303445008085	-0.8934128736108349	-0.9446932518681684	0.5724129911998161	1.0791992457724238	0.3220344237112258	-0.470174372278251	-0.31155553873306213	0.7106638764567286	0.795152674690667	-0.19804621839917408	0.44253883001146105	0.2043603887103867	0.6063342382234238	-1.1090473609796339	-0.016962789814966316	-0.19734529450310104	0.1633666388917073	-0.5472097120173084	0.27802090424142994	-0.6028998924385685	0.13545871414119875	1.535685739681835	-0.30420651084832373
-0.7763439357022707	-0.1385200360944153	-0.14111983058040536	0.5665563046534327	0.18006721219684882	-1.4613719252676833	0.1428621868774422	-0.6794440394921568	-1.1124125415266162	-0.01794148520705703	-1.0792262573355405	-0.767665555680102	-0.3070426032722456	0.42131547290974564	-0.22909869285607667	-0.5964808374621945	-1.474502166156494	-0.5991170926308392	-0.8335435508223914	-0.9306967061456483	0.5252149657924261	0.9693154078886402	0.27209441232409626	-0.5822780196010607	-0.35721638612733425	0.7309814365767968	0.797737170927908	-0.15231851972672913	0.4534428135662694	0.16548658274369307	0.5951133149562096	-1.082219553775685	-0.0035675271791261037	-0.11529837243305317	0.17540813324242088	-0.6112314926765795	0.30490190129302036	-0.6497909038131535	0.20871690616036406	1.5730990430142002	-0.3988688733810735
-0.7785279649976266	-0.06249146791956976	-0.1230165017007526	0.5627192239772743	0.11377098470236728	-1.4093807762820594	0.1134218036559163	-0.6878039507473821	-1.1247170907480206	-0.0580806506506621	-1.1263120053553535	-0.7354879931500395	-0.2720223676221456	0.33528505040820417	-0.2395508603541809	-0.5785317449334696	-1.4498640665413884	-0.6946603286656432	-0.7940829828460212	-0.9802330779765205	0.4356536155767808	0.9578427887179302	0.294267453588629	-0.6490355121360386	-0.38082200177999237	0.7107267744677758	0.8097346294855169	-0.19411080082837692	0.42816948958510304	0.1285180427127693	0.5455886050906918	-1.0539599246419906	0.06397829605884604	-0.100713588438834	0.25336577632534857	-0.665504026983276	0.31599285609914524	-0.6864203831466658	0.2301154421946954	1.5889584105304573	-0.463626565139497
-0.7887590603462437	-0.04792078401162263	-0.1114314085131676	0.5584442187230068	0.035455974463924095	-1.363972063735409	0.07895198880963977	-0.6753637641521273	-1.1742457866742204	-0.0684551943918709	-1.1397049287450656	-0.7066816976266519	-0.22666925345526268	0.30287808756354806	-0.2365930274282007	-0.5379976108505277	-1.4222163630113034	-0.8368455421172044	-0.7843249754137911	-1.011946484380396	0.38835162297035997	0.9313787747152977	0.29408446401294297	-0.6647952441139202	-0.41056004601851354	0.7304079872663218	0.8250520834392262	-0.2294624313105676	0.3931143753872892	0.05780099703969832	0.5126354228575886	-1.012431774180344	0.0647533735389672	-0.0891164217022099	0.2818786445690701	-0.6926940181247347	0.3878572988504614	-0.7043350977928498	0.2329962705195711	1.5691013572057209	-0.5007652845479702
-0.8061976979331237	0.010316139736500288	-0.09653148253797593	0.5481486889343403	-0.02154047724804194	-1.298838870762784	0.09998931006882915	-0.6726023953758126	-1.215497939041266	-0.06348161366291052	-1.1784421099787665	-0.7052651276749026	-0.24762219060882856	0.26144174056892283	-0.22898084172372435	-0.5122018054451843	-1.4061006271255958	-0.8598513583018396	-0.7832802451062171	-0.9873982788129426	0.33673683779088964	0.919834737126579	0.27330443898732193	-0.707249859340901	-0.4169227551440854	0.7297882325112327	0.8115873257535835	-0.2630267394034969	0.3470472083695313	0.02778147668742152	0.4634701350021847	-0.9770066089283183	0.07855823297628178	-0.046257876345041145	0.2998944065709748	-0.7261389144736805	0.41924227581000345	-0.7393072123903475	0.20971416729812353	1.5804669023797584	-0.5756895591073294
-0.8386791634132488	0.02944158149416006	-0.08517906360700882	0.503379632485853	-0.11508632570829173	-1.2514921606314984	0.07647521524736785	-0.6341840563333265	-1.2130266310774147	-0.06206934713017089	-1.249092014519232	-0.6856509855068418	-0.2953306294182082	0.2604666829569914	-0.17323768791578292	-0.5065841229623278	-1.3918310499533881	-0.8982490627898322	-0.7604844966635735	-0.9004809419081077	0.3042080055754103	0.8955981318354727	0.2757952217618539	-0.7819026575742065	-0.40235249383390537	0.7043004468190057	0.7863373789107326	-0.2811629124657349	0.30289068560972	0.03753970014183513	0.4160134184565153	-0.9137829154249222	0.09782261947030564	-0.07109812760130604	0.27375821426387803	-0.7577483903300213	0.42839947807320244	-0.7858611610838399	0.194551598194373	1.5911710024298684	-0.5926606709451891
-0.8331536435980098	0.0758602122595704	-0.010384440557652336	0.4975414126507644	-0.22885139004852392	-1.1867218764670286	0.05243663754216719	-0.5779942391520134	-1.2723284576585343	-0.0851345273096801	-1.3053756621266437	-0.6363464366228861	-0.31436975655237365	0.22397377806710583	-0.21674998982858087	-0.4509955185653343	-1.380064911988861	-0.9691296569402578	-0.7316563049527096	-0.8177908643346653	0.2421616774678479	0.8580846307635313	0.22147685947850748	-0.8565502910768423	-0.45225581512354934	0.59582893617031	0.7755485110621485	-0.2726266500905071	0.3002485352450666	0.06538814387644412	0.35547625488465684	-0.8461514629511724	0.10088970121205423	-0.022311015061857727	0.27379042625133637	-0.793163781223629	0.39310932472155163	-0.8292452812772362	0.15945315173240815	1.5778350884576693	-0.6799853157514498
-0.8414246030631659	0.09725708281184826	0.031116616605635184	0.44813599821087385	-0.3217761548104078	-1.110455773099778	0.0657928402974434	-0.5459334527411879	-1.2725155313374035	-0.0019339262591358207	-1.3108231817639973	-0.5805469438577753	-0.31578672284137177	0.1570253850619769	-0.2413182893059954	-0.44340546490244304	-1.340796225669063	-1.013461408407689	-0.6728777479518152	-0.6984788127579288	0.25721976433763916	0.8203456751861307	0.1353953624252356	-0.8952159665479783	-0.4456901580353773	0.5194418641106843	0.765175826182525	-0.3251132677700812	0.2669884135431316	0.03070730805676748	0.27466884888086557	-0.7707669621410173	0.09931085582411517	-0.011215447060301597	0.2717753927670278	-0.8147192653988828	0.32313020141473797	-0.8641112951862236	0.1825217165767607	1.5455758442158662	-0.6887223926203901
-0.8701624012266379	0.11595937720813043	0.05560989953794983	0.3853056382370584	-0.38444061866746276	-0.9934988900470598	0.08135816018255945	-0.5042125619388911	-1.248573042777479	-0.01704407995620229	-1.287587980579252	-0.4825389391347669	-0.28317276731973967	0.11660269290517282	-0.2880313807639352	-0.4375945992760325	-1.311261742907152	-1.083761477947339	-0.642151866032874	-0.5585741064558782	0.15752466577349108	0.7525870271011972	0.08319843992975778	-0.9572493037530329	-0.4836762467413277	0.4301555959904387	0.7583849632730321	-0.3996526681849578	0.17546767558099377	0.0011450246954552421	0.23884935069790933	-0.632607876985037	0.1269897016202501	-0.028850046391423207	0.2789914489235863	-0.905690902362229	0.2398606588782628	-0.8714556429005113	0.1589025920542821	1.4892295717109763	-0.6514336306641424
-0.897541256970945	0.17041791977596582	0.07009217749436092	0.28020762704676444	-0.4242358761794153	-0.8901504659355257	0.16448962601317388	-0.4950409221774712	-1.2428699613277634	-0.008033350885230522	-1.2715292420180453	-0.4196403693592308	-0.2497605433130531	0.027621650658623854	-0.27034213881655017	-0.44015265715360474	-1.1892146015233027	-1.144121551973404	-0.6428348699173921	-0.4052920631654723	0.06524592944384937	0.6303170323885605	0.05138999429971395	-0.9622814314248226	-0.49016776070807955	0.3001520902012685	0.7656964872916149	-0.4294739304474332	0.12649501927772247	-0.04717443251494814	0.16995251083503188	-0.5364816765381402	0.11502777625551046	-0.04165377804221558	0.24202041390561724	-0.975240646052997	0.24826623287803326	-0.8378414695741858	0.10203906574479112	1.440287747060284	-0.649581731172186
-0.9310722062236294	0.20887286732485694	0.06548524313968937	0.18508437318582185	-0.4374090665809086	-0.7735966095405954	0.2510452233950401	-0.4727541989203418	-1.2374349383939278	-0.004097976673179573	-1.2207827415272043	-0.3878021524658738	-0.22655565005908782	0.06310101058733969	-0.25209957112175646	-0.4573100905170822	-1.1134968370468656	-1.1827947536557406	-0.6201011921888638	-0.3029725530720901	-0.017799091416143182	0.5441201038829628	0.06074293961772893	-0.9423341839204523	-0.49105786282463937	0.16378617971702222	0.7572267314753901	-0.4623844210733289	0.13596147991054636	-0.09281214564413964	0.1569063836037813	-0.46596466258962976	0.07466570949399717	-0.09429462377365674	0.24552138589559175	-1.0480915377427087	0.26034566136721804	-0.7903106127968786	0.09941090056670777	1.4409557820464123	-0.6435392100945229
-0.9560604360093855	0.21815687402701997	0.12448110892266695	0.10641446238560462	-0.47480400530350086	-0.6979755782527455	0.3135299521478939	-0.4133104651947139	-1.2259172727556726	0.004757500337745356	-1.1811519759319373	-0.3660948688428797	-0.24896269859361797	0.1247122673419522	-0.2169371572317334	-0.4273096660979022	-1.0177503298904933	-1.1370813560698312	-0.6596556378914581	-0.20348692897256843	-0.13176447204928404	0.5176160940807628	0.05774415186184299	-0.8110386161133765	-0.4536408778703963	0.031327716656317464	0.7204397783516585	-0.5277016073380472	0.14623346266127063	-0.08238834976303142	0.10357475474708829	-0.40693709583638826	0.0812994716619198	-0.12346823658285996	0.22030515695393743	-1.0415458051444664	0.17924382158994945	-0.7222148853718966	-0.008607084013233202	1.3829984357675547	-0.5427274594204727
-0.95156432116866	0.19566675896571467	0.1657192374671262	0.03339410298647345	-0.48160470530071126	-0.6621356488335918	0.41038685177478734	-0.3999203480984007	-1.2473673679230788	0.04911882085697758	-1.1559353328410622	-0.36502786226209083	-0.27107081579764614	0.16697583291421758	-0.2176418977915814	-0.3996438242147713	-0.950040039906467	-1.0994348445084978	-0.6604704065543471	-0.08084331166362704	-0.17697010994642026	0.4057403649851155	0.009038436684131899	-0.6884025502596554	-0.43953349017600096	-0.060183043060134264	0.6495723045463679	-0.535121662299643	0.15091469331044738	-0.07609027029598951	0.0751073035511542	-0.3094408007920072	0.05572319828370385	-0.19165781980118912	0.150674069062328	-1.0384113922392757	0.12310597546283128	-0.6615484821088714	-0.10409829998735502	1.3394616751079844	-0.4873657153778953
-0.9349622038202918	0.21795136757443673	0.20681606483166326	0.009504536124773649	-0.48169241087998566	-0.6158047902084943	0.4933859695971726	-0.4051460214772627	-1.230461886178666	0.09738690901154679	-1.1426921499845046	-0.3800578551253386	-0.3237904812030169	0.1844431256079357	-0.21314696809330763	-0.39145428908017493	-0.9308916213899814	-0.9833342188983437	-0.6424609353463511	0.021053817877259722	-0.25384476608920103	0.3429273708618101	-0.02685666402795121	-0.5535901521977775	-0.4080957488800697	-0.18871355984434554	0.5546216827592265	-0.5313182713039225	0.1516476680138173	-0.07165118060874123	-0.018992892682891872	-0.22167940572970818	0.0908098435731535	-0.2091528267356823	0.10726496637663023	-1.0145219256942961	0.01919464020084637	-0.6178796496266032	-0.1786753279119678	1.3024364851524253	-0.44973103891737337
-0.9183783023322082	0.19109835724096158	0.2221717257309283	-0.05607907210947314	-0.47864053812951324	-0.5910610947384324	0.46503578236223025	-0.3879304206787103	-1.2000840395269647	0.17002637305200255	-1.0897054443814072	-0.41108812232410835	-0.3426546152076041	0.22937071163294856	-0.22992115097982166	-0.41029614882737864	-0.9091315001213138	-0.9250779788286065	-0.632029834458172	0.037776543580557556	-0.325113186218163	0.2364474795381128	-0.05103710373260693	-0.37896765777670965	-0.409047781178465	-0.22150151906671725	0.5025239527545567	-0.5445903727482604	0.18819377159665943	-0.07083717485663757	-0.037483825948933874	-0.11088590348786191	0.09331600089196349	-0.23271107734117963	0.05394032879217209	-1.003105481276517	-0.09757034966869786	-0.5552219269190812	-0.259214183045987	1.2307136052283114	-0.35564233761268305
-0.8728362464694641	0.16872431298580862	0.22347989397830254	-0.08979547871411689	-0.42648104520608066	-0.5543646380769215	0.5067648108275404	-0.4261253635372941	-1.1616993334955992	0.2525653114060309	-0.9782825860651876	-0.46526372032664465	-0.31776081290700803	0.2516099289787656	-0.271119327597174	-0.4110299182027206	-0.9150185261446477	-0.86440401149957	-0.6180341957988933	0.000484160732233152	-0.4327900404477395	0.16133432356336025	-0.10802801452267045	-0.14445068158011923	-0.4306743007326058	-0.23479553767722477	0.48807499891778316	-0.5821729564705853	0.20799247156430142	-0.11548721346724282	-0.09686397795011595	-0.023329066532082953	0.11326435186270696	-0.23679593671171015	0.06136336005278613	-0.9838596200016797	-0.1733424269244997	-0.4915767854937993	-0.32638721290582895	1.1682175159474109	-0.2862595909630527
-0.8642105176183698	0.16857468680927026	0.19250769837389428	-0.09388087332390813	-0.3621225035290313	-0.5167240895576517	0.562166383640729	-0.4617943612020642	-1.086631885868303	0.2910556887696646	-0.9404328052182317	-0.4893642679421936	-0.3284704736589673	0.25589481316557144	-0.23618811379376528	-0.44657719316229383	-0.9247660785332694	-0.8480243543171169	-0.6201201478236466	-0.02376850100915075	-0.5043074312247025	0.1121029414656231	-0.06630056264163635	0.04486190962200853	-0.40025783044768015	-0.1737331152435392	0.4432419858601227	-0.6006901525199777	0.22548389902428473	-0.1554155215044525	-0.12092625288674333	0.05260850467078154	0.1846354870600936	-0.27956386443034015	0.09433297155331985	-0.9420882679917068	-0.1355063415655433	-0.43780375911349784	-0.32233531429570944	1.0830507269959209	-0.19171206301099725
-0.8651513750302087	0.20348975531959565	0.19587907807331212	-0.048183169615785296	-0.29093418299961094	-0.4715128343993502	0.60386844495549	-0.47550500448862565	-1.1288671084235555	0.28514891601947945	-0.9319075935929282	-0.4542226187673933	-0.3095064766376951	0.21975473441144655	-0.177123325590191	-0.4494347384023151	-0.9671437007300966	-0.8325592474307684	-0.6143690082304203	-0.02839854863790439	-0.6366650818468015	0.11145936972448785	-0.012412064630831346	0.1635334946781804	-0.4089915247244694	-0.1160502947698893	0.38446754598887445	-0.6489168891890357	0.24834786907312711	-0.18112083702036302	-0.14989577500690315	0.1566663546559548	0.25098927189221143	-0.33820563492085803	0.12421922496923377	-0.8939221959744454	-0.08976964560477127	-0.38996708851333384	-0.320960831084761	0.993008817001669	-0.1495649211335835
-0.8402175459807776	0.21614420216762525	0.18866047645842607	-0.02066751243146176	-0.28051879370043487	-0.48738191345518445	0.6281970936712076	-0.474004138667092	-1.1570113694964104	0.31274335664735803	-0.9366096631746441	-0.48866876258023223	-0.30432135114950554	0.23213012943603567	-0.09088061537889514	-0.4120778705978907	-1.0002791588774786	-0.8058912063132079	-0.6109283755842452	-0.042557692818706895	-0.760667099255627	0.07821857099393843	0.027024175660535353	0.29978731825371946	-0.38629276677365143	-0.03348743078723678	0.3506253846440831	-0.663543444168367	0.3132454077097542	-0.2423608005993488	-0.18354563187641385	0.2243899382584856	0.2617052662650879	-0.3615517259731872	0.15553817432956335	-0.805748976457083	-0.01583245632519218	-0.4307614231438719	-0.3274379261684586	0.9240265329040394	-0.08639199149085507
-0.8037336083003739	0.19047233322040732	0.15797398729300025	0.00796268614198568	-0.2657959817271635	-0.4777563061909616	0.6027136339513551	-0.4650055625674998	-1.161412691189914	0.3541474080625225	-0.9446939654263804	-0.47606734620466734	-0.33116437818518973	0.2049726500513965	-0.06983943851374355	-0.39014586882663077	-1.0957593448040774	-0.7497155374775024	-0.5883195738790081	-0.08032352446130907	-0.8214110651556522	0.10475932429302989	0.05541014345442019	0.3907714501148322	-0.4260565594258766	0.06213766834719001	0.31557380640144206	-0.6586657495362142	0.28911737302284524	-0.24816994388885066	-0.22695773553778315	0.3111873088572766	0.23380500741562815	-0.4226100669497047	0.22002604983660756	-0.7631034506050542	0.03647297447999424	-0.4671845718410255	-0.31707037771468466	0.880618422091621	-0.015114072229108549
-0.7832058274857453	0.18587481390164023	0.14026080014802816	0.04499901978245958	-0.24977681563028611	-0.4986915144583989	0.5267050782177654	-0.49286928667931706	-1.183995644297524	0.3888081299302423	-0.9481701623891283	-0.43864594406620816	-0.3520942239136508	0.1427721675458049	-0.019117124074676632	-0.36373321179517065	-1.1569082053088853	-0.7016132608631097	-0.5839277382327601	-0.017550311345998403	-0.9100060717669493	0.07596913687688697	0.025386805222420074	0.4508213399069779	-0.4843174741520048	0.22325059942681938	0.2697730868663452	-0.649343642954005	0.19735680629242783	-0.22403454311699078	-0.27206975471627015	0.37861967141858066	0.2393649162749251	-0.4604958243246318	0.28372775301162767	-0.6853186347095015	0.026386743744897755	-0.5251353407529221	-0.3212921393322269	0.7788758675125929	0.03510737336218307
-0.8080922180804053	0.16484777930077563	0.09249273836310559	0.014707784699591475	-0.2322675927133305	-0.5314257678675409	0.5308043836305472	-0.5237387586900583	-1.128921082622441	0.41013007899785825	-0.9151255709118044	-0.44264165252908816	-0.36713238561161043	0.07315450442570132	0.03138522384540887	-0.41976826012840396	-1.2088035870999385	-0.6521847635609368	-0.5157176895623402	0.04848893050633948	-0.9375116069846273	0.05731787540102472	0.02017946294189107	0.4316507895090312	-0.553523683033556	0.3855660810728225	0.2578954195112787	-0.6687048499266045	0.08926758769130913	-0.25199403068456583	-0.26843725139665103	0.47522501953498375	0.21880427305287173	-0.5323067427418876	0.3165639964163761	-0.6905075307633747	0.06085593076832261	-0.6291210387761099	-0.29155813500001454	0.6868440158458811	0.03753746606437721
-0.8559672079050042	0.1665777724565916	0.022983181661543794	-0.009425118371825313	-0.16781571729149156	-0.5458337796943364	0.46081517452686843	-0.5392129828826637	-1.0509343087494663	0.39199887666341315	-0.8556808681234074	-0.4244043464154865	-0.3537350797047622	0.021607277459456776	0.07102911616914145	-0.49190873545549507	-1.2297662594840697	-0.5566779078634155	-0.5214455738280155	0.1021651956305216	-0.9888472768358	0.10779370172244236	-0.0006928984172401842	0.3832517652469858	-0.5882738235737508	0.43587202326085495	0.2599480663440308	-0.7138327251117895	0.030305228043026978	-0.26120671480791924	-0.24926776559920966	0.49130849283660893	0.19463039589086892	-0.5316542465921542	0.34083813178095074	-0.6819112506792611	0.07965144996894138	-0.6956084174196332	-0.28141522786079026	0.6243738925891759	0.1434479890755867
-0.9092917875351475	0.16497502956273152	-0.049107220105972633	-0.06112639218896402	-0.09070492509208658	-0.5785795044504743	0.41228077167450283	-0.5814266842635123	-0.9837430219674627	0.35377620775271507	-0.811997109368496	-0.3853646205781494	-0.2858836710272058	-0.026666357809801155	0.0702959807981185	-0.5546966917278182	-1.206974741643347	-0.44827859367625367	-0.5240861399865727	0.15048764384418992	-1.0435494526282931	0.08486838419740815	-0.026662005319417093	0.3175802368030924	-0.6267599696485548	0.4811818825132315	0.2860926550507184	-0.7376798916888929	-0.0253873294995962	-0.23076896861537052	-0.13896258434708858	0.4634044232714289	0.13867352651275575	-0.5805538563491315	0.3665763186286936	-0.6948390970747298	0.09757735990149195	-0.7056299984952752	-0.26672854181025557	0.5916083108755548	0.20031742125398838
-0.9430394219778373	0.18463187095343145	-0.08583739507278473	-0.108790820837486	-0.034921128083933335	-0.6121236349575241	0.4555543411997595	-0.6549871576933167	-0.9073416960517348	0.30424982991544663	-0.7810876757428409	-0.32508597805512285	-0.20119225806755842	-0.09013166707376993	0.11436607494139694	-0.5695357584530446	-1.2338796345908631	-0.35851554349277237	-0.5270840892106764	0.2178511635128822	-1.0720308756979817	0.06537188415958625	-0.05508806046943756	0.25461631148729097	-0.6168530638525319	0.4620952980356311	0.2718314699976031	-0.7560795672299901	-0.08809092338818875	-0.21294371060114875	-0.10592343527077874	0.442068136942781	0.11696642920961806	-0.6351467653499222	0.39832915441980055	-0.6818103069726985	0.1390179381945723	-0.7096976328423291	-0.19737024069290388	0.5662654712604521	0.25353027477892015
-1.00608781834112	0.25195459631181316	-0.07362620568793947	-0.15950531230937287	0.005079182258279747	-0.6424837019167574	0.47109727138423524	-0.7106845839048986	-0.8966821448519825	0.2041883640927701	-0.766752097749806	-0.26010153221146426	-0.16280099109033996	-0.10438681963985519	0.11283130430815742	-0.5438675124798555	-1.2023051673168845	-0.24784200664981934	-0.5896665797800056	0.26387058412025616	-1.0784391898661494	0.07104661336095146	-0.0474482237564685	0.1966506119162168	-0.6146326168050635	0.46189770373521455	0.26644750550721885	-0.7499940229292529	-0.13077754476655096	-0.19004678004098666	-0.023323021469179996	0.39984115403368387	0.05150770380693746	-0.6952231057651227	0.4271748226573943	-0.6855031138666431	0.12578330154668316	-0.724704879055717	-0.15812409640250646	0.5423088632552568	0.26489392770645487
-1.0423610837110422	0.28117446321797124	-0.06886686541952736	-0.23915571818121348	0.04041608845757859	-0.7169128602517382	0.47529111108860905	-0.7593792883865674	-0.8551207170822124	0.15797306903742148	-0.7273902145921898	-0.2511761014865805	-0.11175665657488698	-0.07797491437670082	0.08546979481973613	-0.5283590332236721	-1.227904007944818	-0.11164091587399887	-0.6099555816538219	0.23703503173192106	-1.0461654933435027	0.07865362228514397	-0.11449989898443995	0.12304451552741866	-0.6082866964645512	0.3973584562103524	0.24507326706695204	-0.7646538160321419	-0.18092715838653217	-0.18165108493689147	0.043243567192871445	0.3570909035240589	-0.041385631762287836	-0.7267950105664884	0.3757327069101658	-0.6785236255568511	0.06452676819745184	-0.7494625357910474	-0.1450203966353824	0.5747486893926037	0.2690435421630917
-1.0709764723060986	0.2940797634518601	-0.07261777344286378	-0.3226013087050708	0.039957861981904375	-0.790349364693344	0.4409846166697807	-0.817313079752242	-0.8232032052106529	0.1812014380317947	-0.709683486896994	-0.28250181930880686	-0.08764046418541217	-0.037228318060454395	0.011264043525722123	-0.48129695058738176	-1.2454586168785244	0.007449000240913428	-0.6370091560829327	0.23198219630791422	-0.9500248211640615	-0.007061005278645882	-0.13809946814523694	0.08654981657235178	-0.5952188511081004	0.41835931142881144	0.18725848026244218	-0.7062323533298909	-0.25955177087563064	-0.14187925044576066	0.12260204932940282	0.27554964728937764	-0.08395630508523184	-0.6977342943368645	0.3135745146260777	-0.7181938306208572	0.021518904164294122	-0.7553006902281918	-0.20372477559632052	0.6395510337316226	0.31458965605535066
-1.089396454026946	0.30159300386510035	-0.06482509206511966	-0.4126038361697958	0.11458377220508717	-0.8223601584852807	0.4479632375849015	-0.8831398129423388	-0.7999880619388124	0.16258226802351283	-0.6957300303610502	-0.310631375705311	-0.08083178666889343	0.021338195644743062	-0.033262647471712106	-0.46772880485204293	-1.2432474717915434	0.08877743538780603	-0.6276387385440134	0.17956709219043993	-0.824118846796865	-0.028588066986808342	-0.19699048792656065	0.05123044598203451	-0.5955549473588975	0.45601738813544995	0.12579225542753933	-0.6977975859390988	-0.3361190433182691	-0.04322177696748954	0.16975244830356978	0.2194724662037124	-0.06602582184636616	-0.6228148338812202	0.27242638894488674	-0.7351036140877492	-0.06308299862101477	-0.7220044149965883	-0.2354662918102653	0.7080529463816296	0.26061248373595475
-1.1189198507235996	0.3529322529742408	-0.06889095482241592	-0.4965436876742871	0.1177167843417328	-0.8815947529677832	0.4619742146966793	-0.9316761800336497	-0.7884688192088326	0.12710006348278938	-0.6926142707878412	-0.36454540523679463	-0.05651992491900611	0.07173794411617251	-0.09368918915899274	-0.44233622914141374	-1.2176727443826312	0.15197998083753675	-0.6032521756956448	0.1392956122164641	-0.7204325632518882	-0.08256426392096398	-0.2263672841804198	-0.016520444626390973	-0.5564129568118659	0.4973864746862013	0.17249090323060118	-0.6856704191437533	-0.3667686556651889	0.049121410326539924	0.20929832486580194	0.24700181699243223	0.02281423553257041	-0.5870307653757788	0.20391177710308367	-0.768267617801472	-0.21646320829274676	-0.728862324826545	-0.2750444981780425	0.7711102558673077	0.2389428109477547
-1.1136683916277186	0.344860558361532	-0.06875363211012142	-0.5563760226297847	0.16224106102622846	-0.9221448174634354	0.5135959084928866	-0.9300763714512611	-0.7373324438804674	0.09459014507143357	-0.6876365726141253	-0.42379757078864094	-0.0176669299859335	0.11133863073201263	-0.1872891607549485	-0.4445263888377027	-1.222820613682692	0.19928199525323	-0.5600465511010152	0.06350156824040407	-0.5965920093910291	-0.13170903634745637	-0.2133648260999109	-0.0532930206606683	-0.5471287186049446	0.45851596403765776	0.203153642891483	-0.6723799180238739	-0.37903023392619795	0.06775309754136291	0.24873986984337476	0.22387203674882325	0.07066619493486215	-0.5302746596057386	0.15970284648654226	-0.8179698005054347	-0.24358495060539717	-0.6856724908289387	-0.2671927942450766	0.8140822555006192	0.21889998087843887
-1.0869217426952615	0.3980632144667395	-0.07987703412251612	-0.5602734930507449	0.20966102886815724	-0.9224281597342332	0.5122326244983458	-0.9587329064670657	-0.8046837937032144	0.09732398596256804	-0.7729103729347131	-0.44320191534998044	0.009414209185455597	0.13687677244719437	-0.2599099266429895	-0.3705514900722574	-1.2203315421064245	0.18795172370360852	-0.567280483666844	-0.01831280359623571	-0.4924209196488234	-0.1499494889520536	-0.18013473176746192	-0.06366463588773166	-0.5247790391635385	0.3519794718974151	0.15417325304369056	-0.6327055879614867	-0.398848725282339	0.121259000214615	0.24297382650892113	0.19417979965274398	0.16006818728862138	-0.4806343254060875	0.1471682438630176	-0.8238673173496833	-0.20072056650779765	-0.6005004262365831	-0.23560885989286237	0.859993136963365	0.15230301443555674
-1.063489772717261	0.41630196526780805	-0.07717823404931194	-0.5731537743988151	0.19407288644696502	-0.917172753297198	0.5524748773313614	-0.8987188544192886	-0.8665018465928462	0.10098402901112244	-0.8321893130733755	-0.43832580427274037	0.016604937892980044	0.17713637102795635	-0.2918939559447182	-0.2854333810630631	-1.2706667738953015	0.14870438084880458	-0.5638539521636176	-0.07674166733038812	-0.36083762555812365	-0.11158230245787097	-0.09806778008959839	-0.03156439178180914	-0.5265330865496719	0.360418044345553	0.16804117221600667	-0.5740788798462642	-0.4499571056153112	0.13218144564905723	0.21488837144870968	0.19979077939159265	0.16669842955672162	-0.442384841363889	0.1384614911524239	-0.8295220454386282	-0.1781881736957747	-0.5675989588047989	-0.16844296628954544	0.8763169141288211	0.06661902758417715
-1.0352728481542417	0.42815363367275905	-0.09478111708631873	-0.5957433275822974	0.1807336651627814	-0.9165804494139786	0.566731643601279	-0.8127012940780789	-0.9585323280431751	0.08643635712484099	-0.8965336513922997	-0.45522188528647256	-0.03638412767630812	0.21613122830995884	-0.2948577938995217	-0.24016822260147003	-1.3562549136054518	0.11368267774066418	-0.5688941167527068	-0.08702041635030855	-0.2694027636164332	-0.11030885021032903	-0.05514642216710776	-0.029991250026233575	-0.533798343129846	0.3096255472406744	0.15827487673210477	-0.5241288058245104	-0.5003991716668141	0.1885754190665723	0.17325218296383119	0.24119595626230111	0.2051573091934637	-0.4412291490308867	0.1175779410556611	-0.8625400400917622	-0.11331961577287528	-0.5905233991805948	-0.11537396849349764	0.8529221164653171	0.031702180836315014
-1.002130172685138	0.45598423003124405	-0.14936355068737672	-0.5621395165968908	0.16639990013072972	-0.9183630967371347	0.5721549266452557	-0.7365642226753895	-1.0598581763511545	0.03802672065954782	-0.9680019287044684	-0.44055571827753354	-0.07222145637992594	0.2350074631987181	-0.32070857507657513	-0.24061314629729194	-1.368301012225691	0.06713974007073785	-0.5495662580289107	-0.05419901792744013	-0.19828671304224685	-0.07276383399246344	0.016868057187358343	-0.014675361926694275	-0.5755968884489131	0.3437437648833092	0.14830626768052563	-0.4984256461694388	-0.5898816487331253	0.23938081385528182	0.13325950317739924	0.2607723746661012	0.24026729993462057	-0.4612709799200645	0.09829133473301507	-0.8805518091456579	-0.053456409312579965	-0.596406437150837	-0.07925004322529486	0.7825825174665437	-0.017396656221030808
-0.9335925236641662	0.42923489533543285	-0.20544258762726358	-0.5147529242594222	0.17882032339460047	-0.9199254941979701	0.568269567260814	-0.6649110211960065	-1.141072103589709	0.06920297876692383	-1.0407510116067376	-0.4482994483295985	-0.09697276749108627	0.20697054330579	-0.34369386383096107	-0.26220360072118953	-1.3857553967285434	0.06100163448272605	-0.49759379104681206	-0.02998773786796439	-0.12369826269742705	-0.0706791240109138	0.0843819253712595	-0.010204792634300885	-0.5897725532071322	0.32446952804897294	0.1035326606879536	-0.48025032796235817	-0.6210505707264924	0.31984515222877474	0.07533356756395329	0.27751718179621443	0.25602731075254737	-0.4370143433932478	0.0770238101328671	-0.870056215799516	0.023431500161851145	-0.6218114167093406	-0.04082299167435031	0.7050102004554124	-0.07543153878426576
-0.8803675268129612	0.41700508077523	-0.285073016218449	-0.43540228025271366	0.18173899622788595	-0.9071857986026055	0.5199550810236262	-0.606188330279995	-1.1882511556225155	0.034832833483823655	-1.0414251451735363	-0.4490932109638064	-0.09792138448643112	0.16689382830681718	-0.32800236265888133	-0.27991794882465326	-1.3511702394878564	0.03258451285490355	-0.47193340954101154	0.008012258360158212	-0.08358311094998651	-0.08852941869456735	0.1345042664482556	-0.042063567956224415	-0.5957636251455154	0.3418764218736731	0.07831640484735167	-0.47790763378943213	-0.7001924254813287	0.3952384218127755	-0.04063572050793488	0.3061480787259555	0.2859390788051743	-0.5037406763476575	0.0855121684233196	-0.8959468997222702	0.045866334017201214	-0.600773155642342	-0.02329223727627527	0.612558820456864	-0.09554542594835645
-0.8227605965385185	0.387841196162964	-0.31689861498872374	-0.3554306252901068	0.23415644673741998	-0.851571943610228	0.4561921988935552	-0.5726721256791926	-1.1829497735583598	-0.03222309499362054	-1.0351753150367409	-0.4409206205253507	-0.05528994520945235	0.1069738173856634	-0.3200424887669775	-0.2992726363397063	-1.3246730268794682	-0.0069606419486719934	-0.4795849208711383	0.03254345669436136	-0.10045517844817456	-0.08239104457847413	0.17099765114467005	-0.023624613229437316	-0.6217392013355052	0.23444844926059796	0.08888415522502417	-0.4955126807623225	-0.7402702405725649	0.4555509089425384	-0.12394326411485002	0.32389463745524466	0.2719624649729121	-0.5641943217398363	0.09338055301128016	-0.9123128095126891	0.06601413046900431	-0.5668868802531593	-0.0066893721200781495	0.5066858386062709	-0.09330303040485302
-0.7741461491194015	0.3946296422761587	-0.36262031915973997	-0.2744838265156394	0.21171263590248807	-0.8121594543583319	0.4205612292946289	-0.5559081038972135	-1.2037294223178634	-0.09509955122418494	-1.0231642690853324	-0.37992120648464256	-0.03600300347259396	0.038280888371207855	-0.3976903798014356	-0.3207663021236244	-1.2916877013434382	0.005039184762363025	-0.528102561597602	0.037985558016931716	-0.14898150903749396	-0.1350723785808085	0.2559705400223096	-0.02101466611926086	-0.6027302897775563	0.10602101242265753	0.08703954582701574	-0.49230549860792544	-0.7478396871632472	0.45522055945864554	-0.14350374216449635	0.2794165510663468	0.20612830251340153	-0.6588920341315178	0.08991431477439957	-0.9265192761912756	0.14218296656797133	-0.5564881520309153	0.028407566682058023	0.3900744304084299	-0.11101099787491919
-0.7220743434440694	0.35919990647672073	-0.3596009245468176	-0.22382278371848066	0.21279699579169858	-0.7287333185745015	0.39243230205690277	-0.5114085385074583	-1.2176265427501836	-0.17077108400043303	-1.0000739174718383	-0.33734329760873977	-0.014842620418870394	0.003853542440124658	-0.4119608450310247	-0.2964576578314031	-1.2210662657071236	-0.02045246233002026	-0.5954373222735935	0.033771351785540214	-0.2172448763306281	-0.16251051581808862	0.31251742656594433	0.08541871900971816	-0.5911722330155298	-0.051682944769064876	-0.021139758090522348	-0.5266499768501858	-0.6947078768698426	0.4306330516525674	-0.17176165394600112	0.171711790012461	0.12469820198573515	-0.7259289478803627	0.06183469232422847	-0.8928869554676686	0.25352931616495594	-0.5181845144686636	0.01726972969388364	0.32469670257870853	-0.1167462944187482
-0.6799061839050735	0.3673580612153044	-0.3409390258906112	-0.19480361430955773	0.20810967194534546	-0.6540135527822922	0.34872661130928917	-0.45119062650761943	-1.2426950630323979	-0.2881454099271036	-1.0132698772479483	-0.2841500638380351	-0.003310501227764265	-0.05578124700709397	-0.4473823356653484	-0.24604952603393865	-1.1903179544140707	-0.029533455736626146	-0.6453814438673773	0.0025446752764804017	-0.29728446493653404	-0.1364896277466377	0.351710343471645	0.1611422347846742	-0.5246439275090691	-0.14894238816525546	-0.11604552778504995	-0.5347677949913341	-0.6918507378203733	0.40715017545972276	-0.157627294543725	0.12260820136688066	0.0652599245932675	-0.7706753151957503	0.024390754878855957	-0.8037773705764637	0.26656865431632804	-0.5101881737118188	-0.008183902744926785	0.24931438365372743	-0.11325652194805524
-0.6366945935589056	0.30792769159496786	-0.337424683673141	-0.1491912020113033	0.1971888264815489	-0.6171404373770453	0.35059341479378464	-0.39127979323439466	-1.1899066841221229	-0.3999508747223309	-0.961771662415287	-0.23785211475553517	0.035861244906955324	-0.10859882508557143	-0.5014962134009905	-0.22304271428678138	-1.165066498711958	-0.0016839506707699886	-0.6550628725165082	-0.042653371595685795	-0.3187221988171521	-0.13933006581651558	0.3593772748008172	0.2525157111505526	-0.46982754257043613	-0.15203808101190905	-0.17191873996475757	-0.5441522230552144	-0.6319895402877155	0.3465501937155061	-0.14777800740408248	0.053456761112662454	-0.021224127580559332	-0.8218479708619124	0.005891462819842848	-0.7262006209503243	0.2734470056130377	-0.5005431884814403	-0.04049898929514032	0.19842239255854793	-0.04986352071265041
-0.5688792179557071	0.25566760388856735	-0.3221333034436897	-0.08557871341670575	0.21473786866952294	-0.5630075332818331	0.3576914474456535	-0.38828961082458224	-1.1608623626786163	-0.44621815837667594	-0.9366538022988177	-0.23636198855373142	0.0718213332133681	-0.16011567115773878	-0.608968501085893	-0.1778031972135803	-1.161261927380553	0.02116163762505069	-0.6195604249151031	-0.07616049119126359	-0.36543942701283183	-0.23550036732621032	0.34047944019947607	0.3406859171084286	-0.4313197593979413	-0.15585613879454294	-0.2902372339014119	-0.525505101554985	-0.6209560838014513	0.3424536174288221	-0.11386843148339969	-0.026914914209504363	-0.02064726141778142	-0.8463471123136811	-0.03614446710653593	-0.6509334203469729	0.2757460495951808	-0.4332322099960071	-0.1333572909627167	0.10962620257508979	-0.022957149826430392
-0.5232149424049534	0.20860264755092134	-0.2932454314014069	-0.03487638099323888	0.2079527868316165	-0.5017757772873521	0.36940673391844914	-0.39099803590197413	-1.0796935120169775	-0.5127835497272856	-0.9184049729148096	-0.2469107903902937	0.09684456059680971	-0.17718806106251614	-0.7271696749057893	-0.09606666031667274	-1.1176901443832783	-0.012712617895472228	-0.5996550665959968	-0.12633745310920996	-0.3676254904804842	-0.32579737280453136	0.32299707482666984	0.37820624829271854	-0.39508002488783467	-0.06531765431562933	-0.3868119945909938	-0.5367909283477652	-0.5789530595030503	0.27326407556892696	-0.12015782681503029	-0.026507182062184952	-0.028094688170383426	-0.8404381514187215	-0.0672730469516184	-0.5697306895008939	0.2531227661903852	-0.399797919325907	-0.2157718194083213	0.09349717059110206	0.06399412543513103
-0.466777738725075	0.10710623863473182	-0.279159216455253	-0.036808861523894246	0.2007628053862896	-0.4305356534172198	0.35772130037984046	-0.36081087780576626	-0.9916633119577009	-0.5434000096747861	-0.8851295665850938	-0.31917002236300307	0.13785107943564778	-0.21839012661958895	-0.8241224104650937	0.0009088121427458407	-1.0620258293619576	-0.06349526342802592	-0.5755534300550476	-0.18019210801440605	-0.3844220356776101	-0.40888222381680056	0.28783232982850293	0.425403798812801	-0.3376772855385627	-0.13049371334947452	-0.4263128930702339	-0.5182031012858123	-0.4913833697112747	0.19161370500698988	-0.09968535285290166	-0.06666953598523424	-0.07043256610588434	-0.8497998122788812	-0.043844559523681534	-0.5326226143589691	0.2263365121725361	-0.3764318485573142	-0.21254812859770583	0.1233398041719543	0.07611067217624995
-0.42513900373414915	0.09644622370508864	-0.2889141567619718	-0.028769324277977536	0.1838839370070062	-0.33857980638550345	0.3609349687450739	-0.33900750394734996	-0.9003610584960484	-0.5860594387259178	-0.8437452827270822	-0.35123927597101856	0.20545679233860747	-0.2603299223260974	-0.8991194282518638	0.09672475162774219	-1.0850971100063393	-0.15736900236524776	-0.5633485903169707	-0.2518753272419246	-0.39821852672390656	-0.5487666503524035	0.2558486934734202	0.4372450691737256	-0.31344133200291285	-0.0759095434141173	-0.46083115175556066	-0.49745532681548277	-0.4389322634254351	0.11871733532425077	-0.08750951810844003	-0.08519570376565683	-0.06991701432710433	-0.8255311334502433	-0.04576823847930359	-0.5326360466552515	0.24998312957252528	-0.28292227005803855	-0.26747934384136296	0.09707281015024646	0.18319073897555121
-0.3812062159591753	0.059383054642625964	-0.2855848351489044	-0.06397563666174957	0.16097073716812874	-0.2350868433018214	0.3632681248164612	-0.23688189529450915	-0.8428626480717767	-0.6301700948304362	-0.8692775494678878	-0.34867813822879745	0.2475270070237384	-0.2595573063398817	-0.9639702235015732	0.15355498704922557	-1.0989281661696881	-0.23235560203534722	-0.5299906491584973	-0.3018888102815325	-0.4143704222315776	-0.5291696582319168	0.2798435429794882	0.514306194055346	-0.2834268309106426	-0.05215517977292109	-0.5227263152971735	-0.4749922906694062	-0.3938665784836809	0.06107278282674901	-0.054477121961125974	-0.11399180368730863	-0.08465347234031473	-0.7521431342966948	-0.03568307915618541	-0.5418701458960363	0.3117525543613383	-0.25744337176261795	-0.2883356189076833	0.10121610240652623	0.2093399106651163
-0.3719641669568684	0.04196499491838439	-0.3382022554972449	-0.13143018365642095	0.0751944461308988	-0.16415109250531196	0.38978897399931295	-0.10127516433548353	-0.8157024804659638	-0.6588857305488205	-0.869069382419384	-0.3616185215869809	0.26645255614352426	-0.25838180929899124	-1.0176675058323787	0.16692296779612528	-1.1418707734539337	-0.29914207981994806	-0.48735272270899654	-0.316775103858982	-0.44023151053496734	-0.5481471218427791	0.28750223501016586	0.5575351084833168	-0.2546297771817739	0.01686595892435935	-0.542910324495951	-0.43768617691053413	-0.3522779051821835	-0.0024570750604026442	-0.11344304368973468	-0.1361639692799646	-0.09200853010887625	-0.7029891216976838	-0.018522701908233945	-0.5423265753237109	0.35610052169731726	-0.25804794021648264	-0.28937478600878674	0.11736466792235267	0.19643889242813511
-0.3557848056738145	-0.002897736148207347	-0.3672777101022048	-0.18203018008580968	0.0186369170685807	-0.09662080225363923	0.3423118625660715	0.028107069395753546	-0.7873477306098601	-0.7127420363807528	-0.8339188343013623	-0.41124254115492614	0.2769204497813141	-0.2865955707787397	-1.033910063239587	0.20175730067409064	-1.2020206542090783	-0.3405011745497507	-0.43773963122508547	-0.31090714296721694	-0.44128507674735273	-0.5244433532773918	0.2919607095631739	0.5842193548483764	-0.24952101800478194	0.0539272261693474	-0.5653433972689351	-0.4054989122409875	-0.3587573378997742	0.003523487706854805	-0.16131511813807592	-0.1553588053027105	-0.09465583541055231	-0.650794959347391	-0.002705521714875639	-0.5570992938843758	0.31543750810902865	-0.2542300390389026	-0.2715105246926624	0.11723159204834946	0.2396350419869806
-0.34774683579619403	-0.039802777546828684	-0.4280760403176795	-0.23077307934519226	0.002767366371642038	-0.041650872205962815	0.27199019128532986	0.09080856607988665	-0.7512557510970268	-0.7431443752450697	-0.6785973040273781	-0.4538441064449065	0.2824015932113738	-0.3405397568925489	-1.089077347017557	0.23177515718340289	-1.1824051069942625	-0.3187543347134514	-0.368912461059333	-0.33897448834169497	-0.41616987656091914	-0.5559509018621693	0.28927084268481373	0.4815466432122332	-0.2692151043229385	0.1409698801919907	-0.5728475004977003	-0.3810635495844897	-0.3805703474013645	-0.02129854396414586	-0.21770458715594687	-0.20208066642997452	-0.11475786974933415	-0.6047024347212063	0.04114370044496298	-0.5961512103505051	0.2751084412518912	-0.24064686755043244	-0.23852675959862144	0.0387736683738055	0.22159789179845832
-0.3684452494730209	-0.08500590816504565	-0.5056423874402738	-0.25822065864294547	-0.06131572350483089	0.008087358855137044	0.23088194961095004	0.15814394284073002	-0.7135303047147236	-0.6708730852697797	-0.48938116682801225	-0.5097248329795323	0.2713581287498382	-0.3617749885458574	-1.075923502555906	0.21302831752982532	-1.0832066626946002	-0.29652413356293567	-0.3163420593829625	-0.29883402418053634	-0.39573135572146767	-0.5741877146504394	0.260833273643307	0.4128292838543025	-0.3021169558959461	0.19847113939664035	-0.5541583448537957	-0.36443071772567415	-0.4142154179125995	-0.017294626534670916	-0.32736894114955317	-0.24281859883088322	-0.1527302083945397	-0.5669240135773139	0.08087673496070344	-0.6483904180147981	0.29025884070952085	-0.26705737005570335	-0.22893063042411876	-5.408488797747912e-06	0.29015713342829835
-0.3858542034779842	-0.11988521516902981	-0.572483397910372	-0.2988256250524141	-0.1339945698681227	0.07633881445461603	0.20229577493125891	0.23889727574500358	-0.6619865924863484	-0.6866312550129938	-0.32686727228095075	-0.565848135943001	0.2761677361003172	-0.3562290317195932	-1.1129155164141824	0.16612180616303052	-1.0074018124002362	-0.31340280375930335	-0.30418664299508924	-0.2793124004539944	-0.3937128505839723	-0.5943020165297982	0.23360239211912665	0.29831246570380326	-0.35676457147259105	0.18498930736698196	-0.5121282970672122	-0.3717014385464271	-0.49037631768303563	0.00954672776812483	-0.40333074673425173	-0.2783527844690192	-0.23343884300383394	-0.5002873158990668	0.11909356978315051	-0.6944164498722065	0.20622292081587998	-0.2664409898122447	-0.22462173863228138	-0.016574151487064603	0.317691191155938
-0.40390686155338207	-0.15267081838738678	-0.6433695787341602	-0.34682421521713647	-0.19376282665257227	0.14973394557139028	0.17016008637673047	0.27332206332156417	-0.589679820384935	-0.7273702177943119	-0.18790603366760267	-0.6232128309327858	0.2718597171592425	-0.3000617174247947	-1.0891327894408378	0.10597192308897445	-0.91859832950553	-0.3240037911745691	-0.2965822202357592	-0.2660361702068009	-0.3859389318092667	-0.6094676876717469	0.2049548794140597	0.15058251003235376	-0.3727933334419281	0.15830026204804834	-0.4597100521267071	-0.40872627468468875	-0.4275878446430702	0.023318483374793107	-0.45293445677276234	-0.3369163488620669	-0.2926819930464873	-0.4616320800138521	0.1663823851090023	-0.6617959840275491	0.1345424133493551	-0.28240807066608375	-0.21354169527089334	-0.007824486538449717	0.3861277037845148
-0.39929042582870716	-0.1996042567164501	-0.6764560457064634	-0.34545497760610294	-0.19746841082760433	0.20987209981893332	0.11106421295789803	0.33232066202322214	-0.5322969848915536	-0.702238112524091	-0.02483148550726739	-0.6822254261998204	0.26708030310912695	-0.28534264121999237	-1.0751576716997522	0.017164241258699576	-0.7791016880913995	-0.3112822737973212	-0.26435617088677227	-0.3072433195047342	-0.336918682961992	-0.5575094822642583	0.20173188767029543	0.07446582424335309	-0.3951223374344295	0.05655029599814284	-0.3671636074682932	-0.43036726081062254	-0.3531685051217013	0.022968659785865382	-0.5083093507837158	-0.46529451385077836	-0.36113609642518674	-0.44419003463124873	0.19979102173255164	-0.6512910552354904	0.07520859746415716	-0.24735502619386307	-0.22241753996199912	-0.02245988199426511	0.33686955293428505
-0.426190055074949	-0.24713828261605725	-0.6733385796805458	-0.2674006032221467	-0.20166373920519395	0.26494672502685856	0.08312067244147328	0.3919431790785312	-0.4806863051115734	-0.7379946204471121	0.14009497839568413	-0.6933880147668884	0.23936104354291712	-0.17705084771083018	-1.0560492073470862	-0.035666996674384985	-0.6548170254686863	-0.3190552761428534	-0.23055946688629936	-0.4127308873632146	-0.274745520750731	-0.5359509951969128	0.18017714338457175	-0.008627798986624436	-0.4310312647620641	0.0337674608505551	-0.33056393668059336	-0.42836347679040454	-0.29932954347482577	-0.007551933037778335	-0.5711866554428957	-0.5566222605500114	-0.39378477393899247	-0.36600520573211187	0.17043671812430194	-0.6146529358435957	0.02602001456162394	-0.24359388370694451	-0.32589859920093617	-0.032898872871581955	0.36177345287548035
-0.43565735287357316	-0.3313750145164662	-0.692596680128398	-0.15184941746877548	-0.20751234120279496	0.29652351952411865	0.03719476922347991	0.4727481488444675	-0.4392059857568983	-0.7384240045925897	0.26273558309860856	-0.7253535564058268	0.1858936083887724	-0.09290572105723165	-1.0431539214762475	-0.05060949042275157	-0.4400190054076001	-0.320231854305675	-0.19175270539276376	-0.5076015783580369	-0.13537977398575612	-0.4565940205845285	0.12338582431893493	-0.05805205973555337	-0.4547469663043491	-0.0336029711076947	-0.3085259134297037	-0.40715921942773514	-0.26427661191239543	-0.04538674518781471	-0.617318156600927	-0.6052339386249803	-0.420884596214394	-0.34332660226647743	0.1244606483434811	-0.5161929280258005	-0.06324480114166356	-0.2517507355316085	-0.3676706390776707	-0.012107759270620825	0.3658689759319178
-0.4609061935165946	-0.39403301629894855	-0.6937063228411471	0.0062719985396486825	-0.21984646592876986	0.3422230716862108	-0.007603140876256806	0.48992638447660514	-0.38788518485144097	-0.7160092386153595	0.38208290799529443	-0.7595941187558843	0.13758551964765378	-0.035777065419135834	-1.049717889869858	-0.05006980507417501	-0.2447388202332675	-0.3584244567384476	-0.1811063424666563	-0.6498881253754509	-0.0145445740863269	-0.5787081317022689	0.006810894801741329	-0.1394578418886296	-0.5084752456413317	-0.06284765967125028	-0.27250603416252783	-0.41644215250717914	-0.14007096311279527	-0.10922680958638657	-0.65442275586502	-0.651636103260551	-0.4048145503492352	-0.25732912730739166	0.0811005535559848	-0.4256513931894155	-0.1611273980922407	-0.25581971961642125	-0.49311503543167473	-0.01803804511479413	0.38663144822299256
-0.476136374296679	-0.45920813844219976	-0.656501005169077	0.17688394885404626	-0.26635223208555614	0.38037826306953776	-0.03192731165184661	0.5008840692020055	-0.3139985552298649	-0.7075049201808561	0.44345749279586305	-0.7658340010132285	0.08053056421792668	0.030135740147725736	-1.0698372716787865	-0.05134614825488808	0.01893928540904184	-0.38358379676350796	-0.10512869076137639	-0.8075861345947846	0.09961918809362448	-0.6168633524220888	-0.07165838831492435	-0.21174756734296984	-0.528196738949897	-0.1045308691804302	-0.22534709880574333	-0.42431946908286716	-0.06641273484201227	-0.1438916636177367	-0.6475401425926222	-0.6790519493154388	-0.40329860897747116	-0.16380060261399426	0.04111439086700858	-0.2895741053099274	-0.2117031063933716	-0.2799948155938418	-0.5787256142576929	-0.059480881977738695	0.3867523498120867
-0.5032240800850858	-0.44304000988873016	-0.628088494429175	0.3139503036796018	-0.3143196797279496	0.44112130144417233	-0.03828175746800686	0.5389870477940506	-0.2598822415484802	-0.689675771321089	0.49312017540361425	-0.8052110453025865	0.016187405159822782	0.1142699413996328	-1.035874901268366	-0.053829765026633045	0.2817720743356197	-0.46575030984315513	-0.020793869546222754	-0.8818925789555004	0.21036492174169755	-0.614247864670588	-0.16206631988122897	-0.3207759537131124	-0.5752208837734868	-0.13754493075085938	-0.19361509321305204	-0.45773289406585177	-0.005673764017451637	-0.23628196759142567	-0.70743616929936	-0.6992723553470239	-0.39322039774332596	-0.08010390157844116	0.017476882374217878	-0.18645341305726673	-0.2686815486797809	-0.24365832259556058	-0.6605756497355832	-0.07498065097081759	0.4059052374648
-0.48127634194749075	-0.42231525417042237	-0.5894713453823439	0.45231646215099464	-0.37090900792542714	0.47058530325173625	-0.029285078201843267	0.6443516219292974	-0.24370487009933212	-0.6915337713335692	0.45265413952622524	-0.801207254191158	-0.01636450401240726	0.2223325291621066	-0.9375666761828789	-0.07277469707421284	0.42877305865296994	-0.5557671016993945	0.0541995223812531	-0.9652670396183064	0.2908544702901321	-0.5804694022177568	-0.2533936620906865	-0.3293288031060392	-0.5985105749034597	-0.22562892650344954	-0.12816043024237075	-0.43435759013568864	0.03565122243813937	-0.32534024035525383	-0.7300409565331666	-0.6577475475499527	-0.3566866194463761	0.00818601599740626	0.014094385788633312	-0.12383372682597224	-0.1985978368860516	-0.276616764169104	-0.6797625244826164	-0.0640164500431869	0.4442224962282955
-0.47136373029131706	-0.38211771426153207	-0.5325824498233733	0.5509056612109144	-0.4078616666413047	0.4901160362686475	-0.054306459279882514	0.6831139858110298	-0.1823234597693762	-0.7097175047070888	0.3946116249194061	-0.7673187500961126	-0.012123360583102937	0.3430249008139049	-0.8732306664240955	-0.08000673918600901	0.618484736733472	-0.6296014477893811	0.1294841375855566	-1.0745547641789484	0.38419425279212116	-0.5838718845633057	-0.32579892714746317	-0.35470439551225624	-0.6441499454748392	-0.2879444877441862	-0.0721090160823183	-0.42661292928527217	0.08951843408605129	-0.36811620711322923	-0.7412370324098243	-0.658439807305919	-0.32299004504650425	0.0998102380506444	-0.020861568164543272	-0.051831917448860024	-0.15609701515954202	-0.255792465052557	-0.6693363029338224	-0.1004823672457837	0.4086612016146002
-0.4468130261017901	-0.3810227226968632	-0.46799638234137947	0.625145441211411	-0.40865523797891035	0.4791979905762246	-0.11062665663289548	0.7124341521581601	-0.1757315105925195	-0.7208620788446369	0.338349454176235	-0.7359426745127439	-0.03012677805873996	0.45280577627456786	-0.7949889714916993	-0.0823195316093924	0.7637149451719341	-0.6552610284126467	0.20312025982929888	-1.1699987366211544	0.4375967102598656	-0.5510354922187544	-0.4109684500526341	-0.3702185505237601	-0.655275741107443	-0.3216562131327888	-0.03285912457812275	-0.40575161457194386	0.14439887028027693	-0.41188772090033776	-0.7699679413027417	-0.6404384443465576	-0.2751108915794579	0.12425303258914377	-0.04114531868389858	0.015980090071859753	-0.10348705946657115	-0.25344224210000005	-0.6998664144750093	-0.16409481852602986	0.41448501800389026
-0.4248652246707264	-0.3832457808625541	-0.4086598110834224	0.697803677392306	-0.4419261384204359	0.48339382692907557	-0.18779688954548282	0.7771189998681832	-0.16249082516736607	-0.6912260079633401	0.34818311616842756	-0.6783550884889012	-0.033625757805273555	0.46662496270542764	-0.753569854226807	-0.055329183218892616	0.9570250574755939	-0.6740633845707753	0.2503878920249489	-1.226217261200604	0.47893878622894936	-0.4878116754108398	-0.5120604172983435	-0.37559701869944956	-0.7036173447682053	-0.3969838825088136	0.01304315441134787	-0.37036072897552397	0.1567273925977354	-0.46379514878188194	-0.8357891374562559	-0.5861076252001701	-0.24134710412475707	0.1641351701329308	-0.05928680550555634	-0.0030087442136142047	-0.0050423643647224846	-0.23866026901969542	-0.6676014262045367	-0.2623607585200056	0.4160731122751454
-0.3990616800682465	-0.3800517295752571	-0.36025204667949595	0.6706022240821843	-0.5091930346273266	0.45779035400167445	-0.20050379098219073	0.7865774822213033	-0.15282366482022405	-0.7158996086207703	0.3637442294727128	-0.5852614989364343	0.02103281187666895	0.5011699376959589	-0.6846782389962351	0.015939383553493586	1.1506566793662028	-0.6740638142252766	0.26839136215637216	-1.2339176399681806	0.47010677231279974	-0.41819179654152405	-0.5873464791312851	-0.3706291991577878	-0.7103940837649609	-0.40520450822396115	0.004523402589112187	-0.38800305012983327	0.1604984084656446	-0.4572404669053035	-0.8300544052804686	-0.588492302366742	-0.2474864906854096	0.22092869305505988	-0.08836466650356231	0.02542675540131297	-0.005464576625974066	-0.24785577890260044	-0.6415151420099003	-0.40412722004596546	0.44250706787711164
-0.34990078848733275	-0.3896510139340636	-0.30597188917929896	0.5914686485399592	-0.5587828009793995	0.41441841462068857	-0.252159452442014	0.7744785614104333	-0.03873932099733148	-0.7093846177964329	0.3751212814757029	-0.4696224594702521	0.05561650062366545	0.465199627524442	-0.6370474977099815	0.046359394328186476	1.3471287147999709	-0.6475977721026476	0.29719373721732617	-1.1741035690834085	0.4599793160554542	-0.3516706652879045	-0.627979424712956	-0.4159712457632401	-0.7243139499460354	-0.3685609051078647	-0.01811251884393819	-0.42264311025659274	0.14006852708261514	-0.40352159210464694	-0.7789570478241861	-0.583697422231387	-0.23322463439062974	0.24199207978062104	-0.0885787786801712	0.11208306569950861	-0.019514211548532247	-0.21077246269477032	-0.6060322422914914	-0.5198014318114124	0.47576268000906996
-0.31712046812638744	-0.3970094762694595	-0.17549782472981085	0.46891242632942093	-0.5598404270824139	0.32449070173784	-0.256465588933822	0.7620601384546506	0.07321890898616715	-0.7535717865013425	0.4457411335047675	-0.33463388908510644	0.09112995762440596	0.4614088830554535	-0.5440016394547371	0.03447689116890833	1.5080671397115528	-0.6631262837175778	0.3218482680149713	-1.1072884134230987	0.4648039504558822	-0.33397328433003814	-0.6544571498491174	-0.4653999388263683	-0.7554776213378831	-0.38682340641273133	-0.01346375508065548	-0.43640244698001746	0.13698441106141074	-0.3691827073633517	-0.7434994972887919	-0.6340967005972064	-0.2406362944192332	0.2780737836060393	-0.06810632396249779	0.18864695302447704	-0.03968808244834917	-0.2163107598982307	-0.5655312915710023	-0.5998599956392917	0.4172447027648662
-0.2568397369145468	-0.4196374599503628	-0.05141418483726704	0.3167919093660533	-0.5679281009273726	0.23456451836792414	-0.26143411228034935	0.7032236386367073	0.1919138922363602	-0.7655911166373904	0.52564099545723	-0.2567285513332736	0.10303172403370724	0.4224041979174212	-0.49811578004135076	0.034097555712209904	1.6739728877414948	-0.5804045956427445	0.33424414356505844	-1.0243138651480863	0.4202488040848856	-0.2512016509087553	-0.6764206900986044	-0.5086841252677214	-0.7438094557898298	-0.35613662354402276	-0.0317622392310995	-0.43496608521197055	0.0876962901102447	-0.326770237502094	-0.6692555994541748	-0.6381825306711397	-0.2973157651672739	0.23999508520860657	-0.039381034348641035	0.2705399695765066	0.003158313803695796	-0.2047647609172952	-0.4774445699330114	-0.6503378758595011	0.41641439977180805
-0.21259139955149892	-0.4425397016116719	0.04099044751528662	0.11984956937738026	-0.4774696920968907	0.1079078849115663	-0.26766675812502655	0.5941980524709105	0.22693415553668536	-0.8104212195814062	0.635133008024942	-0.18533398820495392	0.10357139837813197	0.4200374548489574	-0.4026698348269019	0.06711763367470684	1.7978338378258687	-0.5442787541207401	0.2729776826154958	-0.9689102333262486	0.41092475093453923	-0.23651254015882567	-0.6834246219790527	-0.5616231716026991	-0.752828759756137	-0.3331347069055131	-0.12422685258886337	-0.4620978906421205	0.1079473934858239	-0.28748883674126147	-0.5995761208238706	-0.6650612003994948	-0.2891128089496339	0.1576561537034641	-0.002154063908898407	0.35445877789235863	0.016973278694128225	-0.1834507541291688	-0.4320464197095856	-0.6890740497684902	0.42602709945559597
-0.15779387647108856	-0.5194875133428261	0.09794767653472088	0.002025650638140275	-0.38891238377459497	-0.05992858999051613	-0.2568129775779781	0.4485514811283564	0.28393760631548115	-0.7492954744259075	0.7162342155066292	-0.07765119377936698	0.12302475640500639	0.41122931518466344	-0.3349761904619776	0.10707847061734296	1.9571739891177145	-0.5015501786327736	0.18456749238846268	-0.917193370187397	0.43833199875561946	-0.25834591278562546	-0.7054304150413321	-0.5545614265784212	-0.7061772538372217	-0.31751033476534263	-0.17348286366158003	-0.41688410084291727	0.12436832112965594	-0.2387772337987694	-0.5112833266935598	-0.6393646589335411	-0.291929239760503	0.09136328217432464	0.003517053942217129	0.40598204416480144	0.023149006420853612	-0.1977388499254739	-0.37401967102271083	-0.7096772047624891	0.3928295259341211
-0.1412874778353963	-0.5754187855591917	0.14655423316176208	-0.10070449659601748	-0.3422244057592631	-0.21076173728363737	-0.2666624556640846	0.2947088005884172	0.42758953649301706	-0.6399002707409068	0.7670973280940865	0.016602573424379218	0.1444691507080579	0.3873000728570682	-0.3368063085837199	0.1680155341801116	2.1004504085277955	-0.4637737272743362	0.13529389170019313	-0.8935959794959741	0.48992143919689435	-0.28724066722111824	-0.6861900685762954	-0.5724129677596483	-0.6588973104364876	-0.24296713452872262	-0.2383021179331581	-0.3738402560048263	0.12336765844234836	-0.19727146406191048	-0.4578796921027141	-0.6327954519244859	-0.31662945549106397	0.034550344112523515	0.0036341019320963565	0.5042127626850567	-0.04461689835888489	-0.14649431327072243	-0.3889968705584991	-0.7441384268697872	0.37087506923352065
-0.11071673246585981	-0.6606512966674397	0.1851903127193934	-0.16657809334085574	-0.28978538061525533	-0.33032911653437924	-0.24255581326893752	0.20590149098408772	0.5383030232938985	-0.5155559324133939	0.8721431912640194	0.0678086975042457	0.12098697348396881	0.3551675618304475	-0.39996507361639966	0.23423605142835915	2.151953152918664	-0.4957805324694277	0.08054779925001035	-0.8572542175985582	0.5041791342157097	-0.3437752337264556	-0.654408559114407	-0.6208428401370383	-0.5956983291929283	-0.19484292918645427	-0.29179108814835086	-0.32425473297395424	0.13702295384506463	-0.19086886369921272	-0.3805628610769476	-0.5431062348311902	-0.2744495080801448	-0.04921136077674129	0.0463052313157488	0.538396949301424	-0.09035614891084758	-0.15976008093463617	-0.41181052781723004	-0.7116394100000123	0.30252481045931534
-0.114023942791013	-0.673555491707979	0.17617491270942276	-0.23626291025331342	-0.24375402190999845	-0.4218421695720552	-0.24261546938242132	0.16264331830903064	0.6175003327592022	-0.3182531638601242	0.9160185070716891	0.1043219726225865	0.06248330024338454	0.3498098542291094	-0.3480756288073262	0.2920969085042417	2.23060800021503	-0.5381574173341305	0.013568507582785	-0.7760362236914017	0.5116867977328405	-0.41771875855240276	-0.5844717033809437	-0.6641470775235797	-0.5662656256163434	-0.1819768753784467	-0.31731602203255427	-0.2677959221140176	0.1401482220877692	-0.1784245554309553	-0.3303563528177799	-0.5069381470933426	-0.2793552265257337	-0.1000900245336307	0.03196542514099208	0.6044496618165629	0.0055084971778982085	-0.20403651719652852	-0.4065903247597197	-0.6873260052168902	0.23036300847971886
-0.1275820050689337	-0.7066038716481378	0.19544921557598785	-0.3400890384065143	-0.24222832004165862	-0.5253373504494897	-0.22004122785398486	0.11891108757343352	0.6683031061103709	-0.2008527501058662	0.9236375318766104	0.1381505477817833	-0.019914304733661303	0.338181303011753	-0.29641676230068054	0.2979540907887362	2.2143247762114058	-0.6277448002057019	-0.027724216062685752	-0.7839000813373169	0.4927568378683736	-0.5205378372647151	-0.549842354336868	-0.635885731979552	-0.5037129685220276	-0.13828481488509406	-0.35770183900824964	-0.2312588554389711	0.09104005150018764	-0.17249057661707984	-0.25182159950279126	-0.4631494842601658	-0.2891573356823835	-0.14189112744885146	0.02648177439561881	0.6423974300959865	0.013979873923163433	-0.25672635050932596	-0.41571738326986496	-0.6320430414028181	0.09271128634915606
-0.1448393807104428	-0.747374921890511	0.17404444766670046	-0.4049972624110717	-0.23768029329180015	-0.5857074170954655	-0.19940498905808024	0.11371962729948884	0.7506197617755769	-0.06608927987063215	0.9230327873259798	0.1893363076601478	-0.11335743120118569	0.3364399412167959	-0.2970281834172308	0.27959967079439263	2.1522066508622206	-0.7181293149360324	-0.057432781426090915	-0.7585172220422607	0.490833247520731	-0.6070645593749343	-0.49349858234592653	-0.6625876548357655	-0.4727007568140154	-0.11898002011782265	-0.4009049282202019	-0.11767498740313323	0.01905486367453012	-0.21149041970186286	-0.23100318397047742	-0.3813672531078099	-0.24809089154840822	-0.22051746645457787	0.07510284326481542	0.6877981885614519	0.06406351510738405	-0.33561785084570983	-0.3488223344729465	-0.5920248587839482	0.01816190458406185
-0.18418437305531685	-0.7374575118768135	0.16034935106389483	-0.45762133175237685	-0.2347789739688523	-0.6247562646475932	-0.18932366810958784	0.09922474012236278	0.7263331376780534	0.05946978163652126	0.9083991256843232	0.21409874031070242	-0.1743445431247114	0.3287925262880544	-0.3199854918832325	0.25801732431939406	2.076904159297464	-0.7430587284235618	-0.10317531722029254	-0.7314809571520507	0.4760686978880849	-0.7036780620492067	-0.44030334736100835	-0.6280204189440157	-0.3971481948499983	-0.18912855912235266	-0.41902510229082834	0.005943861869926348	-0.03599831226275655	-0.2524615690232907	-0.21172649250441028	-0.3533790618433429	-0.27027988584622115	-0.28371004737968886	0.1187260581271223	0.6551203668116692	0.14964240808011547	-0.45947377983025667	-0.26936440233538356	-0.5739317331243133	-0.022835948541740408
-0.2390451263109324	-0.7566024362095434	0.089923172908667	-0.5253612944874588	-0.2824317133562027	-0.6235460375395305	-0.19830945105477332	0.031156346714483762	0.6894274259124994	0.17389734466693946	0.9013127724081696	0.2677870181226796	-0.2206611100248816	0.3358050983427626	-0.36760949717413427	0.20844643959509174	1.9362072360349807	-0.7270589471996718	-0.09952404586174568	-0.6692625715694593	0.3676929913606354	-0.6829888487635921	-0.436850236235575	-0.5949429418969616	-0.32114611016084493	-0.2413672503029744	-0.45351694146508664	0.042120294904367125	-0.11734596138676696	-0.2950432090735757	-0.17482751875991406	-0.3442391229315989	-0.25815439868491014	-0.3135661269244864	0.1634973900608901	0.5621044015156305	0.2668489898682185	-0.4609787881263624	-0.20998153247789658	-0.555222740581707	0.030960580429936706
-0.30056593480776816	-0.7467428363095087	0.042731114541280014	-0.6208127924305981	-0.2991248522734934	-0.6367935314285789	-0.15909986097017748	-0.004839346389267712	0.652757100971568	0.21849905178889245	0.8569938632212374	0.3279122260846287	-0.2248144986572224	0.38767389764173865	-0.4365381603791418	0.2121484794010975	1.8327337034891662	-0.7421075347363982	-0.10485339946441803	-0.5404461605293106	0.2845248703544131	-0.7013785545576319	-0.38163954208047396	-0.5482055737603702	-0.2517726705553634	-0.29286424905769004	-0.4735229108327272	0.13384511098221258	-0.1845011680000041	-0.3357860555891676	-0.17314325882212955	-0.3689628477132825	-0.27953154512053213	-0.31567844496853925	0.19971137200285333	0.4850441975591767	0.2872821958185522	-0.4794901309934653	-0.1718274364571119	-0.5763170783315841	0.012105414767779266
-0.2917675097273972	-0.7153693301322346	0.012362684188952717	-0.6925032359329235	-0.32676496072284567	-0.6075278309727501	-0.13852636309095553	-0.006167233469807148	0.6265850284088152	0.3210115473760342	0.8227809341841853	0.34829970095966595	-0.21682004548229744	0.40310186137501713	-0.49646882917782975	0.2555682686933236	1.7564376236432047	-0.7167414695168894	-0.10685765131625838	-0.41237942522804794	0.2175485138856097	-0.6984066134462462	-0.3777929516359142	-0.5045811808213753	-0.2111446922213675	-0.36037547153062327	-0.46764934761666366	0.2121739542516739	-0.28762698369706224	-0.3670642029370368	-0.12468047833567508	-0.36285423962412616	-0.31008086922157857	-0.2951688689580879	0.2046749680614853	0.3362283243388384	0.2965855148252278	-0.4953544290000865	-0.1073075109816947	-0.5645279722234677	0.0063243890618355945
-0.27419746435063863	-0.6870381236938934	0.028531876138958318	-0.8205929894843361	-0.31869792348477516	-0.5843870650562426	-0.09547644179765054	-0.0016877094950006222	0.6187170119476544	0.30578479761180466	0.8338990784205986	0.3748216491061782	-0.2421143062929803	0.4521610536583065	-0.5424518423703287	0.27943761417927077	1.6331448799249961	-0.6925237971249021	-0.08858437315198675	-0.35198510904474034	0.1106435047999083	-0.6596546562355514	-0.37005434897304346	-0.4417248974218503	-0.19913350655125656	-0.37779166304934086	-0.4840994388875635	0.27388634730893036	-0.40123232699850897	-0.37425577091679363	-0.06126539284314164	-0.3610050370639399	-0.3597812869836659	-0.30906875727624333	0.25079377929337865	0.2834361761980833	0.31986673759561707	-0.536466173791978	-0.09855831599815776	-0.5157024635584346	0.02767637720894638
-0.26940076882718034	-0.6929483279119617	0.06438936767370815	-0.9239603338653977	-0.2807156387893202	-0.5143196952273198	-0.06383775484244616	-0.03960096495596712	0.5863260194783666	0.273572536055552	0.8738526956883138	0.3959189618621387	-0.26070989207911327	0.55153306977335	-0.6310063461863711	0.24741187479985033	1.5363822417190716	-0.7208870707678401	-0.10187065497107309	-0.2178747748681878	0.02652828354925781	-0.6045145468772946	-0.383545143937397	-0.3980158815793126	-0.1402361245759443	-0.333424114104097	-0.5018175910201214	0.2653727580822721	-0.49155692764546394	-0.3244884228758044	0.02081143529591679	-0.3330639267235511	-0.4003940046760584	-0.32840409212246735	0.2630381409663891	0.26360372654459646	0.32840753755871865	-0.5885903212372565	-0.0554480395655347	-0.43835044465712797	0.01123927987691244
-0.26196761551284153	-0.6933077707951462	0.09280979162944152	-1.0302311019413808	-0.23517260317482863	-0.4617530123752749	-0.0029208524382048464	-0.09354547531903208	0.4770406833891784	0.2476996860354262	0.8328567975735753	0.4779769966759543	-0.28252662627773134	0.6237966236987402	-0.6327893123406506	0.23325812232035928	1.4531903995207243	-0.6748017151420382	-0.1094426404782961	-0.1083521294140469	-0.039274887572893005	-0.5552154103238222	-0.4109682757597818	-0.3930468286406937	-0.04876346695543712	-0.3042179194579773	-0.5357849315540172	0.2516551411392917	-0.5675414886655674	-0.30725949273749653	0.04496630013270278	-0.32837881321010515	-0.4815015518030923	-0.31083803560722556	0.2607661728701495	0.32461711162496576	0.2661013403071612	-0.6514805600368232	-0.021796506805479548	-0.40344803619326697	0.06346438057631447
-0.2526148345870893	-0.6967691938581332	0.18646449348617672	-1.0917368013938065	-0.20704209390360867	-0.4133037783382763	0.10156700447068615	-0.1819338254972543	0.3964214021163281	0.18797056991204947	0.8511041331662629	0.6064500892767637	-0.2857912062519534	0.7842281326512437	-0.7260610855169256	0.2533296031927469	1.3884204383668783	-0.680867822911438	-0.12385653753072923	-0.049769676982807466	-0.042467421208727395	-0.5084917718889551	-0.45244152415585487	-0.34764443132850553	0.08707812702492454	-0.2496198542287273	-0.5983448528015052	0.2718795896637299	-0.6076513847151419	-0.32281865155061756	0.09100959261613435	-0.25366604941093945	-0.4951899880305655	-0.28265891417546424	0.26173729054228023	0.34025431934206696	0.1395345073645745	-0.6626053394480744	0.005312341386391422	-0.3769006091102448	0.06823509588091471
-0.20716926961733853	-0.6495663306441963	0.224309356387323	-1.0963943150742248	-0.10535465533614645	-0.3751925222139432	0.16241718556701928	-0.25822276532098243	0.3221985165311082	0.16277401202603028	0.8572985484637577	0.7429087610655699	-0.2789710164361151	1.0472313268465037	-0.7943480156262994	0.3109829474515007	1.351093793609785	-0.6459811049718336	-0.10864821444785693	0.0526811398110774	-0.03694658441572764	-0.47603524652354895	-0.45373868550857244	-0.30601174362589934	0.20784092378945385	-0.2290547460558711	-0.6171437131950328	0.27698517911590703	-0.6724009921772219	-0.34530994064632603	0.09316013178613995	-0.22573806500528754	-0.49907177329516716	-0.25854813695744894	0.28485569595800336	0.3745022556365909	0.046390677072465594	-0.6942822271978578	0.016914537601957085	-0.37897092152896045	0.12327799304826344
-0.18035255481505946	-0.5972415041119813	0.3053768861806191	-1.1042321755763578	-0.012497522363200115	-0.3036969696840365	0.21420963814677663	-0.31573200247627403	0.24715754992158204	0.1663788004153323	0.8485431484146803	0.8098570432269219	-0.3080758306648045	1.2375065551369846	-0.7623385657144202	0.3338945060015009	1.3065096882149885	-0.6097894649318815	-0.07775589280886794	0.11733290558886127	-0.04017133849101061	-0.46679204692009246	-0.4269072145421139	-0.2773281410058915	0.31835374655346277	-0.15165678770496926	-0.5673039649710474	0.2619075946706507	-0.727253012601775	-0.36061765265644075	0.1374395253343817	-0.24638997054225098	-0.4629148513694923	-0.19688178261956019	0.267140530270216	0.39356778833383715	0.02678776611267094	-0.6763528050721687	-0.027084560837219628	-0.29009446702389147	0.10863460309508029
-0.15959590481770575	-0.5786070940918161	0.3287307840757104	-1.088364685877527	0.06765979582943822	-0.2232419127721328	0.28041135573525666	-0.3256797786864009	0.15605555180097738	0.17921224745912231	0.8867281167591807	0.8757439626004725	-0.3480150913776142	1.4294490395253958	-0.7578259669821852	0.3606184575959945	1.21715228139923	-0.6070437271502735	-0.06041333631245185	0.18159768020976996	-0.031867739781818505	-0.37513221685404446	-0.4087163223148	-0.28889272151462364	0.36935796337361426	-0.09934891289563524	-0.5220570120084799	0.2771944843282556	-0.7596622054460799	-0.3677134482898551	0.10519557453877064	-0.17994290394629822	-0.3922121565028352	-0.15234560262321523	0.28620750508014503	0.42281352406051564	-0.021405028334851355	-0.6722875596975812	-0.12496483970434698	-0.2623685955382188	0.10999690962839562
-0.10607906178244493	-0.5370092827106818	0.3426844941901478	-1.0680824068745411	0.16998913136401664	-0.16830257298311185	0.3396296759391463	-0.3346388266360142	0.08009881275025599	0.22540787192429512	0.8754736038312704	0.9309105844690986	-0.3792704543242845	1.5043489005703783	-0.7692688686244724	0.4187529579472116	1.1520360791517468	-0.5979501510046948	-0.09969933323991156	0.22743377758101121	-0.029180494906683313	-0.3839282025162893	-0.3333505611137294	-0.3297915512190294	0.43233485182998754	-0.041714703987556646	-0.453933827080617	0.30751762445032077	-0.7977678767456544	-0.4082701957591543	0.06818327309313325	-0.10247493043566305	-0.3590562898109556	-0.14614068372888964	0.3021483945310996	0.47749237253709076	-0.1036518535015929	-0.7334500517867569	-0.14588233832356462	-0.23980003086325627	0.10022032762130176
-0.08185354994094471	-0.5225767327901869	0.3200063543234303	-1.0424812861501669	0.223280729780778	-0.11777014233166558	0.35470182535149264	-0.3457350322256802	-0.028223645874861203	0.3695556696964399	0.9220481379118294	0.9572996804439076	-0.45470289750149384	1.5463828239414792	-0.7463602665863991	0.4160514238329137	1.0527817416469687	-0.5929444919242757	-0.10108809239401324	0.2577858711797282	-0.006377216644648476	-0.32955425032160657	-0.27819352803087466	-0.3558744670995989	0.4787106482336384	-0.08546372200803982	-0.414472709207241	0.28355703277657507	-0.8396555311156824	-0.44773189476903463	0.03549722743038981	-0.03325099690316538	-0.24626825335698496	-0.15555100531885957	0.3036976150800745	0.525552450304388	-0.1123315615629151	-0.7821618974195534	-0.12968845730561657	-0.19809192745767545	0.07559237422725892
-0.08171952602102736	-0.5285839262261554	0.3187608316393947	-0.9821622696433925	0.27910490887650086	-0.05541878287038908	0.3910000080294985	-0.3269174248937726	-0.0474829958655022	0.4248822736329007	0.9373496688341032	0.9788576120433634	-0.4958225352752909	1.558063566568191	-0.7444576069762531	0.352754389719107	0.8898283172279511	-0.6026366995489091	-0.07777988000885461	0.29363324036962823	-0.03631888809768487	-0.2676164559049073	-0.2511047744057235	-0.41003972107274295	0.5046253039730183	-0.07101298240954386	-0.37439210568705494	0.2562712636098009	-0.8998923742444486	-0.5089260912415976	-0.011246243313803578	0.03297785244588459	-0.18382892073072132	-0.11783107535524433	0.3439124971541527	0.5896951574496568	-0.08508757765733017	-0.8309010546473872	-0.13632888848606006	-0.17361723825608272	0.04679444900501751
-0.039314484346171984	-0.5381046568422796	0.31256797516167956	-0.9115210748556132	0.2899172967767418	0.0038379895496385764	0.37771943270749697	-0.2977304144124144	-0.062159740999656266	0.5303245680166112	0.8815951606617889	0.9913539588364173	-0.5005491110497702	1.5241153438792512	-0.7371915406055864	0.2734425856150672	0.6902623703074664	-0.6144875527684224	-0.054848555112769745	0.31483811476768986	-0.08927238535990104	-0.24216156963238275	-0.19680927617569868	-0.5129263314432511	0.5253358530582487	-0.11591044866664553	-0.3466552403974337	0.23167039883950072	-0.933597991277316	-0.5775534293032459	-0.08492507988391601	0.08740402464453187	-0.13394172118775216	-0.09793608681991378	0.32879379846137646	0.6155024939739788	-0.0521722841498898	-0.8421884742902478	-0.11784475283116194	-0.213983429333963	0.009106521753894405
0.02486857403002913	-0.5323315518592084	0.30044291741500373	-0.865051410833442	0.2981898558588659	0.04460543607086224	0.3905293765220409	-0.2788035089733983	-0.07033190077691255	0.6020296076500522	0.8163255390869917	0.9808673647868238	-0.5421240275964057	1.3912208770989583	-0.6650604297642742	0.2185767035130414	0.4897232385987951	-0.5634029828797247	-0.009705017377717918	0.29618875848552667	-0.16987979446908472	-0.23575155609283907	-0.17567706001789613	-0.5535765261294656	0.5178967111445436	-0.26217962588956184	-0.33861534213343497	0.261830553448547	-0.983431339769677	-0.6260575649565351	-0.13824120679625213	0.08991950736643449	-0.06684681009357843	-0.09218403834649903	0.3222938285843658	0.6138446128053292	-0.05488359510551068	-0.8629740555771708	-0.10248597087452013	-0.23792911980625772	0.010285012551965218
0.07723382404950083	-0.5144826792658705	0.29058353140320003	-0.788237547041332	0.34974282483544417	0.09129573023516278	0.36060529284186804	-0.25556257527660103	0.0011709076250016603	0.5975636128443946	0.8443659296413688	0.9153814262380842	-0.5532748901570423	1.2166408569746903	-0.6662003674391987	0.21862555390515662	0.35379516811349665	-0.499810372521823	0.01063566865249895	0.28768698414887073	-0.19769723558564956	-0.18764243918494333	-0.1445552225957242	-0.5653378565378617	0.46360971386274547	-0.32314125253487536	-0.34634877839301853	0.3017520445718641	-1.038205457129124	-0.6296079784251084	-0.14043433147869644	0.07530173697257539	-0.005250834110171399	-0.09070845086724341	0.30098252993922225	0.584344738032988	-0.012174107323408848	-0.8291552670759582	-0.10103271243749654	-0.24490920020592913	0.02473955042196615
0.14529477831115423	-0.5341282561858933	0.26309625484358673	-0.7503979308666976	0.3798590916044704	0.12061668434568788	0.3244459263078318	-0.2390771437795151	0.08371918392563625	0.5816684056079433	0.8860017486829896	0.8187261378429362	-0.4951791840236092	0.9651907775714275	-0.6221407399963902	0.19441567456545922	0.22198056547814207	-0.4013671965816597	0.059481089290969194	0.24340445390192222	-0.2743833268762558	-0.19147287966919707	-0.15383605292550667	-0.5984000183563875	0.3821705631009719	-0.36558088436001024	-0.3178910517713172	0.2801617465843559	-1.1063392029348815	-0.5937167293110178	-0.12958314567808907	0.011912207689480595	0.038633233058806525	-0.0949619147513424	0.2952467026302872	0.6083825038450732	-0.024969931271774985	-0.7742631179892053	-0.07184698744791855	-0.23280496098598163	0.045763291485651766
0.1724366000152771	-0.5988050764030911	0.2401422891278194	-0.7245671443009759	0.4064236154126776	0.14296095640244974	0.35351372832573996	-0.22211494674592677	0.22396689688344124	0.5719920683026294	0.9036357142848427	0.7062061667539329	-0.44485586022377077	0.6116609429016835	-0.5897789457122614	0.13917322891176417	0.12976790621521095	-0.25777058562950506	0.08811992345699983	0.22025321510452164	-0.2931795869732917	-0.22089530387208453	-0.13019401968785393	-0.672808482338015	0.3612586447598987	-0.4033292292298256	-0.2961540531213787	0.25550976632832606	-1.1086480511900318	-0.5750972304590828	-0.10871250593710538	0.026109012225673255	0.03380699622210346	-0.12151033648354596	0.26915023474035177	0.6666838411445541	-0.0026107397424709215	-0.7625321225568714	-0.03452832342998621	-0.1955423235418892	0.09533608616312132
0.2021221862254078	-0.6444868407564855	0.19755738808416906	-0.7063135041312061	0.4347815963734596	0.13367222436167198	0.48700162109193457	-0.2289563688470219	0.3258707963859881	0.5916911908258473	0.9315951028002072	0.6068892772224874	-0.39893511998718595	0.35101399245043213	-0.6132269455319692	0.09324355816082928	0.07208290343991662	-0.17180193710742736	0.10316320768746738	0.1506511227225286	-0.31604796859054857	-0.20975346004013667	-0.19129269612154845	-0.6894701028153036	0.3588264426496966	-0.42838909160532745	-0.327979651237324	0.24579651825638843	-1.1123770910356514	-0.5653124693438059	-0.14222933127372508	0.10551246550796829	-0.030820238006475646	-0.14887339535786936	0.26830235052098017	0.7039739104688084	-0.04982976807283181	-0.7457541851598736	-0.02215854618579815	-0.20322148603071016	0.14670106050286805
0.24058151306312667	-0.6533269848065422	0.22070087750506087	-0.6814986350545472	0.4928353263365435	0.08124778621237608	0.6000153764948601	-0.23962472329985637	0.411861958076969	0.6133090266809453	0.9002409048556418	0.5473574433033487	-0.3351557766711223	0.12826655115313879	-0.5969900878131356	0.09823055482975991	0.02350713286561718	-0.12530779591303118	0.1461058575244219	0.1328892822171336	-0.33638731672413125	-0.25454392088477235	-0.25914279106324284	-0.7501565969257779	0.3673459777417862	-0.46256242919934654	-0.34316646504822157	0.22017028111583709	-1.0680931029097187	-0.5330042779807413	-0.12730775326290406	0.1302007377865809	-0.08099283329792258	-0.1853940718048514	0.17401491323930676	0.7456670865144187	-0.05924045038099159	-0.7224092983036262	0.031775659894727845	-0.19237353027230913	0.17523463959040603
0.24984913262677808	-0.6744765938513462	0.2631442194241845	-0.6379627581039362	0.5150871698260368	0.037860092848182446	0.6586196715974133	-0.1965698111356887	0.5467589695461887	0.6013583294894276	0.8593259605930996	0.4273182332407422	-0.2912477434664854	-0.002779363054620017	-0.5455192592075033	0.09224830743350107	0.026602899215334187	-0.09484817657793476	0.20785344947138737	0.11467493683070104	-0.36422131974882377	-0.26404854494327645	-0.2657067127144777	-0.7976610720127717	0.38541409386740716	-0.502905196750957	-0.36629400126211187	0.23281090569560448	-0.9853555184379822	-0.5056870807284717	-0.15452626309265383	0.16018356061503192	-0.11156384452367936	-0.19951164316053105	0.1234592219032393	0.7946264632339671	-0.003473988959369284	-0.7421863783491961	0.025364851588187066	-0.21866249509130822	0.24862438945101267
0.2959966538108578	-0.6629936094462784	0.29890985644809986	-0.6117466077805662	0.5566767334055289	0.046672381610399154	0.7811956203497852	-0.09030322789620807	0.6704563070886083	0.5266862568305261	0.8250404140231552	0.36097699822892293	-0.2224234836972392	-0.07977982150164453	-0.43331818361031627	0.07825844700606313	-0.015158104690984447	-0.08162549791426373	0.28576642063145247	0.08730426745910704	-0.4036645578947763	-0.27770282897529075	-0.2611006807759957	-0.8706879994880776	0.4227944448111381	-0.46458844797286625	-0.345152500986045	0.2515338279236842	-0.9613910463407409	-0.47410049670425963	-0.14415432495192368	0.20035879088719696	-0.13082814270480456	-0.21100731049608523	0.09440419953740518	0.8490848205670677	0.026729030775839168	-0.7621230189430368	0.020285614724706875	-0.2140090294732723	0.347188854426595
0.3350033109189349	-0.6517662477614474	0.29652880915202273	-0.6049328834258341	0.5685319200067348	0.06447208836563616	0.8700906926741085	-0.002460918672650347	0.7882173931121101	0.5168905313191248	0.7969113597258967	0.32801656837422916	-0.2042001053799177	-0.1335173906769898	-0.3582330797304837	0.07255708936446723	-0.014321190504649741	-0.05671633956752058	0.347545007352951	0.06431582104511095	-0.3942433917376805	-0.27717529734134316	-0.20653920108944512	-0.8483464316827772	0.5102896749692458	-0.4597169028899109	-0.3227675324783038	0.3168048962919654	-0.8697087627457251	-0.413020126079668	-0.12098371704118169	0.2241554695841753	-0.14542386149770964	-0.25080533624806534	0.07149671840588356	0.8740698990744658	0.03445675721660017	-0.784036613462592	0.01504267113143982	-0.20977721667996133	0.436932919847984
0.3401936918175454	-0.5989485475028217	0.2862452135644809	-0.5635624403105617	0.6296237083880347	0.11544712182200592	0.9743376364041101	0.09333070981759832	0.9185634357140724	0.5408967079954277	0.7770595476947754	0.27366354484179767	-0.1681002185614409	-0.16573206502173027	-0.2871610228045253	0.09070217225318036	0.03565747478654796	-0.009809791430874466	0.4507769782830218	0.07190232891995686	-0.35836660693299194	-0.23908306547333785	-0.15643512907238016	-0.8047097971140886	0.5587651882234947	-0.43392136596604824	-0.2650405224454293	0.39745034180736	-0.7545956875170414	-0.338429805217921	-0.08865284273046813	0.23902810660451212	-0.10659346211200449	-0.2361209165423444	0.07230177543188519	0.9341814397824381	0.05145835175118343	-0.7873229397508636	0.037671483013196144	-0.18536077399173517	0.5693460068236288
0.35105390163997185	-0.5139090626637961	0.2706079995715587	-0.48429923369673206	0.6760211323586583	0.15087553578659452	1.0573302860907547	0.2191330808670043	1.0099407187260732	0.5664320460895003	0.7749664087473416	0.2204072305326313	-0.10396631584891311	-0.0965947459954507	-0.21818886942275922	0.10239332781844648	0.09384081742161263	0.05078027051193582	0.4922614312393366	0.0960799474566544	-0.266215848984338	-0.1480911106233509	-0.04270244063967811	-0.7762290091450936	0.5901407300759309	-0.393527497702437	-0.1678968774720943	0.4531193317562473	-0.6415092063497548	-0.28184492223582697	-0.09543790071373912	0.30111939358714696	-0.08472426774480202	-0.20220475650622452	0.11504536513415067	1.012356060916105	0.18059223171860667	-0.7830018145137195	0.08993998882293286	-0.22075919253142784	0.6932270891239267
0.3656313368776214	-0.4335315384172967	0.25363433523556567	-0.4259360295784515	0.668816250345131	0.20194979639447838	1.1389860218747239	0.3020873469567363	1.0794239670194288	0.6774240220654959	0.7075622557494943	0.2165050616353163	-0.047624204818182136	-0.03717583364669525	-0.09083067989089216	0.0746567947558537	0.1102433709450085	0.08209717333600544	0.5759946653330286	0.11629623424330801	-0.22970671848230612	-0.07851805208588324	0.06921892252464279	-0.7356844150042561	0.6431688810140793	-0.38973462422485844	-0.0384139240698038	0.5003078459590714	-0.48486099667696003	-0.20465122724747795	-0.08867638451580814	0.35729618202544094	-0.0787383942344548	-0.1488126677501112	0.2014285421431606	1.0955119148031198	0.3215173118174399	-0.7261480085291913	0.15715623826454575	-0.2259829664627091	0.7932602891175409
0.4092829434180111	-0.3858254296624394	0.22182932831422147	-0.32259557847384157	0.7164554821352456	0.2809388151603117	1.1835032148833216	0.4090540774856306	1.1456918312884368	0.8027766137495043	0.6287999399808355	0.2498878062402035	-0.025302880537023675	-0.03641317370593696	0.011066483518047792	0.03369270048635228	0.09429649543234589	0.13146513231891394	0.6447888434476072	0.18444726250305188	-0.15869624254429415	0.0395786549271406	0.2297499285335889	-0.7117711743070292	0.730223339451006	-0.380580129337382	0.10989909263873861	0.5526067275943345	-0.28763476788967235	-0.11853667559062027	-0.07540197206636663	0.4277816630996202	-0.04424082121200501	-0.09618012874931448	0.3003751079683282	1.159242787744372	0.5331581624241541	-0.7707072877248435	0.2090409127275179	-0.2256503062845459	0.9240279083894753
0.4835461196152318	-0.3057720331208666	0.2714552470424586	-0.23572200382068798	0.7215343386959208	0.3811333836044518	1.1560121453393915	0.5042838497649483	1.1679358862152958	0.9103651493830334	0.5994849117489063	0.2580567602141054	0.00103402026575104	0.005447242224284149	0.11915813043094622	0.029011170792183925	0.08435999433262494	0.09472071107314158	0.6813926365465448	0.1942734019223679	-0.11436091786299363	0.22375474243039922	0.32979165986453796	-0.7275275895872108	0.7638513801049566	-0.3936135196746461	0.1949015129332091	0.6377511074531791	-0.09873623853770339	-0.01695223151772337	-0.07338374590826043	0.4921481385745423	0.03898300891048086	-0.01913077831940766	0.41544403520924716	1.158440879656316	0.7141542075805284	-0.699275680259108	0.2959585698062874	-0.21413199630194665	1.0456723770783718
0.5758276804745632	-0.2513500171932299	0.3152301908204782	-0.1352642471283007	0.7318845819792612	0.4581598460884108	1.0254866587423563	0.5782247185720992	1.1845388958900682	0.9951971418213024	0.5522231854742004	0.26562322474071587	0.04557977967489922	0.004048512453553188	0.17947585988562065	0.07229844579459496	0.044750013220527775	0.08060032456982587	0.7046515702915903	0.2583130062049412	-0.1316412514528127	0.36373620771249326	0.4500220914804391	-0.7055580749847323	0.789951057070813	-0.423241814987117	0.26706259150550016	0.6820411445095311	0.06276325645360267	0.09069789829290928	-0.0408901820884345	0.5270232479995858	0.09845750720756956	0.033600372387633984	0.5324607647110202	1.1856056840429325	0.9495160053819429	-0.6551163796896219	0.3687309289153544	-0.21482057985540423	1.1948180831723547
0.6399917508101624	-0.20562109083902	0.3241773710404888	-0.04270758894804019	0.7282200365111091	0.5608618597967282	0.908369119986521	0.6307437578270936	1.1853009607347846	1.0460200656414647	0.5484983927236671	0.2661139050245233	0.050987205544129555	-0.0038746928698888657	0.23124649209975773	0.10619451162358655	0.004853764918512513	0.14073495274101894	0.7091098431260907	0.313105715713102	-0.16272819390916582	0.49766473441543935	0.5880096954819447	-0.6228537962595204	0.811187868454323	-0.42371322271583606	0.32561114996208596	0.714918515719453	0.14356355392879816	0.13428183323850978	-0.059063856207621904	0.5733907542681539	0.11347192376156942	0.09900856481507714	0.6892431689403453	1.1861946902349136	1.1825858944386785	-0.5850957868102029	0.4451177077255205	-0.2113829143066453	1.2918671921906528
0.7240021211831771	-0.18075852097564232	0.32597817413485597	0.0370631198181907	0.7161098330402835	0.6988266221001029	0.8530476525467346	0.6701129559890624	1.1190201501904231	1.1178311951342537	0.5529557696497568	0.26228495028022686	0.07830269593135278	0.0189154948394883	0.2566888439709555	0.15253736851787256	-0.07997530302260535	0.18090482518981332	0.7382936610387898	0.32665996477303694	-0.14915610166172108	0.5872401307668318	0.6721312234559138	-0.6163980778621582	0.8680364721152463	-0.4505344343891756	0.37043540696247745	0.7259884846412403	0.16944791677026913	0.18797501879422698	0.018267613953147504	0.6481803450595751	0.13031577986180992	0.13985365642240216	0.7923731964555009	1.1493875119620098	1.2634621373870156	-0.5331423526759018	0.5026728792635711	-0.15685349631747275	1.2964371845426217
0.7950221400455425	-0.1451482560933184	0.35681164800538634	0.15996393210917673	0.7409882006714585	0.8044528121662637	0.7128791706583864	0.6095873308540364	1.0536049746936111	1.1985893426834506	0.49257822791261513	0.23724401293103728	0.07358728814662788	-0.030423699776800935	0.23097193811075223	0.2274576267605905	-0.11267431190570405	0.2138977120175915	0.7290414249477551	0.35904158174215994	-0.15974036545779136	0.6932083758029818	0.7449308128880723	-0.5271633909687565	0.9264960634806148	-0.44969065035455086	0.43602897775526567	0.7921997111405005	0.24219891787702888	0.20713114543339817	0.0514757848699112	0.684961834841758	0.11172843789808082	0.16060168229698837	0.8854860143362974	1.0981680170699915	1.3592597474793469	-0.4591075243703252	0.5366900949151973	-0.14394012037536918	1.3136204873597013
0.8636946041547899	-0.12228541882566053	0.33735178241355435	0.24716678228614813	0.7206317826232568	0.9175499693331097	0.5763007528804798	0.5206347032220802	0.9966832031429593	1.2148460434072716	0.42477552175315286	0.19741362272729218	0.07207047208362005	-0.050027818646189846	0.2651540574156887	0.294467386957052	-0.18561444995158746	0.28422043048739315	0.7280880952179263	0.3711331195369836	-0.15818173934016477	0.7800723707533083	0.7582579838348884	-0.5167956012509725	0.9645739896456528	-0.4083541935850876	0.47352959819118556	0.8430653767586955	0.2587092849485052	0.20083758822053474	0.07136644960262974	0.7173292951299777	0.1434895556399743	0.16348340512295062	0.9760812489059939	1.1095213296952435	1.4868044074581945	-0.35053677351525603	0.6397759588214077	-0.09365254750703822	1.309455522640846
0.8972439401601242	-0.1068934760629849	0.32971139765098945	0.3329873824329754	0.6826063486588543	0.9935624641609756	0.4828426595656696	0.43479847383553477	0.9210622433975624	1.2146901632587144	0.42195014557524324	0.19600412906619696	0.052754573029453945	-0.08986170624584487	0.2553325616699349	0.32107615500250175	-0.22557333079429095	0.3635061101343098	0.6970230461361322	0.33721424842487935	-0.20089134711964096	0.7789719306480861	0.7774662709782196	-0.5195400479908485	1.0224609672412444	-0.37482824637237855	0.5242977046846325	0.8240261047542727	0.3022558925810802	0.14396976839325057	0.11138017504416005	0.8031647400534417	0.13270855666554454	0.15297360908858476	1.0895583282425991	1.119085124648279	1.6066586908812748	-0.26985876534996944	0.635690766056727	0.015485366817720225	1.2850583275458418
0.9233562935962649	-0.19704380002415212	0.3307048341334683	0.4016619435987816	0.6880777228628171	1.0657316524243028	0.37396552574326	0.3674537058296567	0.8385526882295784	1.2106557851676947	0.36287078559433417	0.20138959730919354	0.01802162167156559	-0.1326338175857625	0.24447246197256214	0.3946398657272529	-0.27670077457116327	0.3928632973977061	0.6949605806052074	0.327835389543799	-0.23647596179741853	0.7595896669709018	0.743274835367523	-0.5124336368478805	1.076637134500426	-0.34945142048311023	0.5408709969242914	0.8076332996305805	0.3053057833667591	0.10749269794927527	0.18462462770412505	0.819769382167413	0.1417443098265745	0.14546345213353024	1.1775286522041337	1.066670759840465	1.6088427782598422	-0.18411043243911757	0.6312169614072394	0.1574174844964063	1.239120621154735
0.9558315394382018	-0.26408113045376114	0.3594064526835773	0.4387723364827279	0.7104177503256535	1.113329712514209	0.3061471225038809	0.2524406264896254	0.7986557983901295	1.128154018233707	0.3820210072104541	0.16786338205610557	-0.020552217659898862	-0.09322039130498647	0.19111073584097488	0.45060921940453397	-0.31938240881395674	0.4735179790449132	0.6543782309315516	0.32660144398879504	-0.2624938160893779	0.7707158948166708	0.6867855710973337	-0.4916876361973788	1.098896418955924	-0.3298732588696894	0.5561617754028252	0.7609087480849736	0.3015573322029356	0.03193303427207064	0.2340529543626682	0.8212359245904519	0.1486751628939969	0.08602551345970687	1.21639172515607	1.012187351274798	1.5624866379800382	-0.1714158636561066	0.5929602816989099	0.3069350450206735	1.1863395485770687
0.9222236569743438	-0.2456937013919885	0.41089919083714727	0.41725917641591537	0.727992621103203	1.095299852300412	0.3315141557804039	0.15368600574161206	0.738378528807773	1.0400735691479275	0.3893743154515875	0.11719109097275329	-0.07070072931339152	-0.01631937733162412	0.11134960761860213	0.48275830095657746	-0.3303614665781257	0.5379586230441621	0.6078190309109825	0.3357203656355634	-0.2719064001668074	0.7655200052091987	0.613873219471036	-0.42369393985541776	1.0872332539815595	-0.34267214232918575	0.49235665633210346	0.7612515755879585	0.2858914397273618	-0.031334071176629154	0.2412376502165821	0.8139139894689521	0.14708696138524058	0.021227792006251484	1.2577780863191013	0.9106338184616959	1.4673924213586216	-0.10883289614270471	0.5676729315754276	0.41721393005407154	1.1668997572138395
0.9020260781857875	-0.2485421587189176	0.4358419968919736	0.40241725656377325	0.7424913851876009	1.117971910450016	0.39798668923685104	0.10486242140786817	0.6524123181202021	0.9950483019739597	0.4231991478662671	0.11436095182593094	-0.14205041146145006	0.11920873511159671	0.025847898348286696	0.5049285244014203	-0.32455574538303067	0.583953873983072	0.6358692093971345	0.41104788394422204	-0.23366344867171662	0.753052978153822	0.5973256342020354	-0.28528114394810034	1.1084746812792432	-0.31374987143848526	0.442066349506917	0.7638804737462367	0.26907947458592046	-0.09018340190836457	0.2510429498516063	0.7912305136960048	0.10163250794241241	-0.04978523175483496	1.2874291494041312	0.8682616398390127	1.3965926312273766	-0.14083118623594706	0.489306972324487	0.48324966054239094	1.0277437824823303
0.8392683887241246	-0.2694174757773672	0.45458451416692325	0.39988915159964267	0.7458198682027184	1.1663609199152867	0.47880554776577694	0.07820747042028256	0.6219050087149576	0.9351499959354952	0.4388570106612895	0.11694579931704385	-0.19289750956654506	0.27378162101811626	0.004457486031817543	0.5201214524213986	-0.36737735995368	0.6430282130512426	0.6731002028411184	0.46740808827898056	-0.14998913552798804	0.76586368122524	0.6145816829463236	-0.21541909987388927	1.1349839725456055	-0.2923460087709963	0.4317755499776794	0.7733572563105753	0.28694592994899576	-0.12372639359099309	0.2912832214568612	0.7596571894765768	0.10705610584247036	-0.06034012498071738	1.2843433647148428	0.8314208808254036	1.2713382062955314	-0.16050529333038882	0.46019770453399655	0.5393881576427616	0.9098404577724309
0.824230809969215	-0.2916054862366055	0.4447647379536992	0.3833313402595922	0.7748850750618308	1.2262635674090046	0.5652372554707669	0.10802817014640329	0.582317417163063	0.8924190789920576	0.4343982363175126	0.12247468002480785	-0.24782482169285075	0.38777535041641603	-0.000499532947591639	0.5074554933624332	-0.36913515179155604	0.6652740045222416	0.6831881605064658	0.5151563125691689	-0.04670419820830023	0.7573890561206797	0.590274585153722	-0.15473135257934068	1.16436907450727	-0.2606195680066907	0.4580940496561531	0.7651795501932306	0.29031487808685086	-0.13724367177405414	0.35103945786007784	0.7540213759683768	0.1045606104137666	-0.08462730348832773	1.295277883252327	0.823198300656161	1.1068171601737629	-0.22460681087506923	0.3973081948753761	0.6243360057993279	0.78011366668506
0.7846100479813286	-0.32620055876483345	0.4159641298826805	0.3815416360879619	0.8420007940528527	1.2964831046558278	0.6463720575531724	0.18304203865222762	0.5842652431368169	0.817458085618247	0.4351228793056636	0.16475464123826028	-0.27941405897670074	0.4614797534955257	-0.003964145522989858	0.47148223690265356	-0.35953400992252943	0.6985795325170162	0.700760033950503	0.5802974212442773	0.0032037568695999913	0.8310279483493694	0.5640609966106476	-0.03571840677703764	1.1473017799312144	-0.1925375330102602	0.4842677965740439	0.7932725902859231	0.30275748452272866	-0.13183206067122527	0.35452045255821263	0.7196014199587606	0.13117644646363144	-0.0877461982198648	1.3344105519829046	0.8381860568480105	1.066382738452353	-0.22826145081493515	0.3416522224241616	0.6981793656811767	0.7346852966136673
0.7584802888413025	-0.3483670222045013	0.38799593965377743	0.37999141448847185	0.8654269542770369	1.3647698002332778	0.7589211022805863	0.2561629218889069	0.5746250934278005	0.7416919284529179	0.4414430381015544	0.22479097400651113	-0.2777379335262472	0.5595786654777963	0.01160823216206077	0.4242324826136835	-0.3689638861077387	0.7317400337037616	0.6989879132645507	0.6147002421960464	0.0800747995051529	0.8241816748509583	0.53580502487692	-0.010656835917014992	1.1112281702489333	-0.14504516893723562	0.487755690912557	0.8120122799602617	0.3407922471851648	-0.13617186793787922	0.35888386113385173	0.6968626723154246	0.1680093027003025	-0.055947455773977216	1.374907443583819	0.9062221150707204	1.0432002638448812	-0.26089823784049926	0.34746092165024983	0.7412286732501624	0.6792174895688072
0.7277712472427131	-0.3370607242100587	0.400310932068168	0.4014613266053312	0.9186355653932805	1.378374817770363	0.8749666719246555	0.4024570930081636	0.5226607449438243	0.7087115546173821	0.449610028930891	0.2640608638070138	-0.2830018970764977	0.6302806280182319	0.014567873073607024	0.38972355719730356	-0.28646291854873096	0.733123231488782	0.6998774411016945	0.642769705232863	0.13604200395300747	0.8042909909928813	0.5575695015621406	0.011478088430140782	1.0807596747646708	-0.07871512697647445	0.5225779415293543	0.8408411290132222	0.4230632213095764	-0.131582490248552	0.3621292218381239	0.7431271677910699	0.18879122839875126	0.028024786644128746	1.3911406722846185	0.9216208995288102	1.0114801692998925	-0.3301835087969103	0.3034760768783751	0.7494781971645511	0.6449183519919233
0.7149511551627967	-0.34156533927557464	0.40659855039844556	0.36244397669079176	0.9555882241091578	1.4085577441892865	0.9490691178104033	0.5325795366805062	0.42599720347114944	0.6366302899660481	0.45503980618230483	0.3027058150523786	-0.3007886202370976	0.7079261844934088	0.06848443796078957	0.3906417824100929	-0.2553331855937766	0.7059416304834693	0.6905914917206992	0.6892333985998218	0.21650661930156928	0.8836365695958918	0.5876545605904266	0.037083778623808995	1.0444555097858852	-0.05286534130247824	0.5152865780623846	0.8813678982372908	0.4359898343450908	-0.10738837120254377	0.2691332772882385	0.6860540266271299	0.2615023099767975	0.07780661789018575	1.4210379167922649	0.895613959081732	1.0082305531268116	-0.3883480812393331	0.3380048792015423	0.7257700367999568	0.5801480667530668
0.7031383786368268	-0.28356011647933144	0.3906528084269615	0.2891446851594956	0.9880180421158554	1.442688060527824	1.0178448051393794	0.6101442771422313	0.3498216723669412	0.5983513671643758	0.4669142213059333	0.3537670526871784	-0.32625082465971583	0.7469305644185215	0.09525649604057726	0.34175385403863645	-0.20297782250982635	0.6628042755648292	0.694377995351785	0.7009975946662255	0.2345269148564896	0.9159598652517034	0.6260746577053554	0.02739956784002322	1.0060955320318379	0.0006945741610703716	0.5163018807375437	0.8635040687309836	0.48533783370095185	-0.12080531926999853	0.16965112516046177	0.6867828223146613	0.31676053601280474	0.11867978772165673	1.455469200751782	0.9019562864173704	1.047210972014042	-0.42532957145629136	0.3538941689605815	0.6939858527735542	0.5329808774547291
0.7149710926054289	-0.2590778266445187	0.3701121549425382	0.2292397246598136	0.9909767734171936	1.4690711261970637	1.0939150569369556	0.7903947390929856	0.22002096219092407	0.5957119108467084	0.42001812695961593	0.365628618227702	-0.3291297249498183	0.7215591849386832	0.16465522809044447	0.29849295014001853	-0.14736099198134717	0.5869453544982026	0.6873752290638	0.7601160367437757	0.2629947270489535	0.939503053684998	0.6772481484141883	0.024673100993760744	0.9726722744869212	0.02123296061490041	0.49698585625286035	0.9159984024035266	0.48243789104660995	-0.13641459578747586	0.06429049576710474	0.6990902296607855	0.40866889574391196	0.18874373125682936	1.4945136029270643	0.916633084950284	1.0702692406360432	-0.4333766065890751	0.3972951473359368	0.5686549356233803	0.5083163685076595
0.754065252933948	-0.2521689654651595	0.35426430076246723	0.20655791703648174	0.9634900934499164	1.5431526644802465	1.110914810309758	0.9277738522530694	0.08744933716215295	0.5751776418704314	0.36588597253476235	0.3783270069913709	-0.31033783856906944	0.6138587323060362	0.25251571712385334	0.29482709306946686	-0.07955573301163762	0.5035360350832849	0.7313573874189636	0.8179136742039164	0.22424696859412774	1.0041511851845537	0.7320067902884301	-0.017477679387980283	0.9513791585669757	0.0371410075958473	0.5290097844709226	0.9463928204944866	0.4598622827888006	-0.2237657827099643	0.042971265261892655	0.6970594484557093	0.4880066315631426	0.23880130663847998	1.5311500995642027	0.9712024602121578	1.1459089240011608	-0.40961019599688797	0.4220179416725453	0.4810927809398276	0.44801724917067853
0.7681626072117056	-0.21770453104157803	0.31649202959372935	0.20398035492602312	0.9477886841977365	1.5702777236396543	1.0943125985105457	1.0043420717190388	0.0021218250845137622	0.5065799844951087	0.26453425529988805	0.3486680020896865	-0.2500268093770794	0.4483854111246102	0.3513852060681943	0.25527008265667156	-0.038116238692267476	0.5245072871651151	0.7010228237751566	0.8049307750971444	0.12974170956090553	1.0631975012227228	0.7586161329364393	-0.11251520215886102	0.9032490214743116	0.10649689988284883	0.5493834001443905	0.9337916543156858	0.39703578059583317	-0.3000466748984462	0.02202468427787627	0.6592483612603374	0.5744912514627473	0.2691575533589964	1.555482140377429	0.9734855476112692	1.1990080398624452	-0.36634590463461975	0.46997955333971825	0.40533826266347656	0.4777401811942191
0.813337687543078	-0.15675337286498517	0.30491162843723607	0.18996685757071485	0.9197159245948378	1.5828338776830853	1.0786124428726844	1.0688776585771238	-0.11432338974263981	0.4364701183819085	0.23995392876200064	0.3281975188504316	-0.22346492434434312	0.27140212615384574	0.4330916897481745	0.21773777910794972	0.05826701820105695	0.5006207415181552	0.6688500258899339	0.8293101300603636	0.024849484226254825	1.1179895142946357	0.7657552738178228	-0.20115231811999576	0.8400568679371349	0.12402794354624698	0.5470169405430948	0.942622430207155	0.3213873580307187	-0.35862226127286856	0.005681077283096536	0.6654653745952843	0.632794701798059	0.28973956750132474	1.59307933456077	0.9369047035307222	1.3002774961955808	-0.3033903334580601	0.4982818462066324	0.34734291156738706	0.5148639205219663
0.8869138131378425	-0.12402380720018806	0.3175701068820028	0.16842278621670737	0.8941398801861563	1.5920309536613662	1.062372944223845	1.0910145215411426	-0.1315146310921443	0.3887294532794373	0.18668190901672932	0.30112525240142785	-0.21071557814028496	0.1254682364050736	0.49573836368806845	0.19066711134867145	0.1137781215384434	0.45624719080564724	0.6501432647214492	0.796326375585617	-0.08844559081611374	1.179868947329994	0.828860483514997	-0.30123845782680136	0.7993762393320917	0.14332995632633241	0.5501202601983944	0.9559215969806759	0.29104180191985163	-0.3907218015105577	-0.025185533029264084	0.6542470454539006	0.7045598954577852	0.2879230477118184	1.5896582977833962	0.9427820047690659	1.3880656701013794	-0.2045242604610386	0.5619469840282143	0.3179086527307047	0.5679362533607591
0.9886336960458392	-0.04805804477487756	0.36052619021143806	0.14857531989904013	0.866327971984461	1.5381984076683286	1.0254314308141084	1.0805677605083879	-0.1985906371767889	0.35222060951854145	0.1963697287892455	0.24543522206800908	-0.23322108155366178	0.04661281591419072	0.559370099225144	0.16992146466028452	0.20206737458033142	0.4504100888855616	0.6025100199407611	0.7559929365349748	-0.201039868289219	1.212418761118806	0.9033357825312797	-0.29253707314254224	0.7699507481214037	0.18856763033224413	0.5371017380358838	0.9621719074081945	0.29283481347602636	-0.42805750833033385	-0.05610927452292206	0.6178266720317989	0.7573369327546875	0.25901064840361326	1.5921923867642884	0.9291781780631873	1.4757168650657548	-0.10014344413497796	0.6884761416293237	0.3049055759777429	0.5339897039973904
1.0562627673239957	-0.02348228533790846	0.37161321766266464	0.12723424940599304	0.8472254623116067	1.5113428372163296	1.021351032259645	1.139021766904881	-0.27205439436792955	0.35565922281760615	0.23697262968234387	0.15473796568418033	-0.257565930808464	0.005739434150890355	0.6237811894244252	0.19718717926525975	0.27567513964926704	0.45667091607505206	0.6048864092769981	0.7226804207999109	-0.3039541199924468	1.2403626394387746	0.9581958153114172	-0.22698552058449833	0.7589324167406637	0.16270503360725552	0.4909069532243885	0.926567965439767	0.27903303028346516	-0.43891200156848376	-0.07428674570426083	0.6151446022522657	0.7649445717217728	0.24182474769598533	1.5987522128897822	0.9022282904170875	1.5126465638524351	0.030368846514383385	0.7120534914107017	0.34977958688339683	0.6059283424029223
1.1178881366310809	-0.012312019641806737	0.4377794013281309	0.09352660937024332	0.8277423948471843	1.5291501915362302	1.0221525835425669	1.1437019038587315	-0.2780359266618332	0.32954725950146757	0.2892131142407352	0.11418023408345919	-0.27834741001374896	-0.012161425704500278	0.6912360168464529	0.23338545157685395	0.39330004032216836	0.4792125995529938	0.6498574969687786	0.647788128643868	-0.3990460921492364	1.2776001913237196	1.0010285479590761	-0.12964609654031375	0.7510518011021637	0.08745110885472436	0.4544817549852347	0.8766675705419742	0.24225086081735453	-0.4107893813763601	-0.10454722806453856	0.5971413106767367	0.7602897085883429	0.21105043034921062	1.6154738029171365	0.8904307045922966	1.5539543034036072	0.15387948343081034	0.7775118094914732	0.36101343316956236	0.6578832053907882
1.193631430593243	-0.056103333768022144	0.47177169105625316	0.11343799858609878	0.7941577710795803	1.5631581468401452	1.0202146305649253	1.1555788316220739	-0.2556817107010506	0.3256561369799414	0.32124501157654106	0.025078731075176674	-0.32064597256844357	-0.03827507690202664	0.7212417154025592	0.302700256038032	0.5704988125936882	0.5269142540343201	0.6760814618599629	0.6067716853114842	-0.4200767042155131	1.2708799991290225	1.031888206677873	-0.049506927318241065	0.737806050720255	0.08686725759654589	0.4527952951154308	0.8522790973812097	0.2948808270495132	-0.38905888459680904	-0.04700561355717895	0.571172267091178	0.7419808928911811	0.2128222461652194	1.5987718160490625	0.9335826280141701	1.5873903785138337	0.20193616762255368	0.8065348893950611	0.36707354913471424	0.7545964360524436
1.2643979591135692	-0.038534882733384665	0.5336634440779944	0.14057938720153015	0.7385369563644635	1.5937124619418412	1.056925281283616	1.177521375739359	-0.2215274355285124	0.34935717683796885	0.36723858804670606	-0.04898514249429519	-0.3612728238978838	-0.024174056860646477	0.7905100800346943	0.3825182191219522	0.7062618002718414	0.6093246696986409	0.6848181601648003	0.574250442254101	-0.44162432485093095	1.2733000280530706	1.0651098504477634	0.020265810901413172	0.7528921564668634	0.05510331125235789	0.43173016711665546	0.8432169604082589	0.3685098346588047	-0.32544426403971777	-0.028398139691251885	0.5228573746823177	0.7088118549612572	0.2195629246099849	1.5889162944143815	1.0086818577525107	1.6085221330207549	0.2534093422495912	0.8262450288953959	0.37757385523734877	0.8789413082515576
1.3215291756774579	-0.007179446467373937	0.5896548672912221	0.21452679299755656	0.7023229474710421	1.664556327248914	0.9966308125571745	1.193146808967713	-0.1646902855413125	0.41918754356391963	0.4315206208115292	-0.0639876921717098	-0.3953526420810477	0.04683837436648397	0.8318394531153608	0.4292212716460678	0.8132323678633915	0.6678261626957702	0.7086502938123875	0.5113702988261978	-0.45393072596668993	1.2349219290165778	1.0924874020483486	0.11928582074627961	0.8071399184781821	0.07457802686856167	0.485305184511924	0.8203294852951034	0.45777971187349753	-0.32160093990620164	0.02518535881290034	0.5129694730417823	0.6461515350760019	0.1786886605264969	1.5939622047097994	1.0552059591560685	1.684675377304524	0.3121845918181795	0.8732375545158584	0.39617733129981414	1.0617446571546563
1.3767122192755614	-0.017392580716917527	0.6358588666653414	0.2686001314184271	0.7253169114850585	1.7513781729326348	0.9501030244310804	1.2300718856559067	-0.06959577379486798	0.555720396232673	0.49121840076167206	-0.0420549622922309	-0.450338305850264	0.1843276690540548	0.9205957258998652	0.5235966211755331	0.8761814718373062	0.7602968955478667	0.7479180470972001	0.4540205702216896	-0.4108853029155025	1.173819268700193	1.1453212698518627	0.12318297060179972	0.8689732622803774	0.03217314792019833	0.5243149870877918	0.8646436259264144	0.5256648047250202	-0.2418407472880188	0.0220475834834686	0.5916735760674967	0.5625339871266422	0.1943572987889219	1.5758069195478717	1.0943906538709482	1.7718080783465688	0.3169681764998349	0.8992015926260111	0.3855571683900401	1.2085088797101373
1.4316604441048841	-0.021155381504807464	0.7083220639654062	0.3219052161401602	0.74707066232648	1.8618338612645684	0.9412620779715926	1.2560062084473536	0.01687395284925356	0.6840373943901875	0.5786730400362388	-0.005586556297866285	-0.5039325175521345	0.3555388710502304	0.9855065751389034	0.6201367525212347	0.9233982461190793	0.8330845418929222	0.7473951489767171	0.4542721880682425	-0.3634544070423157	1.069807891140429	1.204401740682543	0.1853936663318955	0.9332283262210048	0.00163395093592713	0.6036500006701219	0.9490975431221316	0.6145989216641221	-0.1878287428127276	0.000516955924189541	0.6685010561490493	0.5510978893772602	0.2575991056947452	1.5906529820690996	1.1547746015475266	1.856691858247417	0.2909106969550154	0.9419819428326782	0.39161586802659965	1.3066558248630202
1.4622495445803358	-0.01736257046673718	0.806184498111878	0.4070212946305274	0.8049088100996526	1.9959748221170792	0.8823910966569691	1.2929317846698578	0.043563052572290414	0.790129366399651	0.670760745370887	0.05832653860201673	-0.527325350858188	0.544899760787126	1.0638115884276067	0.6658424766561163	0.9321371240074159	0.9564525542725895	0.764779315403145	0.4038855543077576	-0.30579614143693196	0.9714787710548898	1.2670789822021495	0.25654688574496665	0.9893336090278583	-0.014316902042594193	0.664693178219564	1.0159971014833837	0.7077784805260181	-0.1534112276728655	-0.01641414420995982	0.707301841092553	0.5737112019213676	0.3281546448672331	1.5939062024804955	1.209086076720779	1.9166560415312197	0.25894542157410394	1.0248825659348786	0.4148695639540761	1.3934351698780838
1.4485993586587602	0.041135071226345875	0.9298628152200598	0.4992777891445808	0.8654557892450242	2.0863296897242307	0.8414895915273233	1.3028635258286216	0.014087384772662095	0.8628249016144223	0.7674582425331116	0.06577450287036354	-0.5193915314806016	0.759880260282291	1.153759044267058	0.7415660066256302	0.977312312412064	1.126006864692854	0.7831131128989564	0.3232495103009641	-0.20982723130105568	0.9611595118996	1.3601070529425048	0.30381329543207874	1.0519624287060454	-0.02759752318849319	0.6860850368738411	1.0955136141321273	0.8047075620600317	-0.1316931197388579	-0.01630122542320456	0.7375077934667327	0.6012572566580856	0.3947801972722635	1.6643400682929375	1.2153515713216831	1.9790840839736308	0.2543524477459826	1.1126497893273988	0.4307501482974632	1.5077039106673786
1.4050493381355924	0.10671524673216429	1.034688004909355	0.6080877573734508	0.8941224281829208	2.210488475610064	0.8128765492068641	1.2839291773283807	0.04709467879551885	0.9855191943254434	0.8263041132932971	0.10240751949353552	-0.5362125148663079	0.8845090728426683	1.2270013870800263	0.8014279561644175	0.9838661616844826	1.24288258702376	0.8347686509141308	0.3104882676093056	-0.09795866652955026	0.9425895419572747	1.386052498269518	0.30344591462714127	1.1085121374994678	-0.08333353831324455	0.7242725700025167	1.1593505761764598	0.8684333118317227	-0.07900986482176764	0.009662501406281419	0.8008429698083189	0.6048210416827926	0.5098759100615978	1.7182203507659382	1.2525552709808425	2.0674103957271215	0.1843786204283681	1.1820643324382953	0.4458995530049735	1.627558202537735
1.375386221106841	0.1508646605065703	1.1427906212548589	0.6900110240769562	0.9455539647983763	2.2763925112359575	0.7728716272006353	1.185921140079739	0.12166404790191301	1.0799315178852218	0.8298640589436148	0.15232328049109314	-0.538131113706963	0.9798586878822853	1.2793302778627833	0.8141098017357564	1.0468010450420513	1.3997056207716707	0.8699965423273405	0.265454781717662	0.030728323225345255	0.9811512203447801	1.4294072116032073	0.24795459403222725	1.1335866487767343	-0.07927278875369981	0.7937434845627421	1.2485925637783062	0.9582144875926135	-0.04176886489577889	0.05684168211155773	0.863064619899047	0.6328349592329587	0.603150849069157	1.7794661396947695	1.3012184655673653	2.157862303529851	0.12072454411932687	1.3253535789881226	0.3958901706776857	1.6446847093846053
1.3390991261140137	0.22216196720305453	1.2201237252478483	0.7955582306046617	1.0367526649995893	2.3083910689244322	0.7149728564427025	1.0912944555733302	0.17131424966631617	1.1681199239661948	0.8257054402815811	0.15436910696292858	-0.4886607020859223	1.1077845324919218	1.3416780808704516	0.8067240683851148	1.0388220426967147	1.5772677090329439	0.8533183577134485	0.2975568556225797	0.1045379423123159	1.026278498879815	1.469187178526638	0.1690659969850071	1.1362056030812278	-0.07069475089530046	0.8893139579134081	1.3528967631932636	1.0317386764787386	-0.03879820559670659	0.15206131068424716	0.887909960947266	0.6606122486789566	0.6726926844775719	1.8159073660268408	1.3327561540087023	2.240926157430812	0.07586030656841163	1.4105759354081226	0.38544002621270257	1.6674624518155352
1.2767262609418883	0.3510956086602039	1.3539838591233804	0.891133328037369	1.127807143459482	2.3057419525248566	0.6723662512220747	1.0257065996904524	0.21610489043638054	1.260577464783894	0.7682996662717364	0.18688615481611281	-0.40381377597250107	1.2387485885944807	1.398051418708492	0.7615260032006592	0.9534878337314872	1.7339655905624816	0.8602713770184417	0.33425419862476663	0.09912105407723823	1.0617417749852414	1.4915598316359844	0.12307809888189931	1.1724511074840527	-0.057133441884340955	0.9543855163537014	1.4383020029682474	1.0409794900707108	-0.022623546680860966	0.22813422414913703	0.961235663999078	0.67063079193386	0.7694082811485096	1.849962383521331	1.2773962881106125	2.3101582213752225	0.08702022985578331	1.5340485011630187	0.35767526470442784	1.644346930519307
1.2560153721223861	0.4500085856146578	1.4510265540608358	1.0221834879815161	1.1961901986907437	2.2985513298496207	0.6427625890355093	0.9720396305902286	0.31399579765934443	1.3185020140973625	0.7023395757992513	0.20943708366975639	-0.298631706206379	1.3072853706789584	1.4472793681233613	0.7435282113386291	0.906782383350496	1.8589903243069699	0.8794711233910568	0.3758916871622263	0.16020793579067732	1.0841859737145072	1.5078226223835631	0.0925209201137688	1.2072051427018315	-0.03168246139452058	1.0252095882208003	1.5301235063733718	1.0538747772460848	-0.06761073591416902	0.34644775997710464	1.0412770864922378	0.6804482467182822	0.8444723106663312	1.8586055544315685	1.2290366634200711	2.381500025285621	0.14781945238377162	1.6509712900666176	0.36142676506380744	1.606914950616558
1.2436193462825855	0.5445480574407874	1.5099139956711007	1.0875773890346654	1.3022200999527693	2.3015419100114403	0.6546027602829875	0.9005403855853011	0.4105957258426642	1.3145869671134753	0.671111675501475	0.2328334662890868	-0.20089338853620933	1.3564197674257872	1.5046060565650803	0.7193957629109152	0.822707008075707	1.9660577709186164	0.9271599867781941	0.40893862244191137	0.17683850055580208	1.1735644608372555	1.4764726725883297	0.03359429218593886	1.186255768140534	0.03960010343937379	1.041483963799221	1.5948238286771266	1.0520273708864867	-0.0655163521498663	0.4294180076322722	1.0902391487455583	0.6971838375127051	0.9340965890124157	1.8956079449882899	1.171625685879666	2.4316008438933645	0.15611558700633035	1.736082456574215	0.4108885003353285	1.4810581872336317
1.2359605201056894	0.6690999898343646	1.5579271048302383	1.155687282713405	1.3486027499889164	2.252137877526153	0.6690038157348092	0.8446295083628985	0.5127412499206867	1.273136094554788	0.6597360691029882	0.16639201031416173	-0.12300257506096604	1.4291263073835678	1.519729920590396	0.6898829150662331	0.7573045386383062	2.062484516903905	0.9236097350830651	0.394913117880836	0.21494715003225648	1.2430448939918635	1.4502489924890802	0.09085681236452296	1.1914265536642397	0.19164814890300094	1.062266087379104	1.5928675276905635	1.0640944451800753	-0.06431581796831128	0.4925864593339721	1.1368901048666804	0.7635956609510826	1.0169342868540854	1.9250969013653847	1.1129950558368236	2.4634028615351533	0.1780327301322014	1.8126200641864596	0.47047763419381744	1.412539002478534
1.2260709156253788	0.761399192233758	1.5479306584226866	1.1868443991114452	1.3901666116125573	2.19643836980954	0.7085335785385614	0.7946056429881991	0.6051105707050608	1.23964424540543	0.6604462464087411	0.1089606468075548	-0.03517207413528981	1.4747666266198511	1.5436517199600819	0.7075575342200929	0.7368670397987026	2.149856601165609	0.9700519649670449	0.4123335086051432	0.21789577193020868	1.2925694643307772	1.4116059431258532	0.06948870475672039	1.176849881362151	0.2710171510322141	1.0842221712298712	1.5961681920674682	1.0667007315318118	-0.06669439344414681	0.5675244601299075	1.1798480673374983	0.7812660122385807	1.0448631495930882	1.9473579064649986	1.0823338247279106	2.470018371825161	0.2517812606822978	1.865373081609972	0.5533824873693965	1.3386883061724455
1.2362434419106623	0.8600178476977705	1.5313435087746443	1.1994600396610162	1.4595893531692536	2.1443370412672946	0.7835480315637232	0.752869551356838	0.7343934298669074	1.225534037166831	0.6422388576871668	-0.00963857177789782	0.028739020560299405	1.464487055467233	1.5424376863362872	0.757907901949122	0.7802046772564054	2.1843995955039928	1.039722707113906	0.4587157243318486	0.27343417352035426	1.2921218428958965	1.344531831654289	0.03192926103790119	1.1888151963851579	0.3412738141650454	1.1137412725218931	1.6027475599182126	1.103556204771249	0.010236904256601809	0.6231847763819831	1.263030553240751	0.7761770148801589	1.0190912105671313	1.979247155502847	1.062437235859675	2.43972884834688	0.2968149125008071	1.845485163888111	0.6024715511800172	1.3202314432666205
1.2428648881359916	0.9159033521572386	1.4717333850777106	1.1827373529028538	1.5023687109386028	2.088894874101621	0.8842489442612094	0.7264082198679517	0.8703939936166656	1.269804627445749	0.6762118645634546	-0.0703793119733386	0.07465305426453907	1.3860888439308223	1.5414649049767857	0.8163101673127219	0.7955579966085474	2.219980512359634	1.1167990921377786	0.5429435912816115	0.3125835130784388	1.2304065814622527	1.2134013098823728	0.008424738411657622	1.2004617248355203	0.4102195976146718	1.179839775950529	1.6033209175495902	1.1463654823343865	0.04714727649719744	0.6726516169340122	1.3551667871820192	0.749377349223457	1.0207177200371775	1.9819454447329563	1.0712938204134441	2.4455198423077995	0.2884561069559923	1.7778597732603512	0.6325225030913497	1.2669309470540686
1.2687686895928514	0.903660785366081	1.4411472757108932	1.1411726754955147	1.5483530744618097	2.0040321432956762	0.9607824140875874	0.7188957233743066	0.9189919574282983	1.3329429965852637	0.6788086521199075	-0.1027488842186938	0.18466941131422998	1.3413183815171326	1.5258607126675356	0.8733389968075456	0.8294890054973276	2.2554349880333975	1.1832848253085044	0.5799246079531146	0.37709244636180317	1.1331037928876406	1.1376124923932218	-0.04629663907942254	1.2214982728592922	0.5019341744976145	1.2554392555178677	1.5969475073573223	1.2046284307008783	0.056485849759117815	0.7399060580089178	1.4541526716126356	0.7211766498924094	0.9958813941343971	1.9639176752673202	1.1098116016179056	2.36679615075023	0.32034914285118954	1.6850576570490758	0.6098464921885378	1.2353481480215147
1.309368918008468	0.8837684442755916	1.4054722253345022	1.1431309991407232	1.5777209359214877	1.9368027847135285	0.9909378580077096	0.7782238199024271	0.9704328056143137	1.4063988043927265	0.7299902795663021	-0.09430913485101103	0.2602942705678802	1.2499278663932905	1.542414162167905	0.9390089235159478	0.8224318700638005	2.2101886862698614	1.2394388128572684	0.6690153606693128	0.3996750597824554	1.0661538954146514	1.0637555263209406	-0.07548863869125336	1.3000322826377821	0.5530281804453371	1.3244440132635138	1.573236854501975	1.20843228514652	0.11370639357395167	0.7415686805340722	1.4892840600918795	0.7397603016385828	0.9962827222747042	1.9292454913188763	1.158009367138245	2.395209371043729	0.34654324373916706	1.5848698922495348	0.6379588443388883	1.1900732074758227
1.32566793559405	0.838618745505076	1.3650558033731612	1.1742765180986636	1.593681475294251	1.9058687680262694	1.0591388763535852	0.77868498997776	0.9562662908458831	1.5548935056790099	0.8013704713773908	-0.0841756172665051	0.28326444181109406	1.125832566017438	1.515798690072373	1.011079873181232	0.7934842597727283	2.093450944413159	1.3141059829334507	0.738936324130371	0.4899103577747298	0.9383437825447128	1.0163951935185458	-0.12019400182990939	1.4120986009335503	0.608534169155894	1.352216929727199	1.5800293024662433	1.1899897365003766	0.11769923621603409	0.6738777759272871	1.5859508403056037	0.7263788233846269	1.0338282846231643	1.9165652924152579	1.200595119271817	2.3628286063632538	0.3284620426519134	1.5023657208632533	0.6352613285070927	1.14347346620417
1.3474785484317633	0.7604976435111893	1.2637255444768665	1.1816860951829355	1.600899878975428	1.911733685367017	1.123911285208081	0.7908281695285295	0.9589897164067693	1.6534558955235776	0.9125003538475681	-0.07899287271001237	0.3171472398809344	1.0298892508054316	1.5460567811927768	1.1011286286145108	0.7318422159272943	1.9629022655009827	1.3455445967202406	0.7643887055818738	0.5794274109803419	0.8322508030059552	0.9912314780442018	-0.14323128466761173	1.5290317275716885	0.5882959444774282	1.374563252673537	1.5887566840519303	1.1832266282647952	0.15968129876011225	0.6590926351220249	1.6707933882470585	0.7499548512391062	1.0625663777565306	1.890033463099551	1.2437859963529088	2.2793824446772253	0.3611009829210959	1.4637294249737647	0.6655324014871757	1.1407683845188001
1.3239482520501777	0.7335602559162285	1.1539189635622207	1.1383125823937226	1.6365270109097796	1.8912232993166593	1.1670860912760683	0.8214306404503781	0.8900684541572005	1.7304202057516558	1.0268958568911501	-0.11050526237933948	0.33983150175798504	0.8974133469196538	1.5941953128978603	1.1775467057565685	0.641826951033625	1.8268448020871006	1.3986323947596815	0.8164793593945066	0.6265878960626414	0.8343032588276387	0.9824476464248871	-0.19073962483811843	1.6136034492546956	0.5287087805645643	1.4144022322528869	1.6116452868871345	1.1438134016963748	0.2510835079533734	0.6127078407103094	1.7205343278118488	0.7646468563239186	1.0952858033289492	1.899216972256727	1.249580017354302	2.18268940632793	0.3143037371316081	1.38177680580833	0.62334469381196	1.0719943854108718
1.2885922039815445	0.6906107420598143	1.1045011492945125	1.1245047797929417	1.6113208026373607	1.8410311852927568	1.184841621432706	0.8635312922214471	0.7986387387300151	1.783871565791071	1.0637047543087694	-0.14987692470115774	0.279050401724514	0.7505260275569021	1.6401156295182382	1.2591989706596087	0.5945081592867619	1.7475919603199437	1.4229987074421109	0.8120301740920794	0.6624820678596087	0.7723601877132656	1.0300162855943469	-0.23311914429194563	1.693117234899064	0.4422479205937849	1.4036442808534262	1.6615416457270669	1.0476241651247955	0.35779763769434203	0.5393435527688388	1.7047088239397703	0.7662201947718137	1.1170135564731825	1.8491451744397955	1.2814246337656905	2.094588603314018	0.3512409268007918	1.385027069123435	0.5400417932881977	1.0182810767893669
1.2515892598580143	0.6312465990255705	1.0961367490028322	1.1124352234307497	1.5949942918019884	1.8224667220711297	1.1856506359491743	0.9173745969332308	0.7189261675056116	1.8442113438238958	1.123383259532199	-0.1406581476536393	0.29993895679046056	0.6317419813759321	1.6787574440842241	1.310484813262709	0.5427785033220274	1.6541899820253974	1.4405012310027951	0.9042480915827762	0.6580374539693128	0.7358160173853628	1.0340783653841463	-0.3050572856563905	1.768882176997526	0.32729489227232633	1.3492939740416947	1.6779778978265534	0.984420302922449	0.4790438240661242	0.5048832860034873	1.663466558411174	0.7363070074047424	1.0891300981272731	1.8341244915434225	1.3164070345886363	1.9478784312408088	0.3282244761326648	1.3720410924613073	0.4674085091475645	0.9869382535228322
1.1983955299803344	0.5561101566866999	1.110292661455494	1.1038677287050114	1.6123766464879619	1.7590187018370487	1.1532014915856819	0.9365037638145155	0.6612387414611678	1.8669931418871812	1.1314305543086458	-0.13901096497206145	0.26580437131524803	0.504349221652732	1.6905221190429334	1.3338313987434065	0.4438173578290397	1.5163692779164684	1.4563980735975743	0.9495708361872662	0.6333879144143115	0.7323260758478696	1.0696870289967098	-0.3359292774553938	1.8567499498954292	0.2440663280400671	1.3021977363789352	1.66370746559963	0.9702600056605124	0.6040027041689846	0.49657110803916893	1.6530809603515255	0.6797746344057176	1.1107075068196803	1.8188016725756122	1.350239630849813	1.8032744755595302	0.2548022272597113	1.3949901878280282	0.33534383474543106	0.9444399561230435
1.162217299753626	0.4902108778549512	1.0798280920887329	1.1034727765126344	1.5826659828470453	1.6892970019309341	1.1286061566578933	0.9352504322297985	0.6024808938317519	1.9267076007086765	1.1168323581641415	-0.08865213713325604	0.24416981219060832	0.3938039099121146	1.7238554511181914	1.3120470579239982	0.2767607291353541	1.4878187362900794	1.4584258641868222	0.9822780146521831	0.5733396149032866	0.8007776910895055	1.1227416571838595	-0.38518910066665896	1.9155153455748273	0.25186775221235286	1.2250152967816965	1.6528427539615727	0.8553275047914204	0.5947930506662329	0.45187815016463856	1.6120950306011337	0.6323913723737682	1.1478779146022011	1.7902667048965193	1.3811923427880537	1.6440317433735427	0.2264393576010566	1.4728193573606165	0.2531279074027198	0.8534541275846472
1.1713094065286442	0.43971416864500706	1.088006247632125	1.1000171959550058	1.5450589091859195	1.6405441595767787	1.0577616609897564	0.9289792784974213	0.5522870073491767	1.927635458735806	1.0693660788521904	-0.08212133771159921	0.24356462191577438	0.36565229100377217	1.7565615065801474	1.2327969249062698	0.15347750704722044	1.4172393913244377	1.4229131759193088	1.0030771240022511	0.5376062441779604	0.8467590694471232	1.1159912685881717	-0.4131209907132609	1.9596093465466917	0.2399920931636877	1.1201283244470488	1.6461339948441196	0.7488253790642251	0.596568686541132	0.4005527937302353	1.5310392637797072	0.6317393393180154	1.1752512954495153	1.753375176866798	1.3869736031079785	1.491412569320707	0.2233132889087249	1.5658010735490446	0.16615181768800488	0.8233773354687217
1.1898069227486174	0.40819239652916284	1.09213161252614	1.0676759535272426	1.525961605566167	1.653193613909109	1.0202992138784563	0.906522713574766	0.5569076507165227	1.8198398251906216	1.0453141111229678	-0.10485002180125677	0.18507410748050943	0.36441862038028966	1.7911637965489906	1.208144959652865	0.03622234239931016	1.3891614696497272	1.386711149811264	1.0368391193864412	0.5112312549216453	0.9361734988927711	1.1045091195279377	-0.3985120567285577	2.0006203015098145	0.20351713703923263	1.0272801201112705	1.640999298292312	0.6456284152164087	0.6117094776509463	0.3458276121032312	1.442139701558815	0.6106933473285585	1.164296671531527	1.74314061482489	1.3349073362583215	1.3442571055761794	0.21542653038227125	1.700426929805364	0.08238624982402667	0.7754910960301674
1.1786704369354293	0.40442569355860103	1.1036289467761198	1.016371024508477	1.4800624618491316	1.6974768370954458	1.009770581539595	0.8631666321748771	0.5184972286745665	1.7216770252565432	1.0448732017494002	-0.16334909978708528	0.15834950527847405	0.40658500615876114	1.7833536690152922	1.1845942565586405	-0.11307551877295582	1.3774650465339053	1.3882280629264767	1.0581982457055084	0.49290776202025777	0.9818021534935714	1.0949487340255197	-0.4241164343768006	1.9958659099105585	0.17258653495670123	0.9328767967647236	1.642460588653028	0.5896830762611224	0.5707359606571734	0.33482884910087474	1.3543016156418723	0.537558969410618	1.1557053892822768	1.7455051745423915	1.21788987235016	1.1025771871350785	0.20264584452813236	1.8126671785561232	0.02463172770098452	0.7327537000222007
1.2152983672570663	0.38998668250775514	1.0724132776967774	0.931903169864951	1.422169885025292	1.714932403440807	0.977398557256086	0.8765474579330175	0.5081152515030802	1.5409382754254717	1.0361909011013832	-0.1796919533266827	0.14741072858176665	0.46591961869895504	1.7737807833133694	1.1761759759157369	-0.185695260149691	1.337509019268442	1.3692003042645777	1.0327147392718308	0.4580651208266045	1.0516342744041445	1.0559994838095896	-0.4014153346562909	1.9390478530233306	0.11867081797406191	0.8067467268648205	1.5851213236415538	0.5878489061804567	0.5634799919896413	0.34204324382244855	1.2678950734369372	0.5268588827140341	1.1064591332657145	1.7339531569633722	1.1741805086325692	0.9208258638798155	0.18000251080371982	1.868080587386568	-0.02452172004690352	0.734819041255484
1.2341699478769026	0.4185083647691276	1.0574201382653075	0.8171314781957715	1.410731295235501	1.756418147473088	0.931432999390514	0.834923761521489	0.4667810308657779	1.3764784206822296	1.0071530434395914	-0.2031000279068464	0.10111429054850532	0.5258691742307844	1.6973451123654961	1.1854013015221547	-0.15983043216732387	1.346766232399888	1.3704731057903867	1.0575585255111268	0.44566717752773954	1.089427861759818	0.9921383184755486	-0.34066446645863163	1.8551795774274709	0.10461336351148239	0.733524792499677	1.530580530572296	0.5668574283912852	0.5613815239905438	0.2899175484693575	1.1737096280941577	0.4585125677515001	1.070999039543469	1.7535658323407515	1.1358091394575855	0.7887586966001825	0.11993854683076961	1.869335714194372	-0.10789685332888284	0.6941703042600754
1.2462900141932844	0.37309809541276506	1.1033683790062134	0.738540512174817	1.3948836474826911	1.8061911749534083	0.8832289690098186	0.8373714796422986	0.44981964475051683	1.2424163540165498	1.0211175829433952	-0.19492671017547963	0.04003355290850109	0.6664149077268722	1.599584782778857	1.205802421191959	-0.10305740370116338	1.353299865646162	1.3634830998809382	1.079990794673551	0.40122164087598866	1.0289624317542858	0.90497066005344	-0.2877599156642252	1.794017272148326	0.09477757460411793	0.6827758736625912	1.4765210967567106	0.5188576385895627	0.4844311073356119	0.2457757078787845	1.0947341574289369	0.40801976376688326	0.9681763984006662	1.7050191983802407	1.167340783365595	0.6521632962119235	0.11794670143212235	1.9108761398298466	-0.10680864086031347	0.8302245026725918
1.2358497565355102	0.3563780928109995	1.1434005072263678	0.6293949487304591	1.3708709386090927	1.8852566693658814	0.8810168665865599	0.796796805282546	0.4389602501366604	1.1414528331847411	1.0429852422678298	-0.18357943769526694	0.052464059626408835	0.7770081378959613	1.5196180512522073	1.2658468502556495	-0.0256168733831977	1.3354931417264972	1.3696746574667134	1.0968089315371603	0.39757561208305503	1.016045393555396	0.7939795981947688	-0.2650119204765148	1.8041040062673788	0.0698957667295586	0.6711495483909347	1.3805448279068222	0.5514843728296205	0.4122075709414245	0.2145096115782669	1.074667740053491	0.36036474843689514	0.8934246392859535	1.69548934612423	1.2020001374629505	0.5829018104241461	0.040164609492400395	1.866646425974047	-0.07097635366178563	0.9118635565460173
1.2285662606278511	0.3591444767795026	1.1640867901137368	0.5462125242125211	1.3358143619538168	1.975050932245345	0.8616129569138954	0.7318153840524564	0.44418995691271856	1.032744701231461	1.0175768156461573	-0.19540061423614533	-0.01814019231223226	0.8238956181667998	1.4306697507848276	1.2964331246574485	0.07682288218304245	1.3142749610647189	1.3999273882481638	1.0560245816699871	0.37586867191395984	1.0081490019664905	0.7205915855284636	-0.19666388765668907	1.8229152989997512	0.08798959175870807	0.6830124385481164	1.3026928567443519	0.575143275973217	0.24927487264517095	0.18507729768143094	1.073777740416395	0.3404734539068163	0.9058349685971274	1.687268342571637	1.2197791248222734	0.569410926257507	-0.006914687131222136	1.8452968948669415	-0.07716588665207698	0.9377767727763351
1.204412523579827	0.4023251035682579	1.19876285164074	0.4703695122662511	1.3323597470593715	2.0545389546054986	0.8341223849188685	0.7027010258411983	0.37732515165646696	0.9890230094357013	1.0280673025005593	-0.17603829265919096	-0.04597082278022223	0.8657904865314536	1.3498171840540627	1.3412753015599272	0.1553316899324134	1.3297312907233927	1.4204937896553926	1.0140861407347892	0.42218239180252637	1.0598553901001686	0.5803588307848365	-0.1316448064161057	1.8205491621611654	0.11003742589167462	0.6694386039906199	1.3375982283216552	0.49650295013012924	0.1215975495397565	0.14870015710925094	1.046533768096396	0.34217742605617274	0.8691692315654448	1.6529583888455313	1.214991854427243	0.5316632297537431	-0.011267813193178527	1.847300826056579	0.004602598882788173	1.0071517711983693
1.1761618003045358	0.44003302542780504	1.2139055115039346	0.4273853812454303	1.3109647917695268	2.1170650609193453	0.7412245316689683	0.7051242667808003	0.3327623064859314	0.9124754644839321	1.0304608380638203	-0.15846791414477562	-0.08374479567711034	0.9383483877970928	1.2898733541567633	1.4687728993429512	0.23683770897734774	1.3047180332288513	1.4292855055343572	1.0029980840007882	0.4961848517252244	1.089902177483324	0.5032807743453662	-0.0075446324169780475	1.8144720226564128	0.03968031105836127	0.7052440247143883	1.351994490587762	0.5003975676313092	0.0490735792017515	0.11520704880699391	1.0200885208171862	0.33308563836087823	0.8873064126766813	1.6717046236149002	1.1903670972676188	0.5523185089589515	-0.03939311633258541	1.8104360304663942	0.07224273459795143	1.1056650759428719
1.0967857777078305	0.508410062734109	1.2256358702863968	0.379388507867117	1.3586664492954774	2.2146556335954264	0.6907143621223247	0.6897640862712525	0.2532865932538045	0.8512240445273438	1.0400143563592799	-0.09357743454518944	-0.12459862646630249	0.9800984631524006	1.2382507583943196	1.5756402265504177	0.2723809647871422	1.2778413027819777	1.4469660271289813	0.9500387232090268	0.5520581049851541	1.1883377293897472	0.46568379899483875	0.14614500501240618	1.8000847951652168	0.002499637994930172	0.720724085369194	1.3631132364558711	0.5040153578130978	0.01001148409184609	0.1428093773622991	1.0452898617202433	0.3236337422047532	0.8987273071483723	1.6722061219130022	1.1626864927037597	0.5884756324217022	-0.09903069624630222	1.7582615775023356	0.0951801171397697	1.1438585019481549
0.9981774017198466	0.6143385520261424	1.1987764046623288	0.3950036390957431	1.3981105092792985	2.265146002641221	0.62692063196026	0.6727902600789184	0.15646216488650064	0.8316493805974623	0.983552032035236	-0.050519269917200425	-0.11430447673236026	0.9624174786847286	1.2369387937611793	1.6674077658008812	0.2477873362485577	1.2789676113681208	1.422547933200315	0.9778865647372518	0.6201715117283318	1.2511686670478128	0.41299337949075393	0.21275437684326484	1.747413848668724	-0.022809973619712712	0.6876190002773522	1.3869859251635641	0.44951204211463347	-0.026990380927329333	0.12395707477046895	1.0423606034188135	0.31306626489533745	0.9536100362610181	1.6583191867820155	1.1457067269732368	0.6889772138786994	-0.16792065879593127	1.6711722356605165	0.18725115389754105	1.1834877622427802
0.9415281649199102	0.6860471521768747	1.191964918328209	0.3655150016588408	1.5152214242154	2.2930255820017167	0.5854399799073862	0.6245025761533387	0.08104863978030294	0.7911719767115704	0.8990189594622418	0.0011834982483418105	-0.09859071786763739	0.8945993509421737	1.2037625140083172	1.7287067479326197	0.25918064674975716	1.2870070608838131	1.4030744859547326	0.9815582072606766	0.6702902547278585	1.3117736809015	0.3842099711765442	0.3371733740623032	1.6795752966909876	-0.013059913843799332	0.6917896941236931	1.429742022817709	0.3749325436181795	-0.07168889762919213	0.11954243506395375	1.048325132535489	0.31803925884559053	0.9954293470137123	1.6420333388243016	1.1333342388675613	0.7742562506992712	-0.2507268802311436	1.5727949190391992	0.23744248133664234	1.2572060808113537
0.8556120282051216	0.7488277454062711	1.2111568712868217	0.3691342248358308	1.6004570361521622	2.339355675870348	0.5203202819185148	0.5843156403252949	0.03303561222785847	0.7996774942241391	0.814593536237941	0.03513353132363933	-0.1206154768430013	0.8270572577646554	1.1588418190981504	1.7979442735058566	0.182672562245586	1.3674525007887772	1.338903651890337	1.023298844570839	0.705814644285172	1.3681424182037596	0.3397944745697021	0.4113417543581194	1.6086912030071747	0.06689886371209484	0.7313091154475396	1.4562220642571597	0.23399750514870835	-0.15414604662340076	0.11807329914277882	0.9968520120326486	0.301534391807248	1.0426837080044413	1.6503428891812395	1.0932280886277113	0.8466904506563588	-0.2746227642594814	1.5788381221878864	0.2679098338541692	1.3341763158827171
0.8121436562565434	0.7603234990452684	1.2874175377972956	0.4079696227865989	1.6871123059386868	2.3602014076312177	0.4790456151115314	0.5640350468586088	-0.01794687896390958	0.8352535294784615	0.7109675458113457	0.04872813889816797	-0.0879368352652973	0.7306050915720779	1.167769240999321	1.8574160786785694	0.10012621237180552	1.3672585424709456	1.2994574382390292	1.0300846724603083	0.7966654430085958	1.436684510853155	0.3236777201063362	0.40887298173176445	1.5680499058374893	0.0871435089241458	0.6655345861378581	1.5052904376977425	0.10854625947164823	-0.25486096817739795	0.08082149069988434	0.990868917149165	0.3213953697807949	1.0275489307867103	1.609505130995164	1.0566683332523286	0.8873940734356417	-0.28897573618339495	1.5551559272292201	0.29783980769822593	1.420150722385626
0.8143114575586274	0.786499578452216	1.2888441026181066	0.4151161571448266	1.7968096136530012	2.396483748666178	0.469734982487501	0.48559617130716815	-0.08819536982411456	0.8375742023274851	0.563950579728614	0.07385740354706254	-0.07243774017201986	0.6393903790902764	1.154696487558636	1.8669343039389568	-0.022970225012064326	1.4179886473958843	1.2377036787757711	1.0126968611565954	0.8848874152237348	1.5383572891558546	0.2670502363223009	0.47120767672815855	1.4994094349368932	0.15610794632995767	0.602011444541041	1.5471253644989915	-0.0016069721514088363	-0.30545185185167856	0.07628698066205879	1.016198908095366	0.3231682751940868	1.0922109920237242	1.5776072508575738	0.9547276816603686	0.959893019066007	-0.31157694921819845	1.5498401699481184	0.25353693129749677	1.3736530238094837
0.8326257391867893	0.7737000367203808	1.2769489216053511	0.4267398969513686	1.88522119938984	2.3854800502495195	0.4978649048230335	0.45254468347530263	-0.1572374443614211	0.8442532441609151	0.5014906350668182	0.03200008194130451	-0.055452424010591715	0.6300142381814748	1.1506695022759186	1.8373874179113039	-0.18013480748930072	1.4216928829911815	1.1742975427584836	0.9750327820258136	1.0090782383852168	1.6361853301625395	0.2831268506135146	0.5528447043214698	1.3676466262010023	0.1984731453558219	0.473532313649935	1.6115717119264867	-0.10182211750519961	-0.32524144922667175	0.09347464536497709	0.9975550663667498	0.33630828832024745	1.1480876718390363	1.568328728232515	0.8450675565564222	0.9875560704429986	-0.35327098228572906	1.5483840218297549	0.2701929555452766	1.3605117374205367
0.887514151688215	0.7440415355768073	1.2048219266795441	0.4262798027598165	1.9643647442691008	2.339978570012223	0.5253325895685171	0.39895714033042795	-0.2592071462507912	0.8411750965680211	0.4366292040169927	0.0009239128626257198	-0.02514938600843335	0.5941517994123474	1.1469177601263465	1.8780867876492597	-0.32471569021965985	1.4113125529927477	1.1169082026209207	0.9404663425696178	1.1589273718694837	1.680349487051977	0.2942077035842556	0.5702144951617166	1.198604492534621	0.198446643267363	0.36878803261893106	1.6845519238360107	-0.22668409665015954	-0.3308707441248716	0.09980020041155965	0.9457486015766335	0.2703692669095853	1.146245691182821	1.5473990726470561	0.742073477128519	0.9456137352043535	-0.35946076558798695	1.5831379052015895	0.3045194493952134	1.3785244660728344
0.9717669360462511	0.7127635861168227	1.1128716703056203	0.41970397203661314	1.9784500257936681	2.3270083003422415	0.5268904151841769	0.3737795121123285	-0.3151335257668193	0.8081545359737026	0.3597040829184229	-0.06784630931494001	0.012759185443233826	0.5861129183921461	1.1567048608435273	1.8968085484033999	-0.3697029191734768	1.3815743665311628	1.1146649650607223	0.916966690139977	1.2774600449633062	1.6673270944730891	0.3420967247067112	0.5989192040398172	1.0575497427850304	0.1817677515632051	0.26657054973174404	1.6668514359654751	-0.24346284503447024	-0.3189644302051364	0.08308483182396459	0.9028477261443605	0.24177365752753052	1.1833445824381965	1.5129310089736456	0.6337190383846985	0.9922108879495841	-0.42034033870183923	1.564206095088076	0.2771700262466884	1.369447658662399
1.032100802125044	0.6874708112406911	1.0326771299803583	0.3777732036254291	2.0212977188726446	2.32603400060406	0.5721240786132631	0.38709260101798243	-0.37133054128445764	0.744681966647555	0.30798955746522144	-0.13130673710715252	0.02214615892800275	0.5040255372465922	1.107096120429884	1.8731966809696694	-0.4002563461938256	1.3206055948348647	1.08530453611175	0.8600940755145631	1.3313398467358546	1.65065010528793	0.314043915060091	0.5701342254239055	0.9033011957292094	0.1716741310118218	0.19376047435666238	1.6518236493517642	-0.3144891589963074	-0.26086727938140486	0.05630134848411124	0.8633270398372958	0.16471649886657597	1.1469135474114087	1.4411221433113108	0.616139520625169	0.9756910514351171	-0.47824890454576624	1.5350624023981525	0.22299864432296204	1.3112947764405942
1.1082013877178702	0.6280173600823256	0.9507784064888318	0.34879873458602517	1.9710274135070578	2.2865767730988793	0.6072550115645565	0.4318303943203528	-0.4176063169741206	0.7608283521893199	0.24249468179668895	-0.22284547138875635	0.023759867234137186	0.42809887889544473	1.0190073018801877	1.8869102630383812	-0.42270204337652506	1.2759325749347932	1.0786215190192787	0.8697472414815394	1.364873193810605	1.557513490540413	0.3164580823349831	0.5160824175880132	0.7928000569979534	0.1677171935004401	0.1486997011155082	1.6411156317247664	-0.38854440630217957	-0.24265520289786974	-0.02040482148152658	0.8143021273865308	0.09427893193813092	1.1612113232122083	1.3830911297630533	0.6186399425781292	0.9262707054490551	-0.5302756364108789	1.534515341747213	0.2434687234429574	1.3471785727538552
1.20712306637579	0.5431577667146382	0.8659220639311741	0.2863342829792027	1.9060228991330317	2.2876719043587506	0.6354759853493596	0.5287886552204103	-0.44343907942917904	0.721868478663959	0.26914685834635554	-0.20662296058279656	-0.0034755491079693584	0.391386525915929	0.9118365743441167	1.888834887408234	-0.39459202738822113	1.2349103907134005	1.0954610576951058	0.7872464910660247	1.3542079272275092	1.45237800370929	0.3474059438004834	0.45393899805559024	0.7221454127145412	0.2017239120250552	0.12495970572051718	1.6029066280809547	-0.4006965331423958	-0.21031121232895345	-0.04182486690768146	0.7904346821467059	0.015333540049391647	1.127592104220501	1.3572897560329686	0.6584062557220357	0.8621394553973583	-0.5240209389602304	1.5410014199707258	0.16487305001005426	1.3739757447985113
1.2963272987881924	0.454043646533437	0.801755064620599	0.275626142804859	1.8153611259219435	2.2958873006989498	0.6138594757045333	0.6163162578284357	-0.4485318499200127	0.688696783358177	0.3204230765140956	-0.20050691206506127	-0.08922443385637782	0.40789994887863656	0.8462101033219698	1.9057799938599245	-0.3530822337610898	1.1556364958756684	1.0932094981489047	0.7462155615269839	1.3519374401859894	1.3977831761329154	0.31258693244298763	0.3589387007878512	0.6529585329735937	0.27553501037054284	0.09194093805743203	1.5907616551479895	-0.4624127006226136	-0.16771151877703974	-0.11433730440115189	0.8189343537634795	-0.048293872311982025	1.1018717750594944	1.329218964520571	0.7134162103019707	0.7841367751809831	-0.5391167102276033	1.5764552972374237	0.08757792030721305	1.3699393567998592
1.4086526353072024	0.4254374169808325	0.75224806272695	0.232332031387038	1.7643643181911368	2.2935880603827465	0.6472265977942765	0.7394134008200365	-0.4957656470435558	0.6524645554872776	0.30704217573517195	-0.19472299397658302	-0.13583949507875456	0.40748778935118696	0.8272154462015404	1.9443038995589699	-0.3297054633632164	1.0855770328568728	1.1441807377484055	0.6751513512907545	1.3426549423687641	1.4047754808581188	0.3196875176326973	0.36036799020310906	0.6437267046255235	0.23027237169014372	0.05762600366984984	1.6052042133719095	-0.4752758488521415	-0.09779113565614844	-0.21245669676434029	0.8354482431419893	-0.0632843876107384	1.099363166980999	1.2934588528125344	0.755558696658226	0.7491678660760119	-0.5552896609421344	1.5771971915117065	0.10133165121419874	1.3533778857956105
1.507952175973106	0.44821205131771835	0.6244032844657411	0.2032868818859228	1.6750059812119278	2.2741292144736756	0.6469668772668491	0.8437846010256823	-0.49696388367429867	0.6325844692443435	0.34496558603817234	-0.13629334822063705	-0.23929396952859877	0.45417865145882724	0.784497318140723	1.934387371308929	-0.3364009005114264	1.0652015888102293	1.160790497144056	0.6187999433995571	1.2447734630822902	1.5234160192518318	0.3491460202632927	0.37226796234435594	0.64555470280332	0.28012143105097664	0.07585036401202971	1.5898844061012238	-0.49636817448080023	-0.040625462647902046	-0.24281117101695626	0.8201821287167673	-0.048897705449203334	1.1617158710824165	1.3663963085158233	0.8176989170737217	0.745558757259875	-0.5996845002558315	1.6336659622225873	0.07121708254358608	1.3401912795848745
1.552874398897126	0.4579832357497987	0.5345965914741141	0.23395900612356635	1.559930961348095	2.2485014605284666	0.613576867927562	0.9268531605656264	-0.47517630264708954	0.6283673116868231	0.40502206865245016	-0.10693431285569477	-0.30901100634441797	0.43491770178840367	0.7681668300864992	1.9412669659495627	-0.33460752003542543	1.0858556944907192	1.2033348012510294	0.6381652091782619	1.1767522007734237	1.5968988690321608	0.4290011956395386	0.31728477491303847	0.653186251406179	0.30942644481036163	0.05806065002870494	1.6180228518448474	-0.5103961990861671	0.002339369189583063	-0.29260274800746155	0.778428553007879	-0.03726687775805111	1.1814013481421728	1.4553582049994278	0.8835221388068767	0.7023629986401849	-0.7155440124419707	1.6385363316624812	0.07205939676302156	1.3763370537066688
1.6090916577733623	0.5466939603584567	0.48014098792347515	0.26914006896255355	1.46434196373558	2.2165350226115796	0.5385484835331132	1.0060905916656235	-0.3917815164784048	0.6779156726219648	0.38636611367212154	-0.010978520236278783	-0.35410783453749783	0.3637664047868369	0.766579415058818	1.9488062435824751	-0.2960283481220994	1.1295448055822968	1.22554479489373	0.7154114808273062	1.105402898307678	1.645528058367868	0.437096311691944	0.25686613240917966	0.7110785661525346	0.32856051341662107	0.07769308166927014	1.6360990492191743	-0.5581563492093088	0.0012191050196941333	-0.2950456609631429	0.8030860241518234	-0.033929853763495145	1.193570217013757	1.4811637658120773	0.9242101089601965	0.6364615049827894	-0.8096544460320734	1.6493826877503437	0.050637426801485017	1.430816596250591
1.6188958160709632	0.6040043565973992	0.439878895530551	0.3259057485366852	1.4073710928175693	2.2460450627584203	0.47035144557846265	1.1268305321534533	-0.2828973266157385	0.6867571032898329	0.3943990295024402	0.04461517772679765	-0.4099259770370637	0.3459713744593989	0.7613157528448541	1.9361735524513353	-0.3239590606869128	1.1893218998290058	1.2279202595648555	0.7761759981303759	0.9918791484829056	1.7200866223664133	0.4419868529453611	0.24541137039958913	0.7869350091330093	0.35259735857251123	0.08535425343151508	1.6045263930664924	-0.5871223699058966	0.015766675823547294	-0.3205559601553822	0.8042096926547606	0.030594678871888086	1.175449624787683	1.5108330522223608	0.9788109829568519	0.5173951402868656	-0.8758153592313411	1.618252025043861	0.011104981155055269	1.4235964907712924
1.6230288795753747	0.6745553517294738	0.38826085750641876	0.3738578210952114	1.3505136763360637	2.2797582044445424	0.397326028876825	1.1910452681239883	-0.21737516780713526	0.7226106223382748	0.41197343619874915	0.12355794887508112	-0.4798288174199742	0.3269506883997635	0.7553140224386559	1.8912914945752104	-0.43513670488122197	1.2787384827603778	1.2075313938590102	0.8055440186945392	0.8738192425847308	1.7971184657328116	0.446211500432378	0.21238792537325332	0.8285620059250964	0.44612659641300445	0.11210922418793996	1.5447244205145299	-0.6434992115543869	-0.03984678671060658	-0.3157869669256079	0.8084801026406836	0.03916586202898027	1.1009158866322295	1.565638108976377	1.0666892292478538	0.42957358051688643	-0.8906475831117964	1.5912209406895963	3.442575286633637e-05	1.418978671388039
1.6453746386907262	0.7152141398320062	0.35278438075601976	0.4081284346612254	1.3607294533649772	2.2850377007102685	0.3563564590572331	1.2081028662201714	-0.19765852006295823	0.7438198009687474	0.37609753192768847	0.163803914248047	-0.4952993083339595	0.3366476080877049	0.7821499170282395	1.8614278917936975	-0.5399940270550176	1.3256698280996835	1.2223029190132448	0.8745937735423877	0.7722092260902862	1.8076933684583936	0.45388651789359846	0.19997348819098162	0.910424027315895	0.5500147685302268	0.13025207752788734	1.487358303847524	-0.6724886163437558	-0.13406712383131425	-0.306737488284279	0.8204669399454388	0.10178703722185926	1.0437316647443606	1.6166641048454384	1.0403297581848452	0.3586680831639635	-0.8929897266481881	1.5968558193012103	-0.007580169856243933	1.4324196022051445
1.65376102329003	0.7590184782367702	0.33779596302239373	0.4828671328820812	1.416925278990202	2.3075987812252525	0.3160871395638877	1.212947349962134	-0.1593679481650942	0.6799345318119235	0.4114978130423713	0.2126589912645201	-0.5318921316804499	0.3629874220591059	0.8344567862877315	1.8155536236710812	-0.6106346914377829	1.3556263220134939	1.246372876527478	0.9199693433502695	0.7171146836379652	1.877161507736222	0.4597820528624784	0.2475377599454361	0.9599460548617881	0.6026825446292413	0.13180973147128486	1.4023973212707905	-0.7343889824027963	-0.19463508280706907	-0.26672579982055233	0.7973705701407244	0.10572591866793009	0.9770359905073442	1.6735441940736973	1.0361858947817395	0.29797603518742727	-0.8536861507583582	1.624555205284345	-0.01958001385618603	1.351009778914185
1.6297981160500576	0.7920415279955091	0.33686701269102426	0.5042734960497064	1.462038449393077	2.2996877579586767	0.325726652012879	1.1829228402373828	-0.12803696141378937	0.6457708563519674	0.43479213945130957	0.21167714583496475	-0.5669639895922451	0.35524716136003687	0.8361257120407048	1.7194255838956303	-0.7089894822155378	1.2916549405228903	1.271733204204637	0.942773483327761	0.6947097343226837	2.0042201539346705	0.44217989020220355	0.32430253977201484	1.0180333919819966	0.6317446469811488	0.13805453530063416	1.3506633690284313	-0.7940206565557724	-0.29716534610118533	-0.28427687257955275	0.7921876410877554	0.15771824539481827	0.9458160158326893	1.6647782036609087	0.9844923741539171	0.19318591174695945	-0.840122059365633	1.6092455479104717	0.07851036040601166	1.2744673775798026
1.5686892214473522	0.8424772815414883	0.3214462972881315	0.5137079268184372	1.4525512383900718	2.309248743301489	0.35062698441827783	1.169532323513621	-0.1044568508703713	0.6304305767344861	0.42644709833395866	0.19913182798591764	-0.5488958242613841	0.30774119762768776	0.8705307409764377	1.6589710446417012	-0.7743332143245537	1.2489378552238792	1.3062158155380776	0.9370862800427566	0.7519802103773949	2.1073861547990282	0.48193789622618566	0.4130158104102029	1.0800487758994304	0.5830499146351207	0.14696625581000022	1.259757101096996	-0.7588093812793679	-0.35580655251464144	-0.22794085451350843	0.777663062561569	0.1827049355528342	0.8775111828707004	1.6367013599109845	0.8629540022860039	0.1319413497405832	-0.8297784422668325	1.5581396488503547	0.16656958741183964	1.1384104745972765
1.4908066082440097	0.8065916109779732	0.31574134958762257	0.5266280366980004	1.46224669151713	2.314459411485241	0.33574678937275415	1.1436269737121758	-0.0988638068764959	0.578884751588017	0.4875774723470691	0.16607141959908836	-0.54571654918914	0.2924847574513084	0.9145522634116942	1.5612388421091539	-0.774859129814282	1.2353597295290177	1.2948761849447157	0.945833854472288	0.8117638807090979	2.1331639383638343	0.48858658758308493	0.4030800394127668	1.1483147807626581	0.6349634793658909	0.16346212180251174	1.1774453809645997	-0.7360607370379693	-0.38299690172104406	-0.1435689067609782	0.7828815575656194	0.16163515585328933	0.7878529894705055	1.633539398867308	0.7669301764641981	-0.004898066959984504	-0.8072054406522392	1.5153685958793006	0.20611053102982435	0.9798353217118025
1.3955195570246937	0.7310958957856637	0.32421067649805707	0.5369536850791922	1.4653381021303449	2.315932332439509	0.3015358243433242	1.131970840114017	-0.0833411638800359	0.5162087126913127	0.4904705124531056	0.08248090104434502	-0.4848204144469731	0.23134554299909027	0.9362059495157222	1.5113171365709368	-0.8039907425151164	1.1464219228845391	1.332382451192356	0.9464639811908546	0.9508640346928235	2.086288491270756	0.4874920812837219	0.40796349987911135	1.2204059360029818	0.668121472168117	0.24195057598618835	1.0459722799994497	-0.7012382301827859	-0.43603643213420096	-0.09828675583156198	0.7825114731403611	0.07574585320423946	0.6568318179003005	1.5475719515764985	0.6878652627329371	-0.08922855764470052	-0.7753158266274183	1.47148501559262	0.27488969000181307	0.8473197242231321
1.2903201156763444	0.6748214057746317	0.33326947240876736	0.5391763299084089	1.4408423090500477	2.325414930244517	0.29208488292861456	1.1519647008865515	-0.05218206835741125	0.5196594309689465	0.48778573576920625	0.06705734574397622	-0.4304662100067521	0.21241165949396215	0.9319191568922847	1.5085041850498582	-0.8217693941679134	1.033804322180611	1.335301618948971	0.8714032650658471	1.0849125055719697	2.0024622089819184	0.5079394849781969	0.44872436720834985	1.3331578137184732	0.6729731992528788	0.29491812839598475	0.9609963462024949	-0.6229305761502044	-0.4837291504931772	-0.016014057701820055	0.7850622949173253	0.03620097092722818	0.5698061576947984	1.4680076591073834	0.6161777019273514	-0.08846103512596772	-0.7061530459568721	1.473407281874843	0.3553394437869403	0.759077206832679
1.2006152319267307	0.5704042080273876	0.2882402576898735	0.5757552495531332	1.4187598029904844	2.3644285989991904	0.2977644036576963	1.1559889492908872	-0.0646565696684174	0.46786759497263863	0.4761512649722778	0.03356502234053077	-0.4559373046789215	0.19576809374207788	0.8957862933334593	1.4874241260091405	-0.8765466518730891	0.9327564026524765	1.3488720041235276	0.8273058557409181	1.206857533991323	1.8636081888939273	0.5311359570233554	0.4685457818402504	1.4155355336956341	0.6551840018206291	0.4030612189902496	0.9250194606169865	-0.5846326006267082	-0.5132999278790262	-0.006131823745969697	0.8145948539395729	-0.037293901505072176	0.5041571192309183	1.4289398949146084	0.5847991861969605	-0.06125102728321715	-0.6374875771142957	1.506245997529484	0.36838323998693606	0.6982587369572981
1.1151013252053654	0.5011167889532067	0.26078620789286533	0.5598368041726038	1.377757350876958	2.3400634579799915	0.28795224173932354	1.113998594695548	-0.09274704485184611	0.4701868403477743	0.4596032837327974	0.02288922546450684	-0.4530136750448738	0.14266238856266486	0.8676035831070921	1.4342172316011705	-0.9263642532269782	0.8343145770550328	1.3355036582758066	0.7964265980282195	1.3729325194311923	1.8193405631460429	0.5328403932385751	0.4393912458365351	1.4683488042124928	0.6611987679327007	0.5590893490977936	0.9451665117965676	-0.5240802802440674	-0.5481704030070695	0.007131022267994269	0.8450968942746011	-0.06157184280213729	0.4647401254254501	1.3626522828539085	0.5410025125535339	0.015291172008076748	-0.585808773424852	1.6296014683709792	0.43254445958308396	0.6168958416108357
1.0056520439029013	0.4295962842090605	0.2687058067598771	0.5893390480549776	1.3752958726890023	2.2849340762090726	0.30916391076815053	1.0592846016807904	-0.13779911799867794	0.4441667549609563	0.42120716075715253	0.012210626086466928	-0.47585820861046335	0.07010717317072393	0.8834089744159671	1.4518373247986864	-0.9440315265394037	0.6793095342615068	1.3035837562985457	0.7865747848619244	1.5325411336867656	1.824539215422454	0.6306365354544694	0.38467841637998273	1.5543077042696762	0.5009557935303042	0.7348193107072202	1.008324347752058	-0.4938339331952951	-0.5271545526096769	-0.010945505476451725	0.8563727188673651	-0.023747283176881507	0.4441087439896837	1.3391220683518406	0.44153656006715264	0.037150720736250566	-0.5724872419474046	1.7133764713549524	0.46815361601460204	0.6365207863750172
0.9007735004407291	0.3591887516752295	0.2692181984147929	0.630393986008479	1.2815125312778153	2.2535561183930737	0.3198168308230103	0.9962148982564842	-0.09907433685243776	0.4520381885725239	0.40333876629164866	0.02455598687124258	-0.477799143430627	0.038702784190810906	0.8760920771880688	1.4214452509754179	-0.9551027029831098	0.6380178339092287	1.2567277387772247	0.7679719357026596	1.7853451106054539	1.831127925295661	0.7277721605743914	0.3367946486436405	1.6272587177722315	0.3844167396718961	0.8979279238308646	1.100652815636752	-0.5090595113976899	-0.5220164668544682	-0.014333856531393852	0.9104902217208739	-0.016590929430534862	0.45860988723451435	1.3217435821666499	0.4003540127647165	0.15890976020461473	-0.5761801624779016	1.7829574852386565	0.4938310042459911	0.6036049998099858
0.7747913321859323	0.29657738055060623	0.29995041809822565	0.6294456441546439	1.1905449939047146	2.219143989296671	0.3149007491308711	0.9521314949006973	-0.10526712882144044	0.46412676832182126	0.3042539014787123	0.007457897827230936	-0.4442019898734383	-0.002512497085707416	0.8864625876442055	1.414572953488793	-1.0110898686573297	0.6500281503280227	1.2026255831106043	0.7862199018875952	1.911510715466974	1.8012005542774034	0.8026287225653015	0.19360187889169228	1.7105124997936727	0.25479429291706024	1.0702964242447643	1.1900932289008619	-0.5351211836499482	-0.5286073563603776	-0.01985460965085157	0.9621707819096834	0.04270240757087194	0.47934408903813164	1.296408687498671	0.3355427802334745	0.23893964066471804	-0.5811715668526836	1.825856689295192	0.4640613706013436	0.5631643685123711
0.6633521042283583	0.2912235689213354	0.318910133473996	0.6531583454888991	1.0891049929439784	2.1732111864123294	0.22192497972274264	0.8579438510996724	-0.08394908566264792	0.49872451004160745	0.14564362095926645	-0.052356756061814023	-0.40829337143285	-0.011212896589168405	0.9168441547409436	1.4433401031383166	-0.9774186642463116	0.6501028488320738	1.132729685009123	0.8484018566966582	2.009375331719718	1.8098532333950978	0.8359307575931307	0.0899342710146743	1.8033058377747864	0.12397764155740934	1.2631685245427877	1.279877710162211	-0.5331622458828675	-0.497913515032092	0.034389402418662604	0.9882535571250944	0.07527005358441789	0.4900051511290555	1.297413492153255	0.2764060884281943	0.3023135865624432	-0.6146969008198934	1.8655665646213861	0.3562202231304001	0.5482271745403228
0.5749523318028023	0.37131820617781647	0.33572112657538067	0.6478023371681358	1.0641155159452633	2.087750416049668	0.1724059275911088	0.8114856616323894	-0.054314590603105485	0.5271385662066442	0.03337874620657531	-0.0975960236430441	-0.3575861424674226	-0.01224353957812808	0.9053566918986368	1.4616870232799286	-1.0172072068366993	0.6974807034052078	1.035675447921412	0.8560449305905111	2.041168775064243	1.7368372401321373	0.8620126161262431	-0.06241254670057815	1.8662221904400647	0.09834602224697087	1.4145830772653336	1.3182414491419439	-0.5821343349170414	-0.481243882374227	0.039199111837970625	1.0032374866430716	0.16022395421026436	0.5373416332453711	1.320126987652769	0.29997399251632273	0.34361612884188275	-0.6560898092943418	1.9426544680712865	0.28352102069652474	0.6302718627477016
0.5208924308063185	0.5577554401728764	0.321659997834994	0.6403605018498848	1.0211991592470042	2.0090210321041733	0.14027670717232063	0.7279124725321102	0.021308723010537396	0.5739277343144027	-0.09382674021068246	-0.15269573456387842	-0.2870316962317064	-0.0671283247651773	0.8998008429324506	1.4661382872253708	-1.0943017433760955	0.724950786718688	0.9864032804640651	0.8499815513527176	2.0308389624021355	1.6956865956149485	0.8730916733524406	-0.1847363718486314	1.917243909268126	0.015567261416623613	1.5760266179998	1.3468041557912702	-0.6175318824559684	-0.493985463743722	0.0626716153979375	1.0089636614910993	0.19671873542353963	0.5435876004144273	1.334693181768927	0.28354901420300227	0.4324104593193524	-0.6557782923541913	1.9668775359936774	0.18461690664424582	0.6772778011962566
0.49585574987029224	0.7673927229294809	0.3328040791351679	0.63519708408952	1.0104594938114093	1.9112654249826455	0.17699681132017048	0.6044912666473434	0.08309052632917692	0.6265053090375616	-0.18525115401230882	-0.12129842202751484	-0.2722454102236235	-0.05373947023903562	0.8856348529907689	1.4748315793599855	-1.1418961121191105	0.7782258580145929	0.9437355335647227	0.8353410404148832	1.9820409562944001	1.6253536718924149	0.8510501766633523	-0.3221619884906898	1.932019642868969	-0.10079337921091507	1.6391480619569663	1.4535726059453093	-0.6463393829548625	-0.47604524339880394	0.07461732480947365	1.0165562829968071	0.2338636137476655	0.5794630368129261	1.3523801131976918	0.24756177687591405	0.4584760983980887	-0.6364820738115989	1.9887354625590183	0.08990978730737882	0.747147224254706
0.48328186938351775	0.9628518627731424	0.34120857013909733	0.571656399173273	1.0651782073972407	1.8390831211459198	0.1933716432706579	0.46753436438219237	0.12984982480697407	0.6255538691418039	-0.22544609085847492	-0.17756732903172218	-0.26049394376813517	0.01129761841716398	0.9070281203329603	1.4242344310038175	-1.2007538211128006	0.7830066236530706	0.890858559170676	0.8459020668432377	1.9079941706830397	1.5988338216371853	0.783558860918279	-0.45604999840513616	1.9176881910073766	-0.15929873080129056	1.7408529101208932	1.4803111925030081	-0.7080447723222351	-0.4382644200974073	0.06040065678301907	1.0579739391485963	0.2564337791326632	0.6252726902269282	1.35907439529915	0.1923698818428347	0.4431415921960361	-0.6443376806440372	2.0164016486163305	-0.009415967766887124	0.6991909583818395
0.4413442499748201	1.1132140734281288	0.35065804282696844	0.5378678053528898	1.15195624154406	1.7550948893592921	0.21197007102406654	0.342596837084329	0.13307503623124994	0.6150241365572486	-0.26278263391987144	-0.2036884902981994	-0.2411311215000999	0.024152332020165198	0.8930255922723278	1.4276210199094854	-1.2566482628038569	0.8343109863709843	0.897223029132278	0.8005750054655183	1.870405263996195	1.6206383934402944	0.7221836398248603	-0.5606771495407223	1.8709174406389657	-0.1993057564256275	1.7599854357510805	1.4787527399846774	-0.6855345891002929	-0.42097777794569763	0.05757283855784266	1.0017268787440552	0.34032423286339	0.6255064091867769	1.340572914537887	0.12182802874865235	0.41092881390867814	-0.6644641336549907	1.9907846235435311	-0.08333132435218785	0.6084990164613399
0.40511854964660615	1.2646420126783369	0.33660810625924886	0.4736919094655042	1.211473247639647	1.6887010272166758	0.23729630529053378	0.23603579050756957	0.09541685163408244	0.5128599445987525	-0.2857934175340203	-0.263926855339827	-0.24369671332822648	0.10258014920983653	0.8833852740753985	1.4373442242529706	-1.2149636174244387	0.8744732477971798	0.9142040415701459	0.7038356694427346	1.8090196054601304	1.5776268151256345	0.6578413205851497	-0.577985930103668	1.88431320823153	-0.24467731429698186	1.7152665216865983	1.4521568399431097	-0.6956885798788178	-0.3695673357357467	0.06119839033290718	0.9610365377832695	0.33133480612582444	0.5951936216589676	1.3403262620684815	0.03177833087294209	0.4127814210579345	-0.6719335000371424	1.8832702601657008	-0.1828468615564794	0.6084630383705585
0.40863671710284966	1.3076736083946647	0.33903890626038524	0.39706301114522324	1.2690549152201658	1.6391328397558784	0.23845803222442155	0.2040256169130707	0.09909633609119808	0.392452613513418	-0.318215435338504	-0.27989292266544497	-0.2320402454132541	0.15811791302263795	0.8147694097683897	1.46644111911674	-1.173756834217254	0.9526548381336042	0.9175231269874307	0.6313667683988198	1.785758254931841	1.4722798943339193	0.5282920839239695	-0.5799439972412205	1.9221401440633545	-0.14637572385876413	1.6558826169896368	1.355060683744481	-0.6816912779374523	-0.3228519765388698	0.10762325835440756	0.93852470317679	0.2885395802260049	0.6028518190540202	1.29792096484721	0.0063174804312235945	0.41412901195562435	-0.6789757092708286	1.7858898836064387	-0.24866902149578834	0.5548151876529435
0.38123697451388006	1.3878621020709745	0.36682972678416925	0.3250975622030493	1.3319980670729685	1.597988941864074	0.23943173542782198	0.20808008714318396	0.021567095358583456	0.313626591840751	-0.3462794856199215	-0.27788957009959897	-0.2512054869613658	0.20882726337606838	0.7868525485524198	1.5189922172804349	-1.149036524718535	0.9505557303767924	0.9285996903566061	0.5215335130758358	1.7100046894065102	1.4416338357111362	0.4148033526691262	-0.5407381994340648	1.9409177790882084	-0.1317658033460788	1.5849731465392967	1.266330325830261	-0.5990490450979504	-0.26312667215058977	0.14936126652129056	0.8719319126122139	0.2582147916700613	0.5799908668762586	1.2483135240028111	-0.002954027754708073	0.36802727372265853	-0.6953538327983821	1.711331079520011	-0.31604414442718765	0.5171377497476697
0.3942440987937282	1.469992037895309	0.338412406907574	0.3160008771987385	1.3671271673310421	1.595122634628043	0.24686163319807014	0.22084818411622517	0.009287494338365399	0.2564913784883314	-0.3434507267274742	-0.21487912812852583	-0.26624598819868045	0.20036590663171544	0.7725789744018996	1.5942672256518033	-1.0677283150652583	0.9413482344090947	0.9033248942022494	0.3459083286093456	1.7016532719516693	1.4165405828027586	0.30070734286242845	-0.5015417807203496	1.9074543246240263	-0.047125746667716864	1.5117022431131304	1.1970544196959796	-0.48965233425788596	-0.19126633669407772	0.1628012308805431	0.8524477274404034	0.21589162975444592	0.5478943232215425	1.2109955891943487	-0.012751074532686596	0.37311478612331156	-0.6960791489189389	1.6260440193656749	-0.3209342608489224	0.5448501629029936
0.3845674768355053	1.4863799298955696	0.31084564843425455	0.3234868878055587	1.4147918759503872	1.613354046408557	0.28199734261883347	0.26182643224532487	-0.028407175216618265	0.16491173411168544	-0.29348918948203295	-0.18325451231444584	-0.27025101472207047	0.2075016504125033	0.7488022061936739	1.6473393760840118	-1.0571769887092641	0.9409113801257076	0.9002614786882599	0.17890703312920248	1.6899979043881341	1.2839495332000213	0.2523286169213138	-0.4582004754680322	1.8520167145694715	0.04512762060200455	1.4262452861568722	1.150045029302237	-0.4280532763312725	-0.12584872180814424	0.12490181888360212	0.8690245804643671	0.23423411159022925	0.540331266154914	1.2025493520028885	-0.028325486264667948	0.4555960170541244	-0.6869523400543078	1.6071323113832174	-0.3036714578266393	0.5231618505106705
0.38844356885710035	1.4619032978005573	0.24103836245197813	0.35538948217411237	1.42371158026397	1.6549954183817488	0.2869166086239522	0.3042728616660312	-0.07640602071287943	0.10164854665541397	-0.2819711428531345	-0.11799626493297433	-0.3464751050465348	0.2024785782568813	0.773695698800535	1.6939058603438628	-1.0133486781588643	0.9229325488885755	0.8852994725210822	0.0822782169730307	1.6663836346539214	1.2585584300466317	0.2131073959126441	-0.35720716240555206	1.8595252682925683	0.057112348190410056	1.3206575049422853	1.1465386446820243	-0.3278868530899341	-0.07062960694136067	0.09810303046246024	0.8773353278722829	0.18324162376232025	0.5352135950822163	1.1769229317113354	-0.07243969939220946	0.5771927078478609	-0.6256881867309815	1.5979293045091767	-0.29261058066983237	0.5229117655005331
0.37703903520407794	1.3967581008926133	0.17158098925547663	0.3873814864135458	1.4208005992568884	1.6728425400379012	0.26746891464781347	0.3705841431371859	-0.09729001056706722	0.0523892777320481	-0.24345161343970756	-0.038667905871905425	-0.452668120667817	0.18673734398230096	0.7057427704299142	1.7287026432834907	-0.9216714560157364	0.8365780706241278	0.8588144099423991	0.004331662313822443	1.6578123955093838	1.2929135996405292	0.22482843181320122	-0.22380980703471912	1.8549886901433996	0.08048916688634974	1.2276200724799708	1.1796568735801587	-0.2440776342638508	-0.02582269819955752	0.039393264388235365	0.8988971431720669	0.1879538044902725	0.481774400036272	1.1702856445583925	-0.05393423972075149	0.7028807085672886	-0.6442016841090623	1.602503167515995	-0.3057096136849355	0.5143082359128954
0.35352741039575164	1.3146413848810357	0.0983216175161908	0.3942755253239303	1.391551629510617	1.7199640038979527	0.21592458970604061	0.45556568430471894	-0.18092277281544553	-0.04292206888232456	-0.16916469646661575	0.014416476393152283	-0.5184098828380899	0.17270729815338576	0.6770728404782143	1.7481678016022895	-0.8524088868315373	0.8383127699844305	0.8034733879595566	0.03974312467392578	1.619395995667355	1.3123338500156287	0.23498643053654705	-0.09631204654331127	1.8103537617292662	0.13715692076692548	1.1935163104118338	1.172420874727766	-0.19119548540307574	0.040661351825508514	0.009718639509784072	0.9819618076447135	0.18908363556058455	0.4716352119845048	1.1847954558013767	-0.036479165470130206	0.7685159962047583	-0.7091750562047509	1.5895259855362043	-0.2748632752415328	0.4939730856833954
0.30922008351989955	1.239166030750818	0.058637863158069424	0.4161535938209712	1.337321299987344	1.734731833642185	0.168754913740035	0.51719531023772	-0.22982874028709682	-0.11544670692323811	-0.18135167248609968	0.10194210536544972	-0.5621108447386244	0.08909678245082386	0.6050021463336728	1.7829463416568951	-0.8193160287044267	0.8730058365022753	0.7844363826465439	0.035080835054291146	1.585015281147666	1.3414179405135362	0.23566707053461133	-0.004145370615463104	1.7789400616529911	0.15929707294836457	1.1582180491730452	1.1816996530417652	-0.12585415324280688	0.06455532104838076	0.033127644507307055	0.9974384418693711	0.1908234368837755	0.458850096749284	1.1785086227010595	-0.01687869157343963	0.8377204000928298	-0.7479771145344463	1.5841034356838688	-0.2859009718203757	0.4799594658215053
0.2801579379762077	1.2260252818260633	0.03043415638948817	0.42335012501742497	1.2321791480325406	1.7442519045140457	0.1377695084946228	0.5472921025771815	-0.22354950250675149	-0.1793004688764085	-0.15202086307167417	0.18376032746348342	-0.5840574013003559	0.08380585543642699	0.6343862679648526	1.814497411302971	-0.7840643833265696	0.8205214522476065	0.6819113736740271	0.05899390869576384	1.4451864032063175	1.3875300621787026	0.25693586890976433	0.06578441135581611	1.7620732227664309	0.22825719095301933	1.1567160070032534	1.1671259229373745	-0.11062858764639201	0.08861312135914376	0.09282028888193455	1.0615817673779233	0.18203663147629176	0.44831578234264713	1.2007732439174341	0.012471267354938314	0.8782464347396927	-0.7737670291630548	1.5560320660474598	-0.275123537423143	0.5149541800638133
0.24916154402983864	1.2253379365775894	0.03215158654137027	0.5057260571585286	1.1459234779975762	1.7369253846147328	0.12017508467281497	0.569799158279931	-0.19654121824952653	-0.13743265974454608	-0.14688635535878206	0.2784409671196648	-0.6055552518705716	0.02657855498251941	0.6401979811237106	1.817699797744595	-0.8166938348471071	0.7756033451440216	0.5983085173610385	0.11793234947453128	1.285878914553068	1.4231588221535896	0.2904522260488799	0.04180427899055665	1.7049440724968499	0.3578598533863492	1.1619202399057567	1.140113121860321	-0.06649429553219807	0.08409051202993657	0.12450367647128302	1.099157563400913	0.16755269788902716	0.4674389576357033	1.2053437442939576	0.04123859841722517	0.9221883982550777	-0.790651823967737	1.5670976610021516	-0.2764649953454205	0.485124125138932
0.2062371794445131	1.3292312123166425	0.060880494756240425	0.5818400108746904	1.081909473852799	1.7079933856430134	0.12702986566595004	0.5519298319154272	-0.14805841744184073	-0.07764091748676002	-0.11667866634594178	0.32382831153752994	-0.6158851568286285	0.006107869485816045	0.6755006177108188	1.7715716494720852	-0.8610449694488983	0.7328128257527781	0.5273552647046984	0.18132674742100627	1.1030077452667961	1.4389300979537079	0.3129850173187085	0.09802409527497329	1.6020736168845455	0.36814756879110977	1.1356253134792413	1.1550584660568497	0.00247169706892445	0.11428228843753115	0.1338571899682373	1.1457686482189806	0.12642176010669876	0.5001223791832871	1.2223906896687904	-0.01717604030139776	0.9697222931630766	-0.7958706832348066	1.6036094129156673	-0.2989634340509474	0.4911400244761185
0.18784821152331604	1.4017850303350716	0.09715690581636595	0.6600562060754106	1.0089869279227106	1.6613274872099904	0.17266405596204576	0.47204155756245003	-0.13214638579074853	-0.03578853649267725	-0.0643236899108736	0.35382878530944606	-0.6170718771312277	0.008758887868162007	0.6575177329999081	1.7127601353878181	-0.8705980147202927	0.6866069213496919	0.4488583166702182	0.2412709032780081	0.8948655131823273	1.4261883925390477	0.3192794188403455	0.1322155738156056	1.493796723713463	0.4379100485053888	1.1105316424404053	1.1765760556490745	-0.041537291604707885	0.09071825435589147	0.1468521970596588	1.1719196056882981	0.07287863364529265	0.5184566546823511	1.2330770569516334	-0.053099776447811456	0.9729443373691685	-0.7997988003224773	1.6399974110848696	-0.2520757402648016	0.5356087838693817
0.15524470146711145	1.4702466574400437	0.14093635706704974	0.6759675286187132	0.9439582593383491	1.6044533135610017	0.1512311418624693	0.37138789169457265	-0.08566237220434782	-0.0029637744406083464	-0.005572491789622247	0.3330424630021355	-0.6370248371661672	0.032486262370331365	0.6062788817111232	1.6368597001082683	-0.9189881567882665	0.6171392767171412	0.43595341297631884	0.34195830075469696	0.7490791663246096	1.4236739494040003	0.3622346318290852	0.1844745501319935	1.3847084874614157	0.4996353159913058	1.038553643837155	1.1894479938272897	-0.07408082637718941	0.06606161051734823	0.16150067867726642	1.1682228455640673	0.04778685744581385	0.4849186167794051	1.2282077558955797	-0.10575292718663716	1.0075780753010046	-0.8653381307679548	1.6358067449513047	-0.23428977496729564	0.51709709859849
0.166301753977114	1.6007398117281155	0.1726621443912347	0.6623088033483494	0.8926198360312005	1.5372946567141716	0.1310480706075234	0.2743767500924194	-0.0766169861544476	0.03837073044673824	0.01987964027487273	0.34466331398366773	-0.6859049653508728	0.004756337841066083	0.5874402198799726	1.5533723023213453	-0.8796066020548198	0.5554180142647915	0.41222743088351754	0.400284422958905	0.5998611921028127	1.4697826867997166	0.34638845381563643	0.16438772430456985	1.263712635113537	0.5581234851502964	0.9609580048163965	1.2064887049451973	-0.0365510592709837	0.07979819435133621	0.17305064074645654	1.146310022121877	-0.009011722170400327	0.46821115180793305	1.2245164971803992	-0.15198017484235576	0.9382808252365592	-0.9387063584465475	1.57298029837903	-0.2482894147458797	0.5596964153429745
0.1430847602654648	1.6853678670890968	0.24952836865019257	0.661825843022931	0.8343090396082218	1.4660491795487742	0.1342920894558473	0.1376208404523888	-0.06923825651628938	0.043842009463204865	0.08457347757592615	0.323397269272406	-0.6403056923886998	0.017627899197262886	0.5360235901292483	1.4906328670557134	-0.8304292994090925	0.48098759007107394	0.41610316469785075	0.4061644266007831	0.44235895143549236	1.4915458185687362	0.3264039244036972	0.14526413533088006	1.1093669999962557	0.5791741232973523	0.9241934877381732	1.1574640752493688	0.003907833333115784	0.08765194109409391	0.19182798933141307	1.1087460984331161	-0.02410533647039688	0.38539052822991715	1.2493416621265983	-0.19615187819798502	0.8619857570970388	-1.0150283256232613	1.551769409157051	-0.24355970343861455	0.5839866922068009
0.14023212363232795	1.7505445195000628	0.34038080404374693	0.6479640255731811	0.8050804940055901	1.4170168187061527	0.1569733537533443	0.015317857107413757	-0.10274280520616241	0.08631563851308899	0.06539372707848126	0.33848491222038185	-0.632219273245971	0.04884605335752296	0.5488926574335636	1.4503786237123024	-0.7963158956584859	0.45143859276235376	0.4372898961883485	0.42849808483837304	0.3059857909064089	1.4366343200652019	0.29127947802573045	0.07374096278766736	0.9893827540890803	0.621641296795632	0.9137348637779459	1.0766658768147077	0.010585977263929494	0.1529310353095013	0.25815063135430705	1.0668567935252704	-0.07597929804988077	0.40314352304884815	1.235078508111068	-0.314753130728503	0.7340221265450706	-1.0936892299170888	1.4864507380679586	-0.20410833670273615	0.628150639250293
0.1363737537819617	1.863219831623454	0.40104242361886994	0.6655209061526998	0.8008737249745499	1.355111694643015	0.1728578512598098	-0.07543893509656345	-0.0771529619541145	0.1430097053351948	0.02235051567907064	0.33989731505312026	-0.662262887233162	0.04732395652444398	0.5320443423274358	1.3988122714146438	-0.7555978812179831	0.39544785949994754	0.4702692794502251	0.35019082945115776	0.20624919723426066	1.3623189400000326	0.27515305823143843	0.011819158965224013	0.8778659219097793	0.6219269702745711	0.8662571971266215	0.9961061025627839	0.027249651960395728	0.1983376636178519	0.29235906527449446	0.9905150184081919	-0.11117080229048201	0.387228883907523	1.1902445126802792	-0.4037427383493134	0.7365704722006047	-1.1524502850604141	1.4239230594185024	-0.24919745251337594	0.6748329795519801
0.17018449181291945	1.9344520934405807	0.41853555341265974	0.6837166504403968	0.7485237843103671	1.3095892983163622	0.2065907215482345	-0.15211730187796949	-0.09390656034993969	0.18438275772741056	0.00891974154477571	0.3667581816960567	-0.7689130841583431	0.06130179263122796	0.5617480662119199	1.3623307073685258	-0.6619403455055503	0.2633133258226394	0.49621168381499514	0.3000630275517867	0.11652882402195983	1.2851706501378455	0.2800381171823957	-0.03982508439278394	0.8131137817115357	0.6214481024275812	0.8500066034321412	0.9353301342829848	0.04210113510221442	0.25466026177678197	0.25329138487800573	0.9793704531627979	-0.15003027491326634	0.38286195204891116	1.204021061089103	-0.4162234236015431	0.7013046050831346	-1.2270035064501958	1.3718334123198357	-0.24674502054177375	0.7840718779911258
0.19582562537478226	2.0295561065310883	0.437288257313513	0.6849291308413873	0.7344016852030564	1.2789030244863904	0.18876076802666872	-0.1776715539893716	-0.13338199007990162	0.2292969674329009	-0.05092459860861352	0.36540929577752684	-0.8498434889636218	0.05110072224168706	0.5463245022087958	1.2715021699499052	-0.6040434295786212	0.16671109052516392	0.5430394898037679	0.2209073691457774	0.09994704160441159	1.197875589053164	0.2802307583191182	-0.02884461957678448	0.8179071200866354	0.5894518821163932	0.8499428247433911	0.9071509124842102	0.043733672533806445	0.35047641005780933	0.15446861303858056	0.9630220277066215	-0.18123078048139912	0.39156645098178466	1.2001838692240037	-0.45294623563634184	0.698811588349214	-1.283937979860438	1.4073802619426667	-0.24533781546595881	0.8486393643371271
0.22713532199108744	2.1008130226613946	0.4702899960411723	0.6946591091298912	0.7789464108889229	1.2566179445801273	0.16023191098061684	-0.22103637723969194	-0.13895530277320273	0.27086860428250414	-0.0978955174440318	0.36363324648939754	-0.906347204778902	0.06858557688683406	0.5525585570946788	1.2604160700712117	-0.5472372608934983	0.06269971500365581	0.5890084760837457	0.13719309349066725	0.09285794267451065	1.1063812428565765	0.3230994481104634	0.0046450692865392645	0.7922118645178398	0.522300421833781	0.8516918742077477	0.9283281674327164	0.012032217221040161	0.41394352462782685	0.05198789172148619	1.0170718928566715	-0.17877684257962717	0.395874074503924	1.210308532719511	-0.47382506117022477	0.6441034323952886	-1.3694746574149446	1.3881425225221458	-0.24369697518607247	1.0164918282962077
0.23663851984514364	2.1322880791045065	0.44197205041642257	0.701251751575318	0.7454010904771653	1.2579985670764668	0.13061252127322415	-0.23785358943503931	-0.2113057391305837	0.2952825188902489	-0.12984347334500135	0.3657094253187095	-0.9890000402569757	0.061541195541582064	0.585758257385226	1.2344291310316196	-0.5319233882945248	-0.0007306087110982032	0.6194322699108008	0.07439346195590729	0.13550455497798083	1.0680530514344713	0.3182735959134312	-0.05195479155767059	0.7952598103458823	0.5169813355437587	0.8237779419822422	1.0078050911021506	-0.0638241409831161	0.4516342165622421	0.011175776714560586	1.027934880141674	-0.1405519795084763	0.3979369761022865	1.233797161878833	-0.45147466041712886	0.5925643260936554	-1.382257307676151	1.3586810277040602	-0.23860244123885616	1.055046657951308
0.2535461041320261	2.1331429036528564	0.41587793703731624	0.6465178613200981	0.7380012722608902	1.2743781975492634	0.09453624540600813	-0.25275999297704815	-0.19827001678297068	0.26812192754616937	-0.15563296131379606	0.3461388652355397	-1.0317221035772977	0.007537798121252509	0.6143348886197681	1.2293309541134143	-0.4900947375345366	-0.041123287708541005	0.6637078245058043	0.018825885835436918	0.1785161315114671	1.066554579801828	0.36665776718579435	-0.09198142493348749	0.840092405668031	0.464023573885666	0.8178281470182016	1.0624437585745286	-0.026579558960998485	0.5148604915013575	-0.022962966511058502	1.0499337538993179	-0.12879721728003984	0.4151786646163137	1.2817696611748395	-0.4772247081978067	0.5927594440070032	-1.4093577606379635	1.3139795419600422	-0.29232579121782215	1.1034314885260232
0.2777496214931621	2.0894758642680413	0.36444640607801954	0.5941452372647372	0.6938854127872616	1.2608386814035242	0.10855170045791473	-0.2744788006720618	-0.19982592369372748	0.2771495008090184	-0.22953886512658203	0.34727615740322676	-1.0873950180678036	0.0007765933233688904	0.6335151172306055	1.2458391434688199	-0.4750439030578238	-0.07970043092017921	0.6669162275092575	-0.030084318396764502	0.19676916102191142	0.9884524646750246	0.3745550978215205	-0.18323017650544557	0.8721820967586051	0.3937736826953272	0.8416349127548427	1.102625741620474	-0.044374512575578215	0.5657564497572508	-0.02479928418393104	1.0658047901301408	-0.11355037379262663	0.4379451093009	1.3266762168432567	-0.4728865788664874	0.5221339474664346	-1.400027714218111	1.3562229139908781	-0.35741205042594587	1.0936793207455062
0.28739681198845146	2.0391202797473325	0.34083485649863526	0.5684435292941431	0.7006012916400238	1.2691068841777275	0.18285217080710353	-0.274068702984621	-0.16417853104590027	0.30417672041280436	-0.2704907204907802	0.30689084270855554	-1.1262622709482701	0.028221094938171785	0.6670835199990368	1.2744847803016905	-0.5114508201784367	-0.0873573037918702	0.6638865622718336	-0.07102175663420789	0.1639621288999656	0.899737363431311	0.4332681804449733	-0.250865576307867	0.9353102525690563	0.3894318060095883	0.8819610966565573	1.088684485524361	-0.11805205320762258	0.5729261759596279	0.0041252924036218105	1.0660668890672447	-0.16977793482157377	0.4662504168524658	1.336042863282159	-0.5012842665673796	0.5672522561803911	-1.3791080463068268	1.4110650453843776	-0.37856668954592293	1.1303293875294282
0.31000112492333637	1.9615310307991418	0.32058751663305396	0.5203811121155801	0.7544651713066198	1.2629421823021543	0.25839701096298756	-0.2652964808670864	-0.14127190340042264	0.2954205384855212	-0.3449264383540989	0.2701114462655401	-1.1971680762671808	-0.005003712087290285	0.6900106978396763	1.274182885891912	-0.6320563620374207	-0.04885483453259721	0.6327101835106298	-0.0652444945222754	0.1565592570924435	0.8309099561472155	0.47156576024760993	-0.30008629358030875	0.9693846425071481	0.41985210378992416	0.9299744448386692	1.1272694360871314	-0.25251361213352885	0.6038055362544817	-0.012552864974887404	1.1285944800784746	-0.20776049253077886	0.5019705874298732	1.3314758838614287	-0.50310964847067	0.5860196924957839	-1.3583037714687756	1.3601733596583252	-0.46981230180272415	1.0805128745458177
0.34161241491787325	1.8396226783899714	0.2813283915571455	0.48637549548992665	0.7932076616984525	1.2565465239737315	0.33729831601930005	-0.26559670098761845	-0.10389747762033825	0.2489360504043942	-0.3817711626699968	0.1971149477719322	-1.2055302520581141	0.03765028185250591	0.730099300576536	1.2405308946621143	-0.7642113938623408	-0.05583966638468738	0.5735651354928418	-0.05643863783640266	0.14292067631200514	0.7671551612758513	0.49907038718266694	-0.2933263548553541	0.9630181428826102	0.3906856842395495	0.872872698369408	1.1655537003392848	-0.3257409617071142	0.5608607781350529	-0.04880158306346455	1.14463882516151	-0.21680601057518617	0.5012437484984851	1.2969983516717636	-0.46356093852653757	0.6342015902905384	-1.3198434059065087	1.3715140397126846	-0.5130672779874482	1.052129562829963
0.3773811364022609	1.7071537784526059	0.22433286432186583	0.4085405090584735	0.8476306620878533	1.2422908516350408	0.47427502169415237	-0.26994239972067663	-0.08266952876867031	0.22524346690167865	-0.3419595519513422	0.07159495530606153	-1.1521975214001543	0.0063765789407677406	0.7528196574522001	1.2153069642885794	-0.929425587136509	-0.048510466449623514	0.4994024627014263	-0.04079312740403609	0.1572526289043535	0.7590352628630895	0.5069612531380356	-0.27096691268773065	1.0164536963290565	0.4148638616655228	0.8501700255121154	1.2131359141802756	-0.398559442624471	0.4948948221724513	-0.05136132870073543	1.127974140688338	-0.2006451853581634	0.5040158740898056	1.3018956110200344	-0.428186986266961	0.5970358032331757	-1.251403020093105	1.3567063074236139	-0.5114885437163433	0.9787311291067304
0.38672926525806567	1.6018484056724698	0.18902807375140337	0.35146443815442546	0.925910170997262	1.2066595133658777	0.5987393675534152	-0.25221872257504707	-0.07106772410995306	0.175181666448644	-0.3155813656419056	-0.09729821659055476	-1.0594644495412997	-0.004196607041091374	0.7914541038755777	1.1959359595263677	-1.0366889077556063	-0.01348452817568166	0.48347741782075015	-0.04006259207474901	0.20232450680893743	0.7373887571633395	0.524164697130398	-0.25981937864751165	1.0075336489422226	0.4050911360150602	0.765696935904426	1.1991148272338308	-0.43828372174780855	0.439864789619114	-0.020981501756214428	1.1057798527337659	-0.21127187646619872	0.4378323663221093	1.2689863791533047	-0.5006428072584155	0.5822433988996287	-1.1916903047774483	1.3050965987039074	-0.503555333187612	0.8927213439042315
0.38147052741328746	1.4257481725969632	0.16530368433743414	0.3178086213254219	0.9695284068366119	1.167099770256378	0.7264838443603899	-0.3021671832455965	-0.08934578173676527	0.12709732273292398	-0.2715048168686668	-0.26422105501947524	-0.9963842885972397	-0.05182105442906611	0.7699199039660216	1.1803650896034075	-1.1188678710975317	0.049383199796853246	0.44873127693056747	-0.04599687535843807	0.2134607338340666	0.7268883076680958	0.5537519968975871	-0.27727234133605744	0.9693417673960129	0.38125690005754115	0.7171063311344195	1.1507516361968078	-0.47358897460463495	0.3649644812556393	0.004706499944721242	1.1026942937624802	-0.2332831158229957	0.4150079035476743	1.2496892737211271	-0.5875716924289213	0.5382119894568345	-1.162283130974432	1.243809598455559	-0.5458643966177285	0.8256979325576165
0.38106544921377394	1.2585702504462997	0.12292098126006532	0.2009660560510098	1.0015513553779596	1.14978293073402	0.8904600412628925	-0.32952452942699273	-0.13276976660306883	0.062533649465827	-0.25180010473313985	-0.4046751831429529	-0.9215215894665135	-0.10577561778216253	0.7838978767328293	1.130524443284306	-1.183263088096282	0.11153026827397838	0.4363980936750321	0.004074552507798065	0.2062803336215408	0.7119697572627621	0.5129244876762118	-0.27317179113086265	0.9366362364227193	0.35133399230204077	0.6931106264373309	1.1246451081708417	-0.4646699916804248	0.37228490980275575	0.07602274602774402	1.026888106699797	-0.2561573551345595	0.3800932953777999	1.2606546453474556	-0.6845207683993957	0.5496100468129546	-1.1422430104857042	1.1972442682476991	-0.5628328629530139	0.6812065721613182
0.4072619829632508	1.0999029972052523	0.06404237097354552	0.15442900816230543	1.0311576681400916	1.120102645205884	1.0458443696622963	-0.2960625842429828	-0.11461991241028731	0.07097904177823862	-0.24693897046922242	-0.5351109483927985	-0.8552272987280348	-0.11202772132487977	0.7231027724691059	1.1229109272442888	-1.2432805563646165	0.10600221069891877	0.4356213749814759	-0.010890885790680548	0.16188839732700303	0.7007005543927155	0.5086772877503671	-0.2963240371181167	0.9143346394206258	0.2967936481821932	0.6942276182862301	0.9616008348978115	-0.4353086474530491	0.34866761493172216	0.06426850201479577	0.9553401906859849	-0.30213224279785666	0.3295195168981057	1.2431676756594503	-0.7009107421486046	0.5459898915921526	-1.1671532763030048	1.171156036659117	-0.5717516611410498	0.638812071772723
0.4034532984857936	0.9874202437692814	-0.029923788063190924	0.14775673604942102	1.0420157079668793	1.1189507804875538	1.1115352537919463	-0.2431576047797968	-0.0981340076807646	0.0839366219513202	-0.25954329250886665	-0.6393746418724116	-0.8271873898433425	-0.13393480597092605	0.7028247320619675	1.141599546757305	-1.3231845920638114	0.08001486507020379	0.4006175299247525	-0.07701023811115812	0.153061201420491	0.6401908526174316	0.4610993529620928	-0.32032007172970867	0.8759772100358623	0.22234474266915152	0.6694802439074113	0.8346277010320933	-0.463579662657834	0.3240805806601127	0.02562591733026806	0.9610174127177723	-0.32910773312792946	0.3715528027652889	1.1520679880436147	-0.6650570554273036	0.47245704124442583	-1.1756836823103756	1.1938450607053017	-0.5753736264479075	0.6691748904413228
0.41468250923058936	0.8721456699147963	-0.09969819703825791	0.13790649139389768	1.0862738943661046	1.1504543113153336	1.1675831426302836	-0.23173623232613902	-0.1694941069355808	0.08566694869926728	-0.2755119217226885	-0.7445946770435091	-0.7955886001761613	-0.13946861532296576	0.671321103585661	1.1374371284913827	-1.3578370777400193	0.05998830047879935	0.3924171373845131	-0.13123100425528103	0.12190253084566413	0.628073386062936	0.43835042271002794	-0.34635371768904194	0.8786359237094234	0.19750301737313164	0.6725232981068159	0.7815460022332446	-0.4117292130372675	0.3324391743385665	-0.050024412325314724	0.9721761782505567	-0.3492730688909312	0.4331801425028873	1.087646915535672	-0.7300912049747297	0.5158497148002315	-1.2086787505705356	1.1836413446196334	-0.5462903220337081	0.8198958258248918
0.3916965366796002	0.7613840425833842	-0.1644326351311126	0.1240411581847473	1.1207574862508565	1.1588093904241186	1.1789904463320497	-0.20198421856769433	-0.21495901326477748	0.09915228309838857	-0.3275946908297477	-0.8291510114920545	-0.7486565578564427	-0.16934010903668206	0.6621778863010921	1.1615690194976094	-1.3906503585497714	0.02046462840030009	0.39898873233106336	-0.21649739841401883	0.1412167269786965	0.6791685336938069	0.4243801111365008	-0.3069315807364298	0.8717594136510943	0.08293697811132543	0.6684830803237305	0.751602073488702	-0.36719852588399027	0.3588787346444688	-0.1185105794707734	0.971884526106893	-0.2720485106071476	0.4400310325854487	1.0730434183203008	-0.6989491648203902	0.4630422627814267	-1.2490669598818254	1.1727240028814794	-0.5306679816036862	0.8873210485592036
0.3904062993206809	0.6916250885159243	-0.23544592143769388	0.11935328112768968	1.0674867683281555	1.158859443734844	1.126898568822397	-0.18726559496829684	-0.2548793711706412	0.14311933532978477	-0.3847230533353709	-0.8773238683637363	-0.7035071562412382	-0.12703521763502007	0.6819498721035873	1.2096750005546206	-1.3572133429584614	-0.036934021284391515	0.43177449071861745	-0.30501236804875187	0.1556800907838991	0.7296918088542558	0.4151120094665723	-0.3357056104809559	0.9098428644884091	-0.015739228864585137	0.6147308338433682	0.7203808511388551	-0.30422926096824954	0.3159798856918038	-0.17315281573548327	0.9342230768364832	-0.23173316767714353	0.489350464017674	1.0736006476389497	-0.6808402802643734	0.4245191157173043	-1.2888895466935661	1.1696571715122595	-0.47992844057738165	1.0371170136897168
0.3582782181544212	0.6580641921629401	-0.30155659892183906	0.09548132502444096	0.9759509410125983	1.153508060361277	1.0680246022143545	-0.18060300615031416	-0.2934423238749525	0.20144420542037317	-0.4074647010492128	-0.9202054947591819	-0.616947863888477	-0.21969627310310522	0.6535992076054249	1.281320130878676	-1.2984651327106342	-0.02726454852081061	0.46074540448942225	-0.37726199213880707	0.17609219086300335	0.7991496502836133	0.4048266713286749	-0.40197167583251525	0.9731878240177219	-0.0816345487223916	0.6057057548222102	0.6740654846357645	-0.276460449095139	0.26742292726850475	-0.26008990679517313	0.9446576560743745	-0.22160244180855537	0.5573261243457821	1.1035927438408335	-0.6575306120722735	0.39942571880995037	-1.3346416645550832	1.143889380456541	-0.48600127989438935	1.1673414208061155
0.31012644599131106	0.571422899593658	-0.2598989387800611	0.050805337525430636	0.8462252903982227	1.200933132538486	0.9380105958897236	-0.20002924608597575	-0.32479782616404174	0.2264843813722141	-0.5154850882323627	-0.9094272077661708	-0.5711285329716642	-0.25166201579012365	0.653692578864071	1.3196468107207584	-1.1754525351344378	-0.0516213860058428	0.4762487096127999	-0.4064550146723501	0.13814572763596053	0.8786979397200397	0.39178719450255806	-0.4883625648717726	1.0110788056587112	-0.12153849440045776	0.565321251255105	0.6279582718814571	-0.2084854566977031	0.27174385826739106	-0.2987449925766306	0.9559246544119739	-0.20272848916318426	0.5910167984243198	1.1044395432251766	-0.6601281495273549	0.3748671123549351	-1.3995759005925463	1.1155688072141985	-0.5158194818070214	1.2749570509445793
0.2889652241421933	0.5002970338901325	-0.21876814142270212	0.008798998550824211	0.7552886282031095	1.2185091442035212	0.8157971612681628	-0.24427624692840882	-0.3244635651037365	0.2568578852639959	-0.5739754993011827	-0.8367690410860396	-0.4826400034955179	-0.23669162726682202	0.6324652346319997	1.3400732677308718	-1.0765163128173154	-0.06946378352497644	0.4236708181490275	-0.4295795965224003	0.046564036850577015	0.964782178959606	0.38080452650554225	-0.5310357910983796	1.0324757652228407	-0.10498548029546115	0.5408468712840286	0.6713992529422755	-0.22044796438772457	0.257008027916232	-0.3978279858477588	0.9711674155643728	-0.1484886496273159	0.6832267924447476	1.141495038359745	-0.6494901066791384	0.3670040806704256	-1.4268816024089448	1.0915174868740176	-0.5859743089381657	1.324241041402877
0.2798557116632895	0.4807100322176291	-0.17520457669010508	-0.041382531191496874	0.6912967146079783	1.2566109173476712	0.721921126874734	-0.2247557248870083	-0.2940991590397213	0.2704756435607494	-0.6391337322303038	-0.8078697663589576	-0.35948576896817014	-0.20501334021231413	0.6822478673564173	1.397769746277767	-0.9763526596403727	-0.1130861140311741	0.41061685843917395	-0.44716404790041364	-0.087868429396652	1.0481357685929402	0.3805551820940529	-0.6201934665325635	1.0384083689150196	-0.01922970033501279	0.450069204243694	0.6665424508449311	-0.20184658039439	0.24579260078667714	-0.42440625258240133	0.9759602536355508	-0.08839260514874017	0.7404480628428132	1.1406470589794064	-0.6232803049774561	0.31196703431412	-1.4089798340653308	1.047979286326542	-0.6009696288975499	1.3978031527792534
0.2956642048666483	0.4552488428780185	-0.13105779483493313	-0.04836286601443512	0.6366675826565931	1.3033034293057242	0.61547750473747	-0.25452152579241943	-0.23148491021580334	0.27830745049718936	-0.6878350541124557	-0.7390774087792212	-0.30231369531545305	-0.22221117262729712	0.6909034659374677	1.4509863398196075	-0.9221364979931895	-0.16722841224880156	0.373681156798508	-0.4873800265043065	-0.1746860722527951	1.1198590054591455	0.38792417827702486	-0.6497660383606398	1.0558445038830442	0.02084640642377199	0.355335637008791	0.621189268665056	-0.24917295874793904	0.17355076820444576	-0.4506747374618113	1.0142548562488067	-0.049087246377364176	0.8000001944868715	1.1355262008576887	-0.5995803614168727	0.3004313813911158	-1.3519376541166075	1.0057089020570995	-0.5782191545189876	1.4645034776544084
0.2853397742565476	0.45110581307048747	-0.07829623154407901	-0.13037129628201222	0.6125617229535842	1.3159391974416188	0.5489278512010397	-0.3429093764363316	-0.20299221191112976	0.21903930566148166	-0.6774253524563908	-0.7353189529610766	-0.23036628293314804	-0.2692683512817716	0.7393739785826987	1.4375255230578161	-0.8191032728267018	-0.19779256038619844	0.30443941303007	-0.49961019555151165	-0.22219809136324753	1.1366287512539388	0.38569497269013014	-0.6359788369605662	1.0273659482321842	0.10237685812324367	0.26997596957774406	0.6605607756803124	-0.31719154892698254	0.08429887429928622	-0.48811026529650403	1.046768828969318	0.0075643490349892786	0.8434526287595677	1.1366581405646952	-0.6348943854865855	0.2657034759426352	-1.3332410613262262	0.935027905843931	-0.5671461323445004	1.5422110369876763
0.29728483413204587	0.44372822238865905	0.05335624627286686	-0.1827246978087033	0.6317419060006825	1.2678650917465142	0.5374817386848302	-0.41549715665698467	-0.19114672304222222	0.14156139032853982	-0.6689898646839383	-0.7414239466265681	-0.21683754126387528	-0.3132597882379212	0.7467818117478467	1.4118062476812459	-0.7557418575390324	-0.2267900040733884	0.2896592884902996	-0.42556979706646914	-0.24666273979842207	1.1757686562504268	0.41941012931343263	-0.6467576209273541	1.0207085979322423	0.2037653561854214	0.21252671573437437	0.684219375260016	-0.34200144106862174	-0.029256052763573535	-0.4691232020480955	1.0753639670863617	0.0775065752223414	0.8019977420217245	1.1961841947651484	-0.7048130337624521	0.28400562430394277	-1.3390740829578065	0.8195573074516439	-0.5427148359101603	1.5521828597108953
0.28340805759261756	0.46460058092952705	0.19349532017291682	-0.2341352822463319	0.6352002448646432	1.1932900064063992	0.5711986376534648	-0.44936050263609156	-0.15978490650156157	0.07876087570881123	-0.6493460269540534	-0.7308617141142534	-0.20149263505681164	-0.3835260288134677	0.7929683556306688	1.3706042864609256	-0.6781942428885439	-0.2598129421645879	0.2561888155877712	-0.38848906409693307	-0.30643279925290023	1.2146326396866083	0.40183388875380566	-0.6352363610133583	1.0247581538618553	0.2533252133362006	0.1300101184786859	0.6343318007813099	-0.30525229926994324	-0.12374381847561326	-0.4116276780336235	1.0599550420374084	0.1598600703730118	0.7662077752460028	1.23985594172082	-0.6984572069690494	0.19098503101444014	-1.2972761897875689	0.7008339329778693	-0.538375795239659	1.5131822292023691
0.2792458790926161	0.4856328354435961	0.3432968284494268	-0.24711916434867987	0.6271563253164257	1.0957666493232843	0.5619999535326354	-0.5072539815829191	-0.12333325592070492	-0.00011018561996591348	-0.5728194734731435	-0.6981350846872794	-0.21236367988206023	-0.46347136464241434	0.7917478969036155	1.2746990581886812	-0.6196767590494888	-0.2938871220625923	0.22280059164689997	-0.3238290196556658	-0.32811625162501434	1.214035074395051	0.35061270518253307	-0.6589038635263157	1.0120078930170657	0.3310971293330931	0.010023973980435386	0.5657059017654829	-0.2426063147096579	-0.18851741464542965	-0.42934944334042485	1.0851374938468292	0.15830257147431598	0.7684057103695903	1.2495976651126575	-0.7585398682400145	0.14784596846309714	-1.244365202259734	0.5830619546754768	-0.5092087503974277	1.4661373303263727
0.25652953671817846	0.5379871196293173	0.49880183731349537	-0.2291509855785329	0.6348740879829154	1.0241104596976123	0.6048558307537255	-0.5190248032633957	-0.11047580966939066	-0.027546519240021237	-0.4841707166918693	-0.6916405238470571	-0.29314091107292073	-0.5479758489882662	0.7195338815041266	1.2438695959945991	-0.5227959846189905	-0.276858932099693	0.1795572407157257	-0.2733995090505778	-0.34862410964565715	1.1549198988335712	0.32642170227467926	-0.6597250750501987	1.0038561885857196	0.36620782822546133	-0.02616086508171035	0.500843959085927	-0.19506097048462298	-0.2010231048192228	-0.39225039362870806	1.1110377879384328	0.17394824232060274	0.7218455020624482	1.2184097524044126	-0.8372968465790024	0.09505882103978948	-1.2014081188156616	0.5182136106339337	-0.5082796801503331	1.3541934963948308
0.2473516672931066	0.5612786443942459	0.68162672106084	-0.16852271922216625	0.6664258136763876	0.9505240629885934	0.6493660580776801	-0.5259743745426856	-0.12901522905692256	-0.03892125926725223	-0.41598492533898	-0.6203693095964059	-0.39788650225132893	-0.5602457746361484	0.6911739938738668	1.1917334575880771	-0.5000467081916907	-0.29068895195295613	0.1484639893480346	-0.23626891793202526	-0.36767753100707756	1.0811420374505656	0.32048887919851016	-0.6706002724039577	0.9917312398641946	0.4159865838416885	-0.04623909894668835	0.4444582720978178	-0.13733504946937844	-0.20072975021571576	-0.37211252846664933	1.1270108706540958	0.19024288050344193	0.7415123012663183	1.198218379394143	-0.8686133722620502	-0.0016048835554897222	-1.174092721699864	0.4808487808156484	-0.4993388934608992	1.316731546932513
0.23001210508252407	0.6237540342294525	0.7671263949497333	-0.040488167659260256	0.730626250803847	0.8789651503854458	0.6964710029313903	-0.531019406324232	-0.1603504174630475	-0.061007706250267635	-0.35052688849187835	-0.5666990686486162	-0.4937119154313514	-0.6079187508784359	0.7015539502681014	1.1653433001148112	-0.5077728061496315	-0.31001916935581597	0.13711537563311577	-0.2201463516981011	-0.34947466902198093	0.9548912439966569	0.33563292109538667	-0.690028444469051	0.9794019407755897	0.45250712795090503	-0.04300103329897129	0.4243993612994578	-0.12619514500007104	-0.2645997715886289	-0.35552701940463993	1.188534917587594	0.17959834009695377	0.763363491690644	1.1938482547085874	-0.8955350520859564	-0.03245561548259397	-1.1617916046421162	0.4701767164859564	-0.44526488412790677	1.3384616705152597
0.20159207177852964	0.6683382565719873	0.8691434860046223	0.07491160301198843	0.7680642543729045	0.857935265267469	0.7300336617400585	-0.5150479556697709	-0.28635276106617286	-0.07612943961551305	-0.3059082091177373	-0.5548752302156846	-0.6106438581176643	-0.7435695344985469	0.7012776708279789	1.1436538780396677	-0.5682611252080528	-0.3483989783928248	0.14482545062807145	-0.19928388701048416	-0.3897582884988974	0.8808493681564726	0.3651331483786147	-0.7427849876285781	1.033204267069114	0.42428240374207504	-0.042738827218578794	0.380021130443472	-0.12124011246668767	-0.2781800594519633	-0.28898186953965993	1.2387689305650966	0.12763076621397582	0.7436151611882157	1.1721202414292307	-0.9096182774461525	-0.05861957989536121	-1.1883459524391164	0.4978440332881407	-0.36281402327991463	1.3967599928167624
0.15967521262755652	0.6849076553261741	0.9281249243775214	0.17489980035796973	0.794500582641095	0.8000815150606808	0.7258796259479338	-0.5582536472701801	-0.395489391528906	-0.07962640804711457	-0.27980965090609417	-0.5020594614656757	-0.7520844178136767	-0.8144027324904135	0.7280429929124148	1.1113690896929311	-0.6298311385402569	-0.3970535451793215	0.12614009545691512	-0.10620942746359834	-0.34703874357454423	0.847756945467977	0.381599914579947	-0.7596955590583594	1.0467830364257031	0.33369649370265336	-0.025941790690827506	0.3686962488555102	-0.140576702421841	-0.29809520265303335	-0.2693040330613575	1.2886141288509185	0.15944572139137367	0.72892366970219	1.218007668768935	-0.8978749580983427	-0.07177036869412182	-1.2121814974864917	0.49492200008168324	-0.3309600260566409	1.4181960492332908
0.12130418017863769	0.719713254435238	0.9827344203023328	0.2765175750156203	0.7853058017379699	0.723933834232251	0.6990811444771425	-0.5559488459155668	-0.5411399912343147	-0.10601708849481169	-0.24617428905500702	-0.480065798986132	-0.8414538500706099	-0.8565262602706294	0.7541141447681705	1.0921595344631667	-0.6419113048109588	-0.4064440739646691	0.12192866197389685	-0.034567281577043626	-0.2923365256244663	0.8237036302150521	0.40424742223650556	-0.8694079992533073	1.061304750499657	0.2818287146241548	-0.01694521209558298	0.3932518444886003	-0.08747210213612801	-0.29457920330198994	-0.28302930282905026	1.3119305310706932	0.21372137306930253	0.7225953786545063	1.2615609013042195	-0.8761257869268452	-0.11034883587092217	-1.3103761044637985	0.46876961128545247	-0.33728421648786433	1.4764864040177375
0.1284873559384485	0.7366167616404458	1.052307588766514	0.38344158945187334	0.7861508238886576	0.6741527003333867	0.6407072145167332	-0.5933729074263885	-0.614934825878958	-0.13105269653021073	-0.2506957062606017	-0.4203723120960234	-0.9082292472135676	-0.8726368632212462	0.7894941831234058	1.0724829613768319	-0.6680491686271652	-0.3745231382906681	0.13580307703707417	0.06299307329797375	-0.28284299898513204	0.8285788430254023	0.422277859407241	-0.9878393687095548	1.1022078565514006	0.19587826877085396	-0.019076825592964648	0.4142385737645681	-0.05125335694325023	-0.2628931723039562	-0.24702263869018895	1.3559030931278	0.24334025139318474	0.7142014027621718	1.2758760607884239	-0.8542047495244146	-0.10551510889164714	-1.3825192708638192	0.48810913659019206	-0.3079004143572896	1.4534323568668703
0.16966039024556465	0.7496053339424705	1.0607021554610863	0.44694424024369817	0.7719810729799871	0.6518933659535644	0.5612680590961511	-0.6385163725422103	-0.6940350735871285	-0.11314303814316644	-0.23213197602891472	-0.3380039171540804	-0.9166840797985488	-0.8845724586363322	0.8564051566437968	1.0626596745391266	-0.6523151386439398	-0.3518972867234617	0.10187207467582504	0.16291480203091624	-0.28105491515853437	0.8483147283268094	0.3667508501323754	-1.1193263940220786	1.1270832584474726	0.16765405849755152	-0.05406413329425649	0.4165435189257386	-0.0035368865405860815	-0.19721790731347402	-0.1882705207688876	1.3521997530189993	0.29801394696841405	0.6949178068055609	1.2714708502541945	-0.8869832597671297	-0.14631633467227942	-1.39932014746593	0.48496849270850106	-0.3239389016346329	1.4140435840136711
0.2207894871750989	0.756352964415122	1.025580592998623	0.5415595353601097	0.7482314808442118	0.6222460252545309	0.4358912085485713	-0.6954513450543015	-0.7436895770457516	-0.22593460190014972	-0.20499581591015822	-0.28392745887252224	-0.9221044834898651	-0.9003954899735277	0.9019414697137724	1.0314937730054885	-0.6681093589315683	-0.30150214658583385	0.06524128135563534	0.26553410097130176	-0.30016374363078235	0.8718494215531158	0.3885242210346883	-1.2508602778658513	1.1503618906164035	0.1683819141977158	-0.06699964046689397	0.47117197754588097	-0.10008280931445013	-0.18333511971220182	-0.14591781497272735	1.3729930147762086	0.31429983649701826	0.6802199931110791	1.2721598156580387	-0.8943086968676738	-0.15416123756827022	-1.4186173418752586	0.503574020107313	-0.35314465945839174	1.391460424430484
0.33555763511758185	0.7393971730629991	0.9770638360694658	0.5796567151552299	0.738732877496177	0.6239312108664754	0.349437608691844	-0.7322936988606982	-0.8280653378060517	-0.30929907695302356	-0.20756408650843855	-0.25247136167448925	-0.9261581989172036	-0.9167167508816725	0.9283971432734196	1.0509191517000027	-0.7197284836100357	-0.2667195339319492	0.024945208000461967	0.39117626997419286	-0.28530259290491033	0.846133324932387	0.39594772334616246	-1.3267626032210913	1.1711923092228411	0.12954920929083005	-0.0450710138821307	0.540461689372197	-0.1815112627698492	-0.24987713035626583	-0.03142558407782614	1.3884826387979916	0.351020124066476	0.6020917323103468	1.2803255925432118	-0.8849861459558696	-0.14605867508122714	-1.422001064733305	0.5675570930452174	-0.43048133479994644	1.3886177020605541
0.476798909267647	0.7076224391924446	0.9105104994124515	0.5952111104987348	0.7756281289238014	0.578788095509329	0.27235534242532744	-0.8166685905756893	-0.872958960311888	-0.453682350817715	-0.21891796065255634	-0.2554209223172622	-0.9156218847888237	-0.8889031247611692	1.0063175830428828	1.0028650447932994	-0.7956683679309184	-0.27157782151834475	0.01459011458443824	0.4664153584269533	-0.3062274496596515	0.8584397027889477	0.3581384804273708	-1.3308793986493128	1.181212497245885	0.08842802708245359	-0.0896617219722784	0.6132058749921825	-0.2278297930275281	-0.2939968695534694	0.04037967103562099	1.416525852347225	0.3646333934009743	0.5874340391418322	1.3023479815171162	-0.8090532407487648	-0.16086187036032107	-1.4723940626082068	0.5878055927428936	-0.44873615797389127	1.469183407122459
0.6021288383277584	0.6832559013580103	0.8555927815450499	0.5831745657475358	0.8103299951376363	0.5262042056367905	0.2027496440161715	-0.9209141579022774	-0.9203156117038723	-0.6108700083578392	-0.19448112481768554	-0.33732352493880474	-0.9191647419338393	-0.8933175413113112	1.0494557263215611	0.9662952561282264	-0.8193893452560037	-0.3164208434288273	0.0036301977190631675	0.49415272081284173	-0.2621721717885117	0.8331836388933083	0.34059653858852756	-1.3352057198590503	1.1845970201491176	0.07051454071214708	-0.1470543803368432	0.6959166407587969	-0.2941523746660029	-0.3402180955320099	0.1427038365593862	1.4434198375569067	0.3541780987052433	0.5308584081542993	1.312129957998156	-0.8006896886300391	-0.12016093430625605	-1.4860315467836993	0.5738563408063133	-0.4612753871128093	1.4859327360976697
0.7357366036883971	0.6755454774482567	0.8096091280703144	0.5227235027967895	0.812102398261047	0.4595395049916021	0.14915616391691053	-1.0117257640061315	-0.9429406990530896	-0.7611864346901636	-0.16821950723672957	-0.4220408335516031	-0.9344754820378597	-0.8942508824213087	1.0459190593220378	0.9731203248125153	-0.8536409610317387	-0.3577837436699295	0.03366652450117231	0.48467181853225777	-0.24964173322462377	0.8645950465990001	0.2993346070724305	-1.2956382795108765	1.1779168787729417	0.03404774020275876	-0.24233790363787205	0.772232322108894	-0.26764641095389546	-0.3521448306257177	0.21185879486569742	1.4263169261113733	0.357111083618286	0.48208394863340825	1.315490234497857	-0.8468963848724451	-0.13402189064705367	-1.4869602677509175	0.5348915321219592	-0.5200095896246517	1.4529127139425253
0.8746056386325615	0.6638708100089612	0.7501502735820847	0.46258254808883914	0.8182035079044756	0.3662727889008462	0.10452751995401477	-1.0913110108557524	-0.9397822786403005	-0.9224505122822528	-0.13203727937137705	-0.5028795375573953	-0.9329947169520552	-0.8010568031093713	1.039340012661909	0.9764766102591741	-0.8459749359035438	-0.35542309908011793	0.043290776483141225	0.4747255541350081	-0.18175736261457373	0.8814807554225184	0.2682352164570545	-1.2610212130629095	1.1202112200559984	0.03709580250037539	-0.2974714451772916	0.8173202462566378	-0.20879747361008621	-0.3522814453200064	0.2888282823290999	1.3686556988264909	0.3738735278419964	0.4640803387678892	1.33900622719335	-0.8315734928883508	-0.191611784024749	-1.4524797909077491	0.48845389441971665	-0.5701602507290414	1.4427571266516026
1.0423268113913573	0.6381246083075067	0.6845259309758644	0.38690386365012613	0.8132132574295572	0.30711650548050196	0.07985008945721171	-1.1317707923241198	-0.9376176614010683	-1.014037807918938	-0.10280036196945397	-0.5915742656406776	-0.9225403749856271	-0.7377622970998093	0.9798355665598745	1.0379652170457838	-0.8468749154319337	-0.33617304293139977	0.09718136877227898	0.4085110233643661	-0.13531205083779219	0.8329098376814125	0.23269694127716103	-1.211535203317646	1.0984966134730365	0.049395494964384	-0.32401845957357717	0.8918387541367064	-0.11781214943376388	-0.3548668843285977	0.38041365509194647	1.3338961929234614	0.2948824340281475	0.44256130451916054	1.338579763318029	-0.8482770234458263	-0.14458324010785117	-1.4405778920605279	0.46106196424916635	-0.5545299552534251	1.429852672879744
1.1750193531949702	0.5883240433853958	0.6083885095230024	0.3812540159207477	0.796135949314493	0.22189368909235668	0.0956189068437024	-1.1254729135061374	-0.9290276900101064	-1.0698406171443993	-0.04898817282672322	-0.6537999343179195	-0.9274164164253575	-0.6447464865503068	0.9346491625407524	1.0918631113986543	-0.8399518247646578	-0.3562640556980329	0.13206759642683502	0.36366405465562446	-0.10053732551248717	0.7432561196655924	0.1880095742280094	-1.1326275446810852	1.0984767650420886	0.03999091407089632	-0.3252691704699065	0.9101381395753465	-0.03793431344934337	-0.3561495708213324	0.470444919524299	1.2883944537970897	0.2004316676873202	0.4007973729947679	1.2989650567071795	-0.8269533874205532	-0.140321301108502	-1.3749698643988544	0.4640234227601572	-0.5436438176367177	1.4113490282223953
1.2762493446554304	0.5460683316570623	0.545767866256316	0.356232239837457	0.798914668431974	0.1721884190349583	0.0602663407335152	-1.0841698681684355	-0.9338808367134741	-1.0832834242414529	-0.028440957567875142	-0.7416916340553101	-0.925369540200409	-0.6462998982289994	0.8321361892552133	1.1680107377702558	-0.8162114826698351	-0.44561893410506465	0.18288511045156913	0.28884326269227806	-0.1023428143988987	0.6789997553416368	0.13111151399405652	-1.0497881199470194	1.1222356926973158	0.04749063905384634	-0.3279756569618157	0.9345780724738345	0.08178064408781009	-0.39124114452018494	0.5396443852406618	1.3518147274908485	0.07576760277878447	0.3871168266026526	1.3043457432858458	-0.7785807334026181	-0.14713289829472168	-1.315943785394912	0.4599631692018173	-0.589870534474221	1.437081915419887
1.3740513618525072	0.46232515785279205	0.4471182201526413	0.34238311564891866	0.7657056309097333	0.1277397025492944	0.041212705488645064	-1.0383306516651314	-1.007599247140833	-1.0983152952705075	-0.009354496747722854	-0.8320252924699425	-0.9498107299201874	-0.6139292411588315	0.7455665760079586	1.2323922607239581	-0.8731611002766273	-0.4803420764380169	0.2366211912005957	0.19276758692025925	-0.10905129056746296	0.6310626836419327	0.1172649503459932	-0.9940313881565818	1.1621177200678117	0.05975956713218602	-0.2993561594795823	0.9786895139698537	0.1659873294612704	-0.41171470324374937	0.5558718021336011	1.4600683500162788	-0.01283582649598341	0.38353786678926943	1.2857090435479817	-0.6655865041607991	-0.06574723462724855	-1.2946769243764096	0.4903719141267544	-0.6167574673236038	1.4307568764209126
1.4343241497340298	0.45414332647206884	0.38101668002821215	0.3055438471717166	0.764233490416544	0.10047766403540918	0.004012367139506789	-0.9357430387146592	-1.0738502165205035	-1.0487020128229443	0.0006418150258400146	-0.9438719357821433	-0.9854026277027202	-0.6100626573834298	0.7179272289918739	1.3130008400399362	-0.9225241983663514	-0.5789454337142704	0.3063026594627488	0.08317297585312758	-0.05652029059284299	0.5875356741832793	0.17239615639702924	-0.8582635361736413	1.1998658006991634	0.05036794444217132	-0.2698702447256048	1.015723787361054	0.31470688199361574	-0.4311293205111518	0.5782523465600004	1.6048898397213875	-0.10747535598065663	0.38726121134388314	1.309331088383573	-0.6054508524809996	-0.07519510825956836	-1.265791015493995	0.5075293342596248	-0.58705742852517	1.4484126018318952
1.4479828802738761	0.40586733326806346	0.29769196006839305	0.3093159830530151	0.7251839648353198	0.1060872980201117	-0.03438213833200267	-0.8828071880310923	-1.1749949346669355	-0.9644844793746664	0.027653320668259783	-1.0457544722718568	-0.981977586228276	-0.6029902025537768	0.6641965257610531	1.3783981369666163	-0.9840072619039155	-0.6131210059367138	0.35987965157936286	0.022421699757427572	-0.08452358643116262	0.6092733963047308	0.2368086681219909	-0.8423659727924612	1.219804001561712	0.05118267135273706	-0.22137906390489298	0.9874013448620189	0.41358390257721667	-0.4087090023939758	0.5478853712104541	1.746099144793592	-0.165107992891487	0.47657619914215577	1.3244600026061977	-0.5350433223496407	-0.046419823113952235	-1.2695711050039207	0.5349090649493909	-0.5606201209902142	1.4160133150422796
1.3786651392514977	0.3870699922437299	0.19496543391245283	0.30795192319673464	0.652356910113468	0.147135723714652	-0.06424049580207394	-0.7602040844724469	-1.2266531625854902	-0.8545627091219007	0.05442880728207491	-1.117465553274949	-0.9340539279455455	-0.640901492926455	0.6053388751142361	1.4385964310833066	-1.0232257432651362	-0.6142822392959091	0.3710331933190601	0.0391042247828141	-0.06323256094399594	0.6272149971968257	0.3632386965108269	-0.9436093290562908	1.2334536444338484	0.1492396665491275	-0.13372682286197551	0.9557251756959706	0.4882942511454053	-0.4214959720423179	0.5381114353088025	1.841960444137542	-0.21591439724122038	0.5195321342259633	1.3496785629915522	-0.548385487923939	-0.05752568809148453	-1.2611751658287305	0.5350407339078074	-0.565898423572307	1.3753321963032386
1.2743353501627293	0.3538281567092399	0.10021669717750852	0.3255444864512065	0.5704429007594809	0.1990036485833558	-0.12688329584144808	-0.6262762933259156	-1.1708249982220358	-0.76000055790285	0.06024826650213365	-1.1621832403209016	-0.9121174358172686	-0.6940355829074476	0.5333451267627523	1.5116874620694212	-1.0889084144904402	-0.5611596953480456	0.3715047725258619	0.06870821343613796	-0.12147392616571817	0.6911083261021479	0.3867837067271058	-1.0142129283171997	1.2757407073363347	0.1911759856451282	-0.03617153509752369	0.9315135073916331	0.5892908411954189	-0.39513555118453664	0.517234545019354	1.888702158666526	-0.2155499172919005	0.5460264024641577	1.3918766947868333	-0.5771346988185411	-0.08631910202561817	-1.2512409058156453	0.5881514436257963	-0.5893288655053893	1.3151465592619456
1.1987601003598969	0.3161749844279261	0.05284341458194317	0.38906530960980223	0.5190289990626393	0.25123483277359504	-0.16813602074180406	-0.502793384963132	-1.1420652594494982	-0.6289093498926508	0.053107764254356024	-1.2010100147939617	-0.8829662987093372	-0.691621837049271	0.5001773084563591	1.5157602875000118	-1.1321967025142103	-0.5146597231282716	0.3241953454671777	0.11234672998649127	-0.17366840021220573	0.705315765522522	0.4744419203057305	-1.0863840629838777	1.3632690662951292	0.19234843950275798	0.10756346895245954	0.8844911481943243	0.564117203502731	-0.38358464264128156	0.5104393225927846	1.9681306839589925	-0.23307635009473704	0.559114295573756	1.3864470478904487	-0.5792287938089601	-0.12560475051544367	-1.2615582252069264	0.6356626419189975	-0.5625223093036308	1.2939322775862336
1.0955113637160798	0.3152857288559978	0.009754205604963729	0.4643000677842838	0.45394620628657634	0.33258664311798825	-0.22052498470150822	-0.3860932483780629	-1.1003591864759978	-0.4787682173537598	0.04098285285488885	-1.2377075665414172	-0.8828838983675403	-0.7709964857600126	0.42760991237764356	1.5244716704956076	-1.2353139777061783	-0.4590799237069678	0.2740852742258552	0.11443295376601344	-0.16454230703282735	0.6889986139666993	0.47827145117712516	-1.1995674603008026	1.46659534343212	0.2672906791961582	0.22396352155141702	0.8399069537444828	0.5436704301065879	-0.4165492119701022	0.4766243227278477	2.0546941247615194	-0.2889099094339215	0.5735412189175625	1.3587774692906767	-0.6268384262365764	-0.12793550666409031	-1.2417745200401011	0.6484571646285653	-0.5527853452986615	1.2624561263278573
0.9694763454149402	0.3304020959077361	-0.001116192097959917	0.5481198812178198	0.44427237469537184	0.40623035832416277	-0.2677201351713531	-0.27446955928731936	-1.0551051867416636	-0.385818540638471	0.018385399371589357	-1.2258949720568864	-0.878729317894396	-0.813221228248828	0.3583033701964686	1.4762492390225375	-1.299079530544643	-0.43151979708581034	0.19805639607340472	0.1606981744662638	-0.18879527869526486	0.7045240743912766	0.46377538732586493	-1.2878443979675744	1.5318235959444393	0.3281792274306992	0.31953810268203664	0.7771670278389438	0.5242911310914122	-0.450304702245666	0.41656303619300294	2.0582029639298716	-0.29930326524729933	0.6518245980826286	1.2875710391645456	-0.6922966253182582	-0.14354775859110158	-1.1681541702195677	0.6356907849024749	-0.578191199733392	1.2181484276604146
0.8915548067283631	0.3661059196578333	0.0050382350056368845	0.5668060278260607	0.4363725877758536	0.49925644379276923	-0.2883967749381908	-0.20296749541027864	-1.0235857728372482	-0.28865244294218756	0.05185042564402949	-1.2260822693758904	-0.8774075223006956	-0.8352254743758936	0.2642115154937828	1.4266107796116316	-1.3977513174093767	-0.37644932238645845	0.13554515095090727	0.18400165224189735	-0.22591865724594046	0.7580570010941318	0.5119762342067268	-1.4124403117993753	1.5715931969553336	0.3832346440323585	0.3888995346370549	0.7396677768406823	0.43386469240524583	-0.49577655992711217	0.36932921868418134	2.1298748899632263	-0.26595274809525843	0.7026871276126897	1.2561669683188925	-0.7637847836855325	-0.2262670950387437	-1.129688671851737	0.5896466464156515	-0.5415006764215017	1.189137089935441
0.8256197851392658	0.3873105460777211	-0.05050502038723699	0.6032850245661135	0.42165139859030554	0.5598633937542097	-0.2610004635828593	-0.14836721139059045	-0.9934976285199516	-0.25065993992117275	0.08814237489119756	-1.1735447144073528	-0.8795980374136316	-0.7969459751362764	0.2548332689683185	1.362212812724069	-1.4564702331875323	-0.28162831803180144	0.09012712175421744	0.2429001250529002	-0.2270224632538178	0.7686332575274946	0.5884659730440832	-1.5198235444996113	1.5593562161502095	0.435500789033898	0.5102725413171941	0.7399168847059918	0.3002163704569611	-0.4580659913833635	0.31920619321764254	2.047880567756497	-0.20685981829339922	0.7651170007502716	1.212684153947861	-0.868223822237565	-0.3064261144879967	-1.105712532289489	0.5195845634081158	-0.48044062040464264	1.1342789075901238
0.715231861696366	0.42584255535827265	-0.07882296601198678	0.6716460439163068	0.419140627052715	0.5987210521897398	-0.23886650307879115	-0.12830103303594434	-0.8514859325830939	-0.2226060810972151	0.09317881279457275	-1.1232349545969273	-0.846874428123822	-0.7619148576168624	0.22128516227203568	1.2760437615135483	-1.4033636505879226	-0.2508979549815283	0.0883437663871618	0.2713617221408432	-0.21167541625603695	0.7559827201878284	0.6693394412086185	-1.5610755940289158	1.4967037879943195	0.46147305315797504	0.5866675194973714	0.6647779676629597	0.23414824052349087	-0.437456646650831	0.28285662515831833	1.888478739828372	-0.16831868654597576	0.8052618570827837	1.2052645960625568	-0.9917221071721846	-0.4277131712115686	-1.0823726515028655	0.39492202687770045	-0.4373845852748427	1.0989582466108287
0.6097200670801106	0.40466314009898313	-0.14866360991514185	0.7278834920553388	0.4017246440777895	0.6132468365123593	-0.16342903397619898	-0.1358138542268908	-0.736986189861448	-0.14479562144735011	0.08715160575131614	-1.0602816923945002	-0.8240678922087487	-0.6803216467104184	0.18214333321662424	1.175116114970621	-1.3196696351462676	-0.16385682744442745	0.0826524526266415	0.30696073142624963	-0.20792820926072259	0.7142097706787309	0.6248748177845027	-1.6376242325812076	1.4658055316674787	0.4818859573476648	0.6639825322876312	0.5726932301900132	0.1631460670132308	-0.3735836538491258	0.23373701133597216	1.7054976506417017	-0.16521061500307324	0.8243690578938315	1.1457817116349558	-1.1061647342059824	-0.4106345398965067	-1.0730517934386525	0.27655326655958495	-0.4421696986355519	1.0195105523138532
0.5230222560271983	0.4333172755325414	-0.18797087007740357	0.7936190609993036	0.41405351584928407	0.5971995386095973	-0.07078080101099268	-0.08656116992053928	-0.5478935981976513	-0.11726022113947496	0.09747185340070483	-0.9537138380011424	-0.8204359559992099	-0.530709020140542	0.15464425397697898	1.13637506826513	-1.167265805877776	-0.0665281752812221	0.06802267863398094	0.24850187135413598	-0.149563623442529	0.6760401771737545	0.6095191949275701	-1.6611195871765918	1.4734655450744114	0.5054198118992526	0.7452112048630997	0.5444881716855512	0.049883984545438034	-0.3091757446729463	0.18618330594496088	1.5209002676590209	-0.17752787993211044	0.7932634076716863	1.082890970223963	-1.2044761808268947	-0.5032955524536011	-1.0632927268520183	0.1073597857394966	-0.3854979066091527	0.9734845453667458
0.48418348484477863	0.44833447273488664	-0.24955724029598053	0.8817032622894008	0.4050443237040143	0.5984210764657978	0.012014769555127574	-0.09843472582728631	-0.42029526542680484	-0.09792617220813692	0.13234055682736096	-0.8206944859012296	-0.8682651498626737	-0.3719195566987597	0.14569608002858922	1.0818911719055984	-1.0161682329637973	-0.011803940730885188	0.05225445695619393	0.18296266543038134	-0.14645058696570848	0.6374145430003056	0.5494316283039903	-1.6225992151010167	1.4706442598652896	0.4685651438079427	0.8062277899423173	0.5177640080993247	-0.03434536637994688	-0.23814894826538166	0.13225141238431098	1.3962919233128686	-0.17113471994880108	0.8457717143547085	1.0477638216904668	-1.2223102406009752	-0.4726571070544311	-1.010019274536213	-0.0006823842168710792	-0.3804206046598121	0.9269320975220234
0.48393379211085963	0.4867150322698734	-0.3538333140137965	0.9557534424079497	0.45217786482261235	0.6033476758601081	0.10720682079730064	-0.14764634341798213	-0.3964551112888849	-0.0795173547519746	0.12425877474614225	-0.6829772579734126	-0.9290675706038577	-0.18621287748312562	0.1301326145835432	1.0128494634332037	-0.8633814424971125	0.017723880748830984	0.050999482973731705	0.16465023853469887	-0.10576604886185828	0.5959829350519962	0.6029834770288739	-1.630661871649726	1.431917220769528	0.4831218112290673	0.8534134258687981	0.5271679635607952	-0.11309946119195599	-0.22864404602124674	0.11634335762649395	1.308974393589019	-0.14263721982612595	0.8924331148613434	0.9561777663703429	-1.2264127996930123	-0.42222326665372706	-0.9864698358730483	-0.08278470143951351	-0.3565552318214501	0.9079989744567414
0.46320011764263463	0.5053248729917318	-0.5021608540277106	0.9858307184187393	0.4827801705852324	0.6018148056464399	0.21432457194339777	-0.1389823848719996	-0.3375482637994826	-0.08784866335126548	0.15037529363000518	-0.5510031712448755	-1.0035307293833386	-0.026319886207037825	0.10213232547437309	0.9620763219112515	-0.7053314821585204	0.053159451624526635	0.05612161912494459	0.11311545945044661	-0.08012573380506811	0.656205402137667	0.5965175026792925	-1.6490632968113417	1.343446974907034	0.5025799081323425	0.8679089165284646	0.5233170539191447	-0.14620528569947605	-0.19471747366123676	0.05114429550243972	1.180278347276771	-0.11210583585965646	0.9347391957289798	0.9323219824086207	-1.146637915225599	-0.339783085360666	-0.9661005187805612	-0.11500571629830139	-0.3765797693744603	0.8587117677530263
0.445809287722426	0.530395759049247	-0.6446566672238268	1.016302307392924	0.48593433524393886	0.5783873325306825	0.3128995079327545	-0.1596166286490547	-0.2753911950356879	-0.11338959714297854	0.1692250463500729	-0.45903354015673087	-1.076490897453136	0.11849734483717538	0.131447377245522	0.8953787633546064	-0.5448060734086339	0.028140700690287023	0.06267742079139267	0.12153922294626543	-0.06713698207444412	0.7330272135979595	0.6698620477644377	-1.6142689707739186	1.2543690631765034	0.4876828792210125	0.8706922617452907	0.5313120257362363	-0.17277429822023269	-0.16213670401949	-0.0270111020954301	1.0897158074038233	-0.003701323680895491	0.95024402796647	0.9237828224357318	-1.0823673326197216	-0.2605524483947336	-0.9681570977288851	-0.14073631841156703	-0.35789627074651925	0.8291590043506532
0.4585154515587292	0.5522165265106993	-0.8232752614224422	1.0357955951954154	0.47546360231719953	0.5404004640456078	0.3731568097561332	-0.19802587172678693	-0.22435668335567782	-0.12335279389090706	0.2380515826244117	-0.44099352436672723	-1.1530367406523827	0.19860670208944242	0.17956492373431718	0.8593304070181512	-0.42631210759070315	0.07263337618230392	0.0451600563556712	0.13942916456988533	-0.034901772945613786	0.8239516211923821	0.7568320528099068	-1.6262653721318288	1.208915771645265	0.442794198186604	0.863376846145699	0.5457771384011427	-0.22558411396813627	-0.12659397627453814	-0.07951979834530525	1.1021607647894636	0.050419957680804026	0.9029516354204976	0.9305066109080242	-1.031801050295915	-0.19335516037827075	-1.0001853101775262	-0.11668967809877209	-0.3543567298623756	0.8387886332538697
0.41367551014398557	0.5635995929354909	-0.9410671952185196	1.0470494040582998	0.4441755514879643	0.517395365926238	0.35864430335001296	-0.23834990124957162	-0.14683160308518847	-0.14686580688842107	0.21187419078051098	-0.4337231650271935	-1.1837802300449343	0.25110301915236705	0.23880800285363096	0.804636337420759	-0.3203883628485049	0.08622463702906957	0.007874091570815745	0.1728396512768794	0.005512908438458175	0.9268467423672471	0.8000312757925213	-1.6365388432587573	1.171491766654882	0.43907545734652126	0.8405371031573304	0.582696087374355	-0.23227534227582458	-0.1131801653729402	-0.10116831008030777	1.0421172711082176	0.10908656516437258	0.9246581670797852	0.94527726312065	-0.9755785757628683	-0.0981022948349859	-1.0077248946071529	-0.07463777886624381	-0.4047600285794518	0.8212535901425214
0.3655984242739108	0.5742278548100563	-1.0134045680149288	1.0665349754537956	0.37521600326300913	0.5176654014345206	0.3740692646895596	-0.26717266629783776	-0.07596498642352337	-0.1398060920284644	0.18920198508833577	-0.44768777074853405	-1.1977559318796567	0.26933936904965117	0.2336154468429082	0.7589783741723591	-0.235195061642634	0.07815922410564201	-0.04370053362378744	0.15854100899839724	0.0207897329457774	1.0697541503228876	0.8189189697187922	-1.6469620369040356	1.1414524069414866	0.3837566670895268	0.7775431084781907	0.5868486567288125	-0.25377682019526054	-0.1685729845212921	-0.09478907041653557	1.0702481799690475	0.18370838462003414	0.8909295228863195	0.9518278681484047	-0.9514400207156285	-0.02667134450097259	-1.0235789903706165	-0.008088750563957825	-0.4616136181834368	0.8197018248251833
0.32432285454754295	0.6213318754818611	-1.077964910987558	1.0587455137174338	0.3390414853309509	0.5133635315976045	0.37768047462838394	-0.2722390931338971	-0.0391438962214208	-0.12910917370215944	0.1574921684359095	-0.47525896013433433	-1.2471825279013686	0.30649877960191246	0.2433972520314352	0.7545364343681499	-0.21199783580044174	0.1324504896768701	-0.12423974325650829	0.18532905361020155	0.03658630024270724	1.1832011473777264	0.7923788160517303	-1.6732164411316137	1.125496874527223	0.3921558546522278	0.7414608017656705	0.6432307783346316	-0.2787030025018074	-0.20024581101065939	-0.07227005005428346	1.0757461541453073	0.22827157671887913	0.8978046327412181	0.9764595708479167	-0.9215498034133219	0.025833608685130904	-1.0001445012048955	0.09808177278895194	-0.4709431221564512	0.8080221026889166
0.32155408176039935	0.664027279882779	-1.080445857168574	1.064904393639441	0.28406931669143043	0.5115361460211647	0.35881342022218277	-0.3235451881531682	0.014700898757761293	-0.11100081094992079	0.1407205059203937	-0.5114984628065791	-1.2495150044967167	0.27138507696012315	0.19764393628043314	0.7609338087480272	-0.221416520978875	0.1385672573947518	-0.20909491976308892	0.24084665522658213	0.08112217457515547	1.3586523810372537	0.7903417366454023	-1.7427816784513879	1.0770989663300252	0.41654085086244563	0.6664260392474215	0.6501141503729693	-0.3220555978001799	-0.2746187795511637	-0.09198311158608569	1.1458266201520022	0.30335734168012296	0.9026151636771441	0.993676330969042	-0.8578770923149716	-0.03344127542398064	-0.9680373449393223	0.20388280640922254	-0.48711587738436324	0.8057182476193485
0.29698419015584393	0.6753385087398576	-1.077230380936855	1.018573807580042	0.2644522988877529	0.5001826862346028	0.3219435538544949	-0.4265015073781241	0.04133456488359847	-0.1001451575272824	0.16001149086570096	-0.5960643975215465	-1.2619739344106826	0.18443553191048173	0.21064984792108846	0.6975808753940312	-0.2701492129631121	0.09635965640365007	-0.2961454824103543	0.28824604700626627	0.08256275945667102	1.4501418925631973	0.7741875356266995	-1.7416207023421417	1.0192684327099426	0.40857777859259803	0.5683519929245953	0.6521235908095708	-0.3405064033631818	-0.3467811708070498	-0.09117755024653121	1.1763355127468236	0.3614641885785978	0.9363072054171031	1.0041336124970583	-0.7780515076452403	0.06066457867474808	-0.9479988276602335	0.3164413598414207	-0.5058128311339333	0.8212652855804011
0.2959857356875117	0.6404595843028023	-1.0241677683121913	0.9572763141388579	0.26190672652672803	0.45231699961928334	0.31887915016019647	-0.5249295231028663	0.08223141738133886	-0.12836266195774787	0.1446284278494303	-0.6904368104421384	-1.249498362867715	0.17364301992416067	0.18645441169407215	0.6540630305948103	-0.3275313784390076	0.09065011890506697	-0.3398232872441085	0.3214566356969003	0.15604222443325394	1.5145785210354383	0.7303518268353887	-1.7280921845178248	0.9521996709691176	0.4191989664087693	0.4356383786884511	0.6808110591298246	-0.3506376655598823	-0.38951056545000534	-0.030650107153781348	1.216347945124886	0.37283164828144894	0.8983127601242028	1.0065569816924023	-0.79319245917619	0.00040221293646203193	-0.9521263637492572	0.4374064360237283	-0.4694256381956027	0.8343804765235763
0.2956866740480272	0.5809663461838571	-0.9763649495848062	0.8941203537512783	0.21453478569719345	0.39696901221244674	0.2862115818282359	-0.5574283761271701	0.08506349161580073	-0.14549988567457603	0.21084149911002825	-0.8266791368330837	-1.2181313200235002	0.16298290930262563	0.20321719520383633	0.6109248810425201	-0.34854821282278653	0.05781849982547553	-0.3340989629391117	0.3339046505305606	0.24090002141923406	1.6052724529736042	0.6404192499761978	-1.6545568666464017	0.8976793776917729	0.41650468502902377	0.34202272214796353	0.6427308057317674	-0.317912793766024	-0.4045403719186621	-0.016315473168725635	1.2500704227700838	0.3711585098868077	0.8464246934253197	1.0464338995908242	-0.7709379650185503	-0.031033441092861554	-0.8917191354832242	0.5155344991174546	-0.44387117548330457	0.8560958346159993
0.3000631009394901	0.5272277223130986	-0.9240492369848081	0.8376421445821416	0.18698074127884004	0.3352501751769566	0.2095467590914351	-0.6571329872489973	0.08163920178460002	-0.1706439817254553	0.25904571133419835	-0.9412723775797558	-1.1613856605250426	0.1561165952792813	0.20548976458949592	0.6001710195723589	-0.38903183440865086	0.02045639499246651	-0.33443457014128564	0.384541156811495	0.2864805004661418	1.6472902854574758	0.5177933743630734	-1.6181722500187026	0.8650658284248849	0.43785566065589715	0.2592575501553599	0.585859195183376	-0.3062308951893743	-0.39605553986997044	-0.007897970541954066	1.2747499595519398	0.3848788523029905	0.7944875359144179	1.0648698382358024	-0.78760939910406	-0.10792778108994439	-0.848149473873888	0.5746382822948105	-0.40637522150907557	0.9196840034710416
0.3170007496239929	0.42599702738257444	-0.8803291129931452	0.7548519098741947	0.18742696100141537	0.28229828449279115	0.14673339928807247	-0.7334203185722464	0.09199257357222342	-0.11625151670123104	0.31229900086378554	-1.0412688980932294	-1.0951808902736075	0.18253089341172993	0.22922290427398168	0.6487522581890095	-0.4315563617552064	-0.007129424967882414	-0.3259010669946728	0.4301606824843372	0.3303075251307203	1.6574010321745765	0.39653857611704385	-1.5762927510105174	0.8674809131866917	0.38140006258235204	0.20495098579515852	0.5372703250033871	-0.25634661853807245	-0.3451104524129247	0.036830078028491066	1.2868621795971564	0.376801136391924	0.7813292322033518	1.0508555158758301	-0.7784643291230345	-0.1876189491849864	-0.810880362778238	0.634692959090271	-0.39151439375228714	0.9229842367515764
0.3285739603710317	0.32912309390113104	-0.8063728973470585	0.6967460867395476	0.16844048534092745	0.2443192547614969	0.10357053439375956	-0.723743489772064	0.13290456909285844	-0.10516404151919911	0.3187370005201204	-1.0349789780836234	-1.0235969010519663	0.1770339293634172	0.22516410436706452	0.6583096651124503	-0.43554491694774383	-0.0976440513571181	-0.3117871174343937	0.38279811708543193	0.35219453841000475	1.5890343690028224	0.29300798778103926	-1.544270138360145	0.8823638706272032	0.3840514427912775	0.18117747388848382	0.49078722468391217	-0.20647418520491997	-0.28357494413351286	0.10338286875084642	1.2584553084524217	0.3634838963097207	0.7723720943799013	1.041770688641829	-0.7135690104170646	-0.29292809508389284	-0.796905127323046	0.6728018253161799	-0.3806004193773683	0.9265582894714981
0.3301904755609655	0.20627192655002086	-0.8059116574187852	0.6404286436593543	0.18774434263507814	0.22827317282151646	0.07982708727387225	-0.7443367917170416	0.12544555489349124	-0.10422305073230125	0.3425426372419466	-1.0342198297433494	-0.9604197595802763	0.16263752425785916	0.24205254009781493	0.6899866866772009	-0.40298990726233813	-0.1605269338577134	-0.27116981541952795	0.3944082590344543	0.33742131636001155	1.4998416022995151	0.21340432227293826	-1.4761938815917997	0.897523061681567	0.3050196526499356	0.15977589168665945	0.4529388546807064	-0.16956772077664212	-0.21990675498962262	0.1505609570705503	1.2642093915108674	0.28276917000283197	0.784168450619109	1.0090209941369146	-0.6674939372459293	-0.3033998929100602	-0.7977246652780838	0.6990338499609717	-0.386230461264039	0.8971742327605574
0.3167308029800985	0.1299786485770935	-0.8224459065632059	0.5846089316599818	0.20912292934355065	0.18851914333173006	6.651526187615997e-05	-0.7873883070478984	0.10886473042693945	-0.1281064018453943	0.3429165669401848	-1.0258021415939598	-0.9156817196114014	0.24885168929755067	0.28527576417932204	0.710656280804917	-0.39150453372749133	-0.2717409146843711	-0.2466030630809059	0.3632047371850309	0.3538993911201194	1.3750809924714316	0.18998438038252402	-1.4175892560140062	0.9195821789422061	0.28366299591238703	0.17118692280598613	0.4373347427460141	-0.10787159680452259	-0.10496366163107138	0.16377671951383424	1.2766319485869664	0.23178768697139907	0.7865785698719902	0.9583341424395047	-0.6045573831453338	-0.3394112602084135	-0.7768956705949651	0.7287277945151394	-0.3952236993223487	0.9565211972610579
0.30115712854552024	0.08437960369516022	-0.8440453570697072	0.5302515016158778	0.23379113189412185	0.16109547353867285	-0.0894223866538062	-0.8575855508402496	0.05439127608589611	-0.17485331672607113	0.3805055607347093	-0.983494334759263	-0.8436113710572934	0.2900846118808569	0.35965168174237466	0.7135683013266026	-0.4087835100191562	-0.39750913485414285	-0.22369180341773812	0.34212317007616455	0.34915365162749995	1.3167885397200567	0.24926285845715107	-1.3632533711355892	0.9647449563751161	0.18429056003800975	0.16539619621566662	0.4060376721852833	-0.10802457037104399	-0.056821543079285664	0.1026201382723623	1.3422857299742015	0.1972184101832183	0.7710061532875406	0.9180438452987764	-0.5703914913165028	-0.368689429843292	-0.7961470499620381	0.7972263714606411	-0.4147161281245261	1.0408541490573802
0.27856041082687616	0.04655372369927915	-0.8747372674437687	0.4883937833795587	0.26230857754449366	0.1376143909946215	-0.14841128705846854	-0.8862013738097593	-0.043000493375455445	-0.28947090508044504	0.43220808767053176	-0.9207551391035761	-0.7830923391596838	0.3862221035527001	0.4428902416574532	0.708053882581805	-0.4212210465615057	-0.5029797005385644	-0.19608620391713566	0.3281092486626612	0.2845146320839316	1.201300690053079	0.28570950097941405	-1.2505342125611325	0.992484725345934	0.11061118146477492	0.15836437406899398	0.3975118620128387	-0.08445813209027717	0.021467496327524767	0.08273352179206059	1.3454809931709901	0.14901440402614013	0.7540966725589762	0.9117353392881377	-0.5231636719107124	-0.3178165080705432	-0.8479461197216024	0.8800839006193902	-0.4204678975523529	1.1189106710184207
0.25419970413628806	0.03916835415656808	-0.9084435884163617	0.4445359176589315	0.2319162023555806	0.12133700846138114	-0.2172302611420159	-0.8992520573421767	-0.1283255044680828	-0.433638344893287	0.44671363020372523	-0.8642439950738847	-0.6709464760035373	0.5049192861365792	0.536111132161148	0.7172387748605586	-0.42506589315155346	-0.5709394420084036	-0.16418803156999157	0.3533987911887296	0.20093402922764647	1.1246014029602411	0.34411920840702004	-1.220221668515715	1.0081938400669632	0.0585533926614521	0.14216733285316926	0.41817825887301563	-0.05793803707466155	0.061332469129514386	0.06536926449092106	1.40010620990288	0.14859542240215623	0.7120006561297518	0.9286856153942555	-0.53246876083735	-0.29718386782864437	-0.8469719639199479	0.9605153538363277	-0.4556505030227635	1.1825927323107002
0.24029001499314898	0.03874009173366309	-0.9009234539308313	0.3566570001904442	0.2475048606919449	0.09883251992491052	-0.30417344911941047	-0.91094116020482	-0.1848948430955684	-0.5282752957440641	0.4659088004825403	-0.8295519777710074	-0.5330488175947926	0.5388255725702826	0.6549120686441012	0.7078383175579266	-0.4597511326169316	-0.6997004697119242	-0.12013490516752953	0.3822472281719523	0.10610716805114295	1.0404002955630727	0.40445614585009687	-1.2052865505035903	1.0429056685195133	0.04475378448492944	0.1650109133728096	0.38964327044458485	-0.06489222045112034	0.1285316982630173	-0.013519602840329086	1.38473967697176	0.14994587170970447	0.6827503350867501	0.9095518375852245	-0.47796634557244405	-0.24614207876926547	-0.8727179898925872	1.0032034855167757	-0.4751794317930435	1.212751611781252
0.20248071207871204	0.06765437267870346	-0.8237159558443757	0.2941715453456452	0.20038820406989202	0.08076706029760307	-0.36832108581626183	-0.958299010965078	-0.12850794691117767	-0.666303455859862	0.43879316312905203	-0.7761258648102707	-0.3962734759429881	0.5781282065610226	0.726000343774253	0.73948683461483	-0.5465960656682186	-0.8441678062010289	-0.10498762385198537	0.4217294716820347	-0.048844743529906	0.9248112009861442	0.4761010134430631	-1.2185456931132852	1.0574285846544504	-0.015397273588560722	0.18226677811140504	0.39441742832185395	-0.11319077828031203	0.1769133127916493	-0.07593222887502608	1.3731894783672278	0.13744012182245266	0.6679332657400427	0.9216344731941695	-0.4597060790373247	-0.24674725261337138	-0.9233685785652336	1.0301249504376258	-0.4808172457828655	1.271467826697537
0.148885701609639	0.09732889062435669	-0.7574954114465098	0.23442605421325782	0.1828674903150099	0.07735509932280232	-0.41193254080162545	-0.9854317165671006	-0.10162377624190537	-0.8053708169660446	0.3714354140357671	-0.7298074884942165	-0.26828080917460945	0.6510810533454112	0.78749289817824	0.7511152650604285	-0.6011458800721348	-0.9695353183068344	-0.1282119288886097	0.4339467544048444	-0.1281646600137944	0.7898499195669866	0.5779902912661586	-1.1869498885757939	1.028214896588936	-0.014294171743077766	0.1985526662836426	0.44808821350697825	-0.15301344707704906	0.2069092531004338	-0.13236293982949862	1.4031973278266467	0.09628136547701512	0.6861620543615666	0.923900446149464	-0.4956964393732983	-0.1904622972694187	-0.9041812642157547	1.0732550777246666	-0.4643337775686044	1.2796202778654049
0.15362543301129047	0.1251992314359848	-0.7220585007752658	0.2064831089819168	0.1914199099273641	0.09466115577898425	-0.4575764880317113	-1.0190219021992681	-0.07027389969792383	-0.9563021990492725	0.3124112375974384	-0.6776569018404086	-0.1457778935754293	0.7186481129398022	0.8181939069007017	0.6772698096991524	-0.6360667056873499	-1.0830133880809676	-0.09881932159376125	0.41389565691611085	-0.19511475833007536	0.6224303170476131	0.6521327807208822	-1.161707423892501	0.9675382720292902	0.010615595102704312	0.19234909159308822	0.4802251449737748	-0.263482170450858	0.1608682069873241	-0.15756941563326587	1.408174745809814	0.024525368974887274	0.6579200278772679	0.9204159845873295	-0.4973092820525129	-0.20239946145609577	-0.9249867367084377	1.0780939747656255	-0.42231484905066097	1.3014498126701395
0.14641314225588958	0.1530814190701702	-0.6796907060216454	0.13141196603126928	0.21499198034252281	0.07681785790516318	-0.5109191537289103	-1.1553074003792236	-0.06334528851515042	-1.0693158777432112	0.3040917354929827	-0.6863950837324826	-0.03888019104331909	0.8715826342034184	0.851316609582842	0.6347456447121602	-0.7357582529502418	-1.18258950156244	-0.07169376198572988	0.44705301316059504	-0.21595303545163574	0.5226213733447711	0.6992483112891634	-1.0120085181691705	0.8994033879780685	0.03554549475049243	0.15881491132054984	0.529160209797373	-0.35892740208662377	0.0976885278399521	-0.2178290139618395	1.3833056714379393	-0.014168435588690487	0.6298455515907256	0.9008970427628211	-0.544963979834157	-0.216478958668778	-0.9223973250166028	1.0814780428905713	-0.3453353835828731	1.2906339448143522
0.15369853696760902	0.21762364799112516	-0.6386939961391691	0.09727613389608483	0.2313193354027226	0.059176532214115396	-0.5322337302998205	-1.2529241973606413	-0.047681354577210525	-1.1717913732071787	0.3118303937079322	-0.7035294743899807	0.005298094270699036	1.034496928176649	0.8858991060884213	0.6176935842795584	-0.8038394537058273	-1.220927204458299	-0.05004356060145676	0.4000515557324541	-0.21837992713100202	0.40898313053261326	0.7162506318926352	-0.8812911958767948	0.833844616777912	0.0756965907059853	0.15222272983645918	0.557012374395715	-0.4448788181131048	0.08177741453279316	-0.3151798458957319	1.3488292750434339	-0.04769729811655564	0.5330203453970832	0.8883335112052126	-0.647912993908033	-0.2384438622612238	-0.9119871081814115	1.0741351113307993	-0.2622796737080857	1.293707652082431
0.1839838287934257	0.22696699082392174	-0.573772268403781	0.009556612740151238	0.25929305336297204	0.06122072624877708	-0.5346140042523324	-1.330474900908245	-0.04367083385928693	-1.2169269555632034	0.35864865670778145	-0.7533541783151085	-0.001236164107850124	1.11178233340598	0.8672209163926905	0.6147891142852853	-0.8655684968089143	-1.2104546828796807	0.008518837436351257	0.411382276790099	-0.19370268402058705	0.3165454710267233	0.737951782174683	-0.7501933013681741	0.8062573172221548	0.1478102376066931	0.10064096185681129	0.5652999443821778	-0.4737219935352176	0.06895546252555824	-0.34706739859615654	1.3100632959493455	-0.09444413046802842	0.4561406316780442	0.8928243761261825	-0.7279571891997592	-0.2466646248017609	-0.8951503082771504	1.097023146474438	-0.16027332792870466	1.2583589951487084
0.21238265878541415	0.2074604557287448	-0.5110967135399463	-0.09431841643016385	0.29563604104944397	0.08112236615188782	-0.5319520628902766	-1.3250579508465996	-0.025322548573348546	-1.2033425430564708	0.3761567101573792	-0.8438393221458176	-0.0012832197484756503	1.2108087264101794	0.7945586878624913	0.5874280704711322	-0.8942145063759226	-1.2006303258062208	0.04580780738281848	0.3884557370929859	-0.19467592196729636	0.18196909845752565	0.6960519916334735	-0.6173689149475184	0.7742768213512605	0.16481286476710957	0.09966087798977885	0.5639164787136224	-0.4907114508741559	0.11728610698779088	-0.3419536321230131	1.2549719213450752	-0.17757632964998443	0.4054582697289132	0.9141066982567583	-0.794141578515354	-0.2807599606178509	-0.8583920253974553	1.0774285942276747	-0.06531746588278046	1.1635886691050208
0.2211434242519243	0.1835488197276807	-0.44840598803581716	-0.14206341532593078	0.35921179870612485	0.08911483598213385	-0.5372367288098449	-1.3030314849651725	0.06406312651551845	-1.0842533641987984	0.39246111956659196	-0.8982868937566508	-0.037523130204501556	1.3003008171703254	0.7076517048788077	0.6521950757202915	-0.9575252468063873	-1.2061237655043004	0.061882046979215156	0.36121404732042217	-0.1871253781643947	0.12876893522840216	0.6980639121305847	-0.5323587115685533	0.799137365773585	0.1959305481669006	0.13110669574221284	0.5452558839025936	-0.5770636110027973	0.11529045516026151	-0.31345416877232346	1.1921739667092248	-0.22469410607648216	0.34135961618427746	0.9027476190633006	-0.8494980191778921	-0.3590844312348847	-0.8280198841484241	1.0117049908361238	0.02202114493792317	1.081204031066687
0.25904513563062537	0.1391078049387707	-0.40968085201051807	-0.12553373006108356	0.4142175018318384	0.10745178415501018	-0.5296862152345034	-1.2571617968689357	0.12320559033169776	-0.9117209333533939	0.3821370362465873	-0.9365483192070629	-0.10545236167232319	1.319147714993194	0.5697907513943726	0.7031005288333363	-0.961647407780932	-1.1769299083306983	0.08683579940690164	0.3154006915483062	-0.17884605017874974	0.09869942489322184	0.6622621478819598	-0.4154773329410353	0.8437845552097428	0.19856939479144936	0.1517562893688631	0.5021945890496342	-0.5887226423318425	0.14200081799058775	-0.2845471474635061	1.1597021966483696	-0.2960788666925346	0.2892087692563535	0.8927103637711623	-0.8261792774696533	-0.4486487066882508	-0.8574875109947484	0.9312107812787966	0.09874809082040743	0.9897296621590594
0.2865208303820037	0.1241336677696169	-0.4026742896043648	-0.10651371826493458	0.4433244978198996	0.132785106860659	-0.5604590178336136	-1.167869504388698	0.12179756519351023	-0.7539383046967963	0.3706830780840108	-1.0062140586002604	-0.20609766734753904	1.3821155821355489	0.4356724205581105	0.7933139263039412	-0.9835430948035123	-1.1676051780632988	0.08576757541365873	0.22099332645636244	-0.20510540720377263	0.09928200270578326	0.6745027666214212	-0.34109756027900306	0.8904732288542465	0.13134735988653176	0.173535430598139	0.5051049903729325	-0.6133993207805094	0.13190772674422394	-0.2539577051633125	1.1836856731659295	-0.3211311859504594	0.28029545680988976	0.8838238662673301	-0.8119797284236517	-0.45879680257483446	-0.8443162883419623	0.8317023428706267	0.12351300935607974	0.9209764955498562
0.3481392374075347	0.16196396853889547	-0.43199437187706524	-0.08484003455959963	0.5185120989614728	0.17611391397694048	-0.5597029922753273	-1.0950955976840013	0.025676119577941914	-0.5640283777297534	0.351453695165279	-1.0368778429012866	-0.31186100228791414	1.4278572320613414	0.3376184015741315	0.830149402319492	-0.9991737161743972	-1.1258188226213348	0.05891837509078961	0.0775549223883351	-0.21207728395920097	0.11705942508949203	0.7168530302446118	-0.2679861418142669	0.9557037893236527	0.07900203074444714	0.1775803993530388	0.547409061417446	-0.6188213355376259	0.12563907152524556	-0.24758331405582604	1.1829793458567444	-0.34994667552623915	0.2745250929784488	0.8255323971513485	-0.8176497021688774	-0.4556069990713527	-0.871190581019113	0.7710213590544553	0.15687619911656708	0.8809765629708923
0.3802901042225173	0.17907853366789517	-0.45822191256774464	-0.052954927669621864	0.5323029805282298	0.25352382917693006	-0.5560263049008531	-1.0260120006971587	-0.05587076820871158	-0.3432931228359337	0.38553045789546464	-1.1144247222204928	-0.4450954731960426	1.3585470404370557	0.2901080117986753	0.8981297144039482	-1.0402535278262448	-1.1136602140203	0.05965944794430182	-0.004672684492019863	-0.21887663983454644	0.14665997237223766	0.7293547396775187	-0.22611706402101497	1.048854812570815	-0.03944107371241794	0.17447540415591611	0.5709043787151702	-0.6166422658459156	0.12578586721061627	-0.19526254317428587	1.1669874307714505	-0.3360172397061092	0.2611360194426739	0.8220465081747038	-0.78091418519664	-0.46996256831131583	-0.9105524193215306	0.6991220669067266	0.13768246811317827	0.8359497849977361
0.38345699292762037	0.227373527696023	-0.46459528654914184	-0.02722947690827182	0.5315076738395905	0.29174012460192167	-0.5445641663344745	-0.9532657182398256	-0.12736569115200075	-0.17225400097413027	0.39738547493412874	-1.1543015137119457	-0.5812491595130197	1.2860821680694965	0.23949654075388932	0.9905902805865366	-1.0559809112170482	-0.9852384476491055	0.0002194456259612121	-0.04014244656172664	-0.28988133416099365	0.1900621022881656	0.7461033849561904	-0.20108477149839135	1.1204403809617636	-0.2176281583072274	0.14384428359072793	0.5942396200227633	-0.5952409046191302	0.1507579791204475	-0.19919729264117533	1.190949862683187	-0.2766767246925702	0.29901963500820516	0.8642114763728526	-0.8161169428400982	-0.4126286097351718	-0.9167282680072011	0.6384176075706314	0.08365614184279982	0.7558302608909895
0.3961492322008153	0.2686321467367291	-0.41766615242864014	0.0238711271323568	0.5397113816969149	0.38681647244774997	-0.4980490657054098	-0.8663507445100379	-0.16618674550951115	-0.02899209349681116	0.3807208835255057	-1.2230611915968908	-0.6471794532415578	1.1349291318913282	0.1576174808729955	1.0746820246145041	-1.0375656458505857	-0.8592422650766673	-0.06355993146353305	-0.06497506271396218	-0.38963357191043374	0.21390628350238988	0.7600297747308207	-0.30655612019206535	1.1584016110465893	-0.34948454077266533	0.11823087028831844	0.614465671099587	-0.5677811724650768	0.1869400967820823	-0.19017862745128883	1.2318448298192988	-0.24735340440858708	0.2662774150787667	0.9182764187030571	-0.8653160860482864	-0.40965198246207446	-0.9747628790801051	0.5712638129374435	0.0366898595238777	0.7183654314270936
0.381593316742515	0.2977932683656216	-0.38195752553424805	0.024799365234711608	0.5226540066680493	0.4513323603736751	-0.4517372187787575	-0.793580584312669	-0.1917013238243863	0.09997012285803118	0.3371584109884377	-1.3053742153052261	-0.67015745090605	0.9761838632803921	0.07388299625397592	1.1197025814602248	-1.047266127999103	-0.8149019205192058	-0.1206433923822525	-0.07792659831065882	-0.4792346391590943	0.304770920754312	0.7689442203576796	-0.42182893812464534	1.1960004437863143	-0.44938108106988545	0.08547246020464676	0.6332392933368508	-0.5404018034331137	0.22368104430887237	-0.11800599781221983	1.260790011770665	-0.18739577147462788	0.3121247314061203	0.9515070567371187	-0.8844369598062161	-0.3854763885069385	-1.053961181779677	0.6134582488429905	-0.0491732909855908	0.696121439542454
0.37597855313644546	0.3608146662228842	-0.3545681367660475	0.08774611510836443	0.5227798430686872	0.4793417189065172	-0.4380371102216472	-0.7065012138413383	-0.18304726837042143	0.1620772277619776	0.25604655422024136	-1.3939870986929477	-0.6613846065021431	0.8789701298093101	0.02214827207659864	1.159555785381229	-1.112207410482656	-0.7578345958344053	-0.22339245695790694	-0.1128369077334727	-0.5964097958800585	0.37437470707705667	0.6955305391076035	-0.5092105615145096	1.1959278393029522	-0.49622388847210475	0.06671720173333548	0.6249329081983028	-0.5501339098811259	0.2056339945877616	-0.10279555099617	1.2282611773608665	-0.14028855474759655	0.3463545258203518	0.9725388200405787	-0.9084143474465123	-0.3443949504995085	-1.0972814904273591	0.5753953034227128	-0.08405758224620644	0.6662752668422433
0.4048590464250429	0.3793878995404146	-0.28902380070662725	0.17217662051566288	0.5249385259519397	0.49913418982405117	-0.441592445418651	-0.6718810384146197	-0.14314472924718152	0.23399507520262572	0.20536081730536404	-1.4799201501354091	-0.6943133139373912	0.735472199925473	-0.056137828609770846	1.2267922793011776	-1.1515355142472727	-0.6990600696773996	-0.28024207006995955	-0.12189096142673657	-0.6915572955979166	0.4141108650973558	0.6892178632444337	-0.5748098471943726	1.2191275201065312	-0.49321075475571374	-0.027696931560457133	0.6414716346197944	-0.5649304813743438	0.1640254086793344	-0.1026946075592777	1.2518733385422616	-0.05305873799210897	0.36049698050377516	0.9810265597847432	-0.9223269154824406	-0.26040228247740504	-1.1154330362980263	0.5252155472318379	-0.14372248968439377	0.6251460666393897
0.43121286444417467	0.3891122535296847	-0.2338557016952235	0.16297809720269568	0.5541295223103113	0.5374369639102622	-0.4420791825841034	-0.6851216948452701	-0.19572979278768834	0.23350385288832456	0.18941641160433942	-1.5987891943907617	-0.6993605390303527	0.6688021000609898	-0.12675551674157398	1.2410901404374093	-1.155492190527689	-0.6641859958559834	-0.32066728677791356	-0.13824676140559247	-0.7517374881227594	0.41792825197087186	0.6397475834192496	-0.582312462375987	1.2130422065870952	-0.5685305686784472	-0.14505204299857344	0.6732698351823347	-0.6037054041487127	0.13469071782215586	-0.13174768257167593	1.2915727678612101	0.028485532189463862	0.3829441935975154	1.0159353138980982	-0.9902731116430212	-0.23686154847779575	-1.0721449185790661	0.4724517814501265	-0.20689157110149684	0.5463113594803475
0.43720802179697504	0.3770155297532155	-0.17088223392909146	0.1180995197756414	0.5746334639569353	0.5366978267854956	-0.44893223210705535	-0.7419168477038884	-0.26416674664559603	0.1910759601018089	0.18833855924916704	-1.7198786154165375	-0.7266141110807045	0.7119677529402235	-0.17727496372678392	1.3105483035700547	-1.2209015229581959	-0.6669991280151164	-0.3413853198557639	-0.1272602244732641	-0.7712562689900105	0.3785010294047035	0.5785268016381878	-0.616894340734289	1.2190847267355434	-0.62827899999589	-0.23969767131263242	0.6892464752575631	-0.6979363017372585	0.07800819795174785	-0.13367394855777726	1.2671061162697956	0.0868793701458516	0.41805407752188134	1.05298656961157	-1.130460151609206	-0.24743936183837079	-1.0227012996295781	0.4091002295231748	-0.20541434037952136	0.5430610511002669
0.4430060199948557	0.37931939030498085	-0.10056557293218855	0.08077198993839223	0.570215869942885	0.5668103153100817	-0.4297052508243392	-0.8373469182556349	-0.2601724087718649	0.12365299953830973	0.21121467227524318	-1.8157799434941748	-0.7419877097515639	0.7210026658042332	-0.23739734931625542	1.3231170939289358	-1.24520573103976	-0.6240665771215117	-0.3505165681403004	-0.09102841812035359	-0.7782247972287416	0.3178453896427046	0.5177803182439202	-0.6286457116271473	1.1833868813164925	-0.6829607151872212	-0.34962879744599495	0.6690618649983613	-0.7314724943997883	0.059177744643587604	-0.15272850020470577	1.2049167534826646	0.16246467701894296	0.3900550315105768	1.0839428462510623	-1.2597869718305161	-0.28893206260067394	-0.9907021223847566	0.3844562104126417	-0.23289866882648144	0.4706080107884893
0.4192551458749419	0.3392482250048544	-0.05417685898963768	0.02512607105802193	0.5543809324638628	0.5845385173357112	-0.45073141869561706	-0.9045070583804007	-0.22052614705393295	0.043543222048784615	0.20111394448839243	-1.9230852244128716	-0.7726810094035986	0.7485707176091367	-0.30831079945935275	1.3586064984032435	-1.1949447308682077	-0.5584594395643847	-0.36451343198085145	-0.012961959557851111	-0.7552286781309789	0.26490692022885026	0.40470841098727045	-0.6545550285348994	1.1322680359610193	-0.693822984156143	-0.4145731714519688	0.5896969419345598	-0.8040103283858333	0.10005625878452969	-0.14519804971289765	1.181972687631143	0.22764983240109618	0.3763672474493057	1.1247366400702075	-1.3927415866317636	-0.31923083546085246	-0.9459265683077515	0.36196055630338303	-0.3081150766595896	0.3444766604530649
0.42080615232479773	0.2952120935487652	0.014913424059210542	-0.021559926315303686	0.5621479884799871	0.5370596407173097	-0.48925921751827184	-0.9579667207418204	-0.18271312500352876	-0.04317393237510272	0.15977080253455034	-1.9985001657796055	-0.784107231332172	0.8543758285285807	-0.4124445205864952	1.3571359191717234	-1.1617444143445357	-0.4460040027451753	-0.3778612086531696	0.06575643648175503	-0.7440831162121776	0.13309929447055713	0.35246428681830216	-0.6366473578985559	1.1243445307866518	-0.662972942565712	-0.4351020179678847	0.510849049753463	-0.8945895257065626	0.11764895218269493	-0.16886093212751377	1.1582468515439015	0.23757453058493647	0.37014162316868476	1.113299195820111	-1.4845884720208682	-0.3703704917896351	-0.9427088695309085	0.3332983347799129	-0.29471737535254355	0.2326625216179737
0.39710686238185294	0.21986723724865342	0.07845742157093305	-0.051442520573739825	0.5477653522107142	0.5415762159321652	-0.5683042644526953	-0.9620057054083118	-0.14831693102198487	-0.1523874471836523	0.0948811821969064	-2.0411525009633786	-0.7785016067514897	0.9416404753970458	-0.4961039765803652	1.4052139784797144	-1.1643763412863124	-0.4409911622966593	-0.3643419713292486	0.05963205227889924	-0.6980044549687847	0.05460781569012905	0.3926129623493596	-0.591075694992165	1.1339658268931565	-0.5886389770495783	-0.44476854304368213	0.4305347627855327	-0.9726497243530032	0.13274999066576004	-0.1994321310044772	1.1564033781082115	0.24967691130709285	0.2998499025665683	1.0883408531000611	-1.5051859581091174	-0.43667247487422733	-0.9451525285551197	0.35286288333969174	-0.30270800620296207	0.20674718558953958
0.35201501296178667	0.16109914624147653	0.1435162927689749	-0.10570685148255418	0.5249954595362609	0.5404131092937792	-0.6622563740734102	-1.0015828097502564	-0.18317183507801288	-0.24406330330034218	0.060451219737062266	-2.0332463421612395	-0.8105174524155079	1.0468351604760733	-0.5467643302252654	1.4630920649470072	-1.136302185982706	-0.46998977218892507	-0.3425184414698482	0.04946331698102118	-0.6493624042194976	-0.0025147848989249045	0.43540079610182564	-0.5584694151570438	1.1849437907014428	-0.5810215300825338	-0.43122249005060703	0.3528242673218361	-1.051147602622816	0.1558456281274506	-0.20256721918223133	1.2058983056636918	0.23020647189606427	0.3748637967870095	1.008699449986179	-1.4568874503666607	-0.37453169180672485	-0.9379076051856444	0.3337642129745825	-0.33200021908455524	0.13595855959083847
0.34048357590407263	0.1260565681738322	0.22777800743426804	-0.16289920270432803	0.4839197474682817	0.5671528956167671	-0.7946759795897221	-1.019988151415816	-0.2207527539499976	-0.33853889250283176	0.007375946764717101	-1.9926745495642433	-0.8408080423026038	1.1708990849637293	-0.624073659770271	1.5325341642058967	-1.1225953234082056	-0.45182582124084963	-0.3080873339831111	0.03550809088436977	-0.5875740142803736	-0.1417869073041802	0.5225161138520875	-0.4733755782303836	1.210038737015417	-0.55469339635389	-0.4119824594950613	0.29325620806441405	-1.1675660964067462	0.13801433254875006	-0.2476096060824909	1.2267353583526939	0.24698731043497385	0.43752001604658874	1.0035261619778726	-1.420058310289335	-0.32642653745490885	-0.9026074002835294	0.3032156326004877	-0.3359001978913819	0.10117954357840313
0.3150136511749728	0.08309047641717666	0.31501950691390435	-0.2563016521460445	0.46195207943591343	0.598885241579291	-0.8965044376114518	-1.0369190176574583	-0.32284749332060697	-0.43164901728312	-0.044483765567452344	-1.9367049963221141	-0.8348640099754625	1.1865721346719347	-0.6684755794076495	1.5735659091740226	-1.0965245438038909	-0.47987059813972816	-0.2518611004998653	0.03788559155548912	-0.5493778998614685	-0.20167763310362735	0.7013337147093213	-0.4394923961634384	1.228510567726241	-0.6144350337657835	-0.3939859512209263	0.2591985866992186	-1.235860341549047	0.15229394203499186	-0.2834579619377996	1.2766004100402355	0.25567703473446185	0.5081027302705855	1.000929276274605	-1.405264583617284	-0.33701245767849336	-0.9188632489763165	0.2899001694465212	-0.366928180476773	0.09733912726074315
0.23382730878725405	0.05084022035579788	0.3558237201703911	-0.35648138989052547	0.38870197427285563	0.634357820229814	-0.9544882394769278	-1.1107076783602394	-0.43918448905514007	-0.539003618495902	-0.13203395929970052	-1.8192879196338463	-0.8308916487185481	1.2459893988709212	-0.6753354134432515	1.5981829595724815	-1.0891746491599403	-0.4354078327389389	-0.22079651375062656	0.05129144135461763	-0.5237764420524025	-0.2567173885126663	0.7935057434625084	-0.4493533916458727	1.2342338204776513	-0.666117715523147	-0.3436477563294412	0.24011981474617436	-1.315024206344851	0.12057151281000356	-0.32282812214692147	1.2575468167897248	0.21592328614381362	0.5536720906109903	1.0001682740184532	-1.415515171879236	-0.3578211885338374	-0.9761227367043027	0.33113215300860616	-0.3616175383918183	0.1449666489940741
0.16993793210570027	0.042847249515518084	0.40940406084292286	-0.4130050756358018	0.27695423205869213	0.658177399281019	-1.0156749775777965	-1.1384952734431568	-0.5015947751955225	-0.6378893026265998	-0.23531710052488322	-1.7173680487747127	-0.8194530669594167	1.195308732427732	-0.6582472295426453	1.5819651868116944	-1.078510355464271	-0.36569049746178717	-0.18555173332915778	0.05337041563128233	-0.4618504437355284	-0.27690372698461607	0.8874064404190521	-0.5295749016573319	1.214091750072416	-0.6717947191067254	-0.2700610402944917	0.23698566149753733	-1.3547328540530679	0.1118286459100066	-0.3364668773138979	1.2689596298543555	0.18290265173219558	0.6197748719482602	0.9835378481978504	-1.3937897087106768	-0.2791486768894299	-1.0180708753312322	0.40469571943220295	-0.36439531284385523	0.2275680181156396
0.08380611656705794	0.030910047646808225	0.4773332390444649	-0.4725984759297141	0.17777083468089294	0.720725652942133	-1.0985610522893932	-1.1296325357085835	-0.49964434231268556	-0.7598149862974243	-0.35675601275350177	-1.622593539846847	-0.7897693844807572	1.0619862350481388	-0.6296539655811193	1.5059020351326815	-1.0384695824200456	-0.3215861007427994	-0.15857196058357909	0.09523932859228075	-0.4522355634784579	-0.30378794909957907	0.9975595761840399	-0.6003757125173007	1.1833084107755332	-0.6259415670409387	-0.22126472222839882	0.2512743509508999	-1.3567145140989827	0.10912136056337678	-0.38413169058510044	1.2814990383805767	0.16826571037056806	0.7126109427827922	0.9594002688214684	-1.3609423713818103	-0.21869286693547343	-1.0464040254119922	0.462351583801096	-0.4340887414291467	0.23504403439506955
-0.00788687832707428	0.018290252861027038	0.5156993074365025	-0.4998867045741264	0.06190182136704113	0.74926547332654	-1.2170814799324576	-1.1197912102599963	-0.5710164521802279	-0.8333944133435786	-0.47813099071361254	-1.511256147030775	-0.7641486034320768	0.8906494074140048	-0.6160353374401918	1.4423037451100718	-1.0165034909808002	-0.2846513425528508	-0.16778009939545205	0.10557355571127032	-0.3668882567133399	-0.30338252743274563	1.0606761782958636	-0.6236257728194061	1.1919776745836426	-0.5462401232997774	-0.18921701212639658	0.31843364150624226	-1.418603950773419	0.08220678599332151	-0.39629105192145775	1.3018986922676892	0.12741680172285585	0.8100827468558881	0.9517777325927389	-1.3229540912967988	-0.19580610828064543	-0.9949259144200978	0.5334074030935497	-0.3876442581691777	0.3190367995278195
-0.09637051459862365	-0.034528807635566906	0.5635882534301143	-0.5257640635370995	-0.0002696151909057032	0.7473259744521272	-1.2923634650028255	-1.1335883479123985	-0.6618907135480093	-0.8845961887335878	-0.5489470594606194	-1.4074341142927824	-0.6970007339667957	0.7200687814152376	-0.6108382579495134	1.3600456644002492	-1.035408032109832	-0.2762689059865115	-0.18970899484429365	0.10752721557372127	-0.3306070782922665	-0.29206200798715237	1.1696266933767572	-0.6647651017390807	1.1808114897020159	-0.4623336327163294	-0.21774138207286767	0.36615759220269145	-1.4873458090512817	-0.0019426568092529462	-0.3856425708234073	1.3010113019348197	0.06583840820678595	0.8891786741923502	0.9323049914178941	-1.2452529586070846	-0.16216619441128416	-0.9382879017203514	0.5540769670538561	-0.3524259494154981	0.38417190933207357
-0.14857291052319724	-0.07806981247111018	0.602625764743329	-0.5783022935579806	-0.05931113510323964	0.7514700673824622	-1.3631506430373233	-1.1587289106846683	-0.7753985950374005	-0.966623406248285	-0.5855173839483444	-1.3268888487333934	-0.6436950360239568	0.5433574594691543	-0.5976025452366625	1.274998651967961	-1.0605337342833103	-0.3026973226506502	-0.20085228204790617	0.08928961138986116	-0.342721933412387	-0.23627480558993028	1.2499700471887996	-0.6920789741658878	1.13592691726297	-0.37379867684084045	-0.2536807812827989	0.4291947618989074	-1.4980054256850335	-0.0884017047922631	-0.37899420707759496	1.3320397864146505	0.017094608380217192	0.9228056162317054	0.9049986469886667	-1.2358140840094751	-0.15730919422536954	-0.8697943755273689	0.6212586408300522	-0.3176657049341086	0.44565008231007297
-0.1654466328043392	-0.07200357620582017	0.65203658390312	-0.669820378147692	-0.08530101852223405	0.7140012066898972	-1.39117911515151	-1.254628358660467	-0.9164519723645125	-1.0231193967937064	-0.546358849157554	-1.3011310430051428	-0.6063320186646797	0.3926402673410435	-0.6037162382486781	1.156762206790552	-1.0567617467119668	-0.2935941713476085	-0.22155312976232922	0.0827986621632911	-0.3130788279940543	-0.23788475091427128	1.2152547136706926	-0.7437606151749552	1.0914008955738805	-0.3011022036246017	-0.26415329602523696	0.49986803435984717	-1.5375510150427805	-0.13049051384400157	-0.38239286978501424	1.3136958671896148	-0.0673662394394211	0.995063605104096	0.8639289815250825	-1.2502558173574467	-0.17618636344579874	-0.8301495358712673	0.6487742694640557	-0.3071436817930562	0.47363002860692305
-0.1573770320157492	-0.09148130401126986	0.6889812463664358	-0.7120377996639586	-0.10408190198659961	0.6559103055028814	-1.4192168416752953	-1.3330787235010462	-1.053473114539129	-1.0544022015520753	-0.5323704499514199	-1.2845962811094873	-0.5840952488672154	0.2195300915979148	-0.619435460632398	1.0184632552266926	-1.0101627283700088	-0.25518833752364994	-0.23187969725966706	0.0786188388561341	-0.2416519134155653	-0.22699424088907066	1.1834543858623068	-0.7235137115713045	1.0272437274796946	-0.24604705790064219	-0.3235450919836875	0.5399786147939347	-1.5676550405780776	-0.21318342381193287	-0.421597711749689	1.2692962868235174	-0.11972361384140622	0.9896680394847646	0.8907007592200422	-1.2888306858211087	-0.2569438619484518	-0.7422475157665795	0.693843687025557	-0.27696703071913975	0.5200290907838374
-0.16647230346420147	-0.11277015891661539	0.7369069166766118	-0.7727421799283822	-0.11253353053485682	0.5768674096439904	-1.4500793523416373	-1.4137125528122496	-1.145267561851068	-1.0638389459301494	-0.4873432909314066	-1.3196527691330542	-0.5718039712263212	0.04459925974315887	-0.595340805258915	0.8913498221974301	-0.9986269643902845	-0.2397728864218352	-0.23276880899751085	0.07530824612593681	-0.21834004003371804	-0.1534899804244621	1.1338546539819316	-0.7713584327301743	0.9594204176352203	-0.20246627689474198	-0.40427145387601326	0.5373741882041261	-1.5067738301789109	-0.22385126751997025	-0.4410391957131373	1.2366762402138176	-0.18122148681041722	0.9525835252631971	0.8463626523483285	-1.2682524750780249	-0.3599244539324973	-0.6727485046476114	0.6475102851547548	-0.2333830000927946	0.5551226409787825
-0.17721415450020736	-0.13432461728829148	0.7785365526672973	-0.8301289617768381	-0.14066638487504135	0.52583960799144	-1.49471695218479	-1.4585216796141414	-1.2259200915128967	-0.9764477383363994	-0.42490883709568905	-1.3101271714495737	-0.6016417410640147	-0.07326969706044253	-0.6028053244157159	0.7905935067496708	-0.9806562540394225	-0.19752330204801244	-0.2562400384548068	0.11405330461427936	-0.19474160950618782	-0.11761561918087789	1.008858580427227	-0.8075809796785393	0.9548694147542575	-0.15670544287742713	-0.4162482268274287	0.5626529385690155	-1.4645865316658082	-0.23522751879353807	-0.45313663572825275	1.230751417900582	-0.2671300353633333	0.9007709072716465	0.8307932142174522	-1.2219077619913172	-0.37280078009642564	-0.6129774907996239	0.6301365786555545	-0.1882167533875549	0.5365157840821346
-0.1440836946705574	-0.1660321469017131	0.8238491129762515	-0.8824448314304505	-0.1385825565931374	0.45454985142663873	-1.5779548934806709	-1.4331698138285849	-1.3504867991033063	-0.9166068909768701	-0.34835015264534774	-1.3131047086263152	-0.5960669719174763	-0.1918345393221193	-0.6337898667271408	0.7674017070809195	-0.9849244421952081	-0.21886096348874381	-0.231226136561625	0.09728496772214996	-0.21085399733483418	-0.07159874052739146	0.9535399303354428	-0.8470675566753931	0.9598584486573604	-0.12263056566674697	-0.454387904319647	0.5505634911085295	-1.3871928111785758	-0.2085516647876362	-0.44786981844222834	1.2293216893567327	-0.27451444455460444	0.8544674580426344	0.7605135091721684	-1.138864000616779	-0.4233083953289257	-0.555180515950735	0.57536769440209	-0.18589603997505488	0.46105999126197156
-0.12526085002159987	-0.23085245947236036	0.8929752066056917	-0.917336688814349	-0.1248750656787599	0.44567202303525244	-1.670108413571508	-1.4597914958311	-1.3883973772231755	-0.8507540945910961	-0.33387627848814433	-1.2861538031210238	-0.6021503922337382	-0.3207375902426457	-0.6654039655272168	0.7608386771701035	-0.9906742083564207	-0.252650834865167	-0.20838136031996496	0.06773828394255028	-0.2949494647459725	-0.06073081532076892	0.8750245916528341	-0.859759217962015	0.9972630764247008	-0.09734845912015419	-0.5284426910703359	0.5234897099455057	-1.2472501721765643	-0.16986555604606712	-0.44967079422891965	1.238048677512705	-0.2845317388127965	0.8763828499101521	0.7129877906180195	-1.0665326164180837	-0.43183500409751796	-0.5466396542283269	0.49974944518985553	-0.1376240797349233	0.4160335787712479
-0.09244175608174476	-0.26519892725812066	0.9253017862610928	-0.9347734856637	-0.10017210920613417	0.42975506257705753	-1.721595769163874	-1.5194893426604124	-1.4718319025725273	-0.7187276056895505	-0.30945712721503343	-1.279224738101423	-0.6348705186998658	-0.41796359327312027	-0.7194903811279628	0.7690530428982024	-1.0434815706394844	-0.3144507977463526	-0.22648385283816527	0.01896404643154629	-0.27029522763157565	-0.012919721324693744	0.8234299460324961	-0.8525199033501153	1.0354616895124136	-0.11154398799940224	-0.5366895457743543	0.5209880663174214	-1.1200621376138422	-0.1388349606801967	-0.43993980017938605	1.2514690098352366	-0.29283018650625486	0.8820439605727177	0.685275489501942	-0.9519847540590625	-0.4151541402486954	-0.5204146931389962	0.44219352610380647	-0.0851180346743641	0.4021451731911701
-0.07324063801725718	-0.27767037959194607	0.9990923052883971	-0.9621813414461506	-0.026847712258279876	0.42507949449283966	-1.7603617944013412	-1.5769213018578896	-1.5245757345262418	-0.63408240106446	-0.30297118167599957	-1.3242126532526868	-0.6394153166806344	-0.4779543525491784	-0.7001720646124132	0.7794419554534917	-1.0794215198165606	-0.3707292153871372	-0.21723197736652428	0.03344864738857688	-0.3828140008711539	0.03917123032532547	0.8169618907318851	-0.8372853982841401	1.0813722450415177	-0.15945478564040527	-0.4945397237722882	0.5375229703547036	-1.015354853200809	-0.10633338967837924	-0.4060273034416639	1.2623169085349322	-0.2587201828405053	0.8774027591460822	0.6296522387503779	-0.9081097029668286	-0.3890367046313371	-0.5864266916089405	0.43907216770409774	-0.07389221425022216	0.39478671360560025
-0.0468237512212647	-0.25191703664115656	1.0364361260972228	-0.9865711232498582	0.021793239190734358	0.45837251721414984	-1.7955086489175343	-1.6192967974065233	-1.5558122723141676	-0.5586672425984771	-0.32151105943337854	-1.3537906862103042	-0.634215668391539	-0.5035094921823118	-0.6466214197188811	0.7934428173540916	-1.1396293217603688	-0.47210987777501784	-0.18459661575933556	0.06343923159152565	-0.42919697964825454	0.09279366750181152	0.8201388269097063	-0.818169658200179	1.1442251288869023	-0.24805177983014923	-0.42886215968940056	0.5359151948351644	-0.8583426458573664	-0.08039666378668003	-0.4536854572500159	1.289148213719184	-0.19782824359409307	0.8871679599979041	0.62254138304326	-0.8238054213284135	-0.3560423447647619	-0.6413344545634831	0.419329085836495	-0.03302670832979438	0.41397549163331054
-0.03988599588623713	-0.22836264588880928	1.0813539000031147	-0.9805536955696986	0.042873533126914956	0.4936046640792043	-1.811080934487294	-1.6335435159382583	-1.5220615384290928	-0.4723501805558879	-0.3695027196087176	-1.3614641112809935	-0.5954430564993468	-0.5257117421392332	-0.6018368955455187	0.7969439969150401	-1.138337805383842	-0.49809697788687474	-0.15125234577453384	0.09888621657380917	-0.4695144155303124	0.1382371473102872	0.7992991586644728	-0.8477807225664525	1.20362386645693	-0.39255153267136833	-0.40361628459334575	0.5451556899532798	-0.7414595586829007	-0.04809971886725278	-0.4565043669832205	1.298138968498005	-0.08607999690208203	0.9274142727232647	0.6315290509295644	-0.7164905012777363	-0.2979438234720919	-0.7222174454378828	0.36792875337556813	-0.022639590487177518	0.44795451045609597
-0.05493211925941745	-0.2053276535032587	1.1527415994609505	-0.950441444601758	0.06046670951280173	0.5559355663050048	-1.8277751928335824	-1.6450702701500315	-1.41952568414914	-0.35262566162019293	-0.4827401488845463	-1.3715022080356047	-0.5228777408736336	-0.560833996847047	-0.5873456969297853	0.8035574988077514	-1.165993627251814	-0.5352030454645036	-0.1399060760856725	0.16347296313649334	-0.5470211343123706	0.2682062376095339	0.7935306462140489	-0.8921247069923167	1.2412942939487912	-0.49609951168181965	-0.3645053009112581	0.5552156235246863	-0.5865720262277457	-0.03263576415911161	-0.4396611834419669	1.3143137617751408	-0.018425535281352635	0.9424761202865952	0.6389344774112123	-0.6186159400934078	-0.2605559983955949	-0.7752028142888154	0.30913435455899496	0.014572849911048624	0.4756077885536342
-0.0797808185934816	-0.18394543951509162	1.208893516681447	-0.9394960180634182	0.046339076042734975	0.6120060306169878	-1.8021864517658304	-1.610205772492111	-1.3344426448275544	-0.2825840858577895	-0.5759310986174714	-1.3725955717114802	-0.44633275844830067	-0.5497845566244943	-0.5373475123541089	0.828195827504602	-1.1702408678214353	-0.5644222522536956	-0.11947143945681486	0.19429559665264867	-0.6433922940503424	0.3359514384034067	0.795879596272396	-0.948910566735974	1.2390054255901812	-0.560600894896872	-0.3042893545747943	0.5473107667894787	-0.46392252262132655	0.000750132463446572	-0.36333205590635254	1.2692922594191693	0.08945723690765081	0.9659721257085432	0.6645453864650822	-0.5468536957204917	-0.2394817662351362	-0.85174384453756	0.3209436027244367	0.06076504964047956	0.502534999248228
-0.11535440631394737	-0.1956949795530674	1.2787352972896389	-0.911249859130443	0.07546014244458293	0.6823788824164104	-1.7730965585766234	-1.574615951015535	-1.2486030663669594	-0.22168062693611343	-0.6964410750295047	-1.336217931872381	-0.355722046065304	-0.527506699322979	-0.5241739780598907	0.8089495331313898	-1.1587253836771951	-0.5747801174596215	-0.14309977691385511	0.19049096028015533	-0.7156223286777645	0.4210775564281559	0.7770192082263918	-0.9879722549702912	1.268438273414084	-0.6117541718137018	-0.26598700899642214	0.5219942792835923	-0.3929402035294654	-0.039433463925148224	-0.32796061105728985	1.2819891337830314	0.14895257074078364	0.954569171808954	0.6938852256062897	-0.49547449082567707	-0.2679177135812964	-0.8283383145340943	0.33862129113669814	0.041718197813501924	0.5350671023542786
-0.143239293340303	-0.15176753961215117	1.398898135475314	-0.8819571910357006	0.12646501721262707	0.7443685885447312	-1.704225739897371	-1.5864119542205977	-1.1770385866169941	-0.24174588509178502	-0.8063231598790779	-1.3338619877033886	-0.25139185554928295	-0.4995709514088418	-0.5179535454292233	0.8661266874163809	-1.051488946205868	-0.5606408384340814	-0.1445497812616088	0.12232282782459962	-0.7785657701797688	0.4740548137139175	0.7799969223918982	-1.0015070387149791	1.2444702352302852	-0.6327203986127095	-0.2365948705348014	0.4862101451378253	-0.3813241270770512	-0.09065107046906741	-0.32658957953884504	1.2904597294367939	0.24770279252364982	0.983902867359977	0.6842678775988201	-0.482694466850795	-0.34044801902075955	-0.806578197237697	0.33899513423709465	0.07215208956803129	0.5378683059197323
-0.1756335235423369	-0.09054671425829694	1.5253596311459479	-0.8503276844200492	0.15412154114473148	0.7913617721551104	-1.5754264992197005	-1.582297290106085	-1.0205590748915179	-0.2587259724830341	-0.9081298088512033	-1.3743261409495886	-0.19717793077167306	-0.38446844451400886	-0.4833393379301415	0.8291866999395248	-0.8699495224639655	-0.5812549678321652	-0.20016385685184024	0.09750999203486758	-0.7953615324503286	0.5021787144486397	0.7412035586471625	-0.9767661312767452	1.203238678035595	-0.6290836824685091	-0.20349570929405006	0.4417962960712196	-0.394306710663481	-0.14576628003500441	-0.3265469356100651	1.2875641391579644	0.2848681657483529	1.0276072683661996	0.7391421163761228	-0.4326147694598167	-0.3561732895856148	-0.7858772121906237	0.3703380377560321	0.10201025555244814	0.6115861859093856
-0.20403998039730062	0.0018792028093528256	1.6235407798968855	-0.8349857322627516	0.18224398337871334	0.8000300190368824	-1.4424675506924092	-1.5623778599457963	-0.9732826904067305	-0.3070682321808185	-0.8898971220508181	-1.4364978541900897	-0.11494555024383961	-0.24838971575421484	-0.40937189112522354	0.7930583890919916	-0.7222054181993969	-0.5891707382306326	-0.21450869529042987	0.1082002307723989	-0.7575735215152284	0.5066520970617778	0.767484174411649	-0.9604172963104128	1.1490795800423688	-0.6202906262846842	-0.15613754660952694	0.4063141836963906	-0.41718681636664057	-0.23071717992625623	-0.29556150646052853	1.2404179824739456	0.3159299191364015	0.9985297789304669	0.779928868283682	-0.38301320808730505	-0.460497772714592	-0.7581677740274426	0.37483368462729566	0.10276114576123763	0.6607698879878546
-0.2352943901687193	0.10127931498628717	1.7336245419627403	-0.8330205597355945	0.18500553659137373	0.8076612179124056	-1.3133855529730976	-1.5154196366338337	-0.9268491778866181	-0.35234713291518693	-0.8903018913117975	-1.4733433858017917	-0.06419970563636797	-0.1433338293027811	-0.3498381278988041	0.7681406148688762	-0.4911180530867811	-0.5713812004910297	-0.170471302064838	0.12278206384664199	-0.820178076264378	0.49044975512039707	0.7367411968353773	-0.9443710723194932	1.0699289610621308	-0.5961010280692085	-0.13336098776280983	0.35869957455568896	-0.4179615798934977	-0.26524831966193996	-0.2998545233455104	1.1617656684647173	0.34824231564026914	0.9396678677898087	0.7587536974023776	-0.3380742318195829	-0.6576796195649308	-0.7732350930763185	0.44494841009053454	0.10057433441442029	0.7070428441058181
-0.25201327447277067	0.1221781344063868	1.8199384901325903	-0.8464808957255098	0.1669440968346444	0.8015542360311333	-1.1877882385065464	-1.4580556141025667	-0.8486153655412018	-0.3551900899103121	-0.8847035469379124	-1.4491211378391717	-0.037024543468232834	-0.03991719261172032	-0.30549175431540343	0.747954609218293	-0.2799893230155158	-0.5495646952462694	-0.1423925051934885	0.07706955301677167	-0.7868534092320385	0.4972953724849357	0.7010946535761456	-0.9819209866221449	0.98379215597949	-0.5897542903546034	-0.114413960827359	0.2677483105144876	-0.37302850796977133	-0.27349598789104557	-0.3576639767754119	1.0980060717735658	0.3434087551410324	0.8873899008492862	0.7793106550590861	-0.2475821076850729	-0.8079530059021984	-0.7330731707856302	0.4187107317213833	0.07154998467788341	0.7715876997795185
-0.25934844633292875	0.1497275865797504	1.937216720691017	-0.8584627863987577	0.1373591757916071	0.7790428264486418	-1.0981152484722	-1.368085288716835	-0.7861301086971765	-0.35356334066767053	-0.859770242329723	-1.4417008107014349	-0.012133831125275909	0.06490802368143303	-0.2778619967659329	0.7505420026684747	-0.0909972081221121	-0.41243496150669373	-0.09400158982053887	0.04327823033629354	-0.7693735498181206	0.4508138129158696	0.6279575698018093	-1.0056547100198703	0.9522226687998417	-0.5597829174539097	-0.08735136599718951	0.17859422587869367	-0.3571428302340157	-0.28835431569013864	-0.3421820692236903	1.0371959531659112	0.33488174104944923	0.8165821491820093	0.7717016316877251	-0.2169866612472025	-1.0000934639362762	-0.7129402669153385	0.4091444667753302	0.062493507547918305	0.7212905700858396
-0.28223659882808216	0.12257804436913515	2.036969145557797	-0.8625771380814283	0.10870759219646317	0.7895302148321461	-1.0649436631013816	-1.3029450155760478	-0.7542637051899133	-0.30383871525685213	-0.8333443510716714	-1.3988577308302605	-0.009015260477973245	0.1615367494440938	-0.22560124316692684	0.8344812007053793	0.03721896029008454	-0.39215895178754645	-0.05998343777254248	0.004678016461260365	-0.7289449702829985	0.39507296119677543	0.5850798188947612	-1.0468179417768348	0.9250777276857631	-0.5039758152355296	-0.036900261206722705	0.09125927561599331	-0.3473148931265316	-0.31735096212830444	-0.35213647656859226	0.952881545417006	0.27882226091426404	0.7298158899881996	0.775379174852677	-0.14868747105646937	-1.206766850310424	-0.661924970228587	0.4121519968579344	0.005564651881980143	0.6552941643781429
-0.28538576536195676	0.058210861071755396	2.1111137919233967	-0.8399616732945733	0.0618850072225654	0.7969457141463241	-1.028275304039456	-1.2498630011532672	-0.7923285793733229	-0.2508736556017722	-0.7368717080526033	-1.354799296018976	-0.035733506195721736	0.28634887288434824	-0.18031100118868906	0.8834666408445072	0.18888034972779164	-0.381180524309224	-0.03993496903414853	-0.025494331819836034	-0.7007696715006321	0.32793000151163987	0.5471546976368874	-1.0427448956642178	0.9025161489343047	-0.4781619025541993	-0.02121827073736727	0.03314924226072343	-0.35429558057580557	-0.3166682793227992	-0.36192530279551216	0.8971746586354173	0.259556940826739	0.7126869444529634	0.7800742266613578	-0.12823915061843585	-1.268093775860358	-0.6423536586549573	0.4017032860500218	-0.013097483789690884	0.6522218459433122
-0.2894561683323811	0.031060430455716888	2.150285959064013	-0.8162257314209048	-0.012695221057188266	0.8211132306232605	-1.0108823875234105	-1.2262250375865889	-0.8093280981541724	-0.18952019981167734	-0.6553625027932122	-1.3594500917524561	-0.11328226136026567	0.3898670233926712	-0.12758411671133668	0.9022102423859936	0.25966686817125145	-0.33627794614690865	-0.04280961416565041	-0.04380547880970921	-0.6948773601420941	0.2756036704679969	0.5623528653869502	-1.079154575973402	0.8909840278400433	-0.41228569055575104	0.05203949860289518	0.05593404718435968	-0.3660799657693326	-0.31130970999967233	-0.4724022865059091	0.8663781753356835	0.2252262791829494	0.7193945065677193	0.7707242333917471	-0.09334673274828532	-1.2898083295161302	-0.6284969846714946	0.3820812315752075	-0.08515196164552308	0.6611700985624901
-0.25274266524109684	0.022535181495375832	2.187758314980812	-0.7755588967778323	-0.07212302072936375	0.8222938998938973	-0.9791409069648216	-1.1975977253279404	-0.8562487425309072	-0.11174576960274285	-0.5515331158129737	-1.3319512922543757	-0.18014801769305483	0.5149348542174766	-0.06895598215229562	0.972864624428094	0.35069321888710747	-0.30644040515080706	-0.015795583040027806	-0.03295067909165507	-0.662477389609369	0.2295675221986586	0.5721712729722841	-1.0877492355444711	0.8983202060182037	-0.34585823511735514	0.14955533005989965	0.09393133585186413	-0.3742256348543783	-0.332490912714437	-0.5216861670785699	0.8138693879511291	0.2545014563209781	0.7675547435689631	0.7651431520899199	-0.050100917575398515	-1.354357299272157	-0.7022524223303133	0.41985596269147135	-0.08310766246195678	0.6678267763218751
-0.2281471397817283	-0.03330390484341618	2.116553362717307	-0.7167233481011539	-0.1815848366182575	0.8156189333850365	-0.9477217783895842	-1.1940155647882817	-0.8503683677248854	-0.048085744405637273	-0.4494611502276399	-1.3001491975755874	-0.25948740330972375	0.6246373143746795	0.017702805310347174	0.9814072607372328	0.35951618389818424	-0.3136547584376125	-0.012142462351258565	0.01990687101074947	-0.6404695045133115	0.1632869089028889	0.599542592282982	-1.1422876085864713	0.8952373042567808	-0.3160398422278326	0.1727452072395566	0.10625715978926106	-0.2798485520195063	-0.3548016076020544	-0.5663466279427157	0.7558732905032378	0.24852835664063022	0.8064843104625176	0.8077844960907814	0.00024970923159436665	-1.3539300659178755	-0.6912412236683549	0.43951175733687986	-0.19704220961997593	0.6791954729069956
-0.21564604678392912	-0.10278426517194592	2.0247889138974267	-0.6587206691286547	-0.23766312738697964	0.8461720172288221	-0.9089366970291278	-1.2339103729516216	-0.8606840776205695	0.0009285699985666432	-0.3601385971872845	-1.2607944084493	-0.3031513678231723	0.6277132501845398	0.07934913212514598	1.0126896988338872	0.29956701168556954	-0.20174260132181812	-0.009204847525672572	0.08553968459117509	-0.6271601142413334	0.12740888712295978	0.6336101901809864	-1.1936688349901088	0.8868102653531974	-0.3606999610518294	0.21928797560333546	0.1428733569398923	-0.13002988409655464	-0.35249519877928487	-0.5898107195496083	0.7313065777671552	0.26622917777062005	0.8379270062805609	0.7954189326516656	0.016695205377486384	-1.414921459128333	-0.6853239226367742	0.41443563035546777	-0.2566865920963111	0.7160386606089261
-0.17947569659407067	-0.1691269433247439	2.0029204577720945	-0.6267843326017002	-0.30964267418504077	0.8773410321068559	-0.9107817078716671	-1.2428875040432694	-0.776553295697995	0.037377688251993266	-0.3491269940027787	-1.2441728562662913	-0.38770911804378266	0.6793234730975155	0.09496576011812259	1.107124297199931	0.2528423943868946	-0.12111897755715054	-0.03679685444913809	0.11428282023283512	-0.674393351269155	0.10474464181268361	0.6486534063033373	-1.2522437535096356	0.8592308272762686	-0.4235544224946284	0.2812711321155282	0.20998933109778334	0.033305545812608264	-0.34333200966246136	-0.6277545279655532	0.7039500536766068	0.29812168428925956	0.9020482084209549	0.7940177825679362	0.018527706397806345	-1.4039285246992936	-0.6722362696627248	0.45351826265547307	-0.3417681711788547	0.7739261806548617
-0.12916362340491422	-0.2646264456046017	1.9565874860957568	-0.5909176510204315	-0.39786369961781975	0.9043040890802059	-0.9122245001809262	-1.2440554152609131	-0.7006429172593174	0.05494817884327421	-0.29900475372336544	-1.2437486020683353	-0.42962465827792773	0.7628407645657287	0.11970085838505269	1.1691723727304297	0.12960900628473765	-0.016220365489991145	-0.11835493869810806	0.14863399698520924	-0.6724694597959098	0.09135914474843983	0.6799017803366181	-1.3023450568482589	0.8631810881604561	-0.506348044993366	0.27442286838616015	0.2639816239037819	0.23245872469288953	-0.3765631197054854	-0.64096246261917	0.731624504469896	0.30609005621553054	0.9610557331091527	0.8314559151942985	0.02168046110357056	-1.3473772752460635	-0.6052569591318785	0.4357543235371494	-0.4504689120780612	0.8128467412717957
-0.05091149343743249	-0.3057148023835635	1.9270274716215052	-0.5477733474804359	-0.4325730653622033	0.9137202869050194	-0.9185930266310448	-1.2490492597616758	-0.6512075059723826	0.030836431908118245	-0.25912799442841966	-1.2741368393285635	-0.4590135543835478	0.8018676081617689	0.09823614285831764	1.2008330517106813	0.025690924906199876	0.062242223186976656	-0.19825816366722507	0.2320361850620422	-0.7435468337977333	0.07172658326536044	0.7182541831638518	-1.3389416330728603	0.8726637625944218	-0.4804597507598961	0.24127978632974925	0.316176161572589	0.39367868207911805	-0.4398296924279075	-0.64416484642152	0.7060557735318137	0.2646495943391701	1.0226696788579903	0.8568736950648675	0.028762552008515647	-1.2957874823316364	-0.5581237997338195	0.4410166217134738	-0.5361274031059138	0.7721222763161092
0.03638380795976205	-0.3772017262528612	1.9306929081699813	-0.5257240569346763	-0.47510042202062125	0.9188264874435706	-0.9291331025946775	-1.2773960335516208	-0.6064155117280772	-0.01016689903723782	-0.2175446026434596	-1.3055558930743398	-0.5024599920590871	0.8020928552968831	0.09399687009131982	1.2228666562165789	-0.04129145500722097	0.11318205781891363	-0.29738587904733704	0.2622110407949731	-0.8312243106987509	0.05064817899292998	0.7570375646815651	-1.3293626897513147	0.8198848710216714	-0.48065544159539586	0.15779337465691198	0.3864904029453084	0.5497414070137925	-0.45781038813155844	-0.6435425371430373	0.6791900936005842	0.23173166152074817	1.0530583046247317	0.8659288796575295	0.06608364993718237	-1.225904173812339	-0.4911368850465821	0.4624834487552902	-0.5865005458267081	0.886744314354841
0.12703046687651032	-0.37918652598613267	1.9069982916840833	-0.544549350451101	-0.46534774921082844	0.8858912025021086	-0.8363810311733906	-1.3159420990769632	-0.5808829263211186	-0.0923448577944961	-0.1667389287416085	-1.3611154470595648	-0.5368949302453153	0.8772235183521264	0.011017386920541872	1.2044933345663644	-0.1371971465063933	0.15719285737370475	-0.3666319225085427	0.3141369358234584	-0.842618522265662	0.048104589700573616	0.8026833924234517	-1.3013886003799373	0.7498356808140872	-0.47119990641028514	0.0718149458455204	0.4593918167604829	0.6423290520878012	-0.4348838083944603	-0.6630962388971517	0.705427799090616	0.21463320311821513	1.1122824678650916	0.84068847983016	0.03177501309575844	-1.1168548421424145	-0.48306230385727134	0.4471093389237188	-0.6053901792785487	1.0209480021086492
0.1900596853187848	-0.3441203562912215	1.8534262577022027	-0.6451407060007015	-0.44679905102464357	0.8318010865311909	-0.7796384944094552	-1.3349658642187603	-0.5289475304165709	-0.25220430108090064	-0.12584753337642832	-1.4155979287301155	-0.6033519734668943	0.8344752136199858	-0.05604514649526528	1.214806240168196	-0.20152688684118686	0.19123209408489225	-0.3450089987450553	0.3442343863437103	-0.8666403956151797	0.07604767375322288	0.8480321216248313	-1.2325139334421549	0.6928501479824895	-0.3947632710526293	0.03653560201441232	0.4694414227720699	0.7314483508721605	-0.4946839785822791	-0.6350347812697388	0.7095306463660236	0.20853236513787216	1.1478711561675057	0.8262321966313285	0.054593999504663794	-1.1302536729368415	-0.4286917618781577	0.451704686083103	-0.6424710191450551	1.0505316122284334
0.2552836047873298	-0.28101764170790255	1.7958206696177172	-0.7407821462698856	-0.39442123218061087	0.7672210737755588	-0.7182535776049858	-1.3043913672182916	-0.454391984401453	-0.4067769406563184	-0.11152173730719972	-1.4317559528979857	-0.6199573175373865	0.8821461144144159	-0.17631748343980191	1.18822402565539	-0.24239570164372237	0.1710570531736038	-0.3236067925436531	0.3916009078151159	-0.8791867938359903	0.12403882469741238	0.8478589907244161	-1.1995832240373168	0.6993480376806935	-0.41349087668893275	-0.05291265771364414	0.4527612147164254	0.8973317644758559	-0.5043910267720226	-0.5686580457152692	0.7331840458989907	0.20663133537105619	1.1273233028405492	0.7994350109580777	0.04831566362851437	-1.2176241271383104	-0.3713574365776896	0.45601193201296003	-0.6344495241340584	1.0773967640057713
0.3008248378349815	-0.2578850947555465	1.7254844223186467	-0.8578286255895176	-0.38563425877042207	0.7060541308916041	-0.6774473530902874	-1.2680094341857626	-0.4140926949006406	-0.5030108921939132	-0.08550027800240972	-1.495130075264785	-0.6674546896783886	0.9232399819912749	-0.2568572927248457	1.159254646024192	-0.3306192307065854	0.15783130554920852	-0.29949064338378045	0.42266639764078634	-0.8626627070838466	0.11144872074079255	0.8763912430377886	-1.1759845015429202	0.6972461138461317	-0.42698105468014996	-0.11438230389684985	0.4675229598279501	1.0398150126741383	-0.46872294853396224	-0.5210452229873732	0.7694579692852062	0.14246208552739253	1.1062034401770562	0.7747949673997748	-0.0021943373738693983	-1.1921633095462743	-0.30675417144714434	0.47569782331770866	-0.6616691407670807	1.0986432081356559
0.3399053900677355	-0.2116591927073022	1.7204037879997247	-0.9556320295938525	-0.37472593597489656	0.6923318953071327	-0.6828389522201136	-1.214926920228671	-0.4043606384059501	-0.5810535732958598	-0.1018706599824805	-1.5114597405596002	-0.6953750172024298	0.9778065582919735	-0.3496106015204257	1.1509803321489227	-0.37800145258522716	0.1425295287526545	-0.24422761690308276	0.464093330037149	-0.8578429509181763	0.15304740109320294	0.9114042476220158	-1.1526667033437463	0.7287982913476274	-0.46622293133398945	-0.1568552892718265	0.4996854739662043	1.1265996209444782	-0.469445384558135	-0.44766553649846885	0.8152277747139992	0.10850930216127697	1.0673965081530752	0.7402331701734937	0.02185189078487374	-1.2229889448171651	-0.3090008194528596	0.45659514509021976	-0.6210559006730849	1.127867402830062
0.39138639868309744	-0.16291447000082832	1.722386463899932	-1.0361547455980546	-0.4387936891003414	0.6839598003669702	-0.7247013735463497	-1.1356188549771873	-0.41572952780170275	-0.6318710727152482	-0.09276465265448779	-1.4795210117859727	-0.7263765683800517	1.0328535397290795	-0.4416663202743008	1.1553144362327772	-0.4684223141885856	0.05504487501155029	-0.1734916143146606	0.511648812148001	-0.8251981652707624	0.16246174803744523	0.9364891087844865	-1.1845523891447383	0.7287426263076348	-0.39618808775315256	-0.2351984361446262	0.5245188512815526	1.1598579778092215	-0.4895014042637135	-0.4399820351937798	0.8790041617106054	0.09609319787750983	1.0814147305187247	0.7479111995203516	0.004332800225014627	-1.1677955046263881	-0.25636294787540026	0.42252944561125316	-0.6347545127923453	1.1175887210554432
0.42596900056453463	-0.12704596819092176	1.608041806724172	-1.114222411378913	-0.513385173711125	0.6763782074196392	-0.7239047479975687	-1.0479139176889807	-0.48744845661664415	-0.6371213216749142	-0.11829325719721791	-1.4580073480816862	-0.7112915276104752	1.0574042566048025	-0.4946433692559501	1.0630131912460496	-0.5603604042642623	-0.06187872310666916	-0.12532781518636676	0.5848814737124556	-0.7888514619186238	0.1305391775112704	0.9870541589891134	-1.1388152861534242	0.7602206847289296	-0.36376161116054667	-0.28713893546660685	0.5715124416958461	1.157609701287663	-0.46610239812833454	-0.42118207948493547	0.9502202536404731	0.06006997537249635	1.0883789902712946	0.6920617035688374	-0.021291588423941698	-1.1373185270083315	-0.23771708114494397	0.38008951243018585	-0.6482463940494239	1.0431047898845898
0.45550015071110084	-0.03035302712342252	1.566334787352155	-1.2372589228509094	-0.562741371194328	0.6657107441252635	-0.7712166234400851	-0.9901073577121574	-0.5090862963153693	-0.6664981632981697	-0.13362408570409573	-1.3790382717185434	-0.6924892236582558	1.027734508631344	-0.5234485631758494	1.0144681140814877	-0.6350560897637899	-0.13686055361180208	-0.06862397552912283	0.6421769226751521	-0.7574180925243332	0.09695133921524604	1.079424353434296	-1.141266382288625	0.7592246569985638	-0.33382552557100575	-0.309245385683562	0.6025868821179087	1.1312575305307728	-0.4292929656789742	-0.39367902365917634	0.9924552459790641	0.07069348721617619	1.0868884482192667	0.6618750269788997	-0.027653869435707534	-1.101937597580065	-0.21895490250569036	0.3806352224691948	-0.605253586188541	0.9928387481267282
0.43230815791957794	0.0702810687093262	1.4668267540682232	-1.3510567491661916	-0.6369046462121831	0.7081927517014405	-0.8328894518928323	-0.9135019728934969	-0.5480129805104293	-0.69204766193321	-0.1833536034267254	-1.3350336565826573	-0.690198902913562	1.0462310220218138	-0.5508630279508056	1.011960021439005	-0.7243988864419723	-0.24797332441028877	-0.022549901059236807	0.6785946062580601	-0.6948916919140105	0.07533594116775214	1.1239055795730382	-1.1239018020558453	0.7253518286460721	-0.3992348761934786	-0.31345926526914947	0.6279580760139437	1.1230787707483958	-0.42895622347975076	-0.37586437637051173	1.075343697330446	0.0772342559017018	1.097873239332125	0.634411000826721	-0.048764099853794256	-1.074851267186677	-0.2534619305282571	0.4097213099898111	-0.6111028462344851	0.9988126316033284
0.41999947706654756	0.20937930092351714	1.3416073272470903	-1.4769807492677756	-0.7113962308850766	0.768067219831263	-0.8571114261237216	-0.8823115500883434	-0.5920853972318627	-0.6551639064303988	-0.23626330649660338	-1.276378453051981	-0.644137654798923	1.0219531044541728	-0.6024581615783532	1.0081350965459952	-0.8219093435813866	-0.34619256135529586	-0.022795297933145164	0.7442155807097521	-0.6528831647618639	0.10103836257723212	1.1708494580893514	-1.1593572816280422	0.7382109481334661	-0.4777085118530217	-0.26130245890278186	0.7106047889487724	1.1424503801158112	-0.41468040226926	-0.3968580409252084	1.170404791137078	0.0864176177649485	1.176496567762396	0.632983681476962	-0.11774532160441127	-1.026121532906642	-0.29703007130631487	0.4469871933498896	-0.6054750645721931	0.9702216717736869
0.41014246872260374	0.3695293835800113	1.3337636253009775	-1.5697324179467227	-0.8237494230045085	0.8061989523099834	-0.9438896268848428	-0.842698978810362	-0.5620690458960762	-0.6297782817976884	-0.2901353484844603	-1.1945249814908716	-0.5822017934532966	0.9199802469608647	-0.5840064049571413	0.9906405245323695	-0.9030333968712723	-0.36437906916470114	-0.03470202563931388	0.7738249216964588	-0.654560572884583	0.12204238198847264	1.2302390188088093	-1.2429293441547615	0.7238129934500592	-0.5434842062618181	-0.21222189327386332	0.7478782581220069	1.2607562412157356	-0.4305031954787809	-0.36853195727399657	1.195825200147112	0.11310129704525507	1.230314843410434	0.6154228668782682	-0.14539476324089554	-1.0106671370973364	-0.313900766737688	0.478467193402628	-0.6293416176843821	0.9295374829822023
0.3862665900020586	0.4873400191089779	1.347520816602373	-1.6235545850369266	-0.9478262245956832	0.8729075882141661	-1.0023924916680063	-0.794857079303356	-0.5602212593227864	-0.570370815510523	-0.4047205148389016	-1.1294625698471767	-0.5028149990579863	0.9065047913207435	-0.6116229495926525	0.9255559410597799	-1.0302602431871668	-0.3825204325618397	-0.12018851725068655	0.8193611196833774	-0.6265048390338752	0.10446925206614883	1.2933760765636262	-1.3469406542534184	0.7407511434023644	-0.6510132089358691	-0.22413461728784778	0.7892302231171978	1.3298568656825727	-0.44313503523509923	-0.3642002687714093	1.2159014591374102	0.11057139743441866	1.2545419885858504	0.5936673092569028	-0.22730732378401552	-1.0012380529236702	-0.3208634491691185	0.5033550136713743	-0.6444564993824498	0.9246014965210471
0.3917873628071472	0.5844131891961185	1.3546964857424184	-1.683158121676124	-1.04017386788539	0.9243752013105381	-1.0900784405499302	-0.7762762012811328	-0.5395325875709995	-0.5241851833625655	-0.4679696631859745	-1.0487447904093499	-0.45908357900357605	0.8155851586901987	-0.603314358402919	0.9372875350201791	-1.146259294610374	-0.34525122516998247	-0.18726677582478218	0.8817267409760404	-0.6230351192811022	0.08148087662257726	1.3579652578620747	-1.4025681102130343	0.7240302347191189	-0.6668701918099094	-0.21762556970305055	0.8353009332893835	1.299316358091998	-0.5041012840526772	-0.3380584305188413	1.2276358973099017	0.09383870204146263	1.3400629754667792	0.5564026550740776	-0.2897018847296181	-0.9530540586023527	-0.30114225967302255	0.4859231994495909	-0.7001304407044808	0.9238870514594968
0.41697246692721385	0.6994984604328209	1.3391000182531123	-1.7160551280444207	-1.0712774555898732	0.9705562823816922	-1.1755004225109345	-0.8096216151012199	-0.4903088125780838	-0.5432510955988018	-0.5324237710735311	-0.9655048076431259	-0.4012236807802932	0.6667787215277609	-0.6020251925232774	0.897037740913726	-1.204243301301531	-0.303500408293217	-0.2784521542039375	0.9743262391126926	-0.6179173089942521	0.10272766556685356	1.3785556873278508	-1.4412057011694954	0.7117649333572391	-0.6985544781473232	-0.21722174790876622	0.853914709829229	1.230221721465631	-0.5757366136870927	-0.3362521972614779	1.20953317989856	0.13485553829697752	1.3919982283279029	0.4992095814240998	-0.322923983124762	-0.8931112810309404	-0.2799238751515127	0.4496804391772672	-0.6788384542995207	0.8845560979273215
0.4228704688055995	0.7851973631345291	1.306918149892743	-1.745452812329044	-1.091619990829805	0.9811914064193742	-1.209309716310878	-0.8289590877899284	-0.45251844650954975	-0.5462505037320402	-0.5186104225260669	-0.9228299263791186	-0.3621975599349013	0.5785505174701979	-0.6278494442417142	0.8512390794145915	-1.3208703536911999	-0.22571588009541704	-0.35790807242542577	1.0228158313895164	-0.6475892020201668	0.05747376700766062	1.4141399499410272	-1.3990011657866728	0.6825315314916066	-0.6792053765735996	-0.2121386404651509	0.8437560115478211	1.1404658206945117	-0.6598101725910205	-0.35207034927081216	1.1488964098499217	0.11682286441811611	1.4430864650006816	0.44888279979506895	-0.37840823208642627	-0.8146190882888444	-0.23845042598729016	0.47481484663395196	-0.6983364185859473	0.8210462885060814
0.4294586859598749	0.8909497866245107	1.28146470095998	-1.83247105363264	-1.02801140220762	0.9974456168316828	-1.2488026604957994	-0.8289960533288958	-0.36156480093516424	-0.5417334053611957	-0.5635492069240995	-0.9283610374518088	-0.3321766924501625	0.4377223460420079	-0.6151987268174952	0.7688426568266831	-1.4045371644754976	-0.1868903965818972	-0.3980250381485259	1.0467823585517784	-0.6613036062272699	0.06552432243004791	1.4418933403113976	-1.3616599739679502	0.683728793846985	-0.7231163355324005	-0.2063095391026059	0.8038610634403163	1.0921792448492496	-0.6951253078318397	-0.2802083777320877	1.0443262740315717	0.07302499335079767	1.4534044443703147	0.3582426920712039	-0.41237539779306315	-0.761817890613988	-0.21704542279435174	0.5538613258402951	-0.7042482331447271	0.8132471857551906
0.43900334103591226	0.9713039742883621	1.2619605913105734	-1.8793114704643028	-0.9563897129335496	1.0007261544077344	-1.3244624344483034	-0.9059015583612272	-0.2936533717019095	-0.49475558230441374	-0.5277711218911086	-0.8908992123733681	-0.3419464763726717	0.2887168490130104	-0.6463480419382954	0.7347683934833	-1.4404353050405174	-0.07021992634429072	-0.4150891132533487	1.0471327036782392	-0.6237034374428992	0.0867736668430931	1.447118798485411	-1.3905392052176606	0.6641495283939076	-0.7570860829115136	-0.22879963434731146	0.7592865436585824	0.9986739474658114	-0.7720349531689963	-0.27027117399955	0.9588672042255106	0.01671437404056459	1.4349345025107767	0.3249709920797165	-0.40479420977130276	-0.7692698092955211	-0.18650694062426748	0.5882890521357471	-0.6491843871666523	0.7996052615284533
0.4475140973011601	0.9944575199143573	1.2005496645192728	-1.8544317653051958	-0.8858059511831915	0.9824774912508513	-1.349901662070669	-0.9069826904784734	-0.26786118993541574	-0.40159384006833987	-0.5841695023092814	-0.9076391678422523	-0.33391107684479715	0.18769924691737108	-0.6699680687162191	0.6610232131800301	-1.4885656178992224	-0.026549977843481305	-0.43633217534243157	1.0132373072022236	-0.6641586503330441	0.0921567272711992	1.418665226191059	-1.3310129616888104	0.646446579161892	-0.7256228327770701	-0.21371759595009293	0.668473651112829	0.9252050358017057	-0.7983477246208402	-0.2644274369318396	0.8954316717744302	-0.048751845342382465	1.4309281638633502	0.24137536528822046	-0.48843231667559495	-0.789560680471865	-0.24761920092368372	0.589523825535857	-0.6644911695862654	0.7624250259260925
0.4647875178369782	0.9779881836657307	1.1513388180070572	-1.7964710471494356	-0.8460931462960326	0.9290705934118773	-1.373330742369551	-0.9391604928015026	-0.2034504688659756	-0.32834273201640096	-0.5711130915545761	-0.7992034555523267	-0.3019292207148139	0.06140354451456749	-0.7242550097170546	0.602993558743011	-1.5213797704945857	0.0869892931454345	-0.4276565095582705	1.0027821638908008	-0.6344414981291002	-0.00984853823833779	1.440432396493095	-1.290634579330457	0.7532798451750444	-0.7083357108217598	-0.16825244420237084	0.6290556107245916	0.8471217051820824	-0.806084449157962	-0.24116663419091125	0.8352490908331365	-0.07918171993978866	1.4224658663402714	0.14360603579053235	-0.509273139556836	-0.7989046703320816	-0.24708671987240471	0.5367698658249519	-0.6513423880293502	0.7512748147398848
0.4578230210114361	0.9384709327708526	1.0744848789063783	-1.7045960353599265	-0.7759629208834194	0.8898920431630499	-1.3772154549404187	-0.924963727700805	-0.10606935065843852	-0.2988620844920175	-0.5918512518936102	-0.7079358560678624	-0.3009892997431117	-0.055928847975307894	-0.7433997448139225	0.5610111567665006	-1.5840439056826834	0.15604477635259295	-0.35855115389376047	1.0198164244857768	-0.584247955529956	-0.15410903237369422	1.486270360450591	-1.1975151537208644	0.8388466810220703	-0.6418044872613151	-0.15772146926522795	0.5269266090813445	0.735746611850886	-0.8724427876198867	-0.21156181683970998	0.7677680307136147	-0.1264709495511692	1.4129979137344397	0.03962307576668554	-0.4745474299158454	-0.8689716715758496	-0.25465862196669253	0.5048335976525711	-0.6679207502593076	0.6724837461834369
0.449206564653503	0.84804902879778	0.9263617199882075	-1.6288638383235874	-0.6751071328834096	0.8801598785565826	-1.3969495380651915	-0.90028443491073	-0.10309253118084549	-0.23432041716237645	-0.6137613156168145	-0.6229575462724816	-0.323837417659563	-0.16585701919126325	-0.7612597701511509	0.5061393964015231	-1.6301813846468232	0.22009076427842617	-0.3092084807216714	1.0628823460836803	-0.5911138601634146	-0.24068555159154323	1.5232336492412688	-1.0810654640284114	0.957954533116134	-0.6468187995340592	-0.14711258703828517	0.4634085549617931	0.6269078416827816	-0.9199224314496288	-0.24130624924541025	0.7347802991040644	-0.16673321012095318	1.3750966119597128	-0.01394117713363989	-0.451709571130663	-0.835685084094947	-0.23313379627942318	0.4769487381008661	-0.6914941823665406	0.6214661994452394
0.4493559372395737	0.7394028818117224	0.7925693512206213	-1.5489574760355587	-0.586290459933634	0.8392003252110019	-1.4536701130205434	-0.9121431296717439	-0.09651951887403014	-0.16106719644908313	-0.5990127766039461	-0.4906835724337325	-0.3364884546542059	-0.26074600689170213	-0.6721462823516045	0.5435375640706508	-1.6562577288401428	0.2906037583131894	-0.2538453592426673	1.1259575006148537	-0.5897084889098345	-0.3653322013258843	1.5953687075602407	-1.0074524421486755	1.0730704801253208	-0.6346703007526074	-0.09403735674397433	0.4808277058579261	0.5652595574045185	-0.8991058561951272	-0.2740931215123648	0.7306419823083845	-0.17210276052696824	1.4022218968133702	-0.07473047890194126	-0.4071137363037697	-0.7845222514578116	-0.22239187030046512	0.48940621717370103	-0.7281720177347901	0.5956439883409322
0.4532817146340779	0.6215678725186569	0.6612219912671277	-1.448697149780147	-0.533053173314092	0.8096005561879602	-1.4870415140308533	-0.9726928823139606	-0.10600549021291839	-0.031631743950926786	-0.634780405097695	-0.4238557299784064	-0.34448252820576386	-0.34566350536117973	-0.5994917846714549	0.5371148118107201	-1.7201426730271454	0.3244122337295289	-0.2121041730181795	1.1356986310174337	-0.5738962329690238	-0.43592778579781577	1.6374736355075552	-0.9621425166297589	1.2110504444292438	-0.6701628713124086	-0.07795305787294868	0.45534664809277314	0.5203394085011233	-0.9040148696509875	-0.3169087359178829	0.7197580071415638	-0.1773228287357005	1.3533215497726077	-0.10300613294491892	-0.361773893301945	-0.7332892204165466	-0.2542672899000234	0.5426438215939798	-0.7557034863184041	0.570773785880132
0.3980796829953723	0.5058818436816648	0.5347113199878375	-1.3532625457458152	-0.5028998075540465	0.8084768421551584	-1.4804932729169291	-1.0024210183323699	-0.128982027745309	0.07723752125481878	-0.6506927039226971	-0.3574932095273985	-0.35973418831971554	-0.44006647200747845	-0.5439680112933263	0.5649476977110389	-1.7900810244487275	0.3572776727563121	-0.17627261398700803	1.11249279260177	-0.6109314298983151	-0.5175447617359443	1.7116838350947785	-0.9788014223145994	1.2804876894316937	-0.717715012236946	-0.10338799894633137	0.4154315849851365	0.5260341599371415	-0.8967924035471325	-0.37066929435098295	0.7119252615782553	-0.19954561407180554	1.3353195373552897	-0.07117288613637474	-0.3517808021597254	-0.793601268549021	-0.31758057326680883	0.5457004134401934	-0.8242821521753857	0.5923159783954302
0.3597498229478259	0.41247008139409036	0.46241294491806545	-1.2666657389781313	-0.5056524495046416	0.7991972871919767	-1.5427485818705553	-1.027905760244484	-0.12116583169358885	0.17062354818815847	-0.73347910076093	-0.30087718985997225	-0.31957246389953287	-0.5856783676192632	-0.43590093521885737	0.5453079651175127	-1.8457110245045183	0.39814254205093175	-0.1741509236556998	1.1518208074618614	-0.5908733330773026	-0.5940921020371231	1.7640319011832155	-1.0594810172751525	1.3402599313903036	-0.8141779287755853	-0.11731110289933702	0.4359256184331473	0.5050470816349677	-0.826377389996712	-0.42035396943783415	0.7810587203229161	-0.18918836561789315	1.3287147034479116	-0.078362773026903	-0.35831205474257566	-0.8751338652546272	-0.4085921863916472	0.5511555004762181	-0.8772230396206885	0.6580835190030951
0.27704380437724463	0.3072339107206036	0.427026530182097	-1.1503762894098988	-0.5586261503725678	0.7718918487486234	-1.590641892961254	-1.0626298887611907	-0.17345083587940718	0.24328453853484291	-0.7816283318271506	-0.25894957781869643	-0.28753819767375766	-0.6422363971817374	-0.32753076526123054	0.5514712731476175	-1.9207438189888386	0.39096970566481676	-0.2134024028345518	1.18409857752784	-0.6428047919776966	-0.724935556335622	1.812508553299578	-1.105702007616079	1.3720500111850313	-0.8849065853186489	-0.07855960347240856	0.4880928533576034	0.49567894764564324	-0.8457171296262136	-0.444307882062288	0.8274396701806491	-0.15287151534062432	1.2895440447566588	-0.039462159073334155	-0.3894363682955122	-0.9578987438969424	-0.5034096164222012	0.5525647226823982	-0.8959558146809099	0.688954650640595
0.20081384693444856	0.23701515371234336	0.41962133406352703	-1.0659204431393896	-0.5901893715941041	0.7483250370046898	-1.6194931616965256	-1.0156332013073297	-0.19041186891443102	0.2285670543548576	-0.8654313259390614	-0.2710785883569919	-0.2571691228626171	-0.7132574293089587	-0.19592423527631497	0.5378909148142494	-1.991693874520275	0.37377217474564706	-0.26871956845752043	1.2278095716535078	-0.729967464548982	-0.8077585753991752	1.8512112319448584	-1.1185776824947467	1.4475129955646087	-0.8529898712728384	-0.04104061693611812	0.49981036028009485	0.5022200015446547	-0.8399456915188009	-0.4363089325173086	0.8784315328810008	-0.12783310536425474	1.2739010946901101	-0.0171221703707931	-0.3940333030522215	-1.029094848020128	-0.5497547317462749	0.5386772910807315	-0.9394361995611302	0.7572772058463204
0.1519157814822036	0.16961574493848597	0.39094672537386177	-1.0211223629048396	-0.5881102334501297	0.7329851655998151	-1.652843367123563	-1.054286976420674	-0.14553025113665002	0.2135364395028249	-0.9031317276539887	-0.24201625455931292	-0.23913940543324252	-0.7195773328497708	-0.11220382474235249	0.5459174193663627	-2.056313529942222	0.3859757865867556	-0.30978145870458723	1.2882635954428083	-0.759713073122345	-0.8685262413866607	1.8749837207420068	-1.1829729418945587	1.5176687412659542	-0.8905715165420434	-0.067629844176398	0.582402159086502	0.41808580055582495	-0.9133853236210291	-0.389305567472921	0.9513995343578276	-0.12839651642609964	1.240672390343196	0.021154901344006494	-0.4243634616385151	-1.050480299859077	-0.5154726600169417	0.5442537478739643	-0.9035902683971606	0.8222067683298168
0.11839745927651953	0.10260234619563571	0.4093078343896403	-0.98970197548469	-0.557610266497123	0.7321884423131297	-1.6489893533200177	-1.0784849179492768	-0.12014260516695308	0.20551517823198404	-0.9322931363140124	-0.27654150359774754	-0.24051893909255012	-0.700973738558375	0.057163233992063966	0.5316252844690407	-2.1445468897789937	0.36663728298993764	-0.3612917734406943	1.2696858789794307	-0.8391165218483184	-0.8682306358101618	1.8921716368256682	-1.219169580911114	1.472026485748216	-0.9410374962034768	-0.12384997458808819	0.6025713017474903	0.3905732493458406	-0.9639245920381949	-0.3641949528843972	0.9807454714039089	-0.12535276821381697	1.2115058738904234	0.08761817579244506	-0.48090176572435955	-1.1385886785572081	-0.5594628314746991	0.5786229895318754	-0.8078865848543973	0.844975008217469
0.07303692908193221	0.023654729606119806	0.4359268431790636	-1.0056306485289295	-0.5192139833266656	0.7026057885398058	-1.672195631220084	-1.1035435570946457	-0.12306434412758431	0.16024883926782854	-0.9020862664770577	-0.36983097737418535	-0.26662013792657924	-0.6316396304496621	0.16127363821221885	0.5590826000414308	-2.223648202599851	0.34179060868355926	-0.42850258275850567	1.1632425181870225	-0.8370188809025331	-0.860900584447128	1.8802737729035761	-1.2651810256834075	1.4330090287190047	-0.9946339435513931	-0.14400306733774365	0.5871218064411353	0.3237814731341532	-1.009907570987051	-0.34089495277879595	1.0437781783340943	-0.09592629215601577	1.122968474724074	0.14521054486155646	-0.5675925970240014	-1.1930129225315766	-0.5732464421888384	0.5753616197893622	-0.7861265844687847	0.8884280919272609
0.07227044517629003	-0.04054811994168637	0.47518732355713045	-1.0172280886287883	-0.548713543859393	0.6798542913122556	-1.6609240091041984	-1.144307854678615	-0.10665623474359967	0.11553021632456191	-0.851031804040154	-0.4556030061661994	-0.32521928644400055	-0.54562995806651	0.24514895694944056	0.5622616254552899	-2.216118695388576	0.3144522451644038	-0.4667734083534878	1.0679471486270018	-0.7765664106080691	-0.8588720947784922	1.8482408592055748	-1.2856597683408024	1.4011981676940057	-0.9739930628328046	-0.1870834636484572	0.564880456708433	0.19740910850318033	-1.0551786500536677	-0.2835941888445318	1.0985470769704304	-0.14171053750314244	1.073733708046494	0.18883528229934127	-0.6426764467830988	-1.2619060626964822	-0.609213385860112	0.5417585834204793	-0.7431977828575438	0.9066207841299503
0.04236339511926899	-0.07268443481948197	0.5060925847226582	-1.0413174328110113	-0.5778829186819106	0.6650568272549509	-1.644025258158728	-1.1116306679055092	-0.07291136787512788	0.055453778674574614	-0.8440770007738188	-0.6132548964028013	-0.395881276448249	-0.5082183622867971	0.27313256151627757	0.5282268311003994	-2.224667140675412	0.2794620001312808	-0.46699953520647447	0.9578391789753649	-0.7517047581787912	-0.8673748991062326	1.756303439195415	-1.2910530768542139	1.3393987700939651	-0.9878964098473011	-0.2378797949141631	0.5237457859460031	0.12535679383436457	-1.0824043367698153	-0.23688337283484304	1.0999830735168226	-0.16448741184382182	0.9337196403892654	0.23462673980344126	-0.716388328516065	-1.3660026674823282	-0.6291985441401253	0.47868855555705075	-0.6856891766877431	0.887088525710975
0.012524955182290697	-0.10728993442188753	0.5507744923334759	-1.0765156635140838	-0.5753422709657112	0.6824524213982177	-1.6711073425042962	-1.043417509454485	-0.049592948633984585	-0.012298528664339291	-0.8014366793495332	-0.7291477610948462	-0.41731542974883756	-0.46454825349304346	0.29326614591232847	0.5294388579764726	-2.2019741284258285	0.2433975194100159	-0.4899255895114244	0.8687339260899012	-0.6850925227883173	-0.9469950179350795	1.6993450630712015	-1.2953378121398016	1.2465929306786303	-1.017619600206901	-0.23921959599071752	0.44889638067515475	0.10416677186120397	-1.110164999052245	-0.15108361288061586	1.1123292800823086	-0.21502085363961038	0.8692903765073687	0.2523685505620958	-0.7522426196906993	-1.470719148225028	-0.618447914570498	0.4269434087293552	-0.6476854807158416	0.8307100095376247
0.0024676230099938386	-0.08465633975936361	0.6332806884842792	-1.1010378570354669	-0.6361710148373121	0.678502626319516	-1.7061138882298104	-0.972717819066735	-0.009105220210720482	-0.06844889923202467	-0.7519382656001966	-0.7699453054113492	-0.43749317978782987	-0.4252462299281441	0.3169386098232986	0.558229708174121	-2.1695061118151986	0.17604187216932224	-0.5048711366396197	0.8236222903131072	-0.6210169694718168	-1.031514730127666	1.667278875283126	-1.2585364128718157	1.200386668147752	-1.022890001721163	-0.21094839500874096	0.44229534869030623	0.08086236147938332	-1.1220360938458531	-0.07909744820136255	1.158173564129553	-0.30284808823102993	0.8302814287262953	0.22672314565755025	-0.7615611409136188	-1.5101107682045853	-0.6357916012029843	0.3890721120010315	-0.6202431936226027	0.753820107505206
0.012301497591137061	-0.09218163103085615	0.6569263392147583	-1.0991142343921325	-0.6984100831841962	0.7150333602547599	-1.6867885912838385	-0.9327695607321861	-0.019568164565205763	-0.11597875499073203	-0.7051488665036008	-0.8181817470779112	-0.4945204227117557	-0.3604417135171433	0.2866950788159234	0.6598616821029504	-2.1271577346250314	0.06193637792661011	-0.49978039286893816	0.6814882266195809	-0.5615939873865768	-1.0630947987720991	1.627201554189671	-1.1987518023610804	1.166905904005417	-1.0025097492758175	-0.1970185888884432	0.38286914499592667	0.06587569180873296	-1.1792933602587534	-0.016371733946544013	1.1550308840853192	-0.37166406002047025	0.7998641717725693	0.2280059154978562	-0.7340325899436756	-1.5243037245018676	-0.6376742002214807	0.360646423459014	-0.61081988738718	0.6395928562817932
0.060815118514656354	-0.12127287043411508	0.6371388402558672	-1.0721826042011842	-0.7372345759475818	0.7301755765271136	-1.66312218015817	-0.8707827477858983	-0.042952115498324304	-0.1572792859995466	-0.6556865446800348	-0.8161063925138983	-0.5700249060442187	-0.2923322905635417	0.28969277810120697	0.7709537574334995	-2.0166465179757003	0.022985496677858958	-0.5088716540107333	0.5508741878706125	-0.4745368894514659	-1.0282685941240615	1.6128864068477438	-1.124348285158693	1.1621760344502103	-0.994246881281551	-0.21391441211909887	0.35104767477920595	0.05302811826741595	-1.1546565456760969	-0.005533574989933715	1.1803728437965573	-0.4941980178108653	0.7967923403226422	0.21778729291798485	-0.7144249969299552	-1.5142986240594078	-0.6598179725549912	0.3500377122517279	-0.634266204003236	0.5788415620777411
0.08161607394008172	-0.15596658997026722	0.6021982762107551	-1.0537723529308527	-0.7742444543461937	0.7539928460137901	-1.6909729775590538	-0.8448470762518132	-0.05443675636508523	-0.1824216690817601	-0.6111667446539331	-0.767398703830105	-0.6135664261305521	-0.2017367330116747	0.29375821037277844	0.8832883252581093	-1.9478777195054113	-0.028041442424964563	-0.5089494183466003	0.45415298578604196	-0.3736963090960791	-0.9918490201653178	1.5925474872501124	-1.1160638809858907	1.1055743485398908	-1.0628397037674246	-0.25634884381722367	0.3357542799459899	0.022346423701559585	-1.1469461023020016	-0.037980347320783626	1.1941364697968269	-0.525278733239891	0.742995003534098	0.20401892835235533	-0.7160012768986895	-1.4943480596653853	-0.7097111238831263	0.3814727337862288	-0.641435854083644	0.5101910960324295
0.0837921666865622	-0.1427297317315488	0.5937946595953154	-1.021208202225264	-0.8371298236997096	0.7668359749212343	-1.7085752626535313	-0.792744049170494	-0.12787838719471145	-0.22086445446597117	-0.555582769626215	-0.7597514128180098	-0.6766999109150199	-0.1520982649186047	0.2893701042340219	0.9872641551895411	-1.850571043798233	-0.07703328799515849	-0.5017769436473987	0.31733285830157054	-0.2721818698678123	-0.8898154372991538	1.6108989401660359	-1.1250047821252749	1.0540188184705783	-1.0592964770347213	-0.24643920302787015	0.2799870772773672	0.011394789542594364	-1.1112865891186476	-0.09156997954071959	1.1681491043576808	-0.5909203231155871	0.7186042673748521	0.23035615348976637	-0.6410477875750126	-1.4990517667619965	-0.7819382718536882	0.40656383685527775	-0.6954726847910837	0.4883975246991783
0.09156397170504131	-0.10842563535850783	0.5759587520258257	-1.01586607430525	-0.9032635825829274	0.763088744711568	-1.6870075128012103	-0.7506893545559793	-0.19651258932698248	-0.27612311064536843	-0.5022815968567896	-0.7601922298998545	-0.7392207012418155	-0.15022622315973141	0.26752697603302644	1.0822722389161332	-1.7552125121530338	-0.08599225952333124	-0.5005288306800635	0.2725715269269614	-0.23055144806696765	-0.8155065495059924	1.6066073219707433	-1.1723633338203756	1.001787105057209	-0.9866513973712404	-0.25323001188762706	0.30584193335420673	0.0221382359429197	-1.1013364460900943	-0.15419965733127208	1.174512630124919	-0.6306878106700566	0.6893377875288957	0.223948013946279	-0.623917723180083	-1.4396918764287858	-0.7754912779615062	0.437186732295119	-0.8122970822530757	0.4480106924158158
0.08230065609725976	-0.06556534461134213	0.5904744753419645	-0.9831498784203998	-0.9778405277661302	0.7596307836353139	-1.6814752665474508	-0.725196620094899	-0.20259675027642127	-0.2933218870362427	-0.44292815989938045	-0.7231028127320699	-0.7618599645071835	-0.16475202633494104	0.25577173146780957	1.0952495178754724	-1.6633707018328945	-0.05903610437289003	-0.5119799758858571	0.2631654642296854	-0.2944314203047589	-0.7405201171554825	1.5927647723398954	-1.2663114438883578	0.9469203778046152	-0.9701747122094135	-0.2812019178602116	0.35217384769452564	0.03320515178839935	-1.0643492606394562	-0.18398796040890902	1.110012104481584	-0.7226589324858945	0.7110629601798816	0.26670364626896637	-0.627492325866743	-1.4034254904581345	-0.7904132942553456	0.5093421381563321	-0.8632707482970888	0.36020638846346376
0.01274300751121954	0.004019498996145709	0.5489876707110581	-0.9389065576236971	-1.0094895785117688	0.7557568715169901	-1.6756312063961079	-0.6846351334409404	-0.20585144390048177	-0.32381215829205384	-0.4251260704937706	-0.7322251022534247	-0.7451267844749179	-0.1945472778611896	0.2246874446098289	1.1551094911017155	-1.6080435390765033	-0.07541729603570588	-0.5375698516769144	0.22707156772770015	-0.365219424647774	-0.7142222715228738	1.6040288440701063	-1.3382608309309425	0.8813951681470995	-0.9548037205337636	-0.2859831575269902	0.3644074061621529	0.08976950738843478	-1.0202459175732397	-0.21587644777078693	1.0757876193929004	-0.7751077107380983	0.7099739981734541	0.31205231979183895	-0.6118520287214962	-1.4194200942148896	-0.7660637272463309	0.5832443563871454	-0.9497343631160854	0.2898981674874052
-0.00811981727983487	0.07805563634078279	0.47750811674238836	-0.8948769219437951	-0.9926078960497282	0.7451331423506578	-1.632118564622904	-0.7018719644476841	-0.2191116075853728	-0.3841835120472795	-0.3858740532784205	-0.6863825209596037	-0.7163536727846103	-0.1672816127048535	0.22146442628002677	1.2258811485436751	-1.5683228844719757	-0.0776558401816895	-0.5879885114058571	0.1947716901977467	-0.43583765437619915	-0.6674185156887689	1.6359704388764604	-1.3784694398257575	0.8405085062896005	-0.8860348275430727	-0.2963289256379719	0.3339251385235535	0.11412022671091097	-1.0682231277462182	-0.2537564655425843	1.0950659531508793	-0.8164770365745054	0.7150631056435144	0.36346936062416246	-0.5734061774636262	-1.414167326191013	-0.7370447456270739	0.6564621787204117	-1.0240039198768935	0.21718752053700302
-0.02731767573068574	0.0975607686905547	0.39843690330973774	-0.8554976771070848	-1.0168033795984246	0.6999902946582746	-1.5738494184614906	-0.6931517938052896	-0.24052108675619022	-0.5030112918866013	-0.3431269402307799	-0.6710187006503071	-0.7149304382958291	-0.1958848087788637	0.18884639991424926	1.2609103762432954	-1.506474703518294	-0.09530414864526432	-0.5402676546058662	0.16914252117459264	-0.5074075012330871	-0.569157978859646	1.5999103039592133	-1.3867263728845103	0.7557164708696619	-0.7972701088100701	-0.326680500967386	0.34507979343586404	0.10466511146002896	-1.0664571401361236	-0.329037779173369	1.0866628250285615	-0.8252472643892789	0.6835223510820647	0.40958289042236584	-0.6255862158627948	-1.3318469464158535	-0.7354843727356449	0.6523875395745351	-1.0544024624303014	0.17691011369431425
-0.01884742728538907	0.07613234486815071	0.29987745037876734	-0.7816608853204514	-0.9806025499925839	0.6376939594247546	-1.4941986057375223	-0.6959602756050485	-0.20850241739674935	-0.5953899790467332	-0.2738330448391413	-0.6980786031198272	-0.723289965551643	-0.1532409479080181	0.17107052270357026	1.2452309712893888	-1.4705214611563728	-0.1264529951800229	-0.47436060691345583	0.0940331686288411	-0.5613419271898967	-0.5095451084887624	1.5333479163033743	-1.3243677354765917	0.6998034697376209	-0.7649308255526984	-0.3499419940475457	0.3470460065057023	0.07026793667087111	-1.088139513975269	-0.32065351544450976	1.0700548305259001	-0.8084476908997036	0.6211106704218781	0.46258017427903086	-0.6227450837146329	-1.2906442974608994	-0.703214360787365	0.7011805125630214	-1.0670395362694847	0.10226546527803122
-0.01709767934389662	0.0712279686159137	0.21154930460365967	-0.7990520229568105	-0.9088593861461499	0.56691169525105	-1.4310999513931126	-0.699048396711752	-0.19102844116284862	-0.6615887951029322	-0.19726385566274157	-0.7278532960805203	-0.7100163197495292	-0.14944541159618244	0.17345040167671957	1.2269777993069186	-1.373574449568086	-0.13352068897169317	-0.39986426871660025	0.09472088529106215	-0.6310403988785849	-0.5085477850016973	1.4778602021444054	-1.29577972441863	0.6134836628909556	-0.7101054719703273	-0.38278018154189075	0.31972943272084475	0.06882950674863045	-1.0792494962390495	-0.3356040095440242	1.0870563761746528	-0.8065753312846645	0.5664386201507987	0.5440497147372839	-0.6459414370552947	-1.2714853920678926	-0.6784538208094031	0.7472843732248289	-1.0763156151477167	0.06024539433319363
-0.0019379441944462283	0.08199068151218118	0.14411996183832204	-0.8406927686129937	-0.8612521410967119	0.4782118371128144	-1.3621901746347462	-0.7410388512139534	-0.13434166804855927	-0.7355610629630345	-0.10298923983519907	-0.7750444238895124	-0.6555531943025139	-0.17889974029055775	0.1362821120016206	1.175151637921734	-1.3180500777773612	-0.13370513351127633	-0.3035775961378423	0.0521045015198212	-0.6962716240767063	-0.5338165364544404	1.4217520582456005	-1.2921131056884225	0.5379205708727286	-0.6816343954751309	-0.39916694273685166	0.2662881716173372	0.02467706202332866	-1.0683903446055623	-0.35327431005458576	1.090759943179473	-0.7631846178165568	0.4949075316501119	0.5807403722390075	-0.6581084110278497	-1.2762082145537574	-0.6152106629728552	0.7057247249265324	-1.0511057923929263	-0.022055694420778572
0.04832441197506684	0.10090494349139718	0.10069778572449603	-0.8567287408077636	-0.7938679914415931	0.3970844063156602	-1.206677185064485	-0.744056632894414	-0.12025029463921869	-0.7107241021938744	0.01495358391270305	-0.8332451178371445	-0.6319410622885554	-0.19574663888988497	0.04722893726814766	1.1466957270930953	-1.2602185099105547	-0.11181368424560671	-0.2244205296803506	-0.016456736551725068	-0.765747563945277	-0.5682096927462521	1.3943622005132892	-1.251376180770709	0.48695352177816575	-0.6802185104176808	-0.3239669501749517	0.18606517078160797	0.09895653819730983	-1.0579652465046638	-0.3146483740271845	1.0762112569511977	-0.7735762704526017	0.48556062875371575	0.6288777854914867	-0.7089168104921458	-1.2480232337697312	-0.6124926840068393	0.6731810708642968	-1.0507309964391363	-0.10792571914060015
0.07557256670656212	0.10636328090706257	0.05772998121735786	-0.9016560366150801	-0.720515641271681	0.3214516360160509	-1.060792513092895	-0.7540864326383035	-0.10588810868815005	-0.6755208831498003	0.0937097317688135	-0.8285120895185525	-0.6074356235210001	-0.20224547655729772	-0.01084145687576214	1.1699903203514792	-1.2464882018677141	-0.12125435984920432	-0.1280594539234058	-0.02532572750050683	-0.8120049131210882	-0.6768550330512481	1.3637183480358277	-1.2010988710267039	0.4893624519877403	-0.6924572041521204	-0.26902052882235516	0.13640757444102813	0.14311232350729472	-1.0490301246102782	-0.2819699809050843	1.0501418686009465	-0.7584236694442957	0.4241806231498614	0.6275355400465671	-0.7134964847481327	-1.2192203061856461	-0.5998363070993019	0.6196804426229828	-1.0435424796816022	-0.2237721014035446
0.08553843981662508	0.11418265137660824	0.004809366660242285	-0.8567582823185695	-0.6854554532101998	0.26934281286043404	-0.9491470022470748	-0.7710506677718787	-0.13293517880940248	-0.5820939733643116	0.14234945644307126	-0.8392857703231285	-0.5503556306059423	-0.18590407159642025	-0.10184831379340462	1.1879843926919518	-1.2062401107857967	-0.1630756339262986	-0.01931541556465486	-0.06818994757841053	-0.7788194142971175	-0.7994436325593031	1.3104803320779572	-1.1232396657609287	0.5094541319965753	-0.7629125670592245	-0.19871284273020978	0.025724266869764284	0.13806236794499419	-1.0804485447062087	-0.24187709372765398	1.066882937619135	-0.7454869021465714	0.40221552606717	0.6423088520082312	-0.6570152014316216	-1.158514762920475	-0.5956852614934359	0.5284798380652698	-1.0149112821075505	-0.2862236929860216
0.13547160665556449	0.12046010709394941	-0.06880345913820161	-0.8291824006323102	-0.6610348430409067	0.21807935150276508	-0.8215022242893074	-0.7930201867419239	-0.16052388578345356	-0.5045997277300924	0.1760756022569785	-0.8571266048279661	-0.5115199835779031	-0.19530792583837706	-0.1461260838549143	1.2361203224852075	-1.1306416510976238	-0.21777949057742035	0.11176443561850102	-0.12369885165304359	-0.6786429664576548	-0.8741475820107759	1.285156531259148	-1.0538989462616233	0.5018249298167545	-0.7938877980730389	-0.1165492226819358	-0.026996727063928406	0.13475436972012828	-1.0861694330090628	-0.21620796050479463	1.1137345265456373	-0.6968980914573304	0.3810132105003867	0.5985074006540184	-0.5999788506345307	-1.0362849211046286	-0.6147611749517872	0.37542667236578176	-0.9906756337641571	-0.2813994710531158
0.20520774282326543	0.10845859997527743	-0.09943835938274	-0.8273724694293245	-0.6661813313905197	0.1824065213715177	-0.7109685511488594	-0.8316025184581989	-0.16659051041445788	-0.45654353379944146	0.24980008270457538	-0.8170053944322963	-0.5147353934976294	-0.16227174039760386	-0.16892307563154232	1.2717125458864884	-1.1055354002541555	-0.21733412299698163	0.21988390892777243	-0.17764518272069002	-0.5683761911476133	-0.9667653675315044	1.2471480135120259	-0.9678038812166612	0.538437291691751	-0.9583696424250927	-0.039634556287920814	-0.061968189088699555	0.14731358147041254	-1.1184817086069219	-0.23534813298242505	1.1484048623129424	-0.5893413074099139	0.3532560672989441	0.593138228552405	-0.5972541093336556	-0.9581292825384857	-0.6874654013575231	0.33681029014987035	-0.9341534414453401	-0.33634112987869325
0.26071323499752863	0.10038055475155341	-0.10653695117742538	-0.794619289581951	-0.7109055486549328	0.13588160579307393	-0.6353422124826443	-0.8608992066927417	-0.15644922215581988	-0.32943611991557	0.3537578393647242	-0.7542582955269789	-0.5461132953358341	-0.1662757249254247	-0.21006964416143034	1.249842367225582	-1.054706063876028	-0.2402527288656847	0.332230331600632	-0.23382053956785204	-0.4223368385588236	-0.9724868549046667	1.2440360938498887	-0.9029598500041398	0.5337936339502324	-1.0963243604334745	-0.003843415504464578	-0.08312158381279493	0.14764694660981595	-1.111181582850161	-0.27719759952754375	1.1506113126560753	-0.546316209342681	0.37001906202749046	0.5608981210278199	-0.6532829035866069	-0.8846891902777813	-0.7439414708733294	0.2981307244232839	-0.9191178741484526	-0.29615961100733096
0.2633839029082275	0.1575755433003534	-0.11798562570795741	-0.7837834451547911	-0.7670844897836135	0.08228135457670267	-0.5626052398066109	-0.8959960377584147	-0.1491686605928701	-0.20116274536006876	0.4208104117099574	-0.6968348837561964	-0.5721806194056832	-0.07372108255239564	-0.22243900424133808	1.2450877646419634	-1.0888838932015577	-0.20585432124636288	0.3612109543551063	-0.2738113943754392	-0.3514156162493406	-1.036903315893651	1.2572440062325994	-0.8597295702650986	0.5598433532616423	-1.2563665192871336	0.032411255816888425	-0.07764524683384373	0.14806697786127837	-1.1286940713476494	-0.2833949891224233	1.1694263587763218	-0.506325208149509	0.4286276547476824	0.5740874453810761	-0.620041489549409	-0.8452899065246522	-0.820617665001923	0.29031840810335563	-0.8780537871566185	-0.23213271703878094
0.25031823216985577	0.17481341565899094	-0.11714503233346366	-0.8239593519397783	-0.809281660731822	0.03447030981090672	-0.5330096379122758	-0.9342568691925361	-0.19953849872685042	-0.08363476614410552	0.42209883081710925	-0.6272051211189861	-0.6072070549401765	-0.03462385685695578	-0.253259291896876	1.2868235836225885	-1.0611940840605187	-0.10389914941072802	0.35199388096659456	-0.2563684889444001	-0.2743616699229362	-1.0142238759042093	1.2605460107362851	-0.8879345884828403	0.556707416569657	-1.3454466275148356	0.02307216404316332	-0.11615873543096378	0.1737085306202148	-1.1339207080485498	-0.3412056108791407	1.15369259463739	-0.4750196733124919	0.4255538387755676	0.6141249949924383	-0.6601062683167094	-0.8485815413183507	-0.8606349815852431	0.2527859076663163	-0.8594085294006744	-0.095899819645093
0.22845983276329393	0.17459228772348773	-0.13214000798076214	-0.8046518971341625	-0.8560878302229676	-0.04210207852113289	-0.526025892243453	-1.0069590927236953	-0.19263722772375702	0.009011258325750917	0.5129479903999765	-0.5451417528238246	-0.6644181326867552	0.00019492464429477359	-0.28271631772390143	1.3198788298134345	-1.1385847494781254	-0.020037833460205122	0.31336336064328735	-0.27027465392428895	-0.19273230074458697	-0.9609706694314524	1.2363151845523745	-0.8720780503908289	0.6314239691613415	-1.4070667651691853	0.030021608878750706	-0.10097698508062825	0.1566173613018648	-1.1208039216425922	-0.335321449703601	1.1101090628231827	-0.39611884789730617	0.4696125660808028	0.577628860782188	-0.7083743653403837	-0.7755441054828882	-0.8768180965221498	0.18431470731054675	-0.8539839200749768	-0.02250590328474127
0.19413831644013685	0.17233909603605005	-0.12257940051586061	-0.7884273523897377	-0.8827123362051502	-0.0727072499278443	-0.49936697323998613	-1.059501610091277	-0.1779562691654424	0.07398986970258022	0.5245988639893381	-0.5029957589645382	-0.7100849432944786	0.06841520093051547	-0.32545569007775177	1.3618102530612437	-1.190710913323841	0.01938088016149261	0.2813528414851107	-0.30604099344096813	-0.13879647756498348	-0.9333405267028949	1.243821555192937	-0.8938015498751449	0.6480319802770808	-1.380255802922322	0.01565032451293752	-0.0774921615333412	0.16525554602300357	-1.1937002321335224	-0.32114368696011514	1.0871092939988358	-0.35847919655786586	0.5180534624428736	0.6040757446603615	-0.7033289262108066	-0.713273831068831	-0.8717895287340458	0.17056898945090798	-0.8533720071093261	0.031243624645951252
0.16383720124715168	0.12840266152156704	-0.12696983628050326	-0.8076485112827994	-0.8914599124567344	-0.1447140421555333	-0.5225790227073286	-1.159932738419228	-0.14999502134873155	0.052770127765337405	0.5208954661854568	-0.44957245820305614	-0.7136886284627414	0.14241376822212173	-0.3252100853241546	1.4231586430065843	-1.2405838823383286	0.019824529123924777	0.24443341395040488	-0.36557866284852103	-0.12053591991448138	-0.9199084303203184	1.2203814904004306	-0.9465202996412735	0.6720849801311455	-1.2822291167442241	-0.053889363472161965	-0.053837241888746	0.05584730071129791	-1.2558687968060953	-0.3486524091709314	1.0298397232782803	-0.38153056631208987	0.5314484342489283	0.5920616249479312	-0.6542723668276548	-0.5878470152762989	-0.8019514356080102	0.18619786238403427	-0.8124311407050395	0.13830620676562094
0.14810402727151503	0.043276036437682394	-0.14495456039898383	-0.7723338495865986	-0.9116115590829516	-0.20700307396479928	-0.4954377300422899	-1.220286423844625	-0.1373110846105166	-0.018347192318981232	0.5526000304748537	-0.4108743660890103	-0.7248929031482905	0.1640174712254802	-0.3067607640243392	1.3543340654056997	-1.2647979440780133	0.06844527596323001	0.16572915599795418	-0.46639998501486646	-0.14336820259453253	-0.8787059857605188	1.1975963019533888	-0.90251883021003	0.6215787531349573	-1.224517502703196	-0.13552408523154513	-0.061503377672256	0.01958254369165404	-1.2948970342014714	-0.33904186961611604	0.9942147225082774	-0.3772703520758096	0.5690493850417375	0.6259466849546773	-0.7397401203893066	-0.42878248784819106	-0.7612410001696523	0.20322765911236304	-0.7898346802581737	0.19813112726407145
0.14769167032310399	-0.06146275472112326	-0.16413462167413795	-0.8271967271185195	-0.8938012293109467	-0.2689965273998055	-0.4599126537764139	-1.2692616168415658	-0.11392740437224655	-0.08558166923032309	0.5598002973858837	-0.38104171758056704	-0.7349114728030359	0.20968648047626331	-0.2720624602140575	1.346510401465162	-1.2883180335571458	0.12932989061852274	0.11325945035221305	-0.5258660960521855	-0.1432156523643953	-0.7947774847209292	1.230390901825991	-0.8642858594126309	0.5459582506841906	-1.1730997905832905	-0.22023926901277685	-0.05765547133248402	-0.04832769808984102	-1.2763658546776808	-0.34991081398432444	0.9097799067141427	-0.3883324888553839	0.5901744639880094	0.6133811074362698	-0.7928391427709286	-0.26134365814005855	-0.7091030385069302	0.2619167730175304	-0.7851128944896575	0.21189409927287617
0.11437208960905645	-0.15539904602308202	-0.20185505909321186	-0.8387156333720329	-0.8954263621033837	-0.3236303469805035	-0.42465793065802515	-1.2870190625065763	-0.12339941138776396	-0.1299179804070393	0.5623236964203752	-0.3434711234230091	-0.7932581717813056	0.26824817181732147	-0.2711758995950593	1.3246193448358414	-1.2676782248099543	0.17343267306416935	0.072330332768489	-0.5523890198111511	-0.18533192225705333	-0.7858029546718133	1.244135319299129	-0.8079725160220381	0.5211744891092047	-1.1350124825378802	-0.34364991831889113	-0.09804299656036145	-0.08485371404365431	-1.2860857415707134	-0.38032452240650627	0.8820759594382981	-0.38796630572873103	0.5687628212665989	0.6427285118743843	-0.8490038718622573	-0.15344597141457403	-0.647634396744657	0.36143796371508874	-0.7756070517055071	0.2541098787513539
0.09492137375085306	-0.23196662873459503	-0.25080686801537827	-0.8638103934243301	-0.8669089164530123	-0.4013946082654126	-0.3970732721654187	-1.2263590126886297	-0.13212202325440017	-0.12417610944038401	0.5596784329262389	-0.35202772451835795	-0.820226571641102	0.28881651934423297	-0.2561843719707322	1.2973799810647872	-1.2448480763557839	0.16546491447101705	0.038167100764517785	-0.6317711051902897	-0.26644431900133353	-0.7221503716445286	1.2497332888339205	-0.7843688599398126	0.461290226606781	-1.022822992435069	-0.435542847616566	-0.12513325433606343	-0.08182386676607335	-1.2245346066538267	-0.3695554115647154	0.8236332738997214	-0.4492937474192603	0.5476920494151246	0.6169436009916569	-0.8753322471593717	-0.06941396268813574	-0.5702664778563634	0.373846632300954	-0.7444711330786294	0.3605790051143507
0.059992240128425765	-0.3153829926146945	-0.2860820430476978	-0.9201387947156414	-0.8490460571362016	-0.4354935695888284	-0.35109418096968203	-1.1852467894574887	-0.1444467008515337	-0.12699634105121405	0.5050121758241594	-0.4093452327440918	-0.7988387235628549	0.3736583860520831	-0.24171902921408014	1.3044167178900152	-1.2333655778585897	0.16967276652131735	-0.009754297404828782	-0.6830871832782961	-0.3730405057143159	-0.7615750387419287	1.203909902096838	-0.7511908115729429	0.43445551339114913	-0.9566373209672392	-0.4440570863657064	-0.1790872758169361	-0.08998674301373163	-1.160560099900343	-0.32010305826520313	0.7729859811672182	-0.47461942663917495	0.510283572698424	0.5966504295365308	-0.827427507182432	0.08048152033163386	-0.5217844044825148	0.4200944116572899	-0.7340843103044689	0.3521356006906001
0.05563195307147475	-0.4035608354976931	-0.3187172381205096	-0.9254964467680725	-0.7941034363656344	-0.4769372520154578	-0.2390158175046168	-1.1435955387334007	-0.1438411682451912	-0.07952104905439732	0.4857158614169156	-0.40001324043346154	-0.7923944226796436	0.3720729880593524	-0.24642334473709795	1.3070151128133591	-1.1699918957436026	0.12830986628021543	-0.017061509680734673	-0.7387144262804836	-0.47367171343840725	-0.7489772683790019	1.213729772685815	-0.7086654412799851	0.43842467067398677	-0.8860121836315816	-0.44182948053678234	-0.23219319096294874	-0.10445336558810872	-1.1265232117666124	-0.3083627173413638	0.7239546589038977	-0.49503921709576665	0.4353548961954671	0.554771120288317	-0.7809934424608544	0.23407983923742764	-0.48622318691227895	0.453225927414592	-0.7646598939319392	0.34845190324054476
0.05196124835572709	-0.44904753488270266	-0.3917317810827029	-0.9056063804046843	-0.7475955596467803	-0.463748261996089	-0.10737940371670156	-1.1334904591689385	-0.14118053211977383	-0.07113915078051969	0.4761285159760746	-0.3965485139788848	-0.7810021020006016	0.3853180079447163	-0.2633726635027591	1.2827683423061729	-1.192531863246922	0.07200671281598571	-0.0336276295064533	-0.8350361813975551	-0.5776823032345745	-0.7767786965817914	1.2385057657867753	-0.6581519656993271	0.42942145509187346	-0.8572779165065242	-0.413861082392079	-0.19130940867959062	-0.12483344074441174	-1.0913720970274718	-0.31118013745787876	0.7308381169001745	-0.5177420032224482	0.49649054752087396	0.45924544849907256	-0.6991763183828199	0.5147043241997402	-0.45516369329347245	0.5091741785694435	-0.7626549745846136	0.23637243877782774
0.05149794016503353	-0.4824711194635068	-0.4321804723512538	-0.8899489230856151	-0.7100172365311596	-0.42479921516282504	0.09332470885142972	-1.0386550692276573	-0.14462630099872179	-0.07751801769490767	0.40203376802831403	-0.41293956279536975	-0.7927263724146365	0.37138857860707736	-0.2532479443354755	1.2101873013057927	-1.1455861153640694	0.05015043384022692	-0.03337107192465091	-0.9112168849185307	-0.6962042562569541	-0.797134041326099	1.2979487657512117	-0.6254806588021615	0.3749528985192301	-0.8061988015112668	-0.39957627760423164	-0.16393739845294114	-0.09772673275547114	-1.0554941068785124	-0.34405965804133337	0.7216273864302983	-0.5458966599929203	0.4590493722683081	0.4372496094350682	-0.620017580062026	0.6999753455794713	-0.41310098537691886	0.5996394974284585	-0.7554064999166639	0.16730561514395553
0.06693426777258926	-0.4929282038912196	-0.5317558772683109	-0.8911862877576867	-0.6662863904801315	-0.3867862302444231	0.23428926898476546	-0.9889204342186616	-0.17574808770964362	0.0069576544213613475	0.44346308246660937	-0.41081834029178327	-0.8066594328339335	0.32808979185204906	-0.2328378784194415	1.1262487468373321	-1.1158700353314221	0.021362305550337437	-0.03535068746159607	-0.9448029979735418	-0.7557818964515471	-0.7788417196121677	1.3075040809160945	-0.5765951859922542	0.36515009120431957	-0.878097722927305	-0.33200562150993795	-0.1705154723910183	-0.11234083899210759	-0.9887405447104503	-0.40217398635384116	0.7516013716587838	-0.5671256300005473	0.411479208056334	0.36063775087875155	-0.5727734404162521	0.8728576567572575	-0.41008790177496335	0.7297911281469209	-0.7358566212859534	0.1017064888417761
0.05595854736983291	-0.4246864124956806	-0.606517667029882	-0.8759488951981396	-0.6624714322885928	-0.3310003050471082	0.3345401984542723	-0.9595023591466989	-0.20967603845030686	0.05106414230212708	0.4263692428940808	-0.419035489542573	-0.8566960880208739	0.2617973014124486	-0.21530252805817146	1.0025203535887517	-1.1052438961676962	0.021781095930896506	-0.021937079256672827	-0.9161559134450978	-0.7795567263569186	-0.7008271189306867	1.3296156116423856	-0.49714473375888374	0.33769382110393437	-0.9629121662761355	-0.238829875772615	-0.1451933640810231	-0.0819112640249684	-0.9222213821045123	-0.4262643011340499	0.8013697032455471	-0.5436541431707838	0.3681041271407491	0.34652043104573377	-0.5422491515679378	0.9229401527799089	-0.48377826052866907	0.7644233622162868	-0.7564273187497074	0.013784733454504894
0.03268648834043766	-0.33070731620514965	-0.6774087138256146	-0.8719354503761807	-0.692595250179685	-0.2586895221240288	0.36766648199746144	-0.9007635132910901	-0.16035503692948008	0.10657497030866354	0.4082503251681205	-0.4636483639828432	-0.8878015880220257	0.18208630806363785	-0.2021429320927966	0.989794035917703	-1.1270109608068675	0.07673433633054666	0.026275606916059208	-0.8269990128695861	-0.7667948667451335	-0.6673394273837101	1.3375139721904232	-0.49773023454980414	0.3363437383316883	-1.0604047328775192	-0.13129808769509516	-0.09825870011149504	-0.10916016116459475	-0.8796144079601392	-0.46389920393987394	0.8472370172387862	-0.5415961372264182	0.31503281212739853	0.3007916370386545	-0.46727242437169264	0.9173655943553749	-0.49837519913679384	0.8150819009135868	-0.7637842605823657	0.01769914534570759
0.004272151448624045	-0.1891192959118694	-0.7373595429975278	-0.8566428101689141	-0.7536749164304932	-0.16952847759873618	0.41939902968928344	-0.8417424355454657	-0.05288888791438902	0.1735885313611157	0.4440575150384481	-0.4873082545209882	-0.9387922455590545	0.06366003246773581	-0.21053302882628716	0.9449611730215214	-1.171815411560504	0.15422890911903095	0.03525072087321442	-0.7670105839070984	-0.8090846452098507	-0.6232329343017065	1.3851553126058938	-0.5602848923723408	0.32196728130689867	-1.1046354007321775	-0.0351051775820203	-0.0625650508217357	-0.11130525774037778	-0.8612223291865988	-0.46556874295977846	0.9000848780351127	-0.5435985060445632	0.2848970194026318	0.30075752183184845	-0.4470199602457524	0.8803242863604733	-0.5417041891963558	0.8480240169048463	-0.8031781715883419	0.025782768861646665
0.017625491002118583	-0.09647076739918256	-0.784744710062847	-0.8681302115654639	-0.797653870777971	-0.08493188204309497	0.450599823854855	-0.8168816119870025	0.04186042905374653	0.1770418761907034	0.41636852684546327	-0.5131026673257482	-0.9389103702253898	-0.0653258776563683	-0.20738213746209797	0.8876291771824356	-1.2737635666025466	0.20044373805990628	0.032559852932598575	-0.7451280110186494	-0.8579230021482974	-0.5383283823258844	1.385102496589904	-0.5839559565663516	0.26914186035762594	-1.0867595956462068	0.06664788294662283	0.02903132365007487	-0.10202366380331365	-0.8307527537828022	-0.43595165817701015	0.8911140333820168	-0.5438948589005518	0.26931507956929235	0.2785695527747001	-0.3985669810960478	0.8940465812532359	-0.5632370689526023	0.8533238935024133	-0.8307840092258004	0.04066842981053247
0.025974215987560934	0.008933350155981712	-0.8061787262671123	-0.8204871057694094	-0.827075575021075	0.015538763485412	0.5222998548619019	-0.8466000070863595	0.11358962073424131	0.14983593685615354	0.37358862266900156	-0.5420554223248695	-0.919704385378688	-0.16804533478657308	-0.25558958358116535	0.8271316151246626	-1.3867181695524156	0.25719827426759606	0.03366885003392785	-0.6393316367949653	-0.8487518003536904	-0.45432984762868533	1.3833162589291186	-0.6475067677712606	0.22292684682279326	-1.0712295182296132	0.17656623712731492	0.09181962289614919	-0.18399240955876311	-0.9049709949355813	-0.4039647976972346	0.8849896957262983	-0.5604117049528048	0.3130607684674757	0.2970429134701016	-0.37989561913320724	0.9300152252161613	-0.5793156140655393	0.8704617140575047	-0.886674046882832	0.01844256585460774
0.07207274802688667	0.08672654978457875	-0.9168832342095165	-0.7436751596642452	-0.7702568990788636	0.06906980424157494	0.5666244964449935	-0.8480247788463953	0.17484574642679213	0.08696895905220518	0.3668352740275921	-0.5373102530632865	-0.9270865148908571	-0.31810955439318944	-0.3170809825028723	0.7529628857058553	-1.4704771670278944	0.32412844079335007	0.06081849716811079	-0.5626634171513198	-0.8595463582253995	-0.3544656505470582	1.4217395936658273	-0.6736210132536884	0.15568884451207474	-1.0485355309675324	0.22887597722234093	0.1655313346806368	-0.24875580165990274	-0.9795437950219774	-0.3941454197240794	0.8875563037938299	-0.5792971029498558	0.3217499712194224	0.2945958491938799	-0.3569032889407776	0.9787603487058856	-0.587786327445241	0.8749855730133216	-0.872610081000398	0.01779496022054675
0.08362412252723314	0.13211891500868062	-1.0054171673156558	-0.6936124351941284	-0.7274317186619472	0.13314492477809595	0.638124761567439	-0.8622600880144813	0.17537713218337797	-0.014799445786238829	0.3896617064455642	-0.5579147036567075	-0.9382531538923562	-0.38730602368340544	-0.3348132311898113	0.6942566229332308	-1.5630013814463326	0.4032469234599585	0.06917219918381656	-0.5498375973938409	-0.791778794236491	-0.3091654772831333	1.451369378636279	-0.6880176578562062	0.10068782300648069	-0.9910328075591007	0.26625169412281047	0.22807616467164812	-0.3146147353563373	-1.0523542773904135	-0.3847975200374756	0.8764803745943816	-0.663623683623055	0.3744126159747736	0.32019505344876176	-0.38222386591241986	0.9827086896142576	-0.5232456065010116	0.86133741959038	-0.8505130534234626	0.005063555071433368
0.09629990549857281	0.20735274188461084	-1.0894989328297855	-0.6494784225533279	-0.7319487905014739	0.18596474202051608	0.6751369269214182	-0.8214485844381827	0.24370092382534853	-0.10381369119052127	0.43052321152829387	-0.6271377737954478	-0.9157666493042376	-0.4922348683089317	-0.374432801388789	0.6616934278911807	-1.6297318091353659	0.4596716691481203	0.11596931553754249	-0.4916274230204266	-0.7114107799811545	-0.29894705554412554	1.4685646889621786	-0.6470240940314886	0.04237355600569134	-0.9687571433176128	0.3345013986732378	0.18184371541607675	-0.3856604751332552	-1.1126334987237334	-0.3888796539321894	0.8495583183763887	-0.6846028542884701	0.32798726301594094	0.3741322897607396	-0.42151978004051865	0.8827092174602308	-0.5212865857107858	0.8440963243369894	-0.8730635304020249	0.0417101497722345
0.12618360026565315	0.2463896034871836	-1.1752877626202536	-0.6180005912773135	-0.7426652866556986	0.21998722769729287	0.6362440267136562	-0.8065086621439488	0.32477279511524293	-0.2041557412806018	0.472932718100188	-0.7050471843875814	-0.9032042058093458	-0.583240570982975	-0.4426943419772213	0.6518902082270003	-1.7031488942877342	0.48053818987624286	0.14624108517363574	-0.4475089534271851	-0.6092648803648155	-0.25273996713417246	1.4676398805221917	-0.6325818071458434	-0.018687631903578875	-0.9745680556580982	0.40086971838512653	0.1641228810656202	-0.4251100699537912	-1.13526010029394	-0.36926286253001706	0.8358646727809818	-0.7642019824102957	0.26659321830001376	0.39523809781291924	-0.4941062301133197	0.8427510067724787	-0.517723024554093	0.8317372200680089	-0.853335607464499	0.09465098422424847
0.09920862014495478	0.30069693435109823	-1.238332921498649	-0.5507449814736463	-0.7699140499962459	0.2290950948337697	0.5821231447770916	-0.7537112823712164	0.392155157152134	-0.31320566187170373	0.4673594308710302	-0.7542870963262462	-0.8980536878467191	-0.640982765633274	-0.5324483711193772	0.6544915422818195	-1.7499349693805297	0.5376812810634266	0.15770540685726658	-0.4340263092795131	-0.5411214212865267	-0.22225937166083307	1.4769354993364514	-0.5717469096581501	-0.09923437259170578	-0.9218259712171338	0.4329793694848469	0.15151577950761283	-0.4289622746354767	-1.1321096754720972	-0.3322578631269787	0.7921587816157751	-0.819299769141509	0.29807326982983084	0.44161579445657456	-0.546645927648056	0.737637451826736	-0.5354664363408654	0.7628543783235411	-0.8856109034303496	0.1282421969462001
0.09172543334362906	0.2677457519152782	-1.3132343511020115	-0.539977169273844	-0.8393412237332853	0.22568466337190157	0.6640087481543004	-0.6572695399480808	0.42198411703683875	-0.3923035316715807	0.49848088649053174	-0.7527430049904623	-0.8687423055356002	-0.7084249321007159	-0.6950594441403772	0.7177179546404774	-1.7702065198102546	0.611814850824118	0.14991256046486573	-0.4430648877479947	-0.46908025263688174	-0.308244272232017	1.4767007849613916	-0.5046750799253491	-0.14498948240275497	-0.9086635113164631	0.4394343132836795	0.12994898562176344	-0.41492904565129374	-1.1369996291655826	-0.30694431017053486	0.7947646824015104	-0.8702980080315467	0.30578187900368314	0.4574541003846916	-0.58772370303949	0.702862066217852	-0.49992049045138137	0.7314363179621185	-0.9075215657699897	0.17028919663675843
0.06909771131935497	0.24183776691044065	-1.3502629548603302	-0.5071641758574515	-0.8368821844170528	0.23860943003213272	0.8011871352770312	-0.6408656873992209	0.3759554710320114	-0.4494582386074132	0.5443889968949773	-0.7485463794366691	-0.8310594334183768	-0.7219768130560573	-0.8527335507219769	0.7588361607486729	-1.750853312052635	0.591148898955229	0.11067121561563442	-0.49102162032998625	-0.44796616855364063	-0.40921982196117623	1.5009481953743227	-0.44640030558732074	-0.17521821480338423	-0.8502637434608269	0.4293333850728393	0.11638397321356989	-0.39040184260971594	-1.1660072852801513	-0.27232398263140667	0.8068069617486688	-0.8702173909711053	0.3674940678168733	0.5177489933469613	-0.5702161286588485	0.7360539576460023	-0.5279966200461262	0.6694118835998156	-0.9508511293592161	0.16665293880660745
0.03807777220263914	0.15189436915023646	-1.4047511731016318	-0.45738787163043054	-0.8377334444511864	0.23486900615501724	0.8797127909114903	-0.6193452797462566	0.2677339656967057	-0.5594684551422732	0.5786887103890567	-0.7603245002372293	-0.7694447952405086	-0.7156624460776176	-0.9982600669167903	0.7751947229746192	-1.801700690064892	0.49573357194237566	0.06980695866614786	-0.5282911394063579	-0.4295103309500316	-0.5044094450641652	1.4531708273096697	-0.3328837697309332	-0.16274149495584614	-0.8353771836065395	0.4204480732645946	0.11361399109154566	-0.3580680335254275	-1.141748528779133	-0.2773366888349759	0.8236429527166805	-0.8771714640228379	0.3763780609448197	0.5733245684538673	-0.5488115496161781	0.837589003373604	-0.5175530082907847	0.5853310769471535	-0.9579968021768265	0.13016540937063517
-0.02863034745957651	0.0836370327851635	-1.453986808527528	-0.42885661657153545	-0.8246798525668858	0.22399416920294563	0.9748640431436082	-0.5804550350810697	0.16297472985675387	-0.626940006916916	0.6406039753673427	-0.7321552821339902	-0.7369132356464477	-0.6585721251823003	-1.1179887572210858	0.8286974358981618	-1.812250965331851	0.43115214243881994	0.033744556989921154	-0.5456749946375703	-0.367637210288926	-0.5983914365070893	1.4579527893974142	-0.27894435271938856	-0.14619132701460055	-0.9028335643268083	0.4252839031649643	0.09515816686315215	-0.321697461910202	-1.2011072582966464	-0.29362199632164276	0.8629774197880138	-0.8991134976073267	0.4286038650575529	0.622479138254496	-0.5281886697718078	0.8420974163781649	-0.509107857550151	0.6042423326316622	-0.9807894241337534	0.09090433607979856
-0.09213059589572267	0.02478123618422175	-1.4910834834297633	-0.39189320069420924	-0.8239819600430339	0.2060541678739493	1.0276798543072965	-0.5404490655476435	0.07106859149653195	-0.6761027786054603	0.7210160487261669	-0.7025495635595689	-0.732631966910081	-0.6460891609161129	-1.1988321008197527	0.8793293977599144	-1.7914799002957882	0.3796486594111347	0.028023977578625438	-0.6033893800425857	-0.4024446800122279	-0.7016285070299086	1.4967086537707963	-0.204057634120777	-0.1348796927540526	-0.9551722606257591	0.4037952414331018	0.12744122855309664	-0.32697501844024346	-1.209909672156112	-0.302526223899913	0.8843496577909763	-0.8590587408093132	0.3876513512027525	0.6711660585131206	-0.4314596148144383	0.8791187280902986	-0.489257187013748	0.5926724882832645	-0.9970461027321409	0.026552089648698818
-0.1672784565513339	-0.02061887389481319	-1.4333515462085278	-0.3585741205610182	-0.8922844387046729	0.24317758807064585	1.1096888498124788	-0.5295943348436102	0.0004268869457943802	-0.7422873199227806	0.8112851016778245	-0.6931667528689527	-0.7463203026843239	-0.633707710467187	-1.206530307199913	0.9304157088080836	-1.820496758805588	0.3633522938227631	-0.01943377593523968	-0.6526396901547761	-0.408415639355581	-0.7894543742088047	1.4905323488609128	-0.21900653715771828	-0.15407944351363373	-0.9979309644181071	0.4070361446919712	0.1567708158728382	-0.31969145341404087	-1.173229869767623	-0.2727585417905765	0.8877203116109575	-0.787173870555635	0.42206412716435987	0.7836228171994103	-0.37547521430070036	0.7830210856671043	-0.5368620575799271	0.6021572390878863	-1.05130039889222	-0.008830001618065802
-0.23309073628130506	-0.022863096513145848	-1.3073342311467346	-0.34242847493664275	-0.9791767480621345	0.2967556644085175	1.098066604984566	-0.5026687711340678	0.059068218097021806	-0.8017096319383805	0.8609396889003561	-0.6912232807527612	-0.7026252117033043	-0.6698393653447134	-1.2457591896684845	1.0196910165910973	-1.880510232935593	0.31526039029562153	-0.07493721534489475	-0.5978571733510585	-0.4666068972770768	-0.8294143084131818	1.4659913870311083	-0.24432870434813675	-0.18271681546154395	-1.106535864031367	0.3847680857636921	0.20084948814025677	-0.274181596769247	-1.1578938640729892	-0.24949651230649197	0.9347225992013135	-0.6799355806695397	0.39599020898812565	0.8488629877340911	-0.28835573156209626	0.7249122403024507	-0.5816542520858349	0.6202776769366549	-1.0384917722522702	-0.027442954761709014
-0.27001358252022867	-0.0629647821526913	-1.1823629994983802	-0.3266999262229454	-1.0329036850814761	0.3158951862550473	1.0608524347759212	-0.5021606947869912	0.03620862662377424	-0.8491640028778967	0.884819581506845	-0.6445069200586883	-0.6642075476593935	-0.6630017169188351	-1.2658283105890185	1.0500266033478816	-1.8990118730891639	0.23940513356810095	-0.11843688344494208	-0.5501987751776507	-0.5124217724928339	-0.8161742175218822	1.4257968143821553	-0.3292667045373056	-0.23436360600067277	-1.1106247263035316	0.30724838121736103	0.2892110809443584	-0.24647627491408325	-1.1636354695088593	-0.16982865722911353	0.9637962536496879	-0.6005926671912154	0.4115241639351246	0.9358216506933422	-0.20817278064977324	0.7147296398169234	-0.5747039897765095	0.6189550823514935	-1.0242224977376162	-0.056170875478584334
-0.2946961048522896	-0.09146865379816332	-1.0386802039276082	-0.3114131577904691	-1.0776030446148657	0.32126370017346095	1.0380676803065758	-0.5049038874523845	-0.022549868319409788	-0.8765823503269645	0.8964899466635952	-0.6092649723428718	-0.6240447285113616	-0.6605231438364065	-1.2827382496895456	1.1032283289384284	-2.008143294248844	0.202762620232169	-0.1320406490300197	-0.48532680742317175	-0.5274595032719082	-0.8377831923640926	1.3956135175641278	-0.4121142419893262	-0.2518803752194248	-1.1523237858186544	0.22556966297268813	0.30546807272104043	-0.26449532566428136	-1.1800564610554471	-0.10674240316054577	1.009614444654672	-0.5081486298025065	0.5018251397711848	0.9837228649086829	-0.08943692307821072	0.6972342137357217	-0.5582279310514371	0.5874243683912507	-1.0452872578253865	-0.1256433064007097
-0.2754350162262337	-0.13990851316993988	-0.8965798329259222	-0.31249888821619537	-1.095918033228043	0.3333667360105554	1.0627555593303442	-0.5022991157443941	-0.06040589554267255	-0.9361468387417977	0.9020815448831307	-0.6324899077800332	-0.6086244847228204	-0.6439054601401557	-1.2747731942627556	1.1449454895016504	-2.1149340637867704	0.11958988086163433	-0.15392247902469247	-0.3689893616662478	-0.5903004958214904	-0.8396975838055379	1.3666566086373901	-0.5122563990242529	-0.23495535658129568	-1.1607741451072398	0.13674448860387448	0.3521262073733234	-0.2715159362520123	-1.2292776462783253	-0.06520558087135896	1.0389640574162713	-0.44255245798903076	0.5181900749842044	1.0395299666492286	-0.012620432019045377	0.730601370380094	-0.5114975384702201	0.6100025794399895	-0.9600539663451093	-0.15082495106263016
-0.2696768929136178	-0.13420138822983002	-0.744643793700213	-0.253195191062793	-1.0508115697224067	0.32365547602209677	1.0696411386005824	-0.5341335881359066	-0.042484990344860606	-0.9443062794849866	0.987200665521844	-0.6719777915089944	-0.6100304595910718	-0.6154734769162914	-1.1714378440308513	1.14518868742887	-2.183822068119297	0.02521491925877579	-0.1637174103162447	-0.26492580537541577	-0.6568390156645154	-0.8020113261381537	1.3455763106233056	-0.583397812124203	-0.24458112435465645	-1.1776271306411095	0.018042295589733602	0.38628176249543117	-0.3347579945735644	-1.2441286342931495	-0.049465297844303896	1.0461495707387143	-0.37826205546439357	0.5445431779536954	1.0898034581365255	0.055904494626860625	0.690006890307193	-0.49303623095216975	0.5855395423281193	-0.8978378970296836	-0.21581409449248135
-0.24646848496099433	-0.1598987913941637	-0.6278238738686194	-0.27285604817696346	-1.0153513128955725	0.29659609797180464	1.0113851277302115	-0.5272540016134996	-0.0006270928694783295	-0.9661472009592844	1.029447975268445	-0.6971925518638611	-0.6391153921494631	-0.5703501883668409	-1.086220248681406	1.1186456647140535	-2.2490406588044705	-0.08912099255518273	-0.11315793333749125	-0.17801083435707626	-0.6677000078666095	-0.6763851721314061	1.28247743884805	-0.7026824680209296	-0.25855402546629314	-1.187095184768559	-0.07997338242293901	0.4041699270564859	-0.4108715147684124	-1.2347739608592847	-0.09444109011605817	1.0435294889517501	-0.3656948776479882	0.5720100709610744	1.0876741839108752	0.08445639852137102	0.6370177099564535	-0.47087252305532123	0.5894117781419267	-0.7921244291868204	-0.2978672399633787
-0.21895247227007064	-0.14483951182966728	-0.5005940836357559	-0.3279256249660971	-0.9697809947487472	0.27675410907307185	0.9812008259737082	-0.5316229986267936	0.0292575006912258	-0.9472657183493636	1.0346710889000383	-0.7129142002852622	-0.6863589198561502	-0.5201285255300949	-1.0153026533104004	1.110093146842194	-2.2489183615038963	-0.18497066344155014	-0.09456700034418317	-0.0964288817798537	-0.6811000068323262	-0.6034679788163859	1.2136715799993973	-0.7584887995178861	-0.30200795300602384	-1.1707305111960749	-0.17828172354236865	0.4100427165024797	-0.48383074145175237	-1.214345565485695	-0.09947073705845678	1.063006697070956	-0.3490026043304088	0.5557947121959388	1.0782817488498124	0.11639530965266191	0.5328581300932929	-0.47552690044629997	0.5785855116212882	-0.7015814339392804	-0.35779813574832703
-0.18913431788980248	-0.07126385754481436	-0.36800115727880184	-0.36448970536659897	-0.8940620478811849	0.25991034790082285	0.9157562285511011	-0.49165730654481254	0.07858961247017442	-0.9144452387189587	1.0503000010555374	-0.7606170998724747	-0.7404462446550424	-0.4990558319653142	-0.9696434860482779	1.0780156331415873	-2.3236220414629605	-0.2588996562803015	-0.09067697120722816	0.012212373992141895	-0.7008634823640253	-0.5321807601755169	1.138812535655736	-0.8045043336276854	-0.3167707043482528	-1.058214869700764	-0.22397461385368994	0.41304191703409127	-0.5078664877595515	-1.1591183058260457	-0.13315067834347638	1.0453279291999398	-0.3050206044647684	0.5013990819039222	1.0672294876473867	0.15087082934309706	0.46824503128944894	-0.47807737252061655	0.5229153608857635	-0.6362739902356882	-0.43543318336673364
-0.17891394174220152	-0.05463102494311385	-0.2823993110948964	-0.43904115515497627	-0.8561474418760475	0.2635669927070452	0.874692024930136	-0.47027960085829135	0.1066019039198047	-0.8820809797431233	1.0286275465258918	-0.7288601458403485	-0.7506652642760916	-0.5056544742576359	-0.9090713432306998	1.1036225120765484	-2.4088625798466063	-0.28534808256836747	-0.0818462806938188	0.09188008780583214	-0.6655760184306196	-0.51530361562571	1.0397073484835269	-0.7871249130571834	-0.33321369653227007	-0.9985343627967804	-0.273167981282118	0.35670288212654777	-0.443199512495951	-1.0942912594530483	-0.18089727449179188	1.081698192636101	-0.316911620879866	0.4918195721173868	1.0292962325077373	0.10739404583563501	0.3777982150512294	-0.5043091342604801	0.49762895304967464	-0.5667261189201209	-0.4815621101671931
-0.16845738601624347	-0.014858389369643779	-0.1826786265302895	-0.48756922781723383	-0.794268107108326	0.2370289491398918	0.7815269879192617	-0.46927368861750035	0.09915791328451946	-0.843139492081438	1.0041770738218716	-0.7039458398841645	-0.7454068185073405	-0.47629134318381805	-0.8940195025402993	1.1707497919248295	-2.4787006450085665	-0.39099091761138416	-0.05242472120966839	0.15940512576987428	-0.6255738911667549	-0.4784261292902883	0.9599824174027127	-0.8043327925150319	-0.2859679397458875	-0.934209694336209	-0.32332727154668645	0.32589859048908315	-0.4091556581124346	-1.0723488559986474	-0.27201981458652474	1.1300016891923739	-0.3688080019503128	0.4476767944606605	0.9771706231122892	0.10524017712675988	0.3866378140942745	-0.4895657522738589	0.424382768494063	-0.4709299609230051	-0.5179636708250914
-0.14170220828888283	-0.036242562950634084	-0.18149580624484446	-0.4961652595510917	-0.7016444492014908	0.25365940902707396	0.708097725699431	-0.4706030643102845	0.03027307714606106	-0.7977846497362334	0.9399545951439109	-0.6740390268932992	-0.7793436466936214	-0.46849962358640207	-0.8432622231038207	1.1814884155185283	-2.515777501548107	-0.4862827619204988	-0.020949583150979115	0.16820134825565747	-0.636542264758637	-0.4718219691910396	0.912640306125834	-0.7838869624288518	-0.2986833408221753	-0.8458423605097133	-0.3139522907481055	0.32390757346953947	-0.3927614551460668	-1.03471056065322	-0.37794674951244484	1.2154291920897005	-0.3532803045206446	0.4694571220827967	0.9249057932215615	0.10076359574473995	0.41406584308173605	-0.4826347918481728	0.36420766736974547	-0.4612721342781416	-0.6185085462259955
-0.14066169531061676	-0.03656709447620781	-0.17250180252121558	-0.5012534309284462	-0.6427574224325419	0.2644992966086314	0.6393797540432158	-0.4659218783343818	-0.06653240258186104	-0.7081238728586465	0.872037734415489	-0.6292052493529272	-0.816076228824149	-0.4551561664300123	-0.7760535704042277	1.2240825622394538	-2.5788830323018255	-0.5375247081151833	-0.014444564092447567	0.14251375502297256	-0.6960767837669779	-0.45253543199259977	0.8651191485547489	-0.744947347514782	-0.28279305627805934	-0.7997506164376066	-0.2870643846654267	0.3172210720241123	-0.3492439988420938	-0.9860599252736033	-0.4957686534162873	1.2644483754159692	-0.3727477917576286	0.4845963844435531	0.8364005742204224	0.10483546203977281	0.4373448636183408	-0.46005312783209124	0.3145446615853273	-0.44771598120980893	-0.6444253661131109
-0.17401390380776602	-0.019512090767255134	-0.19097422993560736	-0.5138480454104346	-0.5456026222723929	0.3175591211966814	0.6151754925532772	-0.4641631828738942	-0.08506040570839886	-0.6110853399388808	0.8389759884313902	-0.5277461912820652	-0.8528581310928294	-0.4186547766209447	-0.6824589876045534	1.2313467777059746	-2.538626322289827	-0.5842236103691631	-0.02257824204490133	0.09661243481525236	-0.736464695085004	-0.41706103614469336	0.83192132480807	-0.7058228088012858	-0.30604572392976165	-0.7571917618195003	-0.24742904827726475	0.3511689482277735	-0.3166129155389583	-0.942841026211745	-0.6407353398861624	1.3216256051289261	-0.3771658905327028	0.44673292990312313	0.8407635618334245	0.1076808253612637	0.4699806469711135	-0.46152258036027227	0.2904731323215187	-0.42672092219289703	-0.6400777844413932
-0.2052318881879623	-0.011404201072352554	-0.20388017781070572	-0.5143503880717679	-0.4796198858304922	0.37481422004157955	0.5870420873754228	-0.5046971951407826	-0.0967701705342292	-0.4904007020661898	0.7969561493720967	-0.4423449364159676	-0.8690813224451359	-0.4586084297704892	-0.601875394349722	1.2594703791815278	-2.5270909292827026	-0.6088377802110017	-0.04756625331496449	0.049179998194679934	-0.7396715683220207	-0.427053126230854	0.792336460247707	-0.6714337031321379	-0.34561853313303653	-0.7386852509543194	-0.22921401691955762	0.35473457386784946	-0.3501474442121369	-0.8980891184985094	-0.74884751328852	1.3450027020339583	-0.33450300151167783	0.43808293221644395	0.8076533500035843	0.1259840752444869	0.5076990097208617	-0.4707921103688467	0.2462060159381229	-0.49029306122057914	-0.6101961964933491
-0.24733700110281198	-0.030912215426320343	-0.1534268689741684	-0.5272208115957533	-0.43840154666808895	0.47732259741260724	0.49625433902364213	-0.5249056058996204	-0.13844252434510226	-0.43726578443824254	0.6835120468390844	-0.3910806725408135	-0.8660357719110816	-0.4840974401410529	-0.5568882721623163	1.2675514704996025	-2.533334398146183	-0.5745451946540286	-0.06330627270685427	0.01451527360785532	-0.7351368576515104	-0.40840352235635535	0.7510505502603504	-0.6798835276027464	-0.3887805521836986	-0.6714802008132761	-0.15632529917826346	0.37075196625671125	-0.2928837088452599	-0.8618836200724704	-0.8540664421640123	1.379214424221536	-0.276212268233788	0.3794966423307484	0.789042814773702	0.12359198476104401	0.5429397713731833	-0.4624271581309494	0.281601031652322	-0.548877994501511	-0.5090977540885945
-0.2579383089916273	-0.02107705730228237	-0.10362025786455187	-0.502039618653263	-0.42223276517127284	0.5832334910160759	0.42214940539337825	-0.5585120263968752	-0.13168774633231292	-0.35314018030834443	0.5967361188789104	-0.3419532970585438	-0.8117275857685643	-0.5246155540652306	-0.5052475410277715	1.2931049383211926	-2.5563681487291654	-0.4986912882692276	-0.11594987549676668	0.040165569221713424	-0.7425409393817022	-0.4501543567005937	0.761213777769279	-0.6809147002247189	-0.42910931349785014	-0.6157769106430585	-0.0892807037617093	0.40235329029096223	-0.2347004302719627	-0.8355454553347299	-0.8621150455986666	1.4104052528034308	-0.20472917751302813	0.31673880078946826	0.7920172135506696	0.13341035530937034	0.5255038056041739	-0.42678026706537564	0.3298985373656073	-0.6402760981367716	-0.3671473737648997
-0.27597811849288434	-0.00939214557078637	-0.03645599908566899	-0.44001440867541924	-0.4240455034808742	0.666706766388495	0.3182385061925418	-0.5913843312716109	-0.1475126260115879	-0.2827314582619754	0.5382765955596482	-0.24775494957459937	-0.778661489988211	-0.5617341515458019	-0.4350496608524333	1.2783768440790504	-2.5910236671063815	-0.3934600008594583	-0.14632016357715166	0.06010266200938259	-0.7558942337664998	-0.45186030477057315	0.7285793477467679	-0.7608989758952095	-0.46207559553953736	-0.5052831881506772	-0.037734659414724606	0.4290494519451669	-0.17798782834788135	-0.8927854140627904	-0.8919336667571761	1.4124637669417488	-0.15965572483965165	0.3164464677687118	0.7918859865766501	0.09851862248632962	0.4918628161638319	-0.39128057979393677	0.40685704591066774	-0.7137867978404576	-0.20233559208118262
-0.25698090033773	-0.02170262224252336	0.039661049115384685	-0.3836590684484429	-0.41321076894945624	0.7368399817491743	0.24485337656041786	-0.6643562034235073	-0.15255049252557823	-0.18684118533762895	0.4959305013930374	-0.15562895051063652	-0.7162641655402417	-0.6002388979205329	-0.4019323987819227	1.3105165862874557	-2.603681870517158	-0.2960817051875627	-0.18449233665140072	0.11264395902187652	-0.811760320237094	-0.4202017279815595	0.7179676066300508	-0.8570010455586725	-0.5302969798990829	-0.500452194191472	-0.0343613072772273	0.45258163388314426	-0.2379825862379593	-0.9104211399058197	-0.8636712569174303	1.4367440745046216	-0.12004351028539828	0.3288965489639616	0.8113695285212927	0.02883395809555326	0.4763804960301331	-0.34825638966971356	0.4700196378056927	-0.7986984127708061	-0.05412296264063665
-0.21130130776755732	-0.003356297871862035	0.12332332675162072	-0.3225031185675327	-0.35268594601566133	0.8013261971242036	0.1610960389890835	-0.7327678268560418	-0.1518308796946828	-0.14015199750097887	0.4947400749964956	-0.1564095103542042	-0.7284259739560385	-0.5524718367434622	-0.38644945438900524	1.2578200872626653	-2.574185220777603	-0.24037927009568089	-0.2592325460247307	0.21550634698192406	-0.8744930159750567	-0.36031659658671444	0.7131279007920241	-0.9493035930229974	-0.5608961634533977	-0.4066017100411507	-0.02461413999497663	0.5032963628081107	-0.2907693708605198	-0.9504912123246679	-0.8210074665816369	1.454225902302978	-0.0734763710907462	0.32166152788537844	0.8236099885946404	0.04370465182530195	0.4382581731327437	-0.3013739773286472	0.5147928630299171	-0.8241489523726301	0.08490648207229837
-0.15343746930376717	-0.03181690119770359	0.14930997778535296	-0.2919149616225805	-0.3490088778792386	0.8569206655401578	0.18925830200331878	-0.7769288078902289	-0.12383820773688478	-0.11900539932575163	0.4922015934883509	-0.11963971417761152	-0.7265674527203471	-0.5392793134803747	-0.3736619444437959	1.2024097057174041	-2.5068592584075136	-0.16305569979880338	-0.30848958133752985	0.3269359939140222	-0.9187701029648677	-0.3195509990529319	0.7028511505383264	-0.9500456626747358	-0.6418482391049317	-0.33643303823461423	-0.04760554654320233	0.5596053053430761	-0.32980912636437115	-0.9830731658025871	-0.8050230032500613	1.4691142518726763	-0.0350458777428921	0.3049723106875853	0.8055208878855264	0.05339874005227622	0.36702682446006324	-0.24997285842021166	0.5481800144468996	-0.8786954843322945	0.18525396772036742
-0.11588042250873032	-0.0008161002238074533	0.2014163617809369	-0.2888183537974922	-0.3506729388164866	0.8786426629077824	0.22553509007849099	-0.8467452716638151	-0.11279273983816411	-0.11572963224781788	0.5479937885700713	-0.13363112791564316	-0.7565007993620575	-0.4795943775503656	-0.3901853410418265	1.117764898225177	-2.420518415291302	-0.0694547914700507	-0.3271744741761306	0.4510118083700368	-0.8965766702951707	-0.2577438788770581	0.6809984446983952	-0.9953162118308967	-0.6653062187724993	-0.28399484928865865	-0.1081834639631889	0.5663547811618869	-0.33210681832727806	-0.9638447067732852	-0.7295097767463229	1.4422549250299963	-0.020393840552833522	0.24303981533540236	0.8223071397902169	0.022476317942152498	0.22996287681171673	-0.16910407464466914	0.6157662687382601	-0.9393345307736649	0.3261833363170575
-0.05933403759538931	-0.022335387942509183	0.25074481354500644	-0.2865765632840615	-0.32138537251815485	0.9097575827371662	0.282277059636677	-0.9167007058825462	-0.0731102479686533	-0.18361343848128417	0.6083101426872617	-0.17471328619123186	-0.8283084971025779	-0.4414678510263568	-0.4464262388481802	1.0637384422075797	-2.368177891111366	-0.015854410337276064	-0.3229888157330921	0.570899887373893	-0.8208493026972425	-0.25054049588488875	0.6565049644669656	-1.1405457354888515	-0.6538895243820524	-0.22283336541598292	-0.13232342740627107	0.582461459460157	-0.2847247845723119	-0.9198493887577948	-0.651020705009835	1.4012948047018408	0.016135168847582905	0.165904939986435	0.8141710674010116	0.014284168640137535	0.10392339958020994	-0.1212108544681438	0.7068286083258042	-0.9507134327131791	0.34940623635233065
-0.0034262837809685893	-0.06604297942176114	0.30682420898417445	-0.2704122430415727	-0.36137489554313135	0.9269273710623841	0.30064357984634243	-0.9540720015841633	-0.11022439476741124	-0.19857336482638904	0.6631725683204661	-0.19742557709868033	-0.8615392876251198	-0.4006102792923233	-0.5173687055866396	1.0248511990485067	-2.312375388796424	0.02994326091014588	-0.30748250082477696	0.6518973226760539	-0.7810659913635625	-0.24708888637892762	0.6274576398024546	-1.1952141758463515	-0.626741073249904	-0.19488546357422773	-0.14196366269036728	0.5909812808349822	-0.24348356485339373	-0.923976277169672	-0.5526399929877371	1.352305798546186	0.036509484469376144	0.14399203030765967	0.7158607953842429	0.013226791709086616	-0.05721545589462329	-0.06655698795869894	0.7445536997421917	-0.9561482337033741	0.38553547604882
0.026490070415947187	-0.07737930466935908	0.38984824423018394	-0.25733033060893185	-0.4062960986005672	0.9497163719470457	0.27912011184639907	-0.9744130387024041	-0.1570573928599981	-0.23591179931197126	0.764791789850031	-0.16764390212604413	-0.8673823092370242	-0.3419710028269483	-0.5642391602590673	1.0189540293735366	-2.2942181348734882	0.06312701254334542	-0.2797421776174472	0.7222238999235093	-0.727291583551828	-0.2659392672185851	0.5914654262817708	-1.2218386651181852	-0.5342768114834473	-0.12435769579009112	-0.16104062519171158	0.6414924796715682	-0.18099755017849362	-0.8941811924250688	-0.4672271244585916	1.370454076678274	0.049732726194555786	0.11472340005066373	0.6569617710720129	0.053997907776394086	-0.18168979676622665	-0.08537955627329086	0.7570335675634908	-0.9469724899031828	0.38384767816962995
0.10913908055929371	-0.12494852672640203	0.3746860636439589	-0.2113237879841338	-0.4682251488303374	0.9812153524738507	0.2978344187393434	-1.003551124793405	-0.21128540347433655	-0.24277086844224618	0.7961048362530634	-0.13330826319806918	-0.9500070702428298	-0.3212354047240209	-0.5946190174492931	1.0364196154698493	-2.282193799979134	0.063903993605983	-0.28803804183043635	0.7490007279062233	-0.6927674730203124	-0.2821383837439788	0.5667848717217046	-1.3039305985304643	-0.4425742717205855	-0.10786044954665139	-0.18775411277558088	0.6807272355498999	-0.16964220951208248	-0.9029927218230615	-0.3682347933483761	1.4231336600416231	-0.00999037922061254	0.17492821216540164	0.5957068942707966	0.07484859264956523	-0.2322772209510931	-0.07276933025824942	0.7295541428675196	-0.9641243707911963	0.3179211527032718
0.14748764382683308	-0.16414497399788924	0.32477373896594786	-0.17607081188468449	-0.5499597135071562	1.0252441411838196	0.30604795603200075	-1.0499169004132693	-0.24860674952546863	-0.30654012394125346	0.8807205492168416	-0.084733290924635	-1.0488164731722758	-0.31959549570374157	-0.6042468274210071	1.0251452084779813	-2.2759949096564602	-0.008319332240924838	-0.3132086605900196	0.6947769423479415	-0.6757484809204901	-0.32133098665048265	0.5075012176775103	-1.3090007834238784	-0.37228481356375454	-0.10355774031208767	-0.2328333277867365	0.7615004460381001	-0.14994063861984647	-0.8865548014192095	-0.3704575351156037	1.4586672784397101	-0.03786242209891756	0.17793499060936474	0.5192188401330434	0.09175485013868272	-0.22494034696248524	-0.07054543135373675	0.7100758060659232	-0.9625081038123904	0.20788513707605533
0.1885137423464227	-0.22221778361819436	0.25220841309029535	-0.17839573335100212	-0.5954324767850556	1.1152650472896624	0.32448045122621944	-1.0568549824034208	-0.30429202231703584	-0.3636327985718137	0.9480392188017153	-0.0935261652435994	-1.161056271040665	-0.31927362426234795	-0.6087469904695157	1.022556593767997	-2.2528115952867793	-0.09406885696722486	-0.33986274732773714	0.6349656058073976	-0.6456216473345848	-0.34027460756683947	0.5192046816895476	-1.310848042706441	-0.2880584536176	-0.12972804019402187	-0.27367644336574093	0.8002824689966743	-0.14538080986044163	-0.8458111854101057	-0.3213920732411733	1.5053897068070234	-0.03240776959881649	0.18286201852735412	0.4333695161510452	0.14732352108248187	-0.24782867801223593	-0.07656114284261037	0.7424557533983719	-0.9976307513723857	0.06082808999463056
0.21860060914794657	-0.2609223943447219	0.17479464675913892	-0.19648682672252238	-0.7232959550360568	1.1919581906677452	0.34068377806980243	-1.0807677397942332	-0.43028458559759847	-0.450856021038437	0.9860219967085971	-0.13077238676294844	-1.2866487028568856	-0.30665703777969344	-0.5756483819245949	0.9941801408385663	-2.203686785263998	-0.20479087111379263	-0.33922845942461216	0.5130088383153786	-0.5941341077971363	-0.3344902487552921	0.5352877395347119	-1.2776101053322315	-0.2033473890254645	-0.18268558222154674	-0.2865893036988988	0.8245267124427139	-0.09519520616774313	-0.8152948484775019	-0.31162018775308353	1.5227047093069292	-0.036372198704885866	0.1634784591775587	0.3439380478738957	0.2089235617029838	-0.28664948780366795	-0.06357394077448622	0.7406829967158775	-1.0303834090876005	-0.07987531543255164
0.22209532637404647	-0.30618635310459447	0.116178877652598	-0.21814390462868444	-0.8626634035995806	1.1989182048543232	0.35439667860921215	-1.0753427971836218	-0.4947111364309945	-0.4922144503881446	1.0062620691972688	-0.1417029397997605	-1.3625572643640993	-0.35352109601103565	-0.5537838591660547	0.9810230681123964	-2.1882234107070935	-0.29897610956462056	-0.336461177159192	0.4465149971906791	-0.5568997644620041	-0.34559769735894624	0.5391184482032638	-1.3487589056225138	-0.15706919516537413	-0.29430959682364727	-0.3402951214558404	0.8239435614356452	-0.10991673426240307	-0.8126738351919315	-0.3656646496024442	1.5409738095694836	-0.0018030922344384082	0.1816533892185876	0.2741715935061852	0.19647665867590408	-0.25741342487875934	-0.05734410891523609	0.7861353598739945	-1.0663238093686886	-0.16432134749388466
0.18717252209848673	-0.3514645476049566	0.11123875756395726	-0.24159735295157345	-0.9326637121915573	1.2275388714685747	0.3255632221246719	-1.0953431519021912	-0.49293402475179793	-0.491781640305336	0.9831846316506724	-0.18837607505183562	-1.4001032513578902	-0.41132653077840137	-0.5449239526644483	0.9605077783871605	-2.1757414192814712	-0.3308274043818451	-0.3326414919205849	0.3669876425022122	-0.5312326010465109	-0.34037721999791415	0.5437580183118987	-1.4206761056215074	-0.08527360267950704	-0.40683182723597905	-0.3530115650475432	0.8233242046154151	-0.11141440031466157	-0.8176796864466892	-0.32584573506333914	1.5495153102293877	0.036495291324931775	0.21845865720658336	0.2304060178366752	0.15267199281618926	-0.259798708335921	-0.04287257551959252	0.8347611208235912	-1.117550880203377	-0.19871803964199244
0.170720650786057	-0.4095678350572439	0.09336708750524218	-0.24642348610556955	-0.9727915942854427	1.26926979642398	0.26736492692706226	-1.0830461157838283	-0.5115108706444451	-0.4861830877170248	0.9243624061614822	-0.2042345999990462	-1.3664225806599295	-0.5046513633053558	-0.5340525743200886	0.9700316741443091	-2.2479148187912488	-0.3797331962933051	-0.41035187357807273	0.2721754781093858	-0.5127959451437698	-0.36094736225224794	0.5331047743698167	-1.4694828764070937	-0.028676196106286588	-0.43192895359773964	-0.3815933898636253	0.8385343260783594	-0.12996271313246663	-0.8291908950439041	-0.2690118345247042	1.5267622341024105	0.06561491727711337	0.258422817571453	0.15086429583612512	0.14047459469255424	-0.21324705374068867	-0.09584854056378841	0.858790957011206	-1.1623983349479217	-0.26300705761204807
0.1335768786947272	-0.42897943829444846	0.09909144663022051	-0.26784748820338017	-1.015724647874729	1.3295109633675457	0.2017424060167004	-1.0560672667493993	-0.5094425189664127	-0.4466974470092758	0.9169715122032576	-0.21288385821122854	-1.2965887434453351	-0.6136485130295078	-0.4850140100053033	0.9439140451034044	-2.303445707333985	-0.4165476512228265	-0.48249607178123705	0.20368626382836727	-0.5704950433808277	-0.38440594394927813	0.5786237295907327	-1.5113273522182544	0.005471279139560389	-0.5043067509138887	-0.41125988478634257	0.8119451745629501	-0.20039364666193352	-0.8644178344898835	-0.22377445972050664	1.5261612432703502	0.06832450209660919	0.2976278336870867	0.09573992645605946	0.0997365220741007	-0.12432023687871659	-0.13629919267264218	0.8280210898656819	-1.2115406291081432	-0.2837000370731638
0.09843485749041495	-0.43722456324814496	0.14914913839463043	-0.3050748599910106	-1.0092147364291237	1.3869341939215794	0.1888021541444306	-1.0643985499311706	-0.47680637111927987	-0.46617732667300055	0.8757188265418814	-0.24919215794421387	-1.2491371909619027	-0.7233615091367166	-0.40945375937642303	0.9454099616752328	-2.3656060617308405	-0.47524950438986	-0.5764672026114122	0.13938368718938832	-0.6164107354482422	-0.41298679012655065	0.595462315263034	-1.6030429478364145	0.03557399708323821	-0.527838921631127	-0.46465187355982074	0.7874967481368179	-0.2754392512665157	-0.9171204096133065	-0.19438344617661293	1.5152633139983216	0.09897459752320754	0.2800093685827936	0.0973000905162831	0.008175328194626718	-0.07504340606395261	-0.1443559864727948	0.8301126035275633	-1.2292733581546789	-0.29584551540373977
0.09299098624976529	-0.4524236965295249	0.16640126048902676	-0.3448066852704418	-1.0027625136800469	1.4490422614082035	0.2598416889825896	-1.069477315264696	-0.4726483217090234	-0.5200062250062855	0.8372021401506444	-0.3035703749030748	-1.246590271306369	-0.757439203146409	-0.35154440733677117	0.8901973836782939	-2.379800091706965	-0.49401834749686896	-0.6460040070168901	0.09809881270232342	-0.6238352882991317	-0.4184769039760522	0.6083425623641434	-1.6621440321787968	-5.961019689117997e-05	-0.6137540069630855	-0.4942781014290475	0.7388109098861139	-0.3299151741705802	-0.9745059209987567	-0.1864592695478504	1.4732597555997793	0.09251802257052275	0.23691629871497444	0.08380721695122405	-0.12691045473477874	-0.0011956539028479707	-0.11116403393007841	0.8420869404443015	-1.267071096343755	-0.37674359019092246
0.06785620043729461	-0.44894854356454345	0.20096535656993417	-0.3953674147766581	-0.9819148505851498	1.4744614662650277	0.29308243365094094	-1.0729315950209002	-0.44616529726627363	-0.52465179602704	0.8760676990953922	-0.3542432332748977	-1.1885149588933568	-0.753889973661182	-0.3382962589401944	0.8385747976875539	-2.3299307396753304	-0.5483952984515441	-0.6517909773831823	0.0488365296530651	-0.615228094757677	-0.43734040749317166	0.587348037560027	-1.6631397199043498	-0.061373904066704135	-0.6921976154635636	-0.5466506743424395	0.6387668288968408	-0.38000591786426163	-1.0177249384442322	-0.16501930414948454	1.3646811045261933	0.14780684902595062	0.16768006743544592	0.0649605873612676	-0.2597144934947016	0.00698360093531018	-0.1537720232278351	0.8903170411993904	-1.273525836862992	-0.4048113253683666
0.0684938821341852	-0.47140512450918076	0.2660084057082567	-0.43784189766206677	-0.8890285449542844	1.4502753929724346	0.29220027944571475	-1.046763390265339	-0.4766485972154061	-0.51548570069811	0.8365251153748389	-0.4010757571926809	-1.2066322633791375	-0.7714612768138486	-0.3061671155724482	0.8438852001681856	-2.2470498343448226	-0.5025375983323375	-0.6552608155769004	0.04192238538848478	-0.6228937649008587	-0.4353975605616525	0.6056018864784007	-1.7121834084370335	-0.0856699606514956	-0.8215741491931683	-0.5759187146096796	0.5159884649317404	-0.41853513748370086	-1.052192802136504	-0.09424405179855888	1.2559826296646273	0.1315238492215553	0.1433716858749848	0.05398376977378261	-0.37386933358064894	-0.028998543601610416	-0.17121432943191559	0.9179464152292075	-1.2948268877709443	-0.5066446725413148
0.05962583423827241	-0.4808901913860673	0.31013555754183664	-0.44051592947091844	-0.7969874021782452	1.3799070914739873	0.3112882455648997	-1.0111204797808597	-0.44500291004892106	-0.45135849184697474	0.7524110271737754	-0.42247431467228724	-1.1934341714555363	-0.7811906345309496	-0.3289285620197585	0.8475355001117872	-2.1510094797917323	-0.48873279919831364	-0.6357560637939725	0.047510163263140504	-0.6339070122299993	-0.4571805144803117	0.5866687021175572	-1.715835648528915	-0.15819786311282963	-0.9676210822449933	-0.5536329273679179	0.4323640763339668	-0.4241306105247348	-1.0937828610088336	-0.10530851565940628	1.1724923820003148	0.10004464706912268	0.09851766898295417	0.06904061383776051	-0.476699035282797	-0.007822122508168777	-0.20045452863418003	0.8776273825128593	-1.2876130541398196	-0.5245151554303854
0.031008958246701968	-0.525140177755272	0.34949882228685836	-0.4172514139488751	-0.6942635322410704	1.3469800047218448	0.31770861661072286	-0.9192151083370508	-0.3559129396584867	-0.37115444398189307	0.7367777782047653	-0.4062669315588717	-1.1544274290587693	-0.8131079094062391	-0.33105454578349297	0.9126745081913599	-2.078940045353196	-0.45410893160690036	-0.6287887260497296	0.07851158798531345	-0.6591695049935542	-0.5413160084901736	0.568727840909941	-1.7586122954201795	-0.19213242931739943	-1.0692024159452953	-0.5356670652942243	0.39639377901937844	-0.41223296060148396	-1.069949871187199	-0.16183508782912207	1.110762937445024	0.06283788663522108	0.11445209190584385	0.05434633305950685	-0.5308803515050737	-0.06017625791574377	-0.2426724880770495	0.8681291255889347	-1.246331442681654	-0.5538275995132522
0.035146483940655025	-0.560416419201448	0.3664742004242911	-0.36286428258671966	-0.5797575668121766	1.3685773353141006	0.2612574146315188	-0.8784151489986647	-0.3458393368812681	-0.3317253312401044	0.7257941715608106	-0.35038096851528844	-1.1492808838988222	-0.8467654473099726	-0.3467250617392844	0.9647851065588509	-1.9990471388320106	-0.4017409591704599	-0.6128715361991746	0.015457900965209572	-0.7031596192843512	-0.6269366442550464	0.5290068694763711	-1.7468086205814835	-0.20423362531390454	-1.1466177983212062	-0.5304480227639943	0.409088605482063	-0.3616617904064679	-1.0549222548154609	-0.1374830678421543	1.0698816634836987	0.018293724704446297	0.10054425321087339	0.03187978027034876	-0.5612934881016519	-0.03209907207102329	-0.30416869490624054	0.8233994340422779	-1.2740245615686256	-0.6230091115348438
0.034069925331979084	-0.5719830327371184	0.3285810887662878	-0.2858833380365101	-0.4882163927393801	1.4050764465694594	0.2150496002050193	-0.7595835494646801	-0.3783890389170585	-0.3101830944021092	0.7289355665205481	-0.30629360199201294	-1.1912199960955312	-0.8717115980451176	-0.3431207860725688	1.0355024341554802	-1.9521573521659175	-0.41873291084511627	-0.6178981082111268	-0.03646246719728208	-0.7605095924980756	-0.7346835646210021	0.572045500080766	-1.8006203447315634	-0.21371663632494503	-1.2192774468123204	-0.5336711706845124	0.47505067069760054	-0.31820948180680253	-1.059854116309447	-0.19351310111511738	1.0452362178287957	-0.03696660191693798	0.09378268505886553	0.007585185297787331	-0.6080089862949369	0.08186702312437869	-0.38564678705979805	0.7750955207747184	-1.2674055859463498	-0.6966332818284762
0.032237895881210336	-0.5760054264398151	0.3060995551514605	-0.28186172021542544	-0.4170852918926948	1.4180818950368947	0.16662933507102917	-0.6552936234913311	-0.40679187241676174	-0.28533020302435974	0.7382169256748156	-0.28344142841472414	-1.272071518696497	-0.890274525767025	-0.32241376639221675	1.1230720879310563	-1.790722071284966	-0.4298057211415812	-0.5766287785929745	-0.058046973293816806	-0.8234432293504689	-0.754311636767055	0.6399360151194975	-1.865609019769081	-0.22076994551262802	-1.3219192886700792	-0.5161032227689337	0.5539797588662464	-0.30590131814694077	-1.0706074921809363	-0.25593703655339195	1.0651570076664274	-0.05492638548319332	0.11384122771383678	-0.02364045873402436	-0.6336361957261127	0.15380356229074227	-0.42342322212266625	0.7778243850655604	-1.265811095019654	-0.7370261811202392
0.027003526021871366	-0.5615767021886067	0.24553875256919033	-0.2639422141663271	-0.34555782748961994	1.3999808742339002	0.12666802820164763	-0.5524350131774837	-0.39744694486318694	-0.2678071045661566	0.680133741394631	-0.236414959720733	-1.3938885961264509	-0.9210851596362224	-0.3394781152323475	1.2169479979432922	-1.6054595912577025	-0.43642190943136255	-0.5441102021893526	-0.11546709671782282	-0.8612816487113986	-0.7635127056691877	0.6604112000383832	-1.8326397254861662	-0.24539805942331389	-1.406385031888163	-0.5305113690548544	0.6616018946115999	-0.27233537537176294	-1.1064214959847813	-0.34799656891283287	1.1137745850379075	-0.047263563570510515	0.153470341750671	-0.020653355967911097	-0.648219848000456	0.15500044111712585	-0.4729901361312373	0.7894564580734077	-1.3139885153262365	-0.7534486737742194
0.00915717300761626	-0.5128362302257841	0.14004263278756693	-0.24687069102090856	-0.31967436330023685	1.379512549789194	0.05278325498552396	-0.4350101322335583	-0.41724509529538983	-0.24920883277559325	0.6037207738782429	-0.2455006470141976	-1.498808505057982	-0.9372657173881503	-0.3666376484909116	1.2799269977615433	-1.4408842128012942	-0.4304892400742945	-0.5476738615285963	-0.09207885427110686	-0.9541168049290141	-0.7852538742201405	0.6873847302430502	-1.8184424690655732	-0.26602771942088876	-1.5238727433771	-0.5481366096908357	0.7503796227872694	-0.19218434889316316	-1.133997183865283	-0.4293670266590047	1.1204232056538408	-0.04338327142470453	0.1992071883909034	-0.027693840139650462	-0.6610680408789713	0.19863674339209322	-0.5717026685371305	0.7934434016725527	-1.3978695139705037	-0.7697281385325648
-0.01659095816303992	-0.5090432491579678	0.11767402644617411	-0.23362988452705716	-0.2833539351772033	1.3401348569565183	-0.06633856001673802	-0.2848920794185955	-0.4104351190722263	-0.218906988072984	0.5094129573339364	-0.22543392770729254	-1.5971291914587051	-1.001526771673428	-0.40437943044719493	1.3184096846753748	-1.3114009256439187	-0.3743618153011891	-0.556287671840132	-0.055711087014752324	-1.0855250667521072	-0.7866020566624886	0.7384671608587142	-1.8441129554715885	-0.2728629266638485	-1.6420478985418108	-0.5723395410766244	0.8117956623607302	-0.17801812682065724	-1.1619049377921264	-0.48718051081642155	1.136439228441223	-0.02534702087344305	0.27488735982382606	-0.036186004868798125	-0.6371509642489837	0.23178578815972375	-0.6596344082197128	0.7904755732987834	-1.4618873302966606	-0.7117875869854887
-0.061284716982534196	-0.4495019308775787	0.0798976019321103	-0.2370730457787514	-0.24208494252516566	1.3649312441471149	-0.1862879481095548	-0.1628437087116152	-0.35596307705213054	-0.2591234954113338	0.40005909636994186	-0.2235541809959439	-1.6353559402627433	-1.0691860055697215	-0.4130605739952333	1.3520263911250585	-1.2695435430560358	-0.34228854255471186	-0.6074108801506873	0.015432186493954886	-1.230755355072574	-0.7746935721999016	0.7850265757498307	-1.8624202599135184	-0.263399004381215	-1.690198239921593	-0.5957544273082008	0.9923268685604356	-0.14095333128438503	-1.2183466949809838	-0.5094949688364798	1.180706414979852	-0.03873337021457253	0.3452920630219641	-0.011008316118933981	-0.6142491005720155	0.31903143736813133	-0.6524160360296353	0.7624379815244642	-1.5216809465956915	-0.6653956297870867
[truncated: 112 more rows]
