# Supplementary material for: Obesity dysregulates feeding-evoked response dynamics in hypothalamic satiety neurons
Source: Sci Rep. 2025 Oct 14;15:35837. doi: 10.1038/s41598-025-19800-2 (PMC12521569; doi:10.1038/s41598-025-19800-2)
Supplement: Supplementary file 5 — Supplementary Material 5. [file 41598_2025_19800_MOESM5_ESM.zip › Fig 3_2/Fig 3c/HFD to_NCD_1st_MPK143_mean_running_33.csv]

0.18478273651351348
0.19003167131891888
0.1800757962118919
0.18174434890264862
0.19316874835135134
0.18761181286432432
0.19768136779081075
0.20961874136918918
0.18738525043345944
0.18158479911405404
0.17695242631745947
0.14272316394054052
0.12343449823783784
0.11968768142048647
0.10902402812216216
0.10847328381189189
0.1159228885491892
0.10984439549189187
0.10948296049513515
0.10883780812340539
0.08967177165043243
0.0895763018172973
0.10251022338486487
0.09801548334324324
0.09854805378432432
0.08781871646918919
0.08269564151362163
0.0749180464745946
0.09460454802324325
0.08607009513945946
0.08143655151837836
0.06873756251837836
0.06338564581837838
0.05887977629891893
0.06853543109945945
0.0708411503677297
0.06351301605837839
0.07007330356702703
0.06714643727567568
0.05702573619497296
0.046766193338378385
0.029321625395783774
0.029984998078918922
0.0451506394972973
0.057036955619459456
0.056334406367567556
0.055789276967567566
0.043211947049729735
0.043569790200810816
0.05340377550794596
0.05766002889513514
0.05694252161783784
0.05826381292972973
0.07930062807081081
0.06718106421962163
0.055467273120918925
0.050175698948108104
0.060222281565837824
0.07280856921189188
0.10501513309529728
0.10279735070270271
0.11058241008702704
0.13679699449313515
0.1405126851951351
0.13841551134643243
0.12325047978059459
0.10507806270486487
0.09693488304410812
0.11155944665610812
0.1437211355371892
0.14896810364972973
0.15672395186054053
0.16461664499475678
0.16276174082324324
0.18138721764551352
0.1745581243243243
0.11658758481081083
0.09577570054054055
0.10136501412918916
0.09418401995999999
0.11127808967027025
0.1432053439675676
0.13289522407772972
0.12043416955383782
0.10212034560745946
0.09634977156378377
0.09594056102702703
0.10079626327567566
0.08660200272432433
0.1162650182227027
0.10146922651405405
0.08453370814054054
0.09303672034643243
0.1136415888464865
0.10094681451405406
0.09238614794918919
0.10278245705351349
0.0960442787091892
0.12178699769156756
0.11368502291027026
0.11913467820054052
0.14334862352540542
0.133093525867027
0.13605264962162164
0.12556863430540544
0.12354153666
0.1297238874897297
0.1290156382502703
0.1373349139118919
0.1370561243243243
0.13797640812108108
0.15685930762162162
0.13185277254486485
0.15923496715675678
0.1495967510271892
0.12110475151351352
0.11144298259459462
0.11072464954054054
0.0860863224545946
0.0965090122474054
0.12612498756070273
0.12253823368810815
0.09755364416864865
0.09789672999972972
0.10504428126486487
0.08966797328972974
0.0963378195718919
0.10479447200162162
0.06146615935459459
0.04296955526702703
0.01889212607783784
0.010585950681027028
0.020244075147027026
0.04052256972756757
0.04544637869398379
0.05800975338162162
0.07952625387459461
0.12835008864864866
0.13629518221621623
0.15674002729729733
0.12474223505405403
0.13158412007567566
0.15003902128216215
0.1385336965729189
0.12225463431567567
0.12175450422216214
0.15643042071135135
0.14445621349675677
0.17872383470810807
0.1793911903318919
0.1720674569972973
0.1565736434264865
0.14125068272432437
0.1578885913810811
0.15158100601513513
0.17141769848448646
0.15776443718864863
0.1825073194172973
0.1986619334377838
0.19601807940540542
0.23233834221621624
0.24620540148102704
0.24715915439951358
0.2196277146178378
0.20384307414643243
0.20408334625405405
0.20439078473508107
0.2134437833396757
0.234717234841027
0.18467667222783785
0.17906397262664864
0.19693833687135134
0.18127582483621624
0.17186391832972972
0.15571752164864866
0.16482360188054052
0.1585559802713514
0.15292748265405406
0.16171659781783781
0.17235815853675676
0.16250853830097298
0.14003151729405405
0.12384557085070269
0.14024741885513517
0.17351003058000003
0.19789657357335133
0.1908051565316216
0.17310431557140538
0.17471035451075675
0.19218476547113514
0.2176210840891892
0.21071205502702708
0.19793038589189188
0.19075495027027026
0.19875021459459463
0.1935790437837838
0.17739551902702702
0.1555832139918919
0.12924002040054053
0.10610806199135134
0.07214824084254054
0.04216097613513513
0.06752129250448648
0.057139208291891896
0.05704095212108109
0.03896776840054054
0.03555095123324324
0.04184564565086486
0.043353081959459465
0.0457083033738919
0.05698653044486486
0.07769022982702703
0.0839107734454054
0.08600938959448648
0.07527054254324325
0.08306606081459458
0.07516815777027026
0.06329533527729729
0.054778171242702706
0.04479923422070269
0.04338688265854054
0.05565963577405405
0.06791592860821621
0.05073605894594595
0.02763225347243243
0.016257032663243243
0.02961610436324324
0.03739451861621621
0.016651591092972973
0.013420819003783785
0.010079659357297297
0.015699460011891892
0.014358110702702698
0.015363632518918919
0.01547367859945946
0.01591966916286486
0.028345918466486486
0.02115231012486486
0.029170759186216214
0.01806596181281081
0.016391961646864864
0.03534582923027027
0.055127228983783784
0.05608554461513514
0.05452077760324324
0.04379961819189189
0.07593546162054055
0.08237205675675675
0.0738666894227027
0.09155354868054055
0.0832477140518919
0.0895717488691892
0.08181164651891894
0.10983522374594594
0.1347960404115135
0.15873448332794593
0.17746050148378376
0.18292230000259466
0.18823845250481083
0.17018993927227025
0.1909894096572973
0.1785903981081081
0.2084688760162162
0.21691879193081082
0.2493845944918919
0.2462561109675675
0.2099460737672973
0.2117847763243243
0.19326228426972972
0.20290278321351352
0.2141118301858378
0.20310226088837838
0.15842712815827026
0.12792297985243245
0.11378224389064864
0.11126644868540542
0.12312027087075676
0.09609414778437839
0.12147323029081082
0.10809947782162165
0.08157336099783784
0.08239353340972974
0.08168677996216216
0.07614395910216215
0.04890199306556757
0.05657687446486487
0.04325731538486487
0.022380703345945947
0.029674008286486486
0.0398171832227027
0.04321121473297296
0.056312619013513525
0.07232644071513512
0.07659839905459459
0.08679507969637838
0.09876360257275678
0.13674913200054054
0.1576800233531351
0.14300868369081077
0.1612456665059459
0.16608228588756754
0.19082738520340542
0.19157834277189187
0.1794385807686486
0.18771379590486487
0.18183931947151355
0.16546949497189187
0.19027148065405408
0.2069150687287514
0.19783933217243246
0.20062196873513508
0.20341282691891893
0.1863034385692973
0.15847340422648645
0.15521772534054054
0.14265657638216217
0.1569526196064865
0.13547438037567572
0.11045924014054057
0.11114557767583783
0.12732887363729734
0.12399844165837837
0.12312202090108107
0.0973321890827027
0.08287672475745946
0.06594447165243245
0.06992414396864864
0.052420212724324323
0.03127098353945945
0.028879663847945946
0.02742783529583783
0.015654695801891893
0.01995993861610811
0.040434350839459454
0.045674874232864864
0.07910353431637838
0.10434991127513513
0.12383759560972975
0.12116341957837837
0.11321061849729729
0.12523326686486486
0.13740064196756757
0.13617911628648646
0.11585817863324324
0.10865162996162162
0.10565858491745947
0.12427431346918918
0.12851003721405407
0.12479823213675678
0.11941993193351352
0.09498663775135135
0.08255599000486487
0.06518251802367567
0.05221086780108108
0.06309334503962162
0.07823239182216216
0.09034671843189192
0.09666010682162161
0.09556920916648648
0.06834513067351351
0.09266375087567566
0.09560620331351352
0.07970451820702702
0.08679665930216215
0.08840229087783784
0.07926637090108107
0.06950921970594595
0.09554880699081081
0.05000162827297297
0.05132586563513514
0.09222852340610811
0.0896805866281081
0.09623129170594595
0.0954518248258919
0.08171578374918921
0.05560445414702703
0.05520512675994595
0.07230292667675677
0.07503352409243243
0.04298384638935135
0.027895109098918913
0.02905980679567567
0.05372669205194594
0.04833870884216217
0.033474641
0.04733975640432432
0.04309939071567567
0.049420344598918906
0.042186560324324315
0.03451790956756757
0.03400236431297297
0.022330053584972972
0.015542439232324321
0.015325263695135132
0.014135891665297294
0.02250025120232432
0.027179632220540543
0.028137100154648646
0.03328648204859459
0.04248802330827026
0.04272048918918919
0.04163498345945946
0.0411943519534054
0.0412001663427027
0.030783267468540546
0.027598082661081085
0.02178921664864865
0.0278732945945946
0.02846671891891892
0.029823080985945948
0.03922414383783784
0.04865287421621622
0.04139237140540541
0.03857763346378378
0.02843092671172973
0.02027751544648649
0.009447968396216217
0.007622400844864865
0.014561450648648649
0.014323933740918917
0.0152466876627027
0.016152263681891894
0.03274504879043244
0.04161129075616217
0.05149517341291892
0.055024441875675685
0.05530296297297297
0.047017214902702706
0.053976440578108104
0.052408639297297305
0.05456678663670271
0.0552285117572973
0.0680805501027027
0.07155463969778378
0.0815775746810811
0.08140970295891893
0.06788962788756758
0.05435512626378378
0.06358665832432432
0.07323404638378377
0.08562112195675677
0.10298149356756757
0.11417769153513517
0.12614299722648648
0.14733775999259457
0.12764036813513516
0.1300579
0.14068774820205407
0.14607005113081079
0.13551690910378378
0.1453907297259459
0.13585174562270275
0.13558739787205404
0.1513865187934595
0.16157468118535134
0.1583293204372432
0.14947014752594595
0.1112956209061081
0.09795077196162162
0.09596368301621623
0.08779611198432433
0.09099055198486486
0.12287491019027026
0.09646207380756759
0.0830534836827027
0.08237308005908107
0.07654887488594596
0.06110659874908109
0.08140252138216217
0.08111210209124324
0.06041495030216216
0.05556472305783783
0.0528251711854054
0.08134583802486488
0.06201328757783784
0.05572958599459458
0.04180904411891892
0.03647754090908108
0.02801136988864865
0.03281678154475676
0.05125922440918918
0.04953822060540541
0.04289054354594596
0.045307281259459466
0.047625389030810816
0.056645510793513515
0.07535176829675677
0.08156559070637838
0.09360239304054052
0.09467922030416213
0.09548986109243242
0.10286396236486488
0.12022161920162161
0.14170180889729733
0.14265068074324325
0.12898823034054052
0.12336825248648649
0.09937686214054052
0.08250171448648648
0.09550714997837839
0.0920746244227027
0.09040242994162163
0.09428552886972973
0.09555623004313514
0.10571679912145945
0.11063411646270271
0.13569241539162163
0.13581046155351348
0.1246179337774
0.1256317903491892
0.1288998978351351
0.1372599851243243
0.13662128959621622
0.13996536319135133
0.1491794358945946
0.12687106940324325
0.1161852497772973
0.11361914510702704
0.10136573693886486
0.10184024763772972
0.11077357874005404
0.11557348167189191
0.10021899921989191
0.085907667
0.09575041027567568
0.07949266382935136
0.08339595494540539
0.08641406259351352
0.07203451274594594
0.10335885405945945
0.10142170056756757
0.10926639604324323
0.11035833966486489
0.0890353398918919
0.07151975135135136
0.055441295303243245
0.048861054736216214
0.044187286390270274
0.02390395589675676
0.03918887434681081
0.0325155376745946
0.02945147297351351
0.048602942455675674
0.023085429895675674
0.028972323148648654
0.04955337372232432
0.0350190628637838
0.03279510095675675
0.05028927168972973
0.042095356099999995
0.02571434350054054
0.029945520322162158
0.05448897575956757
0.043646345292432435
0.042279952391675674
0.04167439378756758
0.04221427977621621
0.06708292521891893
0.05650269565405405
0.06502266729945946
0.06825024899297297
0.06974218743994594
0.10050665008324325
0.10639666662918917
0.08809141490151354
0.11757642809243243
0.09788260546378379
0.10965208248648649
0.13661393675675676
0.15240394971891894
0.18204133476702702
0.1900437785983784
0.20196552469243242
0.21198996223243247
0.2062525633192973
0.1935484352525946
0.18398815397297294
0.21583924887567565
0.21203697427027027
0.19706254670540543
0.24338470990486477
0.23082615816918917
0.20914577115783783
0.17703777308108107
0.16167578752664863
0.12746318726054054
0.11041469179027023
0.10133887945405405
0.11343706510378379
0.12177661346864865
0.10007959151313513
0.10002672750756757
0.16049438223405407
0.1618366498108108
0.1605640145790811
0.14557319834864862
0.15112806789162164
0.14992515582718915
0.1426188835410811
0.15384820279508107
0.16230675675675676
