# Supplementary material for: Obesity dysregulates feeding-evoked response dynamics in hypothalamic satiety neurons
Source: Sci Rep. 2025 Oct 14;15:35837. doi: 10.1038/s41598-025-19800-2 (PMC12521569; doi:10.1038/s41598-025-19800-2)
Supplement: Supplementary file 5 — Supplementary Material 5. [file 41598_2025_19800_MOESM5_ESM.zip › Fig 3_2/Fig 3c/HFD to_NCD_1st_MPK143_mean_running_34.csv]

0.24269817085714288
0.3137487794285714
0.35357824405714283
0.3536029485714286
0.3818301828571428
0.3755010405714286
0.4352552137714285
0.42559834617142855
0.4062628525714286
0.4030657085714286
0.37540508457142857
0.2984362588571428
0.23356290171428573
0.2658006702857143
0.2319884731428572
0.22888197379428574
0.19362650725714287
0.19112997085714284
0.2142958896
0.20219664742857144
0.22360223199999998
0.2864284229142857
0.3241813250857144
0.34414465062857147
0.38987493085714287
0.38574927759428573
0.4052669223428572
0.39125928268571436
0.36280068171428576
0.39320762285714284
0.34478420057142856
0.2867227644
0.22892436685714287
0.18680341862857142
0.16696159885714282
0.15470664091428574
0.16335652502857143
0.17555981371428575
0.24084477220000003
0.2734357942857143
0.33505143485714284
0.3610398851428571
0.32377583662857146
0.3409085126285714
0.34470215354285716
0.34714975885714283
0.3379806226285714
0.3337496794285714
0.29716220971428575
0.24701521428571427
0.19308253828571428
0.16250457948571428
0.1951330217142857
0.19415878571428571
0.19023093434285715
0.16540500434285715
0.168183904
0.1651751834285714
0.17855382057142863
0.17980106457142858
0.2152091057142857
0.20039433371428572
0.19043131771428573
0.15210989600000002
0.12380939028571426
0.11660382965714286
0.12901612622857142
0.09472444057142856
0.06279690348571428
0.06521415885714286
0.030622452628571425
0.04123547554285714
0.009549113714285714
0.0016795066285714285
0.022992193714285715
0.043110748571428575
0.040066455828571435
0.0582451062857143
0.05841177691428572
0.04992155085714286
0.10586164971428572
0.15532415428571428
0.1635988262857143
0.1655568582857143
0.11697500342857141
0.10618187657142857
0.10361289200000001
0.08573370714285715
0.09522275142857144
0.14976869085714284
0.13052910114285712
0.06457598857142856
0.0912749902857143
0.1661549061142857
0.2326510206285714
0.27503965542857145
0.3014002223428571
0.32447178622857137
0.36572625719999996
0.4130077662857143
0.4964655685714286
0.61584242
0.6547874538285714
0.6959633365714285
0.6952616130857142
0.72210656
0.7919408598285714
0.8741570097142857
0.906140166285714
0.907788950285714
0.8692756312571428
0.8167554469142858
0.8700970867428574
0.9374426645714284
1.045370337142857
1.1552991931428571
1.1351417714285714
1.2140718542285713
1.3318217511428572
1.3494263942857145
1.4668642348571428
1.4819609468571429
1.4133552022857139
1.2785557649714288
1.102260018285714
1.0011069108571429
0.9117587514857143
0.7424630617142857
0.58692416
0.5205128502857143
0.40700283491428574
0.3054328496
0.22423776971428572
0.1737035856
0.16816417542857143
0.09182041697142855
0.090103064
0.058021432
0.04515741657142857
0.044876078285714285
0.02225167702857143
0.001152236
0.0010945937142857142
0.007585712
0.028650114285714283
0.02907095428571429
0.028763595428571424
0.039595111999999995
0.03188429428571429
0.02603513137142857
0.029761951428571427
0.043704214857142855
0.04407343028571429
0.05131809137142858
0.03037830611428572
0.043414384285714286
0.04343964828571429
0.058649164571428575
0.07398077308571428
0.09228168171428572
0.0847000972
0.1072732457142857
0.12587920222857144
0.11528764559999997
0.13501134685714286
0.1306328655428571
0.15235089485714282
0.16989320571428573
0.2113808742857143
0.21509884451428576
0.2663904227428571
0.31617313885714293
0.37381188571428575
0.41213903142857133
0.45106907200000007
0.5391587898285713
0.5836529657142856
0.6111996548571429
0.5877876851428572
0.6220443028
0.5940096916
0.5208618497714286
0.4517310468571429
0.41845396222857145
0.3886071102857143
0.324628268
0.26087244628571427
0.23307782634285715
0.21535960057142856
0.19691029354285713
0.20155333828571426
0.17849142514285712
0.18580457542857143
0.13300442514285712
0.12079422851428573
0.11727496262857141
0.10649211657142857
0.10473943297142856
0.1014934754857143
0.05504188571428572
0.03425404571428572
0.019038014171428568
0.0025231114285714294
0.020470873714285714
0.021323754514285715
0.02822064457142857
0.03299332577142857
0.09062914057142855
0.1258228669142857
0.14927778897142857
0.149524184
0.18248270440000003
0.2075135925714286
0.21332014954285716
0.2059955341142857
0.20923783199999998
0.2008062365142857
0.14974688685714288
0.08563806920000001
0.07729378342857143
0.058196705142857144
0.04705115257142857
0.0290734644
0.031248505714285717
0.04573265937142857
0.07080694228571427
0.07528902268571429
0.07536933822857142
0.12332113257142854
0.17790669497142855
0.21142352434285713
0.2322608788571429
0.31118793085714286
0.3594268526857142
0.3926534622857143
0.4259259034285714
0.4496641377142857
0.4623376748571429
0.5128799497142857
0.46703752205714283
0.49009045885714286
0.5030936234857143
0.41903847714285714
0.37639978039999994
0.3479996581142857
0.3163867828571429
0.3298765177142857
0.3379545856000001
0.2701603565714286
0.24487920228571428
0.2120267764
0.15855009148571425
0.1800975313714286
0.17390659542857145
0.1942603428571429
0.19817107354285712
0.19913413942857142
0.2068765336571429
0.22163148
0.24461852165714285
0.281177184
0.31905423485714285
0.3178549514285714
0.3186258535428571
0.28394286571428573
0.2835175624571428
0.27512767674285715
0.235250336
0.19598771942857143
0.18689065542857144
0.16092473537142854
0.126121452
0.10143806114285714
0.11119832114285716
0.10945805868571426
0.10022521942857143
0.0929945452
0.0794415377142857
0.05606128228571428
0.08584312691428571
0.06658529371428573
0.04893671542857143
0.04236884405714287
0.029801616000000003
0.029286320057142858
0.009006163257142858
0.008018981542857143
0.03650639257142857
0.0549223284
0.0739474614857143
0.10381360457142857
0.14752238454857142
0.17968644571428571
0.22772208971428573
0.236789264
0.21408467982857138
0.20468925748571426
0.19041203257142858
0.17511833771428573
0.147279388
0.10873216
0.09348291297142859
0.044218568971428576
0.02887829771428571
0.029830078342857145
0.04392403371428572
0.04318331542857143
0.043805625085714284
0.04386578971428572
0.05454325194285715
0.06168337542857144
0.04436744782857143
0.06644528108571429
0.049446351428571435
0.04920973817142857
0.0697656044
0.07212059479999999
0.10019867199999999
0.10403510457142856
0.13848858514285714
0.129499016
0.1522014422857143
0.18418068634285711
0.22524397714285713
0.24538174794285714
0.23225977428571426
0.23975553977142858
0.20706537125714286
0.1848651022857143
0.15188911079999998
0.1420029576
0.13715522971428573
0.10967337142857143
0.07396667600000001
0.06462194782857143
0.08234777125714286
0.0632089937142857
0.082421364
0.08095534497142857
0.11514559885714284
0.16452170571428573
0.18718121205714286
0.246467464
0.25901648057142856
0.2517470319999999
0.23408917257142856
0.2104670591428571
0.21083610902857144
0.20947988782857138
0.2115500245714286
0.16761404285714285
0.1876344422857143
0.21244026971428573
0.23295942000000006
0.26746286462857144
0.29569790400000007
0.3361894514285715
0.31329352457142867
0.3571375148
0.37725643885714283
0.37289466857142856
0.27520965714285717
0.19515837142857143
0.13000608628571428
0.10079767142857142
0.05576084571428571
0.012812594857142858
0.06515210057142858
0.06856513142857143
0.06926032571428571
0.04170564
0.09150034857142858
0.10215048782857143
0.10715408742857142
0.11475514342857145
0.10340850222857143
0.09120725777142857
0.06484072742857142
0.04107694628571429
0.035101542857142856
0.05164792
0.020031234285714284
0.026247879999999998
0.00021017428571428606
0.0008774763999999999
0.0010670462857142859
0.010693148514285714
0.001742501142857143
0.014584542857142857
0.007145748571428572
0.0007030582857142857
0.011082072
0.0010829714285714286
0.014286725714285714
0.006848742857142856
0.014364285714285715
0.005909167942857143
0.014880305714285714
0.014854085714285715
0.011951842285714286
0.014054539485714284
0.007133731999999999
0.026760057142857143
0.04370703068571429
0.049493981314285715
0.09934073314285714
0.12963789771428572
0.15237753371428572
0.22989973714285716
0.32099040914285715
0.409745636
0.4377384914285714
0.43006015428571437
0.4485746285714286
0.43508738971428573
0.40412501542857143
0.4148993942857143
0.3802678342857143
0.31810638497142857
0.26263688171428573
0.1808722337142857
0.17932486439999998
0.18036761257142855
0.16891016685714286
0.22790705662857141
0.25868849657142856
0.23521247714285717
0.2781486405714286
0.23616910285714288
0.2301596685714286
0.23011668502857147
0.20187626057142857
0.18207443371428572
0.16300887485714288
0.10399008291428571
0.06740264977142855
0.05202173028571429
0.02612465771428572
0.0102593164
0.0007992000000000002
0.009056457714285714
0.0005874885714285715
0.007018006857142857
0.010688919828571427
0.024897873485714286
0.010444589085714284
0.010196529142857144
0.012823348
0.024048257142857146
0.015226257142857145
0.01479398857142857
0.02564311708571429
0.018722629085714284
0.01456027142857143
0.015427183999999998
0.015251323428571429
0.015220022228571427
0.01847776857142857
0.03536033714285714
0.03852548
0.019875682857142862
0.050732372514285716
0.05833631363428571
0.0781246784
0.0949877388
0.0917289902857143
0.11148553657142857
0.13556910342857142
0.17971097714285714
0.1875086817714286
0.24082467714285716
0.21512861771428574
0.19777129142857144
0.20983439068571427
0.2012276885714286
0.20006051085714283
0.20150697142857144
0.2281589770857143
0.18322419085714287
0.1782896290285714
0.16043304805714284
0.11978292634285716
0.14488532685714287
0.15829684794285712
0.199625396
0.24007504914285716
0.2807770478285715
0.32116772
0.3117975668571428
0.28039025085714286
0.28338008794285713
0.32927369142857144
0.37109748342857146
0.3724333365714286
0.34139528
0.31801542857142856
0.27257198285714285
0.2128516914285714
0.23252582628571428
0.2791691257142857
0.29122497714285717
0.2861703450857143
0.2128212153714286
0.1659958002285714
0.16470202114285717
0.19538670301714287
0.23766640114285714
0.23671251885714284
0.2337079022857143
0.2125740204
0.20086468211428568
0.21291201142857144
0.25928937142857145
0.31463295999999996
0.3366286992
0.33928093188571423
0.3357743502857143
0.3393564977714286
0.39330526857142856
0.4452788205714286
0.4530699949142857
0.44290538114285716
0.41964655948571433
0.41196066571428575
0.4017605498285714
0.3405983353714286
0.2699977356571429
0.2698838241714286
0.21062474571428572
0.18755321942857145
0.18520238691428567
0.11727393714285717
0.11542447885714287
0.0801808434857143
0.05647571371428572
0.07521142514285714
0.08041338857142856
0.09808451062857143
0.11526608497142857
0.10474652314285712
0.10654189377142859
0.13933358228571427
0.16877473714285715
0.19687112342857144
0.18709459348571428
0.21355067982857145
0.24190798228571428
0.24828795034285708
0.26487816000000003
0.26977232794285716
0.23510560857142856
0.2433870899428571
0.2326973045714286
0.201017732
0.18099887194285713
0.14113352497142856
0.134994604
0.16450819925714286
0.1782994342857143
0.2059839685714286
0.2061046365142857
0.21309672114285716
0.18861173754285712
0.16714091657142854
0.20591054742857143
0.22966917765714284
0.18594090685714285
0.13189882228571428
0.09987964125714287
0.09930433828571429
0.13372576971428574
0.101235052
0.12537343142857144
0.13362639239999996
0.10391587365714286
0.13316442982857143
0.1834749397714286
0.19265154514285712
0.18828342857142857
0.18815244234285713
0.165138704
0.18359309125714285
0.22720075600000003
0.2152836685142857
0.27244028228571426
0.3318393383428572
0.352422712
0.43958064337142855
0.504462105142857
0.5353387314285715
0.5815689777142857
0.6468827206285714
0.63824132
0.6425249840000001
0.5918436782857144
0.5164743331428571
0.4844098640571428
0.4191635206857143
0.373783492
0.37808488571428567
0.342944
