# Supplementary material for: Obesity dysregulates feeding-evoked response dynamics in hypothalamic satiety neurons
Source: Sci Rep. 2025 Oct 14;15:35837. doi: 10.1038/s41598-025-19800-2 (PMC12521569; doi:10.1038/s41598-025-19800-2)
Supplement: Supplementary file 5 — Supplementary Material 5. [file 41598_2025_19800_MOESM5_ESM.zip › Fig 3_2/Fig 3c/HFD to_NCD_1st_MPK143_mean_running_35.csv]

0.0019438819999999999
0.016729564
0.010788233333333333
0.0080376
0.0155462
0.0014337
0.007716804666666666
0.04676255466666667
0.06729238666666666
0.07352008
0.07662593333333333
0.07410357333333334
0.07114178733333333
0.061751514066666666
0.08448866666666666
0.10674666666666667
0.109318
0.07654733333333333
0.06617733333333334
0.06612132913333334
0.06198128399999999
0.059578569333333345
0.06953708666666668
0.07673533140000001
0.06514667533333333
0.03265806
0.029145300000000002
0.02724635866666667
0.016827935
0.01780386
0.027277702
0.0169465826
0.018037614666666667
0.03437294933333334
0.01604264
0.016151813333333334
0.001801446666666667
0.0006427240000000001
0.013069588733333333
0.016757669266666667
0.017175106666666665
0.0169549274
0.017148220666666665
0.017382146666666667
0.029511513333333336
0.03979047333333333
0.028314346666666667
0.005681454066666667
0.0016992878
0.0055152940000000004
0.013840538000000001
0.054288702466666665
0.085429284
0.07666313799999999
0.08024682246666666
0.07198486400000001
0.08411016
0.07277820666666666
0.09256849933333332
0.08922775999999999
0.06524307666666666
0.030849873266666664
0.005933910666666668
0.007956228666666667
0.006031416666666667
0.029828052666666664
0.034692643933333336
0.028874843333333334
0.02176419
0.013502201333333333
0.012707888
0.012012725399999999
0.03922641313333333
0.07320188380000002
0.07143472666666666
0.08368968
0.061289733333333325
0.08040728400000001
0.08297299933333332
0.05732868133333333
0.06797990493333333
0.0835389226
0.056985116666666655
0.029751853333333335
0.0293178
0.01730358666666667
0.028457877333333336
0.016882648666666666
0.002926468
0.024893030466666664
0.0399665194
0.027944960000000005
0.017251730000000003
0.025104673333333334
0.03409771333333333
0.03349509666666666
0.04127068933333333
0.03906764659999999
0.036995745333333344
0.051860409333333336
0.05050816113333334
0.048896181999999996
0.05401829326666666
0.06959689200000001
0.06814340133333334
0.08475309993333333
0.11998595933333335
0.11606847706666668
0.16149349466666668
0.15354072546666667
0.11480004000000002
0.17129042400000002
0.2186695046666666
0.1744793453333333
0.184946882
0.1524125268
0.11334437866666666
0.13016656666666668
0.10256926666666666
0.09453299333333334
0.12389483133333332
0.0864020716
0.08555798599999999
0.10008892606666667
0.06820078
0.0972811074
0.10004800859999999
0.08250674066666668
0.0792063216
0.07644524733333331
0.12713388346666668
0.06858312073333334
0.02554911533333333
0.06276918073333333
0.05510546666666667
0.044034580000000004
0.05503989333333333
0.11847913333333333
0.1356950133333333
0.1734466733333333
0.13866786133333336
0.15807784
0.18566528666666665
0.15193446133333338
0.123204892
0.12679962273333334
0.09691332913333334
0.047487884
0.014695315333333335
0.0005807506666666667
0.000532128
0.0005315133333333334
0.0
0.00016686666666666667
3.686266666666667e-05
2.9998666666666668e-05
0.0005982026
0.0007384558
3.3279800000000006e-05
0.00021442200000000003
0.0018066713333333333
0.0009071919999999999
0.013892999999999999
0.033667800000000005
0.034185320000000005
0.03387568
0.04716002466666667
0.06959539066666667
0.10133735466666668
0.14296023
0.13668883593333334
0.13626087133333334
0.18090010199999995
0.2193255613333334
0.2549223933333333
0.26552533333333334
0.24006735866666667
0.2126104966666667
0.23046070000000002
0.23792667579999996
0.2723448233333333
0.33685897800000003
0.31903361666666663
0.28182193333333333
0.22820431133333333
0.23671814646666664
0.23440757046666666
0.22117204
0.18802369333333332
0.1479619266666667
0.08660662866666667
0.029331883999999996
0.018587575266666663
0.02394514666666667
0.0326364
0.016196520000000002
0.0011377043999999997
0.011074026466666666
0.0070111513333333325
0.0022596400000000003
0.008283502666666668
0.023582086
0.017397474666666673
0.017556373333333333
0.02543787713333334
0.038233369266666664
0.019262538466666663
0.033246466
0.025487460666666666
0.032850413333333335
0.029288793333333334
0.02425658666666667
0.03952471406666667
0.027995821333333334
0.011395826666666668
0.02105667333333333
0.033608538666666674
0.018624423999999997
0.028125666733333336
0.008674663999999999
0.026539240666666672
0.008913619866666665
0.0221544426
0.024677903333333338
0.03437106
0.022257593333333332
0.023200054000000005
0.019542521400000002
0.032880552666666674
0.017643084
0.0182943992
0.004645438733333334
0.013292336666666666
0.029177207333333333
0.006264673333333333
0.02369596066666667
0.03476434073333334
0.008353125333333333
0.0016181333333333335
0.0011314179333333332
0.017878705400000004
0.029935515333333333
0.021835413333333335
0.017857466666666665
0.039877012
0.0331915
0.0052126920000000005
0.019885446666666664
0.02273484
0.017794786666666666
0.0048995728
0.0013440666
0.014395672
0.02056993
0.002238656
0.006756635333333333
0.0201887074
0.016389300693333334
0.0185208
0.005345470666666667
0.011591618
0.006529200000000001
0.00023840600000000017
0.007076818666666667
0.014846243333333333
0.01874915333333333
0.03399602266666667
0.017327952666666663
0.017433953999999998
0.016957153333333332
0.024175335933333333
0.029745373333333335
0.044356011800000004
0.031893734666666666
0.017056203333333336
0.017799734666666667
0.017281356666666668
0.024184088
0.039758086666666664
0.04488313593333334
0.02735473333333333
0.017045675333333336
0.016698354733333334
0.0167605112
0.015782370666666667
0.0005172533333333336
0.0009946160666666666
0.0009079193333333335
0.00030797333333333333
0.011970801333333333
0.007312542466666667
0.005079933333333333
0.006435802599999999
0.0008290053333333337
0.043455688
0.09144856
0.11228683466666668
0.16006307326666666
0.16210095000000002
0.12727563866666666
0.14937673133333332
0.15172061733333334
0.1499627418
0.1612791714
0.09618338066666668
0.05195735133333333
0.05828429066666667
0.024089397133333332
0.023625504000000002
0.021091946666666663
0.014704335333333334
0.027983952666666666
0.029300476000000002
0.024150953333333332
0.02200548913333333
0.016246080666666666
0.01035494
0.07365672000000001
0.06598026
0.05699968933333333
0.10901652986666667
0.12405137066666665
0.1330638004666667
0.13887942400000003
0.1283031074
0.12558748866666666
0.13084173333333332
0.08883290666666667
0.068793616
0.08712549593333334
0.043202960000000006
0.08838120933333334
0.13544379866666667
0.1458510006
0.16397800893333334
0.17991129133333333
0.16629657933333333
0.15350726666666667
0.17256123400000004
0.16728870999999998
0.1304665133333333
0.06357129466666667
0.019268184
0.017350794
0.02243716446666667
0.001272616
0.014800766666666668
0.03556022333333333
0.032919927333333335
0.01766587066666667
0.018109626
0.023949140666666667
0.0339626474
0.028272979999999996
0.03418734666666667
0.04075138
0.02718818073333333
0.027370827333333334
0.02105042
0.06175626666666667
0.044086726666666666
0.028904439999999997
0.03498859333333334
0.021303930000000002
0.016741335000000003
0.01681470666666667
0.01836982666666667
0.033140864000000006
0.017401816
0.005535584266666667
0.00015616006666666676
0.000144646
0.0015064266666666667
0.0169248
0.01660266666666667
0.0167596
0.015706133333333334
0.0002322333333333334
0.0006209222666666667
0.0008500706666666666
0.012595804666666665
0.01776212
0.016708132
0.016693817333333336
0.017107760000000003
0.017150219999999997
0.01678835
0.016671574000000005
0.0005619626666666669
0.007427686666666667
0.016927826666666666
0.0003917866666666668
0.012716824000000003
0.017011049999999996
0.0046024333333333335
0.001467722
0.0162491998
0.008767110666666666
0.027535593333333334
0.024188839999999996
0.021043833333333335
0.013589983333333333
0.004982534
0.0005742573333333335
0.0003764113333333333
0.025541199999999997
0.050813333333333335
0.06680133333333334
0.07791799999999999
0.06757047980000001
0.082621616
0.06801921333333334
0.08301892
0.06750677333333334
0.07705121533333333
0.04114768666666667
0.015828935933333333
0.00023393933333333358
3.808266666666667e-20
0.00031655999999999996
7.487666666666669e-05
0.00011734333333333335
0.0018310633333333336
0.011978451333333334
0.010781923333333334
0.00022156513333333348
8.949800000000014e-05
0.0004482633333333337
0.006984200000000001
0.0292574
0.02002254646666667
0.018735480000000002
0.03406917333333334
0.022369919999999998
0.03323384
0.016763414666666667
0.02346674533333333
0.02636697386666666
0.012163174666666667
0.0056704400000000005
0.014369864733333333
0.014867636
0.002085846666666667
0.024058913333333334
0.013644446666666667
0.0170519158
0.011363818
0.007479181333333335
0.016900199999999997
0.000838401
0.0009039633333333333
0.010259846066666667
0.021496299133333337
0.024289857999999998
0.047074847999999996
0.08248023466666667
0.09086909933333334
0.13248332266666665
0.14097302600000003
0.15771302133333334
0.19158321066666667
0.18162128646666664
0.18171825433333336
0.20781014073333334
0.16575310733333332
0.11423024
0.10385976400000001
0.08252666
0.07919701333333333
0.050918733333333334
0.008818238
0.00036987313333333363
0.00026126273333333336
7.587333333333334e-21
0.010991236666666666
0.007394358733333333
0.016047080666666668
0.006664511933333333
0.01277381
0.010666557333333333
0.0083075714
0.015964995333333332
0.001569690666666667
0.014020880666666668
0.017893093333333335
0.05406885333333333
0.07410132666666666
0.12682376466666667
0.13387414066666667
0.13806686666666668
0.14685094913333333
0.1661025506666667
0.15158021133333335
0.1561639333333333
0.16254539333333332
0.12359079999999999
0.09337573333333334
0.04161746666666667
0.02375806666666667
0.01701672
0.011296132666666665
0.0029295640000000004
0.005797981133333334
0.0017336873333333336
0.017196354666666667
0.017232251333333337
0.017791594
0.01716392666666667
0.025338596666666668
0.0341631906
0.0096612314
0.011439137333333333
0.0007616000000000001
0.0007907873333333333
0.00013397140000000012
0.00043245866666666673
0.016728958733333334
0.009095054000000002
0.012439946666666668
0.0237787706
0.023869030000000003
0.03080168
0.03418304666666667
0.05471772246666667
0.11921961466666665
0.16451627266666666
0.17438129333333335
0.18341827933333335
0.16160593466666665
0.12694583466666665
0.1486933106666667
0.16273470866666667
0.15034555133333335
0.11399220579999998
0.06438795733333333
0.02760358466666667
0.02907414666666667
0.028478965999999998
0.012405404666666668
0.017515167333333338
0.023397462466666664
0.010870073333333336
0.031337434
0.02670277466666667
0.030954479133333334
0.026614132733333337
0.027853566666666666
0.018803308666666668
0.03293954
0.018226334
0.035230253333333336
0.07065691113333333
0.07464666133333334
0.07013440066666667
0.11921855473333334
0.13939871200000004
0.127923414
0.14568054666666666
0.16325772666666669
0.16742919333333334
0.14695618073333336
0.08676628733333332
0.092799374
0.08348703406666667
0.040504853333333334
0.03380133866666667
0.04596606666666667
0.038336646666666675
0.0290703992
0.029427746666666674
0.03424965133333333
0.03913444
0.02884028666666667
0.030780906666666663
0.0322098
0.004380754666666666
0.012138763333333333
0.01084851
0.0010294429333333333
0.012388733333333334
0.016415073333333335
0.007452382666666665
0.016472683999999998
0.010415549133333335
0.0002898300000000001
0.006414993333333333
0.0007064566666666667
0.007294890666666666
0.005956012666666666
0.017130866666666668
0.004758719999999999
9.235666666666672e-05
4.077533333333333e-05
7.587333333333334e-21
0.0
0.0
0.0
0.0
0.0
8.469266666666665e-06
7.850333333333333e-20
