# Supplementary material for: Obesity dysregulates feeding-evoked response dynamics in hypothalamic satiety neurons
Source: Sci Rep. 2025 Oct 14;15:35837. doi: 10.1038/s41598-025-19800-2 (PMC12521569; doi:10.1038/s41598-025-19800-2)
Supplement: Supplementary file 5 — Supplementary Material 5. [file 41598_2025_19800_MOESM5_ESM.zip › Fig 3_2/Fig 3c/HFD to_NCD_1st_MPK143_mean_running_36.csv]

0.04332977047619048
0.0383276280952381
0.055138014285714285
0.06343669380952381
0.060047576714285705
0.06456283419047619
0.06993103338095238
0.052814
0.06171022142857143
0.05820538571428572
0.03613376
0.03273132666666667
0.03136744047619048
0.024461700000000003
0.02388642619047619
0.01949513290476191
0.013583056666666668
0.019121895714285714
0.00992591480952381
0.009307667619047619
0.012311874809523813
0.021042834761904765
0.023190697523809527
0.012525257619047618
0.01230035285714286
0.02082031052380952
0.02419849804761905
0.029314342857142857
0.03551761904761905
0.03196458095238095
0.03291448757142858
0.035810293
0.035913887476190474
0.036426153333333336
0.03673856476190477
0.027913924761904768
0.015717037142857146
0.0008000455714285717
0.00047964428571428577
0.0007412923333333334
3.5375238095238125e-05
0.0005661285238095238
0.0013120028571428574
0.017791355238095236
0.015735765285714284
0.013189419523809526
0.020510203809523814
0.022049115428571426
0.036381849523809524
0.03719844571428571
0.04711395238095238
0.03601459285714286
0.03556585528571428
0.024358111476190474
0.029651359999999998
0.04468066666666667
0.04931826414285715
0.06160175857142858
0.0545216250952381
0.05760771809523809
0.06848434304761906
0.08061803380952381
0.07772960576190477
0.08468251223809523
0.08630530285714284
0.09674789666666667
0.10009914047619048
0.09081596271428571
0.08507278571428571
0.09429204623809524
0.11520512428571428
0.1007040476190476
0.10403717714285714
0.0985950159047619
0.06579023476190476
0.027843891095238098
0.020594547790476196
0.02047293757142857
0.030435469523809527
0.03612513571428572
0.03538293957142857
0.03341102414285715
0.028337172857142857
0.03397965814285714
0.04352015666666667
0.044520558904761906
0.048788090476190475
0.06009911904761904
0.054249094809523814
0.05344593142857143
0.07078622666666666
0.08593922052380952
0.09917121604761905
0.08771620885714287
0.09320494185714286
0.10324052938095238
0.10060765885714286
0.09640403576190477
0.09569979571428573
0.08261899052380953
0.06154081461904762
0.06528911476190477
0.06543636033333333
0.0610993042857143
0.04501752842857143
0.037234583
0.03479617480952381
0.06227506242857143
0.058407566714285715
0.07679597047619048
0.09612145480952379
0.06690798042857143
0.07187171695238095
0.0701077987142857
0.07582358985714285
0.09676864714285713
0.10077543857142861
0.07661628333333333
0.08483065842857145
0.07990112909523811
0.06971486476190478
0.04297415666666666
0.03210741523809524
0.02094132128571428
0.025307274619047623
0.01661016619047619
0.004147747619047618
0.001052199523809524
0.0007470347619047621
0.0002698452380952381
0.00041341423809523816
0.0007242741428571429
0.0003202614285714286
0.0005645980476190476
0.0013037738095238096
0.012659051857142858
0.012377088428571428
0.013766845714285717
0.015787324761904763
0.012073280952380952
0.01263195
0.012980304761904763
0.023975190476190476
0.023839809523809527
0.023099285714285715
0.012279580952380954
0.003884178095238095
0.00024731142857142884
0.0005265652380952382
0.0009621552380952382
0.008251746190476191
0.009452319047619047
0.011972808142857142
0.01199606223809524
0.012149105714285714
0.021167680952380953
0.03262084338095238
0.035867301904761895
0.03599848571428571
0.044071285714285716
0.02792761428571429
0.01969611571428571
0.012455931952380954
0.01190245842857143
0.01252363761904762
0.004286538095238095
0.008935681904761905
0.012048853333333335
0.012379510476190477
0.011631919047619047
0.00019472380952380958
0.0004110480952380952
0.000958248142857143
0.0006281176190476192
2.5919000000000014e-05
0.0
0.0004092256666666666
0.00020101276190476186
0.0002385566666666667
0.0010219874761904762
0.009305517619047618
0.011535264761904763
0.00037579614285714296
0.0003701457142857143
0.008977713761904762
0.012673683333333333
0.012132531476190478
0.012345136333333335
0.012351389476190477
0.026066101904761906
0.037290517142857145
0.03927150095238095
0.020411867619047622
0.012589614761904762
0.0042958547619047615
0.0055433076190476195
0.01261883761904762
0.004351405714285715
0.0007110457142857147
0.0002724812857142858
0.0006767433333333339
0.001644673190476191
0.005348460000000001
0.017448589095238096
0.023926081857142855
0.013354200952380954
0.015898600952380954
0.013063931428571433
0.012309568428571428
0.011975988142857143
0.012153996190476194
0.012234796095238096
0.01243479761904762
0.017383607238095237
0.024259439523809528
0.02500100661904762
0.03737222857142858
0.016326937952380955
0.012991180000000001
0.013473595761904763
0.012346357523809526
0.013242827142857147
0.020517452380952383
0.014044772857142859
0.005137610952380953
0.01028310619047619
0.012750735666666665
0.03145957147619048
0.04005930695238096
0.044833353714285706
0.05713923476190477
0.0814500219047619
0.08262820476190476
0.05967617380952381
0.06639446047619048
0.05461903666666667
0.05897420333333333
0.0662074980952381
0.052423734619047604
0.06855413857142857
0.06324936242857145
0.050835399999999996
0.048329057142857144
0.06899025233333334
0.05388260052380952
0.06587168666666668
0.06817767285714285
0.07316164285714286
0.07873364809523811
0.06267391666666666
0.05943
0.05947904761904762
0.05969285714285714
0.050635714285714284
0.04772709523809524
0.03882614285714286
0.03574031190476191
0.011502111428571429
0.009556939047619048
0.02120304238095238
0.02385601190476191
0.023798901761904762
0.02382353619047619
0.023955389047619048
0.024091225571428572
0.01938700285714286
0.012172405238095242
0.012956490476190479
0.012134953333333334
0.0038071219047619044
0.0005973790476190477
0.00021763095238095236
5.466328571428573e-05
7.847604761904762e-05
0.0010469142857142857
0.01252528714285714
0.011460302857142857
0.0024267
0.024298504761904767
0.02421179761904762
0.01564701
0.01225256142857143
0.017053044285714285
0.02372180838095238
0.023849774285714283
0.02392805095238095
0.024238709523809524
0.023201256190476187
0.012535030952380951
0.0130918
0.019600780952380954
0.01197355761904762
0.00752718019047619
0.0004166142857142857
0.008954868571428572
0.011358871904761906
0.0012839904761904764
0.012200807
0.01180804623809524
0.007990155714285716
0.0006535009523809529
6.857761904761917e-05
5.6346190476190544e-05
0.000413061904761905
1.1717619047619047e-20
0.000379652380952381
0.0003387342857142857
0.0002162011428571429
7.132857142857143e-05
0.00012777238095238095
0.0021457857142857142
0.024174
0.023727761904761908
0.02391292285714286
0.023148604761904765
0.012977178095238098
0.020246176190476188
0.024505447142857142
0.023098519047619046
0.012077675571428572
0.012258055238095237
0.012062795238095239
0.012373425571428573
0.01191968904761905
0.012474473809523807
0.012522553333333334
0.017517974285714288
0.015124187571428572
0.0005810338095238095
0.0005674683809523812
0.0004151993809523813
0.0002249561904761909
0.0016687842857142862
0.011785325666666666
0.0003059052380952383
0.00027918428571428576
0.001187860380952381
0.0017312807619047621
0.012970114285714287
0.012930566666666669
0.013458203285714287
0.01283550380952381
0.018477465285714284
0.02522539895238095
0.02968384714285715
0.044123351619047624
0.03155401714285714
0.02913819428571429
0.029111321476190482
0.04542651238095238
0.07523557861904762
0.08720595809523808
0.10521600428571427
0.11643679366666666
0.11311930095238096
0.12190983285714281
0.13252898290476192
0.12654319047619048
0.11681554509523809
0.13123439514285712
0.10698889666666668
0.10635897380952378
0.0908765619047619
0.07170245285714284
0.1010571814761905
0.07769348619047618
0.06483318047619047
0.062041138095238105
0.0764589419047619
0.06213984904761906
0.06353925319047618
0.05632628190476189
0.044914751380952384
0.05707364571428571
0.07390373666666666
0.06434336095238095
0.06768707666666665
0.04648443619047619
0.01996006861904762
0.021833523666666667
0.015970337952380953
0.020651060428571427
0.021994925714285712
0.035070253190476186
0.053408424285714295
0.07578788857142855
0.07840783857142856
0.08224305047619049
0.08052821571428571
0.08320005685714287
0.07889108509523808
0.07311389857142857
0.07911121904761903
0.04367269528571429
0.03945472571428572
0.028611563095238095
0.04213358523809524
0.04399978366666667
0.046525126
0.058284319999999994
0.08125708714285713
0.09288237890476189
0.09144279804761905
0.08901598285714286
0.1088510261904762
0.11255638280952382
0.11463997700000002
0.10521028095238094
0.09169512523809524
0.1295381493809524
0.09289870428571428
0.10873248761904764
0.09275452004761904
0.10404072619047619
0.09195236238095238
0.10445300228571427
0.09944328571428572
0.0965999023809524
0.10170840904761905
0.0926282446190476
0.08748268761904762
0.07453917752380954
0.06653800714285715
0.055169640380952394
0.03940244128571429
0.035256148095238096
0.02440368095238095
0.01237750476190476
0.013121361904761906
0.003936908428571428
0.0004950980476190477
0.0013081055238095237
0.012467992857142859
0.011965739857142858
0.013431188571428573
0.024518386666666666
0.029705014761904763
0.04036600176190477
0.02350097380952381
0.017205782857142856
0.015248934142857143
0.011355967142857143
0.0013261009523809525
0.01269600523809524
0.003384448142857143
0.0004306957142857144
0.0001973060476190476
0.00042487952380952383
0.0005117066666666667
0.0008570842857142857
0.005538740476190476
0.011817525666666667
0.012320952380952382
0.012053301428571427
0.01272066523809524
0.012226026666666667
0.012115009523809525
0.012489438095238094
0.012523895238095238
0.012127690476190476
0.008122661904761904
0.018333331904761906
0.015666993333333334
0.012446718571428574
0.012586753952380953
0.012277504904761906
0.021137855238095235
0.03874264380952381
0.05522695423809524
0.03828723238095238
0.024132306142857145
0.015606425285714284
0.01225471952380952
0.01178912380952381
0.00971111904761905
0.007687006190476191
0.0003826571428571429
0.0013780400000000003
0.013349764809523807
0.01302890523809524
0.029867242380952376
0.053936376142857144
0.05129049285714286
0.04871727904761905
0.045752423809523816
0.04797920761904763
0.04797136761904762
0.041161215714285715
0.0384496
0.057684999523809524
0.05285219114285714
0.041241322904761915
0.04840796733333334
0.049283003476190475
0.050349901142857145
0.07157933652380952
0.08204046695238094
0.11821951333333332
0.0856716395238095
0.06264099428571429
0.06354823385714285
0.04840325000000001
0.06129287904761906
0.06444022557142856
0.0761986461904762
0.07062184000000002
0.05142794938095239
0.03545702809523809
0.040669733809523816
0.037762749
0.04041818761904762
0.05003659842857144
0.05593625285714287
0.03521557476190477
0.025201047190476195
0.03316510947619048
0.035578304238095236
0.037308607619047626
0.04168378757142858
0.03843552047619048
0.025112405809523806
0.027835560000000002
0.025476076190476187
0.045229316142857155
0.04343943809523809
0.02365303904761905
0.013034797142857144
0.012709074761904764
0.008282940476190477
0.010020519523809526
0.023342721904761908
0.008215429952380953
0.005253622857142858
0.019793864761904763
0.02840023714285714
0.02404661666666667
0.030447598380952384
0.048788226952380956
0.04790519238095239
0.056948433809523816
0.06778418933333334
0.05940963571428572
0.053687798619047614
0.06272330433333335
0.07450362285714285
0.11066500666666668
0.11479806719047617
0.11703184333333336
0.13221096528571427
0.1493176147142857
0.16623170047619046
0.16998936366666664
0.18482433423809522
0.1652180029047619
0.16810129090476192
0.1569721987142857
0.14420465714285713
0.13843553128571426
0.12647102380952382
0.11122840128571426
0.10708527000000002
0.10340321285714286
0.1125712893809524
0.09867926033333334
0.09107593285714286
0.08812490223809524
0.07543978933333334
0.07992511142857144
0.08365335619047619
0.06804614095238096
0.060237599476190465
0.055264507095238086
0.03918613147619048
0.03565280385714287
0.02490000666666667
0.04056857619047619
0.053039054761904764
0.05594151042857143
0.05336179
0.06716664947619047
0.07158552571428571
0.06800628428571429
0.05225464666666667
0.06288855047619049
0.07966742523809524
0.06264245238095238
0.039619963285714294
0.027685918571428575
0.019870354714285714
0.013230195238095236
0.017855631285714286
0.029504495714285723
0.03327167
0.00808142857142857
0.0015175532857142858
0.012365756476190476
0.012104972857142859
0.013137697095238095
0.01272507804761905
0.013008294761904762
0.011907619047619047
