# Supplementary material for: Obesity dysregulates feeding-evoked response dynamics in hypothalamic satiety neurons
Source: Sci Rep. 2025 Oct 14;15:35837. doi: 10.1038/s41598-025-19800-2 (PMC12521569; doi:10.1038/s41598-025-19800-2)
Supplement: Supplementary file 5 — Supplementary Material 5. [file 41598_2025_19800_MOESM5_ESM.zip › Fig 3_2/Fig 3c/HFD to_NCD_1st_MPK143_mean_running_37.csv]

0.1184222222222222
0.08527888888888889
0.039135036000000005
0.004045372222222223
0.011169759444444443
0.018472810944444445
0.04174700555555555
0.034634477777777777
0.021528582055555558
0.0244482295
0.01845337611111111
0.01441444777777778
0.014721918333333334
0.013974512055555558
0.01552473888888889
0.01631443555555556
0.02340933333333333
0.005165298333333334
0.007729531666666668
0.010217893777777778
0.004661123333333334
0.009944568722222222
0.0009168031666666669
0.011141662055555557
0.005488262222222223
0.009982203277777778
0.0015122492777777778
0.016334384444444443
0.008601026666666666
0.0017540332222222223
0.0004444994444444445
0.0006455144444444446
0.011985452055555556
0.005585108888888889
0.03244016777777778
0.06626239666666665
0.08262245722222222
0.0715662
0.07040431333333334
0.08511301666666665
0.08906688777777777
0.09836784438888889
0.0719973
0.10360535672222222
0.07627693222222222
0.043902529999999995
0.052156564388888896
0.05718267666666667
0.042091331111111116
0.06858746444444445
0.08362874166666666
0.0816507243888889
0.09207872094444444
0.06780527000000001
0.06245886022222222
0.06450804672222223
0.07168462644444445
0.06234690611111113
0.07409790333333333
0.04993743388888889
0.04653976888888889
0.04798913672222223
0.04379098594444445
0.042935028333333326
0.04866023333333334
0.04795458666666667
0.042944484444444445
0.03646096555555556
0.046376189444444445
0.044428198277777775
0.05185166716666667
0.04825464444444445
0.04206749205555555
0.04854745838888889
0.05184460055555555
0.04236929111111111
0.04193611405555556
0.03586267838888889
0.06756880722222221
0.06424596061111111
0.1029842965
0.09250162
0.09252550777777775
0.09240877116666667
0.1368771888888889
0.1313115989444444
0.15013150500000003
0.14512684555555558
0.1260183972777778
0.14843481449999998
0.12564893111111114
0.11186337455555556
0.11328943444444445
0.12443910166666666
0.08691145777777778
0.09327664444444445
0.0996639411111111
0.051876992777777776
0.030122577166666664
0.019214785277777775
0.015035405555555556
0.023538702666666668
0.02412930272222222
0.02130741111111111
0.029220157222222227
0.026923485
0.008228927055555555
0.03771075944444445
0.06898363644444445
0.0862103865
0.12284694561111113
0.14819440500000003
0.14925186777777777
0.1699012377222222
0.17445391927777773
0.17314435333333333
0.20522418055555552
0.19220561222222224
0.15248010888888885
0.14241445116666668
0.09733299661111111
0.08576463283333331
0.07330715055555556
0.06966875477777777
0.05036598705555555
0.07472024833333334
0.05710142777777779
0.029115761111111114
0.02894330961111111
0.024122776666666665
0.03468386277777777
0.03390507
0.02814475555555556
0.02580664388888889
0.038012816666666664
0.02561041388888889
0.05815817683333334
0.0754308901111111
0.0731458888888889
0.076220495
0.06552991338888889
0.06666519133333333
0.08066339444444443
0.08495730555555556
0.07886026944444444
0.05792506333333333
0.004139715555555555
0.0012427688888888894
0.010204143722222222
0.0010195311111111116
0.010287485
0.011583498888888889
0.0014859133333333335
0.021490340944444446
0.030283064444444445
0.009650257777777779
0.041837343333333325
0.06848878822222222
0.07083098722222221
0.06491369722222223
0.06954199494444445
0.07702132338888888
0.09279393277777778
0.07355873055555556
0.07703080333333331
0.07427065872222222
0.045000320611111116
0.02993875555555556
0.028475973333333335
0.03312331244444444
0.03395062944444445
0.029227538333333334
0.02988730061111111
0.04216253
0.041010819444444443
0.03400528055555555
0.02760555388888889
0.02059665388888889
0.024806105055555555
0.038179638888888895
0.02843601444444445
0.03338664388888889
0.027735019444444443
0.014775606055555557
0.014331541666666666
0.014424972777777779
0.013903946611111113
0.013851833333333334
0.014087777777777779
0.00418975
0.0005473388888888888
0.0
0.00037966666666666666
0.00011727722222222223
5.2913888888888886e-05
0.001248061111111111
0.014099
0.013846833333333334
0.013896888888888891
0.013883055555555555
0.013913666666666666
0.014222983333333335
0.008774001111111112
0.00026637555555555556
3.3645000000000034e-05
1.6886722222222227e-05
9.4895e-05
0.00022717777777777774
0.010310277777777778
0.013952666666666669
0.013877052055555556
0.013911070000000001
0.014016102222222222
0.014316139444444447
0.013982478888888891
0.015088300000000002
0.014234130000000003
0.014507736666666667
0.004568752222222222
0.0008468061111111112
0.0008988222222222223
0.0004563944444444444
0.0003816555555555556
0.00020561666666666669
0.0008858555555555558
0.0005525916666666667
0.0005368166666666666
0.005223833333333334
0.0012442617222222221
0.004407739444444444
0.009680527777777776
0.017237577777777777
0.018213685555555557
0.00986255111111111
0.018445583333333335
0.014766927777777779
0.022703066666666667
0.014001164444444445
0.013920938888888892
0.013854125000000002
0.014092502166666666
0.004257157777777778
0.0006324033333333333
0.012249677777777778
0.018740844444444446
0.01414184038888889
0.014189582777777777
0.014513251111111113
0.016779794444444447
0.020766522222222222
0.028408636111111114
0.021235597111111112
0.04258731666666667
0.03385338277777779
0.02361424666666667
0.014410237666666667
0.014029401666666667
0.014525179833333334
0.019830625
0.0157344
0.005644242166666666
0.006573085555555555
0.0020800055555555558
0.02030650555555556
0.014783983166666669
0.015099674111111112
0.01428590111111111
0.014157358888888888
0.014604990555555551
0.014685641666666669
0.01610418888888889
0.023368220555555555
0.0049095388888888885
0.005193127611111112
0.0005356933333333332
0.0048703627777777776
0.0003648655000000002
0.0009096177777777779
0.0028829166666666673
0.01383668888888889
0.009377372222222222
0.001076238888888889
0.007654600000000001
0.019841333333333336
0.01727107777777778
0.0002512955555555556
0.005918095
0.013920223944444445
0.01376226888888889
0.01092401111111111
0.026091561111111116
0.04111555555555556
0.028554550000000005
0.028098774444444443
0.027901245055555555
0.028071083333333333
0.028457677777777777
0.027629083333333335
0.004683261111111111
0.005633848944444446
0.0022958233888888888
0.009593136666666665
0.014042664444444445
0.014575679444444446
0.014068733333333333
0.01991808555555556
0.018743277777777775
0.02365538888888889
0.01625283538888889
0.018371355000000002
0.023052653333333332
0.01968998538888889
0.004756166666666666
0.00023410333333333347
0.00045156972222222216
0.0012333227777777778
0.001081888888888889
1.7105e-19
0.0004980111111111111
0.0007307222222222223
0.00031006494444444445
0.00016674222222222226
0.002111146166666667
0.014362583333333333
0.009321118355555555
0.011210539444444445
0.014498712222222222
0.02520387277777778
0.028937528333333337
0.028046049944444446
0.028000236111111115
0.01836285061111111
0.004032490555555556
0.006887942222222222
0.019988188888888887
0.032694383333333334
0.023286252055555554
0.014797001666666667
0.014594894888888888
0.010354524388888888
0.010047908277777776
0.0030917664444444445
0.03397677094444444
0.024226158166666668
0.02752369777777778
0.06692471
0.07060201727777778
0.05956525999999999
0.05563379211111111
0.06215644777777778
0.07694180666666667
0.08314822833333332
0.09187599661111112
0.11398606555555554
0.14553787111111113
0.15811658605555556
0.13871100555555552
0.1650964082777778
0.16972806666666665
0.1356387722222222
0.15403915888888886
0.1451506156111111
0.144174525
0.1290916
0.08470678222222222
0.04560870833333333
0.04695354911111111
0.06734752500000002
0.06729834444444445
0.09529204444444447
0.08712553111111111
0.10775668000000001
0.09291272344444444
0.08576438555555556
0.09282528666666667
0.10308476666666669
0.09543961666666669
0.06568148888888888
0.07534629500000001
0.061192172833333336
0.026799683888888887
0.003756552777777778
0.005129356611111111
0.010778797222222221
0.030044577111111113
0.023480974277777775
0.030335739277777773
0.04181350761111111
0.042673743888888886
0.03441951555555556
0.034598943944444446
0.04749420055555556
0.0516982895
0.037842763333333335
0.024429255944444447
0.03500653449999999
0.023450043494444444
0.014816175555555554
0.035828579444444446
0.04433566111111112
0.06475367055555556
0.04866707611111112
0.04797749205555557
0.0318718445
0.048465557222222226
0.039406534944444446
0.058456519333333325
0.07768054499999999
0.06464018666666667
0.07462934166666667
0.04976937077777779
0.021022665722222222
0.028928634222222225
0.034933616111111114
0.027930203888888894
0.01741674816666667
0.02715449988888889
0.010117705444444442
0.009732868833333333
0.024597694444444443
0.0158262215
0.023898597222222224
0.021289629444444447
0.03654723422222222
0.010028041111111111
0.012283972222222224
0.007674930555555555
0.014443783277777776
0.009926425
0.007463100055555556
0.010057318333333334
0.007473011055555556
0.01614599438888889
0.014260485833333333
0.016608124444444445
0.005558747777777778
0.016741764444444442
0.028660616055555557
0.02864635111111111
0.01812957388888889
0.014435822777777777
0.015440079444444442
0.02024165333333333
0.02777635833333333
0.02625739661111111
0.07392980833333335
0.08337011999999998
0.07067331105555556
0.055817549999999994
0.056876452222222214
0.05097831005555556
0.07148708944444444
0.06492633994444445
0.06550777777777778
0.07304488888888888
0.02627670944444445
0.0063388977777777775
0.015633041666666667
0.0279871
0.014986866666666666
0.01935713
0.009183328388888889
0.01062742611111111
0.013729986111111111
0.009330157222222224
0.004724927777777778
0.00017865000000000011
7.15105e-05
4.0794444444444466e-05
8.656483333333332e-05
0.00027486777777777777
0.00031592833333333336
0.0008478461111111112
0.00026433722222222225
0.001930286666666667
0.015260035000000002
0.026008030555555558
0.025858074277777778
0.037148318111111106
0.05095506944444444
0.05837518333333333
0.0440674
0.031353561111111115
0.05202469444444445
0.031839797777777776
0.044466764444444445
0.03528639611111112
0.07881622277777778
0.06628327944444445
0.07018316966666667
0.09036468888888889
0.08422795
0.12790628333333331
0.10870339333333331
0.09287598888888887
0.08051376177777778
0.06714978566666668
0.024391971499999998
0.029930755388888883
0.03879749916666667
0.05477185444444444
0.10049254599999999
0.136315975
0.11795145166666668
0.1344029243888889
0.11287354611111113
0.12639590555555558
0.12657761944444446
0.12521504444444445
0.10137735
0.07305568611111111
0.039694600000000003
0.008044705555555556
0.025915391666666662
0.018209771500000003
0.05274519555555554
0.06425850555555557
0.09106567838888889
0.12845082833333332
0.09828447777777777
0.1090143
0.11613798055555555
0.13447383166666665
0.1304429527777778
0.1101192988888889
0.08512647783333332
0.07712700816666668
0.0564674611111111
0.04406125827777778
0.05716514055555555
0.05551590327777778
0.043461514444444446
0.04423486833333334
0.038072125
0.03814739111111111
0.04142721444444444
0.07031654500000001
0.10213576944444443
0.07116223333333334
0.08448892888888888
0.07351164555555556
0.09041456666666667
0.07771515000000001
0.07807113111111111
0.06585584555555554
0.06655858716666668
0.02961801888888889
0.0012319021666666666
0.01208286277777778
0.0018912222222222223
0.010976427166666667
0.0007871756111111111
0.0031049210555555555
0.0002977556666666667
0.03137354494444444
0.07585747222222222
0.08406079055555554
0.08932609999999999
0.09275869105555555
0.08351730833333333
0.0898234388888889
0.08452262555555556
0.08756602888888891
0.0798189041111111
0.05789203722222222
0.02869120705555555
0.030066299888888887
0.035214972222222224
0.03284636111111112
0.025111290555555558
0.005718193333333333
0.012608283333333333
0.01886531283333333
0.00997059911111111
0.01828880111111111
0.013586633333333334
0.020344764444444448
0.0365059265
0.07315956705555557
0.09572060666666667
0.09720983333333333
0.08828374222222223
0.09249495227777779
0.08475893788888889
0.08730619055555555
0.09726525944444445
0.08002406666666664
0.05425556827777778
0.013110416444444445
0.019805845055555556
0.019041114444444444
0.006862471111111112
0.011962367222222221
0.012461066666666666
0.010142616666666666
0.0019182266666666668
0.01875096277777778
0.057381443333333344
0.04858521222222222
0.04796843666666667
0.05556944444444445
