# Supplementary material for: Obesity dysregulates feeding-evoked response dynamics in hypothalamic satiety neurons
Source: Sci Rep. 2025 Oct 14;15:35837. doi: 10.1038/s41598-025-19800-2 (PMC12521569; doi:10.1038/s41598-025-19800-2)
Supplement: Supplementary file 5 — Supplementary Material 5. [file 41598_2025_19800_MOESM5_ESM.zip › Fig 3_2/Fig 3c/HFD to_NCD_1st_MPK143_mean_running_38.csv]

0.0
0.0
0.0
0.0
0.0
0.0
0.0
0.0
0.0
0.0
0.0
0.0
0.0
0.0
0.0
0.0
0.0
0.0
0.0
0.0
0.0
0.0
0.0
0.0
0.0
0.0
0.0
0.0
0.0
0.0
0.0
0.0
0.0
0.0
0.0
0.0
0.0
0.0
0.0
0.0
0.0
0.0
5.2865714285714285e-08
1.296114285714286e-07
5.4007028571428575e-06
9.092057142857143e-06
3.169942857142857e-05
0.00010654685714285715
0.00026891714285714286
0.0008526285714285714
0.0
0.0
0.0008340514285714286
0.000264788
0.00011093828571428571
3.214457142857143e-05
1.1405028571428574e-05
5.865142857142857e-07
2.6632571428571427e-07
4.674457142857143e-08
2.559371428571429e-07
5.1132e-07
1.3874914285714284e-05
6.064068571428571e-05
0.00017056285714285712
0.0004201257142857143
0.004682388571428571
0.014970228571428573
0.0053464
0.00045364342857142856
0.00015476000000000002
6.302457142857142e-05
1.483142857142857e-05
1.3394457142857142e-06
3.552457142857143e-07
1.8459771428571434e-07
1.1376000000000009e-08
0.0
0.0
0.0
0.0
0.0
0.0
0.0
0.0
0.0
0.0
0.0
0.0
0.0
0.0
0.0
0.0
0.0
0.0
2.6405142857142877e-08
6.978800000000004e-08
1.4243428571428578e-07
1.1499142857142856e-05
5.0812571428571433e-05
0.00013678857142857147
0.00036515428571428575
0.0009893428571428572
0.0
0.0010829942857142859
0.00032647428571428566
0.00014945485714285713
4.686742857142857e-05
8.938228571428572e-06
2.6466171428571426e-06
5.8316e-08
4.388514285714286e-08
3.6654914285714284e-08
1.4863314285714286e-07
2.1445714285714288e-07
2.4325142857142858e-05
8.797371428571428e-05
0.00021342857142857144
0.00040870285714285717
0.0011456228571428571
0.0083852
0.0005913542857142857
0.00021342857142857144
6.896914285714286e-05
3.2123428571428573e-05
1.1206285714285722e-05
3.6309028571428576e-07
1.832634285714287e-08
3.139137142857144e-08
0.0
0.0
0.0
0.0
0.0
0.0
0.0
0.0
0.0
0.0
0.0
0.0
0.0
0.0
0.0
0.0
0.0
0.0
0.0
0.0
0.0
0.0
0.0
0.0
0.0
0.0
0.0
0.0
0.0
0.0
0.0
0.0
0.0
0.0
0.0
0.0
0.0
0.0
0.0
0.0
0.0
0.0
0.0
0.0
0.0
0.0
0.0
0.0
0.0
0.0
0.0
0.0
0.0
0.0
0.0
0.0
0.0
0.0
0.0
0.0
0.0
0.0
0.0
0.0
0.0
0.0
0.0
0.0
0.0
0.0
0.0
0.0
0.0
0.0
0.0
0.0
0.0
0.0
0.0
0.0
0.0
0.0
0.0
0.0
0.0
0.0
0.0
0.0
0.0
0.0
0.0
0.0
0.0
0.0
0.0
0.0
0.0
0.0
0.0
0.0
0.0
0.0
0.0
0.0
0.0
0.0
0.0
0.0
0.0
0.0
0.0
0.0
0.0
0.0
0.0
0.0
0.0
3.356011428571429e-08
7.296571428571434e-08
4.774034285714286e-07
1.0788354114285714e-05
4.743544400000002e-05
0.00014981927600000002
0.00034264277714285716
0.0007578336571428571
0.0004162114285714286
0.001036864
0.0005546285714285714
0.0007892514285714285
4.072171428571429e-05
1.6478857142857143e-05
4.907691428571429e-06
0.0007003016171428572
0.00019726369885714288
7.369492e-05
4.152181314285714e-05
1.9493897142857146e-05
3.446854285714285e-05
8.088418171428572e-05
0.0001641444594285714
0.00029318034285714283
0.0005640954857142858
0.009155012571428572
0.0006423
0.00045214399999999997
0.008030711371428571
0.014545948571428572
0.015250982857142858
0.012156457142857144
0.0013010514285714287
0.000497556
0.00020382057142857146
9.588457142857142e-05
2.496617142857143e-05
8.628697142857143e-07
1.62716e-07
8.264914285714288e-08
7.925217142857143e-08
4.6805142857142855e-07
9.493714285714286e-07
2.615017142857143e-05
8.145485714285714e-05
0.00023412457142857148
0.0005370457142857143
0.002110834285714286
0.007239028571428571
0.0005257828571428573
0.00023439714285714285
8.087428571428571e-05
2.1486857142857143e-05
4.9592057142857144e-06
1.7674857142857143e-07
1.1787600000000002e-07
6.431428571428572e-09
0.0
0.0
0.0
0.0
0.0
0.0
0.0
0.0
0.0
0.0
0.0
0.0
0.0
0.0
0.0
0.0
0.0
0.0
0.0
0.0
0.0
0.0
0.0
0.0
0.0
0.0
0.0
0.0
1.6674142857142858e-07
2.7236685714285727e-07
8.07202857142857e-06
2.497752e-05
4.3920000000000006e-05
0.00011374514285714285
0.00024347885714285714
0.0008075674285714286
0.00018409714285714287
0.0005423142857142858
0.0005202251428571429
0.0001805857142857143
7.695234285714284e-05
3.6262057142857137e-05
1.5508462857142856e-05
4.545485714285714e-07
2.4939885714285717e-07
2.447885714285714e-07
4.872514285714285e-07
2.4355485714285715e-06
2.840165714285714e-05
4.404022857142857e-05
8.131077714285714e-05
0.00023787251428571425
0.005914462857142856
0.02459162857142857
0.0015023028571428572
0.0013071571428571425
0.0004788645714285714
0.00018678085714285715
8.011017142857144e-05
1.1871508571428572e-05
7.625428571428572e-07
3.1417902857142864e-07
4.997657142857144e-08
7.365142857142858e-08
4.6805142857142855e-07
9.493714285714286e-07
2.615017142857143e-05
8.145485714285714e-05
0.00023412457142857148
0.0005370457142857143
0.002110834285714286
0.007239028571428571
0.0005257828571428573
0.00023439714285714285
8.087428571428571e-05
2.1486857142857143e-05
5.00646e-06
3.978285714285715e-07
6.216874285714287e-07
1.0486145714285714e-05
4.874514285714286e-05
0.00013058742857142855
0.0003000457142857144
0.0010118971428571429
0.0
0.0015131657142857145
0.0
0.0005707085714285713
0.00018304857142857143
6.458685714285713e-05
1.8997371428571427e-05
1.1615428571428573e-05
5.2878000000000004e-06
2.725771428571429e-07
5.605599999999999e-07
8.569142857142857e-07
2.6222285714285714e-05
7.105314285714285e-05
0.00020918514285714286
0.0004820457142857143
0.002019582857142857
0.007419657142857143
0.006312114285714285
0.010627468571428572
0.00028506857142857143
8.747371428571428e-05
4.0280571428571427e-05
1.915605714285715e-05
1.2946742857142857e-05
1.5877714285714287e-06
1.1958285714285717e-07
8.718874285714291e-08
9.052571428571433e-24
0.0
0.0
0.0
0.0
0.0
0.0
0.0
0.0
0.0
0.0
0.0
0.0
0.0
0.0
0.0
0.0
0.0
0.0
0.0
0.0
0.0
0.0
0.0
0.0
0.0
0.0
0.0
0.0
0.0
0.0
0.0
0.0
0.0
0.0
0.0
0.0
0.0
0.0
0.0
0.0
0.0
0.0
0.0
0.0
0.0
0.0
0.0
0.0
0.0
0.0
0.0
0.0
0.0
0.0
0.0
0.0
0.0
0.0
0.0
0.0
0.0
0.0
0.0
0.0
0.0
0.0
0.0
0.0
0.0
0.0
0.0
0.0
0.0
0.0
0.0
0.0
0.0
0.0
0.0
0.0
0.0
0.0
0.0
0.0
0.0
0.0
0.0
0.0
0.0
0.0
0.0
0.0
0.0
0.0
0.0
0.0
5.4878857142857144e-08
6.524571428571432e-08
8.121657142857143e-07
1.0150285714285719e-05
5.127657142857143e-05
0.00013546857142857142
0.00026211999999999996
0.0005148342857142857
0.0006082285714285715
0.0008648057142857143
0.0
0.0008284834285714286
0.0005527942857142858
0.0005572228571428571
0.00030741142857142856
0.00014318514285714288
4.88436e-05
1.1046514285714284e-05
2.9535999999999997e-07
1.3254e-06
2.4090285714285718e-05
6.1596e-05
0.00011447942857142856
0.00018830285714285713
0.0005429428571428572
0.009280057142857144
0.00020611428571428573
0.00023657714285714286
0.006485771428571428
0.002755028571428571
0.00059102
0.00022054799999999996
8.839542857142857e-05
2.3468e-05
1.5173714285714284e-08
2.524645714285715e-07
5.8279999999999996e-08
4.553085714285714e-09
0.0
0.0
0.0
0.0
0.0
0.0
0.0
0.0
0.0
0.0
0.0
0.0
0.0
0.0
0.0
0.0
0.0
0.0
0.0
0.0
0.0
0.0
0.0
0.0
0.0
0.0
0.0
0.0
0.0
0.0
0.0
0.0
0.0
0.0
0.0
0.0
0.0
0.0
0.0
0.0
0.0
0.0
0.0
0.0
0.0
0.0
0.0
0.0
0.0
0.0
0.0
