# Supplementary material for: Obesity dysregulates feeding-evoked response dynamics in hypothalamic satiety neurons
Source: Sci Rep. 2025 Oct 14;15:35837. doi: 10.1038/s41598-025-19800-2 (PMC12521569; doi:10.1038/s41598-025-19800-2)
Supplement: Supplementary file 5 — Supplementary Material 5. [file 41598_2025_19800_MOESM5_ESM.zip › Fig 3_2/Fig 3c/HFD to_NCD_1st_MPK143_mean_running_39.csv]

0.0004396829268292682
0.004696439024390244
0.00046471707317073164
0.005324839024390245
0.0033391463414634147
4.646097560975611e-05
2.343317073170732e-05
5.5517073170731706e-21
0.0
0.0
0.0
0.0
0.0
0.0
0.0
0.0
0.0
0.0
0.0
0.0
0.0
0.0
0.0
0.0
0.0
0.0
0.0
0.0
0.0
0.0
0.0
0.0
0.0
0.0
0.0
0.0
0.0
0.0
0.0
0.0
0.0
0.0
6.197024390243902e-06
6.257609756097562e-05
0.00015248292682926826
0.0003888341463414635
0.0005536097560975609
0.0007565365853658537
0.0005683170731707317
0.0002138487804878049
2.8388292682926828e-05
4.387170731707317e-06
6.402439024390245e-06
3.57390243902439e-05
0.00026532195121951223
0.005195312195121952
0.0076850243902439035
0.0017608731707317075
0.0038682341463414636
0.00012112682926829274
5.0189756097560975e-05
9.042926829268294e-21
0.0
0.0
0.0
0.0
0.0
0.0
0.0
0.0
0.0
0.0
0.0
2.0354146341463418e-05
5.1318048780487806e-05
0.00036855609756097566
0.0
0.0
0.0003846243902439025
0.0001325448780487805
1.9963902439024413e-05
4.387170731707317e-06
0.0
8.424926829268294e-06
8.332243902439025e-05
0.00019104878048780492
0.009020878048780486
0.012440487804878048
0.0035120585365853666
7.600292682926833e-05
5.659219512195122e-05
8.086000000000002e-05
0.000602448780487805
0.0005048292682926829
0.00019894146341463415
8.601073170731708e-05
6.197024390243902e-06
0.0
0.0
0.0
3.4976097560975613e-05
0.0001908141463414634
0.0007113219512195122
0.0046868261951219506
0.00036423512195121944
0.00013026146341463423
0.0002924385365853659
0.00023909936585365853
0.000437760487804878
0.0003895940975609757
0.0007429034146341463
0.0011274419512195123
0.0016867853658536582
0.006177812682926828
0.012773452048780486
0.012354498536585363
0.013211011219512197
0.020441043902439025
0.008337916097560976
0.0005673165853658536
0.0016831268292682926
0.004423714097560976
0.006937702439024389
0.01979358487804878
0.0005205004878048781
0.00015403609756097566
0.00015432346341463416
0.000322409756097561
0.004682439024390243
0.00035046829268292677
4.950536585365859e-05
1.0789756097560976e-05
0.0
0.0
0.0
0.0
0.0
0.0
0.0
0.0
0.0
0.0
0.0
0.0
0.0
0.0
0.0
1.5966829268292685e-05
3.135463414634146e-05
0.0002723346341463415
5.1318048780487806e-05
0.000675114
4.5121463414634144e-05
0.00011269073170731709
0.0007317463414634146
0.00048252473170731715
4.031804878048781e-05
0.0004331551707317073
0.0004956214634146342
0.0001478600487804878
0.00844292731707317
0.0003429024390243902
0.00919082
0.011616822975609759
0.001166065219512195
0.007910320487804878
0.008565405853658538
0.000655539024390244
0.00032477024390243904
0.0010372395609756098
3.13546341463415e-05
6.751073170731709e-05
0.0011382146341463416
0.012691947804878048
0.008069518048780488
0.011286679853658539
0.000921619024390244
0.011857881463414634
0.006188429268292683
0.01678492780487805
0.021236256585365855
0.020574878048780484
0.014681596585365855
0.000528419024390244
0.0047543629268292685
0.0015927609756097559
0.011611170731707317
0.000699249268292683
0.007752746341463414
0.00010986146341463416
2.111707317073172e-05
6.402439024390245e-06
0.0
0.0
0.0
0.0
0.0
0.0
0.0
0.0
0.0
0.0
0.0
0.0
0.0
0.0
0.0
0.0
0.0
2.6756585365853662e-05
8.086000000000001e-05
0.0005960487804878049
0.0005290731707317073
0.0002705658536585366
0.0003020146341463415
0.00036870243902439024
0.0006832048780487805
0.0004977073170731708
0.00019894146341463415
5.925087804878049e-05
0.00012870634146341464
0.0003162146341463415
0.004698148243902438
0.0005165024390243903
0.0053959156097560974
0.0037303414634146342
0.0007450634146341462
0.005021834146341463
0.0003460829268292683
4.950536585365859e-05
1.0789756097560976e-05
0.0
0.0
0.0
0.0
0.0005888292682926829
1.0719512195121951e-19
0.00041120487804878047
0.0005345902439024391
0.0013780487804878048
0.008258453658536585
0.012322243902439025
0.012162926829268292
0.0121990243902439
0.012190243902439024
0.012202146341463417
0.01215819512195122
0.012391560975609756
0.0034585853658536587
0.0002519834146341465
1.755512195121951e-20
0.0
1.5966829268292685e-05
3.7551707317073164e-05
0.00028780000000000006
0.0
0.0003850341463414634
0.000378009756097561
0.0009410243902439023
0.00035583756097560973
0.00014617804878048782
8.220521951219513e-05
0.00022931707317073172
0.0002440926829268293
9.812731707317073e-05
0.008392
0.005386319512195121
0.0031963321951219512
0.004885731707317074
0.005593375609756098
0.012170183902439024
0.01235788292682927
0.017489424390243903
0.015548445365853657
0.01231270780487805
0.01331594048780488
0.02456960975609756
0.02437507317073171
0.024301707317073172
0.019842926829268293
0.012403780487804878
0.012219785853658537
0.012201036585365855
0.012180341463414634
0.012251121951219515
0.011492536585365854
0.00019947317073170737
5.3484731707317076e-05
0.0001229775609756098
0.0004341268292682926
0.0
0.00036257073170731707
0.0001313609756097561
5.617317073170731e-05
6.197024390243902e-06
0.0
0.0
2.9835609756097558e-05
8.219999999999999e-05
0.0011584585365853658
0.012289024390243902
0.007645482926829268
0.00023388780487804876
2.954195121951223e-05
6.402439024390245e-06
0.0
0.0
0.0
0.0
0.0
0.0
0.0
6.197024390243902e-06
8.601073170731708e-05
0.00019894146341463415
0.0005251834146341463
0.0006537668292682928
0.0004697721951219513
2.6756585365853662e-05
0.0
0.0
0.0
1.0789756097560976e-05
4.950536585365854e-05
0.00035046829268292677
0.004688975609756099
0.00037372682926829277
0.0005487590243902438
0.00045590341463414637
0.0005258424390243903
1.9963902439024413e-05
4.387170731707317e-06
0.0
0.0
0.0
0.0
0.0004045853658536585
0.00011657756097560975
0.0004784229268292683
0.00038772048780487807
0.00926230536585366
0.003683187170731707
8.976682926829282e-05
1.9249512195122004e-05
0.00012582682926829279
0.005299424390243902
0.0033283658536585365
4.6460975609756094e-05
1.0906829268292683e-05
9.174721951219512e-05
0.0003027595121951219
0.009413837560975611
0.021720614634146342
0.024577073170731708
0.011677229268292684
0.010024224390243903
0.013060634146341461
0.01247080487804878
0.012236789268292685
0.012217117707317073
0.012244203902439023
0.01259341463414634
0.00501730731707317
0.012370992195121952
0.01367629268292683
0.014352463414634146
0.007570070731707316
0.00024052536585365857
8.441268292682927e-05
3.315902439024392e-05
0.0001104019512195122
0.0008471317073170733
0.0056104243902439024
0.012440458536585366
0.012410682926829269
0.003505653658536586
0.0005354068292682927
0.0010121024390243902
8.705463414634146e-05
1.9190097560975612e-05
0.0001394960975609756
0.0007259463414634148
0.004688000975609756
0.00023493804878048783
0.004711668292682928
0.007841816097560976
0.004751027317073171
0.0014643560975609758
0.012483603414634146
0.01242320731707317
0.0033193609756097557
0.0
0.0
0.0
0.0
0.0003377512195121951
0.00011451365853658535
3.918878048780488e-05
0.0004658292682926829
6.197024390243902e-06
0.0005933487804878049
0.0004527658536585366
0.0007217707317073173
0.0005502678048780488
0.00017960975609756111
0.0013491170731707316
0.0006724146341463414
0.0006764945853658537
0.0006252585365853659
0.0007134473170731706
0.0004882619512195122
0.0010056858536585365
0.0051250700975609765
0.00508130731707317
0.004672440487804878
0.004915256585365854
0.0003922151219512195
0.001823880487804878
0.009138243902439024
0.012367882439024392
0.01755409707317073
0.015868839024390242
0.01689917263414634
0.01253470731707317
0.012396970731707318
0.012439334146341463
0.012498526829268292
0.012180317073170733
0.007666449756097561
0.000217923756097561
2.9541951219512222e-05
6.402439024390245e-06
6.402439024390245e-06
2.1117073170731706e-05
0.0001302141463414634
0.005299424390243902
0.0033283658536585365
4.646097560975611e-05
2.343317073170732e-05
5.5517073170731706e-21
0.0
0.0
0.0
0.0
0.0
0.0
0.0
0.0
0.0
4.387170731707317e-06
2.8388292682926828e-05
0.00022025365853658543
0.0006040585365853659
0.0006040585365853659
0.00022025365853658535
2.8388292682926828e-05
4.387170731707317e-06
0.0
0.0
6.402439024390245e-06
7.973170731707317e-05
0.0003408536585365854
0.006710479951219512
0.0160662
0.012415816097560976
0.012474901951219513
0.012457268292682927
0.012237415609756098
0.012769258536585365
0.012694829268292681
0.012415819512195121
0.012185571707317074
0.0076609624878048775
0.00023465365853658537
0.00015975609756097562
0.0053058268292682925
0.0033015902439024396
7.150731707317073e-05
0.0003086439024390244
0.004678048780487805
0.00035046829268292677
4.950536585365859e-05
1.0789756097560976e-05
0.0
0.0
0.0
0.0
0.0
0.0
0.0
0.0
0.0
0.0
2.4741317073170734e-05
7.12819512195122e-05
0.000555678048780488
0.0004659658536585366
0.0
0.0009351853658536585
0.0009104390243902439
0.0008080536585365854
0.00028636926829268296
9.518439024390245e-05
1.0584195121951219e-05
3.422292682926829e-05
9.596536585365853e-05
0.0012124243902439029
0.011748793170731707
0.0005374624390243905
0.005184639024390244
0.00472070243902439
0.0005590390243902438
0.00014628341463414636
4.222224390243902e-05
7.692e-05
0.0001994731707317073
0.009052926829268292
0.012255512195121951
0.012170243902439024
0.012282146341463416
0.01140190243902439
5.188292682926838e-05
0.0
0.0
0.0
2.6756585365853662e-05
8.086000000000001e-05
0.000602448780487805
0.0005048292682926829
0.00019894146341463415
8.601073170731708e-05
0.0003951092195121952
5.9742926829268326e-05
0.00010367512195121951
0.0001994731707317073
0.009067548780487805
0.01239061804878049
0.012502751219512194
0.016881460341463414
0.012554235121951217
0.012347139512195121
0.012391999512195124
0.007884360975609756
0.00020183756097560978
0.0003685609756097563
6.197024390243931e-06
4.387170731707317e-06
1.996390243902439e-05
0.00016237560975609753
0.0004668195121951219
0.0
0.0013609853658536585
0.008063073170731707
0.0002735082926829269
7.729024390243902e-05
1.2599463414634158e-05
0.0
3.422292682926829e-05
9.596536585365853e-05
0.001239190243902439
0.011681951219512194
0.00025079024390243913
0.00010367512195121951
8.424926829268312e-06
2.0354146341463418e-05
4.51209756097561e-05
0.00035949268292682934
4.387170731707317e-06
0.0007229736585365852
0.0008607414634146342
0.0006040585365853659
0.0009356487804878049
0.00026219073170731706
6.431853658536585e-05
0.00014974248780487802
0.00048150292682926825
0.00018455121951219513
0.009013365853658537
0.007812536585365853
0.0047702926829268286
0.008484487804878049
0.0001667756097560976
6.427463414634146e-05
8.424926829268304e-06
0.0
0.0
0.00038891219512195125
5.131804878048784e-05
2.0354146341463418e-05
3.491219512195122e-21
0.0
0.0
0.0
0.0
0.0
0.0
0.0
0.0
0.0
0.0
0.0
