# Supplementary material for: Obesity dysregulates feeding-evoked response dynamics in hypothalamic satiety neurons
Source: Sci Rep. 2025 Oct 14;15:35837. doi: 10.1038/s41598-025-19800-2 (PMC12521569; doi:10.1038/s41598-025-19800-2)
Supplement: Supplementary file 5 — Supplementary Material 5. [file 41598_2025_19800_MOESM5_ESM.zip › Fig 3_2/Fig 3c/HFD to_NCD_1st_MPK147_matrix_1.csv]

-0.10079692390539885	0.06675160583382628	-1.3208039192052174	-0.12411455934758031	-0.47221897803566587	-0.3168128578816244	0.19164791950620902	-0.0728634548417804	0.807810010813778	-0.09424456261762068	0.7240436381905279	1.5758438135805173	-1.532140764806356	-1.3773324862467329	-1.0339149752438668	0.06656366506359793	-0.613326668606882	0.8127905962913161	-0.9889598175925892	0.8786773021284656	0.2536827496853621	-0.4763617018381698	-0.2748104591114966	-1.4124288532985947	-0.6382933977573318	0.4881312923825945	-0.916461047227813	0.521916545991985	-0.8286280276784336	0.004250809850029222	-0.09464876025508187	0.1763237453862163	1.1229514374239244	-0.5784567347699072	-1.7254584279300218	0.1587273403897823	-1.1967264713909866	-0.6598150591947904	2.1920730427165678	-0.6274240130788696	1.9140310907364255	-0.847959293669256	0.5476148074152472	2.5510030496262255	1.084767439874713
-0.19556142610394245	-0.07992140855440666	-1.283120115728802	-0.11177336608546026	-0.481802629235746	-0.2792833401185608	0.1906766963340041	0.012842817111368525	0.8921850392200077	-0.0498027640374492	0.7181756642274976	1.4671438971457995	-1.518476455804529	-1.4245048573009864	-0.9517238134061814	0.0032385681471807856	-0.4114325523580704	0.9227579111425825	-0.9183171469984606	0.9670062601188973	0.18381053199853048	-0.4867961479318633	-0.2097907964419426	-1.5217171292558624	-0.6425498370830169	0.5280430582004716	-0.9676392305673743	0.5103386957142124	-0.8607682861693939	0.01591129426042566	0.05715131592051295	0.17110917511883422	1.2206480964164697	-0.5542962294773818	-1.7058487697087181	0.14593413885211945	-1.175658600946049	-0.582124066154456	2.163773064146895	-0.6526360776471031	1.8036410814377495	-0.8765644022314394	0.5010585315783205	2.657351146076879	1.0861182364799755
-0.1846501313773022	-0.03263908037317325	-1.2770152663220784	-0.10442840314822632	-0.4971776279401691	-0.27060181416219253	0.19585453617419027	0.020836434024915463	0.8165128019303106	-0.06814915069722365	0.7012602797255642	1.4300014331157636	-1.5186000183118729	-1.4909692869947122	-0.9094288767368178	-0.027332912729943374	-0.2747491013165461	0.941325508394649	-0.8993155722972613	1.0627968278015152	0.1769057329000763	-0.49018655994218713	-0.19988494827767722	-1.538144071049379	-0.6323936495780608	0.560931384870479	-0.9912959700514953	0.4727044892123204	-0.8428824508066318	0.0553452822978285	0.1394714195935769	0.202543999912883	1.2754528227284796	-0.5340446627163584	-1.6853939432512248	0.11067897321004995	-1.1684038847721838	-0.5173027138613641	2.145230658790427	-0.635256620534332	1.660370277210159	-0.8958830970859122	0.47689190190521114	2.685365794123006	1.077901261155243
-0.16115174087966128	0.0684044647425118	-1.3201344274342726	-0.08576971480413717	-0.48825699993606286	-0.2599153423745891	0.21563902868901097	-0.013047280557846562	0.8045056646412758	-0.08738756439208922	0.7124507899021588	1.410916093586336	-1.5071577040541848	-1.5536717262693844	-0.8606339043473267	-0.06495611766488224	-0.10693423467696025	0.92845372276391	-0.8904109755272769	1.1434065405281695	0.17783408214831697	-0.4802979637422615	-0.19303772231091854	-1.5252019391419624	-0.6415571168985144	0.6066984260255208	-1.005943051220932	0.4515731322250437	-0.8130099414497025	0.09498611886231353	0.17909217037702768	0.20808895034938862	1.2605875364707058	-0.5295703985811833	-1.68881208172083	0.09325779762673145	-1.1603641373057343	-0.49056345108992855	2.1141349922232306	-0.5910050282449626	1.5351470749816305	-0.9428163115641599	0.4338939187526653	2.7180390044783267	1.0858224253682858
-0.13546223045716452	0.11650256747652987	-1.363274554510986	-0.08006407826052521	-0.47648164498048684	-0.2769959727595583	0.21454053175890522	-0.04002145217969535	0.93318573534089	-0.10703413115152491	0.7156745314295615	1.4509081112578601	-1.4512582813782207	-1.6113971626753263	-0.7999863801246386	-0.06452399617801606	-0.01178247979635264	0.9269727671218266	-0.8524250787811194	1.136250013662401	0.18762003502285038	-0.4567706829465042	-0.1725493977378603	-1.4586581475292173	-0.6441974562549085	0.7268580963657288	-1.0376005131423935	0.4401393366323865	-0.803473943330345	0.10470934655581424	0.1661910099273507	0.2020323211175447	1.271639553644964	-0.5162323615964234	-1.677740715353997	0.057557035183239416	-1.1743223292923095	-0.4960568878155643	2.0535637631111388	-0.5322731765301001	1.445014119671213	-0.9511992062144223	0.460673077540361	2.7260700811655196	1.0856138006895146
-0.09697780673985534	0.17257671693486829	-1.3814216496782938	-0.049052105576406026	-0.4554209905137027	-0.27230232371407176	0.19897592595948235	-0.07185316963783038	1.0091143865443788	-0.14283385237368887	0.698558274144283	1.4504029329792276	-1.3824716300483422	-1.6652250297328919	-0.7635580843423098	-0.0701597071271667	0.03209817988462929	0.890506186584052	-0.7863176306294041	1.1336549208140085	0.20275069953956426	-0.44540000823699527	-0.14129693745926883	-1.412883078129491	-0.6463433661824589	0.8088678035189186	-1.055795617641467	0.4276171735688252	-0.7901069308710286	0.11438706757335708	0.14063772887856796	0.19957404455488648	1.2431369830376668	-0.4951052203930062	-1.6556463165226551	0.022958145625533822	-1.170130023627731	-0.5006042094076469	1.998033821148728	-0.48910001142507414	1.3348229874804174	-0.9464793320938196	0.4616061524904849	2.761352824612885	1.077387731088332
-0.03953116424630664	0.19074388889752456	-1.404251727792681	-0.0551441753088819	-0.4332244247991312	-0.24904914948500892	0.18377725805091263	-0.10252180302791836	1.0078248106545968	-0.15202598707204526	0.6740204743360343	1.4337027495215058	-1.342488993928036	-1.7306699875596239	-0.7301374143955914	-0.078836312023718	0.05864380333805308	0.8494091841270919	-0.722839185168698	1.1291115979189252	0.20278656982246335	-0.3830563058439713	-0.10191527868179984	-1.3771229003328571	-0.6421111082555955	0.8457906361837033	-1.0742616421266231	0.42568961472209604	-0.7921615022585894	0.1054071614007984	0.128870952070884	0.20026967502536433	1.2526764510399033	-0.4719214535072403	-1.6268653678405902	-0.01705916197877107	-1.1577335127804216	-0.4912831828370346	1.9451293105657856	-0.4506569574438636	1.2608519356112982	-0.932907932983109	0.4745377509881849	2.706390903860939	1.0798116240715567
0.01586108838489035	0.19663290832950153	-1.4188195744463643	-0.059360169120642084	-0.4129340476482292	-0.21468217831973876	0.17246906636971648	-0.12902294837899567	1.000585673310738	-0.16541441482506258	0.6716967241413435	1.4001455411594668	-1.3231346771141805	-1.7737208767343509	-0.7087601222899962	-0.09697202970314459	0.09040838157746892	0.7964103969478782	-0.6656391264116237	1.13231876683055	0.18902092094923426	-0.3369441697927641	-0.07033646139471683	-1.3336407590106996	-0.6196768636053419	0.8677689981871152	-1.1039654582832112	0.4138991847660134	-0.7921353483411917	0.08008689161305164	0.15447471368310725	0.2093720695760759	1.2325755790659876	-0.4698534311650733	-1.5987317964257026	-0.041179081138511826	-1.131757297790364	-0.5037142512680877	1.898777471451078	-0.41565982962668097	1.1814918757317503	-0.9195719301711557	0.4577253093265287	2.6461828559093092	1.1168729541397568
0.058205682369588944	0.2059416773049415	-1.4296722077179524	-0.06963547412108244	-0.4063256598150744	-0.17521033542631856	0.15193993968389805	-0.15919202176046754	1.0749031748798994	-0.16290709759885616	0.6611161403708152	1.359872959083003	-1.3110010874382503	-1.788225584180986	-0.6912231150116065	-0.11062882821732178	0.11937786143380956	0.7579569134503057	-0.620142240938408	1.134987842810009	0.1949223119582443	-0.268525598180909	-0.0406012821008019	-1.2955341221329397	-0.6042649313816768	0.866921242622491	-1.1212003508702726	0.39476961566863156	-0.7986679559149251	0.06291465560747013	0.1985425445487065	0.2288790635246426	1.2437408648904753	-0.4402583125765317	-1.569127056233337	-0.02543768123250374	-1.1125159105734237	-0.5034762615879802	1.8477252175003451	-0.3889615751824591	1.1024487785370558	-0.8893072578882345	0.4347714521539593	2.5639812892380323	1.1419249673606344
0.06982382653031785	0.20912325922305103	-1.4303921002027313	-0.10704303535334878	-0.3939522132568874	-0.13652920347284697	0.13525896512397015	-0.18912772632016575	1.164329356503022	-0.15434039945936942	0.6588730412052909	1.3189691822573426	-1.31613449890716	-1.792257028697911	-0.6805769372631933	-0.13280495893046002	0.15407480586235206	0.7085112100997393	-0.588521492189634	1.1530013123107683	0.19025525687401088	-0.18252323484598587	-0.009305869152659862	-1.25622897020243	-0.5883990388288038	0.8513045251804613	-1.1248126658078272	0.3786709584258462	-0.7926300340825225	0.05219762496734176	0.2434339698490095	0.24555734526242837	1.234931697559809	-0.3869476932498518	-1.5402786921083649	-0.012425810937847125	-1.1020423571895814	-0.5322844169744504	1.794685693760408	-0.3573551360504691	1.0559034598109291	-0.8564169311026377	0.39869805248434526	2.476762492263738	1.1811950415784438
0.0925471218690655	0.22461273144052293	-1.4479309992901226	-0.1252099461099188	-0.3839441852146653	-0.07680751602426272	0.10508776483486185	-0.21194943364689492	1.2720197708811043	-0.15735247815732684	0.6723414724468244	1.2339347982173519	-1.2990565412972628	-1.8428724981336244	-0.6356109393933502	-0.17602219334959626	0.237592178684945	0.6564420174533181	-0.5101140132120794	1.1983412441572499	0.17906337319752583	-0.07901434201405902	0.041857101674474005	-1.2008480802079493	-0.5871816433026791	0.85831772866367	-1.158433431469431	0.35496766907296495	-0.7777469697990287	0.0376569431824072	0.37660630698562075	0.27567728982070994	1.2096871511540674	-0.2918058916574715	-1.5214159141877956	-0.028378527186171842	-1.0717894386672	-0.5382220674029148	1.696264657179213	-0.30590015173814594	0.911530572473896	-0.8037677401798466	0.3610571468810881	2.3797846707518775	1.239364652308786
0.13472734380879695	0.2685946446181969	-1.4740457103013047	-0.16046102351187383	-0.3767511972247717	-0.02482782733824635	0.07246786259526222	-0.251959683213878	1.3445542944417865	-0.16354269564481055	0.7161484489874365	1.1486356704540728	-1.2786950591818567	-1.869018526467831	-0.6032710026193512	-0.21238230088354385	0.28104766966367184	0.5670959353067775	-0.45175579039944297	1.2277954119911851	0.19069118940933874	-0.01910977929528299	0.08413018021347146	-1.1252095357436698	-0.6014310168275377	0.8395530477743532	-1.1663912033250037	0.3346543953425234	-0.7615267622719868	0.013844733161948614	0.48671109129307394	0.31714735296223867	1.1252752400780557	-0.21080923485917508	-1.5125100551571227	-0.031431195797309956	-1.0370398253187374	-0.5659733221454395	1.5948326476582715	-0.24112984474461877	0.7918931080194873	-0.7012359959998271	0.3274820210734829	2.2533843504451014	1.2752169590456615
0.16681334430590827	0.28831041251632483	-1.513539270199777	-0.1923805455654456	-0.3785996827969519	0.04256799450088074	0.024992039479617822	-0.2824423177287777	1.3954532134078277	-0.15921577399960002	0.7877537300536737	1.061538605891402	-1.252733894664655	-1.8776044411817416	-0.5632371322913865	-0.25919742413559144	0.3169999825455408	0.48215654770402594	-0.39162249187443987	1.2269159756119117	0.19999946858631606	0.023194484653622085	0.13226958411196035	-1.0493341458113759	-0.603225186821782	0.8175350851022847	-1.1812901792686588	0.32566623859877775	-0.7501271414755726	-0.0257968730714745	0.5215306491215321	0.3466878278522686	1.0198004522522937	-0.15909140763613347	-1.5216054694918866	-0.016445490712350703	-1.0008867385648856	-0.602109861197232	1.475572330294996	-0.1834715805184384	0.6850406005001639	-0.5554479349585795	0.31572520749126454	2.1164238840385887	1.3058309625475502
0.18937380930515926	0.2527157393856741	-1.5235375633058155	-0.22481256757542778	-0.381554781906039	0.1223725957504536	-0.03971451157706662	-0.29887159443350403	1.4357127950028594	-0.138658818219639	0.8044514134918875	0.9742971853503436	-1.2219154453759902	-1.8664172302948216	-0.51325837516572	-0.31069549551909914	0.3193371203274137	0.383713527827137	-0.322223960410268	1.2030231095825779	0.23494594361240476	0.11710961838766569	0.18365441350567507	-0.9698557636394494	-0.5935921642010329	0.7777399039296059	-1.1897646300871376	0.31520588849585274	-0.7537344447492416	-0.07579235448445575	0.5170505825141524	0.3767994536166729	0.9546731654019547	-0.0868435596747461	-1.5295088725874626	-0.008770379229900763	-0.9502986670355892	-0.6320936492073918	1.3543620064147697	-0.14663203713087472	0.5933004406551421	-0.39444449023907274	0.31126838750758906	1.9670771783813261	1.3105384368202053
0.2072904737342242	0.21073800826362382	-1.5419180307157407	-0.2551579193394494	-0.37472758533574524	0.21182017822953392	-0.10140242746876267	-0.3186828390335365	1.3452800066849113	-0.11078666136889277	0.8249681685030114	0.8468851894805196	-1.2204672075743934	-1.8283534242296227	-0.47573089269885377	-0.37657213535262535	0.3224229929552953	0.2711775781857753	-0.2656330217878244	1.1887221443236085	0.2617683445268876	0.16611011806270087	0.2373679462568692	-0.8991143916121453	-0.5931077921815661	0.6868366900154014	-1.1713468439933508	0.31794473745199114	-0.7607393033368075	-0.12613967081071104	0.5288700668363693	0.4055833560951128	0.8900223902968751	0.06944175421988565	-1.5446874730592868	0.005983556159374308	-0.8669704358349524	-0.657030033996886	1.226471439791438	-0.12599150508706075	0.5391658936740639	-0.2592529585421011	0.26491628309626736	1.8022887227920097	1.312901663636306
0.2013385878997314	0.15745224724686765	-1.564497001186457	-0.3012153209905618	-0.3676633172885695	0.30721413917198614	-0.16918244718657038	-0.32912310958336566	1.2668066697474671	-0.08662585397206612	0.8498127542958362	0.7191700866435162	-1.238768689653565	-1.7798995074236341	-0.41178578989788306	-0.43982398086185526	0.32974113166369456	0.17878989247496163	-0.2296108668980977	1.2013002000299182	0.2777382644071649	0.20921167402342405	0.29653297754354613	-0.8206234075913501	-0.5831288665168816	0.5851376105409718	-1.1615691207342178	0.3038071947491785	-0.7710006798170441	-0.1837889325601995	0.5378673098920156	0.4146009286582527	0.783888946902142	0.2511427872942541	-1.5829501022620163	0.018508293381314808	-0.8006006273144818	-0.6852820982888507	1.095979356353149	-0.0997957723756696	0.4997769940520945	-0.13816977472148328	0.24023230379387037	1.61602215945336	1.3088899015120479
0.1645764569406918	0.12743287747412738	-1.5705895822995315	-0.32553547334375565	-0.33790759219419286	0.3844372941171167	-0.2425939553985676	-0.3173049893151133	1.234589997745957	-0.06725217662236635	0.8790139685614262	0.5826012136013919	-1.253037347139588	-1.711417247428455	-0.3533678311581815	-0.5058903438068523	0.31350808322110674	0.10196409519550156	-0.20309882135871432	1.2374356666518187	0.2946245824788597	0.20324701035618692	0.3337333332361654	-0.7460722312757462	-0.5834219681615871	0.5152155554851534	-1.123663557548129	0.29132547193734354	-0.7716516217611649	-0.2186032714232296	0.5413420027488594	0.41207617471645097	0.6268160454027801	0.44051383858965976	-1.6248782774092425	0.03892264372490063	-0.7346843699662451	-0.7170179918011945	0.9701926250671313	-0.046529861941358705	0.43932000506006874	-0.02066647373773712	0.20429709472757543	1.479845660272802	1.2900689009962159
0.0992808347576587	0.08057505596319407	-1.58303430133534	-0.3560422848230316	-0.2833651937582591	0.4645228694678759	-0.3225257016025515	-0.32191821459500825	1.2287311739585867	-0.03924417673375051	0.8856722791569821	0.4544320455960045	-1.2574403479616358	-1.6442323868233912	-0.29447090678221666	-0.56732959771571	0.2891313839990529	0.11265101141473881	-0.17182198174144217	1.2823020325854755	0.30053081871843745	0.1830891486142668	0.39064637186409673	-0.6999533423832879	-0.6078372274075876	0.4973682619678848	-1.0602417872431569	0.28771080450061276	-0.7705456231801817	-0.25295119090984386	0.5248391050380798	0.3854871203278839	0.47922960553483707	0.613164451631008	-1.7033582236299658	0.050760436074651305	-0.6959490619703995	-0.7251095600447657	0.8510522036961976	0.027328073587070456	0.4117177125060575	0.10253834405679674	0.22895650424824693	1.3606684052347005	1.2223380909276294
0.033691829303783956	0.028453370511563512	-1.586530490361953	-0.3925017519384693	-0.22714376650997128	0.5235729336484932	-0.40866447388952964	-0.3293837838544191	1.1502751044240425	-0.02066229315399476	0.8977893520808247	0.3266019179672244	-1.2595680943381034	-1.5878441138513721	-0.23461872691940303	-0.6305352058914793	0.26751245854575145	0.17659462152036814	-0.14389772280806917	1.326896407886367	0.2915078168886116	0.13856437588404252	0.43510834828276773	-0.6600130235398897	-0.6412330348409948	0.4841628211382657	-0.9995105126111025	0.293539630565988	-0.7568866913860481	-0.27029558421860483	0.48313786802195907	0.3302691776173142	0.31344494121555344	0.7598364861327461	-1.6564262744939762	0.02421862381141281	-0.6482286129128465	-0.7265406524491249	0.7413745169661063	0.14033679316334519	0.406355628888141	0.20452775834744955	0.27033720747271545	1.2749973652758664	1.1541814314792054
-0.0186077786481175	-0.03284227669004278	-1.5981171612777887	-0.40317274192529756	-0.1862878887044063	0.581972721936405	-0.50580808447402	-0.32886007091983194	1.0748463355097264	-0.008368765634357136	0.895180139059638	0.20464208640428844	-1.260036438848699	-1.5316083996618048	-0.17041016214403742	-0.691740254792926	0.22788794886861372	0.26363263199332787	-0.10909883689961901	1.3541438250531355	0.28077702101740665	0.06282625827561406	0.4777246712650882	-0.6314340757469383	-0.6793710005940242	0.4713418356957367	-0.9352871394444279	0.29592353952794065	-0.7552888700028406	-0.2956308728587081	0.40460325843435696	0.26635856597342544	0.15941296023109716	0.8342501016574493	-1.5301260209140515	-0.015016289224530688	-0.6039742943462406	-0.6944091339511405	0.6584019658886919	0.2629789137542452	0.3975693571918742	0.29592635432902886	0.3210253592786681	1.221186462318559	1.0647693721005473
-0.07362897698058195	-0.0887169464939361	-1.5863365780787584	-0.4296315623080007	-0.13336698357625137	0.6465828803148137	-0.5883378258985751	-0.3363962764046189	1.0060327266958569	0.01631990427576584	0.8209888608885901	0.09468793704244412	-1.262084423496288	-1.483496245715993	-0.11590399623509666	-0.7383676836069205	0.22099787282690198	0.33177354733342374	-0.09555494521247272	1.3955045339422658	0.26162086830139747	-0.01648517536622925	0.5133349590126446	-0.6098210995989787	-0.7095965689144785	0.48171548008872217	-0.8466518936630429	0.30610005829811293	-0.7551412026173685	-0.31445303052839063	0.26609354163152765	0.18031444375256772	0.08590529480784806	0.8571186911867035	-1.2189632936272026	-0.05760849018060808	-0.5799844820353572	-0.646570903166753	0.5808564051061331	0.40863261248844507	0.3975587856512558	0.36216674796781584	0.34909166318083557	1.1868184527584595	0.9572498679179529
-0.13246197976498236	-0.1513345429440887	-1.5808619893696334	-0.4449928546969327	-0.08879880582401203	0.700313521802413	-0.6578823623861098	-0.35473952882288207	0.9564740770702211	0.03477182778385889	0.6984922553782649	0.0019570442239255138	-1.2588292757597075	-1.447861165071592	-0.03269838229819137	-0.7694405961695376	0.22295879523257905	0.40211038806266375	-0.0921405888884818	1.395371560744025	0.22966234176887784	-0.059914307313416834	0.5486910891996729	-0.587621962732746	-0.7350880607621317	0.48721508996923657	-0.7742265281561133	0.3005643874933298	-0.7674437039992393	-0.33800374552717016	0.11172807730235135	0.07382873760412838	0.05501899035281212	0.8791685780871863	-0.8081272840372229	-0.11502747613927214	-0.5791790314379692	-0.601448181138451	0.5112058823098382	0.5762373228584527	0.4055475667521403	0.3705317605242466	0.39063293511967834	1.1430342944711227	0.8669514131379492
-0.19825267965711174	-0.21955810521715016	-1.5474733704323151	-0.4838239700714297	-0.045940734455941365	0.727610080327832	-0.7167331801543512	-0.37763394121840843	0.9558468552053085	0.049305428390569575	0.5623592768916098	-0.0911881976045744	-1.2615603480341042	-1.4139003325984896	0.046015204975282296	-0.7909091028528554	0.21344337044517267	0.46647554326026786	-0.09059425000564407	1.3192746259326633	0.19242507858789928	-0.06898894483339602	0.6369400330549917	-0.5866351584627878	-0.7713650465871971	0.4890770996509398	-0.7022939283562978	0.2975012029649723	-0.7884869091529978	-0.346750840590078	0.009223577744290556	-0.0468456566226047	0.0411751784096285	0.9138387555546889	-0.4817134554250616	-0.18322847468143402	-0.585104430652008	-0.5501919979712201	0.4549067962456138	0.7378812220672339	0.41637546723028906	0.3262630924556777	0.3934290454906773	1.1008010498783283	0.7861722933807638
-0.2735122590111675	-0.28486690314070146	-1.512047573868287	-0.5153140001269374	-0.006608707587251461	0.7253838169053266	-0.7597009032271833	-0.4034031593220221	0.952337120194308	0.048475395340280156	0.527614933728728	-0.18021827936313256	-1.2785966352535931	-1.3930785278031252	0.12660698796465647	-0.7698434648600777	0.19232088192665114	0.5464004451034216	-0.06949369488456994	1.2547584478408065	0.11093389049846861	-0.12825909534328195	0.6838791988105994	-0.5871414845833053	-0.8157462390093875	0.49719889888043933	-0.629360533361961	0.2878210462356533	-0.813795290850803	-0.3579431738689481	-0.0672071689353628	-0.1713158289293601	0.06963309440208015	0.9276239121198178	-0.22402031010183937	-0.23727101596979727	-0.6171186173210518	-0.4969558700736445	0.40631272433073473	0.8790786500289108	0.4303490617636284	0.3045341639011849	0.40461175670835525	1.0477827194369458	0.727342209834759
-0.3671022046963292	-0.33970935442592126	-1.454764621961356	-0.5568244419970669	0.023686255374824584	0.7226585813375525	-0.7908568488706924	-0.4214074169682925	1.0023109094715403	0.039244753954023666	0.5371057283329762	-0.21456561299276786	-1.2826601374347721	-1.3998230814034611	0.20384951060453632	-0.7277337400173349	0.1492809712138073	0.6018774361165808	-0.04291347352616626	1.2516242091159113	0.01958849858778731	-0.15266068268865698	0.7104897588710832	-0.6171266298749496	-0.8497527646675621	0.4965939965819953	-0.5732831853411349	0.2733543414567983	-0.8299030903476794	-0.3534951608677447	-0.14349553500100434	-0.2990320821733422	0.05495142086982219	0.8405052740192772	-0.002051454043870604	-0.28418346880863415	-0.6774306124901179	-0.4127066740744721	0.38437175773223314	1.0058268575132463	0.4153582868064357	0.3088173466797509	0.4317063430459478	1.0042851299604523	0.6668561771682738
-0.4216053899906528	-0.3955767035311005	-1.4020361367398912	-0.5999298236494714	0.04197729623997312	0.6904317898118719	-0.8037466770389688	-0.45707132205669676	1.0434463454836915	0.041156717971281884	0.5596422325161072	-0.2185932665520994	-1.2747974716226083	-1.3977236438487037	0.27218845931754343	-0.6827879606449979	0.10850895233871012	0.6435589378687359	-0.022233911044257745	1.2338967663077318	-0.07879119138248783	-0.1806098264879084	0.686827040712649	-0.6390467839899033	-0.8823662493287043	0.4857640475326007	-0.5228071358950347	0.2832270098726802	-0.8306112910739218	-0.33740426963310133	-0.19811289000471083	-0.4209275877750313	0.07419667852714466	0.7156688758297911	0.29840585392154356	-0.322494271009051	-0.7301800573242733	-0.3262074747071028	0.373897824816359	1.11572727155175	0.4107761846697528	0.3246819783162552	0.44000193188426345	0.9643508265476914	0.6255176493123283
-0.44702014881693186	-0.46492596401410635	-1.363400899624683	-0.6302541447200953	0.027807183394140365	0.6406583432585302	-0.7940328161383433	-0.5174774122646906	1.0622230216776694	0.03235580052568746	0.5905638421774625	-0.20039467229072688	-1.2553836713307716	-1.3881259551312435	0.32274681220391177	-0.6244231135334832	0.06500813420622484	0.6754543525612235	0.0011203418655698987	1.1560439808559653	-0.174080127970235	-0.20065639363618165	0.6698803020021122	-0.6388638120283445	-0.8947293198055604	0.4578677628201214	-0.5046707121513089	0.2724340149324321	-0.8303039018225314	-0.339165464580434	-0.26443196238659805	-0.5232281743984215	0.11912715313144681	0.5724256149279741	0.6281749734291979	-0.36170193289334834	-0.7942321332296391	-0.22936488392582371	0.3731286807145454	1.1785124893753331	0.4098171477192995	0.3294179244758165	0.4470382328958385	0.915445160333024	0.5912071189861579
-0.4506509636070617	-0.4999870426781074	-1.3162942226361283	-0.6537867097230958	-0.006740367300276534	0.5659543346042903	-0.7610061080078505	-0.559808017502918	1.0504989965952372	0.019109767295634045	0.704248593847543	-0.17002092975653968	-1.2285070364574322	-1.378932404244639	0.38632347990006455	-0.5494935270047243	0.013093898995327136	0.6249971512022283	0.011134952276662667	1.0394763509482436	-0.23607155894199988	-0.21723582045388112	0.6194916131027102	-0.6316521149777913	-0.8901013849210072	0.3828652610931212	-0.47863019417937275	0.2785126125706299	-0.8199524181009561	-0.3296301323164175	-0.3402670582528448	-0.5936380079457779	0.21365333446996165	0.46026397308409805	1.0008698636267626	-0.39770286272502275	-0.8496987365414114	-0.11955332759639994	0.36975349542070457	1.2107521220230084	0.3862284066331008	0.34073919354967985	0.4131900710631446	0.8814930457026643	0.582222468108079
-0.46730243236196867	-0.5395233207790407	-1.281937415599288	-0.6568570293917599	-0.03824777553030343	0.4774721943218655	-0.7158131597374504	-0.5856369365166822	1.031895373470809	-0.006712175831991044	0.7853073391777607	-0.14551153046434548	-1.2000712131724538	-1.3696873940072245	0.4555355580625893	-0.48824194786534114	-0.047091495765263815	0.5108945536637237	0.0005245686879282701	0.9218685079761025	-0.28163134643566967	-0.2429714567934318	0.5604156004780839	-0.6084585099464563	-0.8738560646262752	0.315205776351072	-0.45279853560110783	0.30483515779345294	-0.8133739867591917	-0.3294301146011599	-0.3943682835307583	-0.6457900810643817	0.3075143970715676	0.3348780540927602	1.2618984532431263	-0.4399502421780917	-0.9046772173827182	-0.006760583845625801	0.3533322688469833	1.224042531270865	0.35992112780481433	0.3451538237614384	0.3506239870326655	0.8450628669850915	0.5761825834847224
-0.467566687240088	-0.569066282004701	-1.242275761766941	-0.6575770815575206	-0.0419365573145236	0.3552757360628858	-0.6642352278805982	-0.6028937505898309	0.9634230936817854	-0.0429467017383595	0.8579795569215534	-0.12972112403362598	-1.1676554841336784	-1.3645232662264575	0.5125363795415812	-0.4191103717787092	-0.11560767271626098	0.3834348181329313	-0.020090407640532992	0.7780725002459058	-0.3110232061384373	-0.2537690469084135	0.48225857490778157	-0.5938125518055558	-0.8801534396691364	0.2507824010469047	-0.44556579330943613	0.3291081939839456	-0.8174239908272651	-0.3335340855870864	-0.4185976015827581	-0.6915590451287965	0.39442902304145255	0.25132127387378866	1.375925162896233	-0.4602952504823401	-0.9205774914708453	0.09986486289382741	0.3051205067944761	1.204585351013331	0.3294351171865561	0.37749463591878546	0.2998590114021632	0.7962656843708198	0.5659159361797389
-0.4574635960706754	-0.605550955003239	-1.2155111974100943	-0.6437461019801144	-0.0641295133111333	0.21277573978964984	-0.6031917684863463	-0.6323830447135632	0.8678726863500683	-0.09148518405900533	0.9659395053717056	-0.10328219806498398	-1.1314451931021225	-1.3395535258809654	0.5599480084712712	-0.34311505735460235	-0.205056277943366	0.26920067924965807	-0.032598583415870394	0.6157246158784371	-0.3346423460344513	-0.25741766017432555	0.4104638395107993	-0.571412485142279	-0.8942977491853235	0.16920837963186286	-0.44599724949904174	0.3122228349002783	-0.8282926117600035	-0.337310754857137	-0.43192685055408575	-0.7275498777648891	0.44923169289093734	0.16595943501942	1.213303723359519	-0.4557105814845973	-0.9071250593819732	0.2254523203870879	0.2651137025574929	1.2107345803260978	0.3097766766858022	0.4169470912565275	0.2585392135521126	0.7393327853760601	0.5629148249513614
-0.43250948571813097	-0.6310227630479127	-1.1850436225687793	-0.6028171412792982	-0.07056362059469282	0.07084247602700648	-0.5422832981742605	-0.6411584874075624	0.7656054397858472	-0.14180246143458816	1.0778862011953307	-0.09806021863310013	-1.0958901242215806	-1.3077789361301482	0.5782915484385114	-0.28306747621979744	-0.3128020604611398	0.14105733715272456	-0.024413032835062236	0.4899026557967936	-0.3413095982979715	-0.24406845160564933	0.3295008711873834	-0.5292197729680763	-0.9095689375432403	0.14716665089318703	-0.42169858325483506	0.3168664251973847	-0.8263789629890932	-0.31485826122423766	-0.4317810618934619	-0.7580528152149751	0.47961739561112654	0.08097343782598916	0.8817277529724837	-0.4331379938933101	-0.8648229808134591	0.3810130110380855	0.21481620267594992	1.1918890364065136	0.2875225926026463	0.46237010621644126	0.2046272295411812	0.7053409092441031	0.5517128510836992
-0.40692872129513047	-0.6426967434087176	-1.1788683678052203	-0.5467821377961037	-0.059462417965537695	-0.05582754443214447	-0.47219557027488585	-0.6451823878615165	0.6732236309688184	-0.18784014830217097	1.1508526886785482	-0.0816122957497416	-1.0384711383518492	-1.2843319247563478	0.5937925806976321	-0.21622889677165413	-0.4197947148856948	-0.003936802223926917	-0.020048389074524685	0.44472682496541316	-0.3355393663750593	-0.24146508281716428	0.19606274129949153	-0.4572460126655321	-0.9431468559250125	0.11746894229003338	-0.3938218325136934	0.31167573972265294	-0.8213522446428275	-0.2931501336629818	-0.42506418069308116	-0.7784119686518565	0.4842629444568612	0.014047917666250003	0.6875955388562629	-0.41254071007629756	-0.8048729289414542	0.532087525448967	0.15304035816910572	1.1640927723427008	0.3055374888979209	0.509394426789964	0.16306969309894298	0.6781514420682112	0.5312646670392005
-0.3546335731363308	-0.6099090232607467	-1.1734179494656722	-0.5132870559731103	-0.0603336398943092	-0.17359797155304527	-0.40237370104543924	-0.6492254990043803	0.5636830173782854	-0.22659926893398477	1.1666214865927866	-0.07170679686159132	-0.9561107621203565	-1.2711097304510381	0.6282299423663817	-0.161386464536456	-0.5118684596562462	-0.14565430679138994	-0.03497444114156203	0.3845017524231459	-0.3243060179678837	-0.2329574862980514	0.09452898363733522	-0.3980165464261369	-0.9734718309613642	0.08776369390941559	-0.3753340874268984	0.3363453445028014	-0.8001182773360002	-0.2701605073199894	-0.4076286142261546	-0.7876191221491508	0.378178562382386	-0.05892476282182717	0.6132076785175116	-0.40450998455553416	-0.7365889864847386	0.6745987789011072	0.09548553124924412	1.1351786375749051	0.33857124080515544	0.5558003327537682	0.11434573961796438	0.6547344865595791	0.5102373159760236
-0.2771647757659651	-0.5801495382923534	-1.1609089592198527	-0.4756404991166325	-0.06375868228529304	-0.27999318584893135	-0.35198460407083537	-0.6503098685060738	0.4649775787770153	-0.24174951136220552	1.1209277279969303	-0.09650896685409642	-0.87522188752805	-1.2497473425764594	0.6990415228750175	-0.14129237004436232	-0.6043295772562264	-0.2393303986258446	-0.054827239640242297	0.283124497143535	-0.3107321237289892	-0.21966719451129402	0.010791940587841806	-0.3407516108287195	-1.0094791524975046	0.0724933351494835	-0.34844006974026515	0.36629587666750674	-0.7949649869450445	-0.24916470836083407	-0.39966893202793574	-0.796477105219221	0.28465446585464715	-0.12590898653119492	0.5669656620844894	-0.40852615675606385	-0.6722602188907214	0.829145111838231	0.029699505126855635	1.1020429033775478	0.38024689680708973	0.599924789381506	0.05372862756885505	0.6523656906727293	0.5048210812452834
-0.24794479917835663	-0.5585655843954811	-1.1525539765817396	-0.4491690226188245	-0.060637066186686836	-0.3700765092843331	-0.3146615192907139	-0.6351866230981542	0.3792930555132487	-0.24513034507831666	1.0486199965849703	-0.15088855389925943	-0.7989635392023493	-1.2500797491910338	0.7483377282403005	-0.12967643050933914	-0.6815666985903669	-0.2595346970274782	-0.07301379329520423	0.1792866332728434	-0.2870477459900218	-0.20602980890280662	-0.005390208245586919	-0.3026843932066314	-1.0549788725197105	0.06360646352005153	-0.309136598675708	0.37724888666346634	-0.8127332911234515	-0.23398789519865898	-0.40941556666637346	-0.8019210990651174	0.22228280941081618	-0.18904343840306675	0.4293766205838086	-0.4079382333953009	-0.6194885999045778	0.9615823045934567	-0.03157390730642144	1.0746271383864872	0.45987405326756836	0.6377084365420123	-0.011259829307786257	0.6538658584661243	0.4843260419069028
-0.2355841526057923	-0.5295598498292938	-1.1376122935706827	-0.38933233219574304	-0.06686244977846538	-0.43969885456271707	-0.300761367664364	-0.59345007147083	0.3258465628852414	-0.23572267989074197	0.9392139738556919	-0.20976414644938038	-0.6960890087256864	-1.2597125238295006	0.8228665925439135	-0.14368514819309283	-0.7286800908774083	-0.24852871421756112	-0.09645931832192414	0.10147525083961961	-0.25703087457997686	-0.18459156395741608	-0.023417845844602887	-0.21572039336287538	-1.12996224732421	0.06294263182444451	-0.2705141466085412	0.3934834904305901	-0.829470937223667	-0.2202467070230508	-0.4099831957631924	-0.8272618965408125	0.15006122627315333	-0.242839857584565	0.30318483476122504	-0.4188443601348112	-0.573742887662555	1.0554440594663674	-0.08692242174834534	1.0531681918077327	0.5801223545533198	0.6714013596895022	-0.07559805210186532	0.6625519843789072	0.45641185230058234
-0.25044593092497447	-0.5170465232043959	-1.1097161164563807	-0.36974403200126343	-0.08984368418447689	-0.48350647677992625	-0.29876166732993226	-0.544542021898945	0.2888477227580025	-0.2319808459755682	0.7435883431385156	-0.27664872232528703	-0.5910580483277476	-1.2652501217472054	0.875198785504762	-0.19137066225465804	-0.7500765994739208	-0.18740482461636204	-0.11877201167831253	0.014942005227883604	-0.23862661564715842	-0.155710947157033	-0.037712608965452234	-0.038228541033071786	-1.2262876244236078	0.06954845797775314	-0.22786114071729746	0.37936766699497915	-0.8468742920065505	-0.2095692822636895	-0.397352975019168	-0.8742173285819964	0.06532233765554243	-0.27972861239810093	0.21898947209599462	-0.4322373568220727	-0.5327306533137973	1.0844838069174156	-0.12368977200357241	1.028402589164252	0.7225573463507868	0.682823430095087	-0.14255901258181078	0.6582332424396651	0.40792047831534156
-0.27004251636025334	-0.5028756214514483	-1.0804125646408167	-0.347723738113788	-0.10556704567025244	-0.4683781821702298	-0.2772353307805932	-0.5086437464058409	0.26145224802598793	-0.20217987843160742	0.5874991335880325	-0.3258488114542303	-0.4879405257892279	-1.2687381820866954	0.9037206025296776	-0.23647939580266714	-0.7177185904169388	-0.1404635728830772	-0.12492286189717931	-0.08196435869388059	-0.2389243324135172	-0.1382963155104509	-0.035703797384659446	0.14363286273111092	-1.3328939188638989	0.07614186117706537	-0.16357655215975903	0.3438454215597288	-0.8554188091091686	-0.21245034551578312	-0.39961591796952733	-0.9251664384312347	-0.057256096001981546	-0.28976865617604797	0.15749335709567266	-0.4425175165138686	-0.4991586475556125	1.084732113169098	-0.12710793887957364	0.9718798825298354	0.8775192834201271	0.70049022102042	-0.19367246384889686	0.6627111569336782	0.3739655144281855
-0.3038611051466359	-0.48527074887096716	-1.0459307858067333	-0.3087074664680953	-0.14232383375020904	-0.4111955582956667	-0.2692523557490515	-0.48646544938306	0.2381934052779855	-0.15912726209894085	0.4609375334668172	-0.36770906877482645	-0.36438855960510425	-1.2809654956096812	0.8985789774356283	-0.30068090211372545	-0.6173139239878156	-0.09848310371265753	-0.09772850163029567	-0.1804732309815335	-0.23820229323642392	-0.14469146138189842	-0.024745263922645408	0.32651008610258664	-1.4146040841723444	0.07274306837854082	-0.09196321976439817	0.30671194654722567	-0.853970764645511	-0.203965899977961	-0.39614576917483274	-0.979773847345889	-0.15388251314003845	-0.3007198207272293	0.2658821330599825	-0.46596052207753813	-0.4951318797798748	1.077215602402355	-0.11431300052705015	0.9214394854163596	0.9870067474385262	0.6843523335137756	-0.2443232419023659	0.6829463207125491	0.3390076100099647
-0.34097959968510566	-0.47380062181281346	-1.0119112652908044	-0.26693940533581756	-0.1663205488136174	-0.3641637283654152	-0.2589631620706424	-0.4650857259208072	0.24230870269381563	-0.10501627374254081	0.3724711687301089	-0.41060863502323597	-0.23024479824832822	-1.2896153446685372	0.9202919490597774	-0.3967505300592088	-0.479716619414783	-0.09121688714492249	-0.05243273791506349	-0.2889386225933633	-0.19253829105295153	-0.16656114625945667	0.008233232165890836	0.47550299491753006	-1.4869193719463638	0.07873857709961214	-0.02197693002933231	0.2961279172838448	-0.8366222577486596	-0.20281803496558104	-0.40288044795196515	-1.0228654185466328	-0.3053873660826369	-0.29895315650585375	0.578202443806431	-0.5041374968401678	-0.525436909985485	1.0032097086992902	-0.10172618351972322	0.8144391600091085	1.0881572302369305	0.677121788452929	-0.29419678432548046	0.6942955149557741	0.31357704753187154
-0.4002889435367975	-0.47186119978427515	-0.9660644688164357	-0.2622420208948357	-0.18944688188262754	-0.2936906082775898	-0.25289423912829584	-0.4619611812568924	0.26307164162518376	-0.05027607540955239	0.30203130533432415	-0.4313861549266253	-0.09750159660841842	-1.296942844349007	0.8969858558092095	-0.49630301374937175	-0.33126513513456474	-0.053283034596587384	0.006026079014208807	-0.41984922520222556	-0.17767263223727398	-0.2087481479787885	0.051807092110792465	0.5979004907790528	-1.5323213016220367	0.03184797797125057	0.01071165113016569	0.2688633811160882	-0.7917404134255571	-0.2160327695876106	-0.4270200207765159	-1.063229738849348	-0.48074985772555545	-0.2810534368849916	0.8614215600151851	-0.5507809457365173	-0.5687938377098557	0.9061833179016829	-0.08324410319084805	0.6926851653694268	1.1545362641389907	0.6768246897910135	-0.33376278423490896	0.7016660343990544	0.2920443710207547
-0.4611510144131497	-0.47376655240726	-0.9015922052768867	-0.2473563560827115	-0.21684806094487236	-0.23779844753849697	-0.24291244817355043	-0.46143805942042526	0.282714966965745	-0.013291203904243381	0.23835502409365	-0.4526983466450002	0.024866956052780397	-1.2826181724369532	0.8759727050545468	-0.6005110500504702	-0.16894948663478387	0.012520805720504319	0.07848228761337697	-0.5446847659223748	-0.16906096053589975	-0.2591572673282527	0.09448363754358993	0.6759305381690216	-1.54113186163131	-0.019771944182387056	0.04911649256962678	0.2392596359933726	-0.739776260478019	-0.23025596293562858	-0.4522198747692405	-1.0950267960364461	-0.5874749453889547	-0.2862273384928151	1.0694200686518305	-0.6122136755752674	-0.6284457272974658	0.815743191411942	-0.05080205741405547	0.581092980715978	1.1671573621944944	0.6941743778272996	-0.3880491978772043	0.7057340049009874	0.2905702085784359
-0.5548218635530522	-0.5049048628219007	-0.8513908969926411	-0.2386225864719874	-0.2244484171058474	-0.15719429477944002	-0.23227156371553762	-0.47041388437720705	0.33177268141178695	0.033113633536164123	0.18664045045589506	-0.47348208995514296	0.12717466696127017	-1.2512126345959846	0.8670643970453215	-0.7246967709549115	-0.027953412604770432	0.06817775195664036	0.1361101665296855	-0.6754599776384831	-0.15908537562634062	-0.32904763013042654	0.13625832825610268	0.7362456757537397	-1.5045790154347574	-0.07189165133142145	0.09702901555521014	0.18705784346984716	-0.68199130028479	-0.23551501458022844	-0.44626298796333286	-1.121432399128453	-0.6420331899782329	-0.2801054961338841	1.2204239147210756	-0.6672324016820059	-0.710770226342508	0.7388193905585743	-0.012204370415365531	0.4787486625210528	1.1658157676179213	0.6884040477234947	-0.4449265123051026	0.7207876309457124	0.28919301880130277
-0.6693684806792575	-0.5148981796971738	-0.8388385099469001	-0.21745076392673224	-0.2214868085053668	-0.051016714504184144	-0.19304871706974674	-0.48367251076463474	0.39711295514062916	0.07241211520613297	0.12877177468513337	-0.4977923402312294	0.22146964752281423	-1.2088246836884906	0.8372396782251567	-0.8430507301359398	0.15299645544091542	0.09109075793992248	0.18810243745773023	-0.81026185956677	-0.13866344289811453	-0.39429558829813477	0.1695955318430977	0.7903601282856976	-1.4495936317988374	-0.11307661066529633	0.1579729655260091	0.11499414582024543	-0.5910092050274371	-0.25634745130729764	-0.4315519654267671	-1.1294948428050864	-0.7048267150202093	-0.2759156605384788	1.3704320689013316	-0.7107236208290246	-0.7866593934594601	0.6272337455170932	0.04082517455959019	0.3909283150028889	1.1479941322995721	0.6771991839026722	-0.47622876027647976	0.7211116738961498	0.2930932771882222
-0.7641669660026428	-0.5205148450028185	-0.7806928955767132	-0.18560643077588307	-0.2202938917115969	0.040588746991874924	-0.1293541186497138	-0.4971791028135292	0.43915846751683096	0.10656995404144842	0.10376684619268235	-0.5047060039684216	0.29492713206134935	-1.1511382316392234	0.8032716081982981	-0.9447740348724437	0.30695681719362755	0.05457134668565996	0.2408074657034825	-0.958788993248007	-0.12819332196718491	-0.4438741461480543	0.1605178843034027	0.8270543491946987	-1.391568126783781	-0.1566719416117703	0.23795008633272693	0.06284637723155326	-0.45939748342454856	-0.2646976858240595	-0.4026854319513896	-1.126851436592717	-0.776585212175103	-0.27455783701481434	1.4315414586786916	-0.7545893409511417	-0.867304697832869	0.5377487239834867	0.09904463247096013	0.30335142617510413	1.0804297644057008	0.6633232408304452	-0.5049920154518148	0.7037764754368088	0.2990688099206146
-0.8567600646118242	-0.519353669560645	-0.784077021980743	-0.20669521304930685	-0.2123214446232217	0.13341940741889027	-0.0530308028394771	-0.5355197957397202	0.45176902633350596	0.16224656015005023	0.12641922019673396	-0.5100770745794846	0.32005560458078236	-1.1022287176515697	0.7346994544720182	-1.021812036856688	0.47639574994120826	0.001098421674184269	0.2937640209811218	-1.092743775461138	-0.13197988117385595	-0.4888701540583226	0.15328288613485277	0.7751290557885918	-1.3295466873055675	-0.20308855726457375	0.32563185463849786	0.01779041558069392	-0.31312329453034027	-0.26212083421970267	-0.36349441060092014	-1.1085919029473748	-0.8307419765232769	-0.2894987587910683	1.4874872080601842	-0.7778793623268566	-0.9292309906751344	0.468047244682609	0.160682031039478	0.23169016251148414	0.953958790023586	0.6625162060198211	-0.5326191777622995	0.6718501504678316	0.32672499885809253
-0.9307028831640649	-0.5229965618668628	-0.8039445164462176	-0.17828018811784263	-0.2014035576710534	0.21042726849414972	0.0222516773253205	-0.5721773367683519	0.44159025331510177	0.2445049639978686	0.1709180523769741	-0.5199795970557093	0.329378216807308	-1.0598415464312094	0.7000686129158226	-1.0634512611956577	0.6262874522315419	-0.10638709887721273	0.33785441117189857	-1.169258941202148	-0.13790961409415817	-0.5375502111689192	0.16270861708586437	0.626066578036178	-1.243773777600245	-0.27439695027894295	0.3946562972584225	-0.0132867843737911	-0.18137174095427	-0.23043173607934006	-0.33866451900151895	-1.0856913579809369	-0.9083280478056869	-0.3332554815529012	1.4734366236607823	-0.7980212011539807	-0.97767981453044	0.45007098435300535	0.1895814895708583	0.1541958556520956	0.8007312463369123	0.6762517138001762	-0.5499934739747692	0.6160693004863703	0.36262089881142756
-0.9806003447331031	-0.538307240096512	-0.7571903697912049	-0.17810865736631326	-0.2010478454639339	0.2523931920636587	0.07258703468083466	-0.6007134851730981	0.41703525432706334	0.2794995210723452	0.20926748604708134	-0.5216450348194921	0.3345831681274527	-1.0378813984209603	0.6717299842949783	-1.0783858940869882	0.7269318644370064	-0.20929752697601645	0.3796270990019516	-1.2156287806901849	-0.1543409811407153	-0.5456053637910099	0.1955459268146246	0.45679602075192693	-1.160805268741782	-0.32979695435761247	0.45293528531676996	-0.05400739381258192	-0.07763299176421776	-0.19679960870504726	-0.3222502305026513	-1.0401917148683038	-0.9628952056911123	-0.39198647248604346	1.400832486834182	-0.8199532517748912	-0.9849181952604621	0.41761477675686987	0.19546544194973256	0.0949992281641249	0.6173872334487139	0.7113408758272995	-0.5754920626600042	0.5509039072360549	0.3850761501280274
-1.025068641283856	-0.5355273455425402	-0.6329852951238218	-0.1950041940408252	-0.1973935009890218	0.2861771685278204	0.1425853672242438	-0.6059686430116406	0.3837509815215299	0.3231516651430105	0.2575683387229052	-0.5229516796547983	0.31936422122287833	-1.0067199026527716	0.6743337295888024	-1.076445167315081	0.7647793753516026	-0.2928158694451345	0.3871092142647957	-1.2238336198969921	-0.18692590153820163	-0.5502371343426403	0.2245290397043414	0.28384453139403165	-1.0814609293927142	-0.35009064605407064	0.45741515395339505	-0.09564887824208207	0.01308631581939732	-0.16333950233839292	-0.3241568432461356	-0.982275834062342	-1.0489044005889325	-0.4585170462793444	1.221723381135852	-0.8398962381390126	-0.9237919186501087	0.3872761637250898	0.21175772377697336	0.04049226577194294	0.4621490157725313	0.7791914068991621	-0.5929854011951994	0.4638364549203022	0.40089781873043906
-1.0776259712189509	-0.5295356352104708	-0.41599387960587225	-0.22925484593558704	-0.1955777728574028	0.34299498890065794	0.18692753516730265	-0.6009525843627599	0.3461931769112243	0.35705199050299485	0.27355518137701224	-0.5319491023227608	0.296728941847324	-0.9882064915639379	0.6488870077962765	-1.0525073829505414	0.7959748126487606	-0.3452485707376588	0.377641652190894	-1.2061375466751247	-0.2546781657605889	-0.5432391812848901	0.2328263760139388	0.13808403296643879	-0.993932642557888	-0.36743659374326093	0.45682673522311334	-0.13957198266047524	0.08796483064802965	-0.12436664220345714	-0.3212778012026979	-0.929259285018933	-1.1072071990353292	-0.5295928031903607	0.9857659106817417	-0.8701922338082415	-0.8203798253247179	0.37851527225374226	0.24267279229281238	-0.010994726527594728	0.2920694683838254	0.8050012289962402	-0.6187867864862049	0.379873846590688	0.39194667828406027
-1.1255833768655095	-0.5176150036160715	-0.18874406484564368	-0.2697384998800385	-0.21984788655934104	0.37735854270291425	0.2053526371977556	-0.572736515590157	0.3152993263517193	0.38704495667134603	0.30282643447148533	-0.5423854848652641	0.26000804792766086	-0.9668973823101469	0.6443711048914151	-1.0274822071559624	0.7964841503888412	-0.38869811667064835	0.3617957831043824	-1.161734169240797	-0.31948228763087017	-0.5118170418044855	0.2211696385167096	-0.012653189695326661	-0.9198428506168881	-0.36897512881513295	0.4585216253868091	-0.17597122577895635	0.12980502819242326	-0.08596352949986098	-0.3164728341516421	-0.8579132368953596	-1.1474324873806494	-0.6061470949223635	0.8767031603028854	-0.9162682651609083	-0.709422940394455	0.3637661398543865	0.29571432686700216	-0.061291153694455404	0.14174239204606565	0.8154986110244543	-0.6463665394995578	0.29362132314437994	0.39642758645212195
-1.1700333041595907	-0.5189341372112661	0.039067161680662064	-0.322677252122556	-0.25230442063126884	0.4075090450878781	0.20960376923087898	-0.5465745127856027	0.27542456116416764	0.4280275711218313	0.36251299115516844	-0.5682396811819912	0.18645265075399564	-0.9535829250273753	0.6298333554761755	-1.0027335153839054	0.7711422094274993	-0.4430136559136727	0.34678588312800973	-1.1312030393858377	-0.3746779256739737	-0.47115759305931615	0.19336037645631954	-0.14148581227287363	-0.8305408677997639	-0.3531893767329881	0.4463414848681488	-0.23410838395507855	0.18607835653763838	-0.059673177916341635	-0.30365176279734657	-0.7789960246025224	-1.1898388305027745	-0.6323038682605511	0.7852273348362934	-0.9437465996752745	-0.6014115300734966	0.3413636111711773	0.3266067734974938	-0.12299430356264054	0.023793499952956876	0.7957892980062933	-0.6411099904233848	0.2201483766294857	0.3972451816751098
-1.1950036844251875	-0.5148297593207317	0.21500685245231344	-0.3119214015375536	-0.2851431248430769	0.41977247513448573	0.21148427187836014	-0.49795610129266554	0.21407239568833317	0.4677782389670709	0.4327967426232243	-0.5918626508861834	0.14296366736308933	-0.9149464127730622	0.5509155851725459	-0.9824925809018019	0.7326416388283665	-0.47468783662640357	0.3199080812762991	-1.0815916457576886	-0.43042974397140793	-0.40313182751450477	0.17281953367205455	-0.25266545836755216	-0.762465316867999	-0.34391548230597335	0.4177344639985391	-0.29591039423836	0.23954660728291088	-0.029716989389840916	-0.3308510041357706	-0.7039322856035605	-1.2624560476523612	-0.6518698655593409	0.7227542809610403	-0.9672594869050466	-0.46848767833868254	0.30407007831363264	0.34073414089698273	-0.1488887652191167	-0.10699641127657795	0.7620382970636534	-0.6239364051038829	0.14559904121512984	0.38304832418142165
-1.2111279555136174	-0.5240175177721301	0.4256260796273123	-0.31452479134255634	-0.3389037543610024	0.40382044745745693	0.1911707424103439	-0.42964909805965873	0.12765265408507198	0.49613199682412235	0.41038655720101824	-0.5991786713991261	0.11521213324378307	-0.8698952169508471	0.4573180429831044	-0.9486283457774618	0.6786353462692644	-0.4819794869005559	0.2944170479333082	-1.0574941823301531	-0.48536525993731205	-0.34077686827957987	0.15753178703066412	-0.35722841978744163	-0.7014002292635946	-0.3428576199925804	0.3585717971878924	-0.35840950524420956	0.2842262376965202	0.006816116420315673	-0.34807602905644525	-0.6440344083731738	-1.2967689474799944	-0.6436510212530161	0.6335397530644065	-0.9874048333061449	-0.347386482782158	0.2486790499077936	0.3522441561617705	-0.17756924168024707	-0.23809177395784836	0.7031736201918624	-0.6126920964052598	0.07995660802064314	0.3386582711733017
-1.2314671837543365	-0.5504964850206485	0.5708013394731202	-0.3601260523334954	-0.3828883877073474	0.3869830627430969	0.14400895510257292	-0.3471179096597112	0.03509066262621695	0.5167226459559959	0.35094129672628416	-0.5892645138581015	0.11091701527297522	-0.7964944306219486	0.39594786932250814	-0.9201636975035262	0.6359770657841384	-0.4851210404689952	0.25870254686198424	-1.037603809567863	-0.5385802660110917	-0.2738188505166792	0.14949190875417345	-0.42293430162444945	-0.6537130227018598	-0.33745331646682886	0.27585966134906986	-0.4349205601602143	0.3153693495649321	0.018054918461316384	-0.36492086744396063	-0.5894498980332451	-1.26140525405776	-0.6347888694087466	0.6374496957407164	-1.000511018367665	-0.22300210561887002	0.17791411463125464	0.34303478663681963	-0.19726471315311156	-0.37651519645136877	0.6385801892404643	-0.5832955637572852	0.023270620737544854	0.2905527119813534
-1.2438874254439025	-0.5706810592018072	0.7776766313333449	-0.3769584161440999	-0.41343722083377293	0.36849457165955807	0.10009167693262158	-0.2427184552010809	-0.04461879774773183	0.494993696344589	0.24867330079662447	-0.5906147225406808	0.1233130616563155	-0.7285868520232888	0.3564244565699334	-0.8651958078333118	0.5922988092782089	-0.5062664455021161	0.2148971343773983	-1.0197748235901174	-0.5988417884184423	-0.20347739784666424	0.15216372246592602	-0.45690487035142296	-0.5986877686216233	-0.34316309724598093	0.18240971047070692	-0.4952510352439289	0.33009450015457437	0.016654794454513358	-0.37972163520797503	-0.530693794964943	-1.1639660347954073	-0.6231659139405104	0.6075469414876455	-1.00509487792526	-0.09055133480722063	0.09857889395970687	0.3015892304917377	-0.20848565753689288	-0.4803419308293889	0.5604430227017231	-0.5494079518525253	-0.011017346970994147	0.2308362330340025
-1.236579872721964	-0.5872345668208246	0.9617650326118351	-0.3896852439262605	-0.43963498392258077	0.35464997974980444	0.049955800856977386	-0.08411926346818888	-0.13923393756001806	0.41840272821450075	0.1544117740367596	-0.5832159036596283	0.13191781832293223	-0.6545124160110615	0.2960443236099928	-0.7549298492501341	0.5368026480421048	-0.508234806149633	0.17057745081979442	-1.028388766929785	-0.6721027803288528	-0.13148789351292017	0.14607814974766758	-0.4800385216642874	-0.5489051546951391	-0.3396999599165004	0.07205156136949997	-0.5425000395692087	0.3380323755287134	-0.009858664912402837	-0.3874969042173007	-0.4644431175491131	-1.039350428230596	-0.5948457932230999	0.5708566492303894	-1.0270088510495339	0.035164219292172415	-0.01373288853242024	0.26791655415204313	-0.20310336599612352	-0.5666245328302864	0.4779984592193121	-0.5286049599029444	-0.038286308676694754	0.17138220304288831
-1.2408105749513996	-0.5930542407331153	1.0693612180939491	-0.39084610588833824	-0.46642049108914996	0.33375659373578725	0.0004385238873485575	0.08533068690417592	-0.24491224826152705	0.3603210050759655	0.0735200197620062	-0.5868909606389457	0.1335347189470536	-0.5494950565237319	0.2397807839999714	-0.6216150979679211	0.4828803850526625	-0.49641185104376007	0.13333275044727846	-1.064572587441955	-0.7535881633559869	-0.09214608028624649	0.11506873959456458	-0.4942608445680706	-0.4739953785756887	-0.3561954130628545	-0.05465638599217828	-0.5680914791561678	0.3668386058177318	-0.019836171981288703	-0.3977691353776762	-0.4123215634582582	-0.9454031410930883	-0.5795526501490726	0.5562637260442826	-1.0203333981497487	0.12377979697457953	-0.103799628018694	0.21648773378427372	-0.1809287604207639	-0.6421488083047289	0.37269049656604003	-0.5030603461336323	-0.08365263810890648	0.09475570784409934
-1.2364554866125017	-0.6151326233585171	1.0918603988787334	-0.3746852917019476	-0.49573546062110385	0.30440616289380984	-0.04118319511843082	0.2195353774318401	-0.3483791882536968	0.27201340378879507	-0.027132532357097568	-0.5924089577659684	0.15623615965412682	-0.4330097987814285	0.17918535320782994	-0.47036878433887386	0.42439528156363726	-0.49752349736985535	0.09989429213722774	-1.1175421587493088	-0.816964792764358	-0.031560672065207594	0.09061077927270507	-0.5075869725009425	-0.36940973441705377	-0.3833347894859377	-0.14358286470154716	-0.571045793115344	0.40914416657976965	-0.04146088667139068	-0.38421381931442006	-0.36756238932359364	-0.8466694374268297	-0.5742780146395194	0.5506961465356581	-1.011774378025785	0.14537329671599244	-0.20188186801900926	0.15733308713263977	-0.15441129794098002	-0.6972406413248463	0.24093079770046458	-0.48891645713815246	-0.1312962056736538	0.026978042481630864
-1.210913560046464	-0.6199459827629686	1.0122723158018585	-0.34292326288330055	-0.5336599674636293	0.2547180018348129	-0.06777150541361723	0.3427940243030386	-0.4557312938983113	0.18651304701255844	-0.05074685234551975	-0.5738502176616074	0.1755484682588967	-0.30583217158625586	0.1494507877820283	-0.33538248483513533	0.3405902556498842	-0.5020051841637935	0.07028595133973133	-1.2105907586418416	-0.8936148353298851	0.062264171040043205	0.07585169164892178	-0.5217105980096964	-0.2590364372945531	-0.4089267117932539	-0.23316530436899238	-0.5642587963479022	0.4527690299542946	-0.06283622862558716	-0.3792032334511074	-0.32820146880343726	-0.7455782638770905	-0.5476272978245725	0.49176105330407127	-0.9899418885430669	0.15141781528042805	-0.2979317529872939	0.07340611871241594	-0.11862273846349825	-0.7444406111463022	0.15304689137248556	-0.4679947689191096	-0.18870867558022253	-0.03829316121065494
-1.1793247366020687	-0.6114694583481682	0.9280432471029647	-0.2912165538255601	-0.5496964144870763	0.21092780073992418	-0.07530580466481475	0.4328812199748029	-0.5882240161829666	0.0989204935270869	-0.009976432340396978	-0.54798086870235	0.19791404050635136	-0.17142736445512138	0.13451990370187109	-0.1842732892985582	0.26044790782911054	-0.5136130682785595	0.03355003736516047	-1.2971034236290317	-0.9407558112205591	0.13262084828206752	0.0736186008413319	-0.5134969385792323	-0.14422626014634585	-0.421606725376278	-0.3147515074545276	-0.5629441225225713	0.5178150667169833	-0.08522580182280673	-0.355688847843933	-0.30457922906331886	-0.6488413383185057	-0.5147567836152189	0.4198860968491703	-0.944817758804338	0.15053254744010586	-0.37803471178644993	-0.04152391735764842	-0.08337303510066801	-0.7757950407902778	0.08979296656358887	-0.4493338466720641	-0.24593575210728771	-0.10753520278317545
-1.1451083221997687	-0.6116082700583989	0.838738950119543	-0.24174436536611094	-0.5524010031693074	0.1835155347602871	-0.07269001881417328	0.5123118031847076	-0.7204487026490906	0.00378517514164326	0.08986480705022251	-0.5161354257624413	0.24028958083969795	-0.023622334456532234	0.13334667459714397	-0.043167813938644904	0.18660272201184558	-0.5331669777245136	-0.007116671719195541	-1.3740721186395866	-0.9925944646669468	0.11327371976846794	0.08363511638396011	-0.502674443993623	-0.059080501754327074	-0.42867443058842997	-0.38380332312044363	-0.5244527545368708	0.5494788718682896	-0.11914453466787989	-0.3370653877968059	-0.296685105235014	-0.5444188717452205	-0.4967011001258165	0.3681831865209801	-0.9005462393547372	0.1698541427645605	-0.4651752094286111	-0.14751604652693137	-0.04159568222159122	-0.7974165503116949	0.067730894288933	-0.4514163952132364	-0.27446355384207394	-0.18043225383096845
-1.1028839615604347	-0.5907206272353615	0.8108246452280585	-0.22737246881469772	-0.5687305872890583	0.16049339160540868	-0.0782302360696349	0.5675079545603621	-0.8316336302509487	-0.10917633307351808	0.0662716764739906	-0.49195667877688265	0.268244456238332	0.11838894441143197	0.15756726906039636	0.0986729852901089	0.14158762827341165	-0.5645841197482578	-0.021925850953626695	-1.4559267929347688	-1.02206731881033	0.1154593210170024	0.08708941497988246	-0.4816903597283746	0.011126501579008657	-0.4368194288881747	-0.4418582210763515	-0.47824446509835183	0.5633891395797362	-0.1580810279454961	-0.30576361568124083	-0.2944142715305397	-0.4153529333844433	-0.49624745020974925	0.31937431584832776	-0.8509127185520209	0.20896895870302495	-0.5563327383187164	-0.23226147475902628	-0.01547353488286805	-0.8124385773858401	0.06861161081602617	-0.4492469873028659	-0.3030365966233942	-0.24007192568265218
-1.066090340447101	-0.5654053695170329	0.7655387111931857	-0.20595514456431005	-0.5732494342177551	0.14013017974678615	-0.05945120663013059	0.5869858198205445	-0.945451084730433	-0.2257804670009998	0.15949243334719204	-0.4836438308517913	0.2759300356735911	0.24319934790689546	0.17293924611799721	0.2276010815320705	0.08894746126155036	-0.6008287577321394	-0.0405787995605356	-1.5066055986906133	-1.0274685146300953	0.13886355028281056	0.07070764989507848	-0.43402630514261764	0.088189066175637	-0.46673549479811277	-0.4897078827267631	-0.4398951498956139	0.5852373730739252	-0.19422622061091083	-0.2736007437883804	-0.2957470933614883	-0.30787371153480436	-0.5123106865945884	0.3024565049581975	-0.8140578293643053	0.26610791520846466	-0.6269563477609182	-0.3179647136167326	0.027416178046722826	-0.8175129168825563	0.09130958501502288	-0.4517987840696664	-0.324947816209827	-0.2890327422641897
-1.016492560179763	-0.5074589419770793	0.7855742995925343	-0.1496641374932363	-0.5809348337340333	0.17120296154773068	-0.009797241577818971	0.5929254692823964	-1.0256581711997965	-0.35239633978248797	0.27097398388737853	-0.4882080232481341	0.26101459237326285	0.3484776426882307	0.15804664635599439	0.33822475536837054	0.03346542117719392	-0.6343768873893451	-0.04451240518367615	-1.5430124515216503	-0.9963674787282588	0.1793863411560179	0.03574682363688288	-0.41228827458754624	0.18688134681398855	-0.49065923735979916	-0.5516684004650526	-0.38695800112206274	0.6010305807673445	-0.2073838073142955	-0.2446944497691967	-0.2844690199115324	-0.27932575186175973	-0.5020323550353073	0.2999072291377927	-0.7939178792308595	0.338108890869326	-0.6820708754293229	-0.3847160155868972	0.0662157981771087	-0.7773259452304706	0.11298308844099006	-0.46861005162203495	-0.3459285888182398	-0.33044629790084457
-0.9729191088468724	-0.4712865249352266	0.7747761869841389	-0.12442407406724003	-0.5991420911454388	0.22681539626604205	0.021976791144152876	0.5736917275458986	-1.0992476909620374	-0.46563621926226	0.4081306314095835	-0.4904757785524826	0.2446457983399996	0.469102831192758	0.15168115805901425	0.4125207326788507	-0.037627569597934736	-0.6607009222662859	-0.023515866883621336	-1.5525792687114377	-0.9489846252418893	0.22206236867782633	-0.008156408415776698	-0.41284567448898707	0.2990813568339326	-0.5118766871739441	-0.6060832684156708	-0.3580933143971917	0.6187157090306693	-0.2107659250450137	-0.24843004752778047	-0.25507392907944854	-0.3134013946699902	-0.48766387970750574	0.2863730209289587	-0.7857508979518654	0.3973587587144868	-0.725239857878123	-0.4297009919134426	0.08757832481912062	-0.7304393456053948	0.13953488635914435	-0.47857084876545564	-0.3701319159720831	-0.38238153598639657
-0.9343329107003369	-0.447590831024702	0.7579711882093499	-0.11893782858618285	-0.6237032421077477	0.31099099012794845	0.0535444534882686	0.485081508747332	-1.1509758965060186	-0.5487692169553099	0.5261766334040809	-0.491485864526845	0.24120044955763076	0.5954659452291529	0.1396436216148479	0.4139776405093151	-0.10923366375361035	-0.6908694626606078	0.012559437318076374	-1.5106077897458432	-0.8897365008526187	0.26785068180951477	-0.052071372084082045	-0.41666461323533693	0.41496421057119104	-0.5260993768135058	-0.6490065449766298	-0.343476137877002	0.6452024613964391	-0.2140859882176077	-0.2387652060080309	-0.22815499073051546	-0.39122122698550943	-0.4507511571725236	0.2696754668216593	-0.7572256875128736	0.4661728671924291	-0.7317747673695459	-0.47306171687204024	0.10627593904109381	-0.6255723055584195	0.1457939375202322	-0.48728862258553096	-0.37301975004735166	-0.428166275368732
-0.8863329933454809	-0.4396194348211674	0.7434612758911857	-0.12191686265866404	-0.6483973126846412	0.40202477359481004	0.0908866322413227	0.38135398507695484	-1.1723712315066528	-0.6141508989340032	0.6212429560816007	-0.4860187369854585	0.26203937720141474	0.7029039733702351	0.12812745171844894	0.370675578319448	-0.19037481284097418	-0.7207925900982721	0.045401371125132886	-1.4278737092925688	-0.8055528695836743	0.3376911767077103	-0.11003192848438888	-0.4166496248057193	0.5232868737603302	-0.5418660166587331	-0.6962258125009549	-0.34579889284165627	0.6642047526019714	-0.22501336296457802	-0.2123645835923491	-0.2187171636464686	-0.4453044287313325	-0.38430638087483404	0.261454923121162	-0.7452624319401973	0.5283849494334063	-0.7363770469863126	-0.5044717522392818	0.08442603304737333	-0.49819283940443115	0.14371477742014696	-0.48427138417900356	-0.35405014759850084	-0.45410275639975095
-0.8345406117417845	-0.44453077896225235	0.7207933145143005	-0.1257329560274471	-0.6736856368306896	0.4995141541504209	0.10369665393326336	0.2820356100604383	-1.1879750675416751	-0.6669882251065988	0.7096547118634033	-0.4592267003292883	0.2664781685428309	0.801243052663575	0.12112677306757633	0.3131607200816021	-0.2610332208126827	-0.744248714290203	0.08735642231434858	-1.3300369258584785	-0.7226292132646501	0.4088658857255913	-0.16784748051565693	-0.38828076954791774	0.5978555690044483	-0.5596719321830751	-0.7376000697585484	-0.3626170647982466	0.664841470259165	-0.23085284119703195	-0.16457468196799008	-0.2173174083621508	-0.4856376284787909	-0.27249140259622184	0.24312861101313313	-0.7131500525790659	0.5807715048086541	-0.7092667265581513	-0.5314429212636446	0.06636527877719225	-0.36200001198134213	0.14276640229021426	-0.4873931306711795	-0.3228467966991059	-0.4697043830524141
-0.7957098400635636	-0.47838422390377966	0.71093921963585	-0.09795989233875543	-0.6959669959200961	0.6239461064265687	0.10467241506602679	0.19220149304888123	-1.2135873790901972	-0.7211711460952567	0.7049354457994669	-0.4556439121196621	0.273090160220313	0.903133087058506	0.09140023499880698	0.263295253133521	-0.3231080605441775	-0.7320332769358289	0.13748949691741535	-1.2117368969471323	-0.6267464464471051	0.47950195533030227	-0.24765810636383617	-0.3493286689772715	0.6660005699398941	-0.5829633782400689	-0.767880102706768	-0.38887735909108445	0.6678819115898289	-0.21182345016579845	-0.09908944499050223	-0.20646740253187726	-0.5136710906059216	-0.1413188767237449	0.2172822997643415	-0.6775182274548373	0.6238560762064748	-0.657400909673397	-0.5684925926480078	0.03554356696519127	-0.20952040479340317	0.11616028088037952	-0.48304358719926277	-0.29279155599462237	-0.4770588848768968
-0.7658102009791035	-0.5071050143507912	0.7038042913347797	-0.04793378611301711	-0.7233299579683529	0.7487869090420703	0.10162552528970233	0.10871065685062387	-1.2325664809882033	-0.7477993230007883	0.6089165488306192	-0.47323261251920384	0.29422292802811384	0.9161562012490665	0.07030207659146841	0.2059754510018077	-0.3794092668980748	-0.6854037145310113	0.19367449723460722	-1.1163793292855215	-0.5385012065912417	0.588799851312075	-0.32654082187214173	-0.3161496590144444	0.768112279968177	-0.6246841172822024	-0.7764545312861638	-0.3792142048184134	0.6796694154308165	-0.18605377961882252	-0.05585269363975818	-0.1809438061281944	-0.5017954778169106	-0.022244318769903525	0.16455040385913572	-0.653158665830355	0.6584623096443784	-0.5745263922121866	-0.6035327619569564	0.016556560941289954	-0.0788829219651564	0.07061555221339261	-0.47944636352271114	-0.2649113656042791	-0.4895259516793672
-0.7344097936245689	-0.526526828039019	0.7019846470342604	0.029076008438361667	-0.7460732809631092	0.846558615785973	0.06919791267025013	0.020456751998975252	-1.247734119563215	-0.7479570934581564	0.43265025481274355	-0.49312884390973544	0.30652839883279503	0.8495329752758213	0.03780383622019849	0.1653910244479455	-0.4341637712975652	-0.6285267184550357	0.2446461093674439	-1.0130788282416294	-0.43479570368159653	0.6996915717401383	-0.40670953605671095	-0.2649930175272193	0.8562542483716055	-0.6699762963296835	-0.7870598058334964	-0.36542055051296496	0.7005981120611918	-0.13117013078073064	-0.02214673397535933	-0.11182044559495168	-0.5246383697729031	0.06896654724884879	0.09062156708048352	-0.6198035260288045	0.6710518421293981	-0.49634441655397926	-0.6202537285115315	-0.015701880523614584	0.033642175141677375	-0.001489231966910831	-0.4613467396694479	-0.26611104426481996	-0.5269241865618487
-0.7046395265906679	-0.5433762608252829	0.6935832463000284	0.09613946984033905	-0.7620404334007536	0.9484200480021444	0.042719501641651045	-0.05698330829081355	-1.2594813684000694	-0.7564980907604257	0.363667127952319	-0.5055753868335776	0.30835013626866037	0.7503370198227838	-0.01536814178403351	0.146535319875427	-0.485982122144743	-0.5621700594244263	0.3061616795797974	-0.917618758492367	-0.32738353027974443	0.7507424348711302	-0.48996036938837684	-0.21844800475272605	0.9590114285659856	-0.7190179777231279	-0.7905318070573978	-0.3440462686410536	0.7286954484913422	-0.0787836728119146	-0.030642615507197553	-0.04072890878090212	-0.5512827795979784	0.16048989677793327	-0.015031212988237608	-0.5882817681622625	0.6412387675627589	-0.421282673648207	-0.6655852721216	-0.03660507605013689	0.1395257348912179	-0.09096586175177371	-0.45272482260342767	-0.2662939066766853	-0.565822977058519
-0.6756087533467772	-0.5700044577014328	0.6963513029431431	0.1721297739281533	-0.7849370444186488	0.9910094917406755	-0.004089917613707028	-0.11318403092192093	-1.2565573412888216	-0.7520992364829578	0.28329559863372467	-0.5516938072879924	0.32325075206810727	0.7167010569886325	-0.07527301404172584	0.1265562584715654	-0.5173237569462932	-0.5011203806190283	0.3764392617063562	-0.8127212795587857	-0.25603074527571795	0.7731899269327976	-0.5605551654022906	-0.19077766687521816	1.075737003410751	-0.7411072640780005	-0.7979334685176416	-0.31494519292214107	0.7383853280808419	-0.018771431214210536	-0.05427779743317466	0.03416313250158579	-0.5561721661431985	0.23002338291763466	-0.1308588195400195	-0.5260622624997472	0.6180650804957349	-0.3369392118980865	-0.7221164587294892	-0.08449628446642021	0.23603299883374063	-0.17959214398537152	-0.4571511898998941	-0.2734540141253576	-0.5807751537516814
-0.6449764433390703	-0.6145148690131899	0.6210496151800655	0.2954241931742171	-0.8134129195116124	0.9679322250345743	-0.07938240558976871	-0.1723508839207021	-1.2705938747261485	-0.7452749956828979	0.20035149335646368	-0.6133060753121834	0.37712392005467066	0.7100971069680349	-0.13504800777922835	0.11694113321679936	-0.535308176876028	-0.4177345908935305	0.4424810384568931	-0.7331514776847362	-0.1878801432071624	0.7564415767185091	-0.6120016051857703	-0.1629150246177105	1.195612882146311	-0.766003819498796	-0.777477204565771	-0.3010007103722346	0.7296721386605736	0.029857118164918352	-0.08044743002293267	0.09884431621149783	-0.5557088745141766	0.26176810893558444	-0.23684291635819923	-0.45490599797757847	0.5793881676682	-0.2707344460167518	-0.7966132680237707	-0.15345534805479272	0.2874077922787457	-0.24970483794655013	-0.4383047831034853	-0.29140332024503013	-0.5844613012387105
-0.6322208315062697	-0.6550616851019893	0.536942496982218	0.3920872918814867	-0.8352869104299371	0.919426568156011	-0.14795846523470121	-0.20376272468071605	-1.2983781487996922	-0.7379934879640251	0.10446122607436684	-0.6784889553153961	0.4361077185605139	0.7174573535081108	-0.2042432079090184	0.10328861068600373	-0.5267120565009277	-0.33630035474639647	0.4876089226961466	-0.6890887836285373	-0.11032771752919138	0.7247325250596989	-0.6595611092300783	-0.12086936873409615	1.2988916108555348	-0.7907423804277387	-0.7572526956780108	-0.2848321967995007	0.7205473791416543	0.10133011508361296	-0.09380962344484295	0.13412935610515347	-0.5501920318743054	0.2800016398652832	-0.3188304052667397	-0.39834205062848616	0.5292665781897041	-0.213849978785173	-0.8850436701720316	-0.2284715107494347	0.3355177173697289	-0.3094159985266088	-0.4472879797768476	-0.30745566611981745	-0.5679759481571378
-0.6344513841021142	-0.6655218373029469	0.5017573603934523	0.4585495958943483	-0.8494524036367164	0.8400833856124027	-0.2204974086743733	-0.2413116416747628	-1.324781632292924	-0.7381512584213932	0.004149979923424707	-0.7457531590032584	0.4966455925466584	0.7359775218854346	-0.26999920012461864	0.10584384005674703	-0.47037368188094825	-0.25233057142512894	0.5287039150582736	-0.6873416971307436	-0.017480086068741296	0.701761254880749	-0.6891098661907771	-0.06727272402534372	1.3861364942618406	-0.7925443458317926	-0.7250267851388168	-0.27916489407228173	0.7086502247329037	0.20510611732932657	-0.1219835661142952	0.17802456657758295	-0.5628514682928204	0.2587738805462302	-0.38729988727448794	-0.3402606728154519	0.47060721237889325	-0.16536207863614097	-0.9620852153490489	-0.317209530560829	0.3258966243252722	-0.34616324259545295	-0.43648108240358885	-0.34417621009969124	-0.5482196210786277
-0.6410165564365654	-0.6458744897812612	0.5540963730687837	0.5510843775659853	-0.8509957830477722	0.7575370689333744	-0.3101143422360127	-0.2729599216828974	-1.3475481314471658	-0.7348033158345297	-0.10771465101331831	-0.7967366600413966	0.5536062041219039	0.7498819424325414	-0.3404863930772811	0.11365507565237802	-0.3941075379143985	-0.17186593955947926	0.5766135953284703	-0.7466041948236557	0.07353911662717351	0.6439481718698857	-0.7091138352387996	-0.0297021041845494	1.4882953483965793	-0.7825741289064109	-0.6865651115573992	-0.27349484901334514	0.7100688110599694	0.2992489431472827	-0.16272373398583556	0.245917439579507	-0.5256364004146998	0.20901272252472416	-0.49220214174816485	-0.28324856543780225	0.3990705838395381	-0.134516796292024	-1.0249836030506048	-0.389712241311014	0.26532542965850603	-0.37222272743363705	-0.41455376340012495	-0.40380137846401987	-0.5182945090177984
-0.6419460408241515	-0.6039969959185256	0.6722158705370036	0.618455140213874	-0.8463047495725358	0.6602250198019809	-0.386940189815582	-0.30757994749084894	-1.3687413114870222	-0.7293508757909082	-0.1896117291278334	-0.835599399970086	0.6014875278730172	0.742537289635135	-0.4093642038597928	0.11657979332557691	-0.30349068422446696	-0.1100628420847326	0.6171221504261316	-0.823585945384583	0.1569017462284425	0.5618372003338409	-0.727267375398344	0.008887728870244175	1.5871678542190373	-0.7578158186659866	-0.6371402277807862	-0.2636474100492633	0.7319412198146942	0.4113587830751203	-0.2303761099367012	0.3189304864298671	-0.5109299553224169	0.13091928624594334	-0.5818587628379941	-0.2510139606143371	0.33129773860376144	-0.13868341527602931	-1.115544891786678	-0.48701190273339456	0.1907785261502768	-0.39489101205154	-0.36752996960388895	-0.477781878901674	-0.4946414821822841
-0.6569623833173281	-0.5449121997285455	0.7470088818858078	0.6378479438218381	-0.8296761488158673	0.554165071104901	-0.4682144396800744	-0.3375193628331915	-1.3719992552745546	-0.7173255580487963	-0.2666272075273047	-0.8549899119161802	0.6342949074523128	0.7157316459860026	-0.4707754817049878	0.127585487104184	-0.22284007954189508	-0.0788731785362435	0.6474883002356185	-0.9002650610347873	0.22711784474846883	0.42557562959567335	-0.7402662501873906	0.03707955097822231	1.66045646574519	-0.7358787931318912	-0.6012118329352718	-0.2515186253294601	0.7796766610215368	0.4811569130387386	-0.3166371777327089	0.38851500805833056	-0.46265843418658975	0.034389496536704714	-0.6598012711676947	-0.22584037201444343	0.2581659782337358	-0.1808569659532315	-1.2003301797807553	-0.5839297781639495	0.10754824507205984	-0.42331355473428917	-0.27988125291118715	-0.5373235253339393	-0.4777231624610442
-0.6508693008793387	-0.528211996569913	0.7472906864220091	0.631244413806521	-0.8013325633867083	0.45783380515847505	-0.5587791967547443	-0.35863072774882754	-1.3700077882502275	-0.7467109742525027	-0.3456755184942294	-0.8564932705214734	0.6295680024299785	0.7216736416302736	-0.5375885121780133	0.1447788595892611	-0.12999678430164752	-0.09306105188056653	0.6542372889156441	-0.9717131410172841	0.29237642006711984	0.24308634674407462	-0.7396607322673622	0.03430160108890096	1.6949546370849706	-0.6922395040405063	-0.5790297442249793	-0.27521566216602567	0.8215906018500633	0.5359392542028688	-0.3956629625714677	0.4489995791727049	-0.49717415997533687	-0.07556100142836905	-0.7289657082839034	-0.2117976647017953	0.2024615486506928	-0.26743914829826976	-1.2730004980520828	-0.679094143861953	0.02883546080292314	-0.4376104916037057	-0.2045319613182442	-0.6019913303465707	-0.45064495433227253
-0.653083583562131	-0.49546960844090204	0.6892752075189295	0.6259619667849299	-0.7881119963499633	0.37505102404570495	-0.6310507221678495	-0.3825660639342054	-1.364418444245394	-0.7714274545483311	-0.4047819972428578	-0.8332718458443246	0.6275026338158389	0.8645637838350995	-0.602920330614838	0.15128944016431048	-0.057776332877336814	-0.11249264453422028	0.6590240634341225	-1.0565500112736461	0.3272924876240354	0.14350905927686128	-0.7411453568179832	0.009939181347949142	1.7443508848544362	-0.6433927674636216	-0.5579502092444926	-0.3093768883699206	0.8418568866981729	0.5785392754166525	-0.4520714354056965	0.4599324445683101	-0.5012740999349465	-0.1975811576121092	-0.7704310120603706	-0.20420079910030992	0.16720586001724444	-0.3758116414899525	-1.3559112913824987	-0.7461406477194507	-0.04153829401022369	-0.44722250713627404	-0.1120613384486238	-0.6834606476549179	-0.40468821450404197
-0.6619727292834995	-0.46600323298640367	0.6405804273838688	0.6312314884123711	-0.7833180709139899	0.28298338277465124	-0.7061160561021975	-0.3875578875601534	-1.3733710210798316	-0.7782811101794259	-0.4808723942577903	-0.8044802015400055	0.6004520928088874	1.006102988133311	-0.6644950577989915	0.13344048584859564	0.019355489991918367	-0.1482500262477931	0.6388469177807823	-1.1178435243704128	0.35205688338172536	0.04786720808619037	-0.7382869076158605	-0.027294905827845495	1.7650431066649328	-0.5829544591961738	-0.5447098974259719	-0.3635020152434582	0.8682388576021942	0.6124689760440919	-0.4748114370882579	0.4714158827692246	-0.5413410700438176	-0.3185597947236171	-0.8095016815016935	-0.19234789720113182	0.15797083518586544	-0.4589733237291485	-1.409503668864899	-0.8184961877242994	-0.12009703111091494	-0.43796470061764925	-0.02277198323254247	-0.7639542769387109	-0.36440155834049365
-0.6228803269066836	-0.41899984219719616	0.5763089427097805	0.5264080498202512	-0.7663429972283089	0.2403856185000862	-0.7774226423176127	-0.38477470206071296	-1.3935624510908347	-0.7878810413989457	-0.5548276913492886	-0.723100229003885	0.5524983188207091	1.0467740679728759	-0.7065403162206937	0.13741606759113473	0.0682251351518963	-0.1800426135063821	0.6010921509745356	-1.1830231178367645	0.3898752056554489	-0.050518005300226765	-0.7394353685659686	-0.05759924811023339	1.7563658971282046	-0.5138114826245757	-0.52946214410263	-0.4203582302743737	0.8967863324411844	0.6437802629445235	-0.4884296126779127	0.4812425674947593	-0.5990605969618313	-0.42224415769948864	-0.8391431896625876	-0.21956451273434158	0.14096102863927587	-0.5540874664360882	-1.4527563743209628	-0.8596086324153651	-0.20116614571171007	-0.4397079707074198	0.095289624543731	-0.8569708177257205	-0.3370742461176669
-0.5878328348489673	-0.38312278719191983	0.5472308894558358	0.4024186186668012	-0.749466615831498	0.22837700486950943	-0.8409268595838324	-0.3815174558687905	-1.4188799533215561	-0.7846534322117698	-0.6279944472198655	-0.6180767224629963	0.4731915922582172	1.0661518921970305	-0.7299303879756	0.15794809704003937	0.10515421333022039	-0.2452279834256723	0.5601564395871312	-1.2413416871492566	0.4097966590842389	-0.06189284117258424	-0.7436375311943548	-0.04085802062901099	1.73024806215193	-0.4357007259539272	-0.5267052509854395	-0.453895027546212	0.9549312394205514	0.6678666675241371	-0.4854112193952294	0.4927130896736009	-0.6474196940232206	-0.4981481947279095	-0.873129888640339	-0.2506259689701074	0.12847897043577525	-0.640451272524103	-1.4864641598267165	-0.8861013464514264	-0.2538594283098248	-0.44848548852784254	0.18250958124266192	-0.9516460914286631	-0.3317096115206951
-0.5159154892627299	-0.3512141140202988	0.5576043726168946	0.3289524744106419	-0.7367395102391041	0.2240011829660586	-0.9021451065655093	-0.41280959925944344	-1.4357292083113695	-0.7774441245327097	-0.7009905501063619	-0.49196290218363553	0.37769261862511067	1.0459670917897212	-0.7390566696027036	0.20092085102422033	0.10721694749664756	-0.30211318968056144	0.5215909927255723	-1.2959651730520918	0.4185392487619805	-0.05382877177296086	-0.7509453844133447	-0.014587828318237345	1.7162691611006782	-0.35733800629324797	-0.5129558920941593	-0.4736902748152332	1.0226654855952522	0.6743030240179945	-0.4733009150954559	0.5083314062628574	-0.6927249207313995	-0.5588653803165424	-0.9373611894708471	-0.2829827992559065	0.13121337817166742	-0.7282454430956207	-1.4702478377660957	-0.9101997310521484	-0.30592271315922603	-0.4512427014249284	0.2613827332202442	-1.0356628276649311	-0.3364930032315381
-0.4221699034899687	-0.340780710526181	0.5397597183543584	0.3004387694804248	-0.7185948279385144	0.2041244624486538	-0.9437375701788261	-0.44548018346664	-1.4342190626222273	-0.7626939238065613	-0.7806332311957582	-0.3678021492932243	0.2724840094278197	0.986537779101409	-0.7368005706172803	0.2463119972663724	0.06577656230585975	-0.3619039961011981	0.48379835355618833	-1.3661511469898415	0.41971446980236893	-0.07002890529450714	-0.7746725594133052	0.01123412510680138	1.7121097039368447	-0.2952257846090946	-0.5045664096526429	-0.4888608538759979	1.0984799705581674	0.6627954535838512	-0.45759701497926464	0.5209083280273983	-0.72611737731053	-0.6236848672135604	-0.9799272911222253	-0.3160999636539722	0.14795437771165904	-0.8346321681901049	-1.434455490769344	-0.9271441655208197	-0.36492528941464425	-0.4740915234124935	0.33021861028312005	-1.1042666037260305	-0.34159667163473784
-0.34674022481913336	-0.3406728710028172	0.43757788792173063	0.2890773480227624	-0.7021237148768518	0.1710071689341889	-0.9655327211935131	-0.4794715764236506	-1.4477261425908512	-0.7491336866995458	-0.860375815386252	-0.272683600474681	0.14807130681753566	0.944307844786301	-0.7241834178294452	0.30136125865703633	-0.008462411876442588	-0.411307676821045	0.45681339323041037	-1.4119561828183516	0.41205872600233723	-0.134782279535076	-0.7896658323865007	0.04390494246542324	1.6752564824334475	-0.2295953186456814	-0.4693660971270878	-0.5041556605635618	1.133439546004099	0.6327959711795892	-0.43108430569723355	0.5444111098874369	-0.7858461562503379	-0.6835041316436689	-0.9960135698771015	-0.3548376106257187	0.2087950104866616	-0.9115948764132655	-1.3848325302650917	-0.9412012815551991	-0.3898819878568326	-0.49852913666876963	0.387297673763777	-1.1480624677386944	-0.3633814177648392
-0.3276650638553772	-0.34475021862117694	0.27732287182865867	0.2817330313552356	-0.6944026181497057	0.14063045197580995	-0.9788354297613797	-0.49510316621502976	-1.4398775965689938	-0.7273640376582889	-0.9717240432826248	-0.20255473559995107	0.0389194260194877	0.9194883241618603	-0.7081443468194898	0.3336410492661329	-0.08586151885996994	-0.4409185437873612	0.4440239351565415	-1.4631490508701224	0.3990667201508017	-0.15710460646026775	-0.7934617287181157	0.06325783310737887	1.6508008139533423	-0.16881012327817807	-0.4411690613961386	-0.5292907761527423	1.1565261603835364	0.6074167565711092	-0.4214652834708229	0.5977610674328286	-0.7870230991318772	-0.7536385476109322	-1.0275105328415026	-0.400465751763211	0.2710907916601985	-0.9854231574272843	-1.3100459346195092	-0.9337998469859234	-0.42627585439545185	-0.535911763051375	0.4099049874304851	-1.1687423715691077	-0.3633013485917499
-0.29250578174991604	-0.34727473341616477	0.1293343732284254	0.2693321927846942	-0.6977728548228278	0.10706800978354428	-0.9687415047725176	-0.5195696040614985	-1.4166508338879815	-0.7069849079023106	-1.0645955303817414	-0.15266303657267657	-0.062197994473426665	0.917814595781984	-0.6890835522099263	0.3591579395316596	-0.16709614648519994	-0.47605337678599796	0.41894105513724866	-1.511106439239246	0.3869963370467503	-0.12715678348964618	-0.7960682316528142	0.12603814316335976	1.664717754178967	-0.10145414085838164	-0.4102204748711011	-0.5494197651917734	1.1586001337443876	0.6020872513560991	-0.4039456518541341	0.636654493628636	-0.8475820426153062	-0.8324937406017611	-1.0448536280677345	-0.4292896456167804	0.33377401397952733	-1.0353024782939833	-1.207690002057206	-0.9353474496667037	-0.4644268464326733	-0.5626877799565322	0.38345267595038907	-1.176656707373985	-0.3376139716547858
-0.26791669476923274	-0.329487124933169	0.04062332148646665	0.2648123440179408	-0.6937579685181492	0.0681682037424381	-0.9381276101158438	-0.5412629050765718	-1.37389746629019	-0.6702965913753425	-1.1458878569839193	-0.0959396604276129	-0.12269248523716485	0.9602534862488653	-0.6416119239321614	0.37046849628225437	-0.23734908563301774	-0.5181664186305445	0.3974053435027713	-1.5739498749395975	0.38203604952999576	-0.0922834316853495	-0.7985006540666033	0.32815344014990905	1.6813609707321828	-0.05764666408212136	-0.37206229612116887	-0.5717420711383967	1.151729381251791	0.6462467180468473	-0.3575299503580976	0.6564473123349666	-0.8547133846061307	-0.8734608290022361	-1.0531000938610995	-0.4480551663790807	0.3991098859470012	-1.0731234262082823	-1.1066323847387647	-0.9360602048459119	-0.4817586163804153	-0.5978484079432971	0.37163461094048916	-1.1628670465678135	-0.3141714970892465
-0.1933297975944932	-0.33986449692559123	0.01920947269466403	0.2391161218900752	-0.6861502629314072	0.05591543438262386	-0.893605185200134	-0.5297947148955379	-1.3315986465283136	-0.6437858063863949	-1.2514232176100377	-0.06398030208582742	-0.18100265503917612	0.9430639839126851	-0.5951087859888651	0.3818754290691548	-0.3076438303634176	-0.5457590124160131	0.37562580452992617	-1.631207831890213	0.3940605449987491	-0.05606116959098961	-0.7799163822397817	0.5821748001045652	1.6812855401618543	-0.03413606437513854	-0.3330239060410273	-0.5916212337579709	1.1751804688747742	0.6784450965026095	-0.3160862101971046	0.6651128685677141	-0.9149613615776258	-0.8940633434139995	-1.094828182854007	-0.4653955328543001	0.449004396582378	-1.0726131536877044	-0.997747142652395	-0.9507013841521428	-0.5016664461315644	-0.6462433457576475	0.3539194522632381	-1.1262199006494495	-0.2786029910880981
-0.11763433152469627	-0.38871326692139563	-0.015987254684966826	0.18459295867593403	-0.6697946408460822	0.048465694448238436	-0.8317154839045793	-0.5215893863385694	-1.273746529471609	-0.6199611302860288	-1.3088504354426054	-0.03696584628394946	-0.2278186330778304	0.9369122524295073	-0.5406041020535304	0.3842724668701018	-0.40157703444930987	-0.5664108845565395	0.3568863004597265	-1.6918732270457455	0.38992789350657986	0.013624602704465106	-0.7504951274984513	0.8305401488827551	1.6781874988805014	-0.01683248214444907	-0.2997524265517871	-0.5903512599396337	1.1859237361694333	0.7135243910112808	-0.24371520437601957	0.670375819188962	-0.90272259219558	-0.9208821816373514	-1.137773800146269	-0.5033563870974385	0.49621860053102457	-1.0589646376237465	-0.9017009515949764	-0.9541628664807963	-0.4896756101132894	-0.693207403987036	0.33580010337394184	-1.0811778514458914	-0.2447811792702645
-0.08131563442171039	-0.44164867619162	-0.04476364524679695	0.23474332640967982	-0.6568596514962807	0.05796774659867595	-0.767443923528185	-0.505620575069558	-1.222021933837642	-0.5969988435500906	-1.3474876931467172	-0.030909659764211207	-0.2679225747115042	1.0011480764000287	-0.4762432027412509	0.3806306890084121	-0.48133434553242543	-0.5832277702277011	0.34288598696901584	-1.7514258783014551	0.3895925820510614	0.10911747766013855	-0.6913070446573908	1.0647238980376321	1.6673820696809312	-0.020352956184682792	-0.2640107586185196	-0.5779210929640863	1.1861368292475296	0.7417209431700481	-0.16363178907200787	0.6789557794110234	-0.8548520518742437	-0.9391306489731687	-1.1882562659396572	-0.5175207802456552	0.5369338856233955	-0.9932093628714513	-0.8079806296795569	-0.9708268185872793	-0.47215632085661996	-0.7199075858345825	0.28192826154160394	-1.0275058353377347	-0.2154995861190772
-0.0516544256646687	-0.4894274979138409	-0.055044566878908775	0.24395628077339354	-0.6406090212076262	0.06621443787503514	-0.6973156989041607	-0.48756548298494173	-1.1667391702333207	-0.5672083049007693	-1.4067167220695385	-0.036925800014406054	-0.27430223734543613	1.110826665467029	-0.3824075156265164	0.3510216104258074	-0.551927900807218	-0.6107562621488908	0.33794990462419683	-1.7820154559212775	0.37477073763414676	0.14597283095930974	-0.6164665400080291	1.2450324439333158	1.6466020251349804	-0.013351825264460406	-0.23811753612640763	-0.5780165261078525	1.15292739861335	0.774881138414157	-0.07809474184512492	0.6856883106454088	-0.7861433767791886	-0.956752134610287	-1.252249002509247	-0.529890644585963	0.5793738539377039	-0.8866977993500356	-0.7195174755656899	-0.9738494285139205	-0.46254133948408277	-0.7407010593059951	0.2521915585353756	-0.9458833944872721	-0.1851770937177313
-0.06720623198982409	-0.5177597281983405	-0.044632081530578294	0.23071505731034728	-0.6193269740389293	0.08043267385605005	-0.6126689330135879	-0.45585543322323563	-1.136467066508541	-0.5411884801825472	-1.4600895094219846	-0.05683177238942109	-0.27499575535217435	1.1757171667339645	-0.2764871570737592	0.3029856303873201	-0.6408144493277173	-0.6294162734921114	0.3432608844064647	-1.7949504237801377	0.35453511976249075	0.1726372982918342	-0.5346000232079092	1.4017879452874005	1.6314701139372771	-0.018484416488699095	-0.21511476482904687	-0.5775495070163761	1.099758629380295	0.7960687869769656	0.03169699444742521	0.6877708550179362	-0.7295354207368231	-0.9871046486346715	-1.3070280551953668	-0.5297511510671401	0.6095627245812569	-0.7702486602923447	-0.6671242389817873	-0.9666162833619583	-0.44852891766421665	-0.7662724534853174	0.2526919515547402	-0.8883703186170818	-0.1453530594431422
-0.07996242114211961	-0.5248799523937056	-0.03726066813626309	0.19540853535307043	-0.6102178857597997	0.11015232848452106	-0.5344697577148169	-0.39118663892068584	-1.1234834234919306	-0.5117696380344829	-1.5132344039352723	-0.08015791264976777	-0.2753643721370149	1.1418322238085208	-0.1749102161645017	0.24090288520421602	-0.7157475565692696	-0.6339779797834326	0.33937824646908626	-1.7887886271007543	0.3362874040096065	0.20984734118618883	-0.45164827903068155	1.5481601413237283	1.601403488604301	-0.032953335447217	-0.20523604622364422	-0.5815478266603737	1.0385353395930585	0.8146943327164411	0.15765612519539646	0.6829139928872842	-0.665673915949137	-1.024360908510381	-1.3632931728616366	-0.5402574143735845	0.6242624405891929	-0.6514661709283597	-0.6431581612069811	-0.9474372294147699	-0.441575024317721	-0.7878919985513633	0.22816335016776107	-0.8268855217805327	-0.105422266271101
-0.09308856712378254	-0.5330036754435582	-0.03561191933518266	0.13440759543752773	-0.5984735033842414	0.15341937587629337	-0.4446085497720085	-0.3221372164485801	-1.1045163546273042	-0.4943341306424176	-1.5329654441655236	-0.08712596355032631	-0.25752172451614974	1.1318737998439696	-0.08480992585548411	0.17441803109748769	-0.7839164577883936	-0.6360403707771306	0.33332865542892665	-1.7621169234400047	0.32765223562750756	0.3157427269619479	-0.3828809215142886	1.6873039550765323	1.5747689542212755	-0.057411902105315916	-0.22357903979399735	-0.5772632075850775	1.0007387873783022	0.8582170099630069	0.27302323640923476	0.6437959592567859	-0.579787668132322	-0.988155754795482	-1.407835024028734	-0.5136843037579603	0.6098276498982292	-0.5736867355039319	-0.6329357836561708	-0.9291992762875362	-0.4513367518884637	-0.817819383406127	0.1885956199920134	-0.777159284220442	-0.04921963781239133
-0.08097640411039522	-0.5662424632584451	-0.037878825338187316	0.06903741452498108	-0.5912437682655132	0.2153239039499574	-0.3594886006004846	-0.2791389658834717	-1.088392089898613	-0.4796761855226964	-1.5499838130029897	-0.10477446277128111	-0.22725483269561275	1.1599758033003726	-0.015052399074094985	0.12659188669723154	-0.8619042665228586	-0.6429901682394152	0.312897623025555	-1.7113172329584867	0.32490229468810305	0.3517975517893076	-0.3304212860503263	1.821033552130664	1.539149022542751	-0.09229269009189904	-0.23558298540881317	-0.55528972623291	0.9621985339923885	0.8830836856702213	0.395248776359405	0.5736459785602851	-0.5059785253027937	-0.9427727005581323	-1.4438582274273615	-0.46111629260570003	0.5844598377701277	-0.5099958443013642	-0.6133445522887099	-0.9120832526090554	-0.46544706617445375	-0.8285658040185944	0.16252189078244664	-0.7400344181603543	-0.024869712618508694
-0.08132358306148953	-0.5955328603784725	-0.03450302397849684	0.014472943905369729	-0.5691975908006486	0.282505732002969	-0.2710830171690398	-0.2326103817948615	-1.100629684845687	-0.48071372683555796	-1.5543745720725706	-0.12462821264614829	-0.20859795075911008	1.1497567039375274	0.05366630537544196	0.08181861481028796	-0.9360692528434106	-0.629293120808407	0.3222349164140851	-1.641736589284546	0.3474958459352144	0.39865191521266574	-0.27253363174924916	1.8973755629850164	1.4904039022321578	-0.11554240776495564	-0.252088983020946	-0.5235074727938762	0.9126316646121418	0.8933642498834369	0.499528792467942	0.5161171405852523	-0.4223783881198151	-0.8992705914168788	-1.460522082813934	-0.4169003547129223	0.570372943511891	-0.4523062966022258	-0.6043853808157019	-0.8784880652038864	-0.4711033689821994	-0.8418946736093738	0.1462836874348277	-0.7094796277182669	-0.015427481243850027
-0.057302368529912814	-0.6335545985416143	-0.031174928885758135	-0.02357909333674894	-0.573036090886921	0.36247700398996596	-0.17728364239791627	-0.18260909624947858	-1.1418849397877158	-0.4878588567014517	-1.5781596872558936	-0.15404544462063238	-0.21152594758400461	1.1514772135454119	0.10484564636864543	0.0513422923907797	-1.0166330385930147	-0.5955583880630664	0.3293324922307906	-1.5099948195673714	0.3852192692619639	0.4267793945625682	-0.22395785032875049	1.8509453672374054	1.4579237680435608	-0.09147713908889417	-0.2765878591833246	-0.46997468957130123	0.8499914610570013	0.8934715609751148	0.5769047040746531	0.46762929914559326	-0.34190460278066975	-0.8067402502287756	-1.422487365512085	-0.3779592684506687	0.5447479694460691	-0.38113019522975516	-0.5674080994644506	-0.8485622470546399	-0.4870300622519568	-0.8477252348494705	0.14906803199485968	-0.6818639234461228	-0.015952379156323214
-0.06650121991876554	-0.6419922669401635	-0.0732696600119497	-0.034401148867702756	-0.5392633796519319	0.47154214829067714	-0.10160115234429326	-0.09026065471849987	-1.1561467917750763	-0.4779463260502987	-1.5409541369828104	-0.1547524777443959	-0.192088730066638	1.1247183511242884	0.17669790167614102	0.03861166424808711	-1.063485974081151	-0.5641034375704848	0.3943777694702308	-1.3429575144792203	0.45129193545984164	0.4770402972543805	-0.1930809060423018	1.7542530281701272	1.422199041751258	-0.04666209703606277	-0.28800185968982955	-0.41173853322018017	0.7778227934327824	0.8875505748021286	0.6393813932374481	0.43177048139002283	-0.2963771703023147	-0.7269801889137856	-1.3190339535133313	-0.36260364921811616	0.505951452056934	-0.31013134258590186	-0.5223016436135894	-0.8008340483876756	-0.48510355424380025	-0.8291837193028311	0.1490528056512551	-0.6483017107078584	-0.01570030953733898
-0.08325989690396726	-0.5941560058895716	-0.08940763898540874	0.008467886567091965	-0.48501327837792907	0.572303738251742	-0.031300979558364785	0.0248352817702042	-1.1542040585359368	-0.4285237943532816	-1.5200687004206617	-0.1472170144976714	-0.1276018324319807	1.1124096902437097	0.2337989622032035	0.06924210403177544	-1.1108786513694275	-0.5123236210090416	0.48068958073185153	-1.1223486321498615	0.5676643607324076	0.5388589948834772	-0.15903682544624725	1.6710842118257798	1.4121613879996748	0.04979905093498317	-0.2886887298029987	-0.3541087064117806	0.7218026091769475	0.9052026432688469	0.6945552443857074	0.3862859434557463	-0.26601746420625527	-0.6268183862739285	-1.2249766926298713	-0.3233007432097485	0.48500100272318286	-0.2541578683065383	-0.47347501871733827	-0.7573546625389899	-0.4800218146686516	-0.8215087745628165	0.13767526644609313	-0.619634705752967	0.02351816454670214
-0.09697514494709053	-0.5495571830625761	-0.07269116418919438	0.08072434049198221	-0.46107472876987626	0.6580172397846307	0.041469027951608055	0.1488471354211972	-1.1249646899009627	-0.3759397031351396	-1.5076455187066238	-0.1150739303652101	-0.05336871620941304	1.0818095692116283	0.27843785968205537	0.11297013144333241	-1.1363012572309392	-0.42249563705670107	0.6014383116085952	-0.9012942896063965	0.6807207132758724	0.5781307948939696	-0.14631906717407497	1.6089953491361222	1.4238989235325916	0.1429677625205785	-0.29359196482567396	-0.2698337813239551	0.6888044935849981	0.9291214428163539	0.7304752983323608	0.35456835264174036	-0.25114072051440917	-0.5411931803702781	-1.105236915721924	-0.29606308223269323	0.47132581017090064	-0.21456406914563825	-0.427388582793225	-0.7061115249049312	-0.46395858995181083	-0.8269470532209509	0.1395062342645282	-0.5793407518388076	0.08284645628081685
-0.08018981941881745	-0.47619533498829547	-0.04712001183019762	0.15488895958404378	-0.4251553552601631	0.7355271802053338	0.15704924023991312	0.30279166589596124	-1.074820633201409	-0.31671187121646904	-1.456896876511472	-0.06959714044123912	0.006798777030578995	0.99463794873116	0.29178632527850346	0.20410421050913746	-1.13752509038242	-0.29775922173867236	0.7206216505481003	-0.6949319744094538	0.788527078050824	0.6015574812291189	-0.14244351253706763	1.5734529749032085	1.4585177837848982	0.2320189688237332	-0.27662143949996815	-0.1791731174455807	0.6774746079579677	0.9643091192186131	0.7572453908679664	0.3236962139844358	-0.2489515280216093	-0.4577191643059864	-0.9900423752818824	-0.26463737793036973	0.47355656867782353	-0.18051407883366138	-0.3574233895717465	-0.6478942758298724	-0.43612914141876696	-0.8305602972416025	0.15139247176738427	-0.5432510515427732	0.15929383377388012
0.004263625382994141	-0.39342019462915884	-0.03732496955923589	0.23234605355671864	-0.37747354078586437	0.8238865925812622	0.26278316268319185	0.49291808074195054	-0.9807569071437439	-0.24855824252408382	-1.3831157698982035	-0.01836067144772168	0.09632605137770882	0.984103335974965	0.2960387662089702	0.30602675794926953	-1.0607970278520291	-0.17700831283675839	0.8425133086817637	-0.49661786203602737	0.9071526967891204	0.6581740647955217	-0.1554320130680436	1.5575624115029265	1.4886469087332892	0.3221819020946603	-0.2658660711130911	-0.07620503335933057	0.6734286240591232	1.0180042933869848	0.7840816411617475	0.302696513418992	-0.20302631311555158	-0.34216938978116296	-0.8831902933853536	-0.22434776438170406	0.4956327080031051	-0.12358121578392187	-0.28090169532001397	-0.5657667303263825	-0.3979332500663764	-0.8119136112652724	0.1850935609629897	-0.49538887164827017	0.2258256821135803
0.10819464907864754	-0.2955182663607617	0.008813244666506532	0.3277448871487124	-0.316666911793384	0.9060530819906891	0.3582171854174069	0.7018514644815796	-0.8815580840913257	-0.17726712099051112	-1.2980768992413496	0.0404025480230657	0.23235947546318075	1.0861344937410566	0.30133476355364125	0.42329419673732127	-0.9821697575791551	-0.05486226846002855	0.9757339624942455	-0.27645172001444707	1.0462135169694637	0.7245063031111878	-0.1603787698380281	1.5591856867105722	1.5422586478045468	0.4026057490919971	-0.24366592026278563	0.044697878220189356	0.6725299625418228	1.0709334834074178	0.7947219792234017	0.29215616374502446	-0.15880032381650913	-0.19625945934975475	-0.7803897535974216	-0.17482702557292956	0.5219757946497311	-0.06549928234695562	-0.194050395780924	-0.4559671249486418	-0.3316727825995619	-0.7546615756317718	0.24709384790725805	-0.43169327457969076	0.2986494846956214
0.2015005010884842	-0.19630435625668272	0.0789361560844836	0.4295063267946523	-0.27680656620384836	0.9832631580932414	0.44974709115558403	0.8926673952849006	-0.7620318577507147	-0.10449536382567129	-1.2019406072405363	0.08503188582611396	0.35768197307581645	1.1279582110596202	0.34012192358558313	0.5402674497818973	-0.8844716103679959	0.07217570393309543	1.1106025955963215	-0.07290420565480804	1.2078394435916646	0.7660277730680407	-0.15885363627970334	1.562494453248805	1.6019452417361961	0.484244146891723	-0.2096187608987065	0.16936369946208862	0.6972515019952829	1.1229754029244918	0.7868794202270815	0.30038848594926004	-0.06065741245587094	-0.11501791496276988	-0.7002818594413709	-0.15807215413802925	0.5485258238745414	0.026132195812976357	-0.09604220860732034	-0.3266598062910779	-0.23672541554737755	-0.6846093312617831	0.31414339802272073	-0.3598264484909487	0.36222767020581154
0.3448675634696895	-0.06520753620914901	0.1812040934587283	0.5376075914873492	-0.19399029689174496	1.0114388306537996	0.47051679062540275	1.0895846408859757	-0.6265047052735534	-0.025194583801338388	-1.0784109560242396	0.1427025456539115	0.4804402589282831	1.0691853949377002	0.372757864004408	0.6642357204983005	-0.7962043005019209	0.2133568696389183	1.2739547797895199	0.11325101879858082	1.3611735298018852	0.8446077007011951	-0.1385397403885963	1.5572456748770445	1.686807866094589	0.6127974800681524	-0.17359852897509814	0.28224841154165087	0.7313909659321246	1.1757704396490343	0.8182339034635786	0.3128209233990872	0.013394334195627123	-0.038253818828543354	-0.6341140972671457	-0.16124839727841453	0.5763509881414819	0.15651511219957068	-0.019745828333648484	-0.20392303445221288	-0.12924819604964977	-0.6334493785896875	0.3907914275144706	-0.29101481671255636	0.45652216982794885
0.5325743376049467	0.07296290897078199	0.35835477742546373	0.6217047027859097	-0.10813892472149181	1.0844733757562364	0.4416355739342487	1.2800917229214392	-0.4757220730777097	0.08116302743896849	-0.9405613507285512	0.2167670388428939	0.6054122650976724	1.0493301422921428	0.40643118594741257	0.7909033350723899	-0.6892493024820266	0.3274598836357738	1.444295018824526	0.3064106064692964	1.500517167088693	0.9142024888407159	-0.11689568817990152	1.58655795279908	1.7726782967515504	0.7569693651074252	-0.12441715846134715	0.385309707482976	0.7517355747669366	1.2362905761580498	0.8653375002346522	0.31515040460039734	0.03416607460779919	0.05047989633918275	-0.5796602858399685	-0.15876530471801995	0.5926019243661951	0.2745264422079209	0.03578682825500368	-0.0846738133027224	-0.029027315068290253	-0.5800874005410397	0.4773190008433154	-0.22570952422603513	0.534690441437443
0.6808625238484896	0.22360837099611	0.4578449900087631	0.6664569412204241	-0.0030798703060791522	1.1629898540210983	0.41556445755011595	1.5103365582904262	-0.28226540105662945	0.20930766921159863	-0.7719783162391618	0.2865628702814478	0.734753219966396	1.1134646069353116	0.44517285762283765	0.9192597781194122	-0.5759122412129298	0.44396845030729687	1.621408255558599	0.44360894346474905	1.6146420104557486	1.05458592255606	-0.0945457959174664	1.6428069839490367	1.8399561694020907	0.8762022337062174	-0.06577747964279419	0.4681722220430616	0.7915299657508527	1.2637106670504594	0.9030767315956	0.30624075744203555	0.05908011810761199	0.07772876411543694	-0.5229387773261566	-0.14599476750449827	0.6159626603520703	0.38379380490484255	0.05148166609021818	0.022607720421066513	0.06238823240762557	-0.5272231875824713	0.5711629706954047	-0.16131980928265938	0.6297500464913207
0.7666371905573082	0.3774161665075355	0.5734953743594058	0.6623557944404104	0.03902289007674426	1.2197636535579828	0.48745994527347036	1.7231930602544978	-0.08893742232754472	0.32026522521062945	-0.6267671322899793	0.32543481002881613	0.8530862381808364	1.2331257902680008	0.46077062982568184	1.0287505418146483	-0.47958332271569154	0.5695688679678849	1.7109673506473135	0.5343317212353269	1.6681527982751216	1.1827857356517422	-0.06373112070383476	1.7084958977525155	1.9014215778190244	0.9874481622045737	-0.004980596195114789	0.5734805023236887	0.8636531879837875	1.2870676390599987	0.9381304222263015	0.29746202182942943	0.08268187793279773	0.11091120606187166	-0.4735654530813219	-0.1054976674645858	0.6509478437397088	0.48271037323274113	0.050248094682221245	0.13043272996900157	0.13967953098557373	-0.4874032286898218	0.6099797652888419	-0.12040323732948496	0.714964405332658
0.8125069826667233	0.5072436900241966	0.6251566553650718	0.6118594300620175	0.05125464437244691	1.3100140091540928	0.5875415955587018	1.8909103838166341	0.06224437566808466	0.38209840893631347	-0.4812759707887889	0.3486362927460636	0.9202205094038811	1.353551066991503	0.49696166026149663	1.1375208735650206	-0.3661249241426875	0.6714395750724605	1.8205681886474216	0.5715841627224488	1.695698924599079	1.293183697780216	-0.05219678063232062	1.778285419658932	1.9407747839390264	1.0519732082383977	0.059032798234000525	0.6905613384340261	0.9321598551293107	1.2956817468754573	0.9528172097647373	0.3040881600684352	0.05720221910428778	0.13224178343234572	-0.40755163978643855	-0.0635621922818435	0.677249687434059	0.5568494400565471	0.03753617864892297	0.21317832660705466	0.204077160851211	-0.448725788916157	0.624726825123016	-0.09296659901774901	0.7616180435192569
0.8778964717513486	0.6132706365429883	0.609177761369554	0.5274787140734871	0.0943224893502654	1.4354707718371726	0.7120588298537467	1.9794379079881703	0.23929632303497778	0.4613724214644046	-0.30403720363058717	0.33881223931151183	0.979471202925588	1.4371257308295047	0.5228632656191887	1.2834721247912022	-0.280014489454692	0.7281870823483962	1.9231739093474094	0.6149234523590371	1.7037154391992737	1.3940968506222133	-0.05055668335701145	1.84544772437388	1.9700014359924147	1.1182244428422696	0.11913411121374382	0.7857635230229846	0.9996487926269214	1.2837033410893668	1.0235241800267427	0.29448498819944946	0.07430258634722287	0.1572467167079932	-0.3490203236545276	-0.011407885989178346	0.7113995797353099	0.6009611528069169	0.012778334886955489	0.27615387646182643	0.25577420789032174	-0.40842647756058437	0.6758672685446737	-0.085262333526848	0.7964380510282686
0.9385828538085338	0.7194424484267163	0.5541541896914641	0.4499468359244938	0.12601069345415866	1.5609650095489047	0.7589866205697766	2.0375900228438297	0.34823375074477386	0.5351135310156167	-0.1661460016700289	0.31333964335609826	1.0253326631514734	1.4643679992733873	0.5389776702874478	1.3750518376575347	-0.1727552067649127	0.7636803402265557	1.9977423940425045	0.6661791804681575	1.668283025172644	1.48742149553299	-0.04300824615324565	1.9137072952570624	1.9809442565879412	1.1765486510230703	0.18506601018784213	0.8894033686867336	1.0720698207992918	1.2518649367958976	1.1071259490514165	0.27472259876545996	0.06571427003492034	0.19415075528592973	-0.26853789575981646	0.030679494127987882	0.7438990261287199	0.6092276804680111	-0.040728305649978244	0.3173920432470028	0.29462931078320287	-0.3788102348969239	0.7342429936045554	-0.07339937183531091	0.8268201504806921
0.940251569568178	0.7841152747277558	0.5598561996052427	0.37699801171964664	0.15223701431166092	1.650294544423008	0.8103429841400391	2.0970553803933636	0.47675938347747754	0.6040683662238775	-0.02776598556819424	0.29509264181350087	1.0647063248020863	1.483860177610453	0.5587764260038843	1.4698577594126818	-0.1287254556151064	0.8027289625386163	2.07468089282166	0.7423936756752365	1.725762540582189	1.5315195839457307	-0.033774638933891966	1.9827813317496557	1.9911408533270023	1.263516336818646	0.258260161428845	0.9811663402222421	1.1553529906211597	1.2125401583348165	1.172126330810854	0.2405183672205487	-0.005194520306750283	0.22946910330732276	-0.18562320599203402	0.06392616894971889	0.7580029027790701	0.558391882514363	-0.11515611819394991	0.34552376421599307	0.33916357744041614	-0.37787399961777784	0.8126923583737664	-0.05357082224422122	0.8802470476056452
0.8868660485751436	0.8337419252749891	0.5819372055300205	0.29508935814597614	0.17320219623800606	1.7338856136080978	0.8290054574892869	2.1328011525714294	0.6364921859010833	0.6817933937496793	0.10066752135648653	0.2795989024768853	1.0750605220554434	1.5041034545527734	0.5635928402232898	1.5322571687150763	-0.06060875035688738	0.8176563171786414	2.1448752726221496	0.7854283358031279	1.7849830218176663	1.5496899950509515	-0.03996515397698504	2.0492677431290156	1.972038061391287	1.346546392149532	0.3261977211333976	1.0639254359686006	1.241394346114033	1.1721903393039388	1.2459108807650376	0.19017959414316052	-0.09640412701779696	0.2671015174664233	-0.08444482217180446	0.09318230384227062	0.7714223890272418	0.48453444827003117	-0.20645012979642755	0.3451561673319014	0.3841633222454729	-0.40874136469280453	0.9039658791881393	-0.028677173667039046	0.9609481740571922
0.9005186049694263	0.8692723451961581	0.6014014942848288	0.22013179843631062	0.21339515583939384	1.823958874395234	0.8430436238151617	2.1833893985502724	0.7787078999823062	0.7324421227895128	0.22728741369284763	0.2683630123979215	1.0705601198913997	1.5368892985157172	0.5285812137822264	1.5841979517102556	0.03380509589405247	0.816080022321275	2.2154723071578313	0.8460000452962637	1.8344034521701746	1.576015955088259	-0.046608395996416495	2.1313251532771877	1.9462973792666556	1.410568404107683	0.38583303090080623	1.1337611371837117	1.3149240851254864	1.1321015073132406	1.35982832255169	0.13198037083942074	-0.3347501902181101	0.294776941212762	0.0213617488135054	0.1226836990996378	0.8009778164449572	0.42585558333449136	-0.3090600608874116	0.32555968963392695	0.4449354752921774	-0.4224965334140219	1.0067066708189614	0.020825895821547025	1.0581531881211195
0.9024570863841912	0.8914903842277966	0.5949081794307036	0.12947949271097214	0.22008481315604916	1.9384499728520364	0.934378842713284	2.2546326816958784	0.8476054331874818	0.7583865385772641	0.3211028251101611	0.25128574074205556	1.0549610776711298	1.623865997212815	0.5097914350958549	1.614202368727503	0.13829604010154947	0.8030624266894193	2.237761625947699	0.8984008539693248	1.9080531068229258	1.5776239473032956	-0.06774611619053028	2.249035229876214	1.9113541675619357	1.4281711246998618	0.43336088118338106	1.203324028497242	1.3872156783140608	1.104568070162593	1.4243295807379277	0.0789428058956896	-0.432541358352732	0.31805154394331275	0.12253891753563162	0.17095317834644036	0.8449192708277102	0.3578019821879242	-0.40301372755018994	0.3280599424083986	0.541256415831305	-0.4114144724539804	1.0775650319580223	0.07879498878596305	1.124238843579968
0.9024345184402802	0.9047583904205068	0.5252953177434536	0.05562796436428484	0.22946032861840965	1.9951934284340733	1.0768267698883593	2.338280454445076	0.901636460494488	0.7905440886799509	0.36600948236964964	0.23033721244439956	1.027032201528352	1.6944554916340864	0.4782879695075928	1.637046299128956	0.23743119755502007	0.7852626993106268	2.229750271541203	0.9214012885113751	1.9885593693426842	1.528397721056279	-0.08900272161822777	2.3656141042399472	1.8852228628409595	1.4059420004782082	0.4721838535322521	1.271886352660355	1.460988887694336	1.0718217643898829	1.499372040696596	0.0611287655540468	-0.5205124185001456	0.333524618607327	0.21712417904817985	0.23838043305121853	0.9068863214110481	0.30405332521511463	-0.48107665085064505	0.34506608299675107	0.6379982358312931	-0.35323927762739893	1.135750669960133	0.15223424179417275	1.2069354717563914
0.9427608100295268	0.9167026059273787	0.5220518189442334	-0.0006277132961126419	0.22006811946037863	2.0247555129114065	1.1985726783265358	2.3663366311761367	0.9006598895879812	0.8299660591587547	0.3844697480434018	0.21985163793025428	1.0040789745175203	1.6456184885498466	0.4134296004719425	1.6398392373239403	0.3323615292895177	0.7432375896721262	2.2090212050666262	0.943615972336549	2.0674758740877626	1.41462987752254	-0.11389139008296978	2.4709092363066305	1.8783856204304612	1.3705161952021894	0.4965137596467912	1.3393442027242768	1.5264292069239054	1.0391183772813268	1.5944337829931068	0.035276800086146254	-0.5366530053042636	0.3402321070294195	0.24724423334536386	0.29346911906994055	0.9567985422553434	0.2542487254243608	-0.5375967527347139	0.377292516474441	0.7187307790076578	-0.3153609770801709	1.1366234162912787	0.21250273467650702	1.2920185468091119
1.057209151632539	0.9090410160621133	0.5236363514679612	-0.023080011555140223	0.2345676965641633	2.018782928139747	1.2375831266337323	2.3332623269527746	0.8500650453754431	0.8636348363169846	0.38373270491569744	0.220021266351719	0.9591122772758517	1.5376500132622852	0.3342539255949403	1.6585918223474088	0.4447407929326549	0.6915598678753548	2.2100903132163228	0.9650736155671936	2.152659911092504	1.2914650714735716	-0.14476322957576487	2.5726693613880216	1.9070734826957882	1.329738007977379	0.4961609373653264	1.3627140793869545	1.550740924178379	1.0249483496810774	1.6924692352944994	0.017415911800035665	-0.49727732976245126	0.3523757525621151	0.24634445319998272	0.3342191421747357	1.0007191325563567	0.22495378347935505	-0.5839365537747188	0.41426603143735596	0.7691196970034648	-0.2890427792265164	1.164346089302555	0.2909169086102284	1.3789546894243583
1.1861600213778263	0.8695011986849176	0.5584155906458126	-0.049431362671068665	0.26281615942553876	1.987418667560873	1.2610486511703252	2.2872018925754434	0.7959293607606182	0.9122807629931737	0.35491385999256375	0.21064792285756267	0.9318007875921829	1.426651153982588	0.23755288367899477	1.6504546503024637	0.5510091543071897	0.6131512908870675	2.1402880139423615	0.9583252257564799	2.216185813531361	1.1606219292160176	-0.16113587895761575	2.650037938270903	1.8944577198083317	1.2985500227005704	0.4858085582178092	1.3517913721564727	1.579375287712429	1.0034214704959403	1.8058630496528125	0.006814484665757727	-0.4031761604719429	0.35261820864283094	0.22388279366718278	0.35162432861699927	1.026751441427304	0.20057793414559727	-0.6197723347913374	0.48132830830298656	0.7999126126602942	-0.2673342918089515	1.2334982036799642	0.3744862362059507	1.4692438621113335
1.3011599655168928	0.8248673209736953	0.6318760181073971	-0.05856849074856076	0.28005056284899565	1.9155744791447513	1.258030016005337	2.292858406037671	0.6857167022558333	0.9440837841596252	0.28961310455425965	0.22102556185197214	0.8994310749354529	1.3309757458329359	0.14619332746423672	1.5814741345209011	0.6524387025498348	0.5353693647284703	2.0391039677704326	0.9123140814706966	2.3068476178918758	1.0640145891691835	-0.16958440655206222	2.698676806382924	1.8691453755652092	1.2474496348538113	0.485211540891296	1.3218012324947728	1.598654621014827	0.9931332865602387	1.8715896520647983	0.02004552632781855	-0.3159768613324179	0.3458172808429266	0.17032394249624444	0.36297748216886017	1.0195923927290123	0.1601370898797468	-0.6471801062029063	0.5891313412328958	0.8307474841189517	-0.24452438600115628	1.2616157234651648	0.4534077865783265	1.5365295468880433
1.410188589147908	0.757472405481991	0.743325866888898	-0.04409295946397106	0.2821054622934299	1.8293300430218786	1.2909836438396227	2.2720088975893282	0.6128425764105943	0.9852030438706446	0.2363022286823302	0.24976468601495067	0.8758037079276555	1.287206709116333	0.049253111474660674	1.5243537717786046	0.7181920151440424	0.4548229901202765	1.9351219303321845	0.8297304722797044	2.448339902236766	0.9730020316474952	-0.18422288460412864	2.7114226275690902	1.865449277619108	1.1856397687576954	0.48172987260654293	1.2666990923579384	1.5857819427078284	0.9946553549894028	1.952849979465483	0.06128682263771782	-0.17866010153785447	0.3063170864666097	0.10310236624042897	0.3734649125011968	1.0119585648683447	0.11236371320409107	-0.6497775510785018	0.7316246967016571	0.8616319096742566	-0.2065997105997678	1.2535318500136037	0.5052580121804553	1.5924116021019035
1.5154418056969923	0.707527698732168	0.7667175660366311	-0.03444485285667184	0.26824024562512816	1.7448201786452717	1.3154189951096393	2.1994734739527426	0.5047213583797128	1.0147788007719012	0.1662616221638847	0.2879828704120224	0.8366854371973951	1.2460860096964599	-0.06782403837504772	1.4274629806666381	0.7844980052107317	0.365382431422179	1.8129388970960885	0.7062228502710768	2.5063637113445107	0.8735317455106724	-0.18521455546344473	2.685769788878228	1.8717611999862467	1.0929061663577675	0.4810201068229348	1.1925537921679168	1.5611905012345895	0.9810149806489242	2.0619199672199833	0.1410441127085802	-0.07250148704180594	0.250144389279128	0.041457470578030425	0.3875658725231557	1.0233881999720047	0.10067657988863063	-0.6587328768310009	0.8490625627561347	0.8482017584008197	-0.13140981271977864	1.1932419763122823	0.5642891940771767	1.62668624957643
1.64128197303391	0.6435624461183695	0.7410931289992493	-0.039218874113800005	0.2635359831835113	1.663891784997653	1.3681950714406137	2.093295346140313	0.3546270156931833	1.0239801610309005	0.11985798270695673	0.32967398636037853	0.7650057188852155	1.1891870416520098	-0.1812598555770851	1.349820703744553	0.790127655141063	0.31443797379287514	1.6821554147234323	0.564298138094303	2.528901174632574	0.7896750670843661	-0.2010854295059715	2.6668871955655957	1.9101661360792606	1.0287184831592682	0.45859824956387846	1.1151579266656184	1.534880392211665	0.9579929531678154	2.18286245335511	0.23669863977078437	0.028607048927258506	0.17730269759912815	-0.068380512390634	0.3962341670670869	1.0165641896095547	0.10777599200445902	-0.6647306172931732	0.949702043157829	0.8092320864364895	-0.05609709013351834	1.121130462870847	0.569313481210102	1.6101448480736948
1.7292547049960594	0.6409197583522183	0.6930138692985226	-0.06160780212738044	0.2748571646250502	1.5887011809954945	1.3961473537806484	1.976280054945177	0.2290686297193687	1.0513218615150683	0.05488185901816165	0.4107565882868485	0.7124498976579862	1.1383696332487243	-0.2824259604700206	1.2733765242533952	0.7919906360275804	0.27004291866869135	1.5428563551521812	0.38746566456956744	2.524418560813376	0.755863637433992	-0.20269708578806706	2.6167466564862227	1.9448561165835911	0.9642018369535699	0.4248410333383485	1.0419673418396995	1.4824964419825712	0.9492191024884511	2.3755730997328453	0.3284490911916197	0.18022356778500678	0.11964191753229685	-0.19189442451022948	0.4324770115776322	0.9929436230243411	0.09371765649815385	-0.6710796756347912	1.035347279655355	0.7338520464193562	-0.007833880622943722	1.0276926211290804	0.5394051631770201	1.5775998430141398
1.806036360957929	0.6448666567508011	0.6362761240235209	-0.0798422480683831	0.27739712617010215	1.5097513328116547	1.4081381081137399	1.8445536555955204	0.15409772374166414	1.0937470086943284	-0.0019000416656451053	0.4791921453588567	0.6457243541661318	1.0772307265723957	-0.3667405846553941	1.2305363926865218	0.8196328777416062	0.21679098430630717	1.4170658471496451	0.2407124235740424	2.5330653393200686	0.7351542564891327	-0.2152685223250966	2.5388973186533415	1.9663376654335978	0.906553596738819	0.40736413210143396	0.9641564216896381	1.4325722084886228	0.9397384965721836	2.696254003031471	0.4160282585551179	0.18563608901874878	0.0719754688935246	-0.299951073659679	0.47398297083655727	0.9813320337194638	0.07758183486670012	-0.6784774845811178	1.069242385200516	0.6172757036951927	0.021556073973747293	0.9479403450587016	0.5097942971156263	1.5648779189992519
1.8375976305173167	0.6531365122095987	0.5906498821715396	-0.1084777856096237	0.27856530689657644	1.4775872607065454	1.3817305198053182	1.7250778002550047	0.08591284092187959	1.099459903696385	-0.034971701162894574	0.5908192276308782	0.6005498162655576	1.0057123648794355	-0.4413221413538862	1.167097639482392	0.8720891559773734	0.19587138894033626	1.3053671418042583	0.10799670979906288	2.521192604765643	0.7046284942339938	-0.21979014623374643	2.4187466732316705	1.9903299746959704	0.8552701455161171	0.39811835158550013	0.887752701637053	1.388219375039923	0.9652508571723312	2.961008104083694	0.4877123999751204	0.2455064700924748	0.022121566210770292	-0.42043696130622993	0.49644339700468276	0.9515480718250193	0.07220977894392591	-0.6889086621336851	1.0867019172778647	0.49995770132453676	0.03434276971437308	0.8604221250517551	0.4585987695673275	1.5550101347972496
1.8366109390160965	0.6697124887423616	0.5418100798190183	-0.13146527597016572	0.29335335946089297	1.4614891036154254	1.3569320944522345	1.6153607975512343	0.046723958636966365	1.0725835993206976	-0.06188289103766849	0.6994075556766792	0.5349000335272988	0.952053256770317	-0.4972413279301867	1.0970690694284664	0.9221736385921628	0.1872230363477322	1.2039037139086708	0.011239668734686566	2.510132578932754	0.7043094717489403	-0.22838337238010037	2.2899706107658875	2.035467089190811	0.7944442410839794	0.389436058958703	0.8376507947795074	1.3246480020473377	0.9872890283950543	3.18210891475482	0.5823570692437298	0.24932355832068157	-0.02493992324437109	-0.54807110908052	0.5291872503046681	0.9108910120770378	0.04676530539642404	-0.6986028186616322	1.07936284878677	0.41752115794478295	0.08247702841916645	0.7956680846559692	0.4049636264939503	1.5369387300177781
1.7861899536319155	0.6776255727649861	0.4935245479870177	-0.18409306477176285	0.31487692975865056	1.4827920160123496	1.3131346540036746	1.5187143633679177	0.05453228424475234	1.0273371446671935	-0.09491949556777125	0.8094160380853095	0.49256570342053924	0.909270784173281	-0.540165087955728	1.004558189844007	0.9688246939108668	0.1775198542468774	1.1172235862631514	-0.0673441670955897	2.4909205870460815	0.7147103973641313	-0.2370276464629913	2.1475720453815863	2.1064122345337903	0.758173547521287	0.40375806400729586	0.797595529861997	1.2877860939740153	1.0482355394639375	3.3925648811693265	0.6757366250960839	0.24161153006864938	-0.06985300172640847	-0.6638817042588581	0.5664993652505979	0.8703955276597373	0.002449119677394639	-0.6983729803065019	1.0669830172782766	0.377695191190382	0.13226898530921632	0.7412643589572669	0.3626923031766669	1.539286150586006
1.763375074427762	0.7041006459649191	0.44469051356360023	-0.23758879379051812	0.34215554139746224	1.5052592834204834	1.243720475076349	1.4345601968590578	0.09786558388627431	0.9876108109094466	-0.13975934929453301	0.9459110419951001	0.4624740573216256	0.8332278980447212	-0.562627897058565	0.9208360742234232	1.0179542031300468	0.20319915210289827	1.0757206520614997	-0.0934839779633766	2.455143988111566	0.7363510861846128	-0.25395980004880314	2.03032576169903	2.252303039396105	0.7067330545517426	0.41042179800929157	0.7940592931123845	1.2253995166874727	1.1199997021418702	3.568053153329308	0.7594101187341258	0.1984431500685786	-0.09939617095413447	-0.7601627971874297	0.6044733755942737	0.8168403411014717	-0.0354879316135553	-0.708323669014289	1.0362656449050094	0.3747245882766793	0.15442252777064472	0.6714537052189651	0.3325672678758482	1.5527100736621406
1.7400093799414111	0.7374258461811647	0.40457539063839965	-0.321788118028899	0.3818218411483915	1.5127462057502694	1.1458596744805047	1.3579016865039317	0.17216782021559024	0.9466838172303728	-0.18993875712966063	1.0666892650818924	0.4480959831049615	0.7712612235283454	-0.5844851552796287	0.8421443381304863	1.1089049502327097	0.2525372703795362	1.0767939342409316	-0.09565960081368208	2.4117008369038855	0.730062776518046	-0.27096629072192235	1.9407939327811587	2.3657721687618274	0.6752991266395317	0.43823726467255825	0.8138334244271815	1.176163021439208	1.1967471056004773	3.771630166993441	0.8181053391770267	0.11131435821565161	-0.1241322489196471	-0.8078467300361876	0.6461848786880903	0.7833515490646433	-0.08136583513468719	-0.7127557487915634	0.9795473595693348	0.3743730845511254	0.17100674984270087	0.5985665825975144	0.327225027933365	1.5913168192637805
1.706406761129897	0.7643958183237377	0.3531422174956139	-0.41774670197129193	0.4447942409225901	1.5515108030808284	1.0442629346658177	1.309550096702499	0.27175043686765127	0.894367080085581	-0.22630214914738706	1.1764804694199593	0.43156843255364163	0.7093584833569151	-0.6063759637364943	0.7851925632068	1.1897474282438458	0.29420636553995394	1.0962585479741702	-0.05365246085401385	2.356853226167045	0.7187823924373296	-0.28213532046786854	1.8928875181164895	2.437557826174183	0.6617869981148405	0.45720683642392446	0.8381117560602203	1.1521200588262936	1.259137451041028	3.8762390217328493	0.8602126657126927	-0.011068076936343924	-0.13895784774633396	-0.8545414110159022	0.686926807391406	0.7378079272887724	-0.10456103323484875	-0.7283392869508681	0.9296316624607014	0.3810883253681663	0.1770529572754277	0.5453959138881614	0.3366296829038151	1.6455142190758454
1.685967026813389	0.774770121254007	0.3322109521054738	-0.5135204258494384	0.5139001984631995	1.5950324068718806	0.9420173162975465	1.270666598372435	0.34012490012833185	0.8772459637557659	-0.26100301135203346	1.2631476589257131	0.4086433266651711	0.6500003820934609	-0.6262803100723564	0.7462572064986487	1.2631958619975578	0.3459036013851576	1.112555351406487	0.001536554016702657	2.304785134544169	0.7544336505185866	-0.2954916954834367	1.8801077608632641	2.482597958507172	0.6822508938371686	0.475866807831688	0.8694654378984555	1.132228357917204	1.2881901829264044	3.944631322470363	0.8514183870904735	-0.09879383048246815	-0.1455534868016779	-0.8957197774759648	0.7341204327562876	0.6789539917854602	-0.14625743179045497	-0.7475237768197818	0.9008778283125853	0.4027454477670407	0.15603229070960908	0.4832277911109806	0.3197299374266388	1.7023303256766646
1.66627518366137	0.7794332373956205	0.31899333056979184	-0.5732399206466474	0.5618541810721709	1.633798304286195	0.8427095723847605	1.2531437605902447	0.4271139756811747	0.8720529090403598	-0.3116085539094927	1.3362900055835871	0.3932503355778382	0.600188770092368	-0.6409040962886096	0.7192949566682323	1.3486178992546056	0.37725190879293724	1.1495712036420143	0.073548189523934	2.2406074065388544	0.8138880810974782	-0.29614779085210774	1.8551138474744597	2.5101193408813467	0.688254843796212	0.5153227895010029	0.9097476828698852	1.1364314538869504	1.300146682010348	4.083907963362442	0.8318996507508414	-0.1244067774606851	-0.15386715991894162	-0.8913996986865724	0.7885342372591574	0.6371828871148264	-0.16808086303608144	-0.7652432733935937	0.9436908870624864	0.4257923973965586	0.1683958174664135	0.430634616088153	0.31105030028213865	1.7762399552115418
1.6289750958998035	0.7359106699057161	0.31014340468193746	-0.6400203571164385	0.5952371627579188	1.6470739795446474	0.7586253385831451	1.2498951739857842	0.4928272614117518	0.8926216842342456	-0.35880121454885955	1.4119915253316084	0.37085160597065403	0.5470814205780441	-0.6530085273747123	0.6911101641731905	1.3935278339963202	0.3997225140449825	1.18923672995391	0.16488282533350743	2.1922821979396554	0.8508765255575982	-0.3083200184107815	1.8767876823026786	2.539181662049376	0.7270423099797971	0.5728266319168219	0.9398041321125123	1.1667047747187322	1.2881157751818253	4.134210731355372	0.8204926141042221	-0.06601088001794257	-0.16734396653729194	-0.8516293352541867	0.8148808125587206	0.604763500569952	-0.19291752266820145	-0.785077237590833	1.0390165004206158	0.45518028923310566	0.20069599701264532	0.39753392930513204	0.30341595277224503	1.848237325306306
1.5797672687098094	0.6895172622585853	0.3140724630546062	-0.6951393540729802	0.6325542605591667	1.6729289271972096	0.6798073081645819	1.236129982420239	0.553219882723312	0.9221195426406957	-0.39382813061121535	1.4964334139903879	0.3623502583403561	0.522995325650499	-0.6665984311711333	0.6729147618902306	1.4115422395816182	0.42952397615019516	1.2384513232270176	0.24879535053500829	2.108738782112575	0.8928081672809485	-0.3090290436675669	1.9070473420967726	2.555800633062129	0.7709628674911535	0.60650654472706	0.9834952352676117	1.1916271116802326	1.2588310746994034	3.961835520439519	0.798967734946358	-0.006174577466072362	-0.16556896571715274	-0.7973673311129185	0.8308935353033438	0.5528143630944304	-0.20013194627939557	-0.8018090626503749	1.1215766817182997	0.48052555786514006	0.24962696073214938	0.3926988731041913	0.2961321442802519	1.9051335900459616
1.5406234324143129	0.6494579906258708	0.3082325721689241	-0.761369612254577	0.6639217357225913	1.6531331238927325	0.6145395981837416	1.2118880731947668	0.6258632149883302	0.978734615563083	-0.39325292339674744	1.5337476079690968	0.3789470891113115	0.5156990134553686	-0.6673507386058308	0.6875642003884112	1.3799422400036447	0.4536660667397644	1.2627118971268403	0.305253655025295	2.0620981473055684	0.9673355846510688	-0.3222549288656372	1.951319769580562	2.56265942706415	0.8162922198394392	0.6269432201608879	1.0143312745708668	1.230959555384901	1.207372462256184	3.8755589270978357	0.7843616842226083	0.035698231142757365	-0.15417352992351405	-0.7215409161298498	0.8285140241005428	0.5077787574483578	-0.20408674029408788	-0.8145058220204904	1.2045843148784867	0.4997373507747767	0.2671995351805572	0.3746587704122911	0.2819612564735653	1.9435605892505916
1.4931221091691165	0.6028572664224665	0.3196481278546881	-0.8311174625982293	0.6985302236557955	1.6342598080176374	0.5488694112722293	1.1972524825538997	0.7114066509357204	1.0480902679553252	-0.3740647800826443	1.5927076223847423	0.4034950394065846	0.5152366589852135	-0.6627726751413856	0.7322675083306314	1.3504551831316458	0.4758079673650143	1.294367460375486	0.327689557898451	2.027030042402787	1.0455670974584144	-0.3292379101935788	2.0024585946325812	2.5412802482738748	0.8739101353049472	0.6391572971510661	1.0538280362108075	1.279643645025836	1.164152414987687	3.80406568261526	0.7889589124180332	0.06916451472656324	-0.09422339826072702	-0.636286299793854	0.8336945219911597	0.46900310414096225	-0.15873778046350936	-0.8222081215435937	1.269858879662341	0.516510421408062	0.26662094177804496	0.3652762282725758	0.284093280337855	1.969086007009071
1.4663465558086006	0.5744209132770268	0.34742894638691924	-0.8813713950525999	0.7136051138086157	1.592785836141118	0.5005821874028689	1.195799977142882	0.755539455397568	1.1341032450142312	-0.3166671421006507	1.6616583693027684	0.4215659538470519	0.5200106833035277	-0.6427857499429244	0.7929759818123598	1.3107834634805164	0.4843721358767287	1.3146986026819039	0.34093368844322114	2.0117350854086924	1.118472982321689	-0.3388558589738269	2.0546070176796	2.4446105844999053	0.9217918313324024	0.6639848533824128	1.1039257198775083	1.31682861317513	1.0832604020232284	3.725851012870154	0.7955489295783604	0.07927173426040635	-0.04747592069235763	-0.5724718464682848	0.8436746492014645	0.4335967574289061	-0.08758399714450645	-0.8422551839008061	1.3165733259779595	0.5146888128152955	0.26864242978493497	0.37633089978267065	0.27305984328976185	1.968018097757857
1.4458029039829214	0.5426902738668234	0.3794585313621291	-0.9258649101808827	0.7077061455130137	1.5350888991329747	0.44897528688898375	1.2077614091504016	0.7853283696587311	1.2039763577658853	-0.24028926591295177	1.7169795848480074	0.408775061341105	0.5698924671466341	-0.6288698119531897	0.8428052023794397	1.2653499652458495	0.4949689186100665	1.317359407504235	0.3230515131861794	2.0274814551042395	1.183695907462102	-0.33101800114185154	2.0957460149716267	2.2926610884708407	1.0005519928266202	0.7023178024166956	1.1684157637102046	1.3562245839917524	1.0065975082140113	3.680100259135301	0.8064321011263293	0.07445520524467131	-0.030026377404744037	-0.4962552229810254	0.8571388766217423	0.4121608542863074	-0.019893774089626316	-0.8499739974002132	1.3708526554845744	0.5255183650966659	0.29260559020958243	0.3892026969806512	0.2528395631824587	1.9368715452891778
1.4116783358639797	0.5104230835539512	0.4069287057126413	-0.9516607655553198	0.6920916395220262	1.5090295003090597	0.43094609852693166	1.2140042623930625	0.7839390326164619	1.2636515625238387	-0.14115054797346518	1.7713313018542312	0.37890943237200425	0.6169177372283714	-0.6101934454136086	0.8815966974823765	1.2083583914731681	0.4690964435733752	1.2980458936474368	0.3088366782942523	2.0441223572565534	1.2736225996309374	-0.3141126653660177	2.118268251476315	2.1663148831704513	1.0732052820991576	0.72495322540168	1.2397194049280018	1.3975681068055419	0.9362393488514819	3.5785684918146714	0.8262065309198784	0.10239401133954426	-0.004133596360744919	-0.4445803814190185	0.8490293116305727	0.39945195984528936	0.07892195536198747	-0.8631458163626252	1.403941588724956	0.5575187489084754	0.30967385216252563	0.41420366107263185	0.2146786138825488	1.895125198444965
1.3624736576894152	0.4865814993806697	0.42841231898026744	-0.9832838194589524	0.6421839989583138	1.470508278657485	0.40364134484965913	1.2180927994264716	0.7600283424007357	1.313021468414059	-0.06076445982216636	1.8231866210036458	0.32992870055985524	0.6693108933284254	-0.5854045552384	0.9005102838726181	1.1394719614100466	0.4553902043116265	1.2737830935984218	0.2708305205425571	2.079965299760174	1.3713745897121357	-0.3076239786198805	2.109781406706028	2.0460101277635947	1.1386675922314233	0.7407090082124288	1.3182655442115034	1.4045277610914326	0.8952183708099962	3.5209584932137945	0.828886058210926	0.16171502313852654	0.012680281271123861	-0.3895730482522606	0.8533815094178367	0.3903889423854612	0.19797734225516592	-0.8873139075735844	1.3902853314830306	0.585570992660047	0.3241707782499206	0.42162546542001034	0.2185077875878104	1.8476622091946815
1.288919217706804	0.48259580127890234	0.4630270348470226	-1.0335425989361293	0.5924490279034055	1.4334670723528973	0.38276714521106014	1.240609677452561	0.7595147725360935	1.3214855459331725	0.023829433178696686	1.888246385786303	0.2603300986903372	0.7029783035436273	-0.5649924271128254	0.9223491498954537	1.0982343629317664	0.41905929995510194	1.2581789008336206	0.25256453628150266	2.100073482692841	1.4323633665286657	-0.28882824600894347	2.095126681747804	1.9314014579961225	1.1646968343731445	0.7541411348699602	1.4011931068799268	1.3930518685836122	0.893781562457437	3.461995878779804	0.8593901996969683	0.22349997082375256	0.02085883201675657	-0.342274544521821	0.8468378333741307	0.3819671315307223	0.33770211466768824	-0.8920115682848382	1.3383167707663708	0.6380894153691242	0.3189198714789861	0.43005670713771105	0.247012019686465	1.7819201691093824
1.2162795667064414	0.49257310834921847	0.5015298842561404	-1.1108725393438557	0.555000104502094	1.4151192503316772	0.37542955763615	1.2662489426344266	0.7292632543231676	1.3209874458807325	0.15164318534952356	1.9840700736482937	0.1778165901652596	0.7513604891333354	-0.5374744413762877	0.92623650401292	1.0550863992577704	0.3741380199577946	1.2380617471183313	0.251206698600377	2.1285826964949734	1.480761653469234	-0.2617945997094656	2.0824176246342843	1.8184288234200985	1.204289457688224	0.7645067680666983	1.4862876600714547	1.3606988485127667	0.9202215088199145	3.295795669653026	0.8751854001139344	0.26568859332046996	0.043765373911882816	-0.29451381747294414	0.8387857656148006	0.370736918231596	0.4813174420792956	-0.8792485267906546	1.2336803507076428	0.7036712890364465	0.2687455248930902	0.40519762488386285	0.30576545952198136	1.7186499533630926
1.145097647431951	0.4959237076810134	0.5613474290091381	-1.1862601700015316	0.4993152693282298	1.4245708592324107	0.3694148630664668	1.275972152054518	0.701871269170833	1.3182831532784205	0.31536872485787076	2.0487274816552	0.10190643246370254	0.7973672279230335	-0.5093889832464635	0.9440978214353329	1.029671324677191	0.34717412657204183	1.2019800427377052	0.24597027449602238	2.1479384327813738	1.5515971946898581	-0.24626212408495007	2.0704381929625293	1.708514898470899	1.2372558047564932	0.7820535010984514	1.594025372020544	1.338333266854007	0.9530564948855724	3.110320684904385	0.8762714405461965	0.2080856090715956	0.08916023833081496	-0.2418946421684403	0.8239486197783206	0.3515118799365872	0.6241908361576659	-0.8708469847914613	1.0859202624313338	0.7825967594883946	0.20164988032680303	0.37327040471817613	0.40200866767683346	1.64599927812642
1.070390667802169	0.5022505652315161	0.5918625205997345	-1.2457614141329407	0.44112874211919995	1.446503532200382	0.3731987466834583	1.309035698292091	0.6670969759244846	1.2998410168868353	0.45529101730333643	2.098883540178042	0.018134196937085456	0.8144296412564561	-0.4813875036209779	0.9341783951679743	1.00761680527627	0.32955585604605	1.1593445551343704	0.25941990907443707	2.157214093036874	1.6237537399893789	-0.22198379604115343	2.0616572356110656	1.608080979842639	1.257172348311109	0.7948290308070608	1.667669593359158	1.3228733956811396	0.977482410054591	3.017015563433246	0.887924538359085	0.2233304595555564	0.14729867077098754	-0.20603820693414243	0.7950574344671218	0.357975863586229	0.7429295046860748	-0.8723060963963725	0.9878352503948259	0.8654601288206066	0.12552799143426677	0.3255929163067398	0.4919279368165076	1.5860348812949858
0.993625544171304	0.486997453034639	0.6127547838026035	-1.281211731100134	0.39011919165107123	1.4790997001423891	0.3820212374361743	1.3233869104450846	0.6165661474495261	1.2831106632169391	0.5277845471517144	2.1310122834166805	-0.0837529753688224	0.8123052537134269	-0.46269796398267704	0.9283604295477176	1.0056070690126988	0.3124153227423514	1.1395184704260002	0.3343672301446452	2.1378694140119916	1.6743581037417037	-0.17935839734735068	2.079120170118405	1.499238977176788	1.2787433745082306	0.8044749767630005	1.7433412205364611	1.3093895552154944	0.9802028530201895	2.868133911173049	0.8668539091300544	0.23532374900589953	0.22110931837814576	-0.17826754481939508	0.7612730755364748	0.35224818793751295	0.8495753696055599	-0.8808714208454814	0.8937634129944335	0.9570711176537005	0.046935408847906215	0.2859563215315083	0.5889905457442501	1.5366114191002898
0.9185099797895541	0.4530051682263472	0.622179305294486	-1.335277577712513	0.3309105378039155	1.5160881230465133	0.4047078749686691	1.3312773917704708	0.5645290539386904	1.2813495170606228	0.6146036661832298	2.133635584654678	-0.1889269955856092	0.791071254320161	-0.43531376753001166	0.906494589473904	0.9913185205993112	0.30152939892553354	1.1086746168266686	0.4670684377525437	2.0933896445370443	1.7124063237241185	-0.12199696023170907	2.1157428424860236	1.36967134773358	1.2880698275867686	0.8246218947676065	1.7765259024157831	1.307424072178663	0.9815345438375441	2.711128611805411	0.8195657253337728	0.27238208506151973	0.26004875491219376	-0.15065915095566954	0.7048632725728822	0.36107054064053135	0.8959141198210967	-0.9155105041272193	0.8204258052457887	1.0325314353074027	-0.022567577491649695	0.24844518590215273	0.6633870107132543	1.500702512354615
0.8442354649454138	0.4181864891593798	0.6160463486776864	-1.3832456003556852	0.29316745678603623	1.5316207437040952	0.4259114014197939	1.3428833078135347	0.5322134947696923	1.3254848665829226	0.6625070253958832	2.1163450666134933	-0.28627465180273454	0.7722654605562714	-0.4137518748818045	0.874147363737363	0.9711045625773179	0.31710702353313813	1.0864910401234447	0.5888159781553676	2.038698770482215	1.7312735644809572	-0.05582871899007329	2.2009223708036045	1.252484568830234	1.2601798817662007	0.81749218299291	1.801772905139034	1.2956857204816967	0.9692017343680988	2.5674673296110866	0.7648576152300757	0.34528074379677737	0.2926670314316151	-0.1294562682524987	0.6397570874922263	0.38051004228737506	0.8956458882645949	-0.9607772043651277	0.7586065587782047	1.1110109188895225	-0.09543508134603101	0.18290927276227825	0.6954216579334395	1.4639241848722893
0.7625851687116975	0.38452087645293354	0.6213336170225918	-1.4302450262747577	0.2705001940484598	1.548532753226007	0.46341566668408	1.3430494063853398	0.5157006563188478	1.384088301860992	0.7462471557384719	2.1222491855421275	-0.3736340688270471	0.7214030901949551	-0.3920813041691596	0.8435298490197681	0.9482740771710917	0.3238548386953378	1.0855251696425503	0.6835234186959529	1.9624655866758978	1.7282583726708758	0.019514036191385604	2.3220373661308633	1.1429504906816177	1.1918987046255753	0.8058181894287537	1.7718910875801726	1.2957999366839288	0.9338460488575405	2.4156195407829237	0.7081954642276946	0.48198203373541143	0.3341680095112589	-0.1179928180800686	0.5681081437333652	0.4228820810332293	0.9085574317759552	-1.0029463667568188	0.6811131890598852	1.1462485066549988	-0.16797484043702587	0.1382216845495342	0.7299586412204893	1.4546105090033126
0.7081628343885245	0.38382402758930845	0.6322816957876789	-1.4864379080619108	0.26452582484416104	1.5614269839106663	0.4938892192432605	1.3386944909840168	0.5210842986263151	1.4579487286631831	0.8120210821278453	2.1958450291442904	-0.4299402507556362	0.6578682049574346	-0.3719758622481538	0.8239365727408273	0.9144496649559383	0.3755962191257146	1.0734460841240663	0.7547641118652026	1.8982889643967347	1.6834234942331308	0.08649998539340154	2.461110196943403	1.0503365670372804	1.126846001584183	0.7880806591433426	1.730291012359605	1.2842285395411492	0.8894532079618489	2.2853780101310677	0.6302549330649756	0.5450035029593523	0.3855416394128373	-0.09407964690684512	0.5066788675059127	0.49269160029463066	0.8962724570608506	-1.0372621832969413	0.6215948977993717	1.1771550663734731	-0.20689592607973556	0.08922850162936796	0.7730531741005879	1.4554995733770948
0.6518067421737305	0.3916825724065135	0.6560288092335061	-1.5494904042359734	0.2741913696456439	1.5685462425544652	0.5349586699851232	1.3490551997268532	0.5521934201529815	1.550506505627319	0.9029521025871418	2.2332098221257333	-0.4780839957076923	0.5912850029237082	-0.36464812025563015	0.8082151966959803	0.878331803361727	0.42574732359695233	1.0799809450786388	0.8351636362750925	1.8351033491810793	1.6212349154619428	0.1622634038011988	2.6136528183726964	0.9652072417337972	1.0568685210413036	0.7763183900498271	1.6752685945481276	1.270940704927567	0.8269224460444249	2.1398775187818067	0.5662052552681751	0.6371550576413139	0.43616674695290525	-0.07687815516322695	0.43423073650768523	0.5838079565185671	0.87728310196006	-1.0323376250756529	0.5627467943948636	1.2264306689979305	-0.23816391559306144	0.05251951746535623	0.7583293331391298	1.4489368667087157
0.6008569846153585	0.40160949617575703	0.6766963978646277	-1.5751871649219287	0.27772539352157183	1.5961441604943531	0.5667525554117652	1.3399724155652029	0.5962746630667974	1.6460939968176553	0.9872573787286782	2.232679479637185	-0.5011299201636888	0.538734869814113	-0.34951264148598205	0.7993988967217316	0.8255859892145667	0.48961147939867483	1.0923666826483889	0.8635029447265052	1.7568889805423624	1.553589268840834	0.2274721085067025	2.765355522142284	0.8687792251797735	0.9925356166959585	0.7910614210381588	1.6199708466322214	1.2754202975289388	0.776124959977207	2.018213284108631	0.4924387883912734	0.7031346013184079	0.5027072551930667	-0.07183303138601352	0.36071511584239857	0.6966472183118221	0.9496034949193334	-1.0297216302540726	0.5197076008651886	1.2363474348190517	-0.25831828365508613	0.0452562055127696	0.7496654829052736	1.4518528673716247
0.5448815821241872	0.40652637589133106	0.7052907690637478	-1.5826973574810443	0.28542927159406395	1.5959847702259586	0.5829663733584811	1.3415630606069349	0.6562638468517225	1.7391020613634218	1.021311537229068	2.2194317407395716	-0.4972934321339338	0.47982716781810064	-0.3370016968065748	0.7942597780510806	0.7941932393303938	0.5600075167077634	1.0896223972313392	0.8545070056537101	1.6750646924497166	1.4796556428041778	0.2927931186725877	2.8887668580071884	0.768787652967512	0.9308431634419735	0.8153748422699815	1.5602499918892891	1.2667651504320214	0.7140571539259783	1.9142587743187236	0.42564828692748646	0.6497077048986688	0.5624534007048505	-0.094846381910586	0.2952125479213127	0.8149608755056992	1.0781676027760354	-1.0315062707891336	0.4622760323835067	1.2462942634588057	-0.25625628786845167	0.07994320045676317	0.7015253394898974	1.4506666573999338
0.5019029798059151	0.41766766279455875	0.7301082453532161	-1.5609277623842661	0.30062347442462045	1.6030892079149468	0.6158485500751376	1.3319254421946631	0.713297115986944	1.8198725133092721	0.9976785876232175	2.194454233026363	-0.48801525128073886	0.45545024958976627	-0.32337886026335455	0.7922513351720313	0.7496736411166232	0.6208574362082577	1.0886849101526495	0.8659698997656836	1.6068870000904432	1.3654105865469381	0.3772056807129824	2.9767602518850613	0.6665468758454988	0.8605185409692127	0.8094809879063132	1.4935235765410373	1.2224420614138238	0.6458650969456736	1.7993615948654937	0.3661645323912564	0.6410673307064281	0.5986079443180874	-0.1718949020625306	0.23208064132407724	0.923541438568065	1.2373060244379321	-1.0397775107287255	0.3964699205253802	1.247746528851225	-0.24072011877571448	0.12241327935547723	0.6225464943376103	1.4560671748485488
0.4585251085729872	0.41853570056630407	0.7668906039097372	-1.5345343768094462	0.3276088859720503	1.6018595886992226	0.6597358280852766	1.3334674694160003	0.7730128490883168	1.9037179916914944	0.995356640458567	2.203545818544333	-0.46736463289814756	0.4683995533983567	-0.31631437441555804	0.7873996587321116	0.7198155291905488	0.6814030436424974	1.076783081763618	0.8432943429238803	1.5620135921054725	1.2567840908882641	0.455425728136733	3.1149903370323075	0.5625191447408728	0.7921462334975914	0.8199079306205601	1.4632973221184675	1.1752512114973612	0.5889695816080108	1.69157129074661	0.31016197417710456	0.554063395506852	0.5988156298347922	-0.2654569294624179	0.17210582111705985	1.0153938601873258	1.4244284171402544	-1.0439347345990284	0.31924685660919055	1.2548539077530707	-0.23095203282211235	0.17233872976815218	0.5406658947880438	1.4495507303690656
0.42547852716092416	0.40454224128757066	0.8128544069459205	-1.5064991968985586	0.3459541446009995	1.5915200225936474	0.7081408182918372	1.330792839086353	0.8514655433569981	1.9866664781716898	1.0057892262187114	2.2241723531882274	-0.43918573441292247	0.5027549075610015	-0.321335589154122	0.7622797927794134	0.7115231704797131	0.7366405919269268	1.0777954231089055	0.7907046518669546	1.5067795300785956	1.166378534740829	0.5205270016364407	3.25100043779279	0.4871462249196048	0.6986525151378384	0.8499640947911539	1.4324499295619026	1.1294470517527022	0.5393901543603163	1.5860489659136348	0.276857682888792	0.49451411636750864	0.5686786863601103	-0.3589180632164739	0.12702548209033265	1.0989760994528617	1.6267340014488094	-1.0456546765419958	0.23884477260203324	1.2582889977326837	-0.21632650857755847	0.2428048637564953	0.4584097629151488	1.44330296244817
0.3841585794979989	0.4169302713383252	0.8572888847797955	-1.4420542587839011	0.3836320887082242	1.5685035998072923	0.752006916980464	1.3287565356168196	0.8980924045648561	2.038282286633679	1.0013963339868288	2.241710184002133	-0.3929513369752154	0.5526691783680029	-0.33262761054261814	0.7367741417017937	0.7237681615994176	0.7987845070170689	1.0764216107884859	0.6933534623758939	1.4696337657366745	1.064434338215253	0.5528730208486026	3.3570563033627074	0.45769247297054844	0.6398950006923864	0.857989027280014	1.4250747026410744	1.0716334018960105	0.48515822269545883	1.5181178079631898	0.2675478579618001	0.42481443198128044	0.5289412115414771	-0.46121134004961134	0.10677131995201758	1.1564736270375	1.8489152099784711	-1.0383245070328582	0.16751117833329915	1.275510698120952	-0.2045865550868613	0.2931386570203807	0.38693593282643973	1.425724813430177
0.3405518351994804	0.4162801369794555	0.9099278297685105	-1.3889656258250547	0.4248699564877468	1.5774029331287913	0.8043030838503583	1.3219012751666208	0.9263636912975473	2.068070686022562	1.008190455915549	2.259401164738752	-0.34269951253708486	0.5967953117917404	-0.35897998287212635	0.7193578961205132	0.7328985147821248	0.837063573791102	1.0559799958283906	0.6203693092506206	1.4415201254653307	0.9740812919799534	0.5849250086511901	3.4599250066346867	0.4435818378161157	0.6074776526295774	0.8696116327838517	1.4493487260709852	1.0091458080633253	0.4494382913600016	1.4566202127248342	0.2678215024972421	0.3644208280849241	0.5064849015569246	-0.5405707742773929	0.08870806946204104	1.2164561637995621	2.074351680579494	-1.0186601255369379	0.09895402947097978	1.2982292692700184	-0.17150917542756722	0.34761020915877583	0.34061270780438824	1.4060746521441332
0.289440034555469	0.40838645280842334	0.9554576648054756	-1.320684269159314	0.45297178150638456	1.599542839447351	0.855372246511323	1.3197286940254516	0.9446805552035062	2.079491930098242	0.9696118601747147	2.2584405954355145	-0.2737069788862192	0.6606914520677745	-0.39316623234653086	0.7009851956483144	0.7482367006083948	0.8740679805417694	1.0147135899784412	0.594220432028408	1.42939335032754	0.8825931729898622	0.5996795090180034	3.5682517606919553	0.42536858782048964	0.5893189283971081	0.8696075624424404	1.5484132654973917	0.9427641951395465	0.4355063214963919	1.4063655360563172	0.2769001525206928	0.3090493994568808	0.5159413834214012	-0.6049124586699183	0.0829140968833256	1.246399274968671	2.2640720592155796	-1.0200893083875342	0.03359107974511113	1.3189888017982825	-0.12220780582379025	0.38507358943773556	0.30737948922200337	1.3851344875138754
0.20752396141950866	0.381895183970412	0.9830256192874571	-1.2447284597171366	0.4718189009234184	1.6121266101312544	0.9139102619926142	1.3002319136254195	0.9509639344910928	2.0695777950017593	0.9345152963632307	2.191114157680118	-0.22683737642368834	0.7337489161622295	-0.43722489599271175	0.6881508859971764	0.7499302974080205	0.8803383559519264	0.9710490649108753	0.5868035496847208	1.3987177425625896	0.8076509603389688	0.6001055358063374	3.6902010176677438	0.39340380606417324	0.5808755562253507	0.8574692955610494	1.6686217309314462	0.8564423620228803	0.4216075436057326	1.342906458524025	0.298209618700257	0.29528608333256356	0.5009747223964637	-0.6767705252611853	0.07951795583609253	1.2249745316837468	2.435284977276853	-1.0292134838922666	-0.03020281864875124	1.3228315568129831	-0.08665981985263158	0.4088862066220413	0.28547032604677647	1.377486398721399
0.12680026297590125	0.38829733209153483	0.9806349500056882	-1.1623928911458605	0.4789892400829343	1.6715266568587872	0.9552702185488899	1.2779205013059465	0.9621700878994492	2.0532539008152524	0.9073839605837218	2.1471444360530305	-0.18254768242053473	0.7914956640164863	-0.4584848365187021	0.6779628431388315	0.7544073301188339	0.8698653208427938	0.9392799680534123	0.5766812671804644	1.343513811573348	0.7474478506983623	0.5984630625671616	3.784857192711494	0.37669835929043677	0.5722769926898217	0.8329536292403491	1.7893633056513667	0.7869119982616242	0.4051316254848648	1.3102733898002643	0.3164365339169748	0.21990762457157728	0.48681389784953816	-0.7213653952088503	0.07846406476351803	1.1833145403786562	2.5441176729529826	-1.0686071671706778	-0.0794429822375354	1.2989715896377996	-0.040335772060067644	0.41735343787917056	0.278339039992085	1.3912867655320498
0.0735167175991901	0.3744519761790922	0.9641296088809925	-1.094510606024494	0.49151297656517745	1.7356483477686702	1.008059328308487	1.2831886337482297	0.9641512967628201	2.060428445512181	0.8920106154073855	2.1453910588459935	-0.13226712330828244	0.8512319135396795	-0.45089260340344595	0.6734368221685284	0.7798624669299277	0.868903896993198	0.902290829608195	0.5938133527147033	1.2911510162878765	0.7045759843218573	0.5839343963896364	3.857579356412908	0.3816514538120849	0.5695753187328686	0.7850663169318822	1.8780884318035866	0.7123386426054992	0.37148448956628116	1.2502686742334157	0.340276008013421	0.18284928851595708	0.47865754329811416	-0.752904112994403	0.08299315220443784	1.1169776776988858	2.5559977052954794	-1.1090485378251855	-0.11971991946852971	1.3014681250269067	0.012460782295660888	0.4002774395800429	0.2643894220311743	1.4196083886083968
0.016689532676153734	0.35670871423638295	0.9524231847704361	-1.047564766635334	0.4974345978908293	1.7880617443954407	1.0422464770660136	1.2752603824351527	0.9883391979850297	2.067853283680459	0.883703014826098	2.1123945562396136	-0.06343541001020833	0.9216555944972302	-0.42165799823999206	0.6628649610431463	0.7873250946576924	0.8587916932979145	0.8895491864362943	0.6295311626094022	1.2466006738412938	0.6667889928960443	0.5573586524333345	3.949851522745777	0.38456953930422527	0.5473911401216999	0.7319463263427571	1.9463582314424024	0.6437770070291393	0.3250512284155056	1.1774438680723525	0.37444195121493334	0.2633213111729373	0.4498554629646675	-0.7522332937845977	0.08539880832401614	1.06432983609069	2.49152684689491	-1.1653410182988884	-0.16196980263308183	1.29538981953211	0.04829677920495924	0.33987488055445086	0.27558914365310194	1.450724485136053
-0.009777837041002093	0.33244113297362776	0.9328872088967698	-1.0142471397028556	0.5113440161055293	1.8174184156394435	1.0683424267864692	1.2945231175344516	1.0077541965172125	2.0794448663685863	0.9304210468534897	2.078338721570648	0.010694169352757254	0.9660629350804442	-0.3991918958624753	0.6685295117484673	0.8148318430490218	0.857640483428504	0.8929312635969939	0.6588846939092146	1.180659351324352	0.6385545122157512	0.5262784573765266	3.9133674226519823	0.3956707910369309	0.5219644112488085	0.6935281545351737	2.02131904623855	0.6014030672267678	0.28762251658739196	1.1231737930184076	0.41160441153734906	0.3362320149029888	0.4120283892244303	-0.7215391947408705	0.09487087693481852	1.030338365247299	2.399596266054942	-1.2094385606851383	-0.1847598195090073	1.261723757351652	0.07500579287197232	0.28614768898635534	0.2861076553351886	1.483388594573341
-0.022962974578376472	0.30987696567548495	0.9464352503710973	-0.9935339262987775	0.5145697840664326	1.8304397945153674	1.0788068735318972	1.297428955893855	1.0321752377611524	2.083313986279874	0.9433768080886802	2.017402910802258	0.08021418546760457	0.990047150889214	-0.3766150571238456	0.6912073831485893	0.8109167763207722	0.860406064347344	0.911157581841907	0.6961921379465178	1.111973052578427	0.6003378642132775	0.48224478961247674	3.778400855953558	0.41118565084802744	0.486178531429261	0.67629712735914	2.082994086563315	0.5647206503672962	0.24989392249931805	1.0856117800812832	0.4229081200073853	0.400708578254099	0.37202383062290006	-0.6805458026650502	0.11607928806350047	1.0124413500155742	2.2796669373811564	-1.2535303571125098	-0.21035828977856247	1.2349513307361664	0.09284689208157655	0.22682585430341567	0.2938840534037804	1.5204464168491962
-0.034916689632073124	0.3178041561214003	0.9582454972055174	-0.9617956209639761	0.5190273787809518	1.8401459598153802	1.0939577688264541	1.316064713216949	1.1012015063739402	2.0670930440019886	0.98042734856789	1.9740555298505083	0.17291060804620378	1.0259231548578611	-0.3477947870810608	0.7285448083160083	0.7892215269139495	0.8748735299801064	0.9019964213774874	0.7131468251458306	1.0647122850807877	0.5838276249842099	0.44324063743902753	3.6207678244654447	0.4027273246626991	0.4732282389624925	0.6384047927826384	2.1487650735412176	0.4946267064953364	0.27672391495158166	1.056323330435342	0.43395285128907946	0.4492023148548546	0.3467406633635087	-0.6414946557999176	0.13912064942577884	1.0184070217594823	2.1425907050058983	-1.300970554521471	-0.2476373655266378	1.2167339233659247	0.09889185120059779	0.17788215699996374	0.30298952585342	1.5554523835299447
-0.05180471767439755	0.3201842278994541	0.97630515789197	-0.9337973322822244	0.5178650775950913	1.8367467608288799	1.107814863590389	1.3274321507233773	1.192974925023295	2.0640290882383883	1.003182146359825	1.9648881811198884	0.22457810858270255	1.0369869152819797	-0.3120283832492899	0.7751169122275285	0.7656488965325309	0.8569072192610372	0.8975321574405857	0.7228254607068656	1.0395243962069771	0.5643457870796651	0.42403014622482643	3.506753951170238	0.35986875218157016	0.41648317935701407	0.6309049343358453	2.206440697289298	0.42658675869650775	0.3660395773044517	1.0101336619507681	0.4305815506124347	0.4839703392174791	0.3128870210090985	-0.5918815926993319	0.15715146834716257	1.038249733916223	2.0002141169122565	-1.351099747576029	-0.2757126600439406	1.191017990090966	0.10075414800219037	0.1388778015375808	0.31361737533748013	1.6023580616802786
-0.037589991173115414	0.3294536402980472	0.9943546560366687	-0.8812574900166549	0.49659992528634744	1.8376513591057893	1.113100151636782	1.331530293101241	1.3079990220075044	2.0308924788550877	1.0163658004341733	2.008806491995535	0.24881024077860064	1.0498621488128896	-0.27812782535336983	0.826764633398023	0.7819580248593501	0.851031289403035	0.9057580569755077	0.7152913201792754	1.0370149507055784	0.5494270275146484	0.3997038048914115	3.289127609133348	0.3082876040635581	0.35646620035241605	0.6212142146243808	2.217944778843873	0.3617428755709095	0.4449765541995478	0.9726016019566451	0.428336133012412	0.5063740295340374	0.29007357113350196	-0.569266591836242	0.21017357542239834	1.069756923398995	1.8924931128873599	-1.4021087057517494	-0.31651360432335235	1.1670308340677205	0.07873121036220296	0.10072646737031066	0.3254986865443947	1.6512006427828876
-0.01650082753205801	0.35780867737469413	0.9971336992114093	-0.8413040195834849	0.47429616724703944	1.8247865103139986	1.1099216242313663	1.3542203333216731	1.4403083909460377	2.0157240527131366	1.050362008025386	2.0856168604772654	0.2626111997729023	1.0377380138872347	-0.2325126777615844	0.875666339983046	0.8132306926531043	0.8437950280895246	0.9153271592794523	0.7032883735553563	1.017930393757895	0.5569547692582401	0.373405648792776	3.0177974409759116	0.28356375296644526	0.31315089553051384	0.6124698492910603	2.1504348793239543	0.30348990017433836	0.5012311469708315	0.9234184151429368	0.43261155523415723	0.4859216283740828	0.27109530404756504	-0.5685132310122901	0.2921264224507275	1.1266018419152677	1.8123559418079371	-1.4396319889277471	-0.36189400062917554	1.1701253222230417	0.037444326826344417	0.06400364107574917	0.3312800493721183	1.6985209013183276
0.058611272932719546	0.38725723255913086	1.0327641199269677	-0.7932449806231747	0.4352016528207775	1.8399987903342847	1.0954917568274132	1.3836850377636014	1.6244998077603108	2.011464785179306	1.0788276368241771	2.185158898582945	0.2731793476381145	1.0098231353428675	-0.17557298769383883	0.9187618820951148	0.8420174101324923	0.8366613940124349	0.9212361940422842	0.7072769650789479	1.0047418450828858	0.5754564221362438	0.3765692093943847	2.7305201493064284	0.26999317375607557	0.2696940964479643	0.6035624159049464	2.0460466513345215	0.26560990081869	0.5569852625151934	0.895190814672938	0.43934145948100234	0.4584754919443145	0.24756872761937623	-0.5921395985299005	0.3922665801623687	1.1802979823280761	1.759838635756396	-1.4817375611997265	-0.43576645524458846	1.1943998920068433	-0.0007831645137311216	0.03382779647783789	0.3076988024266671	1.7156346046495297
0.13506910514126277	0.387691039426306	1.0726875278752985	-0.7379991532365385	0.4054087312326763	1.8217791565713335	1.08151899038445	1.4151057745503262	1.7890064153514462	2.0140709392089846	1.1037426169729354	2.259699076514207	0.288951846054039	0.9775929484103851	-0.12166372782063621	0.9764099247096633	0.8760413664253072	0.8568608139019604	0.9023426154037854	0.7196830622629877	1.0273055693670536	0.603166464197215	0.37839987779130047	2.4849304880130894	0.25217072954532166	0.242078124543611	0.5892563844024298	1.9518187623581276	0.25214173117762523	0.6032064702526936	0.85262457755951	0.4640872442788324	0.4343005998323388	0.23344826610479955	-0.6301479076996408	0.49760712101092697	1.2138646507630253	1.7700793903295051	-1.53105492265482	-0.508790533209194	1.224921581574688	-0.0638817398027591	0.021211732641759434	0.2855224639801254	1.7199813999181923
0.19910312677608646	0.42359701119150267	1.1276718227028264	-0.6987414998550985	0.37819811228138833	1.7835574742169704	1.052795408357694	1.4543999087445638	1.8735547194383422	2.0299458561108787	1.1047764896348258	2.353907925615148	0.2956914386024677	0.9201224696970925	-0.08684434628901419	1.0457116002856792	0.9067476191322866	0.8702927855927539	0.8708109373577022	0.7491641269483853	1.0584986846141773	0.6260112482356106	0.3805850588166087	2.2812575255485417	0.23827614909590117	0.21538915983722068	0.5692902404357565	1.8979878876778695	0.24254636474206767	0.6676831187999801	0.8102307459507457	0.4878354305582554	0.4106944664989215	0.18502704265544354	-0.654536546760626	0.6040196304286959	1.2308768833656312	1.7754940296223984	-1.5792132970579076	-0.5481636572754425	1.2528994941812879	-0.13738937892533534	0.016935898515018675	0.2526091913443137	1.7017363339988651
0.2566840547839514	0.45046715716014996	1.1720381840406218	-0.6546473255502354	0.35255525183634306	1.787886233088481	1.0367324057993292	1.4786019779567274	1.917421443449583	2.0700906826919843	1.1219217816292018	2.4542849825573887	0.27063952456043	0.8611084703552152	-0.07974281110106844	1.1234095111879059	0.9610005611419185	0.9002712424970101	0.8174521169209786	0.8248258767473231	1.120776581588707	0.6627364826330104	0.3902150050381624	2.0712696266054693	0.23790088200851636	0.19196173021455787	0.5478615973603428	1.8554545969738645	0.2488815969408204	0.7514202610979905	0.7512474560339762	0.4937236042140811	0.3692400011239073	0.16150463452663663	-0.6831727273045727	0.7171235117358257	1.2232855114852477	1.7897063203899055	-1.625193455364658	-0.5395947561209643	1.2950356729214012	-0.2079186663778915	0.041081764992303815	0.22759513198174108	1.6732666719180511
0.2890183551476734	0.4798635495505959	1.21498233885946	-0.6259217141685135	0.31201802413367286	1.7931765339053811	1.0190046154741823	1.5072217963004024	1.9264353887542562	2.148893549849165	1.0840954811265244	2.5347593141194418	0.24316168565566726	0.8181773374113952	-0.06886533066290926	1.1717975868855617	0.9949230194773557	0.952058433345963	0.7535982274236921	0.886034346532943	1.1946805145559454	0.700844808301015	0.39019500930265255	2.0006147349890537	0.2467246423675972	0.16333382907287036	0.5472686249356074	1.8003702024655734	0.24965308368940767	0.8405289325350248	0.7093551412044765	0.5034951222012709	0.3142736956134425	0.15075980079486098	-0.6785828481323575	0.8688155634007219	1.196686233323308	1.8220492998967743	-1.671789539743764	-0.5137616706049202	1.3650645312218805	-0.26076234457600406	0.06293156806469048	0.19458296178546403	1.6494926131136
0.2850236191410828	0.5009253123768922	1.2245483119460243	-0.6083404853343557	0.27733482403795784	1.8105797150700298	0.9764604788315951	1.5380409134202837	1.973995953187206	2.2569564190668223	1.0497888984205148	2.6536106893005194	0.2171162446912148	0.7846112865235462	-0.05479893118623506	1.2230465978650416	1.0318695172992736	0.9762683471526452	0.6986653275025061	0.9185753058369472	1.2678944854617527	0.765732528656408	0.40617042575530365	1.9686130237526078	0.2611803185023047	0.13775305557042258	0.5468033340330198	1.740488372850829	0.23522628149082075	0.9397659180484803	0.6513629491096575	0.528821033414238	0.2551944650514198	0.15688199051207377	-0.6247028789353734	1.0169776465805975	1.1613315616043978	1.875798975958783	-1.7039466176308349	-0.48074757665835516	1.428222218481201	-0.312073855015088	0.08297877968626849	0.15151570008166776	1.632328125167985
0.26297607627169506	0.5222108436219955	1.240911926812748	-0.5922793367080218	0.23869983770736325	1.822693895501534	0.9288144531025232	1.5532894716297077	1.9780176937685099	2.3733977017933934	1.0285685553771076	2.8000555676944408	0.1464450776501875	0.7480153714349835	-0.038474168597795316	1.2596340882193404	1.0663856567478236	1.040602833167423	0.6624012430665983	0.9543961699602826	1.3398845419117638	0.8327473958298439	0.4452677345318343	1.9433447938217452	0.2761348331622889	0.12401008307749417	0.5533527677602572	1.66981574216121	0.26492219270920647	0.9864494877467609	0.5888447953797502	0.5508678074300969	0.2030319993046743	0.14958989810166537	-0.5710098161286155	1.147688092246255	1.0872376274183353	1.924723264661433	-1.7254108732394093	-0.43770475335693443	1.4782041321632096	-0.3561676967491977	0.07504793098793204	0.11047511071421771	1.6358715508367456
0.2681394119041462	0.5319291556344238	1.248152875144007	-0.5911911800880366	0.18242830837370433	1.8356081474760237	0.8892607901095069	1.55005755399224	1.9354703918673444	2.4432448225307155	1.0291633521320396	2.95542968186494	0.08172408445420229	0.7463962211544514	-0.020041916043864426	1.3045787577218717	1.090748374286295	1.1060430161032861	0.6464174918644762	1.0120621128600458	1.3807057399821052	0.9328425168959846	0.4942749298270569	1.874089764971505	0.2811715209195546	0.11977098892915627	0.5460136877992133	1.593573435753513	0.2989342106515258	0.9843875475481708	0.5293601060719884	0.5665461069015222	0.16229200776718783	0.152936695147075	-0.5145149639143108	1.2674973757386423	1.0132468006129625	1.9643148800597625	-1.7340605773208644	-0.413988484727288	1.5062273041780814	-0.41476759910624245	0.08623617905782972	0.06686685467774088	1.6494433349858515
0.25507228371998975	0.5285886644981609	1.245114000496317	-0.6076147783086542	0.13457859101817027	1.818549488506519	0.8610078079519571	1.564542649869482	1.8757140472783154	2.509058100302955	1.0415868893731277	3.088605174729062	0.02615950765158872	0.7362862779902931	-0.008543653328537563	1.3447358141555554	1.090674456158627	1.140072422878766	0.6507804660131197	1.0918641645132952	1.4065059247124478	1.0439300431536422	0.5428937373654937	1.8602070855388686	0.3068026670802734	0.12337619388639161	0.5400636118448003	1.5271684216825423	0.3394538398629857	0.9866228335470586	0.4547645546257056	0.5835475324307167	0.1251364304121342	0.11704590067722982	-0.4250723216004458	1.3773697021619467	0.9093696323492606	1.9913054575069888	-1.734900482680045	-0.4037300898146873	1.5130832786296013	-0.4566943994553975	0.10543140754408613	0.01916412574444897	1.670419830262017
0.26277681444785955	0.5176687161048974	1.233279033965739	-0.623845572733204	0.10385547150927199	1.8031255548508767	0.8396176241837683	1.577570452440932	1.8385452104720055	2.586292622150874	1.0380646828871083	3.2431053061250665	-0.02659397950118251	0.7406369321951265	-0.020965679591586368	1.409768284204952	1.068603409780105	1.2211708448601175	0.6568330873988675	1.1763752806551488	1.4502418169188047	1.146235864545816	0.5956815381357651	1.849972533315053	0.32438701469578507	0.10773442065569303	0.5521016465689365	1.4845246150103253	0.3746999352410342	0.9802806066022299	0.3901095178028978	0.5861145370887906	0.08942331462873404	0.08386554288048591	-0.3412861999260288	1.5098270275921395	0.7999807074222869	2.0210089959873025	-1.7389450495613175	-0.3836376533045141	1.5264665186915454	-0.49689166116554284	0.10962315072773876	-0.041194390493068805	1.6912943085150922
0.2246645693652483	0.5052607765692939	1.1983731750109006	-0.6453046890913428	0.08709878076066566	1.7567585877530647	0.805377876232156	1.5924211720604866	1.7805571201381116	2.652038513219289	1.0736817383000388	3.378504990446263	-0.0634713546844568	0.7743656777981623	-0.03544065095823993	1.4725720232923147	1.041362801515421	1.3477721011784916	0.6709048547132844	1.2844117732602895	1.4710045897333082	1.239010641508752	0.6390805177303369	1.8342799303059476	0.341365439315643	0.0794135894538162	0.5860192927572324	1.4455234475583567	0.40900095935206304	0.971553715348944	0.3128566745460639	0.6037262993898348	0.058003505038439054	0.03628162656947564	-0.24122586837377574	1.7096438036240542	0.7132140270298483	2.027594859938698	-1.7185843913184757	-0.34288290612005073	1.552234648948306	-0.5383250655225876	0.11781665385325182	-0.09760586269870111	1.7386084135863036
0.18857603904835848	0.4936484598615837	1.1611727789260187	-0.6606005466723912	0.08522551712447138	1.7084843977862874	0.7739182051537731	1.6088433555877693	1.7224923192164223	2.736935598551759	1.095663975811957	3.531108335697	-0.09464479479594552	0.8099719100186242	-0.05668700672617581	1.5359385647141395	1.023477578318335	1.3363138445997236	0.693656349902379	1.3849999534930677	1.4603876836557332	1.3256341629783068	0.6817834104852178	1.8008302802083265	0.3568438785534358	0.041683135089080926	0.6400834015806889	1.4139271242097642	0.41623274353403766	0.9919960742373831	0.25673031223693893	0.6096074677455533	0.017587847019304177	-0.021135655341794634	-0.1342432444376991	1.9596283309563032	0.6297431437354571	2.0092432472193145	-1.6906571535536732	-0.2980869030653282	1.5999981909037229	-0.5834144686446988	0.12220633950376214	-0.16286781236441686	1.7728698466817459
0.17450353520476672	0.4800350839393821	1.0798760155180447	-0.6551640720371822	0.07350108319028055	1.666230115639862	0.7504133475915145	1.633169703179726	1.7501072283451475	2.7996694109222156	1.169880958588732	3.6604036697418456	-0.12352700255142177	0.8700387468864139	-0.08626843487936062	1.587473051066467	1.0073404142394673	1.2937196743720285	0.7421418236612147	1.4389840498606352	1.4543263693233726	1.406411250645686	0.7354738422807996	1.7400847201730791	0.3603971972057007	0.029067147499730845	0.6876276349874446	1.3831960065180173	0.4254851600008873	1.0050741387460955	0.23359421980369538	0.6174301988091396	-0.015330536191562268	-0.06698243288538434	-0.0382945213436086	2.2415404154825778	0.5545531174412622	1.986696990562941	-1.6617311595507804	-0.2847893992636044	1.6389675325074087	-0.6332749267493394	0.12499898934212376	-0.22525901198642212	1.8342188471026364
0.155750833420984	0.4795591765785988	0.9995771038449821	-0.6363872442441689	0.06533167149135147	1.6189681708849295	0.7224536175779808	1.6915548289144087	1.7862364110674576	2.76725480193704	1.2384685260531385	3.759683242432274	-0.14044563355141754	0.9265005703446916	-0.11428535172990846	1.6514352694473828	0.9941320816342282	1.293299348908081	0.806888510292152	1.4420817209560144	1.407513794099769	1.4590255221040522	0.7913875646211319	1.6709032194681328	0.3474475732260717	0.02651757509491453	0.7339614251773593	1.3549129683504109	0.410070794491706	1.0071962025958618	0.23235066146216604	0.6439135169492118	-0.0373746393464698	-0.11520444636011211	0.045519260013963225	2.502018255078905	0.47649743378069687	1.9603670012932095	-1.6336845460969993	-0.2937542755176425	1.6511809655278245	-0.6963475371132924	0.1022878596962942	-0.291232796300402	1.9122883667319872
0.13480148344081358	0.500764523647557	0.9108108722479329	-0.6207717524369578	0.06063601837706162	1.5487777670105227	0.6922076845401077	1.7483741357284117	1.8527453931632958	2.73870637138005	1.3481098685816524	3.797088622849065	-0.1619760084647478	0.9779614805288114	-0.13118129164564962	1.701078762434293	0.9864899235105383	1.1904609086098967	0.8563639804237553	1.4462915315275882	1.3444385527450122	1.5129541926209202	0.8309890011764584	1.5913259702208413	0.3354222970068408	0.04594229708618263	0.7691535715804576	1.3204909464001897	0.39507682898810303	0.997281327336804	0.22414257053311756	0.6629703413130178	-0.07028332780542881	-0.1684704494452597	0.09843560781122702	2.704014043988984	0.3990210922968073	1.9129953677779952	-1.597371352812008	-0.3112081979477476	1.642651053691548	-0.7760077399963062	0.084750918449868	-0.3518659225266722	1.991464620264925
0.16143593466829573	0.5324446446053271	0.8250489077239525	-0.6024252325575145	0.056142159495972344	1.4868395927692728	0.6746486305676684	1.8290333163813635	1.9425647675221343	2.722135125205296	1.460072447220717	3.7881891511917423	-0.1966128306674358	1.020117084670527	-0.13817682455483507	1.725886459942864	1.0137071359904746	1.1700996649041024	0.9091492029114807	1.4751799588453722	1.2846327000847984	1.5507286345079836	0.8608687463708329	1.5041442139467915	0.3372999794182344	0.07614472801260339	0.7777033237150471	1.2697175247749994	0.3983655926159687	0.9684130562332764	0.1948239028738833	0.724335894590575	-0.07758024440761424	-0.2281851590325379	0.11597056702794628	2.893234708858036	0.2999382959323781	1.8482566345021438	-1.5739537878912215	-0.30894883002550844	1.6287362633528972	-0.8634911248718664	0.05586204593979632	-0.3840361030638873	2.078837288149754
0.21683845252746847	0.5669732184605257	0.7347088554715107	-0.6020924036581574	0.07021567988886819	1.453733739991854	0.6557578394777223	1.898864466117568	2.0243469780608896	2.756208195845721	1.5562969099299722	3.7226647955658008	-0.22322208479643413	1.0410049029765265	-0.14714358818962925	1.752857701123606	1.0515057981801357	1.2568538887580913	0.9685182115476565	1.4898070106518453	1.2035135059159703	1.5426176694635596	0.8418490379977902	1.4064677289348084	0.35704446999153094	0.10309170791738234	0.7736022003467504	1.2139270621194247	0.40517215500018666	0.941450514581019	0.1576690000381533	0.770727181057492	-0.09469412554714737	-0.26669329815595455	0.13772545664839617	3.126491615907031	0.21318093159504156	1.7806622677052846	-1.5440887933603835	-0.2861182257018776	1.634306143816089	-0.9295297286001549	0.048939596451990995	-0.4016971952437511	2.143618349881737
0.2818286202138471	0.6295346989393821	0.6518525538992578	-0.6035257760135597	0.11452427592301943	1.4608085357712226	0.6204709951801362	1.9418602045156654	2.1183424166541256	2.8710223036009612	1.6504337178006376	3.6153002057540355	-0.2365397626181744	1.074372913332471	-0.1789916126412795	1.7482608732694864	1.1122267506959045	1.461003557088425	1.0382270125555322	1.500181942232759	1.1277903106539946	1.5362141021911087	0.8170519735260781	1.3117380257457643	0.37865551696709787	0.13214485633048775	0.7878290611648522	1.1608723495851478	0.4274526320269925	0.9073314263284418	0.1274790084617876	0.8184748687576876	-0.10750970622744141	-0.3335555991084009	0.18415204648328673	3.4082998222809913	0.13187464826001105	1.7382856271090503	-1.520485129499786	-0.23303380385486472	1.6622645651446746	-0.9848668510093752	0.020215445295458483	-0.4353226821729727	2.1984858693620595
0.3558298792440988	0.7078650489177833	0.5604396668335587	-0.604775769339462	0.17902075761604577	1.477666461808916	0.5681704062541021	1.9630339302829936	2.221535003485239	3.07919908506047	1.730605778667735	3.4685576861675615	-0.23397486061227496	1.106880668884473	-0.1822301366296609	1.7341556924457209	1.1873833556725282	1.7374735977782911	1.1255363056165806	1.5369399651918767	1.0402302616512176	1.4957946798870752	0.781640702157832	1.2340159481643538	0.3865991642073806	0.15183205304209185	0.8174870950661463	1.118790748338319	0.46762228953488416	0.8773126117646302	0.0846277450500438	0.8504838362730324	-0.0956486179394695	-0.3849618459526429	0.19922890274060698	3.723342561874464	0.048219239145025586	1.7076172295331227	-1.5050305813307323	-0.1560836327781217	1.7004331125465353	-1.0301497427558433	0.004640280001160161	-0.4513940103050472	2.2398108121483036
0.4336992418738057	0.7863426575664701	0.48991382436820646	-0.6169436815362622	0.23134404943755243	1.503834287618019	0.5039570308269173	1.9757898277191046	2.296458384997611	3.269975656925155	1.8236152102623167	3.267739173552328	-0.2425206140512468	1.1514034031634421	-0.19457147766305144	1.6906403666653111	1.2712088136725137	1.872310317981584	1.2203065376962796	1.6022842036545952	0.958870129753923	1.4608805420818427	0.742429535310869	1.1837085567552754	0.39889111443221237	0.1686310722181549	0.846161632723917	1.0918138827677197	0.524106541151715	0.8860048881195162	0.01370591638274502	0.8784862099582499	-0.056671602347297234	-0.45666666871204875	0.2302970940373505	3.9800726935859836	-0.055218060902373856	1.6536892128612108	-1.4771916820282116	-0.09640754544043376	1.7516489232350687	-1.0467242279809963	0.003544329314903323	-0.46038210913046207	2.2762012430388365
0.5022747998027446	0.8587799013931727	0.3988615702031236	-0.6388449540859417	0.2854654307688375	1.533914585480199	0.4477501836987144	2.014338291634581	2.3519947447804075	3.4758313408084676	1.8803765259299183	3.0659086808824156	-0.26444588621649673	1.1896626508034345	-0.21962403564232233	1.6209683598477471	1.389277018649803	1.9657189513391173	1.3182264926147116	1.6252885669502302	0.8987430360034718	1.425718716011817	0.6990658423083734	1.1129066088482715	0.40758933677067494	0.21298289735555848	0.8748244681501302	1.0729896403132024	0.5946520729837883	0.9073469515130071	-0.0642330802586353	0.9060426525085112	0.0728658534926051	-0.5019830301592878	0.2872971030364037	4.134740517047967	-0.14994744530904025	1.604435539970884	-1.4639801842789002	-0.026905006027914947	1.7904464773037094	-1.0647011936543107	0.012361766474935356	-0.46820786106800016	2.2943028072068383
0.5706152837298768	0.9158424108764788	0.3158982488263042	-0.6638359343955097	0.3982306100811913	1.5812121525300253	0.4022512756913913	2.0408824393739105	2.382719290560261	3.6370567037854316	1.9516543665829507	2.878765428150462	-0.2912940676269377	1.2415274389226982	-0.24123470992172585	1.5255827769762766	1.4479517988437867	2.061424055030462	1.416344853079925	1.6461593148377307	0.8751037166051885	1.364381524369478	0.642378873113677	1.049219923001262	0.4104082849418119	0.31559729370970324	0.8960169551047826	1.0582032619260482	0.6836344806160425	0.9126527605455893	-0.14692970997035015	0.9569523575446455	0.16492633626271083	-0.5269355123343792	0.33181534079702996	4.211041043523464	-0.21585424346486964	1.549276973090646	-1.4561774662067393	0.012124279660215603	1.8245198741586108	-1.0624866851407033	0.011740600866526523	-0.4652146754647884	2.322095350980562
0.6165713063784677	0.96231341961937	0.2509816624814798	-0.7007336262284343	0.4851669674782372	1.6187302295560422	0.3562831642536429	2.0408324915827447	2.3910046356937986	3.7854251115246655	2.02364503897157	2.6718588002330166	-0.30222477345335447	1.290663322074773	-0.2622871741428804	1.4406485149398818	1.4586563292094867	2.116598242151537	1.482010967154228	1.6913248704674289	0.8573610965584239	1.3508412325607895	0.5751160417858363	1.002755791186592	0.42456256206907766	0.4051597842041338	0.9054102854968791	1.039508238142056	0.7501715059289802	0.9431749501398741	-0.25916728771476977	1.0325658155779662	0.21743840063883893	-0.5228894830676506	0.36783315726073373	4.216191780997976	-0.2741353070829016	1.493070200176696	-1.4457171765499184	0.03372406138271407	1.8688080221358079	-1.0353729993782008	0.0028134648218898772	-0.4776249589081016	2.337465666688746
0.6968641670277392	0.9862922049491649	0.19234681785799673	-0.7485570460245555	0.6220743804841846	1.6035959545610716	0.340468495058504	2.01400432119661	2.405105245033872	4.021499988367742	2.0684393141305004	2.496458845461775	-0.32690093050193747	1.3290577154845686	-0.2752112189649518	1.3501429874577975	1.4441596594262645	2.152958328339635	1.5285550162022878	1.7187929022585515	0.8479348364010546	1.3514290793758983	0.49082328948773785	0.96293747250427	0.4503674409969568	0.4740946922231549	0.8930957219531075	1.0173044009256251	0.8197333409250629	0.9756111851600572	-0.3535095913714904	1.0928037344538744	0.23176753773810624	-0.5220982009016468	0.38982282813667374	4.210641719717164	-0.31477950873399685	1.432344421791991	-1.441168435709907	0.03279648971199482	1.9455640142365234	-0.9863301867506813	0.01484193021614226	-0.47897776111075796	2.362910760238992
0.7600171466289997	0.9947759937496121	0.15371350338582274	-0.797096748079811	0.768107260489542	1.6250797606117022	0.3290204899316388	1.9791531760236207	2.3867470476582544	4.240327612737376	2.103594539905262	2.3891754305207047	-0.33382787874986397	1.3783339423206702	-0.30788564953159836	1.2871990395012902	1.416096956060566	2.2301569153370138	1.596178750222742	1.7418697963895902	0.8588281239824587	1.3405704258473692	0.4274198915292045	0.8989951349520842	0.4674872440572019	0.5089289419128434	0.8717989324997888	0.9998785282604542	0.896626732024157	1.0057143996954356	-0.4303193885687655	1.1554755572858175	0.23728091376971977	-0.5169180468447503	0.42832483166572344	4.212870378257733	-0.3377326915697057	1.3679357278325879	-1.4369600185130629	0.028047098372022315	2.04606963305722	-0.9448608933746023	-0.0024676540360082655	-0.4894929825349152	2.384206194755771
0.8289824214591256	0.9994413962017472	0.12320060910155131	-0.8673074891014527	0.9416158637327804	1.6355281177259176	0.31695246598599736	1.9160212368338556	2.3047945696971768	4.389479524612353	2.193483866107565	2.2900511724162085	-0.33074966400224776	1.4357760924014467	-0.34333980975777784	1.268061512291994	1.3547972106583424	2.2400141870276244	1.629433245128898	1.7481195367069013	0.8659397952295214	1.3316206232128462	0.3785766377407681	0.8288204386845501	0.46918254612533694	0.5313002930308927	0.8474837559332322	0.9995071891225983	0.9751355350070503	1.0325690436816966	-0.4708467428629798	1.1579449255736456	0.24072049423426534	-0.5020285340942067	0.46516093569535677	4.2148939786275	-0.3548046779319914	1.3001270975315453	-1.4211930621073607	0.012432480279373262	2.1833906420806533	-0.8724505844148709	-0.009385258778120884	-0.5206615326292835	2.3975887191038936
0.874781177028812	0.986960365120791	0.10534227660714093	-0.9401972873396824	1.0829543505254082	1.6341617296991402	0.3062492282090135	1.8754878654304057	2.189508182667876	4.483360968973051	2.28196494966415	2.1948035555532583	-0.31668227705836033	1.5008435826476827	-0.36498382844331567	1.2652151879544493	1.2764224544723537	2.126713123079075	1.6603124388466604	1.7254506285250102	0.8712422773470893	1.349592883706232	0.35811112006838836	0.7681863020694797	0.4489420995521301	0.554864917935045	0.8480052684265642	1.012817836542658	1.0184868520840389	1.0477227379131469	-0.496599457750538	1.1708149753645516	0.2580306206548297	-0.48333996381531374	0.48713801005429413	4.196935199879279	-0.35731955185897474	1.2361750720008289	-1.4190045417422488	0.0007894924353109855	2.33754352593206	-0.809539006518931	-0.022030391088353345	-0.5800468918098858	2.411048050547683
0.899473394264809	0.9500854707242639	0.08442721635114867	-1.012778761071631	1.1772783927000932	1.623632351365297	0.2869176279438564	1.9048024900595895	2.0922283276136726	4.507997227002422	2.347915217470407	2.0923697979704796	-0.28840963297704614	1.5368079511581243	-0.3698309112831782	1.289317626421832	1.1836908481283306	1.8486144327677554	1.6550050209031006	1.702343513212553	0.8843468461208731	1.353618643636669	0.3403925459671707	0.7155466544517852	0.4273430945283262	0.5762843203859536	0.8615806202225084	1.0114565430781306	1.0301717542147046	1.0655497713711917	-0.5132697284171501	1.1821963988826536	0.27930443170365277	-0.4013769562769728	0.4858459557379467	4.125793505279774	-0.3622285403486782	1.136201911990949	-1.403220415325568	-0.03462751040708373	2.471868163911534	-0.7384247592639641	-0.024998489931430112	-0.6298009700139974	2.407998008157973
0.9209908791120384	0.9249634822676382	0.10057549519800699	-1.0993697463876797	1.2248199171356808	1.6207427852108585	0.262594271064078	1.9470098513397338	1.995473112814821	4.433580378560075	2.440936025930594	1.9939983015002387	-0.28119835461739207	1.5695548107643944	-0.3854572938098041	1.3023297962216045	1.0847657994660511	1.496517042943618	1.6198012541102655	1.6292170183227994	0.9128508630100924	1.3532850901067477	0.32443853671371237	0.6496872119113362	0.4139097181374862	0.6029145468175503	0.8564044179289327	1.0200471439928016	1.035243025920701	1.0691517931383527	-0.49676569469083365	1.1949600556781796	0.3500764144068939	-0.2865741854979877	0.4967822436989806	3.994701975192482	-0.3565098411072221	1.018971564630196	-1.381895261689995	-0.06544196267559263	2.6008343522401787	-0.68769079364388	-0.04927274216956183	-0.6846502024449059	2.4117413902761364
0.959711697668182	0.9255381571166866	0.0908106658890161	-1.1881674734757595	1.2978377220317163	1.5901705356556888	0.22686864242751312	1.9703579315425919	1.871450141900246	4.367937171992727	2.4343559312860754	1.889941587669341	-0.26224643097800787	1.5832928980563579	-0.3770024285580725	1.3385789870198912	1.0211979530238326	1.2781408598834223	1.5942509050220406	1.4847600733549835	0.9510415109222643	1.3625882613323754	0.30738405627536947	0.5827573692557408	0.39967219798796494	0.6074600738311349	0.8330251400510201	1.0068877910135923	1.0159504778941133	1.049989893978584	-0.4468427345592166	1.2036203579358464	0.3406357825117641	-0.17779095030316788	0.5199120411251046	3.8635483880271844	-0.3395642037422616	0.9151202861490683	-1.3776476701742948	-0.09622869668713227	2.69182228089809	-0.6441249573993663	-0.06682248738674595	-0.7480708731537783	2.418325152171513
0.995825393866712	0.9770293614698413	0.0899048812891288	-1.2720236608129492	1.3785461760338635	1.5732967485961815	0.17495598419484854	1.9694260653559361	1.7314334646691485	4.311260140739878	2.4580162564747887	1.7861865737745313	-0.23808315207197803	1.5754830319359736	-0.3563916748033643	1.4164050246642617	0.9927739922426788	1.0675176439618441	1.5661048659753651	1.3425231763741583	0.9943267367923214	1.3613927526409744	0.28942459237224466	0.5303957145873696	0.3824024227902129	0.5906512118530592	0.7905099152165512	1.00504170814806	0.9667584636786971	1.0228735817951333	-0.3682221285954387	1.1947249402933278	0.16314273693606646	-0.0749586571926197	0.5251645051923125	3.7566375332916877	-0.3393787341858769	0.8304040925242514	-1.3690427234929998	-0.1459806580920982	2.7592059415195194	-0.6072248042639475	-0.09440535487947213	-0.7942679927132531	2.4077210281295836
1.0467281786115952	0.9470941938105788	0.10081248567170638	-1.3465183621581107	1.39540974843148	1.5431522265964916	0.15313809450201066	1.9805726981595257	1.600597691080867	4.264078751760154	2.46173151414905	1.693626115714526	-0.22225883409693897	1.5594786540426873	-0.3360721700281629	1.4986267086992098	1.0627284346494759	1.0078757511486045	1.5497014856504574	1.183420140255576	1.0403829953281278	1.4033012767929443	0.28826060532162295	0.4902004227601361	0.37826801935152427	0.5157106974811286	0.7442102904548583	1.00635939853828	0.9128347343897465	1.0069695180743226	-0.29037514921258156	1.1606660468340806	0.050689490419253504	0.01548128185544429	0.5528274286085807	3.685174760766844	-0.35038924142611727	0.7313027633244942	-1.3458055681078598	-0.17662220123379924	2.807996905078763	-0.5828630260652821	-0.10722835856726594	-0.8320825474547698	2.3766089350605815
1.0820399255474311	0.9337149129974156	0.12083013855817604	-1.4398025474113905	1.4412577761851324	1.488344127695884	0.1250494964629676	1.9953610864822946	1.4605262033827258	4.20359651100163	2.4161991648339702	1.618755556059531	-0.2296888692239058	1.5325092760955235	-0.3215716757827398	1.5809619085320223	1.1243311746410547	1.0265027432940204	1.5367455756187791	1.075859933469588	1.1103023445921776	1.392888462141043	0.2914641573942517	0.44233982178599696	0.36808974146525725	0.42750103482318674	0.7111112916829246	1.007938707374342	0.8633216490876329	0.9660797493450393	-0.20769101567177758	1.0992383215180708	-0.07006214057176348	0.07943897285524786	0.6040936326784995	3.644856546999619	-0.3568355949266891	0.6510833371882592	-1.3129592669777195	-0.18307296558488131	2.8409371649236554	-0.5649984086254655	-0.12954983223812683	-0.8220317585922361	2.3335883436716287
1.1162880925219776	0.9572989662525518	0.13618244318874662	-1.53866834870502	1.405097971461044	1.4933276087465432	0.09442377164242056	2.011587025433637	1.3146145130163687	4.126010883034176	2.3716022071878835	1.5687813292470487	-0.22354133622920203	1.517294981164166	-0.3147025222893972	1.661487037152351	1.1861344001204122	1.0779775903799549	1.5468756675192323	1.022431906840118	1.1774392169248078	1.3973204308257403	0.310440486783435	0.41251850285807884	0.3515734099071304	0.3493572139826711	0.7039927733471095	0.9998792686900174	0.818512634921769	0.9298919266413221	-0.14507459659789163	1.041426644551205	-0.11272022408508013	0.15765467924923185	0.6859487163970667	3.6233038539946945	-0.3702828352556865	0.5736679349842893	-1.2698691223897627	-0.19239817917951926	2.8348155821844534	-0.5470682547161085	-0.13376787546982333	-0.8200133119007139	2.2643477255510738
1.1443830833474233	0.9839652870750812	0.14944895479016335	-1.6059533729050481	1.359135082681834	1.4920322052928028	0.06705977172246518	2.012740848964466	1.179578970117932	4.012039109076748	2.275637990279352	1.5304597551230001	-0.25593845419790573	1.4854083763618386	-0.2920622880131789	1.7505817655723614	1.2806397374878613	1.1259869090476375	1.5480994930378074	0.9486771135886773	1.2395403635739801	1.4087966537611532	0.3351217900611817	0.40980474869561057	0.3447143465102151	0.2865092030309162	0.7110601580189442	0.9816651401959916	0.7749893606812088	0.8982750138264801	-0.07637557166529996	1.000817795491619	-0.08147932673452787	0.24074660120351304	0.7800175612157769	3.5982894552905558	-0.40122766495389667	0.5102890306609222	-1.2181104070679714	-0.22412139430151848	2.8077524382019687	-0.534973343223244	-0.11802556644913995	-0.8017346636171114	2.186267571549327
1.1578624438930871	1.0155655898916423	0.16477818770432012	-1.6414373497528398	1.2939544954400621	1.4833216441325672	0.036093113355724175	2.018793102618235	1.0424387895162328	3.9319024130359197	2.1328490832283777	1.4986668052661418	-0.28746890474009695	1.445355848314836	-0.27201653669574727	1.8239680430136183	1.4461323138940163	1.1647196179536734	1.5681295486659401	0.8762571899204842	1.3076992309455202	1.4601143597160824	0.3471564234351528	0.42453639540583465	0.32145457584369114	0.2214974957377121	0.7347991268794531	0.9985905373227334	0.7134595947694757	0.8612067668246078	0.0042160212557440235	0.984346583614297	-0.021905663825235778	0.3277961844776261	0.8844451173638245	3.578641644767037	-0.41799297357517046	0.4289084615700512	-1.1930150673985052	-0.2782732990210949	2.7422386188273755	-0.5626634378392742	-0.1096455406144724	-0.7580574387124915	2.1005042347330916
1.1902597770489878	1.0534948056856526	0.17464766372704657	-1.6466282418992033	1.2436420065083884	1.4603504902625701	0.009324959899245491	1.9977600582035389	0.9280672138496167	3.8445697796937734	1.969181494629208	1.4886411675693614	-0.3265914447680248	1.4193818709414185	-0.2635828718997677	1.8975762944160457	1.580864761040894	1.1882501097082274	1.5729149346238598	0.8710416184313082	1.3895393862084435	1.5228983810758328	0.34341698565085965	0.44059833594476333	0.3009355749500562	0.14054965363740035	0.7459745036207164	1.0015563690751228	0.6534284930984156	0.8054136867902605	0.0725091099696637	0.9621091340861418	0.09676485646772878	0.3954355259065209	1.0381931004859493	3.5383962806131235	-0.4236958791919611	0.3357802616613159	-1.1637383889289559	-0.3089227616647872	2.6378446552230623	-0.6041951469006297	-0.10992203717219876	-0.688908555496299	2.0199250506666346
1.2274108114135618	1.0811872632156159	0.18108439794329872	-1.6207742222510924	1.21955541846703	1.4046855841638963	-0.010346661572102199	1.9886766533888618	0.8132774902730591	3.7971771387457087	1.8050129684163507	1.5032158450199549	-0.34713614877794163	1.4007889317649698	-0.26536082856759774	1.9913897958789708	1.6935420583907426	1.3497255883134835	1.6001641138146083	0.8555272727383928	1.4707601966106172	1.581861398137375	0.342889098233399	0.4511038111039317	0.288348583437282	0.06701914454407021	0.7420130438420972	1.0068990949049312	0.6073010472562774	0.7333024226630225	0.13936021629486678	0.9524702789697347	0.3241323475839902	0.42461348263673343	1.2054606701364001	3.4960679571452635	-0.419895947653741	0.24718807145454896	-1.1531992258066828	-0.3435791623367769	2.5313529015273337	-0.6445662362942702	-0.11360992680384938	-0.6076945495484627	1.9405139275593015
1.2582729995476167	1.1071500057630106	0.1675261939272176	-1.585402265485932	1.2233071953292527	1.3357303378620111	-0.017489375093764494	1.9546418147200089	0.6829654544626254	3.742358589999145	1.6149546068831735	1.5191821303371829	-0.34736597504160177	1.3888753123653552	-0.2452961409207563	2.0945093449292087	1.7758857368673204	1.492478289352665	1.6293113634606091	0.8576376178368351	1.5793231821480578	1.6244901997633634	0.34224100115893213	0.4856317797323462	0.2665354310243153	-0.01933650371794553	0.7357785527815646	0.9926397652505481	0.5721925115818461	0.6699597562246471	0.18823879947583277	0.9670150333175455	0.4691628983127509	0.4361910134024745	1.3492156864582354	3.465355099799863	-0.40314155628454007	0.1404873977341554	-1.1387562378628258	-0.3895531913126906	2.4204640476557393	-0.6574978300482649	-0.1042256543978155	-0.5243504179620656	1.8538983581889046
1.2391275105726034	1.1021389874932814	0.1789818504534157	-1.50906704186965	1.1906213591733965	1.285510593356829	-0.010063183478198042	1.9651210977457783	0.5621589133704228	3.6405190968057752	1.5154681834886221	1.5413063413454215	-0.362440507200524	1.395367507230154	-0.24787024674246078	2.173574222060671	1.8205863298927532	1.5854529136147277	1.6406655591482864	0.8640626410063728	1.6818884049637095	1.648799977325255	0.3309605834039987	0.5290524119329596	0.23544602103666215	-0.07355282325684794	0.7374135580472456	0.9937348605752649	0.5657049258183479	0.6120729553991746	0.23046298231097057	0.9777024942937661	0.6590131684497826	0.42089925976157455	1.4594870544170222	3.433166363251446	-0.3830938423944278	0.04961438762972174	-1.1037353582355132	-0.42448314478262655	2.3089838482308167	-0.6855374525018433	-0.1069075671917813	-0.44605651592688594	1.772838699773414
1.2363834060438101	1.0444752515498217	0.17376703828458245	-1.4304109021663465	1.1362891543143971	1.2182873446353748	0.02019001104133624	1.9725192818194746	0.4536543439538755	3.5246594255110275	1.3785828031056957	1.567669774684316	-0.3793324308036738	1.4392093147458815	-0.25427546016526753	2.2500287978006432	1.816583942215874	1.6527400893359065	1.6405225290626686	0.868546859905225	1.787225683241801	1.6857616714527768	0.3260380567605733	0.5741772003010422	0.2131186718955101	-0.12604362633936705	0.7610981115310114	0.9833752911629553	0.5807285152076489	0.5601486162815835	0.27395685184499674	0.9907091474367651	0.8952828508158526	0.39017472501735284	1.5397139066773713	3.386448176048107	-0.34955262086103284	-0.04497234002046381	-1.064244513959535	-0.437832785305792	2.189489099574753	-0.7079159723008506	-0.09133724664317568	-0.3661728498439164	1.7081259044253017
1.2374887104595391	1.0767386829654697	0.14560853026138623	-1.3541128390582446	1.067334237972478	1.1461376885401175	0.04182890055642587	1.9523046127523365	0.36980937066801844	3.415530402372138	1.3070973346553652	1.5765481408752575	-0.3940173320299546	1.4966306731697645	-0.25452327908493255	2.3300714842800474	1.7807333016265896	1.6705279179046795	1.6229796386198518	0.8796335003085403	1.8633176105322318	1.690381883218717	0.3175393986809835	0.600399316516816	0.18659986147711335	-0.17613679930056506	0.7952770227586498	1.0117233225922644	0.5780051669851348	0.5064358936614257	0.3509434887942496	1.004553371773844	1.1034250613393275	0.36721990032105245	1.5925127544880604	3.316226545083387	-0.30473252177088206	-0.1077740758965183	-1.0259596876352002	-0.4601832698212062	2.0594148816450675	-0.7253614684140357	-0.06202099835238819	-0.2986289164813437	1.6808189357034897
1.285172939017595	1.0721740668250532	0.10725869851811916	-1.2435460554314763	0.9970274472566297	1.0933473976326973	0.07329129469043187	1.9088757472065883	0.3093584793923172	3.3436405553232307	1.2765447620720847	1.5892739253542947	-0.40278652056841346	1.5693546910668004	-0.2538407479075159	2.4030391019717543	1.8194381582210077	1.6512369721601616	1.5961656715962362	0.8385547550420434	1.8984108707049654	1.695900377758307	0.3054744658866161	0.6238259492086213	0.15150040073385604	-0.20655487996687388	0.8482634552702143	1.0983587919758102	0.5908365647238438	0.43402059106196206	0.43949595294310806	1.0242645349507988	1.3909607974371565	0.31841640908254487	1.6029869001371964	3.22569066454004	-0.2697480662000484	-0.17595441898305764	-0.982202627245315	-0.48252913462712527	1.9480304868069975	-0.7480770329135358	0.0010423642180819258	-0.27662025464083717	1.7045543329594384
1.3269475152864256	1.041300343355856	0.04521879814785915	-1.1137255508233763	0.9588130790618564	1.015562606505295	0.11189836536394289	1.853315183839768	0.2701112669780962	3.2755799844599367	1.3057090015244568	1.6150661581863908	-0.4124417801078143	1.6551852496776784	-0.2556080014326362	2.465346349933308	1.855271365289616	1.5508880603883592	1.534433441413723	0.7716671208442902	1.9482506477005255	1.6636206523374135	0.28345393867462054	0.6396514684803737	0.1225732349841614	-0.23720262601347636	0.9110840870279944	1.1815759448735927	0.6058171913421088	0.3660022435505287	0.5468966037326881	1.0603838623041102	1.6247468018767353	0.2600563967943946	1.5921263532912593	3.119616231290713	-0.23054120569632802	-0.2289299512139189	-0.9110919974811535	-0.48694161715322204	1.8721565576266097	-0.7705073577313224	0.05324415299962247	-0.2582479605546185	1.7680302671700692
1.3914676924199623	0.9908166079284154	-0.04490701673787985	-0.9953006661116273	0.9222386827310757	0.9248952854470309	0.14000596893479558	1.8116743901079324	0.24899744479337832	3.199042594107541	1.3915229211506779	1.6446048818840169	-0.40417544836648495	1.707990860271345	-0.2649891001880996	2.5211742060662554	1.879580666520735	1.4726414856984908	1.464867670491465	0.7149540517946471	1.9861651681494519	1.6067193923920091	0.2589350736948376	0.6485333856313373	0.09086176524670228	-0.266303555018876	0.9609465325063301	1.2628785114595416	0.6288343869822738	0.30326344011916884	0.6705908981710712	1.0945741051403695	1.7941437895127297	0.19919887845990317	1.5637205999012669	3.0135633831119972	-0.18515695154016332	-0.25872921128689386	-0.8286596570258361	-0.4819533208365151	1.824145245187955	-0.7661782058005501	0.11690826403594086	-0.24671054457555427	1.8371076805916686
1.4755078289466614	0.9746896717921555	-0.14811147353423512	-0.8798082301976109	0.8847351006004178	0.83387278150683	0.18243762243357098	1.7625367580261226	0.22938179542959017	3.1183951496369264	1.4749139239300009	1.6907701131805328	-0.37772804407900284	1.753132146342877	-0.2634206781217803	2.5804328243079317	1.8472282361903694	1.391167061320515	1.3864546261409292	0.6697105255168896	2.010489208467207	1.4899660796399643	0.23217205438462915	0.6445798338189874	0.06860888493610712	-0.27249623831748093	1.0004166331724154	1.2240200549501474	0.6512857091468303	0.2744909062106643	0.8135493654196347	1.1303733778450278	2.016907154814133	0.13479462365298206	1.5233631415687099	2.90506872382043	-0.1424611556189434	-0.2643938913940788	-0.744496968560292	-0.44961865416494523	1.7609604683558004	-0.722193872386258	0.18308645203331206	-0.23507062440713994	1.9167092497099567
1.5594395868589985	0.957501797473037	-0.2638933117357802	-0.7765569503805767	0.8468766881937322	0.7664751135487703	0.22929540967350812	1.7297831245330237	0.20825329294414913	3.0608945031151054	1.5615540884208137	1.7567574361523448	-0.36979507546093654	1.7819961640244038	-0.272335366850698	2.665811315246366	1.8431083465841311	1.300110822703886	1.3221386715518748	0.5776193326516897	2.0409373130764346	1.3367187082043268	0.2226716805291793	0.6327627296679965	0.04999370045253613	-0.2500243886869731	1.0435696296267787	1.230161506831308	0.6865270731413035	0.2851091626704183	0.987976977739596	1.1604874116813442	2.156520689469631	0.05780682878525887	1.4466345567473244	2.791617592689848	-0.10700395877278716	-0.2631953697034491	-0.6513902652849224	-0.4544545000683217	1.7119547703777507	-0.6427069666534139	0.2538740695036671	-0.23285950780415435	1.9947742617414146
1.6484858706646297	0.9669567895840295	-0.37957736980585566	-0.7098643400790802	0.8074977089935711	0.7148097851147756	0.28149055583458493	1.668275227428787	0.19488669864023211	3.004744264745333	1.6700684102002943	1.8354302267507479	-0.38950619271010006	1.8164401426245544	-0.2968251865190352	2.7447413221229398	1.8571580208972116	1.130402557445966	1.2479605977714139	0.4882948889453383	2.0434705316900956	1.173036065047447	0.19150517446815285	0.631662352693615	0.057136005641035145	-0.21165147647825036	1.0602796531021565	1.2870337041714728	0.7121131297961982	0.30142980008304865	1.1509217450082354	1.1868820689919328	2.1714652964248278	-0.024305056512673815	1.3420705045790235	2.683268632624904	-0.0861662870790064	-0.2387983742688024	-0.5822326733703482	-0.42902662907082745	1.672516316659134	-0.5573995173979599	0.3527459856459042	-0.23892244078163577	2.064924347047265
1.7437202322070384	0.966406047788469	-0.48278155193892003	-0.6374810557240951	0.7546407438695883	0.6671456984526665	0.31135025615824996	1.634902123105612	0.2063129663116853	2.933119151175738	1.7813846406621519	1.957097017030471	-0.40497715600034356	1.8387885748272776	-0.33710296500298265	2.88069334884762	1.8659668302245638	1.0272746785940514	1.186779061245394	0.40174686517588887	2.008793853845034	1.0600770062610128	0.16146696895096171	0.6258960492992077	0.076511457536897	-0.15111684253673746	1.0873077376590272	1.3669817508522366	0.7139565612185068	0.3300138613103655	1.3115838783905347	1.1974294239660077	2.0867831074168564	-0.09487634499099186	1.2743538973559854	2.5669898572443026	-0.07502185912061397	-0.19983131496555928	-0.5376741195826025	-0.40856659567656284	1.6397709695943887	-0.4805692135983205	0.46168479886222363	-0.2415362976100614	2.155041608254093
1.873422142132244	0.9790767694357175	-0.5470492737259265	-0.5947394700611981	0.7234742860000694	0.6339190470930441	0.3470007796623752	1.581844269180149	0.24081251532339348	2.8972972351265205	1.877535864799072	2.0967069713117756	-0.4038016675209926	1.8395604650894257	-0.3292447999573218	3.00470935801466	1.883307953241341	0.9409529764842803	1.1320875844214477	0.3136515169178209	1.9655945152538148	0.9614812248244193	0.1453139668425881	0.594947204543261	0.09273382538665775	-0.1005723022470005	1.143045975361018	1.4498006349146983	0.7045587375812693	0.3505706603490203	1.4352353829103452	1.211420321774084	2.0276656854079262	-0.11596411892246868	1.2198231297156092	2.4461269524927225	-0.06948508981981494	-0.1691672849147718	-0.5181351447702942	-0.3672782720454424	1.6033652265906064	-0.3941546349174336	0.5809226070766144	-0.22728568432276894	2.228323880990193
1.973803831812004	0.99755421298984	-0.5769512619191464	-0.5588373028568518	0.7001532267456103	0.6037652424953419	0.3669676199290218	1.508269547273543	0.2686796067491721	2.854824893187903	1.9738737406373315	2.2383755203139346	-0.3630758707262195	1.801922368199108	-0.3084031053156832	3.0705738089489008	1.9156286545640757	0.8827300167658958	1.0918440941254501	0.20596589222894707	1.9460632449408242	0.8676453513351096	0.11218907844572493	0.5792941936123908	0.08989702441589334	-0.05033260213610018	1.1784724462312426	1.5299766790544485	0.6715119821607178	0.3700303925252019	1.5252724906180652	1.2314445342995846	2.0400690922419824	-0.1258433358159297	1.1926332844941667	2.331798927868576	-0.08620842767200798	-0.12614861812288902	-0.5124253809085952	-0.3444318287178291	1.5497879980164915	-0.31496685011470843	0.6785232619491853	-0.20510966224718166	2.3077130592130493
2.1113677835926796	1.0098163833357812	-0.5786323385895357	-0.5346571217511383	0.687197428021709	0.5735257623781683	0.3486299326388635	1.444837980446597	0.2826376848088641	2.8089431049248046	2.0044256021665112	2.3824435984938725	-0.3507595605071011	1.7370264091222378	-0.2855558063939639	3.1285511597691356	1.9406032189442048	0.8405790772114365	1.0610375285250926	0.0957363391518224	1.9547785784689253	0.7731965319531919	0.07905044944990718	0.5482969899608852	0.06961946330813591	-0.018940434461554866	1.2035401526058602	1.5486050641777078	0.6663706558416053	0.38210216877433123	1.535045745887261	1.2486556810007419	1.9960519807794868	-0.14669316932435433	1.1942643511812927	2.2530296089419632	-0.10951748866473751	-0.08784979016613731	-0.5158315581853623	-0.31103264898694216	1.4926537763850107	-0.2657308609412585	0.7282701488777721	-0.1756514135343755	2.367857463407687
2.1817036673884638	1.0247987760942148	-0.577579282279838	-0.553444451426898	0.6765662421687088	0.5454302503817924	0.329386308016911	1.3924370729720372	0.2986547652927266	2.7455247292139027	1.9887301494827223	2.4932851786004573	-0.3564837427869868	1.6541924480610444	-0.26331735162869774	3.165561805548147	1.9080150874142952	0.8044480431162185	1.066216664621435	-0.020064407122582152	1.9632177568906262	0.6872378057863414	0.057243010674897746	0.529455685529841	0.06829585345714172	0.0009311953363048376	1.1834983002889357	1.5134678421155832	0.6589528649990981	0.4143214726043446	1.5463003464835414	1.2525567574980023	1.925109899247327	-0.14727673123782464	1.2396717572305325	2.206654084734571	-0.13476799855839855	-0.033040989257564955	-0.5520342661823168	-0.2839535618242825	1.406316004156512	-0.228483676595703	0.7700145540824284	-0.12077782053994857	2.3841207876378085
2.1892901703938588	1.0569888175052546	-0.546483964487755	-0.5900136228251823	0.6736653608234224	0.5202094055800198	0.26227206376193807	1.3495756025119667	0.3072385296540789	2.693687774704043	1.909944999638332	2.482287877701444	-0.3725958676670632	1.5368651282145798	-0.24246289554767428	3.1720018602190776	1.8676523030035548	0.7868958109858368	1.0874009786058767	-0.15538842040223338	1.9615740949660485	0.6404382640322577	0.0644796555510778	0.49288391726281056	0.05654420163177783	0.02106721107819198	1.1366346788454291	1.5103692815080711	0.660202541535249	0.4417873972820111	1.5346919717153447	1.261094467003791	1.846071230970815	-0.16403260003662826	1.2972451305211916	2.1789820242114724	-0.16637838761198914	0.01587565627608933	-0.6062962514710021	-0.2784036408246996	1.3060214857875339	-0.20439746364753297	0.7930277882275006	-0.06978673190263143	2.375174095478824
2.1935859522755026	1.0930870983943612	-0.48425364005809135	-0.6350044963491868	0.6605285352437016	0.5142955845940973	0.19168510899834593	1.3062713404499784	0.3338584573352269	2.672672214967495	1.8042059220124678	2.4843302374481593	-0.3761437307227667	1.4221081769514963	-0.21480988554925912	3.1563625302459544	1.827523127769878	0.7943203709679098	1.1330042013514579	-0.2776919701007916	1.9847586844844245	0.6373781580834941	0.07083230072256387	0.45926798043660133	0.05570872455297156	0.03620856223892947	1.10426020084472	1.5236830277629712	0.6265065830293809	0.45040547658919	1.5219249368334413	1.2608930646257055	1.7714598327319444	-0.17911211776733182	1.3350816653224173	2.1888976660233275	-0.20270993504639429	0.056611199300792614	-0.6887471418723043	-0.2828217329980403	1.1812274220359742	-0.18689048808435033	0.8157302665417365	0.0014600071147338745	2.3650023449715754
2.1702989831748876	1.0929623649508884	-0.428065084032733	-0.6961467269795293	0.6438560773137281	0.5061079171202266	0.11665654795189825	1.2654545079429378	0.36195534961597275	2.658347192253576	1.6872631204546429	2.459176850848442	-0.3309271057278808	1.3056780170999587	-0.1881248924770775	3.0983964186136275	1.7736336746663484	0.811673298030461	1.2003577365136728	-0.4046254652350013	1.991049989856349	0.6383817909324356	0.07111334431381426	0.43086660311453506	0.054125698194821735	0.024923423413612346	1.0892312283722394	1.6156135557664135	0.5924555356929951	0.4549181417811834	1.4952338731120496	1.3383344681557785	1.6481043970248943	-0.2096084381203931	1.3694260081751957	2.211208534633458	-0.2565135497407217	0.08504160420265988	-0.7507130102160672	-0.3036467234423997	1.071864173619838	-0.17231392894489544	0.8464900414168787	0.07549036761486201	2.331599858378734
2.1143829658663567	1.077995111960526	-0.34606298529438423	-0.7617013640377548	0.6124740796849881	0.4916998689109436	0.041862355880866634	1.2389333834753942	0.3832002716993616	2.6309994216179127	1.6057450341756077	2.3481994381248925	-0.272445780549317	1.177263546215371	-0.1391514280304282	2.9859342946153773	1.7183397771371312	0.8001014078160045	1.252787167489394	-0.5273053290845808	1.9733954132544178	0.6675148846373979	0.06544279131960118	0.4198099496662202	0.06912950134461762	-0.00601769546967656	1.0820625939577968	1.6426523980338268	0.5745322410322451	0.4627381706082943	1.468706016956187	1.4666890793720393	1.5159384882966855	-0.21316608164287212	1.3863511096539443	2.2559894617494747	-0.31263230117021656	0.12072683232327053	-0.826915509665547	-0.33215264088047397	0.9807860565060285	-0.1787048894152464	0.8758242844773807	0.14760288738708927	2.303407502534052
2.0628634989332104	1.0415376944864307	-0.26587501287104587	-0.8158789614537204	0.5975408150665327	0.47037095483891467	-0.03818872998134407	1.2116228474681876	0.3936762305596593	2.5969370472796824	1.5009121950006226	2.248331618204819	-0.1965818948763723	1.0202922543798494	-0.07892196238709454	2.844893725565629	1.6659684350140995	0.7905088846483335	1.3162121058641514	-0.6594287077037608	1.9758714105397264	0.6943570270185341	0.06434046170753402	0.40336255196561527	0.06423834070910715	-0.060858348081222646	1.077859966450554	1.6357834055480343	0.5611007170117384	0.4777291087219474	1.4339390187799228	1.593979760634502	1.35583582993613	-0.22219079716303702	1.4227829910479308	2.304304944178017	-0.35592442166022564	0.1328376155773559	-0.8701457063456901	-0.3813096496983507	0.8706930414265948	-0.2031623508594406	0.8670528724014257	0.2295030829535949	2.2819796276739335
1.9681293060081764	1.0007122497889236	-0.18432240060783683	-0.9064288872862306	0.5971276450487674	0.45022147674965673	-0.10700662954917073	1.1687384719559555	0.37637543599227546	2.577630221818698	1.378637198744371	2.1349408765754725	-0.0985754374562964	0.8789625260248337	-0.03176144565174967	2.6307141412085864	1.6319193744515104	0.752366951659778	1.3890152542495973	-0.7944554352218001	1.9653255473674018	0.7048728799885892	0.06121221122239597	0.3696827022131119	0.05274509246609761	-0.13178143839933207	1.0676754634466217	1.660119954141102	0.5839373576301529	0.4616587099227777	1.3978773415629495	1.732932077419359	1.2225003815914743	-0.269025461660145	1.4242751315185969	2.3481334300533296	-0.4044099760036171	0.15865114499922678	-0.9051060203993619	-0.4080323592714062	0.7760301809612965	-0.247683175175742	0.841173763547385	0.29978745316360256	2.258171919058111
1.8628524718433717	0.9455864029938714	-0.14242438333040489	-0.9895359403208221	0.5905178864893783	0.4226555408701479	-0.17896651637431	1.1265246085964875	0.33731476567802227	2.572241959588243	1.2650406177827325	2.116811822119996	-0.03189713745000884	0.7401415709696538	-0.015259257889928362	2.432266610124903	1.5922222018601935	0.7203026333590599	1.5004690831838092	-0.9173770685227263	1.9389183189797474	0.6980548476863851	0.05813557325926816	0.3600015906829137	0.03803644375009963	-0.20085847775356425	1.0543160941418186	1.6570995499875358	0.6214036170806698	0.4476848893106654	1.3626950161062372	1.8879024507308462	1.0567826991944593	-0.3317229368134775	1.4220377308780001	2.4153385474001845	-0.4512197564143582	0.1708718443026806	-0.9290320574371034	-0.45454194456947467	0.6899058217090269	-0.3142670423306051	0.8184972738332554	0.3757834137509655	2.2432915970339833
1.770020546655663	0.891738578439428	-0.10273476877507057	-1.0815017353708236	0.5818019588914047	0.39405733848896357	-0.25123538855373123	1.1407379175580148	0.29397229084854837	2.5705813586725546	1.1382194971359758	2.069760161235478	-0.010391657399365433	0.6182325496311339	-0.017767498218034132	2.262945434503203	1.548733238521768	0.6876868052139263	1.6023293221729595	-1.0239880280003644	1.8679583431911309	0.6800627721318155	0.06525770138196346	0.3492308485995692	0.04791868358731655	-0.24326693878745162	1.050000260264072	1.6711076546332861	0.7055375619962636	0.44809069725821543	1.3534157003926723	2.0493045652033617	0.8389289912831732	-0.3903080372682523	1.3982789176671466	2.4917604898978674	-0.49792929219050863	0.1663208831063145	-0.9489146586878394	-0.47723989723475296	0.6279661741453044	-0.38533392232201524	0.8157172895443466	0.46537055666230726	2.2113072837727974
1.6165435702382815	0.8277840253083655	-0.066419392745303	-1.1898698555969047	0.5600101765498728	0.35925097615966595	-0.31599379170975345	1.16073470785801	0.24483233061935666	2.5633907695223344	1.0273654518393371	2.0041140433034923	0.045369869518402606	0.525683426991036	-0.0431261249128719	2.074764058633821	1.4899871552282178	0.688140149875679	1.6482508842530674	-1.1105579016839793	1.7818441140612293	0.6601634969383393	0.05773813096295556	0.3426721380393392	0.07087718994384606	-0.24374538178495708	1.0386320510984453	1.682445002419442	0.7413422619982115	0.45104766910931726	1.3880184685894235	2.1915449947260885	0.6750324533429157	-0.44415065510123375	1.3381854309105585	2.540672259902034	-0.5525475764950857	0.15738856627320358	-0.9766309926155474	-0.4876619618551722	0.5927414704449568	-0.41937231628751004	0.8608085834945667	0.5537694419045758	2.185484234070321
1.4995544980196267	0.7723096287849265	-0.03673867329902603	-1.2777339922367073	0.5387734963365172	0.3410890661154482	-0.3760558804766584	1.1699365982909007	0.20486560297420123	2.555919669847065	0.9251496472806423	1.9828002280877033	0.11462263271219231	0.4428434883284857	-0.0807116513459721	1.886268547462428	1.4647050635433574	0.7322728362389272	1.6396434784002811	-1.1751685421225948	1.6984010428824206	0.6274640224713767	0.04867135875093839	0.35131282631362676	0.0751573575717971	-0.25903039325985916	1.0502709379679285	1.6883209965903567	0.7663540130684251	0.4458827094923857	1.3722372542851367	2.3182971435428015	0.5021007004054681	-0.49227992391471354	1.2389119158833637	2.615977174995606	-0.6034342251643554	0.12895743345047933	-0.9942292585057825	-0.5041447553536063	0.5701576864387721	-0.4368231177339437	0.9261453775864869	0.631603372208595	2.162299819484123
1.4252894302217745	0.7174842122024835	-0.03186375695236522	-1.3612078033302988	0.5032940804515721	0.32437544937458884	-0.420045796737203	1.200177532784409	0.17947560171736754	2.53584271062808	0.8548487949614735	2.0958181064776524	0.19809890620828707	0.37439709394144705	-0.13302573129608103	1.733478812353999	1.4657838498028108	0.7608225435300622	1.6589544878392377	-1.220446006787085	1.6200371247816794	0.5731106491431432	0.027729566183108522	0.3812444374594858	0.08627497773826401	-0.2661506571235349	1.0875425454791958	1.6912426768020956	0.7726729415823737	0.42986743823089874	1.3533277076585257	2.4151476066827016	0.3560331050029931	-0.5289105915248515	1.1350846181982714	2.7813350046776084	-0.6599816170229096	0.10480065189855861	-1.0248529797602315	-0.5026176113863033	0.538355188652909	-0.4314085570362144	0.999227563511641	0.7078943012556512	2.126635426199913
1.347811579432049	0.6555331653702401	-0.04829274168226209	-1.4379727963020617	0.4817299413235811	0.2900009748687885	-0.452744807233748	1.2186529074545223	0.12442312028934902	2.481691878546006	0.8161564305645854	2.2385292114024535	0.25862509714632337	0.33529630398871596	-0.1935093965787721	1.5840538091253435	1.4533544469013915	0.7970493630459389	1.6853975227536537	-1.2692671769635075	1.520484729298011	0.5129006042311227	0.016918187219810345	0.43149837956294695	0.08082383671232772	-0.26439583523721155	1.0980648868202716	1.6857432047759822	0.7871981384776066	0.43087993771881133	1.3149836994926885	2.5071403320294356	0.2044483144242138	-0.5885388088999546	1.0149656901788713	2.973601323009851	-0.7184700429268167	0.051565251921839604	-1.0627945415963036	-0.4929215011150777	0.5211556224278098	-0.43150623758367185	1.06416871490713	0.7578361139843318	2.074740107045433
1.2584236274523246	0.602549045297034	-0.06009279850859924	-1.5048660194919248	0.44969679717090666	0.2680095381150799	-0.4823013649933866	1.2454124513488893	0.06079568869692896	2.4292623488945733	0.8263874324872843	2.370971424601287	0.2341931260290646	0.30844128015446326	-0.2730543092962952	1.456545503295782	1.4352891354357182	0.864188398582372	1.7043654269483166	-1.3040487346578669	1.4436522419174451	0.464202449364645	0.028460949024633458	0.5049046378161547	0.08931032274592901	-0.23628364595501897	1.0945651563955052	1.6818973587754733	0.8005626395868299	0.4102146153599013	1.281148533207792	2.512171013169001	0.013264575229395037	-0.6199108194815033	0.8866075869547257	3.1520828756232446	-0.7654067060672066	0.004065140375409978	-1.1188060808758764	-0.46303099074554205	0.5028215977501242	-0.43268683027067534	1.1160473937563187	0.7785600566516511	2.03987618011222
1.1733705576291595	0.5644648840990885	-0.10519965207797184	-1.577670186993912	0.4417820955707003	0.25115707242915897	-0.5106479085492651	1.270967957927108	0.011343230590868563	2.3727642132959263	0.7939580326061646	2.584859632564407	0.2053792781655826	0.2804180250985421	-0.35581368451406925	1.342225822516139	1.4143350895939717	0.9065790991587293	1.6827676057513687	-1.3047794828245622	1.3734054594967078	0.4181400278865855	0.03680048574591468	0.5758092423260116	0.07775004390784199	-0.20422127583922708	1.0805069603496371	1.7139689282106947	0.807977019011371	0.3695022072165137	1.2504700549503753	2.4590423793238747	-0.15821766540773916	-0.6857876649884049	0.7772949313993227	3.2924937599467667	-0.7998987207878661	-0.04190779321356971	-1.1736821372423185	-0.4264960182053895	0.45657275934890346	-0.44144531130708875	1.156881100968395	0.8044749285249091	1.999775871604174
1.0624501629789158	0.5209284635946947	-0.14400520515307597	-1.6599282032002893	0.4354475709064469	0.24327076436975764	-0.5275213110802198	1.3067456789585765	-0.027064106176038348	2.3319465893067908	0.7789672345358096	2.761386294540911	0.17042955479084826	0.2592224902705281	-0.4109723304689722	1.2154382296111386	1.3637862477224467	0.9626501590850424	1.6271570075795707	-1.3091935885825239	1.302631798564661	0.40745343513933296	0.047832062453526614	0.6326462158377616	0.05473593444518461	-0.14928315081940102	1.0785809256730432	1.7493296503077889	0.8300321375262261	0.3175651396988607	1.2519294562439973	2.404751303492191	-0.29870593108759536	-0.7422365120099393	0.6551386888936445	3.4275785280970643	-0.8379534715500391	-0.07317235797117141	-1.2299704100453464	-0.3809608616314882	0.4353804543765837	-0.4535804809169564	1.2194708550421136	0.8142796314039741	1.963246529594906
0.9551465962419361	0.4788382668308239	-0.2096083947918534	-1.7230994514331033	0.43156590449289156	0.24236356592533786	-0.5350653388549254	1.3504682316053966	-0.05839902757407327	2.3037923174856654	0.7787108995326381	2.9856132046187964	0.09662822561980682	0.23266322775557616	-0.4582491409664525	1.1243996836425463	1.324099883913949	1.0553213636916017	1.5770049272277729	-1.2967170760457796	1.2476520535526867	0.40940753042304046	0.06920463373742344	0.6999482240287684	0.017340070806741485	-0.1096602983162633	1.0847192549177322	1.7503391026129713	0.8000438147484049	0.28701813405384324	1.2922197619627551	2.353071891106765	-0.37813988083959826	-0.76842802117631	0.5560919921790377	3.538795604419424	-0.8547858363596017	-0.10601469118576674	-1.2687730513252844	-0.34008237222841237	0.3899168832269052	-0.43894056985694585	1.2931384315892716	0.8183683991833617	1.9131137672165874
0.8111024693016085	0.44781384959425263	-0.2763106221218155	-1.8010659675027068	0.4130392200392959	0.2618076185689924	-0.5487450858936695	1.386167307031959	-0.10767249430861203	2.261495127495482	0.7843669793737688	3.0985978013117608	0.05985768258038247	0.20039041792646364	-0.48884716184739974	1.0665442780111067	1.275467055698839	1.1403773298855218	1.4991077929525984	-1.2782286638894864	1.1925799804070414	0.403838177226413	0.07625715552858939	0.7449644169822629	0.0040802601582275635	-0.0737200553298775	1.080727521974866	1.7677468758888069	0.7547456990792776	0.2589512903528487	1.3840661637495946	2.275766215266272	-0.4282259069960285	-0.7914332128234756	0.46314022754982176	3.625856288594426	-0.862807517795584	-0.12893910272721917	-1.291876375636709	-0.28372158641179057	0.337564301561275	-0.40722872056012954	1.3712616861443343	0.8079602819822371	1.8498708936101451
0.6660879732567029	0.42119472193754826	-0.3497391062426983	-1.8662072612271843	0.3928728157020196	0.28908389578782945	-0.5459729221735328	1.3702097857370457	-0.15783068982238738	2.221794999678112	0.8205240803759052	3.2670843629287134	0.020080457259231337	0.164034646475014	-0.5223829895725169	1.0358433123232997	1.197290302467284	1.2003455475635532	1.4261869369285995	-1.2577453515477688	1.14314677891748	0.40359048896162025	0.08686075057066642	0.7748807568979454	-0.013303522958678144	-0.07399049348226247	1.098912281022852	1.785134081676762	0.6516940552746862	0.2170125109654073	1.512172023058457	2.183018231001717	-0.4752672522489349	-0.8078705540778431	0.42300432210473915	3.706676189229068	-0.8499023554228531	-0.14299197882709883	-1.3158033582692577	-0.24138722855933253	0.2898836801275823	-0.3720000594764135	1.4292220780770784	0.7534312485946655	1.7858415924477213
0.5221693083394426	0.4103029863908672	-0.43023363311135787	-1.8916622093309203	0.3759290295717464	0.3315212297269955	-0.5271317046603129	1.3399580045930297	-0.22428702739718936	2.18108647797136	0.8620947917709575	3.4052331695374867	-0.0004088992689473721	0.12700496544452403	-0.5294260691348937	1.051236223101554	1.1168835822788616	1.271904693552072	1.4067573850451427	-1.2372405821672443	1.082857419854259	0.41889960523195124	0.10658073312565915	0.7913963095332266	-0.034565622728007214	-0.09345184726095598	1.13245138545989	1.8041740907908057	0.5828450107482761	0.1703281453236159	1.6481702745785434	2.117269111182009	-0.5175888397369618	-0.79378691254114	0.4172524527171374	3.8024518456631973	-0.8347516356015001	-0.1498282475532145	-1.3264734229310944	-0.20752904769220581	0.22526837563340418	-0.3501033887677405	1.4611786781648566	0.6907660400887217	1.7086004922073503
0.36683047654941187	0.397466816952682	-0.5006546365986715	-1.9151756555217407	0.35759305221762294	0.36088102117201065	-0.5125996644855481	1.2879500295939408	-0.3187977806449072	2.134355938129131	0.8970420342213707	3.4745186275056836	-0.011829653999491417	0.09764610632894707	-0.5318211031458766	1.079789660959958	1.041314430468953	1.3686211960950956	1.4118177004283352	-1.2330655259543017	1.017704496669408	0.4348721958009075	0.12230798626880061	0.7646464874746883	-0.07352384474833014	-0.08182109548471143	1.1697268089162305	1.8573473543252266	0.5063085528152083	0.10595332397682403	1.8182067256244197	2.073004371128918	-0.5887520233064822	-0.779080110246838	0.4337465994019702	3.8695382451216913	-0.8090763693944616	-0.16800625114826456	-1.3277520571347037	-0.15890924509273224	0.16516853953395005	-0.3530316206424836	1.4704630034672577	0.6088771832572354	1.6207434947910802
0.22723540981675533	0.3589020800406963	-0.5737576447201406	-1.9215333337691667	0.35179351535313985	0.38963679370433246	-0.48477166519702475	1.2094468793347892	-0.4263024049876081	2.0912113335975926	0.9219427932881226	3.3681151481629596	-0.02379792698240614	0.06731081902653892	-0.5290784434094596	1.081787707590193	0.962618506991656	1.4488313719084727	1.40349774609003	-1.2347092560116448	0.9545937123003665	0.4588698861491599	0.136621804149371	0.736298276657681	-0.08847713635549528	-0.07100325085203145	1.1840032770202835	1.9117321800124039	0.4388004788298884	0.04222358140867663	1.9739436257774443	2.031730018559137	-0.6720886982618725	-0.7643955388825725	0.4290170325518172	3.848522480748211	-0.7774224035227078	-0.1731824963605743	-1.315201638740901	-0.10328695283678953	0.11889723660891556	-0.3869657804135669	1.4996219082600888	0.529624389331491	1.5330218854499293
0.08622853449990575	0.3412329260941995	-0.6232026676335967	-1.9325037620537984	0.33573879975707227	0.43991129253695105	-0.45763560132450054	1.1400041874612843	-0.4969044233875238	2.0509007143324736	0.8913436466612701	3.2409479486448647	-0.03387973281871132	0.030243193222219557	-0.5153337557030818	1.0806685654543153	0.9069149217265442	1.5404224620354896	1.3649639383738694	-1.2195397339987126	0.897064815160884	0.4695535066372346	0.1616435407052721	0.7018913466684428	-0.019671317826838963	-0.054535510449207826	1.2204943965659205	1.9828636027983464	0.3819640555668076	-0.01900233189560463	2.0884363836993853	1.9786889509653527	-0.7428391468646651	-0.7368441220428464	0.4259553903645852	3.7841989703279046	-0.7289807850537704	-0.16674549222438317	-1.2805382143105293	-0.005704829176722615	0.07441120260577269	-0.41771299529443634	1.4956117046185928	0.46124542647086103	1.4619582375688567
-0.04331461256406608	0.3052812562751072	-0.6556235379326585	-1.9371380544145869	0.32001774809082345	0.5009572452986418	-0.4276645339866933	1.0560014898457517	-0.5056680815979012	2.011914029871473	0.8343398615454536	3.133334422562964	-0.025961566136869417	0.004676212532479662	-0.47866480936230776	1.0741192096809855	0.859789779246567	1.6444748784259384	1.3355492725561202	-1.2111736043466759	0.8277925644839923	0.4728269547447401	0.1946066753640578	0.6553248410514788	0.10467683942350321	-0.04480833746996249	1.2571541808837907	2.062075580222838	0.3290207774449878	-0.0750153736915647	2.1357321980860933	1.912587376983994	-0.8077416036048642	-0.7263539019316507	0.42186942047639925	3.7086755063943975	-0.6848037606318418	-0.1527515777138998	-1.2435223174009897	0.11222595988085766	0.05540951906592212	-0.4629131862579133	1.4818911425806434	0.41494460051240817	1.3941862363590034
-0.15257705059071602	0.2580557104364634	-0.6792591380824841	-1.9491182791171702	0.2922274694301178	0.5463925723774351	-0.4199629413695286	0.9784571598475418	-0.4875189581772542	1.967849275943656	0.7766400966762266	2.9988149444230157	-0.0035546302748870593	-0.0016766782311368078	-0.45091382444216455	1.0645349921929648	0.8277375541422485	1.801625139589016	1.3431632593317553	-1.1977285029454738	0.7625400706591758	0.4744560830250391	0.2231341442524913	0.6235719943067976	0.2823782106925911	-0.03753867962104687	1.2873065068702283	2.1409743833652	0.2608741173580046	-0.11001789660993089	2.16494483762851	1.851571213049289	-0.874400073695826	-0.6959336530423096	0.4136423962526853	3.6573462084818167	-0.6528071386083557	-0.14715423028596358	-1.1949491707300568	0.2510513089079973	0.04952249238418524	-0.5014111809364081	1.4705553616228166	0.3587987122321885	1.3224577859958713
-0.24771326781890743	0.2260307507814238	-0.7002280323434428	-1.9616989960896292	0.23441661336875458	0.5786216486703071	-0.427860035416037	0.8818687714996388	-0.4882039386023892	1.9086168980965532	0.7102318744766475	2.861692458762744	0.006943997062917017	0.008436123785843963	-0.4284479278943155	1.0646811016357605	0.807745734040713	1.955940509264888	1.3601126027461226	-1.1673033285525674	0.7091859089491983	0.47518824953576744	0.25127393111598045	0.6044970966141652	0.5619448632531028	-0.06271013271617473	1.2950279445276034	2.182837173964296	0.18541554093027754	-0.12285395411447435	2.153720625447853	1.7763080200213341	-0.9385362924989196	-0.6707265572466384	0.41564528295937453	3.605369358450911	-0.6173955273547443	-0.14119619807351028	-1.1485602349550776	0.4163346152568347	0.05310525357180802	-0.5313301396736595	1.429070461760637	0.29796972074781125	1.2603251811987322
-0.3267062411407066	0.1799244271500157	-0.6955010771114521	-1.9451733411110372	0.1722231897307726	0.6020293966669951	-0.4444939486960453	0.7894287097600133	-0.4865972278203752	1.850409225999679	0.6501235311664558	2.6412753559495314	0.03353410326405335	0.0427431373462126	-0.4001202082458484	1.0771830123045378	0.7997660629567288	2.0369425508850796	1.3431640941377025	-1.1627867729895978	0.6443148906467361	0.44991116673710385	0.2593097937782928	0.5651906469433132	0.9049142776109701	-0.07647890672894178	1.2923557653910367	2.1921114655994374	0.13160530457473257	-0.13827061535944735	2.0911561601512076	1.6848866644646026	-0.9891383438591399	-0.6375194528621944	0.408200133861766	3.570482488076139	-0.5959160765066542	-0.12479614117105826	-1.1335329237126959	0.5431394042831044	0.06792457135460003	-0.560238900544712	1.3827927934063453	0.24910525647169818	1.2056033876134318
-0.37566054634683615	0.10654427732895053	-0.6934419264214908	-1.9161019754358084	0.1258111460454065	0.6096887101027282	-0.4638755880175226	0.7111945091455992	-0.46246497937754627	1.7860567956996465	0.6034126096800673	2.416851732101659	0.04162105292230654	0.0846125963099404	-0.3576239976056296	1.0682324040347955	0.8024329732157158	2.1106244445811218	1.319353758912062	-1.149278207107417	0.6049162341494606	0.43113210300253185	0.26507512655882226	0.5347499947915721	1.2954887492515865	-0.07909823879850772	1.2599807785976513	2.185487911802354	0.0677063721713496	-0.15398398398001162	2.0186961664463654	1.5957923820372697	-1.044513327229549	-0.6148227153692919	0.4165312514896501	3.528348430243777	-0.5717252897153864	-0.09459470482473152	-1.1271041910908841	0.6396979983066583	0.07147925188745602	-0.585211416223807	1.3102067371243464	0.198633617305041	1.166390251474264
-0.40263845019048794	0.004890828848033224	-0.6990241831405483	-1.8861904591408436	0.0753600679421276	0.6282393451897683	-0.4855890473635195	0.6652978385024974	-0.42041795083913874	1.722623979980782	0.5635349180979174	2.1368658033425803	0.07079779108753044	0.10856120640628131	-0.24139280768932941	1.0575773729188986	0.8120380062993988	2.173821106887761	1.3012473744548951	-1.1268119923892987	0.5667498569263196	0.42638837735521457	0.2510757475002433	0.5103838986433556	1.7173187505473113	-0.0785666000749148	1.2012228563610976	2.153441297585761	0.007888423850788006	-0.1705118547541933	1.9077548960315915	1.4932435450913266	-1.092079540475106	-0.6020552143624337	0.38693186672966506	3.480675103665908	-0.5442865961718313	-0.02757037285078867	-1.1101309497952914	0.7295282494343389	0.07376799043128753	-0.6062068044370885	1.2495014507036362	0.16153048592954697	1.136089407404901
-0.42449025550914155	-0.0933830472281022	-0.6986992564677159	-1.8686173086780293	0.04690813097880477	0.6342124499949303	-0.5042184716616165	0.6349484375039137	-0.3401693504046159	1.6570639371629965	0.5148421821757748	1.9082126981485357	0.06678516257316815	0.12457909887654824	-0.14562479165614306	1.0181536734961718	0.8441619982349338	2.192514137428786	1.2571220365044824	-1.0990145497207162	0.5437927152773591	0.4252288660249631	0.22321874032833447	0.5493905797218549	2.1668399876978968	-0.06598405890017064	1.1180327098027774	2.1250293698274363	-0.05787057515791969	-0.18461151623766547	1.7792251893257522	1.3781151593933028	-1.1267381904093947	-0.6116499448230777	0.322905228922997	3.403843044826618	-0.47089500520246724	0.06799155765038636	-1.113689141617216	0.81057478291603	0.09716981346493123	-0.6161864483559351	1.2035198655217987	0.13252015521452395	1.1118539514732864
-0.4398057544681138	-0.2001168635207969	-0.6779158972595876	-1.8387354130779912	0.03205032186478048	0.6490456255921829	-0.5059602963011518	0.6301647099712179	-0.24536529196826953	1.5883549029791644	0.48295069472155977	1.6953705636857865	0.046040261736697195	0.13367440918433413	-0.0892620421463886	0.9816479482338988	0.859712873013455	2.1617646376352506	1.2193364931856496	-1.0551752204163805	0.5561001494824532	0.42659511449356174	0.19092247521100025	0.6669787692800286	2.618225679970579	-0.08061511333520648	1.0336911654177146	2.059959048603334	-0.10435024086422957	-0.16299517169726366	1.6429574787069297	1.2573915091501904	-1.1305822153588854	-0.6357156213046626	0.2599547224997469	3.3169253617444134	-0.3811943254456812	0.16841847804513074	-1.1145758290352952	0.887425960217883	0.11589858607651149	-0.6056759590338127	1.1504861024046455	0.10864965030511364	1.097906198073653
-0.4628691434732395	-0.2858267593682399	-0.6524609274725334	-1.8184964000717838	-7.590801482210279e-05	0.6546406660413158	-0.5018058909275942	0.6290363036595619	-0.08594528824736725	1.5180780583011804	0.44132178354839474	1.6123178476475206	0.01770265786272875	0.1404984908722851	-0.021212469362914158	0.9584522312509444	0.8608138695782499	2.1816832456083097	1.167662839860781	-1.0089583001063203	0.5827486464871248	0.43417635690234857	0.14440764248730678	0.8156388218372369	3.026746280405697	-0.09681305266020898	0.9677979346870241	1.9758155360514074	-0.14842262682533736	-0.12200308510353748	1.5183479722844897	1.1423368980189217	-1.1146180436614432	-0.6691446876311948	0.20125752927544815	3.2321850726600765	-0.3004153939068985	0.24732011265835893	-1.1314660299141546	0.9595653968121466	0.138972955639508	-0.5731692459850011	1.0559741113322376	0.08475953039650665	1.091998872414633
-0.46950018271375604	-0.35929954418457066	-0.6394734737744113	-1.7856389710268463	-0.02377654621161967	0.6481483077843031	-0.496381657222489	0.6240149251275986	0.07053028334593386	1.4687932414949167	0.4441997750195087	1.4962956872931066	-0.015952266779873554	0.15530916776420964	0.07565138382002082	0.8854374089700265	0.8463971847878915	2.1692965843777516	1.1113312476192632	-0.9833084652528686	0.6278513931332299	0.4241261578701045	0.07026180850907401	0.8938515583882056	3.3348079623663884	-0.10155448010219956	0.8796628321065617	1.8754259019391437	-0.19197094424902555	-0.08136139029382672	1.4244857866610288	1.0511092827932833	-1.1028968829593324	-0.69802058159953	0.15777909146495575	3.133692395462808	-0.21293625364417368	0.31626375355528	-1.1775119613525529	0.9739287335901862	0.17004007063112056	-0.5564696173108692	0.9993255727169966	0.04406346899881679	1.077492710670826
-0.48003547625085785	-0.3868225556958385	-0.6254400747991864	-1.7599174366687707	-0.04959024930820706	0.6473029933266337	-0.48673924743949265	0.6209976647725184	0.20114859896323703	1.4298362392725057	0.47549219939418935	1.3767495363937405	-0.03577280075967855	0.16526447298022684	0.18015439928240093	0.8322277216601037	0.8421959155071364	2.0955447851728435	1.0498500157582034	-0.9422542898068647	0.6943106764800671	0.4259854711111509	-0.00775002449703186	1.0018989054933571	3.5782916473045154	-0.112140748130894	0.7994631145039094	1.7825176229851725	-0.21984090304175025	-0.03945666875689078	1.3516543916098491	0.9823041008017585	-1.0792009115915748	-0.7189221714919467	0.12466884274900476	3.0345035997383394	-0.12511909099670745	0.38086505537337806	-1.2268911484203013	0.9637017197042255	0.17386630761360497	-0.5302191404757393	0.9519221584904404	-0.013576787995196488	1.0591438217237272
-0.5027981342824734	-0.37687766805821205	-0.5934913589366407	-1.7092445060207104	-0.0719259941482886	0.650842601358702	-0.46290948512084834	0.6096267102322739	0.30843151466591856	1.4066557479718007	0.5193697836069651	1.2560811970235803	-0.06309789084070717	0.18908807323949944	0.3009383356140443	0.7983564620433217	0.8326080718748404	2.0218138088854696	0.9847799531301913	-0.9021140633293141	0.7613682682476169	0.40178302513066966	-0.07389074219684807	1.043798636288619	3.772107803814888	-0.13644450566995986	0.7205699764943077	1.6857903728815227	-0.2460277550021071	0.006521718051538483	1.2773156932765564	0.9195591601499451	-1.046078116005646	-0.7352386320642382	0.08400576699187101	2.9365910213137374	-0.06285397517121559	0.45495189387571244	-1.296544385842838	1.0292714575264617	0.18434931157908602	-0.5131531317290345	0.9075782011685872	-0.06712320483430462	1.0501440466685092
-0.5118171768903059	-0.36774931989253107	-0.5670913551654663	-1.653125945249919	-0.08146071917112016	0.6781555149377622	-0.42374659224672306	0.6030702498818872	0.4124142506339057	1.4023887256188792	0.5704572786336328	1.1461007470036306	-0.09691145951687662	0.22413293072385412	0.44738943731210173	0.814248954724059	0.845514386167882	1.9420560853230935	0.9369317980583022	-0.8610387511890261	0.811629713911147	0.3577843422748664	-0.14077600698947285	1.0481792169447919	3.862231171663912	-0.14392885764691726	0.6715345735114956	1.654590590699269	-0.2718981768507389	0.040642200366979776	1.2597028705186222	0.8707810365870893	-0.9698476941982654	-0.7595908791283316	0.03059916761325702	2.8558925367012806	-0.001753681620796227	0.5408714862608991	-1.368742132929257	1.0729603801986642	0.19144380641580322	-0.5106502627494502	0.8575633651978889	-0.10193128639250863	1.0456770764676147
-0.5101463617870422	-0.3457193665047754	-0.5332961796253358	-1.6219218895399756	-0.09109245661407529	0.7066819526956563	-0.3711557069720931	0.6049505330025668	0.5131392533924444	1.4122349391964264	0.6256355283391379	1.0478125088924337	-0.1360890913799756	0.2535986069767182	0.5135214803302169	0.8395643825463459	0.8418726980337968	1.8948981265123237	0.9240958218143698	-0.8244627504055906	0.8744023404091241	0.30975494572332996	-0.18467629143547426	1.0639001000097799	3.888437906955217	-0.14848362224167871	0.6365281109956572	1.6373745064104805	-0.29484568855306165	0.08769514122144642	1.2496104781912432	0.825798691104256	-0.9251050040006028	-0.7954493692779665	0.026678086537668334	2.793023320413379	0.05042095776143377	0.604431056901306	-1.424149509516855	1.1214702667100849	0.21292352514867935	-0.5339316254359807	0.8000758204447159	-0.15631450440702033	1.0324131731166613
-0.5075353031601424	-0.2915076215702997	-0.481883628477075	-1.5957910510338233	-0.09669208909769778	0.7518666912307911	-0.3354641281678059	0.5977636665068784	0.6016342359984216	1.4343840395580316	0.6840859530220902	0.9623789338966494	-0.1733355460683764	0.36193509459128353	0.5988596954520479	0.8517583394664611	0.831919203738835	1.8464521215169163	0.9374260031790363	-0.7937912431629435	0.949644492273096	0.2661013751831381	-0.21025424818983346	1.0515702784456422	3.8503185294498756	-0.15328397908083197	0.6225686207290149	1.5877838250316967	-0.32757360296579846	0.15523243602578055	1.2433536832834804	0.7878490101822807	-0.899944625668238	-0.82868669383293	0.017072330999582143	2.735876845971177	0.09368253420619874	0.661583944948809	-1.4926829636146928	1.212335926727265	0.2669840713454305	-0.5726293503073603	0.7433127035938514	-0.20813701591351022	1.0130471091188373
-0.5099823505667598	-0.22015080024764844	-0.3840425217571338	-1.5758482449768816	-0.09925115914974379	0.7841614659561513	-0.2965148904271775	0.5701206673619081	0.6751541747451448	1.4649784053172656	0.7518558082711095	0.9078735258019075	-0.22701789945739148	0.5589745082164772	0.5777189303035375	0.8116628175865701	0.8150757031362437	1.8441586258856097	0.9440540841310442	-0.7632913922307523	1.0100644928811464	0.2086984639387722	-0.21233585836251884	1.0358796550404485	3.7694084669767007	-0.15280426193419844	0.6175448018420276	1.5506172774986813	-0.3354264942527883	0.22613135612535945	1.2507838686397503	0.7744334226455176	-0.8323181492883561	-0.8547215444141966	0.019575838124768048	2.671623487030355	0.1249570649170146	0.6642460607100522	-1.5670121447385494	1.3100606014231733	0.3144889409163461	-0.6016947745484568	0.6857190589100167	-0.25833591168004844	1.0021508808713786
-0.5103967085136818	-0.14578179296952345	-0.2911461782586643	-1.568690807966437	-0.1142929138915347	0.8207053876241851	-0.28057873105808906	0.5388176182109358	0.7390434929752133	1.5088062361514747	0.8167939972236518	0.8601824775192057	-0.2757447742285899	0.8042713574900215	0.5165047755309033	0.8038805228998005	0.7870219954672141	1.8521724744339108	0.9693804269567744	-0.7483735280397271	1.0275084562943229	0.14170258619897047	-0.19996441211474045	0.9835584408519893	3.6575395432815205	-0.17058628716239316	0.637664499438445	1.5134101434562486	-0.31391889023982145	0.2994685874204589	1.2524313183719848	0.778718258239282	-0.7889719440358778	-0.8992323820058777	0.08399211738984533	2.6028264707259514	0.12088323165456213	0.653414882250829	-1.6334741173194973	1.3847494906980287	0.3812749791322053	-0.6332256183579715	0.5984900356155756	-0.311355254508486	0.9967770531471265
-0.49779907228825787	-0.06854588744886439	-0.20715565462769528	-1.5628339887423148	-0.14053372361697747	0.844442985070755	-0.28777783845388066	0.5144921277112526	0.7893315850843214	1.5683129741498658	0.8598991633672313	0.8394130751028861	-0.3163526463749746	1.0662906765067903	0.4823238776278537	0.8199826264350104	0.7755636745345098	1.861200696536395	1.0139242809553761	-0.7417895716771105	1.0159198823036357	0.07785185404551134	-0.17039620047961007	0.8800678591511577	3.5610665377801936	-0.13950564894960543	0.6606616740163651	1.4932024494969276	-0.2999676372948562	0.37566494640291925	1.24101985675031	0.7755720028285845	-0.7501652329188765	-0.9341352895222046	0.1280356973281119	2.534364023016016	0.09418957991359098	0.6543655359709245	-1.7052757778153675	1.4467496218908844	0.5249868148199591	-0.6783240717544479	0.5141853700316752	-0.36063572539328614	0.9977070417649321
-0.4895922132432653	0.01518009904708616	-0.13296195857907706	-1.5647647194934393	-0.16896403227018614	0.8846131029491247	-0.3076556790222167	0.49706507737945715	0.7590973252495202	1.6464184424039687	0.9247535901467538	0.8330749411989297	-0.36724714838708017	1.3194693830127107	0.4212323973370472	0.8902070393382223	0.7667121530815006	1.8594604955710068	1.0336159619062495	-0.7277453927745344	0.9966290797854972	0.006329720954880833	-0.0922008771947076	0.7342044213201531	3.4703882164494666	-0.1361778899649581	0.6703358579658463	1.482007154493734	-0.28368173284937986	0.4402418058459309	1.2339643293182512	0.786630744710493	-0.7214633323367592	-0.9739769370895578	0.21074606429952308	2.4592695623608987	0.08232058606539161	0.6652889347234883	-1.7754499746355712	1.4918206296522514	0.6493259719642935	-0.7138045801282545	0.4199131938710372	-0.4208591512331113	0.9916885089210659
-0.48569609390320634	0.09147895513235398	-0.04802233594728613	-1.5833907510213714	-0.20718839568400266	0.9280859015960043	-0.3301834949173493	0.4824486986096964	0.713303700462809	1.7252667688454761	0.9694895588694564	0.8412378861961356	-0.4034192202568815	1.541052827808515	0.3273837429532605	1.0063868057165373	0.7540254976622768	1.8495785338496051	1.0637752746288887	-0.728976301493703	0.9471390439717358	-0.04914908179836829	0.021311619879570965	0.6583821978929177	3.3793138846245148	-0.15096885011553868	0.6918527002517175	1.4631563662681926	-0.27990687229750205	0.5142627917838082	1.2045527772419666	0.7793472028395416	-0.6887176861024512	-1.0094529857709005	0.3114928857767845	2.391414194761893	0.07026842498796695	0.6983520099378915	-1.831280572765192	1.5567622618721877	0.7760334845677399	-0.7426265831967727	0.31956466845243203	-0.4731426152207214	1.0035802638872662
-0.4773824307515655	0.1277121902865997	0.0403414864626398	-1.5870798739349565	-0.23782626185400463	0.9679335857022322	-0.35945122258911233	0.4672311730515887	0.6372449631437114	1.7969838706139427	0.9883111609053769	0.8444639649656326	-0.45253439659857336	1.7173055225593508	0.21571332680933625	1.1149489315109256	0.7351598481293931	1.8190744470127265	1.070726982019756	-0.7523930932521539	0.87863060127732	-0.05550344166887975	0.12989787345605866	0.5294556855298415	3.2963860543950503	-0.16312200303419938	0.7021270051630378	1.4331478529839858	-0.2945244366491577	0.599646486840839	1.1816562704855453	0.7840188623486066	-0.6729574861095303	-1.0512450500907162	0.37690003704170916	2.3271414092575213	0.06309069565835064	0.7298924203041566	-1.8760287431959202	1.601836800411526	0.8907842543714048	-0.7799985989128813	0.20118503772678387	-0.5060129246808733	1.0171656301405476
-0.44313216443339903	0.15063526891746276	0.12538669790325316	-1.601548237011374	-0.259650696644301	1.01075694051001	-0.3892398219261987	0.44571933915944806	0.5491577439398693	1.8327022999394291	1.0308265076727272	0.8529547482072903	-0.4913299646674118	1.8604438651683348	0.07274692138198553	1.195378808013739	0.7265052557259438	1.7611519322473406	1.095218240629651	-0.7881083343464319	0.8169019461255186	-0.016622328614721026	0.2606187005101325	0.4867358331139922	3.1977605836904184	-0.17753549650565598	0.7297653865352762	1.3914243728361346	-0.31427901784316603	0.674970156697971	1.1689630311729466	0.8010677925691537	-0.7136440096213466	-1.0947593167718335	0.4483383074899739	2.2639770171290166	0.09456780204652156	0.7244478998600941	-1.9032507889287864	1.5473327418367409	0.9861960424173709	-0.8098523332590186	0.08707155163649205	-0.5299448055555116	1.0363178797909742
-0.4089729571447334	0.16451306115651515	0.19962579579381487	-1.6092962029670368	-0.2844035626273302	1.0255596161423643	-0.4302755719454791	0.42477289061937606	0.48436599603763675	1.8647056361052272	1.0884357553549808	0.8604411006572439	-0.511510193366872	1.9543231340581542	-0.11949737057024108	1.2291393616296333	0.7379608570294227	1.6860026178056127	1.0998882842325342	-0.8330839921605699	0.7633497765049163	0.010052376499414673	0.38886946611886913	0.46821239651106544	3.0993991199819364	-0.18383266003274443	0.7573732403469289	1.3195259198688296	-0.3272565701300508	0.74560244423571	1.1149125100551827	0.8124967207786084	-0.8479127981723449	-1.1207979882941999	0.5209219901651712	2.174012331516709	0.12027040990486322	0.7037000390129865	-1.9225035968914495	1.4774009390179592	1.063868454945423	-0.8252434170913308	-0.01123560557932537	-0.5654536487785625	1.045130530223158
-0.37526825774971523	0.19514877744790665	0.2546006971368026	-1.5994131234652564	-0.3043013979487236	1.0331956320772033	-0.48544451594968335	0.3838440745734441	0.44023535752179754	1.890493618473385	1.162970223787556	0.8599434445832959	-0.5365257212330402	2.0107641658595385	-0.2380330294438259	1.2146891377371114	0.8110036476240374	1.6205163269809233	1.0572254706478619	-0.8840881893767458	0.701400639558456	0.04665046425422078	0.5253034276740338	0.4512075989090197	2.9916034470845	-0.1812318031255323	0.785069115291603	1.2298068630089485	-0.33343599816903025	0.7949842493627164	1.0792170009396378	0.8160326460077749	-0.9367472200441526	-1.1428958801092313	0.5315178481409724	2.0742142971742497	0.15855430165776904	0.6813038104847917	-1.9401258193582673	1.4205359119099725	1.1149759073426206	-0.8141459082491836	-0.09546047128060824	-0.5845273372715374	1.07078321051845
-0.33893675465064976	0.24212081790800247	0.2824293293293327	-1.5717503564733097	-0.33054871716555995	1.0052986272692503	-0.5301061192639022	0.3183509939421335	0.38983966602820863	1.9211299672187323	1.2193283717802672	0.8675895762370697	-0.5629805392709629	1.98617803158372	-0.41419986315310897	1.1874523707420575	0.9041328177363359	1.5551412900299182	0.9910601426171418	-0.9626249103851908	0.6124018473301742	0.07978653056925897	0.6467470332809478	0.47693085493902904	2.8821348318951334	-0.1829773874306791	0.8219934718012126	1.1857919453246561	-0.32666138015799595	0.8334026419189039	1.062063768414204	0.8254258777891696	-0.9796275190223975	-1.1613513729810174	0.5432022315008437	1.9754099855200369	0.18995571509823345	0.6387027882844667	-1.9382755753556988	1.3456829239542745	1.1539465703888836	-0.7743256372781078	-0.15567512338399098	-0.5990990670779353	1.0933784346117092
-0.30547822953682735	0.2939161972927234	0.26529857989183947	-1.525067602710907	-0.35075522836916434	0.9622750413619903	-0.5973756009633662	0.26672034642813913	0.33998419155168136	1.9519893338648342	1.2271620548036797	0.8940379726072928	-0.5935034611282692	1.8881609630765084	-0.546506741177212	1.2223430247020393	0.9983439470088509	1.4543696730321645	0.913943654861986	-1.047290275437004	0.5549866298963532	0.1078892410926823	0.7492019803634069	0.5386585813150695	2.771637128210569	-0.18290380531854597	0.8556656255231351	1.1147245642113102	-0.3123454791795185	0.8614268555815958	1.0345668910049999	0.871424867450077	-1.0597472990267476	-1.1631937613078311	0.5326789553850703	1.8737432236894438	0.2254709917254182	0.5987992224029789	-1.9418448564258206	1.2814360267467235	1.1891683008434326	-0.7635963809790913	-0.20407274863726502	-0.6227022385305532	1.1069872285119318
-0.29006091241230364	0.3418983373434586	0.23745967007363702	-1.4634460553808435	-0.3709621595399556	0.9159716509599779	-0.6532468838524882	0.21783180309422406	0.29208707550896296	1.9773280715408248	1.2162935928800287	0.9340536662827702	-0.6153970331192211	1.7340999834145658	-0.637291723875155	1.2172918526767635	1.1202477706042295	1.3219162844758272	0.8553156227672192	-1.1303656678689809	0.5141822388635187	0.13484845746031063	0.8480305667221011	0.6463408328987799	2.673782126902865	-0.18532596281057817	0.8699530326697312	1.0535415256199672	-0.34523010183806235	0.902329497023867	0.9928374391496504	0.9337983082805742	-1.1470112298456543	-1.1392694596469497	0.4677235775948961	1.7979119026863493	0.23877184383439629	0.5517947885639496	-1.9277536840428877	1.233302392475112	1.18526112550309	-0.7552773063670238	-0.22296137393184967	-0.6613178445295833	1.0983777165374
-0.27419958411223055	0.42174457877326005	0.19904279027449084	-1.3838293973247837	-0.3861086960948237	0.8878769528160328	-0.7019062586569926	0.16084639770841633	0.24964963520255354	2.0074852259478604	1.224871038492394	0.9599273445684646	-0.6319325087141154	1.5634706521661177	-0.7103447688798553	1.1638851985987635	1.2854640605747056	1.1857998472549105	0.8025480953828877	-1.227770499957059	0.46210787224473127	0.14946569784431932	0.9394703359525062	0.7433128617187343	2.5975433718921828	-0.22266776983759265	0.875359972442064	0.9704673304746138	-0.3461103802726811	0.9238780231478841	0.9632802385213252	1.0126109993066539	-1.2222583687853517	-1.1207747152893168	0.41372930411934866	1.7187740186790568	0.254077831240788	0.4917518363389137	-1.9170659743104799	1.1834650324403415	1.1135804639810238	-0.747954386091968	-0.23433233812500096	-0.6835182271686886	1.086022153472269
-0.24726946657772048	0.49001648863002095	0.18738800286257548	-1.3037991266559312	-0.3786320202703265	0.8760439362979439	-0.749867181331186	0.09844357805004307	0.2207101899245663	2.0174065810483244	1.2065055776618396	0.9781408208894646	-0.630859560072756	1.4330263957773641	-0.7611604644246037	1.0712549026427887	1.4651355634162355	1.0405385795933155	0.8074008223538802	-1.3274723564033186	0.3985727369925068	0.15443564544014726	0.9979536279278303	0.8297825261856671	2.5370076452545485	-0.2424065695888747	0.8703529437133988	0.8918468301242622	-0.3217606311323982	0.9748794811045289	0.8943699904331593	1.12319841812574	-1.2207131927861425	-1.0809737086409377	0.3092944371310473	1.6644190334936018	0.25925212351220217	0.4047984507529785	-1.8972605136887786	1.156654944361983	1.0475258442316835	-0.7487473773734046	-0.21350927508612316	-0.6782693166578665	1.075874423716947
-0.20398820976234658	0.532403049803061	0.1572341758981636	-1.2211748909486433	-0.3537304859032121	0.8664670773282287	-0.7926675644900919	0.03420421653189241	0.19851736563669792	2.0374289891261177	1.1718512895007651	0.9991843237858353	-0.6233300017372874	1.33151632891215	-0.8257030907503152	0.9838075581903029	1.5565633648653905	0.8942867359975768	0.8123348037703989	-1.3953369507327822	0.3410948248858816	0.17308650572886256	1.0368316893455938	0.9442664140096371	2.51261393760007	-0.21190312093100036	0.851973062674005	0.8383668093639306	-0.2931993478860563	0.9990974990725373	0.8518369590538877	1.2324867916061755	-1.1595243313286387	-1.0439012012963151	0.2066845867387693	1.6205395528889703	0.23028064777759302	0.28257336888514917	-1.8741665095941173	1.128419402021681	0.9684160325402063	-0.7481219722069345	-0.19887710493550984	-0.6340071218578507	1.0648681744946142
-0.18524631959820503	0.571107893625819	0.1258582895546875	-1.1375500143109263	-0.33672874430117694	0.854654394120072	-0.8463413182174702	-0.021260884488499436	0.17275644612593766	2.0699460152048044	1.123283805758397	1.0508572700590864	-0.6258261348166855	1.2621267729893086	-0.893581186837799	0.9037575662387587	1.5977739413866223	0.7910975782740604	0.8390419156327752	-1.4247306762038812	0.28156377281753175	0.14257098125533524	1.0713951415282215	1.1161559872691507	2.4864880207769744	-0.1589322503108376	0.8376579263265439	0.7842469203439734	-0.2300606915644455	1.030843081292086	0.8124244525408237	1.3243109519190779	-1.1556988703601485	-1.0177503330489182	0.12222768716788286	1.58762259002082	0.19614555441804105	0.163940722029525	-1.8393871706232248	1.1003645662178556	0.9161063977583377	-0.7394259068557977	-0.1519502060531202	-0.5731468412860454	1.0526285634542156
-0.19152781812605538	0.5815794492228503	0.0921211229015411	-1.0749674100700168	-0.3201921163583919	0.8542229743267267	-0.9141021136280589	-0.08044044609686715	0.16796850214418674	2.132422848915039	1.050313371924923	1.0816337481850875	-0.6386575473034891	1.2019973012551293	-0.9312281328436802	0.8277868375381994	1.6089152163123064	0.7048133574158517	0.8398956438480975	-1.4631115766051634	0.20880903762570027	0.07876813549973606	1.0837118088704607	1.1690849398585215	2.4643599241812946	-0.09207079702128584	0.8072461160751313	0.7725744596219489	-0.17306319030639605	1.058372070718358	0.7782692820392174	1.3812241991471805	-1.0880631105208645	-0.9908272873410182	0.038370696921763085	1.5727550631974552	0.14015562656300803	0.07457704490273769	-1.8021952075800258	1.0740153931553849	0.860629265118753	-0.7267093351375802	-0.10429867163646422	-0.5135384405823207	1.0354816017609323
-0.2126469525214622	0.6272758700393418	0.08764438592732735	-1.0000938331088396	-0.30430706750574366	0.8742987896704116	-0.9913430991832481	-0.14554783520468081	0.1695643831961589	2.1755677208541333	0.9388405673501706	1.0962595658042196	-0.649573144417801	1.1629193821249806	-0.957340343117154	0.7728626121130053	1.580830267774225	0.6504851756871813	0.8543491957490277	-1.507059218623703	0.1492321532083602	0.028914102064224102	1.0852691238007588	1.1385970600134565	2.439198441078829	-0.038376560087517775	0.7783734036698942	0.7488435549886733	-0.1214977392996319	1.101966350266224	0.7564586168005603	1.428641324248562	-0.9769292609825554	-0.971974416594821	-0.04070132610135407	1.5653567802455892	0.08035072562245413	-0.0028448667334937837	-1.7668920814757985	1.085733081701979	0.8237785263270748	-0.7097806408984837	-0.054316122435272285	-0.408447918676933	1.0107455652212642
-0.24947626247632976	0.6451096270807695	0.08462666035301694	-0.939051505004113	-0.28149633977752475	0.9056459151453911	-1.074548972991597	-0.21773303320498744	0.16447832081242791	2.2447626345651477	0.8009569807790273	1.1203905549075186	-0.6678378133913364	1.1350403691887534	-0.9736569136848277	0.7446202187799378	1.4597318623739821	0.5864502422146506	0.8591757098132782	-1.5437713053870652	0.11516721835675503	-0.009213047911904682	1.0726129994427462	1.1069513946805694	2.432207643578733	-0.0058682377769805946	0.7303863679968486	0.7326509637434606	-0.08763851189697422	1.1566220424066098	0.7387420379568832	1.4393296608872963	-0.8503821954354969	-0.9598575176498262	-0.08602302723105193	1.556595400084649	0.015921907478328	-0.08068814081705779	-1.7313779836688208	1.1177199832423603	0.7944804925857822	-0.6954684121861744	-0.027261678276273238	-0.32662046944777035	0.9853410993625484
-0.30690590653460575	0.6291099142702415	0.10714218360359432	-0.9021869344936972	-0.2591652145764967	0.9292241561257439	-1.1491895567967156	-0.27675329386993397	0.17844115192030507	2.3144519848451015	0.668876868453473	1.106738213396065	-0.6818119660322685	1.0948529552676587	-0.9866456898790299	0.7575770355792665	1.308511412004737	0.5015695752393464	0.8705811069323829	-1.5474105400534608	0.09521328422225753	-0.023127183874920867	1.0636956071371853	1.067088676310512	2.4273773931287628	0.010178396339090486	0.658757491985223	0.7142360142977684	-0.02726003023564208	1.1919046651690581	0.6930698245495622	1.4458940649191065	-0.7235043332021485	-0.9354788713563142	-0.14572978066402387	1.561710522192653	-0.04504136242829499	-0.144900587313483	-1.6952382663116166	1.1500441895717164	0.7583975119314977	-0.7043136510251219	-0.004679626497817832	-0.24585792485241093	0.9899581251248618
-0.37394789394941347	0.6000971124141421	0.18355790567352592	-0.884991851809764	-0.20988395507172028	0.9535728007377884	-1.20370047557332	-0.33722558706740197	0.208346940026426	2.3763899923322915	0.5471941447100969	1.0611617704949985	-0.6921063419889669	1.041664778187164	-1.0001993161965543	0.7556812655589888	1.159874609399729	0.42783711160072035	0.8769842438565487	-1.5290127914414222	0.07089073663480709	-0.020052216630269737	1.0734368237457528	1.0026836770440917	2.430308409575817	0.016082803397520655	0.5764599967380504	0.7050280788631936	0.023570700187896695	1.227176793495537	0.6423887633827011	1.4026420285627796	-0.6288538827710044	-0.9154477613181575	-0.18860897259331383	1.5674289470242302	-0.09733417499907551	-0.19840604592805405	-1.644338270971049	1.165032939321378	0.7339927800538353	-0.7045842230207953	0.005706470106736169	-0.11892173542242154	0.9952969596549492
-0.41334391389721664	0.5675419370764747	0.30097605042908493	-0.8695697023567102	-0.15442056859539346	0.9717347107820062	-1.2542645928751461	-0.4083763633571804	0.24509798991379483	2.4386256244280413	0.43737891390134553	0.999782744932608	-0.7004023287320587	0.9898899139839615	-1.0117168034028254	0.7819509004346126	0.9797940115620074	0.40728875910736584	0.8570140964076038	-1.5178729617588105	0.06306053689118271	0.0028338487855914416	1.0954031978011087	0.8898864117529437	2.4215988726518054	0.022631292840076464	0.5074229106201166	0.6903733323984754	0.08632843492739248	1.241888887287563	0.6132728025492293	1.3316098178840141	-0.4629220344909477	-0.9186406786447174	-0.23793806726719394	1.5699163565987468	-0.10126317271735907	-0.26106401743490165	-1.6017525944263409	1.1714764342295907	0.7082068103222812	-0.7028047518335645	0.04977808351002754	-0.01818226325817871	1.0304034368721238
-0.4580717418029451	0.5246142608266832	0.40717021714410484	-0.8996387468928756	-0.10201349332014369	0.9745545924471635	-1.3111797137530865	-0.46763424546648824	0.3092013580589624	2.4589903141760576	0.3075358133281569	0.9650388179430417	-0.7051629791012263	0.9202139529874209	-1.0191009406659464	0.8296831695178725	0.7433110929504657	0.40117782775147326	0.8216739418018036	-1.4855897891323049	0.08839106443856931	0.037073614008547744	1.1073157160421012	0.7927365013814895	2.3836869292148672	0.009645164929087235	0.45558523275734036	0.6733528616476557	0.11665298730107265	1.2653585763509834	0.6002303596338926	1.250920144260431	-0.24602487543450985	-0.9120808174924017	-0.2816099770479964	1.5755778508065879	-0.09308251183063326	-0.3279559406050028	-1.5347078866032193	1.1739075431520942	0.6750184496335061	-0.6779692385836513	0.14877277935023853	0.04270585795764754	1.0471589492747495
-0.503897526421734	0.47928176039022413	0.5319651312281468	-0.9115753483902036	-0.05667740556705656	0.9599130933982838	-1.3606145775606548	-0.5051358746109106	0.3769989456663905	2.5359304203060744	0.1975043154147879	0.9264358376005799	-0.7167634533683144	0.8119310038893548	-1.029145064121238	0.8879372853403262	0.5132538213898172	0.36975574772157094	0.7479339101806366	-1.439778104643883	0.1265140142671005	0.07145076365570927	1.1228366411888104	0.6844086161219856	2.3305380105715545	0.0020279829055524666	0.4181758950685655	0.6572463412257259	0.11245682265758346	1.2549339012499925	0.6516368045885232	1.1222185517732297	-0.10780610123347815	-0.9122301815535874	-0.31893291013265623	1.5526626002193535	-0.07741649771143314	-0.3556737109881174	-1.4660144957759753	1.148728575502598	0.6414019415496958	-0.6776041068247841	0.24477551251430524	0.09564768990216302	1.0501197293640891
-0.5598533079226006	0.45263070322451326	0.6380751685772421	-0.9136520283836027	-0.012919134534333212	0.9458777531999585	-1.4218668045526706	-0.5276886322929022	0.4702645807851522	2.6019659137564037	0.1280795955158903	0.8947603207233286	-0.7372611951038882	0.7038518130288389	-1.0275782886922589	0.9587843492536076	0.36778713018459896	0.3836398741931151	0.6835308296775608	-1.406767205968824	0.18760765365426654	0.09692038279887204	1.1256442776983433	0.51468727474697	2.2469124475665514	-0.04634094774839041	0.39599268701438495	0.6286205664400766	0.10835438159956716	1.2605780663685722	0.668705362302523	0.9903363341216792	-0.11613213043963592	-0.886221382843458	-0.3722179997009553	1.5254740452779376	-0.04906536450017385	-0.3594800091480343	-1.402589968265008	1.1154773683666241	0.5865478690852938	-0.6656549359570404	0.34920227564605694	0.13943437915713783	1.0372282959442467
-0.5952624119187963	0.42659686261433916	0.7237717632380491	-0.9314694149400387	0.04423797960588174	0.9142761025277096	-1.4776468534414318	-0.5429144332246942	0.5715917466165905	2.6466042568893977	0.05961450712026635	0.8539591248824147	-0.7532810315733071	0.6044068774845094	-1.031805000914288	0.9889958483080484	0.2622561021335501	0.3797198112321089	0.6434694662123743	-1.4032944900120434	0.2531902896648419	0.12978135001447988	1.1268299071921049	0.2978892555468732	2.1462503514630473	-0.12252936377613177	0.40029961702029404	0.5850158193107586	0.06698129517248227	1.2710976127870306	0.6872667201669426	0.8586031980130375	-0.1476123412721167	-0.8542974199520851	-0.4468085311127233	1.4958633756006028	-0.0034773458992059525	-0.3533745729620902	-1.336656221231301	1.0810926396108576	0.5102989805736055	-0.6529277535723257	0.42451177111367	0.15002616235235258	1.0171528783833517
-0.6188616583828297	0.3914359690390258	0.7708605871127121	-0.9323951962960173	0.0926177795444458	0.8664815394599229	-1.5180721269736062	-0.5509054887130533	0.666391593491254	2.6329429397266444	0.006703051668119063	0.8139676213184048	-0.7751909649445418	0.5119804256200793	-1.0337078344413881	1.0131246988670133	0.19437882884829993	0.36841802400510104	0.6914491032209448	-1.395328186590171	0.33462945333883276	0.15616279222310092	1.112516959714139	0.14508193279452125	2.0536404687421204	-0.2048663138351982	0.406586513726498	0.5098402799411372	0.037393572916105254	1.2943724303341297	0.688122897210243	0.7472786902732851	-0.22159193546699613	-0.8158830675647618	-0.5306128023024741	1.460110134454188	0.05043078328830057	-0.3501560708939948	-1.2724973873219552	1.0320485496922052	0.4553187103430746	-0.6573049655807608	0.4788639348760754	0.2083607428622829	0.9948289998211169
-0.6002882405441623	0.3191679459787504	0.7655634308893438	-0.9408750626954119	0.15602505534045347	0.8182265647310485	-1.5380342193483973	-0.5561848815745283	0.7422515962393123	2.6337571957311967	-0.040789673801589765	0.7828795940386717	-0.803094276430628	0.4158556577858298	-1.0326237501656537	1.0111305859525461	0.13459269657823916	0.3435034031749996	0.8379169197293319	-1.376868786768039	0.41111628104925774	0.1835491882847424	1.1009443689768141	0.08364464259239249	1.947137083151349	-0.28279327449415476	0.41141241226235736	0.4425797954909177	-0.002228298864088163	1.3043294449675416	0.6843195171912654	0.6434227081104429	-0.25192173178452004	-0.761569779259904	-0.6251969297234593	1.4258977975360045	0.09522834431806061	-0.37252507882175123	-1.2254441825056328	0.9402501373300864	0.40385083448292686	-0.6695471780908775	0.5244059285969875	0.22681769781600175	0.9695404859871338
-0.5583523822017544	0.2516787342563032	0.7798961853850421	-0.94038389771772	0.19628080003624987	0.7760942824442165	-1.5465268945350144	-0.5429688142517621	0.8305235225055314	2.592242707654093	-0.07061957366053358	0.7492948442026467	-0.8279042644569932	0.32606688749397145	-1.0260818658436295	0.9961695409696331	0.10186224824563969	0.33439040205112436	1.0309750891889826	-1.3685555441834838	0.4800300829509056	0.20019780269107437	1.0898356793033186	0.01917063998961891	1.8311305232787514	-0.3131059193201343	0.46985004950910325	0.4079250044245216	-0.034245903016504355	1.34935854134959	0.6910095126905964	0.5740627939166701	-0.3092979175948368	-0.6853232469656009	-0.731799349463061	1.382039092561836	0.13395892150467456	-0.39012766097954515	-1.1594059223616204	0.8358955195505453	0.3757308667992699	-0.6924802612535655	0.5788452977818551	0.3012966090558227	0.9187514232867281
-0.4848743845686926	0.17928026197625077	0.8032562982543512	-0.9310996948115461	0.24972687413135047	0.7464755923201791	-1.5414508395659785	-0.5306713134079448	0.911894203302704	2.5403707227545462	-0.09151507163820174	0.7336929258216836	-0.8520551956338409	0.24328828421925527	-1.0499350769916649	0.9531802091832888	0.06639444777040844	0.34295626614326635	1.2126525161318356	-1.3559511960493398	0.5332853650997629	0.17956735173992913	1.085887344893934	-0.06490879415413954	1.7204105688066125	-0.32998648404037967	0.592826282425201	0.3771334183184055	-0.08220555755965538	1.4763341741080236	0.6880410359306235	0.5044268271155434	-0.42013919127179983	-0.5786165195795466	-0.8401511945456892	1.3245704609407671	0.16862398680097176	-0.3959608547650668	-1.128778954866624	0.7542781879628387	0.35692739964600945	-0.6923554298830127	0.6276786040941744	0.3513851229962365	0.8463715597865923
-0.38006105923330397	0.10838013962721882	0.7802169921085148	-0.9315841278131185	0.28191525915458193	0.7220689639726501	-1.526711428232231	-0.5160239019868682	0.9942635356226346	2.4592716269237718	-0.11229680095981635	0.7041922974908749	-0.8657304974380444	0.16776726867870653	-1.0781572780610902	0.8912466642196556	0.02437826825872218	0.3486867925428275	1.4121933990012243	-1.3645890141223276	0.5879665087644568	0.151324614784143	1.0775677074581447	-0.1567448820253036	1.591498915930369	-0.32701421266240077	0.7244265512066456	0.34655326598770275	-0.1426798723405384	1.6459407110463773	0.6882205263855214	0.448040071973631	-0.47096057904941285	-0.468641150761494	-0.9604611764901735	1.283124157420743	0.20041371476739372	-0.4124915734613045	-1.0928305915131966	0.6896961341312278	0.34807505582087916	-0.6824416345121327	0.6496439889566494	0.3196310335387539	0.7633264824309844
-0.28202971594468274	0.01746719795147169	0.7260094450669297	-0.9594518161581483	0.2873294761252844	0.6995585337838418	-1.5098587395431946	-0.4848272209426437	1.0579224335973427	2.370905998197196	-0.12279373711604133	0.6775018511853808	-0.8817999293414454	0.09116846562397349	-1.1202984531078453	0.8122388259668234	-0.016212197932051645	0.3217472024765401	1.6284530271164581	-1.37214642495961	0.6353202263667275	0.10668986846435062	1.0625509100902313	-0.24496168834464677	1.463510479355969	-0.3011817947072038	0.8461750673945376	0.315934556473053	-0.17872548113421288	1.865766532769412	0.7038065459561221	0.3831184532290984	-0.465774474339759	-0.3165152091409515	-1.0551120127970213	1.229103471016373	0.21028946099265897	-0.4286248473697597	-1.0489830209600361	0.6328144760690595	0.377642663847935	-0.6742695488388913	0.6204256737394998	0.3258913819920203	0.6633464784145332
-0.19212075936215964	-0.10832070770174021	0.6672441353803906	-0.9720004889242777	0.28638496992243695	0.6637240652208852	-1.4834264808163087	-0.43070243491003596	1.1298233277028384	2.2952285905412335	-0.13158201026915656	0.6295680900392976	-0.8959103416025455	0.040200577603925744	-1.1450914825176675	0.7260370645141732	-0.05345752017544456	0.2776625278117214	1.8340318193081189	-1.3889633035716553	0.6585228945076844	0.07100591553214089	1.057469405587305	-0.35188292362456386	1.3304711579133879	-0.25091247062908106	0.9472918599321319	0.28552193017040284	-0.19853069114609742	2.120608930603533	0.7109821880976612	0.32975098243343826	-0.507836771281321	-0.1346888144626715	-1.1363564692154866	1.1815771927320402	0.22277831215300498	-0.42891747155417104	-1.004072470636284	0.5912777902559101	0.4417154500920152	-0.6753552696842744	0.5353485480602842	0.34043780212203556	0.5861775887061886
-0.11378635275801449	-0.24689336896293787	0.5693420534099263	-1.006319295345275	0.3006483154837132	0.6202565449140518	-1.4575900359693272	-0.39307844845471107	1.2007714281757855	2.16284045828051	-0.14745757295656065	0.5938763382011927	-0.9043269935252232	-0.020123893882337967	-1.1617697575600314	0.6129225056578995	-0.11481479619590025	0.25165840434097153	2.0401002808415343	-1.4290450520631617	0.6580603416152531	0.03841773565882487	1.034310109475825	-0.4234744506918027	1.194030187143881	-0.20891842659902524	1.0314274450417793	0.2409768923418158	-0.22119612800596808	2.416482725872389	0.6746567280729197	0.27704682599168956	-0.5523785744682511	0.005383898985934998	-1.2025801259024567	1.1374022125107464	0.20332110029724298	-0.4510167848045035	-0.9414971687012603	0.5591833484780734	0.5305712311515014	-0.6493182544927902	0.4490924050693844	0.3420212387507297	0.5295695729896537
-0.060788606773319154	-0.38739779367555777	0.47450933371241366	-1.0458241468898297	0.31923562220070645	0.5657536536758285	-1.4126698587408215	-0.35740449469826174	1.2404828449352088	2.0207866125417704	-0.16965480478625689	0.5565023183427804	-0.9078664202442178	-0.09200405433643122	-1.1716789329104227	0.49201497488634416	-0.18950243946632955	0.1823505727022388	2.2376802323678477	-1.4505175036727012	0.6466547459524729	0.0022661472826856904	0.9991441975444824	-0.4504157287286641	1.0579216496736081	-0.16076419007312417	1.0942664950944458	0.2138682303088772	-0.22454335586400012	2.704336994125409	0.661199185080243	0.24649758788620663	-0.5426520942820379	0.09145580764001575	-1.2695204069473929	1.116809785334621	0.17824077580706443	-0.470492671287129	-0.8766119460534079	0.5486616301242652	0.6922028192689665	-0.632766550992763	0.3665140607969646	0.32688099033858503	0.49709084741226695
-0.030991310690315233	-0.509165791038781	0.41974669216043575	-1.0832671287884486	0.3390975923243572	0.519956383279571	-1.3529997968877105	-0.32135726247884155	1.2668384971207571	1.89916751733042	-0.1790752050345716	0.5072231378314889	-0.8983279911858993	-0.17985977230781738	-1.1657930894876085	0.3853703388428643	-0.2518140264086095	0.13342073234440346	2.4035852531475412	-1.4796951476966587	0.6593206178755494	-0.04153174295312556	0.9582891459946608	-0.4610988026387733	0.9333332460567693	-0.10580408598084268	1.121316712132741	0.20626429292281628	-0.1899937080937587	2.978405712409409	0.6251098648185277	0.21515631303734045	-0.48774174053392594	0.16790589188746982	-1.3006257032898798	1.1044841703890653	0.13612783984374358	-0.485831419580448	-0.796599694892562	0.5682086109347948	0.8789262894042749	-0.6220432241838478	0.3276823859131868	0.3215956971679628	0.46179872833452257
-0.029225500288263862	-0.5968947919046105	0.4053955352242641	-1.1236457908333377	0.37774217490516754	0.45271657149107475	-1.2988521849339705	-0.271975447763535	1.2985470442052294	1.8295319159689938	-0.18785885633603466	0.47291789716047034	-0.8732989140516846	-0.2796089937507742	-1.1762287565444873	0.2888544870394881	-0.32746678938368196	0.08704452832663409	2.466513481983723	-1.5083517785529643	0.6816132181073078	-0.079794626098361	0.9403179198941773	-0.4593850312523041	0.8019741405682576	-0.04020547374562543	1.150596967471792	0.199733978404125	-0.15746258307431377	3.2248474527904696	0.578839951983115	0.19207932207444975	-0.4891242709119711	0.2430919393473529	-1.305783794737743	1.0715321317811726	0.10000289533968036	-0.5057753591739604	-0.7099685062979026	0.5856853019331247	1.1068021242809187	-0.5988164752219343	0.3120864574230644	0.25991644292405575	0.4199053507643189
-0.07769567061391427	-0.662178530513333	0.4142435384690836	-1.1709535412586916	0.40229049586992327	0.39545979083911165	-1.2494196485243705	-0.21372834343994312	1.3399573748649378	1.7473345773104036	-0.18504212217566468	0.44830315994440284	-0.8430451880293439	-0.36587240866859083	-1.1859113340139324	0.22551520064833874	-0.398245837318471	0.04228379302351828	2.423313387291442	-1.539312774492418	0.6950788990742035	-0.14412184442307835	0.9321636589532518	-0.43217990029406045	0.683479206998988	0.030417745575245892	1.176830826660768	0.18799378208868017	-0.12641626868388878	3.4645162989345417	0.5384697465048979	0.170521824487961	-0.5600987270398935	0.2969717245164899	-1.2964814086927428	1.0487852447447028	0.06522586755823422	-0.5083714889095395	-0.6008369118800994	0.612900670525883	1.3092391984631864	-0.5768121374561592	0.31484657825463475	0.19405794418599917	0.3852528954138087
-0.13186309213807515	-0.7193399538988784	0.39425848811521325	-1.2193973799740028	0.4558008879396643	0.3301998245981492	-1.1928157007548026	-0.14622818914114805	1.371455644691101	1.6818718708425873	-0.18305330385702215	0.41711547698174495	-0.7999495680109562	-0.45252873392254056	-1.2091965561362161	0.17298323636923113	-0.4711692082964524	-0.003067658703028063	2.330294021551641	-1.5499394485145463	0.6783122979729586	-0.19864374484667685	0.9231735762680138	-0.3789805903704545	0.5788632828542639	0.06989630068965529	1.1520337979900066	0.1456247570545485	-0.104703437141317	3.7144550301353148	0.5403517077112218	0.15233847348128565	-0.6505440053861801	0.3398954821184999	-1.2676090576311412	1.028926709969346	0.030925584044537234	-0.5247224111541613	-0.5171115044583214	0.6397662611140301	1.4956508081502586	-0.5499655908266398	0.3355478305446767	0.08959181199697329	0.3751715934169017
-0.1921412043448351	-0.7485858636959513	0.39455951908175974	-1.2703113153671473	0.5068762472659457	0.2734142463024423	-1.1461029616110507	-0.07306501930080232	1.4225295540450653	1.6144619025602711	-0.174132134692554	0.37299685358351076	-0.7622935956434732	-0.5250845992944551	-1.2030270176826923	0.14914660469585814	-0.514590878245067	-0.030056807313047874	2.2131326243565175	-1.5829216370672579	0.6623872539885498	-0.24140210064519252	0.8963799964166279	-0.3007327865501915	0.4687965598151191	0.11073692122173036	1.0671262217524247	0.1161666297460281	-0.0929928107493783	3.8687893342049073	0.5506976587065324	0.13831057893201767	-0.6794869527543547	0.3270592041718399	-1.2281714285626675	1.0119371008915528	-0.012174004640023916	-0.5378184352878501	-0.37937906039572405	0.6196612853923706	1.5544457527407232	-0.5526672537638297	0.3555386354842656	-0.006568854975775529	0.3600960508866836
-0.26917758941315	-0.7360725370710532	0.3986569460515932	-1.3117660164750062	0.5758438886136212	0.21470584413270716	-1.107134871946879	0.004088062851580187	1.4940033657133345	1.5593000025132662	-0.14929837114313585	0.3428141182259006	-0.7370789191016752	-0.5781000496853126	-1.1982241882213414	0.12056113515191809	-0.5413603979140342	-0.0667518152561769	2.0686060099439874	-1.6270016478604095	0.6572493868518241	-0.2827629365060519	0.8655261060370021	-0.23346414882512612	0.3805323938877588	0.1403962460824077	0.9772495218405709	0.11453247427561783	-0.072702709261526	3.9363364422882006	0.5562897709234038	0.10953398823556493	-0.7693619740422427	0.29469583305395486	-1.2049711554465614	0.9922285823569416	-0.06661755953820003	-0.5298866456723343	-0.25829451419802973	0.586060158360708	1.533469503629787	-0.5580147175998869	0.4028555363948872	-0.07300960281901644	0.36004860248781606
-0.34843660205514504	-0.7028213603814196	0.398830807914571	-1.3383548986363414	0.6687964859434782	0.15806483515058503	-1.063393987268951	0.08128902395170674	1.5959063121919876	1.4969017866241603	-0.1278802199595559	0.3073235312465259	-0.716452842789508	-0.6255460129547059	-1.172900140910643	0.08706610735033556	-0.5677383607086102	-0.09957370104382755	1.9005022494337305	-1.6669020692634056	0.6659977815918623	-0.313624762198862	0.8339878910150444	-0.1594688170078896	0.2804117815212565	0.15092008080383768	0.9014742653520811	0.1095658373021994	-0.05018885749327241	3.8909644583942815	0.5531715218749895	0.08206104010595756	-0.9167134895068481	0.2138592736877528	-1.1824590328895377	1.0016898584324387	-0.14265199888940394	-0.5213521375874342	-0.20362216790914137	0.571426568577219	1.4495651679073303	-0.5445825500499751	0.4561051744590249	-0.1237029863878818	0.3784312984191083
-0.4077053760913877	-0.62254229671842	0.39544503353079696	-1.365107771735952	0.7640227856220305	0.1290334448621483	-1.0271936392687757	0.13772825467435576	1.684049485001045	1.5148541928197727	-0.09329490404621449	0.29358576671281	-0.7042679604704428	-0.6812473815621263	-1.1716818351087344	0.04536071229256094	-0.5780572615969489	-0.12159768446178135	1.7424924058995486	-1.6972492730082531	0.6798824788661217	-0.3555730815987084	0.8020297655473797	-0.07658336682348328	0.193759297486924	0.15003104324988442	0.828900077987298	0.09806586924520048	-0.004181365786059238	3.7783224472347428	0.5475836507827907	0.04366376429025084	-1.0010377952792617	0.11210278391185305	-1.1636456689584964	1.01819299398134	-0.21888209965831656	-0.525275267044858	-0.18041120866723334	0.5778215664351127	1.3805267308185145	-0.5404961951349281	0.5144521770980165	-0.1720454173917468	0.4011507780069021
-0.46799198801562747	-0.5410592596823034	0.3884641913357781	-1.3708345291814419	0.8436452044794182	0.11697672813262691	-1.0003766616577163	0.19039598384041967	1.7647264614238825	1.5592451839645194	-0.03933571037722054	0.2807929317905776	-0.6955918272823424	-0.7041189318522744	-1.1702136520904858	0.02270641508907484	-0.5901027783730746	-0.12636840524990917	1.590881628219197	-1.6720665669559847	0.7115779807902938	-0.4146186944402839	0.7750708092011298	0.008352670212951035	0.1223480989772715	0.16219184106331225	0.7661834943318461	0.09065005581495467	0.08470285810295652	3.603523993024905	0.5612025837161372	0.001620886515572073	-1.035562569503122	0.034700104312314815	-1.1510989709780908	1.0383170790878866	-0.24546313387901425	-0.5201983830294941	-0.18924098295605404	0.5872117859419284	1.346780060640843	-0.5276519833403205	0.5617770372337043	-0.19795303487901153	0.4201473375985443
-0.5195007745381086	-0.4593979917890347	0.4108599613916346	-1.3736503801527817	0.9263151362253221	0.1130629559957951	-0.9615451902542882	0.22570493450758308	1.8102781109341042	1.6059599467610113	-0.003796337624751714	0.249352578513733	-0.706896518471505	-0.7280732617126351	-1.1755852712549948	0.0153509285630879	-0.5895442083706041	-0.1170304868696356	1.4451425973027032	-1.63057983574034	0.746506412024175	-0.47290677749281623	0.7734539775521965	0.06560649174840658	0.06152840318183959	0.17505628773259221	0.703310965721071	0.06840645478862152	0.15802953939128586	3.414323974690672	0.5904240160188128	-0.059144640916231096	-0.9782501340311047	-0.022560171655568995	-1.1293572206184632	1.0272142583924353	-0.24592748100052067	-0.5116591434590252	-0.22797417504797543	0.5872708522276128	1.2494947973809531	-0.5081907726711331	0.5823063010516689	-0.20800603833822903	0.43342369615420057
-0.5455541536934759	-0.4037877118348508	0.4247606705311494	-1.3731099371098938	0.9833949344064689	0.12603155147125528	-0.9091775722667647	0.257680978423425	1.8664525223118553	1.6203938043497588	0.0532100428385313	0.22546776573496513	-0.7263427858773404	-0.7556652978045981	-1.2076197156364963	0.04497762457273785	-0.5690155404333608	-0.12402945616432706	1.300144039261364	-1.5776132865511276	0.7501813067110962	-0.5535707872110416	0.7747795771945273	0.12405429724321423	-0.002742214266635723	0.18255720364821132	0.6418931771307202	0.05652722225510369	0.19738952758377507	3.2011385708249356	0.6468307469625509	-0.11711395245960525	-0.8993532869311475	-0.0848828472228096	-1.1176416497406105	1.0217443316862656	-0.2536429213855742	-0.5163545969454553	-0.29597782459097544	0.5637192432435331	1.1462303368195612	-0.4808208705205709	0.5629283564421592	-0.22780864551102634	0.4663810574551645
-0.5526877233129387	-0.35739165747356977	0.4355997079698507	-1.362183132030518	1.0222231686380152	0.16347448365621808	-0.8527460846866539	0.26197501071835705	1.958194173753088	1.6446928614524485	0.09887300923657269	0.2104093769708776	-0.7451205375106823	-0.774157969215681	-1.2400888105268488	0.0953535192396328	-0.5572953331530562	-0.12606796327161301	1.198389820627506	-1.5398250235174584	0.7358842399258025	-0.6165134281355654	0.7698683893093555	0.17479550470952795	-0.055096795125409825	0.19444724477197223	0.5742322734439719	0.048613127151802625	0.22316170541676636	2.99217056790486	0.7358459215999191	-0.1715149458282852	-0.78981639805625	-0.14415154877622136	-1.1055975973422076	1.0332027664200305	-0.25814010142285876	-0.49720154336279554	-0.37675944607248835	0.5647260099341642	0.9627536510966049	-0.44249358274130673	0.5312357603892861	-0.2707000049639626	0.5103179782540986
-0.5698246652798822	-0.32279037500187446	0.4359444103996095	-1.348947797700181	1.0305820695315748	0.1833449637715975	-0.7946286300182486	0.2666893137768233	2.101861372485728	1.6771732526961192	0.19388395146548787	0.19259065404607298	-0.7602673409540722	-0.7874512449979929	-1.2836598636907315	0.1250983110162192	-0.5651348387308023	-0.11796392174336245	1.1004225600387338	-1.5082466088416286	0.71587656750033	-0.6354767157964701	0.7631119479025436	0.18800907801998823	-0.09894380441222664	0.20058099867341447	0.4927498131851591	0.04140271436719161	0.24707387691683508	2.787566010611427	0.8243343523396571	-0.22544855214127396	-0.6580039071021144	-0.19812442596488816	-1.1141247507973993	1.0391019662179732	-0.24625412518254594	-0.45118748224540955	-0.474524900416314	0.5455651048457061	0.7886126268214151	-0.37727814827828626	0.49276432695305905	-0.3082219165723042	0.5802951734565747
-0.5922540525118832	-0.3068230864106468	0.4246466852655323	-1.315231907060462	1.0183931938856325	0.19775743226564838	-0.7417636470848823	0.2635414207371565	2.214259530678086	1.6940250093959226	0.3039473046025521	0.17177527959464872	-0.7793122432498448	-0.7976692268092804	-1.3383681954990871	0.15885661679453233	-0.5659629309629294	-0.12116354447940034	1.030907434010605	-1.4850696826000953	0.6970808317521147	-0.634300031413193	0.7490013102191482	0.17389846133694012	-0.12703315204148571	0.2006351500113479	0.413942610258605	0.042733842182827025	0.2655347109969034	2.554867478786936	0.847811438770022	-0.2693569894959686	-0.524143179472303	-0.27187588372082294	-1.1131490270205715	1.0498119386283078	-0.2245882561901688	-0.37006543424681126	-0.5617976456794271	0.5251667775711226	0.600436230572399	-0.3104841150279604	0.45569890792739737	-0.34405978558833045	0.6558045554145236
-0.6439606234451274	-0.3056551534004296	0.37938299895720157	-1.2194964477345798	1.0129810767508631	0.21119509796000585	-0.6790337551227427	0.25385657358507274	2.2752125604367186	1.713508858658225	0.35043324857159375	0.1575377484403467	-0.7942849513811626	-0.8147381375354819	-1.3879266072777932	0.17898853115393423	-0.5882405296944254	-0.13302201455847956	0.979330339906961	-1.4601118221375793	0.6746347733163858	-0.6220867245293683	0.7388251275522538	0.13975877787579014	-0.14024912944679177	0.20532465587637877	0.33113278622590975	0.015234013953715531	0.29364666348459545	2.365906731283798	0.8634801602717406	-0.3009668081461362	-0.4444526125751188	-0.3260828803914416	-1.127860219755385	1.0562386235893029	-0.1853053388303398	-0.320246166850794	-0.6829484740011895	0.5239240757170035	0.5227149246689883	-0.22295039190222452	0.4203803657770826	-0.3605673892670521	0.7419079786296432
-0.7070461616326076	-0.33376016045946033	0.32008374383365	-1.1356895384625862	1.0079567993129948	0.226437019889912	-0.6232274066369382	0.2483590655172065	2.1120815421472168	1.7446038113601596	0.3907684465829824	0.15269872499011689	-0.7930133653573069	-0.8381231897717418	-1.416137209845455	0.22497029672061924	-0.6030956326627537	-0.12097751253414626	0.9452087598903276	-1.4278890918739107	0.6226984289644908	-0.6177783357762514	0.7275538843112604	0.11970284504459994	-0.14800243033679936	0.22586314347402384	0.24877807724227358	-0.045799320749173325	0.31772880315896196	2.24047917214377	0.8638812116236027	-0.3183115590552773	-0.3346718860007362	-0.37015048881551027	-1.1078030003994215	1.0615612321885537	-0.14365243646092862	-0.2771365099518187	-0.7895830647143404	0.5081662466300136	0.5425170720500202	-0.11602998243552158	0.40522288677211593	-0.3589668686067999	0.852585224170802
-0.7559962943932933	-0.3720415018616137	0.2454065030618525	-1.054665358839424	0.9933028842681045	0.2353418135631833	-0.5706880266793484	0.23567912418955425	1.9942324198338905	1.7763835948100941	0.45088761569185154	0.14552908982732962	-0.7954542787782505	-0.84938930499657	-1.4355844084898084	0.2861924010897156	-0.6276556279211991	-0.11072205311562992	0.9221878728220763	-1.3880808450742406	0.5651422867326293	-0.631865556298705	0.7263670785977627	0.10945160758781385	-0.11115659025349875	0.2302025768661795	0.17417184824676396	-0.11194984643676717	0.3336093756994184	2.1892899342079817	0.8496582970962427	-0.33055977900384514	-0.29096076441086216	-0.39749522747754906	-1.092257440300447	1.0414844183866452	-0.11293393352847256	-0.20535332258482314	-0.8408238972148725	0.4878761525493102	0.6162915593357708	-0.009648064293540837	0.3855203442012204	-0.36069014119750875	0.9774510563566216
-0.8275676419092228	-0.43799423970666107	0.17458516684189332	-0.9541795748123546	0.9805818681999174	0.2480901748505024	-0.5040034200893382	0.224838975761341	1.8901665356052504	1.7464740597988595	0.569897807046406	0.15983919131603405	-0.7962214741255746	-0.8506935656334598	-1.4469392079268906	0.35262878619859317	-0.6238178126795046	-0.10757373418128395	0.9082549615635414	-1.3427656945965214	0.5131223660695543	-0.6442672086415888	0.7229675683171376	0.10048456746864431	-0.05551226670677946	0.23955196462901882	0.10743281074664365	-0.16875313446553653	0.31694339348545847	2.1520534471971287	0.8519678166836326	-0.3397573768339619	-0.330631398372747	-0.4295685544301078	-1.0975560780955749	0.9982415651564761	-0.09044000309663607	-0.12328679727459912	-0.8965429581387877	0.43843998128624373	0.654752806268497	0.07364398248433743	0.3753010452697878	-0.3375675372252082	1.0969423757819299
-0.8836539684688957	-0.46368763967010074	0.11688587482573772	-0.8685367210130022	0.9736511497181066	0.24414624077054844	-0.4087425092160113	0.21233429502635803	1.8030236086958737	1.698315028798562	0.7222584266582466	0.21977752527330932	-0.7993590244413727	-0.8699372576810844	-1.4595726212584577	0.40821053221433906	-0.5811729804122285	-0.10183232037055492	0.8941459062501501	-1.343899593323337	0.46170438613760023	-0.6565137751056099	0.7096664050559711	0.07598414105498678	0.01896841722545888	0.24958780023448432	0.05184067286168729	-0.2278917921848603	0.265073657256019	2.1258303454370653	0.8721274348075205	-0.3389485054787583	-0.41525214321825177	-0.4373650110657302	-1.101728724981785	0.9450567228376376	-0.09027663248450313	-0.039419759725217614	-0.9520244892665547	0.38970732578339545	0.6733620213628987	0.11707022604873063	0.36616143252121647	-0.3225810450970884	1.2313539331969132
-0.9337188526915984	-0.4832144772283404	0.05998967629836314	-0.7890759755238747	0.9450959008268601	0.24078344412919547	-0.33286649602131735	0.2168372805068164	1.748385514854866	1.6579862258197124	0.8530767023773423	0.27546440655274396	-0.769750806000503	-0.873590039922308	-1.4773822390682132	0.4460832237058473	-0.5377164434222609	-0.12399871767093273	0.8975076697994684	-1.3770561580928324	0.41439732299171333	-0.6908198217082246	0.6948505060189452	0.05782466877126567	0.10060129313880717	0.2552396072283195	0.03517654248572259	-0.2870419676973972	0.21089732632930827	2.1134494509007204	0.8795847254945113	-0.31464223758797366	-0.5661753991805236	-0.44244338914605075	-1.1186351949562858	0.8893021077110989	-0.11102966878810165	0.02679883665239522	-0.9831707760725301	0.3449697290558578	0.7245751891662777	0.1371879873113406	0.3707483685320572	-0.3454758619819448	1.3837666421057944
-0.9899951698488467	-0.4813578354083372	-0.018094015509728077	-0.7306801218713171	0.9376908294076923	0.22393201851027872	-0.27136963622884547	0.20718819479101103	1.7274161492358704	1.6446797584822601	0.9742784335745457	0.3053155452693894	-0.7356672387591474	-0.8474386057573098	-1.4863648515874046	0.45985431966906576	-0.5076641918099347	-0.1328730227164068	0.9225894144826731	-1.3969897471445507	0.37404037786776156	-0.7077456488205128	0.6880940646121332	0.011435479104684076	0.20149884037969393	0.26338906505001153	0.06653587733843522	-0.35668869209152937	0.16054455605548013	2.107340973374442	0.9146570354198694	-0.28928739229640726	-0.7119688975063483	-0.419352052644992	-1.1523100187542297	0.8232793800602993	-0.12819877017271697	0.08630381896825416	-1.0241956103939198	0.3055715265666371	0.8011068663895017	0.14136546912689135	0.4014976233879817	-0.3699471553344901	1.5336810445380482
-1.0495299307216952	-0.4713842281065251	-0.10600153979490631	-0.6780487247305199	0.9619850912228646	0.2257016925179373	-0.1897568663298521	0.21846220923952572	1.6505503353101934	1.6333154722157655	1.1034310330661674	0.3246429572826628	-0.7115027583142529	-0.8360056114963452	-1.483177373356562	0.4411444435596453	-0.47552968048802374	-0.13316020644563845	0.9342441403113371	-1.4004576277123044	0.3371732841592354	-0.7316709151201397	0.6716486307530263	-0.04020164053198191	0.3014239798110876	0.27378188538737075	0.10118046106316866	-0.4099211899910468	0.11181100386765246	2.1300818042332326	1.0046597332169636	-0.25780598955383205	-0.7999514150878342	-0.4111658600171588	-1.1943430973710272	0.7541937983431668	-0.15104428464242536	0.1422980389920347	-1.05681557729897	0.26668281203885036	0.9296743094204551	0.1243703021829752	0.43277426341784214	-0.3752324485051123	1.6720201135140502
-1.0883019207785667	-0.4488468939848225	-0.17845104154894512	-0.6410293187693515	1.0018040070494343	0.2260662360029119	-0.09017030014045443	0.22080325334498058	1.5028066456943725	1.656343273802645	1.1740358610132302	0.36495036638513173	-0.7025691890332648	-0.8434687767380412	-1.4924327101851855	0.39019065794852276	-0.41519156808630847	-0.14666184566909757	0.9544923585603347	-1.4016725192053214	0.2949498318263972	-0.7634908551638426	0.6554212680329508	-0.06695683580113751	0.3897930481101835	0.31914258180420163	0.14626211247640986	-0.44444111318358026	0.05153257439402771	2.158033486219382	1.0530657187875267	-0.21133499809578785	-0.8753486757919134	-0.40434270128721755	-1.2036390028928106	0.6926073558203294	-0.17795708202334243	0.16523409726719504	-1.0870007054403026	0.25369812856577884	1.1211460530965378	0.0820277197463511	0.4823453552884501	-0.3859219903253553	1.8057359291253878
-1.123951137201256	-0.40407772413005916	-0.2318827746597761	-0.636657573477231	1.035545745704405	0.2339751655196547	-0.003985589672376416	0.21238217397410225	1.3821408910927115	1.6933875097851332	1.2639230540532318	0.40824284606600114	-0.7127891718389897	-0.8461646749499128	-1.4973944401498431	0.32066425705813595	-0.3505519087929071	-0.1535428055407157	0.9590331463757286	-1.3958362046498127	0.26675934358750686	-0.8114197563300772	0.6349089368150832	-0.10087141001746407	0.4479273886624281	0.3827243943509191	0.18941894522755343	-0.4718397493723184	0.004262436132426811	2.155835311732511	1.1103204095955115	-0.1660681892671593	-0.9497467894888247	-0.3954715181276204	-1.226282356044974	0.6607682434531313	-0.2063734033597576	0.15271604229376093	-1.1268494053205922	0.2309470492413098	1.2863458665332757	0.035078441551236184	0.5130797298540338	-0.4103277948902605	1.9522396813365375
-1.1331627945861886	-0.36239084999922244	-0.3096838983677182	-0.6990040469237663	1.0416447191729925	0.22962482525780686	0.03627527646731167	0.21563853351884452	1.2757276628775422	1.7127721508445823	1.3974875984713546	0.4538643139620139	-0.7292126742375737	-0.8575504461601596	-1.50378812711127	0.23336281412346987	-0.29896821313403316	-0.15328808473992048	0.9536266647931025	-1.3813318508398982	0.2484747795106152	-0.8595884692742841	0.6244657522681454	-0.1310230399980879	0.5095598757926398	0.44431886553697303	0.23279280858275136	-0.46356915114575276	-0.050260581651930446	2.1229103176949877	1.1561284942478154	-0.12308964420533439	-1.0281714568112117	-0.388398608793045	-1.2550084903014962	0.6389728263291876	-0.23333775685707564	0.16464739305665896	-1.1549463140120662	0.20005043213964213	1.4313593231596402	-0.018169409416883598	0.5663207165865785	-0.43958831175632634	2.1185003537311835
-1.1351702919224484	-0.3120790665219597	-0.389663651297052	-0.7607734284494178	1.0164992888622124	0.23900388948499662	0.10115614963182762	0.20836270675605068	1.3659027006122406	1.7160778430377774	1.5651705095751274	0.5053625448552361	-0.7410621482608413	-0.8749725551578287	-1.527248180953125	0.1406505563896799	-0.24197733670217886	-0.17855275963669565	0.9507412971709787	-1.3715141978443384	0.23252302118238005	-0.9154818691576949	0.6168250288639026	-0.1706937367887043	0.5954510579382885	0.5041636432869426	0.2658654569819729	-0.4413639427634634	-0.1173648606784878	2.068294513647313	1.2123022662720313	-0.0807614536922224	-1.1128698037390286	-0.3783127137218966	-1.2926279275749597	0.6123345288003189	-0.2547275891959261	0.16191186647701344	-1.202392076404823	0.1905988364923944	1.6453405196969364	-0.07430829251132176	0.6184197275487888	-0.4918866451788112	2.286112415836078
-1.1328809577052548	-0.2517092061423387	-0.4563740086604172	-0.8117355647915792	0.9814657731377269	0.25464363704401183	0.1433826429996904	0.1934676252225676	1.4065313353410256	1.7285540099173855	1.721520284900679	0.5766321872461494	-0.7413295545698386	-0.8942686941599656	-1.5738070575703793	0.02567422605654791	-0.1864020621492452	-0.20323522873390712	0.9495210334911119	-1.3895665183527652	0.2088505299995441	-0.9486943225335954	0.5993899237190309	-0.23543357191677178	0.6491030446067142	0.5688415235086512	0.27890286228113637	-0.3914436331122453	-0.20852475952242894	2.004149149852656	1.2668714655771107	-0.03998314204472802	-1.163657994335868	-0.36270903234391527	-1.3365440032189357	0.5762493632305857	-0.2514842676895094	0.11862022936385168	-1.2495480524462788	0.18008206782733055	1.7494764716380373	-0.18118079793957514	0.6627256190116306	-0.5610833004091759	2.4669563210019168
-1.107672564356784	-0.20835518366205746	-0.5225467565784726	-0.8568015671690794	0.9448551798351259	0.25111260956472836	0.17306960486749762	0.17331177041839907	1.3989944448837002	1.734046561094236	1.7842498331594598	0.6000797786422025	-0.7381168441633662	-0.928601853228877	-1.6323446033468962	-0.08304505168275524	-0.19057425231751218	-0.2240353728385005	0.9451485982084004	-1.4236838144795494	0.1718592908873302	-0.9811911219497539	0.5773588575782019	-0.3077403015972745	0.6801540388824783	0.669794270131446	0.2864906808058293	-0.3301204339468251	-0.31071149435497103	1.9524704024723127	1.287926948204439	-0.0020665283284154886	-1.2074662837800851	-0.35238901779081483	-1.3552828411329836	0.5366411606816321	-0.26690259386233817	0.07729179480132978	-1.2900640300786628	0.18101491916604368	1.8761952165033904	-0.26607411912322	0.695941818374087	-0.6373691959943412	2.6547515085331357
-1.0780524003916856	-0.19508979602696427	-0.6058488861108338	-0.8982576146721621	0.897283077588676	0.24251905594246606	0.18749165221427716	0.15677905154262003	1.3675030940517299	1.7177871121284507	1.7783527059783146	0.5623803097863662	-0.7196159577619976	-0.9806880724940499	-1.7006979601366279	-0.18597493943705637	-0.22165054893436786	-0.2597000925690445	0.9432396752758349	-1.4613345711377648	0.12493973665854466	-0.9943778139916237	0.5783301798360874	-0.3706113906326375	0.6945650493437554	0.7684022638217252	0.28070028943291125	-0.2559367959593942	-0.42745732930900243	1.9061384489954993	1.2893133415661953	0.032463405888360344	-1.2669227723924619	-0.34876120789540654	-1.358362304759062	0.4914444889168477	-0.24223484445827959	0.04481851746110389	-1.3249243327772136	0.1649716580281211	1.9859373885785587	-0.3423403754958006	0.7411380010685458	-0.6905375495424823	2.820259501045495
-1.0338236914315213	-0.1879070643271951	-0.7156213936426983	-0.9497814671017497	0.8511426476812964	0.23505605515377698	0.20256932756874896	0.12667560647189388	1.3220160619307564	1.6892541912096424	1.7871182254002194	0.5334793905769447	-0.7215839250341409	-1.0384088567667615	-1.7672982656482965	-0.2816788723060033	-0.2563230321963436	-0.2757709674725053	0.9215247029776314	-1.5043193663163161	0.0838736202455905	-0.989189570471758	0.563946423930022	-0.42326630948050853	0.6942789519662947	0.8526569675868385	0.2665719563165984	-0.1792968514526708	-0.5450358274998883	1.8620791354753052	1.2689042544303102	0.05101930751136774	-1.3125885204838386	-0.3530069681741863	-1.361692888659791	0.443830089581746	-0.19741897155770918	0.046570259002859195	-1.3540421151240822	0.13127285713856723	1.994272387634688	-0.39243295753398433	0.7837322092729628	-0.7264453365395159	2.939340599407344
-0.9856067544299876	-0.1879996993224607	-0.8269430350933922	-0.9715820292886784	0.7950142431648588	0.20534966137960967	0.20956304034828244	0.10965168505814424	1.258487963028885	1.640929046636265	1.7484205280975786	0.533227093667163	-0.7305957221646062	-1.118719958180574	-1.8145487299483374	-0.35502627339628845	-0.30187507837160965	-0.29321918020569454	0.8648253508895131	-1.5568386420205373	0.04771250504180341	-0.9723639415188542	0.5512997093298964	-0.4543557061141903	0.6624558719242385	0.9511910606277029	0.2132768901675167	-0.11226411765158302	-0.6648314460069298	1.8300973707212767	1.2243418979092122	0.05501383909037243	-1.349847508525903	-0.3782349054667672	-1.3511474572552702	0.40992581209318646	-0.15668864491803758	0.06336157336581158	-1.3608815933181482	0.09730182336806578	2.1187853144779334	-0.4520914299133173	0.8046161776862579	-0.7660821879805888	3.0676585665425025
-0.9313563038656705	-0.20482491748990136	-0.916510294711277	-1.0042867771152213	0.7048141107765148	0.15675331065827938	0.2173805373842724	0.09674121546357436	1.182577210962548	1.5761473683810183	1.696430029916188	0.5247678603919159	-0.7346109071446378	-1.1978451294747887	-1.8685063597934015	-0.41828151875986047	-0.3479741884257001	-0.3252073996669317	0.8135718832247283	-1.596492760794974	0.021733469106414945	-0.9605688281987955	0.5354369747279419	-0.473093505540705	0.6278159988701975	1.0516880759611957	0.1623195915365331	-0.04719790992505669	-0.7766102322929067	1.7838043817344478	1.0983298288372014	0.055181309546062984	-1.3868224109590488	-0.4106722638986815	-1.3600926044579453	0.37248529295846045	-0.1287675786567754	0.042109923953157616	-1.3843822891432096	0.04365841667217422	2.225144923915935	-0.5180738595248566	0.8335022817702195	-0.8068924592929558	3.1975619033048255
-0.8557305989843534	-0.2291800374153558	-0.9906395272855809	-1.0321135350454433	0.6192432766869651	0.10526115338048518	0.17835981128764752	0.06902019136672442	1.0993300989401578	1.4676500688497334	1.6350543286644494	0.49828721053973624	-0.7346369830944635	-1.2683992780793418	-1.902566435681631	-0.43975859532395767	-0.39936227998258506	-0.35380163825456556	0.7551000989764097	-1.6466306074034303	-0.0002447731804006155	-0.9633170450845319	0.5224731512870245	-0.5041226656553575	0.5948690033302454	1.0975997781683626	0.11202368013752002	0.0264592003726296	-0.8730629521389741	1.7586186012855467	1.0734048906045102	0.03664651138962886	-1.4303588977512336	-0.4333443389535743	-1.398710852372196	0.3340195369323961	-0.07109117796206046	0.010983664158337288	-1.4069233691162086	-0.021087471856880025	2.096023466084461	-0.5911978918457239	0.837009877651463	-0.8343408033300189	3.3220543432812812
-0.7744699934100289	-0.25612189807486657	-1.0716829412742643	-1.0524850333416866	0.546706754186867	0.07091866093506428	0.14925374467876804	0.05352839628079666	1.009607590500025	1.3703237225968539	1.5377625737505884	0.47562034552089366	-0.7268594475890838	-1.3285414847033683	-1.933408776377896	-0.45117103756077037	-0.4578179208216673	-0.38636993065367026	0.699278740129812	-1.6835478959886232	-2.6668696967702132e-05	-0.9500230875114555	0.5098447857147786	-0.5149991751477021	0.5834358840275833	1.174949052354246	0.09387454166481045	0.11176274666434179	-0.9664140541661107	1.7523395458808888	1.0926947752330192	0.008024144564194782	-1.4771736795898711	-0.44568319984065735	-1.4342370806466365	0.27231354009971287	0.00669829457184386	-0.023755630808933798	-1.4276683845020464	-0.07794355652720145	2.0030570075277327	-0.6636259892757593	0.8312712763789036	-0.8425053885601302	3.4031148913542504
-0.7205840413816682	-0.29340368253722454	-1.128251219298939	-1.0599346381157253	0.46791419049036265	0.06160902118040532	0.16734278906177089	0.043212256336230936	0.9246276915883858	1.2904903736862594	1.4479557298239245	0.45512655884887765	-0.7074113906572799	-1.3868124422070367	-1.9595777544736652	-0.45585363727740524	-0.4675956852282118	-0.407609336285947	0.6556465109216563	-1.729238997963186	-0.006130553486170728	-0.9483985001826778	0.49418906578633814	-0.5362312755030383	0.5837279080927125	1.256782044579522	0.10216424986248065	0.1584534122519548	-1.0453932018806928	1.7782113899793817	1.1126485094743583	-0.040958271063040695	-1.5108796879481106	-0.4660078276269587	-1.4783779494396954	0.21804047025722567	0.06883585079805812	-0.08115582996751618	-1.4581171865524234	-0.1342918031323371	1.9859251652347187	-0.732676149818635	0.807778412410291	-0.844653230972159	3.4477570139813545
-0.6740935520893176	-0.35062705029650365	-1.186069215296045	-1.0351577346467633	0.38041518205495994	0.04046939930314222	0.163287416799166	0.05869784489189529	0.8183399077461987	1.2152361251154873	1.3114688952642373	0.4286161097016654	-0.7090242648479724	-1.4397240902508563	-1.977845549123267	-0.4593486594429946	-0.48209793373805	-0.4099709823516415	0.6165369653705863	-1.7589364463075392	-6.288122843732813e-05	-0.9227352020264874	0.475207231688791	-0.5471810303401179	0.5605340852962469	1.3199345453191038	0.1348494933420213	0.20086549189405	-1.0907933888630024	1.825469543814437	1.1412984426539514	-0.10092112901939151	-1.5573134366587573	-0.5042401642746042	-1.5186685773765785	0.17236986049330666	0.12836279850083251	-0.14762337527813552	-1.495069154013971	-0.19456680280810917	1.8870151883260753	-0.8089029906859638	0.741290160688611	-0.8321201955983891	3.477047207154837
-0.65758431386464	-0.4039746712173928	-1.2400707648696472	-1.023691025082589	0.30726578044097785	0.04672592236695096	0.14987357497830886	0.08747782127126587	0.673870105687138	1.150693827429277	1.1570855400531677	0.39583580283423914	-0.7161102763898362	-1.490345797183638	-1.9840581059772977	-0.44516575963484933	-0.5061157465034603	-0.3957909324749063	0.5765706306490547	-1.770485470786555	0.023334007711074606	-0.9071045863884553	0.4546236215549295	-0.5559260720206112	0.5486828651180492	1.3759224099516327	0.19464059542695028	0.2248507477941164	-1.1165673748680607	1.8638775631575129	1.1508691728598703	-0.16914333869261075	-1.610164523571278	-0.5537050256817112	-1.5377480477922087	0.13377931577777308	0.19373234412581192	-0.23182525642161927	-1.5293865767079535	-0.26391458195254974	1.8730078970070156	-0.8510139173066843	0.6748749262055793	-0.8097872535292291	3.478903922313026
-0.6685232062126133	-0.4530869863669012	-1.2808390371000002	-1.025061924699601	0.2428937938207715	0.06627528179478129	0.1339891071180984	0.1116921557694259	0.5489891794925961	1.0947865823046075	1.0325021066601718	0.38180240212727673	-0.7331537217131989	-1.5283937496104563	-1.993939988313779	-0.4289782101735736	-0.5100752477194755	-0.3861526167368743	0.5425515648027361	-1.7666162529295657	0.055541875490813984	-0.8747282658468023	0.4257679638357919	-0.5630447276873115	0.5384647167874655	1.3873346451524522	0.26748825885530986	0.24879322331939133	-1.1159556099853916	1.9068112358559106	1.1756781591226817	-0.22718312574422073	-1.6659501825080851	-0.6056413412640225	-1.59021557885344	0.10336891923430665	0.22708480418741384	-0.3310375935520303	-1.5497745961211224	-0.3368337265157717	1.8312470079588472	-0.871513412900445	0.6052040918279581	-0.7843801348924325	3.4577045708039535
-0.6972561350804705	-0.49648493303946645	-1.2971933134148417	-1.0388772860924094	0.16833985814732225	0.12850249065650055	0.11905357526714706	0.14221232501496478	0.43674534495333167	1.0450310319350682	0.918716385307843	0.38073425988539233	-0.7656029404522405	-1.5449758756696534	-1.9822416591616459	-0.4307163505834504	-0.5127617532557032	-0.3774346680044647	0.5112977658296063	-1.7583489465407667	0.08599136225773141	-0.8427653832542322	0.3953232332534877	-0.5575499128293746	0.5223255380809815	1.3951805369444352	0.3549642205234682	0.2595349366565235	-1.0862726573334862	1.9467512812200354	1.1842875664738837	-0.2854002344547973	-1.7076094127945953	-0.6622555308277069	-1.6285037251163352	0.09190050140538411	0.23388528180650675	-0.44585000256333124	-1.5734334913147958	-0.3841771693776638	1.7537377935890877	-0.8734439300460448	0.5283426512884615	-0.7818532800765724	3.4220889129564305
-0.7424216761308895	-0.5264358824357644	-1.288435674392644	-1.0647154182768779	0.1007252460833388	0.17687626703893056	0.08982750801901808	0.17439525327291236	0.3158582427026526	1.0203625780360928	0.8051006058854954	0.37650995479014154	-0.794349629962593	-1.5680691689805637	-1.9657419413558348	-0.46124058004141383	-0.503806153684256	-0.3697530264976889	0.4794600006176143	-1.7270555176057116	0.09640840833337692	-0.7935988663915816	0.37166616094978544	-0.5520044766714083	0.49328854003299033	1.392873052873909	0.4408744490488403	0.26347429616859663	-1.0485252572627517	1.979765172019896	1.2023779815238667	-0.3422729822916545	-1.762698224715524	-0.711321624927276	-1.661100756896786	0.09850742170598015	0.19901628224148532	-0.5824101390511572	-1.5899750210747947	-0.43046665851622706	1.7456406541968676	-0.8828243833862375	0.4632245282538971	-0.793110391389698	3.3976639599818386
-0.7842941342959847	-0.5536331228542597	-1.2580820848169465	-1.1105281314455733	0.029218903092171324	0.23701892160746735	0.08982993025845387	0.21071320843143063	0.17734088143065602	1.062288392414085	0.7046374430260163	0.34663917716644566	-0.83528043485231	-1.5891355356401307	-1.9684687727908212	-0.5361934204499532	-0.4932672417649818	-0.3486807693991645	0.45981347209427514	-1.6958754181009752	0.11365303696454672	-0.7685477413406133	0.3439414855554811	-0.5597950664658728	0.4879591008443813	1.3858002510652454	0.5356002484425982	0.2626356911294096	-1.0189577262611231	2.0069211125327913	1.1954761191268242	-0.3757922049438846	-1.8154796856825288	-0.7663824282546269	-1.681554908299778	0.07128918729247463	0.1687236491821183	-0.7147709001164243	-1.6155062844749062	-0.47660699703395587	1.5818696505468026	-0.8741773143480426	0.4205443950240945	-0.7881822810270268	3.3447041330332383
-0.8223709791968103	-0.5716164192451874	-1.2331701243554964	-1.1341603296951446	-0.04276263277072652	0.2954176438266998	0.08195629638346653	0.2227695412421647	0.06175132212535499	1.1231044166307387	0.6087698583697201	0.34549677615284835	-0.8886085643582018	-1.6064656415560488	-1.9801572221189143	-0.6104768941638864	-0.4680060703049332	-0.3200814738172722	0.428198619548987	-1.6695935676805225	0.13667701975938082	-0.7331544093057609	0.3244717555114932	-0.5857592685719999	0.48266468299199633	1.3603567671313228	0.6266145400919193	0.23564429120070787	-0.964000144456663	2.016211401448678	1.1884978786184885	-0.41814981771744736	-1.8861218174662855	-0.8193010730579469	-1.6853966434692311	0.04617792558396997	0.14576329298398066	-0.8054501850036487	-1.6377276991104375	-0.5025684444781074	1.3899572057712006	-0.8641090401561036	0.3670400617578461	-0.7824929821471455	3.2889697609608533
-0.8912244639791913	-0.5773096703219941	-1.205551631828036	-1.1748691278489427	-0.10526571921380827	0.3378437970455705	0.04996450299798126	0.2587978583217353	-0.008876988452495255	1.1849452482124918	0.5085998986685147	0.34502891396227475	-0.9267162642094309	-1.6228302349050048	-2.0058132726832834	-0.7050640170284466	-0.461809499715727	-0.2922238310639108	0.42320692382330966	-1.6080448073921318	0.17367467208327517	-0.6686316163271633	0.31683197308303945	-0.6034091342487218	0.4897465359662747	1.341707364884348	0.7180440498125782	0.18412904142263847	-0.896555326357487	1.975322065658172	1.1160810535040646	-0.4496091975478104	-1.9523783960236376	-0.8857059031532263	-1.6547364780651974	0.027384883856640767	0.10104482138034969	-0.8785709269449121	-1.661028670834143	-0.5037349211255615	1.3517225862404767	-0.8467322012967223	0.3302660195802516	-0.7702665102285617	3.197723524413469
-0.9574792237784375	-0.5879610053855211	-1.1660880102282438	-1.208718311615831	-0.16869420335274327	0.36922495871326244	0.02076692310098533	0.29083862748175027	-0.07893090218196913	1.2260234849305198	0.374494384290856	0.36288273148951034	-0.9480264507346734	-1.6437591167333672	-2.028785098553838	-0.8030690612295508	-0.46430981525113085	-0.23921769636950976	0.41602430910745064	-1.5324740233492633	0.21140221423994027	-0.6202399013818874	0.33766117789775146	-0.6213384068775606	0.4907635016912405	1.2751580144236616	0.7827337569068271	0.12473257709856019	-0.793991889010986	1.9113687823678505	0.9880793668199754	-0.46973984466265983	-2.0095125068166344	-0.9531635762007253	-1.6515529210349498	0.025572007738712765	0.044114990903508865	-0.8985174142614232	-1.6778079113653732	-0.48928347988786997	1.3145606477218514	-0.8366657995753416	0.31185563989615217	-0.7554834446243681	3.118472539652314
-1.022153702668016	-0.5714556454388149	-1.1348741752262477	-1.2501205033099565	-0.20109173203494218	0.38560237379501183	-0.013664772343273086	0.29094029635844193	-0.13403205723000816	1.2639021929287084	0.21208322828698156	0.3838792611940379	-0.9553647854380862	-1.6750102765219066	-2.0553451530178495	-0.8986038443204916	-0.4987211443733745	-0.21598824748315773	0.40786896180581167	-1.4563217837759062	0.2504857360196512	-0.51652555939059	0.3564964550162089	-0.6229231080889829	0.4860466664916575	1.1915145199951753	0.842033034551093	0.09348233601270603	-0.6868094761193287	1.814805063924526	0.8614738432312636	-0.48325238993122077	-2.053987621861657	-1.020894620216023	-1.6189129557881874	0.014445443465589392	0.008338428043376315	-0.8871607570149249	-1.6897291472620068	-0.4732860858656466	1.217578655533445	-0.8312918090730419	0.3175842056240631	-0.7286254487889322	3.038144476236864
-1.0782095887452046	-0.541649702190121	-1.0925958042239314	-1.3142420372918244	-0.21570449029553768	0.39003513936694295	-0.04789616726357691	0.2656005110392275	-0.16489618619706564	1.3229753429472695	0.0564427294265162	0.4198123810984999	-0.9390870015826464	-1.7062302488251064	-2.0699724383384503	-1.004673286824841	-0.5401675964293575	-0.18482592145068916	0.3940806751122538	-1.3857882662518453	0.28119473671438455	-0.4007938649580211	0.38017564025094547	-0.6240882463913351	0.5237530616244498	1.1150685665749682	0.9015869629299083	0.08189241947537586	-0.6325043430690452	1.7183298525986388	0.7435342248331441	-0.48479368073673806	-2.085193559349271	-1.0642612596273633	-1.5861567461562243	0.003495876771474965	-0.007473392042399224	-0.8476987115290958	-1.6839834146026056	-0.4601433423320008	1.0974836415866567	-0.8386855711508863	0.36076923056565885	-0.6954090295042468	2.9388225222022077
-1.1171062273294914	-0.5373685012691098	-1.0484785624907507	-1.3836411712724774	-0.21871397515529992	0.3738069739002973	-0.03687782307565421	0.22524092248314592	-0.18641305483483384	1.3692582505648867	-0.04482822644365078	0.4449446622318363	-0.9286763064379995	-1.7455724818935057	-2.0843803092335	-1.0917653605475743	-0.565910281730487	-0.15248070199242988	0.3861191196631946	-1.3045695362772491	0.2929635330105459	-0.3082761884139401	0.4034440895539147	-0.6313307687028	0.5598587122969118	1.0664919496131866	0.9555981038917858	0.07521676137566138	-0.5821377101427034	1.629465993609052	0.6792644108790448	-0.4506352463412783	-2.116692395856628	-1.0943463077747404	-1.5669553608975777	-0.004109353044872301	-0.05262011105401491	-0.7572854817150119	-1.6852117829769728	-0.42834225210708843	0.9687751345605797	-0.8444593341173814	0.4082238606752481	-0.6664288173041195	2.8214621696805433
-1.133457752364745	-0.5325174121097478	-1.0130483713140723	-1.4393568905922676	-0.22804438614181088	0.3405950342884496	-0.023526611534126517	0.19175521396805342	-0.19236308901522156	1.4241549625397352	-0.14195039495458156	0.46341428315148897	-0.9163738266981516	-1.7715391821870106	-2.078954227538971	-1.1561605124466827	-0.6108713315548245	-0.11509611041341641	0.3680848040034481	-1.2308434531481556	0.3032393225703055	-0.23437343754511822	0.4256748072327111	-0.6394143398762056	0.5857192751493869	1.0387919475738516	1.0039107668777412	0.05370124942030293	-0.5327092171571246	1.5442842789230706	0.6282322073095951	-0.42064483416029336	-2.153128211327659	-1.1155000797797643	-1.5239412930788383	0.0050526999892817935	-0.04780414725619789	-0.6552808401781293	-1.6921926705763457	-0.3901068964935756	0.8361977740289008	-0.8486177791489226	0.44907648661925287	-0.6351318206021087	2.692649019192703
-1.132369242697973	-0.5203802567726152	-0.9851096213897206	-1.483849328604371	-0.22038922426297397	0.27586542421460775	-0.010552866704702247	0.16446894253868527	-0.18607221916435587	1.5094885532684583	-0.20861153909765023	0.47860449070576816	-0.9102408655577625	-1.798502582532818	-2.082547601874116	-1.1922147033347765	-0.6368584348158365	-0.08680727263315458	0.3428294475100936	-1.1497953821850286	0.3149251894050852	-0.18927250888588326	0.4357045975912783	-0.6558495771527809	0.600691704569824	0.9954376856423659	1.0446042595342822	0.04576740952863649	-0.5101760782201561	1.4659853383358366	0.5817583039508627	-0.38517367219941145	-2.1885789812488414	-1.141852415830621	-1.5016086000083795	0.01102178145332722	-0.03493173663968592	-0.5442794608123138	-1.6841743433149383	-0.35911722524351136	0.7110340367163496	-0.8437871171869544	0.499026852866917	-0.613881183569265	2.579880396505705
-1.1195868642340225	-0.5406231149781509	-0.9765296895165699	-1.4928098580987108	-0.21437319431375607	0.22014877478247455	0.009850397919382978	0.12480448537207882	-0.1547424118055072	1.579659344110184	-0.2375619290293462	0.4893568653732592	-0.9085985920118741	-1.7992791509177668	-2.0941526901868732	-1.2002925886635105	-0.662837169986924	-0.04964586881850294	0.31470254499841405	-1.0847172714458797	0.3105744334294833	-0.15001233371128536	0.4409874709129863	-0.6808844966226145	0.6105978936131204	0.9778652579457014	1.0716440463227106	0.024699720342732677	-0.49880448409078015	1.4093690685097342	0.5619759830939512	-0.359447023669468	-2.2234836134792495	-1.1765430874367513	-1.481673700528133	0.003164276124215816	-0.022657421612855094	-0.3972930227249948	-1.6806921565034039	-0.3002188989972091	0.5929456333231455	-0.8260673041369792	0.5401604740610769	-0.587853661490137	2.4496656796258134
-1.1098983934294844	-0.5404223588941861	-0.9814425917963264	-1.4947556684763432	-0.18817165152026788	0.182219611273045	-0.007289817514666902	0.10530415838332505	-0.1301450866225563	1.6026085278759343	-0.2641533614304691	0.5066632395725197	-0.8849029673707092	-1.8015930024342317	-2.0932190468151113	-1.1682814146454	-0.7021340689435113	-0.02347625074859348	0.3015545010387671	-1.019913115716288	0.3036733200848679	-0.10192606793415256	0.4384275462798284	-0.6833154502262596	0.6059703628209083	0.9389516924083064	1.0993165168042691	0.04850919277971265	-0.48807057197703363	1.3780837579359597	0.578644246799781	-0.3495778912035955	-2.25412960559913	-1.2042160796751171	-1.4609850351912337	0.030947229947577433	-0.02389076347320495	-0.26077546960728865	-1.697771679940736	-0.2273565108649239	0.46870822725726063	-0.800283072470864	0.5679419761271883	-0.5698856894841324	2.316966979754702
-1.08495714155661	-0.5443380880101677	-0.9969791954949196	-1.5042289052719577	-0.15917900680409222	0.12849703030472825	-0.04521027553133227	0.12190869568072069	-0.0995315455756296	1.6315372119759375	-0.28077709524224786	0.5294726206060146	-0.8402225942839898	-1.7872085545086112	-2.0798650238176406	-1.1140337883322302	-0.7512819530934837	-0.007138976362302904	0.3018016314259991	-0.9623957099231959	0.2977449693222552	-0.047576855768767766	0.43189858576993456	-0.678950423600822	0.6016476523512923	0.9063978829739053	1.1552964310275606	0.07894852637672575	-0.5046497016593753	1.3543607333036896	0.5987296831090811	-0.3408663626888938	-2.2645479385350873	-1.224546959910491	-1.4245519386991439	0.07060844812808495	-0.025318359638774313	-0.14464552384528	-1.7131029840784169	-0.1408415612583094	0.3644893547944356	-0.7354540847232328	0.6015658954449803	-0.5557322020799589	2.176318359963818
-1.0327871405193352	-0.5621766598188263	-1.0218016157236196	-1.4794283052470543	-0.12954843193134677	0.09045241935783174	-0.02342052407993205	0.14798026047286889	-0.08608944398725547	1.6682287373935636	-0.2844830381077943	0.5461326155448961	-0.7999434324933498	-1.7611243813536614	-2.0613870770775256	-1.0450333229921318	-0.8044022392647723	0.020079700292997528	0.28986894721781653	-0.916031110183593	0.291122720113111	-0.0002551871524999194	0.40921175360196066	-0.6695721914691233	0.5849280084666405	0.8862690661745904	1.2437864164998271	0.11600839720593317	-0.5168217132904107	1.3509203131509193	0.6420601557416548	-0.34338126542741954	-2.2701409290444845	-1.2341687843171179	-1.4177607554006495	0.0952831517834857	-0.04494869485185446	-0.03189895422541999	-1.719488237436591	-0.04888162405349507	0.29335444905678154	-0.6515352596338088	0.6244621635869092	-0.5625506288974644	2.0429942901956313
-0.9801510851985048	-0.5644201724093305	-1.0524389324785528	-1.4527260566078637	-0.0970576705337044	0.04474667485794457	-0.008990633401999494	0.19288391582876988	-0.06892642765206848	1.6968654124436582	-0.26687698305639995	0.525386510316466	-0.7552387729827732	-1.7180664193027948	-2.038377790207487	-0.9812621708056414	-0.8554332923182052	0.04786142863843281	0.2885488852696501	-0.9028380836566015	0.2700736747979193	0.03250994121718405	0.3674059636396313	-0.6557019552610753	0.5588098502164931	0.8629084656736831	1.2910886172304088	0.12742280451334834	-0.5721195328054783	1.357140892958014	0.7546612584580197	-0.3567974440363792	-2.279563640337604	-1.2353393817268772	-1.3917463150776523	0.107494905481569	-0.09352056826830313	0.06263576347955142	-1.7124921931740356	0.07859005303628339	0.2284243769406976	-0.5661273523329025	0.6176829801502912	-0.5721151556024954	1.9170081153123242
-0.902997058162106	-0.5963096991381612	-1.089810993120088	-1.4233676394708918	-0.07860095261340992	-0.02042860392720029	-0.011214939277369686	0.25303849378657545	-0.0685940151049565	1.7087998116171175	-0.23059502095424428	0.5118766307030842	-0.6950519400799937	-1.6536130626220316	-2.006806400828951	-0.9086232993602257	-0.9142710759305135	0.08788281139133519	0.287017795508781	-0.8969074790150678	0.2461933347417081	0.04229957219486554	0.3256314611222762	-0.6445611403664546	0.5047953523089148	0.8667163240497022	1.2986467324386521	0.11311030104696404	-0.6496810736195306	1.3734533478277478	0.8839954913673956	-0.37456264430133634	-2.293250573568107	-1.22739182423866	-1.3695314865231987	0.14102642229134826	-0.15880452263702996	0.13913696987953586	-1.70433888112276	0.23008204163632082	0.17836053381889908	-0.4647845645417134	0.5758994709268324	-0.5949596695055411	1.8128707418975896
-0.8161212332412072	-0.6215430213439601	-1.1302831783231264	-1.3594959964425863	-0.06439745237623598	-0.0742869136395661	-0.025376783531284003	0.32876886187320364	-0.06061882140677853	1.7031428047940271	-0.19538219979735535	0.4814413305586188	-0.6619095637958734	-1.5867910164297485	-1.9942203283209081	-0.8206227058829991	-0.9864814159128319	0.1368978799506395	0.29936634803895695	-0.8786192821856711	0.22668146992268062	0.028557827264145096	0.29103422790883443	-0.6074237709817776	0.38966976761877653	0.855196837346047	1.310398571282301	0.07792426548026925	-0.6991131829492436	1.3644588138221412	1.0048255119643263	-0.3910530988623906	-2.3170379693841534	-1.2049955516595383	-1.3683346148915976	0.16843946196711668	-0.24785242350152936	0.25260215388798707	-1.7039610956374573	0.38347293542588284	0.13803175816384677	-0.35750963398264035	0.5189152260404392	-0.6255334422049156	1.747777558666805
-0.7569179062423059	-0.6408800838663065	-1.1662335817722855	-1.2786805080791344	-0.063051667526514	-0.13492958042037562	-0.08389585399311252	0.3921242361524433	-0.05012812208059081	1.6934075653517475	-0.18713041696294452	0.4490958504152217	-0.6309078159187278	-1.5202870825879262	-1.9786322301124364	-0.7492538626711175	-1.0563375332630145	0.17389690248977308	0.2999708644175522	-0.8690989451729051	0.22645258460926812	0.042536031924987915	0.24620562379849104	-0.5385887009613897	0.2837175208780091	0.8302842913536972	1.3382631109992087	0.03614072826780675	-0.7624685185568835	1.3551198625876502	1.1172244039150463	-0.42437264856999934	-2.3334129929162097	-1.184363164435538	-1.366013777514585	0.20931114392614228	-0.31979759987401746	0.31442469062754874	-1.6898703756922315	0.5316647025565622	0.10292895754125217	-0.2722406327893169	0.4523944453119679	-0.6774802874966355	1.71356150996488
-0.7177528140926609	-0.6520714612426581	-1.1859307849975604	-1.1797153428179783	-0.05122812133626621	-0.18814538874089234	-0.14429737047972574	0.45171638424878163	-0.056372063101275696	1.6695826218438268	-0.18095882289906956	0.42728718507018204	-0.5967621265616108	-1.4737592528973509	-1.9567066364417642	-0.7003898073655839	-1.1153071142916358	0.2089177776101483	0.29454045451379335	-0.8593227556382518	0.2428024043521332	0.059264236827073394	0.21003644348123673	-0.46903248951600246	0.18898628806403767	0.7999624153172864	1.345930871029221	-0.005680927355528087	-0.8463396757987397	1.341581867011669	1.2135706389796153	-0.4504821682746581	-2.325112228821083	-1.175809814103813	-1.3641550824494695	0.23795161864219616	-0.4078003558067251	0.37586812618491805	-1.659168529756735	0.6673392018212758	0.06314527694932369	-0.2025173502885777	0.3830471015252886	-0.7259404084956804	1.7241486712042147
-0.6817209922952958	-0.6764237655147609	-1.1948210863891393	-1.0846827287268952	-0.04075980925744063	-0.23459166094777523	-0.21642960112442328	0.508986994477635	-0.0818237336541799	1.6275902764661854	-0.17951552528620546	0.40499337811042696	-0.5490894104091033	-1.4182988076141767	-1.9291266959753102	-0.68206627834048	-1.2027916590793417	0.24342396970311939	0.2920679540862827	-0.8721335144414828	0.2559013892088509	0.10505677717181428	0.17399991722579428	-0.42614804717491817	0.11381250494843709	0.7738576798397407	1.3631397657238302	-0.06299812834814174	-0.9210946322027939	1.3222577630094798	1.3163982213564922	-0.4637354736561227	-2.314776154386157	-1.149374459423599	-1.3644438707653177	0.26994992090514913	-0.5104921531008974	0.41669101971243083	-1.6262478501297608	0.7938085669402931	0.03563498983475492	-0.15503805057723244	0.30239523577209554	-0.7844494201315307	1.7455785329660354
-0.6615035259845152	-0.6706665991068744	-1.170870172781654	-1.0034829791665316	-0.04151847998018143	-0.2736859595186679	-0.30426261207207517	0.5740716263078172	-0.10101792602384685	1.5870010185289014	-0.225078272164075	0.4064021950496491	-0.48522583023390825	-1.3836939535688173	-1.8840279750192725	-0.6616398972579046	-1.2959685970382935	0.26360589834191595	0.3065178606679101	-0.8908743943473448	0.27906027059419863	0.14460598803887525	0.15306598180579994	-0.40315777574537703	0.06844066668242763	0.717952794169163	1.384025196298262	-0.09243678510146862	-0.9787029942574786	1.2779544163316383	1.3775533079103428	-0.442957831471793	-2.2886103127688666	-1.112614921890903	-1.3605138384670359	0.30215498116321554	-0.5825214165749077	0.44718259803304744	-1.601956926605742	0.8954703890532014	-0.004495800686158022	-0.13415345020531627	0.2282384437259919	-0.8369843990281943	1.7984428700119146
-0.6469532377748938	-0.6966331174454132	-1.1560553842108745	-0.934297383468395	-0.06568759157372284	-0.31743897821815614	-0.3858450327015607	0.6184917634013111	-0.09964375361189395	1.5336457239225394	-0.2609169275873758	0.4353689335500598	-0.426817236503633	-1.337623540329885	-1.8383562242689258	-0.648217216119815	-1.385471246179495	0.2864238298584376	0.2945140468189976	-0.9189576991709633	0.2789118268583261	0.20437812009874173	0.12108912621506085	-0.3984581960588516	0.034121583680300466	0.6471939735273609	1.36641003065153	-0.14562184066227454	-1.0280483113279757	1.1963881733775088	1.4119837099843022	-0.4063883260203357	-2.271105409969075	-1.0739605449308367	-1.3565157606749778	0.32569824937987246	-0.6311613088386724	0.49840700381527736	-1.5473958030783532	0.9763340150368209	-0.038524070277045505	-0.14146482357859597	0.15829969491158483	-0.891373628090847	1.8772487887916907
-0.6605184089910094	-0.7270309110286	-1.13274828135666	-0.852297067307879	-0.09071049645778817	-0.35841267786565145	-0.46769894430405773	0.6405225814430765	-0.10339926332967353	1.4431788333706197	-0.31898331195073626	0.42118639566482524	-0.3958180450921563	-1.294152863889695	-1.7988058478299087	-0.6531512196111562	-1.4630009019905852	0.3014906980459446	0.28223254868518594	-0.9386460433354717	0.2616215870233966	0.2552453636627675	0.09441250965421044	-0.39347185660567874	-0.0031095288167491963	0.5627509505211522	1.330726619479713	-0.20404173323846253	-1.069934617260078	1.1209122245209977	1.427173638804221	-0.3580024335888009	-2.248328031033547	-1.0114332753355997	-1.382027555415973	0.34739529254450746	-0.6664926661592669	0.5242400051200662	-1.4880059566847617	1.025672545439921	-0.047880544445404134	-0.1825621194704275	0.09081515584360432	-0.932625869627047	1.9835406160675089
-0.6877652649941294	-0.7478625223499419	-1.0745331222412817	-0.7884706631590976	-0.11972833920516472	-0.38217820891178705	-0.5448690140431505	0.6429738653479676	-0.12612424851875575	1.3547811959597271	-0.3562015189868059	0.4107049962448631	-0.36141977692692323	-1.2417830984036455	-1.762101889862694	-0.6565915350296063	-1.5194311163974876	0.317490432939	0.27433574356807705	-0.970852624004214	0.24774555311353613	0.2869035566645401	0.07751578380684329	-0.41354091138279847	-0.03934742544269082	0.465163040622625	1.2668919639178244	-0.26712797746501166	-1.105959432074982	1.0412197405963806	1.4273990242868273	-0.2965626898047944	-2.2276109337684877	-0.9626923085878214	-1.394330423710347	0.3671917432605196	-0.7013811954752189	0.5675313947401367	-1.4462122497241823	1.0602319322125182	-0.07104397923810826	-0.27019124497110825	0.028126568957762214	-0.9736038175454494	2.123568254938213
-0.7366277501586961	-0.783410990609094	-1.0157018933649882	-0.6965667215056838	-0.15627661357693393	-0.417568828880698	-0.6174061188384273	0.6288457336255757	-0.15892359007909063	1.2812178536028362	-0.38884743484147827	0.4154503432449104	-0.3571080419292655	-1.209306530336983	-1.7269677947694706	-0.6676388138034706	-1.5546520582199421	0.33256384547201784	0.2843120196900753	-0.9919119218425833	0.23485195688950644	0.3315799146128175	0.06451053390682818	-0.4299139325364327	-0.0861800575215815	0.35876228715899383	1.2378297262406204	-0.3214670062125078	-1.130182910532586	0.9514121039341814	1.3509989337437924	-0.24161924540061727	-2.198749657340623	-0.9278224001082679	-1.412076931506824	0.4249336958381985	-0.7248549371503301	0.589669469776091	-1.4149370385314228	1.0373475082732726	-0.09185448641379046	-0.3767973914624446	-0.0009668210311783484	-1.0216431651746318	2.2426441636314354
-0.8042058836921591	-0.793491029607594	-0.944953298970923	-0.6095281944171987	-0.1973613734992405	-0.4204966174975414	-0.6887371427325103	0.6726669109937682	-0.19645973522931298	1.2172474684764343	-0.3917144760794472	0.4002396336241225	-0.3734635039940639	-1.179572901605912	-1.705937354322738	-0.6909103953047999	-1.5651201900452705	0.3656594931311977	0.2995583867990481	-0.994006249714874	0.2317163939546784	0.3454606952228418	0.050146397345957015	-0.46031301300602656	-0.14149651401252034	0.2359559717699778	1.2328557690359223	-0.36236202794852634	-1.161560723135295	0.8690004758602985	1.280894941595409	-0.1840928154974964	-2.189437113682813	-0.910833106544076	-1.4258541188330176	0.49034976158881155	-0.7577869493314336	0.6205525202938604	-1.417902247397112	1.0000382394238556	-0.11153281462533274	-0.5095699096530006	-0.00822667245112772	-1.0637644777236237	2.3564123758063276
-0.8810473709471875	-0.8018954732965948	-0.8628383136201194	-0.5410773535206685	-0.24061526394075905	-0.4144902305482446	-0.7625659301262581	0.6909663334864111	-0.24238831951015172	1.1837697272753973	-0.3706417834199747	0.3905685677625429	-0.3800114792147238	-1.1480771799531704	-1.6787785413559806	-0.7163966587832793	-1.5420253078644666	0.3453865980898	0.30378065440529306	-1.0079078420613996	0.25018508907899023	0.3313021735052299	0.039709634958777044	-0.5390907285134126	-0.20094447794703743	0.1311942518906771	1.2634733859249474	-0.39531114353332203	-1.1790909513248793	0.7818416163647106	1.1974695200493133	-0.13522953375521113	-2.1588989389553555	-0.9084901749331482	-1.4173869102175811	0.5833185494033832	-0.7932068819571805	0.6124416876248154	-1.416670033302236	0.9537355115177972	-0.1061267930417221	-0.6487982382109101	-0.011829432979898673	-1.0942588413133474	2.4133829862559595
-0.9470208187014052	-0.7989852139924467	-0.7961020005757883	-0.45740734571504493	-0.2762538893861753	-0.39929017131525774	-0.7973493582432839	0.7223669138272333	-0.28288729830427106	1.1496225580015207	-0.42036636549982137	0.379956035750629	-0.3852131199118266	-1.1158976726843646	-1.6640135559878253	-0.745620233220661	-1.483814782326094	0.3161122086479249	0.3387416373671946	-1.027909096338313	0.26817517063851676	0.31012515711644095	0.05730357681678139	-0.6381372804246933	-0.28348972432379516	0.026481554899070482	1.2919347394512977	-0.4341252839621628	-1.1800613370008373	0.7035121968875325	1.0896820938364575	-0.09620594032678483	-2.137607207304522	-0.9244186363046383	-1.4203890125977587	0.6931044546002291	-0.8381925108493187	0.6373371341453264	-1.4397669782419926	0.8989532804355711	-0.09803196617401166	-0.7602328309073872	0.015647542214123917	-1.1069981505496362	2.4359504530358804
-1.0041906689867535	-0.7743009441901976	-0.740161053506946	-0.3982068636572236	-0.31943176576690435	-0.37456673855824735	-0.8391806128881566	0.7526444964042004	-0.33460828402822473	1.1233939414644625	-0.43138379325749304	0.3824305245098374	-0.37841138735237695	-1.0811719671333158	-1.661745724711355	-0.7781146923187889	-1.4123401369163184	0.29634025350835863	0.37532816838288957	-1.0363380256053372	0.2905114470532692	0.28341082187993794	0.07968416841432287	-0.7387597554180505	-0.3752972143528517	-0.09299860056245343	1.3690567701542757	-0.4782683233842932	-1.1701826902747827	0.6240547987191596	1.002451626115263	-0.07061490039631883	-2.1286198785061465	-0.9341370263136135	-1.4136128155092034	0.8110044846344115	-0.8813319111131059	0.7164395657268872	-1.4827215159382336	0.8508070970530961	-0.09131672535697094	-0.8547404457961132	0.03521754638500789	-1.1381182958879226	2.4093086219004443
-1.0844176102463687	-0.7462536580248733	-0.6715868859859258	-0.33035703204633465	-0.37097538850633616	-0.3528009963444514	-0.8764927588978265	0.7701463206482141	-0.3656511035409696	1.0997215807073455	-0.4695795219180009	0.3881225876179227	-0.38441038969170044	-1.0355666372695058	-1.6668280708611651	-0.7877489241929976	-1.3525787253785768	0.3500193551504515	0.4117749556657119	-1.0457244223420574	0.3125806629592201	0.24374866516413168	0.09153347425426997	-0.8144108279470859	-0.48129257505245954	-0.2087193407977992	1.492875538302894	-0.5205314944141326	-1.1476619071802723	0.559014374409406	0.9129017933386878	-0.06174646629415077	-2.12582426459253	-0.9476690628987743	-1.4170410122908847	0.906870474589047	-0.931798243151508	0.8045543854358008	-1.5414892831066558	0.8153984756836421	-0.1005002226919652	-0.9127832881620657	0.06322363701928518	-1.1590126992256795	2.365101779022452
-1.1534256592027443	-0.7264604596595781	-0.6112506670748751	-0.2822364332035956	-0.40916636452881133	-0.34366192757848235	-0.8969068319580769	0.7793585848531163	-0.41305644184332213	1.0734874555746572	-0.47603375998675973	0.4097078245430291	-0.4133638972746903	-0.9398280744620416	-1.6889660807486933	-0.8052803714503287	-1.295211633570527	0.46370415572213775	0.43299524978647774	-1.059371401235134	0.3392589601129757	0.19248000148563116	0.09532980578718728	-0.8657167881293699	-0.5747765633860478	-0.317550151478055	1.6185872696041386	-0.5618976487392039	-1.1390610353815662	0.5144108568457518	0.8236458477816198	-0.07463705037099636	-2.128908370820477	-0.9673802559593682	-1.3931096551493842	1.036681605269042	-0.9935095874307356	0.8934258861545089	-1.5912775598246502	0.7781505829746571	-0.09604078346251699	-0.9562907657408461	0.08362347691661184	-1.1842685925460894	2.2906074962477776
-1.2191781510409967	-0.7084588615218654	-0.5570900325233318	-0.20456757549730967	-0.4314750214853519	-0.3465777554247774	-0.9157585227621542	0.7778113855232265	-0.46932741831394453	1.044191487198052	-0.47936895924439027	0.41779741451541597	-0.43066784644974365	-0.8157517827881516	-1.7150109435549623	-0.844564985922702	-1.2371520823212117	0.5726410336256936	0.4556376914920047	-1.0760964074556676	0.38685021533579633	0.1229019570728106	0.11209122402101857	-0.927620622897406	-0.677371104495004	-0.3812521927364759	1.7846686470233823	-0.6119830467598107	-1.1403870282307007	0.4916457814154153	0.7412524153154129	-0.10043564420870435	-2.127176829373771	-0.9824663734974262	-1.3698636133380593	1.1871169741229746	-1.0588391516525675	0.9413814250245652	-1.6602974613718682	0.720301359756714	-0.08997311558046735	-0.9692351547103227	0.11470148237308693	-1.2213694144136134	2.2000725408546677
-1.2816275881117323	-0.6841701910155071	-0.5091605467149934	-0.16883206509378224	-0.44711774927128445	-0.33792959828479424	-0.9301362564516158	0.7583734193861644	-0.5166870310894544	1.0425110045306596	-0.461402044237075	0.44153726521009473	-0.42234348293772384	-0.6871423901201937	-1.739444983383408	-0.8707239147974379	-1.1842810954955951	0.674830691307551	0.48352068318472197	-1.0993902896692898	0.44684833442359234	0.0747100770195698	0.12295805939242366	-0.9816439288092556	-0.756051186078065	-0.42430155078166887	1.9653223554880181	-0.6511865982925251	-1.1303998911806261	0.47143908553492403	0.6670363309257824	-0.12079217065804555	-2.12992015038316	-1.025274113433306	-1.3206140670866648	1.3257133634482734	-1.1190218380359684	1.0415984749174976	-1.73011282984669	0.6671129614481421	-0.11557533872165185	-0.969780043642786	0.1407070390896974	-1.2617383482440567	2.0874875731265368
-1.3461522263504606	-0.6739167077705525	-0.4740157306972942	-0.14252484881329433	-0.45179471384576714	-0.32779258522828825	-0.9347745278627991	0.7265959844387437	-0.5464717969623598	1.035150558101592	-0.45355769540215685	0.5033938695950811	-0.44122553837036876	-0.6060330969982637	-1.7558808939922954	-0.9168265016341269	-1.1243436053990223	0.8406623242610373	0.499196950312317	-1.1240891546070508	0.48863729166509995	0.0316796901535973	0.11943117627660042	-1.0194825870197026	-0.8161085751418584	-0.426167223642115	2.1551442535854335	-0.6868887406884381	-1.1162539583764468	0.46407450830186264	0.575539481119779	-0.13553373015574616	-2.138843728843237	-1.0416718558435452	-1.2796612106835656	1.4524355625985037	-1.1472841775970337	1.1347198178117623	-1.7813179197683735	0.6082898704707567	-0.14309817954070483	-0.93973469314285	0.16326175266031742	-1.3077450124887515	1.9785736583635458
-1.391204927681325	-0.6737167963825934	-0.4288905021537775	-0.1291886129320853	-0.4490479184612746	-0.3068539562995881	-0.9261547767471086	0.6849844500638635	-0.5691525607537719	1.0297230190494793	-0.47597403144233114	0.5931887004598669	-0.4393910186061574	-0.5337797502341407	-1.7783659326992223	-0.9351789715680925	-1.0867945912254466	0.9878291863472946	0.49991888771275683	-1.176115825054153	0.5230418503042153	-0.017489072415987256	0.10836765344096229	-1.0751694106587186	-0.8596398266733818	-0.38688202065785615	2.337760884195704	-0.7101741535342191	-1.1051608227453893	0.46677402589320993	0.49935147937615765	-0.12579548734406604	-2.157565763677929	-1.0449950325257906	-1.2334814072734248	1.5286546054324455	-1.1581839620667496	1.2123804201563266	-1.8352070986487212	0.5785079232743502	-0.18847456851634797	-0.885646508596011	0.16986860157159422	-1.331194427657344	1.8762440689456679
-1.4216288778347848	-0.6794018820646808	-0.40714472277523106	-0.1104881257482693	-0.45475044290563427	-0.2723013703193171	-0.9013135272714067	0.5820697158638073	-0.5759316709340154	1.0249734410452818	-0.5330535438198336	0.6853860362649578	-0.46242528557870244	-0.45217067765964847	-1.7794512725359284	-0.949758165141852	-1.0488041603083456	1.0971396868854708	0.5031741021963493	-1.233068245860629	0.5450037831302927	-0.060381414355715146	0.10442601172187482	-1.1227231730265348	-0.8800486450553582	-0.3426177614192636	2.476487532159814	-0.73058176347574	-1.0836104253268366	0.4561745301138189	0.4215723769216565	-0.11604126369151638	-2.1717230392661135	-1.020224913448659	-1.1976643655196315	1.5692272532194957	-1.1432722087629952	1.29841783745099	-1.869317508469889	0.6127151231938139	-0.23939133674964536	-0.8071572239687826	0.15162259718776988	-1.3669601640956792	1.7780080901400954
-1.4429907488362101	-0.677142601815408	-0.36954827101446514	-0.09151399719914063	-0.44654764381536405	-0.23860969980177874	-0.8779464516688764	0.48992611938641906	-0.588058561973997	0.9887060507504207	-0.5932619431077543	0.7595460993350396	-0.4999472991451201	-0.3576460877190166	-1.7794257496571586	-0.9668518460301904	-1.0505869121327103	1.2351870035023427	0.5236018176374243	-1.309480992017812	0.5486026453227042	-0.070900900086987	0.08188780667972605	-1.1255932876179766	-0.8716036539172846	-0.30908502320993975	2.539431800537965	-0.7522648318990326	-1.0620268780870556	0.45418618662116517	0.36959686391719343	-0.10374324043749819	-2.187890066302706	-0.967772423459552	-1.1689005632219112	1.5693203388365051	-1.1058194838012496	1.3708581553714116	-1.906690672814721	0.6956808159913724	-0.32203898058111796	-0.7039722372266599	0.13734686189880607	-1.391352364709529	1.7055881920534148
-1.4588009056355546	-0.6814832130221365	-0.33377853009136005	-0.09200053057726225	-0.443294997954513	-0.2073751875816799	-0.8738546533006684	0.4029960083300919	-0.6206142346083945	0.9513848072818515	-0.5954214144104777	0.8229888606934292	-0.5289071978922831	-0.20234358624485888	-1.7773903000752909	-0.9611561065784263	-1.0833532142439324	1.3096664595604959	0.5267323928104155	-1.3780422752425125	0.5459608720440945	-0.08167633035854505	0.05145081562328384	-1.099677235134995	-0.8562635004664955	-0.2693627870748303	2.553611852429836	-0.763839665611917	-1.035714960892064	0.4435506126103065	0.3310162615821152	-0.08268609641117435	-2.210342817939521	-0.8967956636588565	-1.13045971963072	1.5276943396036455	-1.0720128784262954	1.426244517804559	-1.936237343485892	0.7901043782739491	-0.41150758063581305	-0.6138442997659379	0.11142401191222859	-1.408331993852788	1.649054839358023
-1.4634548880222957	-0.6983833275687281	-0.27174362859298956	-0.10864741067335282	-0.44834783316107585	-0.1945350403812395	-0.8773371388807545	0.3068559087966257	-0.6573243120171058	0.8967523207119612	-0.6107990259114157	0.8700750750145738	-0.5730888045269434	-0.042439371308886566	-1.7673608378672152	-0.9241179247890414	-1.1300691222595525	1.3769402491204024	0.5277242341043266	-1.4626845513117217	0.5224135490616368	-0.08221695127783345	0.022717567092059014	-1.0897573268129266	-0.8073483919777686	-0.22661253553739885	2.5202528606002508	-0.7528544332182777	-1.006732976278133	0.4242435635096965	0.2848679024091968	-0.07543121059597449	-2.233882556911392	-0.7963132493248725	-1.0900167993982421	1.4631992278719825	-1.0345553013525175	1.4636803955856403	-1.973232948564275	0.8935535329924964	-0.5021991757957714	-0.5327039089065938	0.08612682622648855	-1.4117930920981256	1.609516829962858
-1.4591066225501617	-0.7081930638454812	-0.24962226364428436	-0.13894951083720058	-0.4512348975859203	-0.19775716796027348	-0.8764238679179623	0.2246953389181075	-0.7087360487832028	0.8261068279788455	-0.613722169317901	0.8914884322684682	-0.6023166208762379	0.10803803633971407	-1.757759089708196	-0.8995389447543856	-1.1430267608374653	1.3340025007533873	0.5226195348716085	-1.5290880421831532	0.502914317163893	-0.06651219428587321	0.010120703036779331	-1.0780383261757913	-0.7480359875539279	-0.1721757881993793	2.4408328677742146	-0.7293825418157123	-0.9800835336306346	0.4005955815988795	0.23567274956516204	-0.06773344532967766	-2.2407790508817724	-0.6957109963836576	-1.0067605455536648	1.419381264718592	-0.9939404549792183	1.4726316383610265	-2.0159095877099658	1.0137623337999202	-0.5895581258119197	-0.4702426913877658	0.058879976452851465	-1.4073892084075317	1.56168445492739
-1.4518743837805768	-0.6724517233317486	-0.2132253675498536	-0.13119459478939194	-0.45258635199266256	-0.18796571716591548	-0.8884367325317534	0.15682220170540223	-0.7673820452171278	0.7429726002110435	-0.6307259615463103	0.8718001708966604	-0.6364794385533386	0.2038839360758878	-1.7570605038167149	-0.8630843577970915	-1.1482017271150364	1.2391469720974526	0.514989074591949	-1.5808067587916028	0.4968022500011668	-0.03675938454239856	0.0016336542459828498	-1.086980281885393	-0.6985974447860994	-0.10269516210890248	2.355828875324451	-0.701293934966871	-0.9377689922806638	0.3667761360468059	0.2002033151149826	-0.053864177044714766	-2.2450438603798775	-0.5780058637200935	-0.9625809151311158	1.3302928790104074	-0.9459295342348419	1.4425670511357678	-2.0634155469396323	1.1379935816603743	-0.6938311774204126	-0.41739807695437453	0.024847368230585573	-1.385661167603919	1.5330813738800098
-1.4515673547762076	-0.6220340712884681	-0.1774489358289886	-0.11860564057095284	-0.4564130929977076	-0.1647363406604488	-0.900285282848977	0.06999698101052307	-0.8181048908222417	0.6736906453409207	-0.5978401715908892	0.8581559198139864	-0.6785041551029024	0.26556186645716384	-1.7532034616775083	-0.8090539287902316	-1.12943523944776	1.1700577215987829	0.5369996405453049	-1.61881956520321	0.4813812678689259	-0.007525465201114553	-0.021655755292679706	-1.08131993537636	-0.629199703714432	-0.043706198474377775	2.264620156185725	-0.6609498476728819	-0.8848223991767213	0.31880016971846675	0.17807486846334947	-0.029225507663838014	-2.23729804738635	-0.4265336156501226	-0.911280688314309	1.2055406683108134	-0.8957252162461927	1.4066315274285655	-2.1133707776958683	1.2799259064089092	-0.7874723645570948	-0.3633819825240297	-0.023362350100478983	-1.3395469372345976	1.5025173394731783
-1.4390972536756752	-0.5424986216756092	-0.17091068606051413	-0.059822052021806196	-0.47954110593546473	-0.12635500802094002	-0.9277194864012503	-0.01163426050126506	-0.8819978914613502	0.6162312464344366	-0.5725796191493668	0.8517112980088217	-0.7034181912820037	0.3070508380997523	-1.7482777519046622	-0.7615735720549309	-1.1052134544904362	1.0542766779188926	0.5593739147537307	-1.6564422161627064	0.44886680157751335	0.008687878361220628	-0.04522576381153247	-1.0747030527411798	-0.5644829683214417	0.008967126470705243	2.1097271297209934	-0.6190733454151987	-0.8499337191439169	0.2702215526116895	0.16237626975299926	-0.03338173032594455	-2.2077372799193595	-0.2547213865577934	-0.852368195907441	1.0785401566563944	-0.8608404715776261	1.3361449600064588	-2.153730935781979	1.4297239465309535	-0.8651217179121735	-0.32147172233147264	-0.06666364893869055	-1.3015507855650346	1.4721032123515196
-1.4160622058094143	-0.466877493352056	-0.1853721203078796	0.00808056366744167	-0.5099626890043255	-0.10641458339952795	-0.979906265566631	-0.07934041249498533	-0.9677317501619729	0.5535177302973937	-0.5585988734285406	0.7930869416835055	-0.7352638284765494	0.36064705144676984	-1.7525106390167167	-0.7093428742076806	-1.0946354914848466	0.8638166500103299	0.6000436374875561	-1.6738846732301114	0.4186008929949404	-0.00595512160232661	-0.04197903271240002	-1.02310009541202	-0.4940256971315516	0.03440392112170683	1.9376781230000006	-0.5692942658474278	-0.8414353104290073	0.21349185282585284	0.1391333918592468	-0.045316244179081575	-2.1760892029887025	-0.09298601080053738	-0.8234302295482692	0.9611107081428667	-0.8324643499893997	1.247266511283173	-2.2033497791030983	1.568913483756536	-0.923750458062482	-0.2808453527850517	-0.09838358319939852	-1.2542185270197945	1.416762039229501
-1.3967324994317798	-0.3896672102768958	-0.24232023019718593	0.06333581312785529	-0.5512662518308933	-0.08361449455004773	-1.0416297906472431	-0.10837988094916855	-1.0418209416353028	0.4995172080019069	-0.4954978633972031	0.6993062359089055	-0.7492159955127266	0.43127630991184873	-1.752307485134898	-0.67880375282574	-1.0740635884163265	0.6954606845111544	0.6524592691209702	-1.6701584015612307	0.3976621438633857	-0.01802447536916389	-0.0015653929050573278	-0.9433489238210523	-0.38762309217063723	0.03789763803025589	1.7765785890719397	-0.5241450649181763	-0.8276479984181169	0.16690821760631955	0.11538157900477075	-0.07306062798544094	-2.1419122647120594	0.00032970746277809443	-0.7937850760930653	0.8390662096447118	-0.8028247384279211	1.1608999754919451	-2.2522985621802256	1.7008678959546581	-0.9447163338491867	-0.2501936339026553	-0.12873868338792618	-1.2221511670428846	1.3700523526217396
-1.3835748632958225	-0.32190513358815104	-0.28595777249325616	0.12526905095225982	-0.5947603635031936	-0.05641778245703257	-1.1119933152058707	-0.09159328543071989	-1.118113381520441	0.4533711863116229	-0.4441270488642558	0.6128007196872881	-0.7351227115716102	0.4945775489050356	-1.7675341464472472	-0.6539741389007496	-1.0814686506588178	0.5526764516254208	0.7032069556892202	-1.642149108410906	0.3695836103973602	-0.026007633268954843	0.08922410324436933	-0.8511081483502121	-0.26897538475696287	0.04395589859587355	1.6544853912854056	-0.49460219955958734	-0.8076179723459018	0.13314389959192852	0.08766810129978236	-0.11706020101079737	-2.118359011843591	0.07091429976329014	-0.7534960682869857	0.717042621683711	-0.7792869003528612	1.052805220503153	-2.293303443998739	1.7682517375990563	-0.9196848262301744	-0.2541148993301463	-0.1398172325732188	-1.1896345603101812	1.3004345790406855
-1.378662399225916	-0.2675475378100657	-0.35319725989682266	0.1621144757225912	-0.6478320368513674	-0.044471052813206007	-1.174086663823659	-0.08732230596247997	-1.1900712219564054	0.41207693509670235	-0.4085227924251315	0.5459772414307252	-0.6917856333707672	0.5459950565053917	-1.802902475702081	-0.6197791906722347	-1.0713212956139346	0.4545615414348262	0.7305339109673816	-1.5402493591257538	0.34047948828243174	-0.03133524271914441	0.2676924177809387	-0.7887860600396928	-0.1785987318285716	0.0495971938594043	1.5444981520453098	-0.467575423551731	-0.778078769373323	0.08710316959952276	0.049778196411400466	-0.15438324251407942	-2.0898723053757786	0.07687844146227145	-0.7027320237598279	0.6283300860175378	-0.7746761808940169	0.9372044732039979	-2.3390521351746143	1.7745870092127667	-0.9032220963861608	-0.28217980013626176	-0.17219501408829213	-1.1768405188987148	1.2227200327453633
-1.3684288863341345	-0.20648840548998854	-0.40740679550063214	0.19758016852324184	-0.6907686420833475	-0.04859777866914935	-1.2305435200416253	-0.06371562033198987	-1.2332313060824276	0.38161867978289277	-0.375724710992987	0.4771699034509287	-0.6490456177269639	0.5294849215581863	-1.8297422526842193	-0.5891918531741712	-1.0503951434052703	0.4178403263626288	0.749277004703154	-1.4441859280226512	0.3294960339855516	-0.03271965499382794	0.44809671942957385	-0.7600631667623003	-0.06408138693017587	0.05429211485822856	1.4463133765201672	-0.4498289723087942	-0.7652289945791731	0.033382105692249434	0.007263193598706136	-0.19707010439268588	-2.05620213822156	0.0972600360067923	-0.643107159838354	0.5772546932905528	-0.7457408291334896	0.8386712862329295	-2.378961891523457	1.748160192032857	-0.8144852451586291	-0.3260711341794922	-0.22425319076538167	-1.152160420716012	1.136651670931482
-1.352858054707426	-0.12778385518116786	-0.486094257647484	0.2569061389243989	-0.7274674746915422	-0.043008198571788434	-1.2617280926801457	-0.04950473487275597	-1.2459291645562722	0.3736090212921327	-0.3540940897336853	0.397627188821565	-0.617247275147298	0.504222278746216	-1.8674029069459557	-0.6051551527387247	-1.0302838339530191	0.3771526429703482	0.8115549475333428	-1.3460758242238133	0.3495246599215999	-0.030048914997319022	0.627008998105449	-0.7058113297188658	0.04364882300801095	0.07344098356331843	1.3546426736312507	-0.44646467975786386	-0.7607989730150182	-0.023585710421274796	-0.03878822558169347	-0.21592318835949573	-2.0423157281260567	0.10125882454719246	-0.5858515752049385	0.5444349711655043	-0.7110643128527956	0.7254429421940329	-2.4014595827203595	1.6915237745490166	-0.6911375003078909	-0.3946372610830492	-0.2739284446683746	-1.1317355118751542	1.0822879644813859
-1.3269085930612299	-0.05020753717030798	-0.5441567698924538	0.3139483268188107	-0.7546366218831453	-0.044231317368735985	-1.3040455407606129	-0.04666687279718751	-1.2437421607395263	0.38980514814892675	-0.3363596894171802	0.33430681210989516	-0.6064367487719898	0.48462822129037536	-1.890100361869738	-0.5894243919719749	-0.9583336020991924	0.38645840481654303	0.8754879821997956	-1.2530856116537807	0.3801428445631746	-0.036121240496986264	0.7989736643808406	-0.6536053001980152	0.16827548069980194	0.08431234245936774	1.2507975795809168	-0.44447566656321946	-0.7613338905848398	-0.0786497504167057	-0.0869753539722719	-0.22879455164417178	-2.030909118056282	0.10545664938307994	-0.5647745240110027	0.5119439788733238	-0.6822456786472092	0.65327661368409	-2.41347044652674	1.6103005404789392	-0.6110352852408841	-0.48258966862561914	-0.31321448748743996	-1.1185143696747297	1.0586215927836902
-1.3097629913018554	-0.006921090370463595	-0.640761067814623	0.3635609927703446	-0.7793882279646144	-0.06801270943668569	-1.3343282466863864	-0.03471043556878438	-1.2263634522810096	0.4565752903747263	-0.32122668052675774	0.27968483690083346	-0.5910698336344825	0.4766265521351545	-1.8850571233567521	-0.5819969465454112	-0.8570706485801303	0.38400130054746506	0.9441132050882244	-1.1794792044031037	0.39775305390326715	-0.05027018493502624	0.952357187573908	-0.5891165071260154	0.29405999764613683	0.11149408434095169	1.1380549736016596	-0.4630834841985981	-0.7720461046337821	-0.12307071212913274	-0.11319686460490111	-0.2519586929187102	-2.01838614261537	0.1025499552807458	-0.5268453136774502	0.4954565059912846	-0.6625914710429294	0.5970833073059898	-2.4338941632749873	1.5154216068318687	-0.45449165078228726	-0.5666808234220914	-0.3353996161723884	-1.1283658448357499	1.0519559824002667
-1.2782206158350442	0.04143522185415724	-0.7293907368235638	0.4081901706813911	-0.7951611455784183	-0.10057668730491223	-1.3689022089862575	0.0021802936683058575	-1.201177711765795	0.5549438335059977	-0.3559843204013159	0.2175843832042756	-0.5900503151256091	0.479467212258143	-1.8871823146736475	-0.5660505619586582	-0.7988374594648785	0.3569686915338482	1.000475696280534	-1.1152120488461343	0.4510582872310298	-0.07879033274738054	1.1095068487392727	-0.5275854968186925	0.4245001971511101	0.1243833769182248	1.0155702598506193	-0.508550247140727	-0.7749424949231084	-0.1543159037095151	-0.13966034654698162	-0.2967029238725835	-2.0113154368910204	0.08296895210418125	-0.5105858429396058	0.48747392597051864	-0.6467786805347473	0.5307990888631415	-2.4355129853904516	1.4185391711727242	-0.25828550871249095	-0.663856740064227	-0.3547713318231507	-1.1627743498780618	1.057103244019926
-1.2531615383015189	0.06323401010175199	-0.7863158848617725	0.43533295983785364	-0.7878096199755522	-0.14356811694056967	-1.3875749228865668	0.04573269872119698	-1.1593253175423026	0.6501492126708149	-0.40279870025930353	0.1625606329727031	-0.6307753245289561	0.4969641712206266	-1.891008276533063	-0.5608292426774498	-0.7953204210036293	0.40120308297574037	1.0146949459789538	-1.0570616604082355	0.5402751839427447	-0.11109812950495031	1.2583345906025607	-0.45719672052812943	0.5389997619864999	0.1238835919228279	0.9342829979021156	-0.5433186255868588	-0.77777831144819	-0.19504274314549	-0.15847844392283722	-0.325751210755386	-2.019373244627744	0.049434149916660425	-0.5220180529398041	0.48548557402105974	-0.6317868673824572	0.47522359439339035	-2.4434193343193886	1.3051959186331714	-0.14425096078570637	-0.7452296293512258	-0.3674244233584492	-1.1908048164719276	1.0605918875466687
-1.241559778205651	0.08417740286114984	-0.8435547533105551	0.48578252351826257	-0.7760060222266718	-0.18782400803659197	-1.4112980903782593	0.11049725091923576	-1.1034210477639241	0.7147065573801372	-0.45065904069888696	0.1181159030605918	-0.6548684795816803	0.5306788824552596	-1.89343500831284	-0.53993134956419	-0.7815148159800179	0.4395989960641673	1.001023050713239	-1.0124147002516757	0.6786076070206223	-0.1208124632501352	1.3938915391982625	-0.40478331335749357	0.6355584350641285	0.12381192103438654	0.8457599409058816	-0.5858842758051296	-0.7597417950798445	-0.23772444547531676	-0.17553079448183792	-0.35871502256692034	-2.0312152371922627	-0.005059219342245101	-0.5035554473278718	0.4930113330036856	-0.6402593828079353	0.41086669564254885	-2.440152055418655	1.2027040337178105	0.07885710927214813	-0.8216585722074796	-0.3872387411335322	-1.2201640410758863	1.06542480352383
-1.224459049916146	0.13273081082037813	-0.8771411298171377	0.5456987266576887	-0.7351278861602126	-0.2228963675022156	-1.448980990884292	0.15318487942212572	-1.0738649095252315	0.7807137858519175	-0.5265195610337219	0.09155729827425331	-0.6881025332811636	0.552490889910147	-1.9004953775672866	-0.5009233315062177	-0.7720731698521137	0.4462278231261694	0.974525753412256	-0.9821058774072304	0.8223904307320185	-0.11979297835224692	1.486890293590991	-0.36908709562058006	0.7000346277562388	0.12323441294219117	0.775933157674874	-0.6250730187465698	-0.7539586580855497	-0.27518923553489794	-0.17789825086163133	-0.39318208202607663	-2.024878101028894	0.004154111724952203	-0.47564652325029444	0.5239094442176039	-0.6683681530231731	0.3722339339927657	-2.4355034841986054	1.0835676654716948	0.3398327681848897	-0.8849636809990871	-0.4016196766146722	-1.260782907960609	1.0664511717018357
-1.2175241306866897	0.2158765699988708	-0.9253634890922899	0.6188491870112726	-0.6810401022038621	-0.28377980979449924	-1.4901061129855582	0.16697963180466704	-1.0366918611572393	0.8746556643200153	-0.5866729602869816	0.06638946254755215	-0.7338469073794001	0.5838795345298904	-1.9011758504480283	-0.42843829644528436	-0.7617751891885869	0.46445382537391966	0.9291867467489594	-0.9742296331059845	1.0177263541111123	-0.11636629377158943	1.5263021235248944	-0.35311112645153353	0.738664239190874	0.1011059465016374	0.7313237421842538	-0.6622623276328394	-0.7484804994465559	-0.32014559820230704	-0.1926948532353423	-0.4156522990689693	-1.9774487306754096	0.020569222049282916	-0.46148252969459913	0.5641119053455445	-0.6913162168806877	0.32119208712180336	-2.4275125294184687	0.9595449644970084	0.6208328255932098	-0.8996173235098581	-0.41691523087187055	-1.3072514737992882	1.0782201539359657
-1.2081350787658995	0.2705457178203039	-0.945446044914339	0.665046699934969	-0.5950852081220919	-0.3336835247401182	-1.5301792512051169	0.19929260164908108	-1.0127461247317946	0.9963977670066017	-0.6396294254636797	0.03178061054282434	-0.7827882696202435	0.6045729508439412	-1.884538844253997	-0.36310498143357683	-0.7649522739966471	0.4716231558810686	0.8881238053698312	-1.0340488049606225	1.1816090678090374	-0.121140402512721	1.4747860515330509	-0.3471016145765381	0.7958828526193296	0.09353112993660302	0.698136467882961	-0.6902442577778732	-0.7507410158923198	-0.3325371718951672	-0.21694424089516842	-0.4410884277333434	-1.9304982223100704	0.04635015372653316	-0.4628427105112632	0.5821761811263749	-0.7090831955099424	0.29006509940612646	-2.403189930730586	0.8861901483304955	0.9517350631509501	-0.8938585403078292	-0.4194016235718247	-1.3490504043453553	1.0719397652408489
-1.1950089327842366	0.31843986870380353	-0.961457816105747	0.65524335395835	-0.5094874961325946	-0.3739705201480858	-1.5915504082333165	0.20690003445736407	-0.9944890048365655	1.1361192840518413	-0.681748715097142	0.021909475683268998	-0.8277023036691267	0.6421341186037551	-1.8604755036567115	-0.29245730071377274	-0.7874816127667097	0.47737652799586777	0.8396703881593675	-1.0661067959378383	1.2890569008792834	-0.1485277232772178	1.4073841910324298	-0.3454172544481864	0.8392236419607736	0.09586951212347919	0.6820988139294744	-0.7197679268144401	-0.7489364601694518	-0.32048155869373535	-0.24821496191937956	-0.466653329137784	-1.8693404956952069	0.04376789225942619	-0.5045635089155518	0.5783825402113077	-0.7388897439858975	0.23560533654836338	-2.37241760631129	0.8722870336119197	1.1104165307146605	-0.865298683117472	-0.39660121218395095	-1.3970755152815724	1.0751380838770204
-1.1639297250035037	0.37744270122472023	-0.9679744773395769	0.6105699604281495	-0.4254239242760461	-0.4068761600271946	-1.6632761588228366	0.23680693940308978	-0.9995519036310407	1.2627370286862134	-0.7403811696297806	0.0336084792228704	-0.8699939152345539	0.7002169116125428	-1.82702880017762	-0.1990739791680028	-0.802716417815369	0.46838221750193954	0.744669527023326	-1.0937991293374476	1.3670326538144524	-0.19092633994245808	1.3354033071000477	-0.3635705051196136	0.8589719040625866	0.137388320826459	0.6734880066737146	-0.7438488900914445	-0.7421494863159596	-0.2962768175149074	-0.27147109332773434	-0.4941125030960555	-1.7851683093936288	0.010443033417442283	-0.5664546928124768	0.5755866206188178	-0.7730968184274511	0.16038006622212317	-2.3532589053916726	0.8806328093973808	1.1986466087138097	-0.8145815697324125	-0.36529169709403553	-1.4321990186816964	1.0485456287316561
-1.13450375032322	0.42012626032893385	-0.9755178299538354	0.6080185414787909	-0.35768300708066825	-0.41965416322413385	-1.719317574503447	0.27171157895596687	-1.0196169867915577	1.3690114226954475	-0.7999625258593189	0.056127633035336175	-0.9110425731916207	0.7411237168621307	-1.8052964805647265	-0.1275223305648077	-0.8804235468669439	0.4461576201470526	0.6470157638945866	-1.130817900649843	1.4501560954988904	-0.23983163155101667	1.2820426873184052	-0.37187211552387184	0.8715033463482118	0.19369934153153726	0.6684056766289388	-0.7669925243874348	-0.7221845544381564	-0.27679082038621716	-0.276118911562793	-0.5306128312089531	-1.714928656704203	-0.04801354447305606	-0.6486501255097361	0.5819907168034189	-0.809672281533728	0.05883062999300566	-2.3272525597773788	0.8750573117061589	1.3551642140572409	-0.7404236215849413	-0.3450794180656547	-1.4605173828444151	1.0215460070135092
-1.081386945313497	0.4273447508262677	-0.9730950250670614	0.6000128754772664	-0.2896371937077594	-0.4091559869004168	-1.7734202676763975	0.2987779618845826	-1.0305700554253572	1.4562418261293704	-0.8606666365132897	0.07709889029678695	-0.9465812806918796	0.7299999205287343	-1.8074366974473495	-0.04426442150276862	-0.9894234968621756	0.4389085676127712	0.5592850607913987	-1.119234946850449	1.5438549149509586	-0.2884068702904634	1.2424468966178113	-0.3838868972654799	0.8764022924961596	0.24643411231831047	0.6632765376579323	-0.7885132467730563	-0.7134043722428058	-0.2695428479972599	-0.2950888563488051	-0.5685107823679483	-1.656927012505689	-0.1122393960664303	-0.7393274330565364	0.593593312827526	-0.8265336134521245	-0.052680657932958994	-2.2953749300400057	0.8851341850335365	1.443450522741659	-0.6695037991896106	-0.3446589633502134	-1.467379468853681	0.9832652319120898
-1.0056670323872496	0.43366110598976937	-0.9620999788792739	0.623274545761211	-0.21663576753200453	-0.3743826466985033	-1.81628861085598	0.3197985932387527	-1.0760013746017831	1.503039752675424	-0.9184170284344602	0.11219143629770334	-0.9538360189679101	0.7050564296500694	-1.8025060477624841	0.035761462390713795	-1.0661836370706108	0.4301644295995081	0.5008298057008347	-1.0706495925526336	1.6221034505277643	-0.31331083548704275	1.2149301768728094	-0.40186056958205424	0.8692299228374866	0.27677517066984086	0.6479748523108896	-0.7917220491156087	-0.7089294477389869	-0.24472766314199662	-0.32116950105480535	-0.5931144252482884	-1.6246658159619893	-0.19956526811790914	-0.8204545109982375	0.5998352187915572	-0.831283831131902	-0.12744104160403924	-2.262651015571783	0.9027377860512752	1.4790224354791843	-0.6213922285864152	-0.347600762145246	-1.4463344729414467	0.9369977050712764
-0.9073722214743662	0.4440870761590392	-0.9566913093599038	0.7128232921052022	-0.15719403189624034	-0.3266076888937456	-1.8550258226416887	0.3325651304410293	-1.136098855687125	1.5423216550769916	-0.9527801399414464	0.14150552206982295	-0.9449558798194083	0.677740610719928	-1.7945466145204148	0.12047993201928713	-1.1052762151648714	0.4059336928752916	0.48340768385171096	-1.040840325837033	1.6841183781802538	-0.3115773478845112	1.1913660259282413	-0.42477872686909557	0.8456104561084526	0.32310996365102695	0.6311214764989301	-0.799342440491974	-0.6838648679082155	-0.17161238512688717	-0.33404169310828113	-0.6142719201986495	-1.6154158475210352	-0.2866667467193271	-0.8982883490542465	0.6176189588059262	-0.8270753517605487	-0.20488344967179423	-2.2201354442497667	0.9301778045171838	1.5942552014629086	-0.591766623569963	-0.36119096591874555	-1.4172631459063418	0.8995701114919955
-0.7863336466224438	0.47562050720850096	-0.9501655842374825	0.7521983511501693	-0.1035717815663267	-0.27009018786837274	-1.8748575807302506	0.3242262137088726	-1.1796361754095983	1.6092330954547802	-0.9761148023522057	0.1762100521888114	-0.9196857279725886	0.6517887244819591	-1.7841639486029162	0.20458842282215692	-1.166623379743335	0.41812640350252817	0.4696939369811773	-1.018827096407194	1.7103611298028347	-0.2896410844013764	1.1687654341913016	-0.4916144252186581	0.8341369275716859	0.3572396088730179	0.6241536879935047	-0.8038697559242619	-0.6632288028315434	-0.05345704294736338	-0.33972025610754336	-0.6435012721976634	-1.5884415223507526	-0.36564351510879584	-0.9808554802612584	0.6337644944900176	-0.8033594169133371	-0.25876451544844575	-2.173727551334866	0.9388542789070426	1.6126311819424224	-0.5637029710775534	-0.3697896974160952	-1.3885714640169775	0.8617549238044647
-0.6804633227680136	0.4758212520298521	-0.939068088642285	0.7752001671558938	-0.06356381751067242	-0.2218576005817639	-1.872027464800701	0.3006298722954878	-1.1888805533034918	1.6785209867726205	-1.0088748423899823	0.20313995083371417	-0.9038136552188496	0.6443790977567627	-1.764172536317703	0.26424923540309914	-1.2133493992009474	0.44207335360777356	0.44721635275410054	-0.9761587321086832	1.723162674324731	-0.27974048908106725	1.1761826758457279	-0.5581575381100624	0.8350787321212174	0.3948069402956608	0.6014608223153525	-0.8107113250928801	-0.643685476407363	0.07263031488974746	-0.34076501173004053	-0.6759607680761595	-1.56589387965739	-0.4355083810493607	-1.0984593010189143	0.6423549478730585	-0.7439466636672468	-0.3046005999163576	-2.120268642976016	0.9533905248118899	1.5886238739198735	-0.5545219358518185	-0.3784662908977859	-1.339166975717902	0.828711858833046
-0.5593693252445335	0.43664473558895145	-0.9164693424146421	0.7532369604259135	-0.015077345906691273	-0.1696506572553282	-1.8538807428412454	0.25323119177379355	-1.2093637843739504	1.7136011142646528	-1.039411060728955	0.23124620864645537	-0.8875097954135838	0.6120405343127264	-1.7421757255820771	0.31320559253932173	-1.2475591968241724	0.45595391043631156	0.42846121276851024	-0.9231188965545314	1.6623961114975683	-0.2784303832858216	1.1965757383823776	-0.617466273346096	0.8266323940086734	0.44091234502398857	0.5550612197927425	-0.792830225362618	-0.6365766479259444	0.20212221668625707	-0.33030192995939434	-0.7019703527964746	-1.5116625832316748	-0.49670700521660704	-1.2151006182671045	0.656111170034158	-0.7015620822117885	-0.3305957455919865	-2.070796841909655	0.9721221268965756	1.5125781572044403	-0.5835271289566231	-0.398579252639474	-1.2923883663435347	0.7978653581767058
-0.4076111339321235	0.43098209066407617	-0.9343213576533678	0.7269327062149183	-0.0066110174067783075	-0.11712935367687075	-1.8155508257000037	0.2056879877616856	-1.2211952644444624	1.7432806787787065	-1.058761687015526	0.24666239892326564	-0.8897451689947242	0.613177318153344	-1.7280278175570747	0.372526110608398	-1.2877835590807423	0.43727039894330205	0.4133670920028124	-0.8494589071491998	1.6323510440706535	-0.2686040944449506	1.223207705642054	-0.6792704124331305	0.8138555329745862	0.4796344378011967	0.5107698226205564	-0.778212226142913	-0.64359175282189	0.27878614954854036	-0.30868696233063425	-0.7335684156773994	-1.4027558532307483	-0.5340848404909566	-1.3384014831859479	0.6861252646812093	-0.6616297824380954	-0.3259486988425303	-2.0347194591575253	0.9618364427000301	1.3866909300808345	-0.6475347262860167	-0.39537722179011053	-1.2380010355066104	0.790253152235873
-0.2990434999181813	0.4374014339802169	-0.9601888717029702	0.7881853412536233	-0.014190585192012597	-0.06105908146330732	-1.751447303456926	0.14420964556346444	-1.2292333307420489	1.7912076000213843	-1.0882117702162342	0.24387620677807095	-0.8991936104614877	0.6593919735119705	-1.7292673238147351	0.4154373300387861	-1.3036470168849912	0.41903755487979044	0.3943749005204592	-0.7932194644547449	1.641216203492317	-0.23968110643873675	1.2579036001669412	-0.7340596129584129	0.7939289314529248	0.4967803440773154	0.4695476943732132	-0.752590072440719	-0.6438557459436721	0.3346866272623211	-0.28149643044466327	-0.7683066043314278	-1.2580317154183287	-0.5720990361376144	-1.4537045723898712	0.7317048933725034	-0.62116491484772	-0.27968772697053657	-1.9976654896149462	0.93622450927709	1.4053992533685313	-0.7245912588577249	-0.4101983370227247	-1.2068005319458086	0.7673578170197761
-0.21469239811782578	0.41059371104637316	-0.9908097086604647	0.8581014910002676	-0.01806667234149285	-0.005645871579651743	-1.684371694008228	0.08542582414663867	-1.2269019305247473	1.8453036135547118	-1.113167635975762	0.22755997659327193	-0.8916119002263679	0.6874633092744563	-1.7456653617648032	0.45600124507471695	-1.3075367840183012	0.4266269133806368	0.37224052171438954	-0.7373004871680497	1.6507329120488994	-0.20687628189648177	1.286467861208713	-0.7940164422351018	0.7760257549803278	0.4624152456526175	0.43635177059642116	-0.7084969434558457	-0.6564529793724644	0.3453207581439213	-0.26393022219094386	-0.8156711896820047	-1.0210843405159062	-0.5831092515967062	-1.5639362471439555	0.8275666256719608	-0.572430835326026	-0.25366674010449314	-1.958333722436731	0.9139075242550989	1.4858939368809874	-0.8106852705790321	-0.43489165976324246	-1.1788017024474213	0.7589980022442854
-0.1510943576692064	0.43316117265893717	-1.0228239124913985	0.8882249299034799	-0.023279305062588167	0.0456559534363725	-1.6262030365845188	0.008154817919255892	-1.2148087319782288	1.8810929058822363	-1.1310925987911573	0.21185247676382316	-0.8891290607684498	0.6986731310882472	-1.780628824063673	0.48426639776329655	-1.3131203920205263	0.4246900845796723	0.35567836129832714	-0.6646823427709339	1.6525338635185638	-0.1686054033740591	1.30244280717347	-0.8806167605602113	0.7568407976019329	0.43965104250472586	0.41102890469457776	-0.6637453806256199	-0.6917201700912946	0.3567875746077984	-0.2543623206637128	-0.8633856022066906	-0.8029415527295676	-0.5836653722059124	-1.6702346493381497	0.938471517118076	-0.5096596709021648	-0.21975873075562385	-1.9271790881550621	0.9040489322013538	1.5419032805185673	-0.907284154210787	-0.4389020710366965	-1.1417129026761792	0.73718953191475
-0.12609327450317295	0.42521117542087417	-1.0655123557866468	0.897385803007141	-0.042140871350843934	0.07808966291232199	-1.5648155877705405	-0.0713990092487319	-1.2085335050707564	1.8536352307415254	-1.1365037204947217	0.18603724438503005	-0.8791726495732182	0.7584699363121408	-1.8009919647283834	0.5165554607024169	-1.3153386331913866	0.40112449133555944	0.3246120040872055	-0.6225281979184927	1.6414091527057972	-0.13682957165655027	1.34698107320421	-0.9667292479213506	0.7224678948878765	0.42641849415241184	0.37295657707690166	-0.6108597876883559	-0.7129571510182335	0.41369795417682614	-0.23749514063729665	-0.9216513101867617	-0.6964590982661735	-0.5925837960918383	-1.7815712533006967	1.0435794383587949	-0.4536524307114	-0.18096491661628605	-1.8889766054933923	0.8904369911726544	1.5737483948275472	-0.9896893989322578	-0.4184638192270951	-1.1226800260363714	0.7208604619969474
-0.12896570141071537	0.36203101143108435	-1.1405253724312572	0.8695520438217542	-0.078122400004186	0.08451363676380828	-1.5087671898960249	-0.16503929572163015	-1.1701818210832304	1.8590625344749896	-1.139985396897022	0.1571150708886314	-0.8807855237639108	0.8037505264848551	-1.8354536142978972	0.5445416005511958	-1.3132263878262385	0.380922096743529	0.2534872887123071	-0.6092561732232735	1.5982095376830399	-0.10253987247941188	1.4038562375566463	-1.0412901808562336	0.6778668762321571	0.428299010850197	0.3470799921053086	-0.5561990834304066	-0.7158619794438724	0.5006968572253784	-0.21809994736847743	-0.9912984416849341	-0.5467539144359561	-0.6043123484777498	-1.883496922454362	1.1626621683744216	-0.41670740891822683	-0.16764505681914804	-1.8659457164588502	0.8804442295560087	1.5976387551820077	-1.0488760087309008	-0.3663073634231042	-1.106826677492143	0.720605130300541
-0.16229448708884547	0.30011659624894454	-1.2271041855816143	0.7637162237328526	-0.1122569129705012	0.0622052395905671	-1.4457040145448132	-0.24806552879733051	-1.1290860038334818	1.859905670495467	-1.1688229069902896	0.13340962751581192	-0.8888626770457199	0.840811914792107	-1.877571098349924	0.5757314709129739	-1.3057557755460036	0.35192223367172687	0.17912583589211414	-0.5737483703182503	1.5419206129073926	-0.10662375658932008	1.4566964977271377	-1.0704538188045523	0.6441552032854989	0.451370369942965	0.3230775907486555	-0.48698235664956585	-0.7087410964820073	0.6025783193802541	-0.2084748663925342	-1.0616036335619374	-0.3026300728792865	-0.6182167531410301	-1.9648351844463907	1.2654501936792333	-0.395946410298783	-0.1514506375587263	-1.8587628154233247	0.8699512853927682	1.5811061870977854	-1.0823564064700248	-0.3088877835309296	-1.1121005813083928	0.7343657590771399
-0.20741371137065673	0.26253908371507484	-1.3121523002132096	0.708211080626086	-0.14191100600570078	0.014905332389980963	-1.3996238621688672	-0.33301164856777077	-1.1052605977418337	1.8631150959689122	-1.2112813694296127	0.09320414699264695	-0.9032890684635317	0.7648430989412279	-1.917049434405317	0.6266194229809291	-1.284187721106036	0.2984452035707943	0.09295978174887207	-0.5365178391876567	1.460948010383133	-0.14602006123424843	1.5026474036606634	-1.0607296933093568	0.601244368194928	0.49609647638667287	0.2893365210587117	-0.4460785594520515	-0.7108590686964892	0.710904508178688	-0.19626345670993836	-1.1170873617368913	0.03524818900800895	-0.6292436417976499	-2.0180427102524385	1.3479093725014162	-0.3797817713126233	-0.16536593661668106	-1.8750114370118447	0.8756388077394484	1.5490925888602032	-1.1243474949750145	-0.2458797894826575	-1.11437528847329	0.7484745404804299
-0.22112849230982468	0.26828009953533705	-1.391280322278255	0.6670515093513143	-0.1873375966875178	-0.02909418218950429	-1.3570601753833456	-0.4013431823727701	-1.0922980125336375	1.8493607209770673	-1.2452825543995274	0.05545904974199245	-0.9126902153154148	0.6364042238493623	-1.961072901178356	0.6645137499091591	-1.2838264985576218	0.2777147992841374	0.03507393666413731	-0.5172998423801526	1.3731235546143186	-0.20013149266543193	1.5236476308249718	-1.0583704296473733	0.5402143019267476	0.5424125935270175	0.26380745293294977	-0.4309971061721026	-0.7260642889699207	0.8172025231169272	-0.2007938866728068	-1.1480643609801773	0.2716641152376983	-0.6412358391194685	-2.037098688771408	1.4009361203668333	-0.40404703802358954	-0.18974837363419256	-1.9133222785043287	0.8867564686180944	1.4934040254082557	-1.1599909082873923	-0.17223550232014914	-1.1329747369050436	0.7505747252353085
-0.27429639009489004	0.3321045976380922	-1.4647184196143104	0.6702672397041635	-0.24181867991419592	-0.0772526647020632	-1.2791528557898093	-0.4604574276388447	-1.087788633274625	1.8624842815469944	-1.2788987035741095	0.010021415869816091	-0.9321515658686985	0.5512089543148456	-2.011213625669375	0.6927980092171813	-1.275564753109094	0.25066850663899787	-0.0006797168061094802	-0.4967097586044839	1.301250580742201	-0.23957740101352304	1.51560464027106	-1.0271958252053177	0.4892485595046595	0.5889926188054669	0.26326418955270053	-0.42817031063778643	-0.7420346673897049	0.9117928055928399	-0.21029968601733023	-1.1794706537706647	0.4441281404626758	-0.6621249241137395	-2.041952195628082	1.440542458505313	-0.4271636399925517	-0.2040978774831955	-1.9614130134702272	0.8927082053499559	1.4452922833337287	-1.2046643108671362	-0.07947211838940675	-1.1519443393538942	0.7475356552878369
-0.3432336386876939	0.3493155603146934	-1.5028389377228513	0.6955643902876542	-0.28104697488777536	-0.11640182680742803	-1.2070975456479667	-0.5322433388588874	-1.0741672394888944	1.8481560499424172	-1.3462842340818966	-0.022470720206638706	-0.9328597068590645	0.4908505144591334	-2.0564039408274484	0.7117256445923074	-1.249577649848082	0.23566172744209063	-0.02925518003201738	-0.4935578435105773	1.2438957359562657	-0.29778075486443495	1.479095250157401	-0.9800186966217428	0.4342621791076316	0.6271281665877906	0.2510679991690621	-0.42807899099159635	-0.7419593268869132	1.0485919346656698	-0.23834942432136783	-1.2104165669947244	0.5613415101659452	-0.6648364028616862	-2.0292523952866803	1.4666296352188108	-0.4443567593317274	-0.2706283879479231	-2.000504988663759	0.9024792209108481	1.4115366934186604	-1.2357903889576334	-0.0341810132847045	-1.1877860048213777	0.74208828254534
-0.3701727571579732	0.3152660417207251	-1.5312902093475453	0.7331123910137399	-0.31475648106116855	-0.1644661832561062	-1.1226865451715908	-0.5765121548335842	-1.0758097485452127	1.8037680002807737	-1.4060988160563457	-0.040048056124283214	-0.9225029531400374	0.4044744347505286	-2.084634714702525	0.7770331937657373	-1.239093130513318	0.22030661058185527	-0.05347460356401671	-0.47776630914169294	1.191907533047854	-0.3668963355642951	1.4380237741761788	-0.9455773356644679	0.3844960521486621	0.6522482386637263	0.21654547480740227	-0.430717114103754	-0.754559573935817	1.2038662931343875	-0.25805474983187765	-1.2398110251606425	0.5536230187459751	-0.6343122938460789	-1.9916029855933395	1.4904587437330314	-0.47716305329006997	-0.35827493616969325	-2.0372062830137714	0.8806489156845562	1.3512369560933297	-1.2602017876260938	0.02926439208893177	-1.2007160857434018	0.7450339384575412
-0.3825608001647735	0.26086640823810103	-1.5672529726447835	0.7318166471781282	-0.361025315935876	-0.21944464513200312	-1.0641010507717445	-0.6284229828566018	-1.054339207085956	1.7639991487218036	-1.4598964582337428	-0.06885025316179293	-0.9318749562832916	0.329713094373703	-2.087201616485867	0.8297137963049203	-1.2374390380715445	0.19371158030671476	-0.04717599269249798	-0.4875907316818903	1.1484209820887166	-0.44402811247595936	1.3974571317055937	-0.8948604490462131	0.34140364489951447	0.6703138576340509	0.18581917980269352	-0.45894009520674894	-0.7602733976675432	1.4123707629365645	-0.2928652952704064	-1.26169842859906	0.39460570255045324	-0.5820515456285409	-1.9517720697721468	1.4587400220971656	-0.5156118683309592	-0.42017332226252774	-2.0712495058354574	0.8380921386186753	1.27748625477397	-1.2970236090764904	0.11088486092732597	-1.2220141784194634	0.7349467054107754
-0.4003600850437068	0.16763905582045813	-1.6064617067108575	0.6655985065535469	-0.4004071089161876	-0.26656644085811854	-1.0148637830516916	-0.6745564178517904	-1.0541286290018128	1.763788966383683	-1.529966929024403	-0.10168711185580397	-0.9158372245541884	0.2753847548083452	-2.0676249509806586	0.8795390831562324	-1.2414728060856413	0.18410983556127836	-0.008172996207154015	-0.49354004927895795	1.1097399169850892	-0.4983841641399628	1.346773352798855	-0.828949536804058	0.28655612679456366	0.6674932100022856	0.13630449411869222	-0.5171921570818309	-0.7639283161389765	1.5864808444899967	-0.32474416327893435	-1.269410826185956	0.23917359374433828	-0.5212544676350878	-1.8869032474701875	1.4058730577169452	-0.5564112138382366	-0.47680410907553095	-2.1062627551008424	0.8073203856650688	1.2041346291129458	-1.332122133456405	0.16897163151198683	-1.2718938558926243	0.728875386223169
-0.39588349719282345	0.14623474060741373	-1.6242022086535814	0.5968594562953811	-0.4277971588479854	-0.3083758343434943	-0.985148962230203	-0.7191524066360742	-1.052546285112393	1.8018464095915405	-1.5907855193885276	-0.10794325914035716	-0.8900181995281935	0.20411927164234428	-2.0394592192805105	0.922497788155529	-1.253330040838462	0.19135829315505892	0.03964025841076933	-0.4854754363539315	1.0827402958116346	-0.5527217514694531	1.2682086965168877	-0.7538054691168812	0.24047346316116483	0.6232540196477835	0.10692897498287164	-0.5788948949569421	-0.7837910862949938	1.663088448207451	-0.36750075872923393	-1.2583087390096335	0.21776437932721074	-0.4121892469870801	-1.811300248525018	1.3640422701266652	-0.5962747494802056	-0.5491721808509208	-2.138585583541854	0.8030501241955637	1.1603694420357036	-1.370748080289717	0.21557220216667164	-1.3060903923952307	0.7057137468684277
-0.40238149053144684	0.18694542772127284	-1.6271770867545516	0.5954618980529353	-0.4592650901624641	-0.3453894788724706	-0.9521604234263915	-0.7454267180834855	-1.0637424210204605	1.813668497591958	-1.6456952501788522	-0.12919213445958916	-0.8713278790207377	0.1236815490380541	-2.000481460976468	0.9679588983424043	-1.2705341363827232	0.20506720964906214	0.09729393283084584	-0.46476038799309816	1.072544118534801	-0.6196788247144374	1.1593034521480305	-0.6674387440533598	0.19456866750655014	0.6077372085927987	0.07161967906602726	-0.6337322053774935	-0.8381598067296334	1.7273494066557304	-0.4028440954547701	-1.2216303011415077	0.16821068318459637	-0.2612144090295207	-1.7411939483657892	1.3258744690190452	-0.6257157374095796	-0.601297865481533	-2.1618646346586576	0.8430194679692198	1.118060815039257	-1.4082652124740929	0.22781037583874894	-1.3640906795357883	0.6768209340354621
-0.4151478615002979	0.19688299466018516	-1.616746198965748	0.6173849822052422	-0.49452973482814	-0.37749166699082914	-0.9206935374143066	-0.7554576531850057	-1.0787446053865024	1.7908559590867419	-1.6891765639415097	-0.1526614130752632	-0.84893196152579	0.04878558268284702	-1.9542138333387205	1.0038043213151187	-1.2776400394104084	0.2534633229340565	0.16112389122431314	-0.43188672370285985	1.0417455374358837	-0.6670268143369771	1.0522253475168815	-0.6266825455977559	0.1762185379652669	0.5830206554046666	0.039150799672135014	-0.7112085610580301	-0.9264468215211197	1.6931104722907342	-0.4389122100931219	-1.1636032111963421	0.03074620181119895	-0.06398010410089734	-1.6697449648025817	1.2945415805203477	-0.6668189731195058	-0.6578893445682723	-2.1762602976183674	0.92727933938384	1.1029775391016554	-1.4597993471794208	0.2272324668883075	-1.4013749965570872	0.6323048462178502
-0.4320782805386614	0.16920934569460974	-1.6162504317261348	0.6079917212859295	-0.5327729967653575	-0.3762903896009696	-0.8929581685649246	-0.7510776161135698	-1.0735282854164367	1.8241051470506384	-1.7057544347638167	-0.15342066869917467	-0.8210301839191052	0.06306243378404718	-1.9074238100048682	1.0539156454986738	-1.2863323928196422	0.2884457351510431	0.23924160905759942	-0.3865787960874997	1.056392262473515	-0.7088588853778807	0.9358600470952123	-0.6046458776525673	0.14203588192537506	0.5542321366166096	0.013082145465192829	-0.7642471761051257	-1.004718973957504	1.550788487544812	-0.49911648950941306	-1.1000469692258505	-0.22555651024974735	0.14215793145833056	-1.6197886364878566	1.2902118851691955	-0.7140364255571581	-0.6943516282034576	-2.172614554575771	1.0504368347659876	1.0699748410949865	-1.5005674003314193	0.19978975096739476	-1.4044026665943705	0.5869830252769671
-0.47583844224472205	0.11791726434647595	-1.6153885383200925	0.5703793628681396	-0.5780450395224755	-0.37511823408722805	-0.8834705307468255	-0.7419924380045325	-1.0698458763764385	1.8858190670068544	-1.7039483573489609	-0.09832671573359528	-0.8057496773212165	0.11695984027072923	-1.8720600090027193	1.1613659346293244	-1.2938448455495002	0.2990505495811442	0.2869818515473816	-0.3197162756915054	1.065396688103991	-0.7261489562473533	0.8222866218386153	-0.5711591806817403	0.11437304029234527	0.5591828430528488	-0.022689374606381867	-0.7748685010798634	-1.0711225863080982	1.4551249209766097	-0.5702458303481974	-1.0431847293391543	-0.3960839059581267	0.3018979423014559	-1.5683575841086113	1.3095772010810942	-0.7468900761289375	-0.7180505475364864	-2.150361858397181	1.165325710110823	1.0385040253960178	-1.534084623324856	0.1529095692756098	-1.3910613034311279	0.5513006431185364
-0.4834490877017431	0.01409359473179515	-1.6171244103169655	0.49351823727738775	-0.6301006022624726	-0.3679038093125446	-0.934391670897001	-0.72084885824134	-1.041352555811001	1.9870766813608474	-1.6848974403656818	-0.03345076332814256	-0.8055766045954122	0.13848118036225449	-1.8165265472233063	1.2836890411178148	-1.291391251849509	0.32759044035401275	0.3194501039509858	-0.26983917743632646	1.0928833263609843	-0.7553325783583332	0.7379756616590057	-0.5623875557487179	0.08038577636909343	0.5783266151614271	-0.0749496327705234	-0.7668268875517023	-1.123103916890273	1.3482199835973263	-0.6468072188146434	-0.98145971659984	-0.5630035319453873	0.4285055203699815	-1.4997033261826442	1.318312409343919	-0.794580272267968	-0.67260899617293	-2.1110099577410066	1.3011036908682216	0.9815941186420286	-1.5573662980898129	0.08939114666332487	-1.355968804384573	0.5185621375573491
-0.5132036096584969	-0.05443411441629944	-1.6446124377813696	0.43455977891655645	-0.7041416572088585	-0.3654508112831217	-0.9914741316888677	-0.6822188227852615	-1.0189515600456653	2.0846729514736793	-1.6568406676745844	0.019896360536636064	-0.8183354134572107	0.10318500372520759	-1.7692777295606053	1.4148835196012999	-1.2657552596949189	0.3488078034407279	0.3304088798883459	-0.18478431877627577	1.0973960712178177	-0.7588501975572716	0.6712447168957275	-0.5413146721079991	0.04815057601814908	0.590637115941258	-0.1127563375395834	-0.7421963609985269	-1.1841508194923736	1.2202349107850086	-0.7127468620070629	-0.925358646352929	-0.7440392161362085	0.5209163703091358	-1.4312787217981717	1.3268010081750152	-0.8513203851643398	-0.5148826681810321	-2.06608673916146	1.3985251146337168	0.9217215376298007	-1.5643265832334126	0.050019282634852655	-1.3118736534486837	0.48653417176920477
-0.5550597979105403	-0.08185576240691214	-1.6829378547047313	0.3319752770990629	-0.7776233158625838	-0.3487884178422194	-1.0684258216765874	-0.6214190612291467	-0.9733385420652075	2.2264002925879334	-1.6404480264454147	0.03803163839886553	-0.8525864291998986	0.03586499735033997	-1.7296164109308083	1.4977191442756888	-1.2221121840337141	0.39245353100391817	0.3664203492619486	-0.10120401502210688	1.086303454106606	-0.7544894772275693	0.5962816454450086	-0.5347454413669807	0.00800925513566049	0.6223150762207911	-0.15289379611969717	-0.7427972058778135	-1.235285925547191	1.1380648105963806	-0.7920899738525824	-0.8730135115416802	-0.8657165784222229	0.5197697406208229	-1.3208481759878716	1.3127744896653253	-0.9031863089185046	-0.3412087588912345	-2.0228375400976253	1.5156063721131163	0.8536586555236549	-1.5642117383725043	0.014174047417129704	-1.2820272175743574	0.4467905032201978
-0.6171000466680171	-0.0974198494381996	-1.7219205408826048	0.280217232684224	-0.8439466338193172	-0.3207045285946155	-1.1433473224164894	-0.5259658768212832	-0.9491250706470662	2.294206291458999	-1.609177644747844	0.06582158479879406	-0.8783405199978962	-0.03891999353620136	-1.70851660588613	1.5955913974716673	-1.1917286955285369	0.45582570075834894	0.38161552607023996	-0.027356442743711955	1.065537726238962	-0.732591456812519	0.5223210425507813	-0.5370816567834201	-0.039251229913929965	0.6468493760414346	-0.2186694448628665	-0.7520062300180796	-1.2811713053674798	1.1494222378624472	-0.8589115437738151	-0.8258980521761699	-0.9603862420889648	0.48121609756248673	-1.1392985052460995	1.2955730770821632	-0.9646928940699621	-0.19225784439177623	-1.9722124753162507	1.638346113765228	0.7940460683385047	-1.5481993063932653	-0.04960426119622202	-1.2516967341392118	0.40873748043334324
-0.6665918100825643	-0.11247824512755131	-1.7549249058763121	0.2961618642678784	-0.9056650115740841	-0.30474262028104687	-1.2039748757937916	-0.41576834090061326	-0.8660237388240695	2.353088632816789	-1.5492265403861307	0.08333208673956519	-0.9183157180204697	-0.09653757322201124	-1.6922920823457606	1.7020506712085843	-1.1679430972585354	0.524096908068161	0.37499816402659353	0.028405873982746587	1.03774294974663	-0.7284210766580348	0.43476381235017536	-0.5470390644595888	-0.08619322554400137	0.6717454218025787	-0.2526267768799232	-0.7338769492673911	-1.3284188414782432	1.136756129031927	-0.9195974937779339	-0.7820722379579281	-1.0266707591586317	0.4552295297823946	-0.934136076085472	1.27454166353249	-1.0399993710529363	-0.035469515215879675	-1.9285128745151483	1.7426175767738616	0.7575514583214008	-1.5381325925934581	-0.12199099079830815	-1.2099737326222928	0.3647373939534169
-0.7076082608867602	-0.14283746425982188	-1.8226442388378596	0.31504019141124323	-0.9409401554194272	-0.27688468559010687	-1.252869783272696	-0.30783766627130077	-0.7924697165102983	2.4461165122623703	-1.486228569204473	0.08570239296389323	-0.969202678458851	-0.12910900322324745	-1.6863195228840304	1.7847747469429927	-1.141548049613697	0.5898113585749795	0.3690524590211882	0.05067525814628746	1.0114066536916106	-0.7208902701849804	0.34839788925599624	-0.5647294271763339	-0.12649796136920882	0.7023973406875748	-0.2595791744068868	-0.732020390694698	-1.3582988848854518	1.1149894575265065	-0.9429448851011205	-0.7494441770455994	-1.113549867082893	0.39661497334532103	-0.7416390194866573	1.241291481136785	-1.111548857689177	0.13777277340191119	-1.8918959597974818	1.822512812653582	0.7302613565762694	-1.5341504718728225	-0.20605909437111788	-1.1549878279389172	0.3462254011352101
-0.7336073195259696	-0.19053491360018343	-1.8627181622694635	0.25035629507224166	-0.9599793678276495	-0.24216204865464813	-1.2865425770792107	-0.19413876063502397	-0.708500802980631	2.5339548132907597	-1.41895716287979	0.08199621895080894	-1.0123494277906229	-0.14194265344037144	-1.6851868422238003	1.8576235102225787	-1.1321569606957538	0.6427551137578517	0.35851361830212736	0.030982199477477844	0.9989940483435926	-0.7159793384463771	0.2699412569945719	-0.6057318600785052	-0.17334771349361544	0.6973175947984133	-0.25601075697080367	-0.726468814365954	-1.364169416862985	1.1224741031138923	-0.9583072232124215	-0.7387405163128803	-1.1950477707598761	0.3012511542335278	-0.5515377313145496	1.1746411810486443	-1.1722419862583928	0.30419777746953064	-1.8538301133233108	1.8567135647785082	0.7368133992350173	-1.5383791345503	-0.2766733391563404	-1.0721492571382651	0.31697138736586483
-0.7404900175828881	-0.22359772308059928	-1.90390557068134	0.15206298102782984	-0.97500789360306	-0.19573709782135154	-1.3254967023555728	-0.09519602847395912	-0.6351802215144247	2.5887634679577927	-1.3634106831426136	0.08430483227340771	-1.0530026005086655	-0.1717822936320247	-1.6795701622571702	1.9139630303850097	-1.1134598584407691	0.675086262873263	0.3323120927482325	0.0018637889691000774	1.0035960418867647	-0.7394004105141911	0.18729229530175315	-0.6567502771365941	-0.24304432126072037	0.657423893229797	-0.23354725503118226	-0.7215819792455124	-1.3678731559802277	1.241940499362371	-0.9637941782577206	-0.7461464320200815	-1.2629281233141727	0.1702309797034604	-0.40609468450651276	1.1021043623915445	-1.1914653263141903	0.47171942342467005	-1.832956221056649	1.8481357541842898	0.7640724470795826	-1.5412533768572787	-0.332938485360687	-0.9925126767709818	0.2952554414141213
-0.7384124546533234	-0.2605106569539059	-1.9417907023497984	0.058127409765209845	-0.9733763210828007	-0.14332084101031936	-1.3465738510970149	-0.017576274355598658	-0.5738710139677553	2.504092021120115	-1.3231927521734526	0.0639515863608568	-1.1158538202788608	-0.1936839781020484	-1.6711490530709079	1.922285649030427	-1.0842956703716968	0.7258525358225214	0.30608886223971055	0.008165509718450693	0.9789623982465189	-0.7469702592627974	0.119720965061587	-0.7232141775914719	-0.300844396628452	0.5986660076884114	-0.19255272501178275	-0.7231396236610068	-1.386675131856937	1.4148308480663399	-0.9248318747020999	-0.7658632870033736	-1.3314513054894026	0.026613266573833373	-0.28572589181383545	0.9989633942009075	-1.2000193572218136	0.6273307409712542	-1.8323852446704787	1.7679619861197462	0.8212648121844633	-1.5488849426960265	-0.38279645538693324	-0.9372885447586544	0.28590395510229694
-0.707562862580986	-0.3246906594488264	-1.9745217773693144	-0.0408027492201238	-0.9616319387072423	-0.05439771231811075	-1.3603720626923497	0.0446855684010826	-0.5346526507510619	2.4334744992172377	-1.2884300282620769	-0.025167895988627988	-1.1729476237154708	-0.23639540560748165	-1.6570947975446164	1.8800628298593665	-1.0519129057153545	0.760648225963273	0.28337370893618374	0.006623322830673159	0.9698664184906777	-0.7586410892166027	0.05030918027630295	-0.7861001136561733	-0.3758603412756399	0.4935781693398389	-0.13232640167144277	-0.7497155603345197	-1.3974036194544823	1.582442201079353	-0.8727675252826176	-0.797252942206106	-1.3873542415462512	-0.06645410093872371	-0.19710765305968642	0.903126975793009	-1.1865416456292526	0.7768461799327435	-1.831634876733504	1.6956093994291819	0.8860650525673304	-1.5560346594444403	-0.43727216016449333	-0.8922196040239392	0.2839989018877616
-0.6570954292192213	-0.4078785745892984	-1.9859834764879065	-0.1129514915270993	-0.9341870830575827	0.028521369575560722	-1.3631277018869112	0.07671333340245096	-0.48502721779016944	2.3424468282820183	-1.259116822975684	-0.12483458622574821	-1.205670639927683	-0.28773304725579796	-1.6663449886315522	1.8190789962739065	-1.0239380324268235	0.7726529353921976	0.2603641418365764	0.018322546581338174	0.934623055992844	-0.7811435020228503	-0.024655773125993232	-0.8294160248098542	-0.4455960382418686	0.3720702119120965	-0.05825407427093634	-0.8083010897464401	-1.4110854547614644	1.8017022555215436	-0.8152824883908469	-0.832635399554379	-1.4579454611934768	-0.10639231410842494	-0.14494997201475818	0.8089375522353942	-1.1365333529667143	0.8301258738935955	-1.8347904035206208	1.6188083789732732	0.964026861019805	-1.545757916863678	-0.4857078512767785	-0.8621365226754344	0.28649706008814246
-0.6030455184541685	-0.49664570684583936	-1.983967447934576	-0.18037646004670357	-0.8928119158256853	0.08756883358866736	-1.3719492384064602	0.10913092761415835	-0.43582504677840495	2.2759436390182364	-1.2335000324298933	-0.22350975788726335	-1.2545280222712938	-0.357438116571989	-1.6628543233004884	1.741376870676215	-1.013059864195187	0.7824206685374093	0.2511386178336289	0.0039683920430727436	0.9293525100108544	-0.8118848884712768	-0.09142459216476653	-0.8646688112705327	-0.5190774018147001	0.2596122172021501	0.024677605607762214	-0.8717805843412675	-1.4262650592639463	1.9583989621876483	-0.7521200245153511	-0.8572323217249288	-1.5209845572390672	-0.09430771948364022	-0.0931798262581941	0.7056411175736826	-1.1044892772875508	0.7880763754887996	-1.8539120045482687	1.590887514744799	1.0324356307205513	-1.5445938643332728	-0.5455546487608083	-0.8379357264892293	0.28893086639755905
-0.5207652616837952	-0.5640665263483778	-1.9731896604096888	-0.22588999342547839	-0.8561571797720925	0.15569400241449477	-1.3834116734007291	0.11549468997732673	-0.38439736624307963	2.1242700739009175	-1.2029620364556703	-0.3072443428393769	-1.2764650541786218	-0.4202653057880184	-1.6632700992288298	1.6468457470654034	-1.0147568430978242	0.781846253483706	0.2378662885211022	-0.018038067842128663	0.9585729545169469	-0.8402489926768117	-0.1420056635641684	-0.8707753237372045	-0.5918680368792366	0.1574563871191168	0.14447462204560546	-0.9162140366922724	-1.4407063268390692	2.0883903252480818	-0.6639655974904618	-0.8781208131511692	-1.5796871613785113	0.005247769275286629	-0.09849903971453518	0.6230895546492854	-1.0526466436711417	0.7105699103856511	-1.8874441989799553	1.5714646061321316	1.1026108387864628	-1.5500031196977535	-0.6250866861525469	-0.8147637686479822	0.30917264990698357
-0.4419003220809977	-0.6124614130239149	-1.9604007882707024	-0.2920565401850786	-0.8135158114723493	0.23645109702652056	-1.3720469891211322	0.09538346308124107	-0.3479225346369399	2.0658968765275834	-1.1898377553987	-0.3893976413103294	-1.281192214847523	-0.5031439689115315	-1.6536590887347735	1.533748889930084	-1.0269627482641723	0.7430052654064904	0.2146411133068283	-0.05441893045714565	0.9851094671705789	-0.886829974306042	-0.186479096363067	-0.8692306670849115	-0.6424595897935161	0.09818199722933219	0.2864326122976696	-0.9417341756545786	-1.447969151308194	2.0840964384517084	-0.564906557322751	-0.890827332967695	-1.618315165902023	0.10437506948020463	-0.18019842886281914	0.547979984444741	-1.0020956422777734	0.6489224022160935	-1.9197152233035215	1.5593688867575726	1.1686205294881762	-1.5541927725719331	-0.6922653141353834	-0.7776556702484978	0.33111397575334806
-0.35375154178708684	-0.6637485388221499	-1.94700820621888	-0.36936474977389067	-0.765322476964672	0.3240113479180911	-1.3683324619635986	0.06541951716690628	-0.33318357287607736	2.02356064503439	-1.2138226767842175	-0.4721126698864991	-1.281247945799111	-0.5876916822921197	-1.637622076021493	1.4128256242954582	-1.037671811345248	0.7012707842027222	0.19209728444515606	-0.1048967955777397	1.0168840285146008	-0.934211022055656	-0.20271702388881013	-0.8756205174314685	-0.6860010783310129	0.04756463931693896	0.42997091260269926	-0.9701472003455907	-1.4414537046267635	2.055560976045308	-0.45953846553255995	-0.9065912284498069	-1.657555114917134	0.18632873308076459	-0.2701492657066905	0.4681408554559785	-0.9485390000858981	0.5816148362367913	-1.9488537951630243	1.5414371543739982	1.2074990219146748	-1.5606468665079414	-0.7326293128709912	-0.7468677144127346	0.361542930499653
-0.2890151322607295	-0.7145950148708695	-1.8899290544736072	-0.4407851541988969	-0.7561545932794068	0.41345190994489284	-1.361908843570871	0.02660092141045157	-0.2848378530151075	1.9300754986699957	-1.2416316471213478	-0.5438439267087712	-1.3043008749710414	-0.674463474012624	-1.6241245897457777	1.30624637222763	-1.0416853564753599	0.6670334457221474	0.16156779093866996	-0.12288504718155961	1.0398793730021043	-0.9917362846978094	-0.2074758313309793	-0.8795358063282096	-0.7323959975860828	0.01155524188663957	0.5685492475016327	-0.9834255705213358	-1.4332355625822393	2.190057159447085	-0.38988064348646273	-0.9259280459022768	-1.6888168706733047	0.3133944593551068	-0.3766991932082361	0.4121128114474769	-0.911688664832982	0.4908550796988543	-1.985047228186986	1.5230338816426978	1.228271438508067	-1.5607676408589513	-0.7584227389369306	-0.7322516926726671	0.3697915380902981
-0.23179279838489078	-0.7803002567863166	-1.84732630612504	-0.5082776848308386	-0.7504367400327333	0.5130481282292508	-1.386444272953528	-0.021881537514815842	-0.23334218584118757	1.8281301120848998	-1.2449956440700423	-0.6193333094613734	-1.346590952657067	-0.7421018630294919	-1.6081935793112574	1.2176635888168008	-1.0312716172345417	0.6388588484168856	0.13982382304723454	-0.08645036064243636	1.0418674686229523	-1.0519768117789505	-0.1961159105316585	-0.8675683371200924	-0.7702028770143483	0.032757274496337654	0.6852164257904683	-1.0007406529851228	-1.4229651452416676	2.2662497662934724	-0.33798025897620165	-0.9441584637690482	-1.7331586094345124	0.38051936316861495	-0.5017473691994068	0.39047728573408264	-0.8841112008852985	0.39516469300408985	-2.0342326361848477	1.519815924000274	1.2072271351044015	-1.5434129595678434	-0.793522921477827	-0.7145004347706896	0.3759055608368854
-0.18363438058675355	-0.8557746895702547	-1.7962342647892346	-0.5425108605155935	-0.739830468733083	0.6042327994167478	-1.425120972392059	-0.07264120194854592	-0.18861329498829693	1.7848269348733279	-1.2339110216998885	-0.6889602430522987	-1.394545902619453	-0.8106605583533234	-1.5998072553388023	1.1392966652543874	-1.0677645087255434	0.6189444050273328	0.12665715234075675	-0.053293795872941016	1.0460576178750127	-1.1025849073677985	-0.16439745630225444	-0.8362060860232411	-0.8113516001030646	0.056985857236860796	0.7418157442180351	-1.023817374387208	-1.3959390000802105	2.261417303657748	-0.29739951195173286	-0.9708046551366156	-1.7958407623416999	0.43980439056127246	-0.601967299837181	0.3723328216857462	-0.87923676913749	0.29769087109346726	-2.075519612913644	1.5105147988908594	1.1585071990836862	-1.5342144479502309	-0.84312135155627	-0.6662725300524561	0.37524899361755465
-0.14359386214772765	-0.9229623729752859	-1.719729826476425	-0.5421341391319362	-0.7490970447072183	0.6700016184395186	-1.4767235746673761	-0.12075658894110612	-0.1253164108228149	1.813179141766561	-1.199051949957917	-0.7260263125095798	-1.4177279333076773	-0.8608367910423891	-1.6005181910103334	1.0457472847072857	-1.121767279713469	0.5920513095611976	0.1133853795655281	-0.05527721200942616	1.0470046723239874	-1.1180109324991119	-0.12744181312568367	-0.8048596434776283	-0.8421986624440476	0.10409777606872872	0.7974564616277362	-1.0518796548515619	-1.3594892648295611	2.231377702260094	-0.24277534085480248	-0.9992431087535134	-1.8526819741149534	0.563069131468801	-0.6812175777520298	0.3722605197936014	-0.8858715471306746	0.2307414057796401	-2.098189004220334	1.5135750462507138	1.0878823701808582	-1.5439949858330457	-0.8825160551001489	-0.6371945592273002	0.3604786036025539
-0.1284863031742785	-0.9327042520062664	-1.6609804472607432	-0.5088544805447724	-0.7645035409506424	0.6778403434334775	-1.533644746780034	-0.1783129951111255	-0.021508123756249158	1.8211740928418039	-1.1753390067657785	-0.7541063237807959	-1.444682029090793	-0.9071152144127057	-1.6049182118123944	0.9426521808907463	-1.1652586837447891	0.585204734275834	0.10947141970901142	-0.08296464957764568	1.0303106123869281	-1.0900756724527296	-0.08296442822847241	-0.7775081066700815	-0.8313159169098903	0.16160671993007794	0.8539453974841532	-1.0676562892218762	-1.3230335023386885	2.1593822925497452	-0.19922845726236782	-1.035126226143831	-1.9242445197691764	0.7477689085901879	-0.7370115613804388	0.37153083648160196	-0.9143505334939889	0.1523733153167801	-2.119083482402662	1.526945524963494	0.9969182274893381	-1.5600170922435026	-0.9180661068839037	-0.6185324693464993	0.34556438562848524
-0.13545822333503066	-0.9031565041699086	-1.589209281435609	-0.46678240040886043	-0.7685667234817896	0.6721688580595354	-1.5888040786306286	-0.23481813327418816	0.07429699280953121	1.7753334853421534	-1.137457955097375	-0.7751054510811861	-1.4607368891398793	-0.9410251852951339	-1.6097687937566043	0.8363421073732997	-1.1945626886496856	0.5807664781384677	0.10049024340680512	-0.10674327954121834	1.0435838154561154	-1.0448473329500851	-0.01213365195382896	-0.7773933462033111	-0.7967369271019005	0.23002320852270727	0.8897303127949169	-1.0728530078263863	-1.281511844440098	2.1703875962766856	-0.15321187589177962	-1.068396147678492	-1.9859269381084748	0.9238139067615563	-0.7965347620939494	0.3985223736910172	-0.9515417296171851	0.07514320536689437	-2.123831816137094	1.5240938442881629	0.9038444017232067	-1.5616305377078978	-0.9492524270119285	-0.581220944423089	0.3446996385591228
-0.15064456017780595	-0.8425698384822194	-1.5173702737776855	-0.41870130749478224	-0.7607679328251076	0.7017699450495265	-1.6501356698933658	-0.2975578788611335	0.17166459875965528	1.7551484934710042	-1.0902347191316932	-0.7770306484311967	-1.4598037791706246	-0.9478063841907434	-1.6199596264239968	0.7316327751935623	-1.2126604264638174	0.5702488224917613	0.09350661860189055	-0.15126512400670616	1.0239151227326697	-0.9992696539187769	0.09261436138055243	-0.7988791469399679	-0.7479487036082622	0.3072713343800766	0.903970911015282	-1.0755350082460224	-1.2373894323851367	2.2512123594176887	-0.11668216027342651	-1.1066196920515374	-2.0378117814142405	1.0656698186857538	-0.8506820447729725	0.4519945025071507	-0.9547181647592342	0.0161528485383367	-2.116400753019307	1.5396312472363975	0.8427174413445055	-1.561002323835591	-0.97283595693564	-0.5495569574135288	0.3731663054597584
-0.22151750855507882	-0.7796979885344231	-1.4454068436491003	-0.37912962089131164	-0.7471567963047481	0.7303365813971332	-1.7160103419903798	-0.3796200309026217	0.269287696091012	1.7457277253132417	-1.0346693964608584	-0.771149799632162	-1.469283153871985	-0.9632335337095418	-1.6323608638906286	0.6227694391632561	-1.2217568888823294	0.5710278970778041	0.0837245016470891	-0.192055256990658	0.9604393373316406	-0.9618359980589666	0.20059166247538326	-0.8138483743996593	-0.6927311015736877	0.37628214983338876	0.8932989846273379	-1.0710595228831938	-1.1885296095146303	2.2082085506373175	-0.09078933680293085	-1.1480470666455374	-2.073307499730629	1.1617843763048954	-0.889676649073038	0.5059421504288413	-0.9593048662635176	-0.014614546274108891	-2.0952334548996885	1.5819269975166486	0.8072750299795525	-1.5628963278053036	-0.9653785091020961	-0.5134435292958857	0.4620792669928274
-0.28758642396039835	-0.7166904240950827	-1.3614864964888906	-0.32422333553061883	-0.737064984808783	0.7585317656146899	-1.7919184267290782	-0.4617921271944863	0.40642814743596223	1.7010832318064857	-0.9711146699186368	-0.755490084743263	-1.4873906002068655	-0.9394853032065058	-1.6589425304697272	0.5354988309406137	-1.2080607663685659	0.564306854238149	0.06868296809069119	-0.20038113202904584	0.8921101604895773	-0.917389858096539	0.3067993645019852	-0.8337218725903528	-0.6423469827278117	0.4135087737792461	0.8671732438821014	-1.0732972655646082	-1.14561867274456	2.2352548133265504	-0.06640286993493338	-1.1874766172151827	-2.105084252459327	1.2966400462470755	-0.9364858733006095	0.5759131247610922	-0.9483822768672494	-0.01985179125421386	-2.076545289195298	1.6671038812660002	0.7522442145704409	-1.569258982762382	-0.9361958373711113	-0.4849315461088385	0.5864280569417114
-0.36790071628384646	-0.6323765291793314	-1.2724000074949502	-0.2463598725514556	-0.7318363933345939	0.7677532076873923	-1.8575138110698866	-0.5440118068850349	0.4942561450182238	1.6307930167507585	-0.8730279565205986	-0.7383451403035266	-1.4923332709316794	-0.9008493627227571	-1.6936931648924058	0.4595382175091708	-1.1659874049090608	0.5453734677347246	0.048119749730955536	-0.16155262570977671	0.8280739930748411	-0.8961022076161423	0.4081595121311262	-0.8306281475970492	-0.6048197351995498	0.43022943278394665	0.8129374709535837	-1.0832683836891455	-1.1117425690692766	2.3090771669532586	-0.033992725326781235	-1.241750179796598	-2.143455492947477	1.4335620464003642	-0.9960982217116211	0.6805659112973125	-0.9212909945452182	-0.022163303934805804	-2.0589827885057974	1.7489037573746042	0.713872165011681	-1.5725164573769583	-0.9086832186909237	-0.47269083749728924	0.6958072922213476
-0.44312518411586393	-0.5498897117233921	-1.2082707984054157	-0.15036542064029676	-0.7088515892074956	0.7768458374616236	-1.9186568830971855	-0.6152666164439866	0.6099128486497831	1.5681891644519645	-0.7904422225099073	-0.7205248209395986	-1.468003387157988	-0.8592894733374644	-1.7291395035912203	0.3796348969598182	-1.1246235877410842	0.5072255853411594	0.06081102627737576	-0.11918948023300058	0.7733972446716004	-0.8750084144843239	0.4822215286909806	-0.8259736745996555	-0.5679942613702378	0.4417467852878129	0.7357744315608862	-1.0881771574633265	-1.0901349128686022	2.28193392597784	0.008726760282632317	-1.2895101267719815	-2.1791066210747427	1.4846091421491105	-1.0651328053438738	0.7721880065564738	-0.8931640289098588	-0.011172062958393358	-2.0293266279095445	1.8219199158372184	0.6826240123869824	-1.564982572085668	-0.8797351710727529	-0.44077343735294694	0.8156557201586339
[truncated: 152 more rows]
