# Supplementary material for: Obesity dysregulates feeding-evoked response dynamics in hypothalamic satiety neurons
Source: Sci Rep. 2025 Oct 14;15:35837. doi: 10.1038/s41598-025-19800-2 (PMC12521569; doi:10.1038/s41598-025-19800-2)
Supplement: Supplementary file 5 — Supplementary Material 5. [file 41598_2025_19800_MOESM5_ESM.zip › Fig 3_2/Fig 3c/HFD to_NCD_1st_MPK147_matrix_2.csv]

0.09195832383746662	0.6964076027695968	-0.28458245453325637	-0.25299568360823627	0.03910529922866339	-0.14064263809057506	-0.8500524845633375	-0.12355265277679621	-0.6822521661924634	-1.0027652506066589	0.3147797708394461	-0.5199535984550978	0.1354542246134117	-0.7383243985243679	-0.8121828873843592	-0.6537830133119205	-0.9438111264034985	0.3172068701058892	0.2261995712728356	0.9360662708667057	-0.4021741453878994	-0.5204622332683881	0.11085666701326617	0.4691908558526962	-0.26642849985438843	0.31622574700970796	-0.016163051674124816	0.40358397476767427	-1.6228183725340806	-0.7566732447651523	0.9351703754768866	1.3105429152940027	-0.10350135245068352	0.009455998194159619	-0.75716029703248	0.12524769819388917	-1.056288094219284	-0.2790340761877249	-0.7931080673748674	-0.7324968958722469	-0.26118303664851544	-0.2047109150161281	0.42610197376170167	0.9624294399619613
0.09748855352005306	0.2806953184596098	-0.3317384861803816	-0.19684556852662743	-0.030923119987583125	-0.19009271173559017	-0.8880147613099524	-0.18291695268836128	-0.5927892939355277	-0.9436604567223392	0.3077978936875789	-0.503824397215858	0.08965674011245725	-0.7141662691190718	-0.8131590525376218	-0.5962609222097142	-0.8542100514047458	0.36697267543780815	0.19472963515236802	1.017764876202471	-0.3252621537442832	-0.29357656760307904	0.07208131546291459	0.4709586064684609	-0.28289982104624156	0.2598488044904412	-0.034312825634903066	0.2909940499241863	-1.6114347808116	-0.7763815302411996	0.8497428384891719	1.2256659816676314	-0.10282211276872172	0.10697184696236188	-0.6273197748399142	0.019560488464485187	-1.0567687672117843	-0.27469400538283506	-0.8469355024974548	-0.6939860565911677	-0.27593826814525346	-0.2649489019519647	0.2699474162552916	0.7098192643214809
0.07659185353308746	0.12000418088466448	-0.3031757104941643	-0.21559036623597297	-0.029241565854728018	-0.18720548072110907	-0.905852012713157	-0.1858191369862553	-0.48813201195676087	-0.950358348018265	0.44860553699400113	-0.5140175990530415	0.05713330085709226	-0.7196560454779067	-0.7780179701193157	-0.5925487986269848	-0.6645463401009913	0.4567972134078464	0.1512040066021193	1.0608200943690098	-0.35469547525030753	-0.07836666309211275	0.09273318588133585	0.49672545634552107	-0.24198206400285982	0.23219175065452782	-0.09735768249621711	0.26556504372822204	-1.5248346158586346	-0.7162382453255748	0.7723270300528763	1.2034257132619801	-0.06406653027598987	0.21961915790338293	-0.4660247668895445	-0.001067911474261482	-0.9894126200139638	-0.2770165448851295	-0.8603113881797907	-0.7538633121080468	-0.3081847478217748	-0.31023426413812666	0.30837967300839814	0.7206456642818487
0.06719878284847566	0.06094673738551036	-0.29245480268961266	-0.2484605379104753	0.054956097802881396	-0.18662514143214298	-0.9236040810441202	-0.15199036088217618	-0.4344315358656442	-0.9814855687754116	0.5623627389349669	-0.5199794976171668	0.07619822189547296	-0.7318356767073462	-0.7447757058594345	-0.6283960239733932	-0.496188734686236	0.4926269867351967	0.11677422463965335	1.1428309829229581	-0.2653525444386495	0.10464151234672114	0.09587600789663181	0.5113152294929788	-0.25002647355724683	0.1888170633825668	-0.1002398149499204	0.30041933307369484	-1.507067410686795	-0.6234365378313276	0.7037058847780436	1.2165925529123747	0.00527231476076373	0.2882352794113857	-0.40390925939484923	-0.015587223563626296	-0.9118197420346593	-0.26077625737134813	-0.8671165123883056	-0.7844555550363301	-0.32283891422547983	-0.28792060170919537	0.2842894329732971	0.738538231110045
0.07613671074395827	0.046036769166920614	-0.27910419142827514	-0.2635868736985764	0.08177838526352917	-0.208565272939132	-0.9495691403265301	-0.14077861034186007	-0.4017888813709094	-0.9956604175344174	0.5740716717738632	-0.519469084900085	0.08887712232831162	-0.768928245042112	-0.7309462679719602	-0.6478224396149205	-0.5146420758989132	0.5271742891297542	0.12468855878665815	1.2791897823588534	-0.27215078837048223	0.24012683277048738	0.16689403643590844	0.48215985706918707	-0.2483923830742211	0.25978880089951223	-0.10998434152136845	0.33464059892194714	-1.4888614675701617	-0.5927924764412962	0.6701146648022872	1.1599071249207344	0.05241794813717389	0.2823438529194306	-0.3907952420766222	-0.05624300844558733	-0.8566247673615287	-0.24012734216375478	-0.8524909435001057	-0.7612093360211859	-0.3128358958325374	-0.23856858984092083	0.2628402629902345	0.7308376970224802
0.048802426371072766	-0.006767829613775973	-0.2558570941520939	-0.21703500574489928	0.08556107022194308	-0.2327257791215546	-0.977469575795113	-0.11166809341132448	-0.37215094432833723	-0.9942373818718435	0.6012730847588148	-0.5169435402857524	0.07569599704451604	-0.8003857138206191	-0.7113638426140391	-0.6875540734302251	-0.4890458484921992	0.5456473473061717	0.10876143954583378	1.3248699513778088	-0.26323669993937626	0.38637636142065884	0.19565225111309434	0.4513980931677877	-0.24697222847979963	0.28001931878931074	-0.1285572905014967	0.3371774221283641	-1.4741057052098367	-0.5603899787293528	0.6575817659782782	1.1359249164174152	0.06626515657806353	0.2841701446903329	-0.37721858462801355	-0.1599532518446103	-0.8269936104048291	-0.22031719950533338	-0.8365150623902541	-0.7479216587933836	-0.32858379252051134	-0.25445181486653	0.2380735489261309	0.7664098167337974
0.049632642269410054	-0.012677540375686929	-0.2465846168584797	-0.2276530997854437	0.06868321399848754	-0.24717610441144441	-0.9986245909676982	-0.12773678790694723	-0.36612789330523704	-0.9812332405323533	0.6943603322676531	-0.531176948159873	0.07649578127850483	-0.8130602676122097	-0.715015430222535	-0.7123327470145563	-0.4606940801024505	0.5994504911013009	0.07988789084014138	1.3674233648999314	-0.26912531536800105	0.5144432655810964	0.2072758404431593	0.4072883791871644	-0.2601119969854675	0.2884003955202821	-0.1482083203127654	0.3105792624749464	-1.4411080594507113	-0.5223673800886954	0.6791183696333037	1.093485743250028	0.05190259206962243	0.28581440996304963	-0.39572078059925303	-0.1882582994908871	-0.7897059556360724	-0.22611335467116994	-0.8211850213313282	-0.7118859057273186	-0.3205318579238868	-0.2415985175048931	0.21174354830725467	0.743713987280888
0.07714234682498455	0.002104839254223074	-0.23158363361859946	-0.24907948815176867	0.03315888750956326	-0.25018107615661617	-0.9940585594931403	-0.12182608865936935	-0.38398995179073836	-0.9788237340149843	0.7602862900641909	-0.5487594434054648	0.0658763457709004	-0.8315719607227913	-0.6966571723148514	-0.7207484050008972	-0.4439145238224542	0.6279741083717051	0.07247448256149693	1.4396495374823242	-0.23820663764469627	0.5575537354843172	0.2373321946429113	0.38117807571127243	-0.2571047875270062	0.313622748095352	-0.17746672324217957	0.27653673185866934	-1.417076866604204	-0.485345047243684	0.6979151160044385	1.0080376560305964	0.04132517823358088	0.27392820628145265	-0.4066683723675979	-0.23950985309107942	-0.7776506064050784	-0.2576351975845182	-0.8245248560452262	-0.6843148001806011	-0.316437170218889	-0.23617775589272982	0.23456692619381142	0.705939392966345
0.1115488942554194	0.030820248710833456	-0.2168815960047703	-0.2544332703129954	-0.007301368326826614	-0.2449900531516942	-0.9858617169582623	-0.11542638411392457	-0.3907597215082413	-0.9710439029700052	0.7632837855640324	-0.5607754002300813	0.04975976769888971	-0.84108823837982	-0.6882496154814476	-0.7481457203477782	-0.4004688649249968	0.660896605288212	0.05833444005546394	1.4676180802228975	-0.19060512172973787	0.6108770503471233	0.2626954757920882	0.33404422614409873	-0.2616079459543683	0.332478083469154	-0.19250989210277272	0.29577436313775113	-1.406411746875801	-0.4669164723819354	0.7027388883205946	0.9308687846742099	0.051692876929196704	0.25433724775643446	-0.4260201782726395	-0.2756902559206485	-0.7454222427802771	-0.28537268135229105	-0.8150843306198206	-0.6742206598434447	-0.31013685762953686	-0.2501608302984864	0.2669163583282159	0.6410887323012258
0.12458587700582832	0.012988106317531662	-0.19981495394698864	-0.3015641349650348	-0.028997764422756943	-0.25023707803696393	-0.9583235263509134	-0.0925342213948748	-0.37636823250554235	-0.9504974436905795	0.7365145527189728	-0.5766191056349136	0.04245455848644022	-0.8576688372309729	-0.6972377575442688	-0.7788984382608541	-0.372302025935013	0.6920059423658277	0.02437747634600196	1.442921866949457	-0.14685291522656163	0.6836937945160129	0.27630244691667744	0.30553342705864467	-0.25892496330179016	0.36946452525418494	-0.20678996191813867	0.3034397284281001	-1.3945674134563153	-0.4323664961558727	0.6943865445876892	0.8729721364032386	0.10640277289509589	0.23414613604623988	-0.4450393033093394	-0.2974557331621474	-0.733864436087292	-0.3102098037510517	-0.8015570063902052	-0.6730132193787453	-0.31965653652839304	-0.27031791936787547	0.2893857941453763	0.6167315333948608
0.14067832608090095	-0.08631727946057624	-0.18039748878579814	-0.3413327047721154	-0.02623220445908317	-0.2857321443761524	-0.942310535481027	-0.08742555593954468	-0.32887429849896666	-0.9254516161292214	0.7549260983804584	-0.5903331768071712	0.02025199405496843	-0.8554586975613375	-0.691438766888439	-0.788166950824335	-0.3405753188121843	0.744954557587822	-0.02753821466868932	1.4386322915099021	-0.11911475257303619	0.859905748151929	0.3027593493344959	0.260327369682322	-0.24086420578761952	0.3963757357621132	-0.24616579127205712	0.3276240410825165	-1.3630286766508273	-0.3676736219902375	0.6611710727664825	0.7790312117966934	0.16486498845708114	0.24891727193282387	-0.4292735867186505	-0.38768321152502283	-0.7100241878654713	-0.34935405241713535	-0.7958918093741777	-0.6580331923166993	-0.3311343434386368	-0.2981473840756546	0.28973436449131257	0.5784487745781305
0.15942596904070888	-0.06946683741728035	-0.1514251734370652	-0.3621143908485113	-0.005793105649434964	-0.30038789845784325	-0.927106741835332	-0.0728576237245805	-0.2793675563855706	-0.9063307425996954	0.7688082086092429	-0.5935940805359741	0.006789817184518232	-0.7962969470334744	-0.6736956058467015	-0.802535303174561	-0.30914528990814133	0.8188087269213231	-0.07791752508646452	1.4328543875411333	-0.09333516548622357	0.992363295857154	0.33416359399515677	0.20488630914030495	-0.22951263375217285	0.44039295821877483	-0.2678861293707847	0.4272435443985104	-1.3461891061143305	-0.29637455425243775	0.6194491222091318	0.6781984678226809	0.21215738251320376	0.2369057503441867	-0.449128123295664	-0.4240602455069181	-0.6709319385648118	-0.4025991099793328	-0.7752685384395746	-0.6621124170811609	-0.3415284222034013	-0.30070506435999944	0.29780052038128374	0.611058616157382
0.17441070778587825	-0.042910603530682156	-0.1381023050956752	-0.34893423784647853	0.0005332474285661582	-0.3089018374627311	-0.9244490299813908	-0.061039710098992284	-0.2707182454572991	-0.8849679945716382	0.7701656085853024	-0.5870443816730632	0.0037760789058180707	-0.6625955461386934	-0.6627428774692408	-0.8142202925282003	-0.33060294171015003	0.894088766606508	-0.12789786658003766	1.407752132258235	-0.056723662327131275	1.076491201696427	0.36000467113827445	0.1386238219638292	-0.240823037522183	0.4582117187044704	-0.28508450690364184	0.5311792118087413	-1.3573405329978954	-0.2537030312620713	0.5942090032129321	0.5587787211418894	0.22348754949241822	0.1863965851817775	-0.4967825232450832	-0.4847383023666628	-0.6524396662917756	-0.4491820889000164	-0.751361149464973	-0.6424216980638124	-0.3572553453071932	-0.27784191712931267	0.25665908358101447	0.6591829734030266
0.16779553025923774	0.029314603154604612	-0.12332487033155555	-0.3349804603847145	-0.031849366006009634	-0.3146278747415282	-0.912978017308274	-0.05499465861094392	-0.2576155094766758	-0.8453038203935789	0.7600943798752734	-0.5798746967150866	-0.008760465052695312	-0.5352503109710295	-0.6787439591605394	-0.8129901301045207	-0.3858168846888975	0.9789906243341596	-0.19364353015779565	1.370403059363521	-0.09239378681863515	1.1072910485945078	0.37423708512451087	0.0649789074457361	-0.22185988195397016	0.49671065013335153	-0.30670001451876916	0.5930914103185158	-1.3778675201814383	-0.2610272451552979	0.5754726827244838	0.41217669888082453	0.2116174038066973	0.12438664259906815	-0.5335416783310083	-0.5499902369326658	-0.6512117372124333	-0.4994238230617114	-0.7270410732392294	-0.6213554729820275	-0.3452694610363293	-0.283226059425555	0.25107523230242845	0.6785245110878333
0.12673071476507647	0.0989615425493128	-0.10840275644787682	-0.3188321999431326	-0.05206042319548822	-0.29196620756877534	-0.8748724819367159	-0.0454540013962933	-0.2751144988783053	-0.7975195016701766	0.7273146602695623	-0.5765160402515005	-0.030706304486121737	-0.39235558985105745	-0.6786199318108275	-0.8193960895793886	-0.3256500139698205	1.0327133773483972	-0.2713914962370933	1.3008449624589133	-0.08279477203801792	1.1175341522942817	0.3608611070109508	0.01917802477722707	-0.2012787604985115	0.46437858187954173	-0.32266685807900797	0.6652525289225282	-1.4045488724870965	-0.26277231577986954	0.5480651347112917	0.3062682860924225	0.19782082211191018	0.08156538929716231	-0.5542796593849143	-0.607743274970334	-0.6610485504658058	-0.5421443908076766	-0.695953320566688	-0.644147575164518	-0.3672307601438183	-0.31925636028959337	0.2646355439437943	0.6477583340506411
0.10134945185333695	0.16512203020333632	-0.08585418180677909	-0.38934622786561146	-0.0483222917747985	-0.2685625671436667	-0.8245250061072011	-0.03305149113044772	-0.238159345709659	-0.7605499584040321	0.7240442359935663	-0.5786663347843012	-0.03859270202777433	-0.2594766332760019	-0.6847288613760621	-0.7994224363735805	-0.28475065572749936	1.0853629623372363	-0.3342287834000796	1.2727713655766202	-0.06386459518399976	1.0733984626804118	0.3509089832662612	-0.03141320367635519	-0.14327159904718964	0.43192675743928605	-0.3372380960019444	0.7639978537562842	-1.4309323727540564	-0.2733291459368659	0.4851350272537852	0.16801370703540702	0.1953751101727594	0.0670320932160289	-0.5804825084992448	-0.631126230684462	-0.6383457577557881	-0.5812570753224519	-0.6578041258808905	-0.6681976159439525	-0.3631061054688572	-0.3188448375039148	0.2580570088652865	0.6025575060876623
0.05486906313470817	0.2218100803036795	-0.05929942415483236	-0.3950273149623884	-0.039536728939361915	-0.26581661516558547	-0.7898863798137762	-0.004340296847410952	-0.15500671407686567	-0.7359490631244905	0.6664084313466759	-0.5610772177016674	-0.050954246454054976	-0.13729011770508798	-0.6363501681662955	-0.7749831865391241	-0.2744453772133829	1.1364995967416596	-0.39898231615302604	1.2770715719342411	-0.06326963032106722	1.002492620198338	0.34623437617375197	-0.05523340661404409	-0.06145501289855826	0.4339985049529306	-0.36684564999638847	0.9041024241479729	-1.4659505342571963	-0.2925004127537222	0.39839856869792933	0.04368019851864812	0.20393285653935048	0.05543724984696637	-0.5714565456955731	-0.669971704371538	-0.6128525914212132	-0.6000826011439189	-0.6207405875582743	-0.7127482257519422	-0.37802085677351566	-0.33960089984345804	0.2627495570226896	0.6066884571340931
-0.03045116001645599	0.2322710142837899	-0.04896946368113679	-0.44867970611864366	-0.013564480937953288	-0.24475143554565224	-0.7361983847650408	-0.0009716660977878815	-0.09288080767688275	-0.7099314784224242	0.590243150707813	-0.5305146126657319	-0.05143628634348827	-0.02815328839744887	-0.5986404163292214	-0.7408899755501691	-0.24930912081208004	1.1938542526701252	-0.49178982019316697	1.2511347895831766	-0.07265327933456747	0.9605403669081106	0.3375236425037078	-0.0811586350238554	0.00866548406193352	0.41818497819642475	-0.3881464917754047	1.0290290501028916	-1.5147663708994994	-0.340835198193821	0.29825019843895123	-0.008501686371634284	0.2150640792679141	0.05070063037954766	-0.56785282468127	-0.6581016934369085	-0.5696687033337512	-0.5965579935459677	-0.5687756400495699	-0.7767728707405918	-0.39009640190512485	-0.34095142561636715	0.22875480696633513	0.6671500576838106
-0.12483901411071838	0.23116840411707934	-0.05275292691885308	-0.49056290812357817	0.012570807544661755	-0.24985421942545072	-0.643959889027314	-0.014977236321084358	-0.06805091512023559	-0.6825470179354811	0.5484917978451146	-0.5196693717534179	-0.04835390821893426	0.07254634644561453	-0.5544923762863424	-0.7049573558246448	-0.21883470960909995	1.212087155613505	-0.5593147208184112	1.1931029998184737	-0.11562010437613843	0.893894267463698	0.30938717803833676	-0.06542049558009574	0.08470044547212122	0.4096649389008394	-0.4177084390288015	1.1055602184958144	-1.543830329315704	-0.3790350200648054	0.1968033961218582	-0.03544618193687234	0.21090825512452435	0.061592348359745676	-0.573931270896899	-0.6640014113908373	-0.5364075732424324	-0.5648295855283051	-0.5210234903202619	-0.8238248366614984	-0.40663010185156373	-0.34035430794495725	0.16908207721244614	0.7124413808711896
-0.20579640994497933	0.24176832420125022	-0.03963776306708592	-0.4622255084929973	0.029918041077277253	-0.261411478326576	-0.6060026477332447	-0.043120411000299494	-0.06634707081840348	-0.6166058108525703	0.5055007960569255	-0.4834009820893715	-0.04537044845167605	0.17461711888338072	-0.48496663155611286	-0.6425011498762963	-0.1988236684278246	1.2459200167275664	-0.5765683816612048	1.174993230893363	-0.15323227951385976	0.7789322227516612	0.27877222127988527	-0.043696962742100096	0.1341183667074749	0.4119929213567697	-0.44951176042471064	1.197032659793194	-1.545762505159896	-0.42622732075619607	0.08532327166249484	-0.06607311562952764	0.16213347940480588	0.08565329916668066	-0.5774440358539485	-0.6642122910201769	-0.5205211764485451	-0.5095604207986565	-0.4557359495134472	-0.8388031984619653	-0.40149897531816175	-0.339029620509281	0.1073149003771297	0.715338564744505
-0.30659922529610434	0.243368528440357	-0.04339108482156058	-0.4365331060068768	-0.002788708944845136	-0.23540577562554907	-0.5226109964818307	-0.04103438653664819	-0.0902039811698655	-0.5529373548994004	0.480475291492623	-0.4643004164716376	-0.03413859614262269	0.24969038433324403	-0.43233294578306464	-0.6352641488763664	-0.09889487706647641	1.3194836447814176	-0.6108171938021526	1.1734065663720405	-0.14849998926942043	0.6778180110427809	0.2527383683791316	-0.023101135185654716	0.156696388503709	0.46165016761653527	-0.47195482349413176	1.2044516856308989	-1.5648198857601228	-0.4724145398325218	-0.0020723029643022082	-0.11152657147458866	0.10583787002174691	0.08649582680655446	-0.5769808503874706	-0.5896058077587061	-0.4934444653624464	-0.4463725716271387	-0.3815111830550402	-0.8663056595474419	-0.40332018253661933	-0.3229295004983664	0.0521087337954282	0.7243889440387309
-0.39511016682003547	0.204421888338313	-0.09163537097769588	-0.43720082283294726	-0.03507082124031034	-0.20327712490187322	-0.4438544289447678	-0.015958429245123258	-0.10830293413530778	-0.4987653369228138	0.5252382242847718	-0.4581558070667283	-0.009321485669432398	0.26507274419235566	-0.400973187107429	-0.6509513955455526	0.01807201387890569	1.3474013483255292	-0.6483965064595856	1.1418975883167803	-0.1275435117646902	0.5647259053545295	0.2497817504899945	0.004934797330216237	0.19320826644519407	0.5072331308341564	-0.5208052309593527	1.173291513793076	-1.5597693283431693	-0.5286992232257058	-0.05770131846464062	-0.12842500973897714	0.05547261809863234	0.07938539488499184	-0.5732507514850356	-0.5569549983078386	-0.48041200013163243	-0.34393025110159126	-0.3121199043552707	-0.8877199242992841	-0.40130434875557686	-0.33430435581246765	0.007708658429141385	0.7250107345434658
-0.4884840030480957	0.1618189636748854	-0.115323637525608	-0.4666913648348653	-0.0551926958969655	-0.19572203728006013	-0.33924239874996537	-0.027553041808275298	-0.10086035033296989	-0.45291430634086866	0.5618036545086602	-0.4756729377604322	-0.0014314957620154966	0.22644343010011955	-0.36958235686192814	-0.6553130688260311	0.15991356230978754	1.3367581174903258	-0.6657022421928199	1.0908306445228941	-0.0562995339885868	0.47159896423558256	0.24378375310969083	0.04366975811306224	0.2208027797595878	0.5230583916262218	-0.5326311209442591	1.109135570148853	-1.5512560045024293	-0.5626259092949781	-0.10791838160317886	-0.11891733949587571	0.03471842154852628	0.07925210676779841	-0.5674730906468598	-0.5109481931558488	-0.4559249533905672	-0.2419353971926844	-0.26043718991013864	-0.8745153991330039	-0.39045497647632016	-0.35683507077754106	-0.018433896482242806	0.6485791432157794
-0.5431397474631534	0.07929232216626507	-0.12481852085789927	-0.460810490761571	-0.06934990758188309	-0.19986514318076398	-0.2673051683555279	-0.03150659282288369	-0.05544867049188592	-0.356530915993481	0.5676478212967817	-0.46844109481349044	0.011789404566163415	0.20104015312633594	-0.31418666745761836	-0.6582653895908039	0.2709382070452765	1.3727622338412802	-0.6677409652080938	1.0548689064357686	0.02207007077540137	0.3810039083053034	0.25512398319419416	0.088890046912473	0.21106412616121856	0.5644221219506692	-0.5687180931727174	1.104132500373648	-1.5400581761809373	-0.5332010254014921	-0.18592174870844327	-0.10684310618406231	0.02413059056553219	0.08573104037815375	-0.5737760752480534	-0.47693615126904154	-0.4503032923267808	-0.16825252367596946	-0.20204183945451493	-0.8496084147449021	-0.4022349596183263	-0.37462539616547014	-0.06061883398204591	0.5930308444065872
-0.5751402739478558	0.03284977481498692	-0.17558135393066024	-0.46189639738764077	-0.08362350526136367	-0.2101707290587679	-0.20803507203205746	-0.02794045087495369	0.009656779976931092	-0.2629909715404264	0.5892467487759449	-0.471536775169915	0.029109996098776385	0.20324246116696312	-0.28201645866800057	-0.6255830502628439	0.3402124978053907	1.39502328214154	-0.6837951205371694	1.002497017449304	0.07448251328233156	0.29874153300239314	0.2715045657358478	0.10683785720681664	0.20432362928423373	0.6596655629939988	-0.6100255636952187	1.056109350198766	-1.5326405148325861	-0.5167826780883698	-0.24787627127521925	-0.1339330806948687	0.01754926326691807	0.0684109221035915	-0.5782113087329624	-0.4148961534049195	-0.41976563276684453	-0.12611818728630608	-0.16680331391246153	-0.8032498637455833	-0.40124241516528103	-0.37316237909509786	-0.12573159146060572	0.5948470896154102
-0.6083921192515018	0.04046395874022148	-0.25802679568700854	-0.42654717097528555	-0.11963223633798073	-0.22742180865881512	-0.15511359874718383	-0.05113305194266669	0.010745781056204898	-0.1479324223584861	0.6126655467093145	-0.4719006916010374	0.04065981554423023	0.2177782482748603	-0.2435969803892569	-0.6035537172729801	0.37855130157416	1.428436898487322	-0.6999113181569583	0.9141314976215167	0.11330544360924732	0.23420632502409186	0.29478501763644643	0.12525366944617297	0.14067866674557578	0.769933495338522	-0.6162467098112129	1.0046238124199802	-1.5086405140220902	-0.4827292061436229	-0.2860887401149035	-0.12592165195061836	0.006649992469417795	0.03082367305505316	-0.5944140946944821	-0.3531927255486783	-0.4424342019715077	-0.10630412709137456	-0.146306714875749	-0.7311834041490197	-0.39898617549113374	-0.38666101968904176	-0.1648728931560074	0.5817447041050287
-0.6232231001261618	-0.01679842692285673	-0.3445303847040629	-0.4010122830911291	-0.14344569464696996	-0.23233468210304337	-0.08175579165764506	-0.0570214015434534	-0.003994535107715541	-0.04645533979745746	0.6965066970651366	-0.47038632110919104	0.06158714230420877	0.22514808514440005	-0.259268962369734	-0.6139384563634762	0.40866318753896	1.4198041804468302	-0.6935614746770025	0.7860515256293719	0.18498353917378524	0.1756140273118587	0.31896107446658756	0.1302518427818788	0.0531487111505516	0.8505510257965632	-0.5946185293664735	0.9165073776639161	-1.4950979154171269	-0.45244291246901736	-0.32119236606166024	-0.11147206600576469	-0.001808730855935075	-0.021536240413523058	-0.6110740624223314	-0.2976361069072685	-0.4767210079451103	-0.08686998399069194	-0.11953680553705574	-0.6431726644255777	-0.405366228073982	-0.3689078762985937	-0.21422257902105657	0.5457198131330523
-0.6183048571111716	-0.03908104584090955	-0.42046118990910947	-0.31197633288670595	-0.16400732545439464	-0.2678706649452165	-0.056220936263529274	-0.053181652349622945	-0.009916533128028409	0.03305570203076756	0.770146640769909	-0.4836820212018737	0.07005287297474469	0.24843132898171594	-0.2920033790821531	-0.6337499753357284	0.4129184595094399	1.4096585118219225	-0.647034487139112	0.6539857566814027	0.22631988281807724	0.11096131463483272	0.31697124845312696	0.13412498467133924	-0.022258989861425736	0.9438185995740286	-0.5762865725809398	0.8488487585381261	-1.4546597979603308	-0.3972213102873845	-0.3432501128156872	-0.13656256720860752	-0.019007304145258024	-0.08047181308942694	-0.6367446835184724	-0.2886835459954949	-0.5296719756772899	-0.03470403984254816	-0.09403001852143877	-0.528830142506852	-0.4029843790181652	-0.3803394499139369	-0.24342566303651386	0.4650470507516881
-0.6187018925002457	-0.08384498561215523	-0.4695671287333636	-0.22242760144327467	-0.19190211149613595	-0.2936501283155993	-0.0584230479242596	-0.04518085746924827	0.03049769310407171	0.1474507648557672	0.8538994778378047	-0.4848935707218371	0.06684583120491741	0.2687141705060717	-0.33051400063250086	-0.6065131503997867	0.40153528435267694	1.4387003171124646	-0.6057824042957205	0.5657478078704049	0.2779006612934981	0.07494255898523813	0.31943670888692444	0.10598408162005328	-0.09988819987880655	1.0532190290222379	-0.5449578031892599	0.7779236614880511	-1.4406544987200924	-0.34815319986152304	-0.35538417547907225	-0.17561741550778062	-0.0543821067818421	-0.16354482438630644	-0.645131852626314	-0.28027171137269796	-0.5960223463743868	-0.02088437015582665	-0.08759826972911258	-0.408794624132473	-0.3871165927077468	-0.39877163741092225	-0.25425334609924716	0.44219104574173224
-0.6171726489089504	-0.11533879640192102	-0.48412143056142487	-0.19591884339426277	-0.23379964460703087	-0.30749189196670124	-0.029150250218705886	-0.048533167288335496	0.04859794581602607	0.18796847354654686	0.9127878216363368	-0.5059024397272969	0.06932552582311982	0.2912433662318672	-0.380649014328894	-0.6245302135256082	0.4071001640808209	1.456133615403085	-0.6242891405010955	0.4858676210697966	0.31370461055098464	0.037391298688842285	0.3246393290877364	0.07262779748495878	-0.15299649547598032	1.1430590721881055	-0.5110989772301721	0.684359937024636	-1.4659820115633326	-0.29792241495399924	-0.35370144042105456	-0.20338216312426033	-0.08632208977711239	-0.25749216812387776	-0.6521943052963282	-0.27601720075992253	-0.6202276281653517	-0.036324780661498704	-0.1126178839115711	-0.34061516482575804	-0.37969183167178977	-0.3959404488739213	-0.25941132834480096	0.42975209384843716
-0.6158508628818797	-0.12456525237127218	-0.4748968611529893	-0.14601933230925168	-0.24985880659591703	-0.35503434731701	-0.05499272140887555	-0.07045909185705611	0.09490054020338813	0.18116335165813807	1.006934519555862	-0.520603866647352	0.0657710723475027	0.321472606523357	-0.4314362720627063	-0.5979061565575436	0.41129296204180826	1.455391516564394	-0.6233298077904752	0.4029456628376079	0.3607892798536505	-0.008366445075882776	0.3404403992110402	0.0363126141051908	-0.20165263316252502	1.1591444269769318	-0.46663316702199903	0.6506782180201095	-1.4527844021316318	-0.23735714108847383	-0.37191579442642914	-0.2294516823762192	-0.08334039597983162	-0.31973854426125997	-0.6531077682739646	-0.33981783015330713	-0.643854970159124	-0.07510055703642318	-0.14894062715447387	-0.25909198446787945	-0.37671304279715156	-0.4058636307778988	-0.2729840684025234	0.39541154395533623
-0.6208705997115603	-0.11742378184540089	-0.4158393248162445	-0.1373608298494438	-0.25212035306398567	-0.4149312514349287	-0.06844656940841491	-0.1165880483983652	0.1358246773634776	0.17037489136338618	1.0736070360702088	-0.5313184164033794	0.055591505226707506	0.3295064600436369	-0.4405663939378277	-0.5506148529812208	0.35935623548399775	1.501749417819741	-0.6236452955678866	0.3304842622092268	0.39203008226398517	-0.07449685244959595	0.314876326112139	0.01848698153611212	-0.26814289498280647	1.1248647284412248	-0.4206415326829812	0.5859211160444764	-1.4400506231550425	-0.16717652808155836	-0.40793519994219807	-0.2566845028973054	-0.08518208982163415	-0.3599453939433538	-0.6465784441771619	-0.39432300787449764	-0.6544408407364622	-0.12767949347992053	-0.18575956967645552	-0.12077269327920521	-0.3575413647283731	-0.4100150953271463	-0.26882863244589705	0.33015181714558656
-0.6159010839145374	-0.08686599731954327	-0.3533289664986107	-0.13835787114301365	-0.2692180396244865	-0.4788329099447216	-0.09821827471680444	-0.13571964805701145	0.1816945680610252	0.17819631838960565	1.117602328106686	-0.5200797738600492	0.0621522342688123	0.3266512161474428	-0.45308331692824916	-0.5083066566866059	0.2792768741338303	1.5454940905814987	-0.63257677759241	0.2909353865937446	0.3225601630632391	-0.15881927017666844	0.2989675973768614	0.0006379289568227309	-0.3131327570142163	1.1503796671536342	-0.3897326582060068	0.5462491426022587	-1.4098769451856952	-0.11780771770292905	-0.45475449011048086	-0.27505392873193635	-0.08376702586271698	-0.38722662846061773	-0.6352074360953781	-0.4314762503981327	-0.6524075013431339	-0.1878352253575881	-0.2066585370427143	-0.015231411858981646	-0.3177790814681063	-0.4194716116525707	-0.2635601332866031	0.3078190786924517
-0.6375623881679948	-0.07430908198457145	-0.3867731188858596	-0.16400816127618786	-0.2784056353128814	-0.53120975344717	-0.10975590642710906	-0.18206163814240267	0.17629585716790555	0.1438446773851359	1.1461933158370972	-0.528931709006565	0.0611268811322217	0.3211188521374602	-0.46940184649166977	-0.47805633086198573	0.2113840509075569	1.516237323081225	-0.6172682517288058	0.23125367834522756	0.24963430055110108	-0.24823857241560754	0.2726730077382315	-0.009401550365103529	-0.3475879137268211	1.1125217152607996	-0.3513445970732739	0.45326940804134097	-1.3374765135843272	-0.11510652627164131	-0.4516154815632151	-0.2880074511791984	-0.08731681103036584	-0.4111539854436684	-0.6169420789477462	-0.47973757538425044	-0.609928411610307	-0.2058046855044326	-0.22286994109881783	0.11690176561520053	-0.2783168751255651	-0.42657904500155175	-0.26886178752001916	0.2780845712053429
-0.6545568175070943	-0.08049635944987169	-0.39215505125231287	-0.15757793302557305	-0.25580875093288596	-0.5863130412616303	-0.14450055417389676	-0.24022203078282747	0.2020804752254192	0.10939202684212701	1.2275030695975784	-0.5445854281934626	0.07606940778475468	0.2761984165857724	-0.4710152377569169	-0.4760731557394438	0.13176987161867812	1.4929474683835622	-0.6077393928093382	0.19084768496068943	0.19704949770539332	-0.3287150055237896	0.23957113704318686	0.0061080414818012576	-0.38282857987189595	1.0151852862169968	-0.3002801438857409	0.3916325890247724	-1.246174458870859	-0.09742483818597283	-0.4589894892181783	-0.26879406945901374	-0.10225424594039696	-0.4276670927759885	-0.6129078926327756	-0.5337534543915918	-0.5728875140742149	-0.18587897551896942	-0.2226620311876438	0.21287355475996375	-0.21267831440584267	-0.43979346388593815	-0.26287840181013206	0.2634046057886925
-0.6513321539232483	-0.1295906663871956	-0.36726461923572534	-0.08997408472085758	-0.2193523689776143	-0.6294576338179045	-0.18621268207722244	-0.2916118681570079	0.18851898324078836	0.07932519324939148	1.2600599442644087	-0.5602133810345069	0.08249953722482298	0.22330368678785956	-0.4810464351581273	-0.46126801459264294	0.08255707053576736	1.4753871096275717	-0.6034275445758503	0.15227738535316537	0.11119488279527867	-0.4069134957798677	0.20424965485517532	0.01857781407299932	-0.40623254519146695	0.9127090986027019	-0.2974216447935969	0.3041917793439302	-1.1841204181073897	-0.09594522725301279	-0.44881345532710454	-0.2696750273562645	-0.11106505119015213	-0.45631092315553345	-0.5408930590706829	-0.5858295709374856	-0.4964556191944798	-0.1559498360554935	-0.2136200384323737	0.27057160456729756	-0.14003062111815207	-0.45329273468322945	-0.25296250854676294	0.23682650340883896
-0.6574625380929621	-0.13168072047496485	-0.2752133335589173	-0.03452313071112302	-0.1909549155459443	-0.6677540340685073	-0.23307544850385273	-0.35374533872279756	0.14717500500371825	0.061390562387282896	1.2181600759171016	-0.5828612021421751	0.08005957246132336	0.19486676511559697	-0.4852680257838039	-0.4296086815126097	0.05130012103548661	1.4469666409661772	-0.6021064016033156	0.09970111696688568	0.033338905068339496	-0.4811625197466428	0.1652861733173207	0.04492773230228262	-0.4404522498251898	0.8187972478369512	-0.28873401776272395	0.24104579749564406	-1.1024843662164625	-0.06171035832295461	-0.4460762684706512	-0.2507783395425676	-0.1233717515170865	-0.45125597131097395	-0.4681706594275557	-0.6451087365592126	-0.4310112707707196	-0.13456848143256836	-0.17802289149777617	0.31181820218118517	-0.050297113393959814	-0.4593883765583864	-0.24324491420290467	0.23043662773085244
-0.6593585792787999	-0.14050262661651397	-0.19407531676561846	0.003227371936933665	-0.1718305334919335	-0.7005132742308582	-0.2768585321531612	-0.42214989751573073	0.1327469866523954	0.08284863441827325	1.2031995252656755	-0.6102752659678223	0.08040580809498812	0.16843519034976204	-0.4797585185872175	-0.41536289656637104	0.06945835321224604	1.4418907944444155	-0.5986509249886155	0.049866828122730425	0.022014932398264127	-0.5516003895104227	0.13718779705617262	0.08478796839908907	-0.46615065406936	0.6913654961626294	-0.28532986703505314	0.16355777884224026	-1.0252803873442071	-0.07270317376220657	-0.45574415059358486	-0.23163405939443793	-0.13127765233103764	-0.4575872791603367	-0.36784496055674415	-0.6818011640150002	-0.34281498159541735	-0.15036538776064048	-0.13064101168505368	0.37101458774703955	0.04832482619183895	-0.45372820519609924	-0.24564445743402893	0.21990112023843186
-0.6476060688248564	-0.15033693213543028	-0.11623867417122177	-0.070032680104648	-0.12789002630627216	-0.7206338612490598	-0.3335214473889925	-0.4845487496715604	0.08482725511462469	0.06844560790231478	1.195222644565305	-0.6035173112786343	0.10710696045302541	0.13061643642442852	-0.4698958844525255	-0.39067537005527503	0.04448752094875335	1.4136212100856478	-0.6144534409105804	-0.014598261709498694	0.049296015073625285	-0.6344530982970323	0.10994715558710562	0.14299765330426015	-0.49240571176677006	0.568358291629347	-0.2894784935640332	0.09325717022789567	-0.937604528807587	-0.0638776908588507	-0.46742175935640107	-0.20744065857801397	-0.11628206103170777	-0.41107302789210154	-0.29531542077534656	-0.7249905440465954	-0.26745456548483176	-0.1527629201046952	-0.08219057702751328	0.4207165177241935	0.12220662534118239	-0.3914764034644952	-0.26704242650976917	0.21044881921785655
-0.6257922609120194	-0.1457785895361286	-0.08284876813509058	-0.09811389047624686	-0.07914424524501712	-0.7438543899908616	-0.3953215061353044	-0.545890140566334	0.11593210577254694	0.07943759993958104	1.218487172128677	-0.6019737212193256	0.11252091225739287	0.09430827190104954	-0.47191346505576826	-0.2790638519981637	0.010606076439384349	1.3465760029750435	-0.6093448981003986	-0.0865031337771343	0.06571372676144342	-0.7040016987467796	0.09450637204853593	0.2013015466303242	-0.524975244339729	0.4303780184801173	-0.2923343270521505	0.04557080564472345	-0.8213662993123088	-0.0724945276967539	-0.4805535981189039	-0.21126508979301217	-0.10605664090712255	-0.36426321022399005	-0.20595952972202655	-0.7671264519016099	-0.22771824525257228	-0.14043135464366002	-0.02045003499548369	0.49278305725331284	0.15844119374531004	-0.3202513568442161	-0.29855679810666386	0.20457459837553765
-0.5837682999459252	-0.15913197446224656	-0.07307212432486634	-0.15204082536982294	-0.02297790505475254	-0.7570297106009257	-0.45106572823132457	-0.6011931829629327	0.11116975421477593	0.13269709205947094	1.1455102306622573	-0.589511310064184	0.11651861662544064	0.05672526189302072	-0.45874248551968594	-0.1639340452411076	-0.07046260338034693	1.2700845074734861	-0.5987632609556174	-0.1320279142103608	0.0763050596315786	-0.7498755438978213	0.03822376759040337	0.2702188532362404	-0.5472296242047338	0.33279602179908324	-0.3016215904281415	-0.0004007857381380417	-0.6989258844134729	-0.10371183631574055	-0.5074157218398561	-0.1939181143146726	-0.11339736939727259	-0.3181168769581453	-0.12355736432902638	-0.7951930892740885	-0.17715726186425923	-0.07710157872086967	0.052528432207436616	0.567018786498665	0.18973887955759278	-0.232982215290583	-0.3199579248085107	0.18785755072647387
-0.559748710656304	-0.19303973678886438	-0.060860969273372145	-0.15958739102213265	0.04427741519756037	-0.7686156937137423	-0.5048324777578842	-0.6584882636143574	0.09838776583367739	0.23727177438858993	1.046177610103922	-0.5797041606940796	0.11165209432066883	0.031945279647716485	-0.4855344644953977	-0.011085552737214677	-0.1147854200207544	1.1577280049235783	-0.5858087639424967	-0.18256836178703767	0.048291729961764625	-0.7797782131265701	0.004647886124277684	0.3134402019227843	-0.5465410487584536	0.25326607015295044	-0.2999914365486582	-0.0056110879298209935	-0.5970286682990867	-0.13763140656304843	-0.5237790854188924	-0.20803509749052326	-0.12546336065344227	-0.2902125816343404	-0.07638923407315738	-0.8028905178215447	-0.13607979193343928	-0.0037051330878353104	0.11028524863005928	0.5562744188738323	0.2168420951114555	-0.13484077408202072	-0.32931081333702666	0.16961146967187138
-0.5306389173288751	-0.2574826547758522	-0.0523974237909363	-0.1612565497359693	0.1354055780394558	-0.7808644001855074	-0.5320810537525376	-0.7043992041877121	0.049908741608051393	0.33784320328848244	0.9672975653689241	-0.5717078276093488	0.10567516748152321	-0.01226626203278052	-0.5143297829381641	0.16971828589821863	-0.1535383707444672	1.1018685001608883	-0.5723783364539369	-0.2406437383158102	0.10015898554250166	-0.7761242164522986	-0.04804569498528018	0.33351518610351816	-0.5429240918536296	0.18513804007326923	-0.31479615148972717	-0.013839294473799788	-0.5128630023444972	-0.1758218818583575	-0.5108353897729706	-0.23121330891867595	-0.12116046147147894	-0.26739405338952854	-0.019686285400107018	-0.8416065764756713	-0.11595354026940943	0.11385510074140907	0.16940877802491616	0.5796623516493683	0.23943576474489983	-0.03530897824901062	-0.3472113957368098	0.1314202285921768
-0.49380533952856	-0.3457755300548985	0.0028110978210794625	-0.15259810061669693	0.16269712278968873	-0.7979695649231431	-0.5451017269467805	-0.7355810288055914	0.020003037656008114	0.4145301769882238	0.9270066984355084	-0.569190429056248	0.09203918853409507	-0.06304206677374301	-0.5359377294116267	0.1996178963172892	-0.21530011786736827	1.0396102413156556	-0.5651941363615751	-0.30326276922591083	0.24267525017982056	-0.7514309659487042	-0.09731033745202056	0.35313502312907613	-0.5230316892379215	0.13189344187265367	-0.3301869106865957	-0.013981460651254083	-0.46181695389514543	-0.2045718949845262	-0.5024490144151729	-0.2730552490129193	-0.12290021322547637	-0.2606510809103205	0.0043589689640062546	-0.8600653479102673	-0.12734430652155562	0.17629055904379798	0.19936428023811134	0.5639582688526766	0.283281609181789	0.06389511184348957	-0.33080310743512814	0.12272090244878664
-0.4691878307192338	-0.47180572230360907	0.04690914150743951	-0.16677529491229948	0.18855407461662585	-0.8220187561748867	-0.529386915434876	-0.7579667798765654	0.0031077675978476993	0.48742711527613397	0.9139655185931392	-0.5360177197486264	0.06401724303004705	-0.1171249348340772	-0.5555974884545455	0.18464775527650068	-0.29428817852684364	1.0069403668318235	-0.538441233757349	-0.3845074343602658	0.37358343541968725	-0.7343903111692702	-0.14753485765592733	0.363885641030543	-0.5028352924643389	0.09092051140630703	-0.3673332487621587	-0.017525477288332113	-0.3996989337990867	-0.2333014614175033	-0.5049502305236949	-0.33407452557241696	-0.1385063343414193	-0.22845827740632735	0.018540609270440246	-0.8920328397259969	-0.15920793392429372	0.24412885984140303	0.23665208745486796	0.5278777789307771	0.3185703639143465	0.15814819840023292	-0.32806639288831363	0.10140462438433114
-0.4504548596632077	-0.5847271678813067	0.10584544364098283	-0.24069466264557643	0.2080426328279242	-0.8454674254181788	-0.4998604568073022	-0.7766368999857852	0.019905427553710615	0.5324385617719439	0.8777781538616981	-0.5262586498486194	0.0465350934004362	-0.16483025123261066	-0.540139900306138	0.22178947654783646	-0.3632582883209289	0.94288765275045	-0.5232811211798831	-0.4591478276873012	0.46912033310119633	-0.6952328470851943	-0.20208210104879512	0.35644750152877336	-0.45731606762503196	0.05510810938088132	-0.3821005854576015	-0.011837566256740206	-0.29903132951488753	-0.26222868957171025	-0.5201062076664407	-0.3985437631984684	-0.1548260500719984	-0.19224881784260292	0.001545124759776706	-0.9123031710463116	-0.1805958235338421	0.3254266967908558	0.27180951420902455	0.5171589564185695	0.29695737748209916	0.2522493744401494	-0.32167220002192437	0.08977817017078756
-0.4541738454533184	-0.6881128317004638	0.0934590409592347	-0.3419252567822837	0.20300217448312236	-0.8752176494191177	-0.42765735451842	-0.7932458332471823	0.017421436948083947	0.5698089352983017	0.8554416687972127	-0.5110108170170176	0.037954086278499125	-0.23262117100142127	-0.5352779764114909	0.30781487639247906	-0.4049901347376233	0.8759254183144302	-0.5123268057590173	-0.5003405090087096	0.5564189822523408	-0.6378359898211112	-0.2536280110149898	0.3178882416282827	-0.4204969261545405	0.011722269023160157	-0.4147541102262802	-0.018657566650676225	-0.21497562393273553	-0.3247351144892673	-0.5312959626187466	-0.44545888750619544	-0.17292997688121264	-0.16388788843473395	-0.007964436090878957	-0.9125350182624696	-0.21852395901326443	0.38745613041639776	0.2508558614311961	0.5466040450519032	0.27898235177800845	0.31584791442254617	-0.3175843372639849	0.05401427697705048
-0.4743784768223572	-0.7467637489236804	0.0979269404718812	-0.38657616583408855	0.21331168659613176	-0.8852711235110544	-0.3270172892921456	-0.8082606236929187	-0.006323698072537248	0.5806359685616822	0.8303897742288852	-0.47180001690950846	0.028405022115599136	-0.3072267798016062	-0.5073495547679616	0.40744353177823334	-0.5005796808471891	0.8026613681681534	-0.5175747466192531	-0.5308671902346886	0.5438583495484413	-0.5447908581137979	-0.3136401496653297	0.2627572414668923	-0.4001944182126431	-0.002376268824908126	-0.44388873873319534	-0.002969809403813076	-0.14291019705026378	-0.3550222552855351	-0.5361556286745432	-0.4767959572212953	-0.1950648824575616	-0.11507108494198268	-0.05278370571719093	-0.8515828984037241	-0.24739367299644116	0.4813818664814553	0.21747634286835207	0.5042771922515745	0.25833127460854893	0.38757964453392085	-0.3220965849706864	0.02105666685459036
-0.499898912470148	-0.78923483344057	0.06612260955371693	-0.34968717417943196	0.21353274301927824	-0.8977642957557025	-0.2054226918396651	-0.8267349392004195	-0.037947018474885096	0.610669679997448	0.7859490791625163	-0.4368651020514731	-0.0034276536717162466	-0.3596493015132232	-0.4807851750415121	0.4204657487723874	-0.5619661439553241	0.696245079292896	-0.5104438386106607	-0.5278504014605627	0.5727749997748899	-0.4655339606979986	-0.3513626180047896	0.19811345528126262	-0.3701305431466184	-0.06388238104567977	-0.4739001691059966	0.01776954739507453	-0.07966340811312542	-0.4041766591714079	-0.5245419877854072	-0.5350737807668368	-0.22683600983602714	-0.09860611999362467	-0.06760294798497503	-0.7852273564182208	-0.23918569274227983	0.5755423749130701	0.16954907080649592	0.48680926439017147	0.23782766468464853	0.4075523641129763	-0.30457460194111524	-0.02246281330672426
-0.5245818926780702	-0.8372733943977257	0.0012042129240224186	-0.31932875499117586	0.21076839576342082	-0.899668979634539	-0.07862722722473052	-0.8245619970507831	-0.08552606148982211	0.628092456172398	0.7673160213290651	-0.4064982681175355	-0.026281236890898417	-0.42213986142098514	-0.4381415168396033	0.4117922405347131	-0.6014185102801398	0.624591493161463	-0.503008816031673	-0.5264420705897944	0.661649747080862	-0.3918523191582658	-0.39977391308787597	0.12256251134656866	-0.329943949410313	-0.13318133610161148	-0.4886590979382703	0.011032387303837727	-0.030389600313932102	-0.4506192007167851	-0.49886249737312205	-0.5564910776575687	-0.25964272511968545	-0.09176012435961323	-0.104380534430357	-0.6974694645141267	-0.18435371881353896	0.6599487770831232	0.11598535177101683	0.4229497267565785	0.23595396951365738	0.4066766965621329	-0.25755735975241956	-0.0775935528010809
-0.5636336099103263	-0.8388474438783502	-0.015273656251424354	-0.28743530186613675	0.18167110886266	-0.8942434100089726	0.04376372704794838	-0.8136155652381495	-0.06670642060241713	0.5950161225330244	0.7708621171647713	-0.36781581091623283	-0.03690407628725385	-0.4788167990352865	-0.39396473559459866	0.36718426542894733	-0.6093615086419099	0.5433054641038214	-0.47945554898312936	-0.5363771950681989	0.7349957082890464	-0.34440622566846957	-0.4140224426818361	0.04387481892640336	-0.28878959314028363	-0.21052118020963845	-0.5044585041973388	-0.0023584316440880245	-0.014081307849284307	-0.483082597063793	-0.45838066687146295	-0.5948378888658084	-0.2850009317322545	-0.10468295759355654	-0.14596042058774406	-0.6057247076207491	-0.12210167721256156	0.7183796736002919	0.06528689119890621	0.38485310464071504	0.23345479099520355	0.3921790261121442	-0.19348426330004778	-0.12576709347571735
-0.5992671416737305	-0.7991118762170724	-0.04345843869717593	-0.2425189169680822	0.13102461041705019	-0.8782684086795343	0.15962445468594794	-0.7714202556265486	-0.0803026585699648	0.5376542843576029	0.7600234628349729	-0.31896191602829893	-0.043816450894799186	-0.5214701038945854	-0.3241498699067741	0.2533194233330974	-0.5991289698195962	0.4706359145401272	-0.46310995257094145	-0.5529486967264818	0.8485493068915929	-0.28827675805947733	-0.4244441376427804	-0.03481705408316366	-0.2564262603781854	-0.25812595226603763	-0.5310135380035418	-0.055224922008614896	0.0073035541634311335	-0.5190276634433202	-0.41945300086861526	-0.6154895949252241	-0.2990794933254243	-0.09391260516961003	-0.1516474855906747	-0.5445908319058341	-0.054141515165849086	0.760278286221674	0.030849027652953727	0.4196758224918291	0.24906037221718452	0.3605212021111933	-0.17696608960984747	-0.14669581354578612
-0.6182525325797642	-0.759764406062789	-0.09668408328516825	-0.2350353464884511	0.05361427702754629	-0.859652639715546	0.2419068460959357	-0.6944463235729097	-0.09179672153309495	0.5043654733852891	0.6952148837788363	-0.29143123956523376	-0.049157355362650014	-0.5219341121924537	-0.25600577431654753	0.12050728330420764	-0.5548912116897647	0.3381903856710403	-0.4562694412972245	-0.5546129403723896	0.9160928876656097	-0.26068669383584864	-0.4161526230997311	-0.09877969451502291	-0.2435191272939393	-0.3090117896981992	-0.573701816324168	-0.11785097957947248	0.007015318730781234	-0.5377922553874404	-0.40880578241923277	-0.6365457346783351	-0.3321204059605823	-0.07201850338714061	-0.1865813177092667	-0.46674951632484146	0.030422450689252978	0.7772216316269627	0.021311856604775758	0.4200132044877794	0.2611628283610513	0.33750901178890896	-0.15514752473667362	-0.1780146900803199
-0.6448504854622746	-0.6529991474956669	-0.14583852022735172	-0.2691619811519693	0.05396891321667731	-0.8443473878112252	0.3213276653556448	-0.6146225614759626	-0.11804155888539172	0.4568488442832564	0.6355919118288531	-0.20714007373382967	-0.06135679428381641	-0.5354413244884201	-0.1959175010733555	0.1501192435628333	-0.4437969949587285	0.23002657725740985	-0.4646799933848473	-0.5670308891877694	0.888292248622095	-0.2399072378912685	-0.405674515215736	-0.15157510969878632	-0.22995639926167338	-0.32716478195078197	-0.5827542474590448	-0.17452259415945065	0.049057228582610767	-0.5517974354582345	-0.4186875175385098	-0.6278759608612654	-0.34449761248921457	-0.02758556441128166	-0.17611526236015834	-0.34683034718923683	0.10497256741365928	0.8328887061364018	0.031208229151277002	0.4223079349439466	0.24442111776849043	0.3370618194937825	-0.16424275097487007	-0.20915702609534215
-0.6739765809050164	-0.5162415850715464	-0.13235984232355727	-0.3167750768438592	0.015165961848323722	-0.7987862417907965	0.40361784157526925	-0.5387496752510867	-0.15263564648111946	0.3644457200665496	0.5272892715327985	-0.12993344969714093	-0.08382473276157411	-0.5512846454267273	-0.1403427876406727	0.2154757395498112	-0.31217326142867396	0.09764972676055292	-0.4761187754027728	-0.5609045568793938	0.9068760116714575	-0.21008802705036472	-0.4012141018292946	-0.18529432996087808	-0.20226253147930415	-0.315864981005568	-0.5655564927308667	-0.22474016973357597	0.06483240373381578	-0.5660076189713326	-0.38486788621474244	-0.6073913534836567	-0.3350273272573362	-0.028592867957502564	-0.1428715438778489	-0.18517287371510432	0.1459787598182894	0.8579144890096732	0.004185973798742566	0.43323651380467243	0.2218344883619495	0.33109685343367057	-0.15744596077985623	-0.2414132439612668
-0.679907132693474	-0.39987102399634367	-0.14319272190249838	-0.3437804832868528	-0.020748117383217565	-0.7411487345687504	0.47875736801653124	-0.4591016483662414	-0.15361146058433434	0.267164380219576	0.4349300661141715	-0.051980584470705846	-0.08869730649200827	-0.5662069583722452	-0.10880514681685624	0.21958169924694051	-0.20594693739180775	-0.005666916585260145	-0.4863959231762237	-0.5651201145519157	0.9888770354394794	-0.19143406778976882	-0.3894669402057414	-0.20137984444886187	-0.18995223069878683	-0.32697137116038005	-0.5651763178073805	-0.2660332431107448	0.04777659093563175	-0.5970664876020589	-0.3697111986873118	-0.5914035029094098	-0.31619116884386467	-0.029939781066544907	-0.1304967171311893	-0.015845549499184618	0.16511716157963802	0.8834783735049822	-0.021989559158842847	0.45193327149061496	0.2333567379799248	0.32106244063892386	-0.15550338919891674	-0.2593640530710851
-0.6778067891915364	-0.2977616614277089	-0.13032874169925288	-0.36796010284066333	-0.04158981497613841	-0.6846232056424639	0.5375797622541095	-0.4042479088476421	-0.12922901939315692	0.18133931637709558	0.3308193488759691	0.05235585012670718	-0.11284014274111567	-0.5458435040630061	-0.059218390970733184	0.19843857001913906	-0.1250418338870709	-0.08784675029584899	-0.4994279882145863	-0.5952155844793092	1.0218086622969362	-0.20281439298165607	-0.37806441887679354	-0.20186984436498742	-0.14365065108336494	-0.341340199693864	-0.5699066439067185	-0.32842031193802457	0.038743024472606365	-0.6147413987144279	-0.3607613189913181	-0.6262598948482879	-0.2815638666705044	-0.05059332509770551	-0.1355154382261577	0.12518082704758574	0.20717579110382173	0.9493008219442108	-0.03057582081417313	0.43081209277671534	0.2429615460894472	0.3136515045089795	-0.14723388218766362	-0.2609041056211679
-0.6411330772962263	-0.23915151493888392	-0.168214894661386	-0.414165595135591	-0.06951386769985049	-0.6360185330767927	0.5861822020037012	-0.3506696232756986	-0.12896832409936662	0.07669468631176138	0.22906727410349706	0.1280658744812154	-0.1319958344516628	-0.510969471454888	-0.009564287496927604	0.1623892523146074	0.006588762984871743	-0.1632231806789008	-0.5185876907222057	-0.6272055849997522	1.0943211986214276	-0.20452895806323154	-0.33628970124120233	-0.20903729070299595	-0.07460144674243956	-0.35777007706151226	-0.5701174259223414	-0.39751036199039314	0.013982891386216039	-0.6199127940895746	-0.3575796269046943	-0.6639539976902407	-0.24316807537900553	-0.06222393614959284	-0.1317334373359363	0.1945393706428768	0.2565119332478621	1.0220522731732946	-0.03734124645054892	0.464388662082866	0.22230450003196092	0.30644954065792823	-0.13771963896508674	-0.2522935781309341
-0.6269242061768969	-0.1926081486520177	-0.1397982973123236	-0.4361349189077709	-0.08871165900035186	-0.6002467637199452	0.5950146375425526	-0.2965528168431411	-0.11495451918085467	-0.038536411051685406	0.13144154179463582	0.1572497675080597	-0.1405542182225366	-0.45452462109548425	0.0020611403681133193	0.15585722729644344	0.13191077544102592	-0.2050337138437734	-0.5183994320939375	-0.6699735557601525	1.0662133924594348	-0.2178008945376829	-0.3063175152242264	-0.20536069457915787	-0.012082438414376829	-0.32651161031254716	-0.568303552136155	-0.47956170691770766	-0.017970515574065215	-0.6250991552807571	-0.36157111218827337	-0.6732754415329203	-0.20738797435368045	-0.07298939726648625	-0.11558411432424154	0.2905756366941545	0.30041837474160915	1.0774714235864646	-0.03093834051755188	0.4432822375865585	0.1979988002640066	0.32411023321735155	-0.14416088046046832	-0.2419552042197577
-0.6301165284674608	-0.12262480638256279	-0.09892669559840449	-0.4530806736988158	-0.1098513795391713	-0.5679084675807243	0.6221124218752541	-0.24934551476874978	-0.11746957171968178	-0.1685940812532884	0.03319341522467516	0.2162986058964858	-0.13218657196724398	-0.40276331813382615	0.04148780358403535	0.11634833240477879	0.2339339419769267	-0.23451730070496465	-0.4761213256259637	-0.7047795801670483	0.976834668940883	-0.21297242296994917	-0.2694431369632385	-0.18924327406511532	0.03258732350452996	-0.2979100555082989	-0.5834310268829457	-0.5458346073754967	-0.05121953686287637	-0.6307635754634284	-0.3621742348314857	-0.7271187085900127	-0.18263468400663413	-0.05635283915257634	-0.10489445416494221	0.3343162910221499	0.2994971706125134	1.0900970841097781	-0.007177903938872876	0.46426771746489026	0.18267396084383508	0.34025412085072465	-0.1810314069173835	-0.21478178812882529
-0.6107230588039146	-0.06610213811309779	-0.08730666855035223	-0.47723398836743847	-0.12818509630863748	-0.5107741506857875	0.678932468407793	-0.20645708946235972	-0.1456448884229103	-0.23877072547774114	-0.03531442567286599	0.25167853476697327	-0.12111520004545921	-0.3838461292105624	0.0847718468408646	0.09816668369732161	0.3445252575968116	-0.2652319227430325	-0.43757019902288724	-0.7248767460699725	0.9174102759995606	-0.2158988509566379	-0.23018614230515713	-0.15963535864496264	0.08624679492436325	-0.26852504989667847	-0.5961954112740392	-0.6229232888990277	-0.09342251172857514	-0.641019112682493	-0.3362183503643741	-0.748933133706105	-0.15236147660118338	-0.05796880472020098	-0.06988601166312139	0.3717568862289482	0.2685647828028473	1.0968926108342612	0.0022135445376339725	0.44312975291427215	0.17157412484006757	0.32963267363812226	-0.23354001351599543	-0.19583531448087863
-0.573914197113913	-0.08311800630328767	-0.08274576578582767	-0.5401083900719741	-0.151890744892742	-0.482098294861703	0.7597806874008042	-0.19758814214573037	-0.14242444365451762	-0.32417633762687703	-0.09788724071951381	0.2679475383548994	-0.11797314160633292	-0.3931778208654758	0.11564657831090559	0.11603473248071827	0.4026208069307545	-0.3127440204541724	-0.44099932434206923	-0.735283697269433	0.8449967876104182	-0.22809622703501087	-0.20772668805822075	-0.12060067282751061	0.12794834067856659	-0.22744771161339364	-0.6105336081421184	-0.6781807726410712	-0.09695122810094438	-0.6388084075174817	-0.31294376603483537	-0.7576574204087176	-0.12332819036062359	-0.08446134654584313	-0.06058177735755409	0.42499654461667913	0.2423825146085746	1.0868032753770673	0.014913916377246927	0.3955294163553276	0.14077961118683407	0.3360412429852987	-0.2596017963515663	-0.17568581758720722
-0.5503439677447742	-0.05808031608772102	-0.07412979368574835	-0.532060743427165	-0.15851526239922026	-0.4328410247383271	0.856238053969488	-0.22766908391132817	-0.11559882332435342	-0.4386788518587397	-0.12135742027756831	0.3337483945476701	-0.1276413551330579	-0.42240147899501884	0.11452028568924418	0.09803368943248846	0.4252135205606211	-0.3519565778580442	-0.438048585718047	-0.7310372036253396	0.8042774872064425	-0.20890887444887435	-0.2056974820320053	-0.08662328084755345	0.18145656353337972	-0.20001053394255836	-0.6000106454758147	-0.7107978910613264	-0.06097040754753731	-0.6483249722730343	-0.2654176944947185	-0.7715878730986626	-0.10002229802677623	-0.12465229948001473	-0.053176453372043485	0.48394154775283055	0.1843556606611596	1.0420915917175453	-0.009934334558110899	0.3478943091346089	0.09945266300534207	0.3380124875449675	-0.28579209456968646	-0.13720992384199648
-0.5305558291282476	-0.07660802515157641	-0.05627172741420798	-0.46347798961102227	-0.19818982729886817	-0.3751276773314555	0.9480028823102673	-0.2732575405918873	-0.07477705626537706	-0.4973303416404645	-0.16164944177366014	0.3172835640749354	-0.1312091302983844	-0.4289786234798726	0.09326784976098862	0.07124609647407866	0.42006396100825605	-0.405308527906425	-0.44410161991023533	-0.7296083019281139	0.7835482273585297	-0.16667354578726237	-0.21024298886119985	-0.055897951944065015	0.20893040837431376	-0.18396029341201595	-0.6288469505414005	-0.7313220368640418	-0.04255381871863839	-0.6610690705623821	-0.22261533951921147	-0.7548769294936655	-0.10003374967100105	-0.16329759938544844	-0.035547074184871574	0.4944730487530095	0.14852905426618562	0.9494933408812688	-0.05829981852538252	0.2919808202460324	0.0645308673460932	0.303650082859455	-0.3106681888021316	-0.11385173660000573
-0.5044811215598153	-0.1381535537265633	-0.08608500955571648	-0.395979728896753	-0.2096478949848609	-0.2978424394108769	1.0074290273081479	-0.31038998579601795	-0.0930458054754949	-0.5607137618725793	-0.21794261910978757	0.28904327979074873	-0.12772303868793677	-0.40399392354374764	0.084816020256023	0.02037257925457684	0.39393691961134497	-0.4371417201792844	-0.45252619579951336	-0.7479038727237195	0.7121296543158764	-0.10123143454523924	-0.23482456453702394	-0.06935716849316376	0.21859288562531082	-0.19681880724662454	-0.6545657195926762	-0.7494423129675559	-0.023049712610124097	-0.6785146940781244	-0.19493633386902393	-0.6919351614623259	-0.09872466955667417	-0.20203448901544893	-0.019196254988783704	0.4601328430566046	0.1428754855733467	0.8556425976579718	-0.08463590155834903	0.27959283944250796	0.06592156724021137	0.27619360085166045	-0.3361180236981931	-0.09046930038518487
-0.507112072621456	-0.17507821191061695	-0.11293965694203012	-0.3687974185670634	-0.2258642550329292	-0.260327368715627	1.059937215825283	-0.3542141522139053	-0.1291141154892551	-0.5874684058487611	-0.2520000666957106	0.2706643843628496	-0.11808807849363667	-0.3512844369391389	0.05762710456458157	-0.006814134602450161	0.35768850206628716	-0.490419980634495	-0.43252792774989335	-0.7379932790887519	0.6555021380310083	-0.04611938525871199	-0.2509733563330831	-0.07394394279987022	0.1980456623863243	-0.16786444701492437	-0.6723759653545509	-0.7622670767015315	0.05583798684186172	-0.6579951484233709	-0.15537907659190026	-0.6159015157968725	-0.1098612812942849	-0.23811683573713402	-0.0027942962748283436	0.3993167361302304	0.12124365699330017	0.7652532777652021	-0.10192140627051723	0.24830250775847068	0.07561667391219122	0.27025220124571464	-0.3700021936882854	-0.07727745930012095
-0.5002417827664081	-0.22564860223648417	-0.1640551758706772	-0.3509199379684305	-0.243273686328272	-0.23474132881389909	1.0875680028100114	-0.3506082277067651	-0.197457025068223	-0.6089179234959039	-0.2787744468664345	0.21866537492299343	-0.09193345326712798	-0.3459446017452864	0.013650061727860147	-0.02480453327584936	0.34675994998329374	-0.5469907227823259	-0.41354513977427826	-0.7146499304616781	0.6239587060828236	0.038279390162723505	-0.2626674234408236	-0.07655518539117254	0.1831769353016575	-0.14482827625282796	-0.6885688122767721	-0.7580547552702707	0.1585585788680943	-0.6070762183520799	-0.10393906354664784	-0.5023438326589222	-0.12870731955767567	-0.28615840680385957	0.011447893749086146	0.35802491042655865	0.10384962472668335	0.648358465494567	-0.11212709121835203	0.22774608585654846	0.08492839431475449	0.2608783077301164	-0.40643519947183454	-0.057101000062100914
-0.5258747555973273	-0.28475251223210296	-0.1675091070137832	-0.3486612329836126	-0.2614964403325309	-0.21367511594894087	1.1035029441654303	-0.3332090680497738	-0.23391738224182806	-0.5853609473225191	-0.3053318983355931	0.17602233816837914	-0.05942773920061758	-0.36491270692236993	-0.05023482074417818	-0.010725750733296712	0.31097348814222736	-0.6270763316631521	-0.41228982045787826	-0.6940312914503308	0.605456924247642	0.06641142911870737	-0.28469406257225144	-0.06802196372112153	0.12239120988997405	-0.1318781679171163	-0.7054343131646992	-0.7284013237251159	0.27774301064806173	-0.5389477010975837	-0.04361384604085267	-0.3955281697039831	-0.1387001141250667	-0.3475351085472239	0.043584013605748186	0.31682849990454665	0.060401469421182005	0.5293814825689236	-0.13925840645732823	0.19793848976055725	0.11546777626694296	0.247466131035399	-0.4198380592450082	0.0091416812823498
-0.504696730181697	-0.3282649400240768	-0.22066321063879218	-0.3632829139633218	-0.30237659849613036	-0.19290441116109397	1.119266931906902	-0.31213583643389065	-0.2575800117639889	-0.5887501003132602	-0.32419393857665985	0.1565300444039471	-0.03148858489755908	-0.39807254051723007	-0.07146421192478387	-0.008553500064000364	0.26234260459374115	-0.6788404914176656	-0.43901625956889523	-0.6786387054509562	0.6159544815802179	0.0699942505952805	-0.3113701220852499	-0.08212413692044358	0.06324713896689566	-0.15794598677559576	-0.7220247585941114	-0.6769624724869169	0.4287891500574128	-0.4864623018855464	0.003995470492666861	-0.2818309780793574	-0.13095318907800121	-0.41300375548842555	0.0191993850814749	0.2599344803188103	-0.0056841194186973785	0.46681562626556233	-0.15432029610610418	0.18996125399668556	0.12916642530468936	0.19604323945827357	-0.40168360370623357	0.06399434303880577
-0.4747360716098677	-0.3814464189126336	-0.25263572659679484	-0.3621478273633236	-0.3318662165873177	-0.18545492118082202	1.1160110082904595	-0.311242026842928	-0.3110584980369176	-0.584286172449503	-0.34876496854718697	0.11410687426919038	-0.02109716655906558	-0.41620459969851337	-0.11536492227153665	-0.03274861634533208	0.2271034502724511	-0.7497212815591837	-0.5132775459459347	-0.6564505442736677	0.6280740546745733	0.08129374230023081	-0.3300233632298655	-0.1161923986561463	0.04940617024409203	-0.15262101241493772	-0.7288748278224578	-0.6123946182085176	0.5906776186630277	-0.42902599330091656	0.059817136273692506	-0.12297861251093944	-0.12581005356879757	-0.49047463053486384	0.03265486584751389	0.22515826347583262	-0.040772733232038096	0.4387792165844376	-0.1647983987277319	0.17983193408352272	0.16160766333548296	0.15500622508259168	-0.38882922358782174	0.09094015010207476
-0.45935160762659744	-0.46249966369115914	-0.27184529871078555	-0.30725452198421316	-0.30467496277350725	-0.21437317628773966	1.118552401190581	-0.30288449972622256	-0.35945976413842945	-0.5364816935470946	-0.3667481786270362	0.07449196754367647	-0.011721540959941112	-0.40163252298642493	-0.15301335954407702	-0.0695707646895396	0.17278273897683688	-0.8130972069764153	-0.5818116557039716	-0.633672101370775	0.5997273110299775	0.11745040620522396	-0.3607508661400945	-0.17376787653632955	0.047585933527082874	-0.16169942238125362	-0.7359088336935359	-0.5303855623867767	0.7669352935956818	-0.3612481844146594	0.07459011480373363	0.03648307361690456	-0.13010352198492858	-0.566803079677743	0.004683687491732649	0.17997776587488915	-0.06754040349158837	0.430555467978062	-0.1627937851980074	0.16561453021429698	0.20737125537764678	0.11896552586332561	-0.3538568724887837	0.1348247358225086
-0.46082589731304757	-0.5096042507698809	-0.28005883902955536	-0.2304406380814851	-0.26537168454131077	-0.2233896856727219	1.1065227050574513	-0.2999995831746157	-0.374151203521261	-0.5191321251631799	-0.4096036089407426	0.040395733961541266	0.011850365730195907	-0.3953352793876405	-0.1871244539453209	-0.1109310177765116	0.15223084299038048	-0.869595875170614	-0.5872612794945766	-0.6060690820766652	0.5579209553027317	0.16509740557221134	-0.37420629640410275	-0.2101716942177882	0.04763480202189591	-0.18827905226134478	-0.7273718008340898	-0.4559639251985959	0.870628318927509	-0.2830542805169213	0.07606076224692246	0.1395032305614194	-0.13389850706421463	-0.621735973509526	-0.0009283912963395785	0.1338470216356675	-0.12638244589737666	0.44569814570898203	-0.17000426798799026	0.14726649495565913	0.24255723810225488	0.06548171179023429	-0.324180839235041	0.17434899063691006
-0.4547163114872251	-0.5827775540168616	-0.28491314292947856	-0.16444842072283863	-0.2301236648661714	-0.2394946692262882	1.081724863675276	-0.29465535151247535	-0.4338481361795668	-0.5059706318443837	-0.4613889720023582	-0.02872340256523136	0.046826152006611575	-0.35146225599967745	-0.20222943156170908	-0.1235892613698675	0.16157906660791047	-0.9086538788532469	-0.5909821794575733	-0.6278104789222378	0.5041262099688373	0.15546906712612693	-0.3789096646062045	-0.23570737298459837	0.03999711800959407	-0.23040322652611672	-0.7200000405118343	-0.40672650365732566	0.9889230832736089	-0.18764998467039865	0.05803966310494577	0.26605730478315337	-0.13916154802471345	-0.6820913397695617	-0.01395888213624694	0.09075639833006946	-0.187879254504249	0.5049942581467642	-0.1563741026058834	0.10953513131458206	0.291226173637451	0.026996800399275184	-0.29431380117809447	0.20884019834142004
-0.4405413592852409	-0.6500303622127142	-0.261384900760395	-0.12202487909111945	-0.1775422708875789	-0.25278777976918687	1.0658732590594986	-0.28377131641002096	-0.4622465071732922	-0.5369050312257844	-0.4990137314095599	-0.08351037312759262	0.10179961210271378	-0.30398312633261215	-0.19259654579319482	-0.1331148547474576	0.1627704723663947	-0.9301150486635373	-0.5538785243622768	-0.6373976002977579	0.43846315160222443	0.1342864533241354	-0.37728151179764546	-0.2950209076830465	0.06419001126197657	-0.2638665562060314	-0.6946158670464037	-0.358863188395788	1.1046634037945282	-0.10011413602912023	0.047645072564041525	0.3715987383094243	-0.14410798470370273	-0.7416504165267082	-0.05432931689496283	0.09918594716380726	-0.2569016318149021	0.6368042512067092	-0.11634079396276391	0.08112840321687961	0.34230477987876695	0.002422966182791991	-0.2713925932684057	0.22958135303507218
-0.43035043371587517	-0.6970310974785271	-0.2478045958684867	-0.07365389439753442	-0.1557947209793455	-0.3282311551084411	1.0480487641360776	-0.2717618122888864	-0.44080085326833734	-0.48210184055563143	-0.4942201449447216	-0.13350099153586734	0.15261103848018065	-0.2931574664685036	-0.21538158690504838	-0.10538078593765003	0.16360609890650343	-0.964789411523465	-0.5436605290309053	-0.6147558603702737	0.3787287132263538	0.09522930756835209	-0.345020667714237	-0.31801319946964374	0.09302650131197501	-0.29048562374039616	-0.6787337996590953	-0.34005246233134956	1.2115238658999161	-0.005940242041170154	0.009171665826523703	0.3601030795479191	-0.16379313658411604	-0.7660020026845964	-0.0843851126241725	0.10552441391509033	-0.32204723219567905	0.7359240810358126	-0.06178511724951913	0.07223237602928824	0.3587197321139607	-0.030177137862794145	-0.25043890218590065	0.23975322590135448
-0.4237575427584915	-0.7425065585784328	-0.249167723623561	0.045369883622189765	-0.14398396673415462	-0.3714365128046277	1.032636754527593	-0.2554001376327518	-0.4490540140841982	-0.4309312637701681	-0.51771872244189	-0.17384981410630723	0.17359637767062688	-0.296229339910329	-0.21779325858608076	-0.09949081797055367	0.1751960542355291	-0.9915063389023884	-0.529974017893726	-0.5602268252217801	0.30142750552499376	0.05476703216495823	-0.3226946608440975	-0.3425105824075456	0.15381271426145893	-0.3325921436153038	-0.6605505686309509	-0.3329004424279632	1.2622685414766612	0.05753348286530805	-0.034998743742869244	0.35031417844080925	-0.1788610304214925	-0.7856530121939128	-0.09841311824379918	0.10434561369610158	-0.3896360820752728	0.7856454544193794	0.0055785989359109275	0.07028834966170475	0.3615460261027402	-0.09423415708226486	-0.2231390141538304	0.2463318665515868
-0.4273232360771912	-0.7588010035802173	-0.25359799480800227	0.17454393886404085	-0.11745933840706042	-0.3888332592882802	1.0253567490087683	-0.27773722858272765	-0.42937005611225204	-0.38621478703446027	-0.5470184395467045	-0.22344591257102878	0.18618075568994252	-0.27036288569831524	-0.1963780412925993	-0.12008770053111488	0.1617180932769212	-1.0284190471156218	-0.511323850586164	-0.5400135696935778	0.24850458519742014	0.001054997334528271	-0.3044329917536004	-0.3523274192151466	0.2224550252899386	-0.373096622517641	-0.6310490832558096	-0.3281735947682421	1.2805217005524987	0.11043326575720913	-0.07625431919737244	0.2897517680708358	-0.19315560146062852	-0.7645753826700591	-0.1043821013960963	0.09915373950755053	-0.461223935689581	0.8173593115871484	0.05612901651323452	0.046336422763994814	0.3671330583442782	-0.1434108148691994	-0.17237344874246552	0.24772916719801014
-0.4266777248982656	-0.7661092685099653	-0.2667978570595494	0.25146859239025954	-0.05285798878750854	-0.41945843517627485	1.0250551254012445	-0.30131296407682456	-0.3976051304793122	-0.35220211609798546	-0.580792266301325	-0.25855189471493467	0.19289259289363447	-0.1809106734856314	-0.18664150594560983	-0.15923562578653028	0.13242746189699445	-1.05752191810396	-0.4970961250792751	-0.5356963538670516	0.18353963699667047	-0.02723497315942175	-0.2923248348283386	-0.37297941473211627	0.317922096274902	-0.4143044533161646	-0.5931943173137684	-0.34176506577929433	1.315033755318747	0.17022237851824276	-0.11177920628512225	0.2855675518112538	-0.21886566545555586	-0.7612161063556858	-0.11645271465251705	0.08293195083825107	-0.5312730181608742	0.7986645475379007	0.1261742368554939	0.026374779009800065	0.34380210349917634	-0.18216759598411247	-0.1501125004517206	0.20370114409058618
-0.4459150097796195	-0.768602321364989	-0.27623876855837126	0.3226866887138978	0.034333682037335986	-0.432181401114453	1.0340698443222722	-0.3303764669488284	-0.3870998503925416	-0.3032975903775974	-0.6330964654475112	-0.30525538881709513	0.20462808205296615	-0.12583884445610988	-0.18061180888353123	-0.13326317856929668	0.09872610678587986	-1.1078929036696452	-0.4587221495330649	-0.5389408569061471	0.12365633888616959	-0.019169292068004697	-0.2725108622375861	-0.3814346567970769	0.39943093135672675	-0.45400446054528765	-0.5496413369765631	-0.37286327854774337	1.3488495257672901	0.31659878955776166	-0.1254663542671806	0.2955204180363415	-0.23926778008125993	-0.775589792973547	-0.10648660242404762	0.059888540314250005	-0.6081007992284901	0.7535622295235349	0.19722136949068572	0.001117390280198298	0.3384501536168496	-0.1629388314563494	-0.16190989680712264	0.1597128218927432
-0.4618668925507195	-0.8099070637451706	-0.30806839669379504	0.4116881996014367	0.10250748697805016	-0.4315209508945593	1.0617847233645237	-0.3375886419160727	-0.3722206507188708	-0.267382192357569	-0.6840392128914764	-0.3468401459647079	0.2133130920127433	-0.09914770206334814	-0.1924526662996371	-0.06458265458618666	0.0611709265436842	-1.1596804491218795	-0.39113965813630375	-0.5226728679586431	0.07556279271094798	-0.017735658688739303	-0.25168738275912766	-0.39710925418511744	0.42321105790010377	-0.503230415111944	-0.4676684178719256	-0.41457500353731225	1.3172171978395506	0.46767470120290194	-0.16880477459456925	0.26617798592833763	-0.23652544810248205	-0.7777788301896309	-0.11991090597521392	0.055933037530246046	-0.7023770356558247	0.695613189997083	0.2565747762423537	-0.013154767389752261	0.32183598336674246	-0.14524124049095105	-0.14894815740107742	0.13373840183296637
-0.4835931423280847	-0.8214231343602341	-0.3639265352058501	0.4045408345184122	0.12851954413471425	-0.42465855073741565	1.0611958271892328	-0.34646187318593824	-0.3703929775870871	-0.2610222061783973	-0.7562259135756795	-0.3797142844193503	0.21066692973099826	-0.11742685880055226	-0.2203365520263592	0.008472938776767396	0.026681167031091163	-1.2019784399040045	-0.3803945459234698	-0.5128272026557623	0.04997602232453515	-0.03444954695769982	-0.23693161091588574	-0.38988583440011937	0.44873102330934056	-0.5502353928421335	-0.4043837147766272	-0.46974390661238863	1.2923821813454066	0.6092217845945568	-0.17820715422020564	0.2068208702911579	-0.2383642228977175	-0.7671091164082993	-0.10088759759360406	0.0710129037469709	-0.7812108030444438	0.6244670892649461	0.3258175942711756	-0.02768753849685105	0.3293746379285108	-0.09368666792444205	-0.1548873994979903	0.1245044272532817
-0.48039398366658315	-0.8229440046220867	-0.4306029899969399	0.4094596320192971	0.12410301991912924	-0.4200345726021396	1.0465663269064445	-0.3487826582869322	-0.44096556931174524	-0.21430459304032098	-0.7877899360530316	-0.4060966318811435	0.21331982769855137	-0.06832566693209215	-0.2449622211510738	0.007850196239027602	-0.0179305552400663	-1.2335250341530357	-0.3683964887399653	-0.5624583612329749	0.024227758089072286	-0.05595986954228582	-0.21967210081135263	-0.4115131265862632	0.47194493492285183	-0.5743152652804964	-0.39798354968364835	-0.5079878196171393	1.2544386272624686	0.7380957584921738	-0.15377173481162493	0.16530589625938524	-0.2304223953567866	-0.7711083499380146	-0.09306687759479963	0.0684300510130497	-0.8388408701854159	0.5525604268018169	0.4183495709438608	-0.036693689432676195	0.33048832019881874	-0.026197561276478078	-0.14480314161060348	0.1136762469403736
-0.48077732002004775	-0.8350472624444218	-0.5312117117378355	0.38848399975504433	0.11975034881244102	-0.42276771234191257	1.0343931203757448	-0.3490566915999208	-0.48831360748964003	-0.1684849659144448	-0.8287342424339397	-0.44423693328980296	0.20168520276130444	-0.07326105310213124	-0.2576308769743366	0.014053512090170639	-0.10049215857301372	-1.2566273103619516	-0.3841481045116367	-0.6003354984053131	0.0008446230995689483	-0.03375569815101277	-0.21631979841341248	-0.4176680573966742	0.5102318806380767	-0.5932089449969551	-0.3913670471573083	-0.5465299945763311	1.2145454770899566	0.8653644509582119	-0.09288541920682143	0.11333227284203462	-0.23505447317470254	-0.7564953316660515	-0.05686907147463503	0.05384078792025232	-0.8794017967730106	0.44860132008684966	0.4761812442161986	-0.020822114626346387	0.34751036446409345	0.021708259950792296	-0.10959179926441558	0.10906584885904949
-0.46105278594697624	-0.8670611521450209	-0.6223658515555874	0.3822183537273755	0.11191933659586747	-0.430719359404269	1.0590361215921213	-0.3473268126572658	-0.5519533570572916	-0.15012538038645573	-0.874351300614516	-0.4673076412283814	0.16433229673913496	-0.08912598159102561	-0.29169067739232796	0.06798085660056445	-0.1573514264515132	-1.2726999115568323	-0.42763565660227065	-0.6162748936485914	0.01065324701516346	0.004324782551531148	-0.21174632215178085	-0.3955294849330752	0.509357949055837	-0.6323249800232177	-0.3918149508440462	-0.5894734490126093	1.179589376853172	0.987670521182805	0.017246576495627074	0.03394408220152541	-0.22705291745016756	-0.7773638639275247	-0.02954779305958905	0.029608149948549534	-0.9127015248026993	0.28747724079548176	0.5174915049041644	0.03729288004466961	0.36299146631183943	0.0552221588497232	-0.05903899470013084	0.10902857570293194
-0.4471951991189075	-0.8889546487482172	-0.6890700354020969	0.3780929966952392	0.11661940806838204	-0.41004970597985385	1.0984080732790757	-0.35747302994420527	-0.6419402452176108	-0.13374749090193333	-0.9465960879923614	-0.5030870015860797	0.12932535524296568	-0.09671771138390403	-0.32024855725537504	0.1344231067863649	-0.21586024282477273	-1.2207135876739683	-0.43744164381833206	-0.6466790503545866	0.040245519293333316	0.013678987115605801	-0.20262520579915874	-0.3893689219397204	0.5328484379956255	-0.6576968513501953	-0.408681174185401	-0.6133276117257546	1.1676080316126627	1.1618399209453365	0.14951403805953212	0.0281057892434681	-0.20437192562372516	-0.7806095518638603	-0.0031678347908698037	0.0007456613899720358	-0.9326973154350389	0.16074969170905065	0.5445794282308757	0.08262995959129406	0.37713390472518876	0.09261369894357177	-0.021741051973391164	0.11683084694152415
-0.45407574353036234	-0.9321489152453829	-0.7391906129735352	0.3137603900945365	0.14207614610408545	-0.4075077165696809	1.141474284726629	-0.3715674689147982	-0.6883459585666594	-0.13465592734586412	-0.9954122170413117	-0.5378827250500211	0.10788697168675505	-0.10889910653742518	-0.3472453496624478	0.21210484281417558	-0.2548930067177603	-1.200365566121714	-0.5076177516212598	-0.7237463733091367	0.08287371891490833	0.011811471077274337	-0.18900338111505915	-0.3881045839644113	0.5522441256288444	-0.6942198213899324	-0.40465015809203797	-0.6370371593904502	1.1525026031504502	1.3344872407422326	0.2928608000351644	0.0057775152848409395	-0.19683651918175338	-0.7990535304746489	0.019450174946124946	-0.010237149393501234	-0.9449122763311779	0.061155839962249936	0.5432233729620124	0.14808779530548488	0.40748774098717544	0.13789727555358394	0.004409365426999002	0.13991135631089055
-0.4546691931152239	-0.9727119183137377	-0.7809070358189334	0.255534128011592	0.1743209150835218	-0.4170869311952047	1.1468984742095119	-0.38518322267595667	-0.7414636432415898	-0.14295550530849255	-1.0336762886384157	-0.5486875898327507	0.09855699906921866	-0.1267161941159171	-0.3922990405200785	0.32653138888057925	-0.3079593689570639	-1.1663087061699966	-0.5807280716315729	-0.7568364346537344	0.12849340322180955	-0.007788764960663911	-0.187190582646598	-0.3991297272365907	0.5321462688483237	-0.7478427951757032	-0.3940234411486195	-0.6513375127247566	1.1363199046117882	1.4863572357625026	0.4266550143177888	0.0027286540967369098	-0.18895621616077557	-0.8471916345431317	0.02396132521941553	-0.042319397088472585	-0.9673096306888949	-0.003391450343008073	0.5471249323888892	0.23340304605162712	0.4216215066572378	0.17704802829095806	0.012316282232401055	0.1599079047363554
-0.4505213565174443	-1.02439187088127	-0.8149300322380734	0.27975393165798274	0.13565168496373142	-0.4191091983578706	1.1176941083040624	-0.37983805971963436	-0.7697597950539956	-0.19025624054013415	-1.0520162657563763	-0.5852720820902537	0.0931656770308533	-0.15265467349655523	-0.43348259386807486	0.4054514700010122	-0.3519455680083921	-1.1351917625032188	-0.6092962115802233	-0.7349617260956165	0.18038818904919246	-0.008631290846987893	-0.19867890850556452	-0.39250900909033914	0.49912857145418366	-0.779449706306819	-0.38937101545855385	-0.667333380073934	1.100113120091126	1.5916575645132558	0.5878260940410497	-0.05052185393472726	-0.17246270488843155	-0.8526185702890698	0.01888531681762733	-0.08161362343197436	-0.9791985676656025	-0.04247503315799551	0.5662155174470558	0.3771300077769713	0.39502358043210906	0.21392645681956987	0.02707736329917876	0.16035112683339142
-0.4701225466825589	-1.0738103217755137	-0.8524929198721211	0.3160452319418545	0.05529301633081416	-0.40381324565877363	1.089283077947284	-0.3217864655219961	-0.7715969422762494	-0.20963906599454668	-1.0729296268266253	-0.616123960844067	0.09675445941031194	-0.20015859644282022	-0.48126989153140826	0.4653323103723997	-0.3838079874513708	-1.1054486601182534	-0.625302303844401	-0.705904317478218	0.21139462880634818	-0.0354194141906395	-0.22264420855142014	-0.39230985045634104	0.5352009197292928	-0.8273587695147725	-0.39335841031218693	-0.7002941303919069	1.0820754150305785	1.6403995330990881	0.7464967103612629	-0.12356054683501101	-0.18283430188341568	-0.8399095177440102	0.01966243576488525	-0.1262726790781245	-0.9934344136869555	-0.0848555027700948	0.5715114191242066	0.5628835090294471	0.376251261785236	0.21907490306398403	0.06489950669354433	0.1694997016147685
-0.5130415463668049	-1.0966471955617132	-0.8944727687440084	0.2970938730079558	-0.0029384035765313067	-0.382314309777402	1.0498904809048897	-0.27448236473035037	-0.7841515180556989	-0.2081575406017643	-1.0880938394656368	-0.6440876181704385	0.09614242762738409	-0.1978471425697393	-0.5265590349775846	0.5129247499762091	-0.4264979739939248	-1.0579841826979062	-0.6370551029402757	-0.7204171684303516	0.2584281385805608	-0.10563450390299448	-0.23788754922960242	-0.3827786872578566	0.5994511346362792	-0.8932287507354815	-0.42569966081472266	-0.7161441187592177	1.1089966569898457	1.6687916627365371	0.9211048494054875	-0.18596956822349398	-0.19108083297754427	-0.845353762602782	0.013507382335357332	-0.18863459246653047	-0.9894539369626589	-0.12862949608357024	0.562315118231737	0.7155892947481014	0.4020554789512053	0.20802356263813407	0.05770864476039439	0.17398770950354145
-0.5293497092386967	-1.1261428276733914	-0.9048223613889416	0.3464578717846642	-0.05153259616072701	-0.3691728796041537	1.0293214125711037	-0.27606719460419327	-0.7903739468873423	-0.26052819311925685	-1.0871368432598882	-0.6816889513756326	0.11193508763804076	-0.18412302370826206	-0.5829650682620092	0.5682576836651159	-0.46682010758516324	-1.016484975056911	-0.6146198403962855	-0.7442690417076444	0.28332350697068054	-0.1492018015125499	-0.24834574667016782	-0.3667559977383815	0.616816083937508	-0.9182379336906189	-0.4504705958808418	-0.7239286320099746	1.1312987750603383	1.6915114657224657	1.0534890256616463	-0.24682664113580452	-0.20474825808883904	-0.86078678404564	-0.015780899466277636	-0.22770009211316938	-1.013801001847236	-0.18796772203883383	0.5379123885346093	0.8443752964480483	0.416429530626451	0.20410442255280764	0.057960844357549154	0.14969789329125022
-0.5825445632543425	-1.1575747926935764	-0.9039713566781039	0.37317374579980117	-0.08517078663309	-0.3510003727558324	1.0030678218577906	-0.2595031962870669	-0.7811121770397171	-0.2893021776439214	-1.1108179277142416	-0.7188440220959468	0.09546920117664912	-0.20969195856988168	-0.6495102726529256	0.6779181875959714	-0.5027352717518877	-0.9754422540447338	-0.5784800847608671	-0.7208716667549604	0.32492584088237886	-0.16114987930981212	-0.2609336504704515	-0.34165794539269195	0.6768851287826549	-0.9621944466317516	-0.41804439482006545	-0.7382266154691244	1.1920252775161833	1.687831004473167	1.1360849995249305	-0.26899658668298565	-0.22681445379983903	-0.8586503130950407	-0.05184170415089706	-0.2557736138721729	-1.0408643580466588	-0.2658914967219301	0.4868236327944242	0.909011192351967	0.42056387836743836	0.20865634981899212	0.04884563034609633	0.13759942668077313
-0.6455180570843417	-1.1955519562491541	-0.8730986582452218	0.3935602318470907	-0.08276610830380209	-0.3196861670905562	0.9614465335184004	-0.22451906050146486	-0.7418440517882968	-0.31701754673530097	-1.0979739557823858	-0.734821547216814	0.10179644782720323	-0.22857917394220265	-0.717146348075857	0.7128228051571303	-0.531228118829756	-0.9479355801526058	-0.583913849256241	-0.6921556966485405	0.34289195116566934	-0.17048530573662163	-0.27715805454572573	-0.3712170350124574	0.6897932656211959	-0.9870966427920813	-0.42305886932623415	-0.7303567867127271	1.1862553138872012	1.6809707308770556	1.1672675619822221	-0.31587225404498653	-0.2320568368923243	-0.886340852186497	-0.11711482972157441	-0.2760787697208146	-1.0436347636710992	-0.33616023717027277	0.42534402234176466	0.9661108803686547	0.39392452703908065	0.18978651760758944	0.0056492831008835235	0.13975825075275386
-0.7110360218836197	-1.1978993202027515	-0.876628567000178	0.39060009881763114	-0.08117771169050225	-0.2881840348201577	0.8861420960062472	-0.2080244901655904	-0.743338329897542	-0.3198968271522139	-1.0706785881680676	-0.7366323635021879	0.09842924641705054	-0.24922657362774933	-0.7656545061600616	0.6764119999259096	-0.5660131193656108	-0.9357698144306417	-0.5490516614360967	-0.6828188270842895	0.3370445674131842	-0.20766692614104626	-0.29090384544308456	-0.397311199878717	0.7184195064287214	-1.00715054880531	-0.4043238009664895	-0.7294180528312213	1.1981552069999797	1.6808549575831921	1.1699107975923444	-0.35803111054729103	-0.25007656043517956	-0.8922280904967883	-0.16966275560675967	-0.3039926220239262	-1.0491681641158133	-0.38401666729830447	0.37156334374496003	0.9922318404480095	0.33071333962501026	0.17837479539768084	-0.032201338923339776	0.14503867165968298
-0.7824968702327778	-1.1892961966909308	-0.8719842275078948	0.3495071901898383	-0.05687013558169045	-0.283771871914979	0.8251625138978307	-0.1874689649853585	-0.7174042266451518	-0.37716764459706437	-1.0382472094442918	-0.7178582601427383	0.11290607416775193	-0.22702343029991826	-0.8012040071022619	0.6650056214729861	-0.5959441533386137	-0.9901522138996846	-0.5455364168082019	-0.7010439552906078	0.3521567087942091	-0.23495357874176767	-0.30852838034382973	-0.41858633547150836	0.7009789600897419	-1.042453053649148	-0.34412977854773497	-0.7279437271643071	1.183906339622944	1.5962029369798791	1.1522926528268882	-0.37947388386820535	-0.26946890949070734	-0.9089258510901985	-0.23339143231601372	-0.3205340716815716	-1.039852423030435	-0.40705135104746126	0.3198703498254249	1.0305241974098949	0.2859091825629907	0.1848662049748382	-0.05861178683362993	0.14938163698799917
-0.8233444495228996	-1.1458731487630074	-0.8885329277825061	0.3140005825268582	-0.08789037284344137	-0.2755854715829733	0.7257274324658878	-0.1641005588584803	-0.7212231286486182	-0.43358761120632244	-1.019998665084842	-0.6743171201373029	0.10065369061782133	-0.22505160279888875	-0.8327828203454468	0.6757145599785359	-0.6355337894342389	-1.0032126057862256	-0.46457798961223223	-0.7012256934926723	0.3478297531775044	-0.2580810758537261	-0.3136830519303392	-0.41974122329373104	0.7598276404631876	-1.0723782955129069	-0.30133542413415015	-0.7265713061291301	1.161853832911629	1.5535133702981034	1.1975202762308297	-0.3869943628902084	-0.2703969417570046	-0.9209220659448267	-0.2989863592165154	-0.3342201113142252	-1.0187565911545522	-0.4162245705918165	0.2652680094033216	1.066641056644685	0.24143892611751544	0.20177928730355627	-0.06440309414743653	0.1537488969880344
-0.8634721063658126	-1.0988031697227518	-0.885569800920333	0.29532632767599465	-0.12735073514028564	-0.258327696555165	0.664647896624427	-0.10223752681013751	-0.7094467940257576	-0.44417767760495597	-1.0086506047941948	-0.6683305620291219	0.08308263207385672	-0.24049906232964133	-0.8491883503044899	0.7018321200968847	-0.6662393544723398	-0.9969732249598151	-0.3575968848377802	-0.7066883110089044	0.3299638082934483	-0.20308759132205983	-0.30595969611230345	-0.4165715236348503	0.8364735727733148	-1.0705670498635693	-0.2703940890772969	-0.7047605551038557	1.17058234801886	1.4706146091620986	1.277410742464814	-0.3849859153521079	-0.27859564539584103	-0.9138103500551628	-0.3505701809133092	-0.3280879748608352	-0.9747698659489957	-0.44183303105612765	0.20652881865040124	1.098812578145983	0.2283152799596885	0.21926226251908787	-0.06996645243258919	0.14285513876980385
-0.9003819359958174	-0.9932021205840847	-0.8769199993726418	0.27339883355192174	-0.11665259059568985	-0.21676004255583964	0.6626042582085079	-0.07169406943033632	-0.7575442149707972	-0.43273178161500914	-1.0143327025358577	-0.6413282284722629	0.07001074008394323	-0.2958301819662102	-0.8701790082566321	0.7099685241598754	-0.7103289260114869	-1.0129981784801818	-0.30629700752778577	-0.7626056111703172	0.3064600887918848	-0.20903309283646027	-0.2909837242458923	-0.4323056363581236	0.9228505616957341	-1.0752245834967615	-0.22103953368037005	-0.6798411598397307	1.196231885790319	1.4229911235445396	1.3237244987080932	-0.38833676680104134	-0.30165633781805107	-0.914406160167285	-0.3829864094041125	-0.29160016264524524	-0.9661599524966087	-0.49232078651064404	0.12980008360775336	1.0765640173429503	0.2701578482376535	0.23528915290106567	-0.0456444584293756	0.1407833225257777
-0.9206572975103272	-0.866621094109685	-0.8680991095530093	0.27905986460726995	-0.07231004853589049	-0.21936691975357406	0.6877893258914944	-0.09118060858401307	-0.8217973129090581	-0.4304303393948093	-0.98713414607761	-0.5921168985845348	0.07283730284878258	-0.3152789166339211	-0.872675091035798	0.7267136483665737	-0.7583050350116618	-1.0139993273193897	-0.2901693475493018	-0.7995885020922544	0.3121053808937167	-0.17438877568539762	-0.26798550288091044	-0.4396237000420771	0.9862095402964368	-1.0577283207423935	-0.1867064790772424	-0.6190528114263392	1.1985178003427843	1.355502352569498	1.3257286903932612	-0.3807623756477441	-0.3053127804564213	-0.9161236814975965	-0.3903234413004311	-0.24653605546209895	-0.9387257987692452	-0.5514022179476845	0.08199890333800897	1.0835884237364233	0.31940424818137875	0.2413934915824131	-0.06415440267288677	0.14131048776904317
-0.9383456184996037	-0.7339766395849527	-0.8660651833379578	0.28090037979208843	-0.04206556025254153	-0.2334037600653704	0.713427080758394	-0.09690361155929586	-0.8449551805652394	-0.4729726725309237	-0.9511605547211659	-0.5509226211111922	0.09339207134262113	-0.36557428579817186	-0.8675568266897635	0.707185726198927	-0.8123364593797542	-1.030359457584612	-0.2582931344928716	-0.8103597216992398	0.31267996389261976	-0.08367371467001558	-0.26333096267102907	-0.4468143138130203	1.0109850641632105	-1.0405671368644316	-0.18122081546299026	-0.5652223085119689	1.225270883070606	1.2882259267578342	1.3155475175491484	-0.3621158908536109	-0.31669885840449796	-0.896925912728076	-0.38659105799008914	-0.19076865969221546	-0.9113228064441259	-0.5745280795608687	0.07006960809977066	1.0620432694244542	0.34158529929891585	0.2656964013799631	-0.032509302197541834	0.15355918376384764
-0.9661838468326195	-0.6207924554295109	-0.8579314195116311	0.2519121989555265	-0.04974343576840982	-0.2157139852926661	0.7090736802594837	-0.0553870524297303	-0.8802517625009589	-0.4588271642652966	-0.9144128326759953	-0.4966733065280849	0.12444197918314556	-0.37959309840727407	-0.8474519674085268	0.6672877920091982	-0.8634988601861124	-1.0586868215946574	-0.22013961224748554	-0.8313909997953115	0.3685563412708539	-0.04810512952614676	-0.24791601293280935	-0.47741564759612887	1.069703256478323	-1.0388220912552826	-0.14534900979509646	-0.5122458980712861	1.2287601871231053	1.2108535049735274	1.2986246429007187	-0.3348765436196977	-0.30861534483404046	-0.8540683109006328	-0.3815957693368014	-0.16701975253578688	-0.8633084635655432	-0.5984301450686812	0.01634670803854919	1.0721600665705413	0.35134902267513607	0.26778149217429187	-0.030128234236769007	0.19082137214809358
-0.9707168866390041	-0.49662258027372463	-0.8483746005611538	0.21816524222522213	-0.04757301216567103	-0.22206844219558616	0.7094828107788711	-0.032275404108768654	-0.9026989299120174	-0.47532784045455506	-0.8166461146391081	-0.4564730256133266	0.16366680713233356	-0.3948061991201187	-0.8370165806693206	0.6405919209002058	-0.9125948378043246	-1.0858008129278622	-0.24928059721757706	-0.8118719697941016	0.41772803692079935	-0.08051626175084506	-0.24741919996341927	-0.5208450038309049	1.0872245046626101	-1.0512899746536948	-0.10003959570165662	-0.46133260088060996	1.269712214956127	1.1542734020192709	1.311333576057256	-0.30608802917928263	-0.29120547748166764	-0.8131986279715239	-0.34529070411162893	-0.14629207249662984	-0.8198389250021851	-0.576822916483557	-0.027681278611083437	1.0917482054746093	0.3149883015674805	0.2530145358340724	-0.011526943027612957	0.20173660884402556
-0.9608438523182417	-0.36088013158292986	-0.8463326329200305	0.1810525243616195	-0.059771478397215624	-0.2314567751352164	0.7252019829926806	-0.04353691602545273	-0.9449756957651166	-0.5192386924431757	-0.7505352103979213	-0.4215128756743011	0.1947211412806747	-0.40671029737443626	-0.809229275738929	0.6702067606296745	-0.9639892371648054	-1.0847533856001896	-0.21730677217003888	-0.7793973588736286	0.4891566671384265	-0.10090904960012781	-0.21540818453923677	-0.5251960103144773	1.0905053472721238	-1.0587517545390575	-0.02630158939781191	-0.4253187930621836	1.284357833019855	1.06147433001464	1.3493071138097676	-0.2718593512632521	-0.2819732068160306	-0.7433425091744784	-0.3020638829294292	-0.12815070751444185	-0.8072197150315186	-0.5484737754593281	-0.022816047464221938	1.070856899469106	0.2778569715074909	0.25668994477489454	0.009917348423114949	0.19485227119001866
-0.959573339073204	-0.22698959379084202	-0.8070061773612759	0.16918905581342375	-0.08456995863013643	-0.24233347686826398	0.7322616874626044	-0.04441880505088862	-0.9721805666338369	-0.5468850005332512	-0.7077679858041901	-0.39849130973554575	0.25061428977869893	-0.4218535890776912	-0.8028580503380829	0.7091389327280433	-1.0225791524283212	-1.038450799461232	-0.25548209715590514	-0.7514401359936725	0.5766107114948067	-0.0638178536667268	-0.19121296627758527	-0.5422641375030886	1.0946996062899683	-1.0842020619326092	-0.0012725391604517856	-0.3907167725384814	1.236787162936648	0.9698022121949071	1.3557873335918118	-0.232586117669547	-0.27292012070120547	-0.6691964695266267	-0.23992852820265873	-0.12921649911954078	-0.7980124856168774	-0.5396209544366749	-0.021781834881517765	1.0330768102742205	0.2734178278561071	0.26349362011055677	0.008303485719899398	0.1986329402543609
-0.9237933512093264	-0.14252659167620466	-0.7948733291622874	0.17211787794841926	-0.132585244926341	-0.23924200775386795	0.756156168657972	-0.032614045955618114	-1.03206330279022	-0.5356683255177993	-0.6698646254034077	-0.37857684634776867	0.2954499867722751	-0.4534443820760593	-0.7871663896966912	0.6912106360235317	-1.0609461721581852	-0.9755933848008495	-0.28526448903370555	-0.7015834956442839	0.6218642401350664	-0.022027401960676117	-0.16863760480639706	-0.5548207119623529	1.1127276069996932	-1.055427634037631	0.0031805142957132535	-0.3443379207431397	1.1897288530117525	0.9042849694899633	1.3780269085960088	-0.18448083244439342	-0.26572377274510584	-0.5869902589808712	-0.17140793818265665	-0.13775301763162048	-0.8266342721759246	-0.5736486877545701	-0.04852461847398748	0.9886775394385504	0.25518960906417665	0.2539989764826306	0.011164610735324262	0.20510350303275499
-0.8890117364396974	-0.07491564083018125	-0.7665910790867347	0.1785296770439448	-0.14963775609949853	-0.22402995455078992	0.7711142322194071	-0.0021355347038187035	-1.0824857206251681	-0.503074479991767	-0.6118539464466225	-0.38822727258330225	0.3786708389838912	-0.48972977556535807	-0.7730617094861613	0.6737732649295254	-1.091004790964	-0.950989933007541	-0.35691050788259904	-0.6847494900416609	0.6592945395597081	0.011141081481138477	-0.14913793752751014	-0.5845327995414726	1.0919424366354344	-1.0364169277098432	0.020125285763206803	-0.31674375271745925	1.131024202565243	0.8204377144659428	1.3357599267251803	-0.09689449715575021	-0.2740093741548248	-0.5222238141943272	-0.13334958238453626	-0.15061804384672492	-0.8684295351006307	-0.6016920986330861	-0.07670232851702599	0.9415720187052561	0.249013059851748	0.24780136770590722	0.01752975344153044	0.20246728837587336
-0.8393360358329065	-0.001008131994032707	-0.7414757644306915	0.17787849578394593	-0.143272479142948	-0.21330456121918345	0.7379393364494056	0.003667836631116107	-1.1235316007085554	-0.5215301980162846	-0.5663799536411279	-0.3892658953903744	0.4730751598973292	-0.5281475018737665	-0.7586400992630071	0.5792396847384739	-1.1223542782576834	-0.9428482050843086	-0.43827114863869776	-0.6869750357962984	0.6642131686002627	-0.012632605659739133	-0.11418434818768086	-0.6193425933223038	1.0907479690245407	-1.025030207053094	0.06673773180643547	-0.3016286626362338	1.0352848461320003	0.7742167799474532	1.284640342516471	-0.03606753612307286	-0.2726131717275719	-0.4658772409122286	-0.09086250711616797	-0.20707299255854478	-0.9241455562097967	-0.6177611618189813	-0.0862227461103079	0.877662509902194	0.2611291373041887	0.2278583937248365	0.021632046550778532	0.20795923801399505
-0.7901102210212851	0.019601141870845253	-0.717534497981128	0.12895815691304044	-0.17011661555608937	-0.24357368087160963	0.728624001011363	0.0011268819443722641	-1.1042227616306235	-0.5372358120360718	-0.5155723832558242	-0.38963485883769494	0.542937393734903	-0.565099432894707	-0.7462319267671136	0.5433725608905168	-1.1561145583852628	-0.8872069485778683	-0.47893189506823497	-0.6964328586308431	0.6730087945719402	0.03346055332742542	-0.07290111036698942	-0.6603779814871833	1.078547192176941	-0.9973262745947242	0.10692507565733075	-0.2653442940707535	0.9085148565210348	0.710691691230844	1.2382869861056567	0.05693304120785596	-0.260834369745197	-0.42608055789719507	-0.07388470350244271	-0.25344907056738647	-0.9631490817161235	-0.6284067314957728	-0.044330987389527024	0.8235135321829603	0.30415742263787954	0.22320862738900987	-0.00403361208968688	0.2524874640203359
-0.7260526365229723	0.02273134270127627	-0.6974384196466457	0.03422403197122465	-0.16586925154958831	-0.2127880213663529	0.7065410238695294	0.0018731885063537567	-1.0643219783087567	-0.5670948366943696	-0.44513868161617154	-0.39619465173300183	0.5792947653946385	-0.5941467401690723	-0.7405543741635066	0.5124748720166683	-1.1846564108974311	-0.8351640499274499	-0.5115608636596957	-0.7070602419163983	0.6413941158353882	0.09707553162201002	-0.03457677776613874	-0.7022776484471246	1.0278782489458513	-0.9445694546049218	0.11786152582380098	-0.26194367857940587	0.7804400563735698	0.6210456314673658	1.2190431184317787	0.1203914912684348	-0.24629280245807478	-0.37399091971396453	-0.06617343095735015	-0.2948243543603329	-1.0036267396846748	-0.6350922957686633	-0.011190936492231662	0.7130457409067672	0.38700609861185936	0.2289609975009828	0.008506268468482198	0.29789205190342366
-0.6445583620733594	0.0249275336465108	-0.6405155491832929	-0.022715336347079045	-0.13645860094905038	-0.18599378739214997	0.6970544830449126	-0.018202673605552906	-1.071650769734342	-0.5543469791311193	-0.4319171461756414	-0.39902948104171676	0.599698889740801	-0.6060633043179594	-0.7286977220327193	0.5075041595794759	-1.1983696026335628	-0.7859672783175975	-0.5796594644347282	-0.7277118101964541	0.6240954701174513	0.10962891829917762	-0.009508083610642268	-0.7299723113212101	1.0114272896268357	-0.8748219079970376	0.16497196648850507	-0.24169899372155518	0.6281508523955157	0.5623437428852625	1.1759424170032287	0.17851101606940672	-0.23616326178611705	-0.36527234831606226	-0.05387914084633653	-0.3086334674994564	-1.0429709305950543	-0.6399920426287979	0.0038744105869867986	0.7183908975237525	0.4478609526910243	0.236374593089052	0.02850774266457669	0.344106624027383
-0.5854258569609746	0.04160779194165859	-0.6147086718850769	-0.06303251356398014	-0.09742373942259289	-0.1954822831044905	0.6997660742410993	-0.027960797324590746	-1.0706594619640957	-0.5559384074919891	-0.4470831516138391	-0.4369580734024895	0.6121175057398494	-0.6458962143818834	-0.7117036447544807	0.4881653019482333	-1.219843268899977	-0.7493199183607078	-0.6672132054641854	-0.7310765489188741	0.5684197960256488	0.13780909389950563	0.0070616718465027	-0.7441273805892122	0.9858696977708886	-0.8009887521789955	0.1902336716418212	-0.19745996540184704	0.5239131488030836	0.5130712502396493	1.1975931284474401	0.2400582517795681	-0.23646661808705266	-0.3514106286933013	-0.033315516250301415	-0.257752214741109	-1.0826458286413874	-0.6243058067071302	0.021822883387564995	0.7558989162818246	0.4596706782408906	0.23508075410721782	0.0468053681286625	0.38430348079842236
-0.5372312824115715	0.084532284693597	-0.5757845649204651	-0.10780541242096349	-0.08316003177959166	-0.21119174046253844	0.7088243498266527	-0.03181370104873891	-1.0679107706648314	-0.580109236339693	-0.5344484073305457	-0.45199499408349925	0.6291069581282592	-0.6840867012832821	-0.7121031733569965	0.4632827033716359	-1.2317146505769263	-0.7031786223383512	-0.725927257809245	-0.7481767792871603	0.5063970963741573	0.23469627287434722	0.03008717525956516	-0.7733700228167646	0.9508521518662156	-0.7279300427078829	0.18740190332650775	-0.16929376744362645	0.38037610732418237	0.4903121972833623	1.2123597588590214	0.25009257583076744	-0.24029438630470792	-0.37024399508737565	-0.047973940404050494	-0.15935259113329833	-1.1230172136196266	-0.6394818954279988	0.022191412986813597	0.809603602211722	0.5077671514997893	0.2437820032312691	0.060721752635594574	0.4199126261302094
-0.491890629791316	0.12447458656785024	-0.5542432482174962	-0.11038152026354886	-0.08063196042997753	-0.22556975828154538	0.7195639630174182	-0.02124015942648966	-1.049295703566192	-0.5467054106333342	-0.5874880127030303	-0.44232305162101593	0.627907792223126	-0.7066305236587059	-0.7236882081812125	0.5177544197858791	-1.2392971768369787	-0.6816777461326324	-0.7821697769653483	-0.7635903879270101	0.45540410390276503	0.3223007253559943	0.05700436446424321	-0.8143630244502097	0.9518398460923667	-0.6582546572812464	0.16683465072300857	-0.14595319354165737	0.2951574755570633	0.4727148260404929	1.1901096036573908	0.27327783314208537	-0.23246887154237425	-0.38229522797514903	-0.07063049389600023	-0.01738220858424495	-1.1356580384357806	-0.6588519588243412	0.0011911197043579735	0.8280329854985045	0.5819344114436131	0.265778662768169	0.10606671919572383	0.4593529092365764
-0.4372527756331272	0.12106477383671883	-0.5393569048153094	-0.17320092787576286	-0.0451454819745253	-0.23230858233371515	0.7116280898044367	-0.003997047422597328	-1.0187048926116034	-0.4872391157901491	-0.6565129327419388	-0.42206379733718274	0.6155081002937292	-0.7278540138852949	-0.7042122892599961	0.6018124919554246	-1.2268938861637195	-0.677059837576901	-0.8120750617031558	-0.775994622858085	0.3943997524768267	0.3593161020362442	0.11021997843820212	-0.847425970562284	0.9800588207644226	-0.5785558641582056	0.19267083091240383	-0.1353290958781714	0.24082365138414774	0.45424441121234	1.18265661029422	0.2885163354998926	-0.23814057902226823	-0.39565277612342487	-0.08894304012680149	0.13561744429243186	-1.156104009689308	-0.6682753130748532	-0.004878411039594424	0.8415169082525461	0.637475552235119	0.2899169319412801	0.15177844087053888	0.5528889091312558
-0.365591095740807	0.13081942131751662	-0.5082831707306328	-0.21249197987199592	-0.024324723803235526	-0.22871968839944845	0.6289716398020465	-0.010283190020189339	-0.973730507176491	-0.4652294424836361	-0.7136569725719747	-0.41094628318260557	0.6174466948186826	-0.769906296414412	-0.7043798168075192	0.6616877045840377	-1.2439989473269413	-0.6915326817918436	-0.7902954673031022	-0.8144420290527684	0.3231061660766939	0.37134550801330657	0.16491048221212873	-0.864482485002557	0.9989557859065625	-0.5485074149210717	0.22755212801852354	-0.1031067986590185	0.19064598771593358	0.42384864739378736	1.1745337392878616	0.258770537705747	-0.22610085918520237	-0.4252363794411904	-0.1195886873882285	0.3047034929034197	-1.156856283508138	-0.6645075104068487	0.03513046354811609	0.8406273921273894	0.675102657114296	0.3228794659318034	0.13226936373192164	0.5897345235829543
-0.33078134667539605	0.12890112502737627	-0.5059949690773804	-0.24432126433257081	-0.0013106198302960663	-0.23566495480758629	0.6089277691688402	-0.03146033078440448	-0.9309810984030076	-0.5143708046665785	-0.7683990200519508	-0.41104722350656653	0.5745378979165096	-0.7740455828552494	-0.7352369928405863	0.7046025232133155	-1.2713121149885767	-0.641950155704477	-0.7495375161297513	-0.8198340838503386	0.2969778286698279	0.39812555473877953	0.21577266281036386	-0.8926550124707546	0.9754748182932282	-0.5187948916698628	0.24101268098879053	-0.06212365228845046	0.15515545642171064	0.36012598166811466	1.1892075662533874	0.2026230421269733	-0.20865057426497727	-0.4599518259503883	-0.11840484777439182	0.5232854624580217	-1.1531133642285287	-0.6665727830479458	0.06906235883367226	0.81848001261791	0.6864405089051511	0.35981808297638823	0.12796820333046371	0.616460633238671
-0.2787935670118598	0.12799272979922147	-0.5203123122623501	-0.30297675770640753	-0.004055355579581365	-0.23682115599041026	0.6576377913620839	-0.056008279198392685	-0.9229163577934332	-0.544826236793843	-0.7954025199587083	-0.3769623324292554	0.523372687660647	-0.769983307940864	-0.7649815477427325	0.7546769354848506	-1.2952883492887461	-0.6073439235423603	-0.7461136064870126	-0.8102719023428276	0.2968011068356404	0.3982996731656785	0.2634893678526581	-0.9101690691955481	0.9241138581725619	-0.4965839938258364	0.21695174325694105	-0.03621696703405414	0.11134971388129462	0.2988642326091416	1.1787352868341894	0.15918415261328775	-0.19210631649077411	-0.501460252439277	-0.13497521027752035	0.7794814251887929	-1.137630393086484	-0.6617656579438664	0.07783165546437538	0.8198049946460337	0.6655312900825648	0.40778210348276706	0.13775479180475667	0.6422747930080451
-0.24636024565933204	0.11868694816186902	-0.5276275143726805	-0.34730781023580226	0.009109012215988446	-0.23003810905117622	0.6313645623838402	-0.06957129842650786	-0.9179560889853244	-0.5446851416212388	-0.8429203038368017	-0.3546223793096682	0.48326584196886435	-0.7606790689559915	-0.7706886183377115	0.7768233807660734	-1.3110831280923234	-0.5838617803559417	-0.7606547607920657	-0.8153814936473891	0.28319625492410044	0.36100360035114865	0.2857853905431086	-0.9138625038044765	0.8680458639828437	-0.4887096402302921	0.17842479668075015	-0.038782014575855506	0.08649577947361328	0.23292637197364657	1.1216750729125193	0.06880644608264122	-0.16251481872976536	-0.5479231052415863	-0.13625540417559975	1.0123844405268017	-1.1184029072833774	-0.6076352091480295	0.04502458528419488	0.8188917651959885	0.6125591944091089	0.4210958424146618	0.13131004534439672	0.6145082339032485
-0.21412131388504468	0.0804925031815929	-0.5211258827483706	-0.36952360995541056	-0.010257141736089808	-0.27387158673042866	0.5972730380095715	-0.071548193837938	-0.91758797093345	-0.5562006984625768	-0.9235195354236929	-0.35621511136879996	0.4469788849547351	-0.7541825095540331	-0.7613855313903405	0.770862116548489	-1.3270524234951864	-0.5855640893709686	-0.7979930000325035	-0.8192049830616439	0.2829815664078231	0.29311821115239167	0.318126468972957	-0.9074058157285005	0.8282312329095228	-0.5053133946703225	0.19206745773921038	-0.028387926462297965	0.05810235599279826	0.222378092097963	1.0733459402039285	-0.0017256998400620783	-0.14203209351040041	-0.5961660667050169	-0.1387750970910401	1.2334426152135451	-1.0845996048177553	-0.54722684373556	-0.0048988539672444095	0.864344413896211	0.519874862305765	0.44593549640296637	0.13864113745295203	0.5850263670101032
-0.14016295517620275	0.049489849562950806	-0.5436225763267777	-0.4322852044279908	-0.017520877532632033	-0.3186872671303177	0.5561150113044417	-0.06125720687044065	-0.8991462033697537	-0.5616825458432915	-0.9684560470330773	-0.34975652442988536	0.40921843786648243	-0.7565018584936745	-0.7503649634186743	0.7583868263843521	-1.3291774197335466	-0.5850323248931626	-0.8421867001308818	-0.8233163577371212	0.24064278993271832	0.26459936949080753	0.3546427910929332	-0.9033532568772168	0.7661871437564038	-0.534628403936132	0.20327171391772966	-0.04791954221745108	0.025543050301713954	0.19543454050324102	1.047733095966731	-0.0783773807099094	-0.11136234485591004	-0.6248365241373313	-0.14713801725398093	1.392056545690577	-1.0758125525602094	-0.5307630047990821	-0.06782756865571024	0.8195921742162093	0.4446349880819033	0.485736956153374	0.15801996251466138	0.5887015002032927
-0.07966028356549579	-0.007482502457423301	-0.5380742696278049	-0.5174223001841074	-0.03656353520689063	-0.35080114245013794	0.5041252226269488	-0.07127276358367676	-0.8766247237408968	-0.5793053589819889	-0.9918398853823105	-0.32066472616703384	0.350113735758296	-0.7579235549865527	-0.7513483786049058	0.7640160192522044	-1.3410757268286713	-0.570508546957188	-0.8758034329343178	-0.8214047879085957	0.1977350211643945	0.26711313613269444	0.3924320779324272	-0.9074261380380921	0.7039563849831335	-0.5841234757846481	0.20091153330549413	-0.09375532395466749	-0.03689342133889502	0.16263322732509616	1.0089010507653695	-0.16408695230845427	-0.0833882234351237	-0.6446355017991339	-0.16724031753058421	1.5297237438063374	-1.032332669749368	-0.5006793465026943	-0.09236488289355313	0.7581959781042032	0.39300589221448756	0.5193763978610875	0.1787088866481062	0.5610649544369226
-0.026941004323504665	-0.10030544394803997	-0.5403347422256372	-0.5627967469326076	-0.04060031411800451	-0.3651801935141697	0.4257068612601585	-0.08265313192031037	-0.848336156939262	-0.5810065859891917	-0.9817105699786388	-0.32934559402767893	0.29953899924181215	-0.7634457523669641	-0.7153760453827905	0.767228390069606	-1.386903492495859	-0.5773659783662283	-0.9060592080967362	-0.850879752410324	0.20239056534364636	0.226028489993493	0.445297362913658	-0.8919161513577437	0.6557694708828762	-0.5972767962816408	0.21950474419785176	-0.12963165268206062	-0.10237541431026598	0.10739041886451446	0.9698788643015688	-0.18140800635346416	-0.0665349958088943	-0.6520163924300564	-0.1433229569888903	1.6253877296108599	-0.9532938701121274	-0.4930520708123538	-0.0895632040235572	0.7119986244257527	0.3578794453217369	0.5514850378264109	0.19516728647610374	0.5633251072261131
0.018078470331350932	-0.19754835404886345	-0.5346350348840712	-0.6336893593073178	-0.07049372348848403	-0.3760079814277404	0.3741999724818566	-0.11035363919257138	-0.8361684637639802	-0.6056572949063812	-0.9762887866788542	-0.3640895191674828	0.2744182055627603	-0.791465410075796	-0.6884408782559504	0.6845182486096555	-1.4235446457156118	-0.5881896679227223	-0.9310880870468932	-0.8593666003433279	0.18746470180616123	0.14642258171465386	0.4745614008259828	-0.8770686719700833	0.6131512967065986	-0.6441586607617354	0.2508019249362036	-0.14832771892002977	-0.16707914533860194	0.08815468608914871	0.9545260909521984	-0.15148599472971128	-0.058074925231279495	-0.6756708756208895	-0.10813357136976567	1.6755813489081306	-0.8577282052236479	-0.4882781608213976	-0.0873318851554207	0.7352460091240024	0.3106612046577487	0.5778968118942552	0.1784706721769787	0.5518627977085138
0.05709390221016819	-0.2640760829850196	-0.5422422239479736	-0.6684152028798616	-0.11117889844699111	-0.4093954345652094	0.3141867944261275	-0.1313375271011255	-0.8332390130160169	-0.6491318472383482	-0.955803546054339	-0.41821637719967963	0.27245953227915987	-0.833017394702854	-0.6775319090060498	0.5773683048987797	-1.4640697171808763	-0.6158172957104409	-0.9534128591242789	-0.8630706248158182	0.18512080437403525	0.0570569216814506	0.49458656633454356	-0.8659514976673247	0.5576916636556536	-0.6670129539726588	0.24983209348977833	-0.14628649278369232	-0.2441462583613883	0.05005248087106312	0.9336964028287893	-0.09581606392018631	-0.03162252524013166	-0.6922825492101677	-0.09979935489723635	1.762322203546784	-0.73511897201215	-0.4627470157383497	-0.09312273308316783	0.7223535539776689	0.27452672991437904	0.6115472758585104	0.18624215524103155	0.46988293286235006
0.07072983285744903	-0.3218019864742152	-0.5567292689521136	-0.7167813202495628	-0.14256224064079168	-0.46093103063331303	0.30472049612074686	-0.14315890979754056	-0.837139113311518	-0.7017568257604925	-0.9608714307947102	-0.4848412411328359	0.25478098715788905	-0.8705803484716199	-0.6776660346159673	0.5240006273232118	-1.5003953033263913	-0.6354804504008624	-1.004511226348995	-0.8557940032531558	0.19239413977012224	0.011534712294357131	0.5005883087744449	-0.864638676467704	0.5015975718542692	-0.6854302757695974	0.2362629233834618	-0.1865600985323515	-0.31209940378861434	0.03850090398328342	0.9011619934309134	-0.018771215352989378	-0.022794205710973788	-0.7164313906907106	-0.08255891041495228	1.885576475487752	-0.5999443600880321	-0.41834101185621364	-0.1168634460653627	0.7427083793128102	0.26770816812610587	0.6519695268690627	0.24875238465181387	0.4868666392394941
0.12187532955148532	-0.3636462541868441	-0.5242047506878664	-0.740308257007294	-0.17078027597219408	-0.47907295342889816	0.2736577964530825	-0.16120154716943244	-0.8392535110977046	-0.6926852668165179	-0.9840397746817272	-0.5162687453656583	0.26900042403989066	-0.9304606885664499	-0.644125051735799	0.4471905699569401	-1.528386299325756	-0.6985921776780317	-1.0575257139267904	-0.8674735922851925	0.16554893234912524	-0.05226357158030426	0.5147624112346317	-0.8525567730967587	0.46222315873598346	-0.7030739983291253	0.22889813349117577	-0.22404354493127135	-0.3612780965225213	0.020652248217953258	0.8539035767025436	0.052647304896939105	0.0048651077646520435	-0.7003572717465542	-0.08413208998343706	1.9977074307448266	-0.4713711020994064	-0.3899431445128746	-0.11824270556538385	0.7574219645221806	0.24989052720460356	0.7098146275995084	0.3002334049864709	0.49512082964488285
0.13650104312999417	-0.4069683169941209	-0.5015892103779296	-0.7389755970630103	-0.20153329306658482	-0.5091773738243608	0.19696470701497104	-0.17279546126194806	-0.8166166897253924	-0.6983671511609801	-1.0030488244560858	-0.5741689120869758	0.25823335543472414	-0.9849086688277333	-0.6185350246543704	0.3921654703452022	-1.509689265480278	-0.7372457238017175	-1.103235993245821	-0.8816828507946617	0.1757785353868586	-0.09998706325195708	0.5150921186966648	-0.8537758213535496	0.4067170375218391	-0.7035577919877566	0.22823048687509062	-0.25478398554690096	-0.402486304434699	-0.016258367432392902	0.8298611360557604	0.17429861256880325	0.04773377656513746	-0.7069971599296212	-0.09370117752106774	2.0504192861656536	-0.3585932269659917	-0.368398820371138	-0.08217915358451408	0.774126869527984	0.22574382432916607	0.7508457180637274	0.3393374782700729	0.5034933230484622
0.17396144515221354	-0.4198833888280188	-0.4811576104728662	-0.753073900706292	-0.22873271244635945	-0.5190851603677917	0.1338672639201029	-0.1789885675707804	-0.8137761841029795	-0.7259879004212679	-1.0140888818464948	-0.6235260741795848	0.26462144350378536	-1.0603090476616992	-0.6115312338770198	0.3673110795345366	-1.486602039268234	-0.7914641769332241	-1.148923226552661	-0.867352001159815	0.19007408156756375	-0.1389807065973118	0.5552107140912599	-0.8468293656164144	0.38231382046237905	-0.7030244267350501	0.23551605601218445	-0.26966472920666124	-0.4430024320099575	-0.05476806640748823	0.8728720569518078	0.33545128840619043	0.06485129017671215	-0.6890348527808741	-0.11118969099109392	2.105212561372059	-0.2463257195056629	-0.3753409748907053	-0.07789310004735218	0.7945639587851395	0.1872937271282023	0.8154349440098528	0.3827804455871096	0.5376621536548124
0.2454497178663256	-0.42546684673142626	-0.47704650071630794	-0.7701327374330508	-0.2595410694407754	-0.534938238784296	0.0652280535253953	-0.1929151873298168	-0.8134637284845141	-0.7438415254412126	-1.017917583789164	-0.660112425864108	0.2633316901086287	-1.1247214883862484	-0.6185381318113571	0.335724389220134	-1.447869913214352	-0.8270449409577516	-1.1774438795867184	-0.875493025328138	0.2189582203674386	-0.18905045584982902	0.6181206755653472	-0.824138345682502	0.34796629488887815	-0.690120125062218	0.24169602228279086	-0.2643818298393455	-0.4811740520505438	-0.1059845818475686	0.9727841865166745	0.4171715551236665	0.06957026576551036	-0.6876986699766796	-0.11651470285655241	2.2240628389156503	-0.12041692866663167	-0.40132795332908283	-0.08054952043030002	0.7554319769350106	0.15999807870564522	0.8616330086968912	0.4014958534037678	0.5434729644328427
0.2652371991394926	-0.43681897578611995	-0.44297054180131584	-0.7582136080358373	-0.309192763452734	-0.5254030403968315	-0.01760989936402685	-0.19443934338771687	-0.793151244086663	-0.7716409257056295	-1.0039552637247762	-0.6940501565743815	0.27501417048980736	-1.182343507020852	-0.6492653251104883	0.3309176754220792	-1.4247445573251531	-0.8641953124854131	-1.2069306457107722	-0.8801373279262539	0.25815919211323746	-0.23384556768540019	0.6999958558702671	-0.822075340940241	0.3519869330924043	-0.660783122323341	0.21759995836703547	-0.25846404091755615	-0.49948843159657963	-0.1674056744912415	1.0535319510340888	0.5033095905858599	0.07329002926018269	-0.6710276892893845	-0.1145156598235643	2.3795259749002473	0.020727677849081937	-0.4066337248660643	-0.07685993165504985	0.7565763446922515	0.11099843106246579	0.8911563654712651	0.38558239668929184	0.5269196273402803
0.3368111105464665	-0.4176233551227481	-0.42064171992442095	-0.7372849154430127	-0.3313963400082748	-0.5256793301164804	-0.09458944059114024	-0.19449063208654283	-0.7907936244200602	-0.8025123408279102	-1.0113509189288865	-0.7167712922331372	0.29463202433255875	-1.225261252286755	-0.678217296051325	0.34175339350719003	-1.4094178936349535	-0.8901769869558919	-1.2335175563798244	-0.8888420490833739	0.2800878970613173	-0.2943565333510955	0.7779485840078906	-0.8240204762868706	0.3480295887668431	-0.6231344911926524	0.2037236209929453	-0.23691845127377	-0.5191060451863199	-0.20021257867235814	1.1299025367277866	0.6102554540449765	0.08907219133832653	-0.6836358136875929	-0.10412508599457619	2.4389491006935264	0.11736327758917597	-0.42877183561308624	-0.08639640657629308	0.7298092631201591	0.09802372651655637	0.9238022159778199	0.3933251485133987	0.5174093487108136
0.40712652494501234	-0.42507772441656966	-0.42564459610328387	-0.7438218247650561	-0.3606784860250399	-0.5191060319172939	-0.15442330618169525	-0.19570224581703777	-0.777916378678695	-0.8345847601458326	-1.0341151658792689	-0.7166931962982834	0.2963574183643395	-1.242355622702078	-0.7130739009855329	0.37392264151383914	-1.3736487368012114	-0.9128148352569037	-1.2448119217753049	-0.8868856412317226	0.24871819349860705	-0.31644019486862995	0.843618441079156	-0.8110472944809773	0.3727587649960187	-0.6026294522989144	0.16043495896158555	-0.19599104963327643	-0.4980138853358399	-0.23678844007910724	1.2251521244296015	0.7136512937715118	0.10576621865562674	-0.6867247046622118	-0.10024720601297885	2.509693217660973	0.16947486882160387	-0.4344886966419736	-0.11874201421143789	0.7037552465562895	0.09869081352372747	0.9708789731917677	0.4005870570339528	0.5306635687789889
0.4979851814238884	-0.4189648840087951	-0.402129802526079	-0.7476385001170145	-0.3745943082190882	-0.5214657569050807	-0.2459505870486025	-0.17433898591059394	-0.7334002041000467	-0.8561806672946071	-1.0728647274960748	-0.7257451526657009	0.3001390034420311	-1.2537690245633535	-0.7355666104109053	0.401189849355558	-1.34729585039346	-0.9197056748055454	-1.245324695546549	-0.9131448327504283	0.2544676129170874	-0.3100600366859214	0.9064843625486091	-0.7990025519047139	0.4106489696565231	-0.5631638747855694	0.14497570121488165	-0.1826888429506535	-0.4711938016642393	-0.2584111922748217	1.3487632916617112	0.8338926275129868	0.12577785466746885	-0.68129543943129	-0.05376684763875332	2.571576203200845	0.15022607695651724	-0.42865058785810506	-0.1625655019718767	0.6880431705040174	0.08153454580205441	1.0066804535224951	0.4163716510270078	0.5456559175180709
0.566656264555776	-0.42056995470036984	-0.3742019297787927	-0.7390169626484566	-0.4074250980390392	-0.49812020551527	-0.28543543358164525	-0.16478723698223846	-0.6834007920670302	-0.8733079521006836	-1.08331602963364	-0.7361579439795712	0.28308461048917943	-1.2245016693180455	-0.7663287592261347	0.4315986841806588	-1.3420348348617195	-0.9376518701902133	-1.2407925153070374	-0.9426758487676586	0.23454892073701794	-0.28926510055649934	0.9618093457864972	-0.7763919502530429	0.4897427145475056	-0.5463465546234703	0.15424029450055046	-0.1746362968196766	-0.44197955093492974	-0.27148547035078974	1.5162057985279591	0.962701755183611	0.15136801321110122	-0.6602877647694945	-0.020110885085728024	2.5588702828076477	0.10649178226789997	-0.45390999581938435	-0.19149305674478034	0.7171389538684932	0.07898141771874265	1.056434346065237	0.4328557223552541	0.5612498635654315
0.6073666431399252	-0.40795069227088987	-0.3477900044913137	-0.7139422168956386	-0.4295044245940633	-0.4720956564249895	-0.3427538388526923	-0.1701303045266517	-0.6091465033680609	-0.8621765601193194	-1.0764661025018971	-0.7295535248357764	0.2723256888563713	-1.1867288175867157	-0.7639199357723401	0.4394885723945034	-1.3303651005158776	-0.9391798818211712	-1.2396578024436455	-0.9663372053622942	0.23188320047823666	-0.29842862962640926	1.0269036962310076	-0.7659285736817183	0.5599418484873266	-0.529047448766044	0.16275826953681363	-0.14464115560887528	-0.4030191589993433	-0.2621374969247519	1.639127136887436	1.0090321453557998	0.1625288754894232	-0.6037617722305592	0.03298841161557035	2.513578266196916	0.049092273478790804	-0.4792351064644154	-0.22328584677682106	0.72776632021477	0.06301387700487696	1.0749597721474309	0.4599365974405525	0.5243791147249335
0.650380323932285	-0.39195970672572406	-0.33399474396179013	-0.7009189117388733	-0.4388659225833404	-0.47760471224856493	-0.386405320949703	-0.17318308685452405	-0.5348372121511303	-0.8742087704485112	-1.0539485447195758	-0.7461119880842821	0.2522384624901317	-1.1161635437264736	-0.7628761899546204	0.45096364349004636	-1.3309745887399373	-0.9326266835522732	-1.2456913090825832	-0.9810134428941814	0.2373645301517066	-0.2891142697120153	1.0879420049139719	-0.7340634825607177	0.603608314970471	-0.4879162343173502	0.19278019541406846	-0.10357975069424472	-0.3634904414112302	-0.22454424240144405	1.7732126995782302	1.0419286321832275	0.16389790832939774	-0.5901129773179479	0.0619305419801323	2.4479149070039354	-0.019314338055067264	-0.4787272258383114	-0.24892164931767544	0.727614115306429	0.046860158000711104	1.0747328989424627	0.4814790279106812	0.5090718720807204
0.7173524111237469	-0.40680529499107554	-0.3175638921727134	-0.7044414140363677	-0.44145301238002316	-0.47036993058445997	-0.42405879856891626	-0.15962030044995418	-0.45346498935808227	-0.8849187025427618	-1.021488122648979	-0.7441540114318704	0.23989838672591884	-1.0286543489473696	-0.7586797155145848	0.47472721893125536	-1.3641875906782617	-0.9167512451484839	-1.2392632911033805	-0.9889265667564684	0.2138363280322772	-0.2972073776526636	1.1348434247036356	-0.6828846490412285	0.6655915192559325	-0.4550929366657977	0.22848508942794096	-0.06341608082090919	-0.3171533769399574	-0.16926252281916893	1.8695269574331619	1.0758033842627805	0.15429783779630482	-0.5566344261939031	0.12026060146010394	2.471833117731434	-0.08645545184956974	-0.4709141469877875	-0.26570086091021083	0.7430364358439167	0.04002335794346705	1.0973764203066734	0.48156674676392963	0.4801834223947716
0.7506090077051946	-0.42868513672195163	-0.3056276429766523	-0.6916402988811202	-0.4611271755226328	-0.4719007864132999	-0.4360219839270879	-0.15835234342146146	-0.38403240443840464	-0.8938491663141322	-0.9748541887698247	-0.7474786669442273	0.2239649401903085	-0.9209185476794126	-0.754767804868564	0.5137034807690302	-1.3951110521560417	-0.902085071863388	-1.223072861065377	-1.0026485571363912	0.21762188932749282	-0.3071167151062096	1.1750679721007677	-0.6652292071054186	0.7119436880878159	-0.44837535818009355	0.2882628790235032	-0.02346848299838619	-0.26108304595356546	-0.11462179196145321	1.9509509477122227	1.1057647044978771	0.15901277162831787	-0.5291539014848997	0.19460357988439045	2.477735170740441	-0.15471153142378516	-0.47887793906432785	-0.2433377831318561	0.7512981315907509	0.06471578043619655	1.10202070387338	0.49141746662445324	0.44829967903377305
0.7304104238950622	-0.4300352241385199	-0.28391634716395925	-0.6779349016239096	-0.46419835806785514	-0.4644376575986998	-0.4514573580353874	-0.1654834957948908	-0.3277881551405011	-0.9108478745581131	-0.919220402974488	-0.7592926693341353	0.23148883808996085	-0.8283238219556758	-0.7486552502868451	0.5348864081507966	-1.4394681855058888	-0.8779419404198361	-1.2024827653579586	-0.9831089031541337	0.21595063742964618	-0.3068387448305648	1.178836023519848	-0.6517839670795822	0.7610836840982678	-0.45790126159343	0.3412037679728557	0.01827254944728683	-0.22177083337593873	-0.08386334090960712	1.9784806214329271	1.2579784018642421	0.17101409477592383	-0.49508551987160543	0.250345714396731	2.4293230374298593	-0.22787675411947794	-0.4733738002679278	-0.21307088013652287	0.7602882127523365	0.08614380786381692	1.1378442980395584	0.4867109301833968	0.44904331705675526
0.7187270396687925	-0.4456646519305596	-0.2920703532007426	-0.6496156644457397	-0.4573417080735065	-0.46567672503251795	-0.4655248514594824	-0.20006605752930967	-0.29579478284709765	-0.9096552161028102	-0.8498505483720991	-0.7706957383525491	0.2301952229016075	-0.7380449824230888	-0.7292764300214573	0.5428626114378716	-1.482152305944265	-0.8479526583832163	-1.1649262561231142	-0.9675866199543564	0.1994494207132571	-0.29708757448301515	1.1725068728000714	-0.6186914084592454	0.7826622505358846	-0.4674948082705802	0.3834269357590674	0.06848462164465956	-0.19150164621810598	-0.03461225220466435	2.0319982829626686	1.3609213507627018	0.16903408303524892	-0.4422015639936417	0.2923677220386246	2.3542550426099753	-0.3221547917839363	-0.45662658352976637	-0.18996236643222303	0.7545780307971857	0.13407288187243788	1.1606135449715222	0.4869661611016145	0.4335108360147317
0.7178898471662675	-0.4808987926053766	-0.30932337148302	-0.6364119882674567	-0.4560980357841177	-0.4442517694949264	-0.48338740433324806	-0.23526443986966555	-0.2619204334689277	-0.9007889102102945	-0.7721864876133302	-0.7957289386948744	0.22424721674517775	-0.645173153714064	-0.6974549996035753	0.535735057950798	-1.5018718017479102	-0.8314575263735386	-1.1348257383059805	-0.9425437622684208	0.19929947737728315	-0.2787526416404713	1.1747190652825699	-0.5968095067657891	0.8311441278732321	-0.46087173897021305	0.43720836190344664	0.07357900929263772	-0.16634344870102744	-0.009539588567554482	2.0427447406410595	1.4164851854051939	0.15839348467200334	-0.3812222280610734	0.3424449151830825	2.375810016559652	-0.39732144624390475	-0.44565708954841393	-0.16084917781005675	0.7805594419562013	0.1786992732051453	1.1982699280220042	0.4798214734507879	0.4547770109600598
0.7362536541916576	-0.4807701376724626	-0.3064359449421433	-0.6351534183272801	-0.4383949675028124	-0.42426405778692233	-0.48020363875179406	-0.26378960813989183	-0.2536618211776299	-0.883336663139773	-0.67806560600209	-0.8190974205891376	0.24034429126472637	-0.5866853094466327	-0.6811592558580554	0.5407651551583731	-1.5120339473200919	-0.8236720606603202	-1.113682841542987	-0.8992899851297083	0.24579924237824446	-0.29349785422841423	1.173721409849286	-0.554298138287139	0.8571393566017418	-0.43292352522610383	0.5017197161826786	0.07331924464351991	-0.1584680789445846	0.036487236493209965	2.050528743038206	1.4490672033418706	0.15920046632258306	-0.3362716053749961	0.3476210803126025	2.351714663722742	-0.4422466159910292	-0.43964389486495675	-0.10709116974709358	0.8285652697096861	0.20683288718569343	1.2236283654056694	0.46365442778367016	0.44119410163471934
0.6841509104333099	-0.4710732671970595	-0.30964086916757794	-0.6367616354790634	-0.41623477354822647	-0.3820350029822802	-0.4697871883168191	-0.30373241979637744	-0.2652775668109081	-0.8699490524186706	-0.5940790596322436	-0.8258272182405891	0.2445547791549208	-0.5160255164035653	-0.6728092893162977	0.5873045163427421	-1.503951922289311	-0.8113504815659518	-1.098975543684259	-0.8443512078216632	0.2605445847043302	-0.3209600050116401	1.188763512831375	-0.52188318353233	0.8963112981394055	-0.39535662761422824	0.5613734430861473	0.0910898167025256	-0.15332056722075055	0.060315526411795294	2.0282952138611137	1.4114722249509768	0.16318024950377172	-0.28332761481709107	0.34967770783556756	2.335554472196033	-0.45177027130442715	-0.4422802850065006	-0.04926532073677631	0.8765141455171618	0.23254583648260252	1.2733353393092175	0.45055672415508985	0.43565196890441465
0.6592164932351713	-0.4350180006078929	-0.31556118887406454	-0.6535396609555548	-0.3988567311735333	-0.36998612609832415	-0.4853704033118783	-0.3536702065646821	-0.2961456570214056	-0.8810105488246964	-0.5334620092181384	-0.8232681153957465	0.2422082586675521	-0.483741824661839	-0.6452586461763788	0.6933547714946331	-1.4691671857281436	-0.7836628012781134	-1.084464743403157	-0.7914731542487902	0.29366015288992886	-0.34396591536743604	1.1913201085793905	-0.48435136154105124	0.9028012866230852	-0.3361968518889653	0.6035741899039084	0.12172898465312676	-0.158216628343813	0.08605314949277218	1.9561382673679522	1.3370832738343101	0.17792965290647206	-0.2730097755510163	0.38975150577363243	2.3524675176877383	-0.4611773608439478	-0.4201514923998915	-0.018432002458880502	0.9149147444816965	0.2412993893304504	1.3003055217531787	0.4322315073540823	0.43006359461108
0.7478608228735906	-0.41109796030684603	-0.3268499646260704	-0.6612477950905429	-0.3941720408784913	-0.36078776558896575	-0.48987662979556906	-0.38172241708469196	-0.3378721394671085	-0.8824188925068823	-0.4847530895605402	-0.7952016583183937	0.23460306424766553	-0.4320353162323113	-0.6289028307291199	0.7899664388627502	-1.4261878242665051	-0.7597053314628389	-1.0780024596426707	-0.7268201709129365	0.325999578406506	-0.35875689545839085	1.2125600481662544	-0.4308883294553313	0.9056499413119228	-0.27469607332072077	0.6415231737378165	0.125379087434996	-0.16510327436911465	0.09203130118311836	1.9594483577077095	1.3540252853235373	0.22628466972983996	-0.2625570523788222	0.4131442329778256	2.334443308055183	-0.47985490322115953	-0.3926868471723859	0.007370615299767444	0.9254911538236492	0.25041928905796307	1.3554450690801967	0.42304834122881	0.43469908995085654
0.8098769618349676	-0.394536237105465	-0.35722331822895065	-0.6726820056775786	-0.38948492516781597	-0.3449369603115162	-0.5045664044453367	-0.4026260134653642	-0.3749786686318487	-0.8707664133631093	-0.46237357731557926	-0.7800802665241746	0.23535346241294458	-0.43105937519745224	-0.6412610297834802	0.8899907625441926	-1.3732436823077432	-0.7272048526770194	-1.0560327265449334	-0.6549915225278325	0.3607288660310942	-0.361466600857289	1.2114251528907585	-0.3806425802648071	0.9244364934816268	-0.20661384362903362	0.6546675910529296	0.13568854467351407	-0.1786014684270244	0.08506666219819739	1.9529672310515998	1.3573998925238169	0.2624978225404978	-0.24923588332675245	0.4545420539263512	2.331778124499956	-0.46340317528994757	-0.40725012125349264	0.013876153547175338	0.9564903311731756	0.27882963497195395	1.3996302012561532	0.39752774393169393	0.4327940460888769
0.8382171375572174	-0.3759923665446549	-0.36855202382076113	-0.6797051406529248	-0.3923097259083246	-0.3317006782449853	-0.5217098544118695	-0.4359261831114732	-0.4335490911906765	-0.8600377033530962	-0.45178781523902733	-0.7575782776213871	0.23725425156485463	-0.45596274209700766	-0.647549915524184	0.9761120756982086	-1.3239557950913583	-0.6936055911331922	-0.9833878450097725	-0.6015449274567998	0.3854712434564601	-0.3370848722473557	1.2313457885713133	-0.34991280948507936	0.9626046807244217	-0.13078875683869282	0.6629847738606237	0.1465367535309832	-0.21014367351666102	0.06806831892020929	1.9458150175868816	1.3185459260620493	0.29734376130173457	-0.2151702530736755	0.4678029667779686	2.2806122365794415	-0.4615682292998408	-0.42567889017019905	-0.01758746126166066	0.9570894922893796	0.3067919622725864	1.411972103606432	0.393808344564164	0.4483062653861115
0.9183649098694463	-0.3650621785841525	-0.3653588289857688	-0.6951602141626325	-0.3683310361593407	-0.3200285224970948	-0.5499026910566378	-0.45257562766977744	-0.45856354201364313	-0.8510915913185901	-0.4483617759936438	-0.7511953959254436	0.22709061487557386	-0.4688997089713854	-0.6527942786579212	1.0431971863937568	-1.2793874819911157	-0.6645287346797895	-0.9401041561235559	-0.5362246865753569	0.39317368159851174	-0.2943922050813838	1.2511123553443757	-0.28864177186302187	0.9838386726519571	-0.02455275206036429	0.6396447948253978	0.16106408824140703	-0.24503829053444823	0.06526792671851403	1.9310783140194687	1.2634070694252193	0.33003108758079824	-0.1944868414988227	0.4812163736133649	2.2592666123954332	-0.4452109376578404	-0.42950856193265646	-0.06796373108414473	0.9418716658738205	0.34286894182957783	1.4378539248698927	0.40839313536539557	0.4617639597563416
0.9937056616630949	-0.35813832739259854	-0.3513170571535621	-0.6996603684689646	-0.33755659456019227	-0.2924875830083221	-0.5622041505636918	-0.4698951383918721	-0.49059537877005044	-0.8294286574427188	-0.45034676325292633	-0.7230691715510086	0.21588826059373395	-0.44275069448246096	-0.6668766909100479	1.1236480480749163	-1.2309417118658068	-0.6372961718347201	-0.9166177225103654	-0.5063657333130914	0.39356323628167467	-0.23492069007949312	1.2516648701495512	-0.2330077945392383	0.9962247138636956	0.08203056762075606	0.6193323938966209	0.15084360664904914	-0.26688795517283165	0.09230940557741103	1.8964054955747032	1.1565480928306109	0.3658291295154087	-0.16062664614197006	0.4860009924284321	2.2521044348353896	-0.467075383146463	-0.44505866346060535	-0.11268182224235741	0.9090360380547289	0.37337225537292046	1.414529783890777	0.4504440000607013	0.45130005385401406
1.0664541404783696	-0.35439761251216173	-0.29028071996394067	-0.7534056254978984	-0.32556764381574066	-0.272997482104293	-0.5779656961106785	-0.4692953849388063	-0.5097930192258588	-0.8197397745180529	-0.4818362052841202	-0.7032742427573959	0.20672257456052626	-0.4376371845300165	-0.6768338344030798	1.1943974062592422	-1.187657782275264	-0.6131699909144578	-0.898465045829121	-0.47241329189499465	0.3832466742360866	-0.20354373515998034	1.266740157204023	-0.18507707576178262	1.0475842400496553	0.15719933278042833	0.6123051641404527	0.13161180643316167	-0.29518784008115506	0.09982862687732501	1.8608378947184594	1.0909657539988054	0.3890753385740608	-0.189215388175831	0.5172732458743867	2.2679063161862443	-0.45796318185608886	-0.45681347520545196	-0.15996531611497083	0.8839282231201728	0.410564549716603	1.388352082155837	0.5054080714487897	0.43925999613569006
1.0486070053334635	-0.34824267188952623	-0.25777910589947034	-0.7822282106413354	-0.30956120227799616	-0.2622358218723137	-0.5912501011320345	-0.4603749836186336	-0.5236246174724027	-0.8000284398595513	-0.49984774159111545	-0.6893062269806469	0.18642479065592607	-0.433003195988682	-0.6819168843032672	1.2733321954681531	-1.1442456783084396	-0.5831601710870995	-0.8709689396554436	-0.4731295845501623	0.37019124206848947	-0.16416688993463016	1.2816220285223199	-0.12457523755776893	1.0656879525119074	0.24414960300713262	0.601289742340662	0.1574587971655558	-0.27987799305321637	0.11092995860153172	1.8635706085697297	1.0469838679364378	0.4159331941333802	-0.2237623230429202	0.5633310818432418	2.214071218753471	-0.4467275793161898	-0.44797999002371547	-0.20291101101494036	0.8499528902762616	0.43790970930010076	1.373818017462551	0.5613841522154857	0.3972450062204872
0.9992457541254461	-0.35100577546487555	-0.2388468160209623	-0.8061335718296908	-0.29512203602574794	-0.26436471992154564	-0.5849131855206078	-0.4581785262909072	-0.5119658912591006	-0.7994113766832456	-0.5348177239629621	-0.6860368230140366	0.17594486112928837	-0.4276864088487892	-0.6564091968819812	1.3464303594252243	-1.1238507299392564	-0.5434964942637223	-0.8486079398533679	-0.4810708006134384	0.32243043600346427	-0.09859605759038641	1.2993669741999976	-0.08751010289032717	1.1046132572799747	0.2861732943957375	0.5815064762673195	0.17737430636414428	-0.2705296535288285	0.10005157235643872	1.8717657272099875	1.0358328307372722	0.4231239959010026	-0.26118763925733596	0.6602146072633532	2.1801042192739386	-0.44103592732415897	-0.4255909890456386	-0.2508449194869074	0.7772608918200795	0.4838431085542078	1.347145290998437	0.6101473406074469	0.35537919747135127
1.0007761809347886	-0.35659277864953476	-0.2271495635535657	-0.8053083937421921	-0.28953060409632747	-0.2993302688503915	-0.5708394607239866	-0.4393817501729654	-0.5067392461459568	-0.7813655388311209	-0.5599957957380347	-0.674608784547064	0.16639690888912484	-0.42358651463479174	-0.6203252649381001	1.3724557350453632	-1.1073875232298946	-0.5389559994872151	-0.8281906892373803	-0.49965207733206307	0.27076564456134256	-0.03909268369503904	1.3058345499074282	-0.012512564477684474	1.1123238109862148	0.3412754719989375	0.5561127365220166	0.20252423518392676	-0.24706303278057481	0.08982074285252782	1.873086740432338	1.015510649508424	0.4167593516744855	-0.3111878027795455	0.7138023740143067	2.1503805785062022	-0.43737195369449566	-0.39734471133719806	-0.28076526728989853	0.7109591681480024	0.5317750649745682	1.3026053543380436	0.6482824931625331	0.32204784184362223
0.9733442596874623	-0.4083046165903224	-0.21079008635313992	-0.7879724529323979	-0.28723205791277795	-0.3041807342951178	-0.5523228176708133	-0.38984767943246196	-0.48210239320372983	-0.7698523292292535	-0.5654541521412237	-0.6709879488736107	0.17043037012640527	-0.41330187459500306	-0.5949164886808849	1.3494213493428047	-1.118292229599406	-0.5417557111207119	-0.8325797416117074	-0.49724204820654344	0.2313330191657245	0.010938836231433083	1.316950029010264	0.033339269124157675	1.0860690400757458	0.3527190431167397	0.5504389858946508	0.23070889710281217	-0.22106009787428071	0.0823576518339652	1.8569655424579756	1.0135174062445227	0.3880445558686016	-0.32480137416724164	0.7514713898577787	2.092186577394812	-0.42310152392036304	-0.3673791947489874	-0.293798619846626	0.6461575121064882	0.5763265136020495	1.2741365483345966	0.6703053248685595	0.30123059850024037
0.8591881976273305	-0.45065818057322815	-0.1887814241501236	-0.8001239603734502	-0.2832715563021407	-0.3256707842692758	-0.5241166547008809	-0.3300045313349803	-0.4714354338322896	-0.752945684933386	-0.5768136863466649	-0.6866347616172898	0.17305217060865444	-0.42279867009799366	-0.5579490884338385	1.3630349626927039	-1.1229882219767542	-0.5344702721526777	-0.8135916469885485	-0.48948094647259743	0.1499258153680899	0.050905409194119636	1.3043303633121284	0.06795960091585292	1.0784608693075821	0.37252458916876685	0.5306559689431801	0.2722865714207408	-0.20627706218860564	0.06944890133083298	1.8004944943876473	0.9842829244833323	0.3342996318300875	-0.35004547100895145	0.7730691007729896	2.062104626451222	-0.40623859928571654	-0.34706480917693533	-0.31534196175086815	0.6190970114441369	0.6212900960921366	1.2294850656817604	0.6841114766481009	0.2727539938543956
0.7627862697736176	-0.5011602605307327	-0.13485110662255573	-0.8028397937493388	-0.2721928640447352	-0.3365808184868255	-0.5077177467478454	-0.2996252494782495	-0.4670989974428146	-0.736865529735453	-0.5724005318691999	-0.6815279781221582	0.16390303511771775	-0.41280545497125437	-0.5103497737681891	1.3586242624506304	-1.1334283328953942	-0.530714430517272	-0.8230771126929571	-0.4894083904567984	0.09694597210741496	0.07396553384943892	1.2961706369422572	0.08617585440396684	1.0594815963132636	0.38488171456629006	0.5276136926463023	0.30622010282663714	-0.19991460001757638	0.07547916512211186	1.7489749787159696	0.9651874685971793	0.2958906823748323	-0.35151433357402506	0.8236499743414296	2.0275055517176552	-0.40174940173370377	-0.2976231479001751	-0.32292139181626023	0.5978622618905344	0.6768660553971325	1.1633637838885837	0.7004113320692728	0.26325550839440076
0.6938083913490336	-0.5333725751913738	-0.09134593787012893	-0.7970371435716692	-0.2665891433427745	-0.3354115984166883	-0.45732923198007824	-0.27753681407480835	-0.46183654474364283	-0.7072300665964832	-0.5688235389323137	-0.7005464633185656	0.1636506500396454	-0.4017868507611964	-0.47186685770097075	1.3465159839778693	-1.133703130545597	-0.5499332952882019	-0.8695305046103383	-0.48450169022352296	0.07045963990652956	0.08069931329806404	1.288028924783108	0.12098297725268022	1.035197051690151	0.39115942359064454	0.5179749183093798	0.34007843019422823	-0.18735100343818603	0.06432085034741318	1.715033705350858	0.9292757146109084	0.2509484351640941	-0.38229523714635005	0.867584751845173	1.9928702433708003	-0.38203486141228626	-0.26053683153106494	-0.32729334741716865	0.5782041820001387	0.7406946401009538	1.1214327630446572	0.7081756820559502	0.2709221481874333
0.6286696084931889	-0.5509145188032629	-0.0756725606879581	-0.7867314853690066	-0.2732626946686322	-0.3412006636420022	-0.4378214859794777	-0.2587208532967219	-0.47598320957846685	-0.6874172790319871	-0.5643103462602425	-0.6706901749179255	0.17172072866412785	-0.4195942703458996	-0.4257058977903284	1.3338224893086061	-1.131717160976248	-0.5542871261922435	-0.8813712454693107	-0.5057624632633402	0.05070941725916185	0.0558536166263496	1.275675916809478	0.12375247083004728	1.0129013745055857	0.381393192069324	0.5154675066709851	0.3670589322140604	-0.175852853239284	0.06663409111844318	1.668248072302066	0.8616066818542709	0.1991206960024488	-0.39331046062963554	0.8972892590712777	1.9569937324709588	-0.37656501890608834	-0.23590392160492826	-0.33653156675322465	0.5372031105534915	0.7581972563765951	1.084279754917699	0.7116374191331605	0.2744447042158873
0.5763503358322567	-0.5748366364175435	-0.06992468797712796	-0.8063338655412975	-0.308978112148038	-0.34253788935318247	-0.423938239764052	-0.22995315273920564	-0.4704322877527523	-0.6732835069637118	-0.5661623078198872	-0.6173698035109336	0.15794010353686236	-0.44758740617148496	-0.3768580238755984	1.3194700189318547	-1.1409330661081998	-0.5736422140215846	-0.8976827883661167	-0.5253499297995987	0.027509444759334412	0.024594065447834455	1.2908960286369924	0.1382373711827219	0.9880306373742702	0.3823824277409613	0.5066309047608514	0.41198412892024316	-0.17226370464311366	0.047884916788578966	1.659572310406994	0.7904310242969912	0.17180562793390255	-0.42462097047312086	0.9173926490194576	1.9059204415621818	-0.37562142797273806	-0.19838735339389796	-0.34016269339624194	0.5216808743212508	0.7577082667036267	1.058038717746372	0.6951256364782005	0.29417528796514464
0.5196944375607269	-0.5848483444865812	-0.08619462805760289	-0.8044642797645146	-0.3470051124200201	-0.3447215493887322	-0.3965925852797583	-0.2003242146047343	-0.48161696513884733	-0.6481680446314011	-0.5542961285643438	-0.5489391968718447	0.15018779960061432	-0.4543392670942283	-0.3478029988947092	1.2990288832894303	-1.1327996540048229	-0.5989472641302471	-0.9172579498261347	-0.5551443294696392	0.022928520077632804	0.008324088305511566	1.2951296051857875	0.15840438929722228	0.9369183215317898	0.3814799423589554	0.5058887707051357	0.4713595077345268	-0.1650457323821043	0.03714277312045205	1.6669814715236566	0.7322675554352246	0.15920046632258344	-0.41635071793729217	0.9209348321072361	1.82321641403958	-0.3981693142900977	-0.15509441397615475	-0.33568655079743503	0.509301652793633	0.7718894773810822	1.0438604028425433	0.6531030641128119	0.3129776016124232
0.5268920844087537	-0.5857493444796255	-0.08488063130841893	-0.7753401605726852	-0.3765011497779161	-0.35818783179779823	-0.3635621566433104	-0.16536981038588547	-0.49508954068990435	-0.6428538944706205	-0.5600915312145934	-0.4428734154557916	0.15789817121981584	-0.4609489614149025	-0.3189232693538092	1.2896958070511733	-1.1418146829050615	-0.5911329469285989	-0.9143007522539588	-0.5458251338066726	0.03500017767505846	-0.024876499693562298	1.288803772873249	0.18304073618811176	0.8985688849420359	0.36248862542682464	0.5106761457130868	0.5253829184866505	-0.20737351292739178	0.037858921302639986	1.6299386888538954	0.6636242995383834	0.14240820186119785	-0.3957305570767683	0.886618282426841	1.7784389147375463	-0.42822681549671204	-0.11779778745775153	-0.34200195357473573	0.4798616598607319	0.8165643085358536	0.9983693002703202	0.6321468469294214	0.3311749876449068
0.584958928131249	-0.5821857828717222	-0.05452105904608241	-0.7367363613737279	-0.4304868796197834	-0.36880897070639584	-0.3478737006900333	-0.12284270393967116	-0.523947585830869	-0.6236918138481711	-0.5566310702248294	-0.34754311563136653	0.13119983715825317	-0.4825165380336002	-0.308279444166758	1.2399541566499561	-1.1307229064733244	-0.5693083677571178	-0.910569815146179	-0.5471792469953055	0.04739522254858007	-0.060714608316564014	1.2722709939539023	0.20165762659070255	0.8276777341126383	0.35728203932761116	0.5259209095282802	0.5620841217602439	-0.2410187594052969	0.02064065959361152	1.5994405140248422	0.570205753001363	0.1447149896379584	-0.3674305244417092	0.8043414142559457	1.7361510672641418	-0.4770416281531692	-0.09001265976133282	-0.35758136719102473	0.4813833758918248	0.8900033131242656	0.9542233257793373	0.6061679833554168	0.3495196126406867
0.647630569890614	-0.6133004452199022	0.016498847256929034	-0.7233457266177664	-0.480472290611039	-0.37049460663996064	-0.3262547535925189	-0.08482939413370466	-0.5306529580022745	-0.5955150296378058	-0.5361992550160716	-0.2637466822346143	0.08865931975799736	-0.5053282663343184	-0.30747158335026453	1.2074237318508816	-1.1248216103634747	-0.56043442651847	-0.9319580306442029	-0.5585893316234559	0.07416718529123187	-0.0690552309518085	1.255607374977731	0.20284691717987674	0.7598425849307038	0.3341739270052527	0.5265868122912638	0.5942117293009149	-0.285171593109369	-0.005954950896968658	1.5519444962912625	0.46175256004830895	0.16084097049329887	-0.33723801453718727	0.7352848138866608	1.7132546444313816	-0.5333768631216248	-0.07412704921371518	-0.37180173219263096	0.46410428869350556	0.9750750172672179	0.9043803067282268	0.6274342794225009	0.37488402394047843
0.7145525938118245	-0.6270392409945664	0.0920391719035522	-0.7245456753091932	-0.4872129248909448	-0.39249363311336716	-0.3213295019251869	-0.06303394155161607	-0.5620534565191306	-0.559369889034511	-0.5482733989772479	-0.16194323881402975	0.05021016055659018	-0.5064640478395475	-0.3023491761282481	1.1604168882298964	-1.11848739107243	-0.5501283166723118	-0.9313315429970176	-0.5778374592550536	0.07347638943444068	-0.08019409891273321	1.2395332473445335	0.20544712766025758	0.7409765927782341	0.3413368027281134	0.5147657303584807	0.6199280345843917	-0.31587799426896074	-0.02424580417007864	1.536569957964316	0.35653041628021864	0.17811296903088678	-0.3273115960038925	0.6657639473848709	1.6840096899547579	-0.5919453748041648	-0.06331912563099212	-0.4053143595070889	0.4680736061937383	1.1293830166340393	0.8585825472072877	0.6548187918342346	0.378398811157849
0.7674361037187266	-0.631610991958351	0.173645948378725	-0.7036103684899404	-0.49311012088449246	-0.39037527416338874	-0.3127024876729621	-0.06079240958549144	-0.5406004947678926	-0.5398778126229746	-0.5422270044408901	-0.07546673356314051	0.013792223320718888	-0.5217076761430934	-0.30639314094619563	1.0909439573485022	-1.1178869953098456	-0.5283890788672801	-0.923170768138073	-0.6003096254084703	0.10390222204647179	-0.06854435119944044	1.2185071079954506	0.18540326274188285	0.7379177232613572	0.3048255510367223	0.5141713255726674	0.6532363665920107	-0.34114680903047456	-0.044450559415079034	1.5267152597838505	0.2562818501878106	0.19655267601213597	-0.31998802537749677	0.6110081907884737	1.6661642328144264	-0.650570496796314	-0.05958011685633511	-0.42750345196022205	0.46914803296465185	1.2873891757706557	0.8016714982714757	0.6693871314034497	0.395438983281836
0.8208327884394407	-0.6340533583704834	0.25670603792332236	-0.7236640095943733	-0.5096569126863828	-0.39008245252334206	-0.2901034269996573	-0.035634684664806	-0.4987630030671079	-0.5354511797863568	-0.5308585062395166	0.012445488416634853	-0.013446419658299352	-0.5294481656111689	-0.288888972062671	1.0106985600676606	-1.1074538357246562	-0.5080548285883093	-0.9145733926429148	-0.629124463052902	0.08779381081727769	-0.042877699942453974	1.195249102749528	0.17836442468853153	0.7395108247207842	0.27250581293257825	0.49996216137802163	0.6763313266327418	-0.3470040052607693	-0.06866861001054056	1.4953564614664598	0.19884091810285992	0.20468850787875792	-0.3249298321187205	0.5590956965270351	1.6307229278697513	-0.7161270365609361	-0.06698146261966938	-0.44836268672146923	0.44972275664303163	1.3982043878765689	0.7989014394591464	0.6855072547466194	0.3904932496112174
0.8766503898716016	-0.625509784504683	0.3322722060495968	-0.7276893531220454	-0.5044028762833028	-0.39852303113146437	-0.28137764234573664	0.0010648484389243762	-0.4584504325059192	-0.5317821836898774	-0.5092932833850597	0.1192113175426005	-0.02921645631789261	-0.5427221548707325	-0.25887660612126207	0.93142230842905	-1.1066281229006079	-0.4888581829685865	-0.9214362524837171	-0.6535059420909385	0.04749704721237259	-0.0037700416704789077	1.163409222327206	0.14088134720840217	0.7350816871979406	0.22138661251514433	0.4793712421967135	0.7036641500925331	-0.3443434109207387	-0.06799029145805732	1.4637933141929347	0.15640627090002215	0.2122977886530819	-0.3010303250152028	0.49877634102126683	1.6218054330437273	-0.7753094355872706	-0.05168740008504569	-0.4554511616640241	0.4426860273138729	1.4938502067316937	0.7849113032747723	0.705117249615612	0.3625703431833652
0.8902431987945061	-0.6398471234656276	0.417569553426829	-0.7145172012003695	-0.5038882839331786	-0.3957874116036318	-0.24106582344101382	0.04669658706314646	-0.4113816188999051	-0.513125333323193	-0.46480712293132165	0.20818880526232536	-0.03810424719947577	-0.5134498520503801	-0.24910899920440754	0.8360721289509894	-1.1083420518887177	-0.48180817828009215	-0.9527466859408646	-0.6509948395119081	0.014481746013634741	0.04566349554182742	1.110956581286057	0.1321423493797126	0.7438516318656793	0.16148454923024724	0.4637744691768456	0.7113786203664374	-0.3355810012184196	-0.09364698053540706	1.4518709431427033	0.15226429285583726	0.23556371250316413	-0.31540508160648206	0.44076552829670623	1.6053807361400119	-0.8275862259959219	-0.04047317200143952	-0.46069272135222616	0.4696289605087315	1.570218302824903	0.7624021412641705	0.6982134474718369	0.3410961783145402
0.906098320623103	-0.6598156431393252	0.5044216966705118	-0.6880441599740716	-0.48631069048728454	-0.41149356257760034	-0.20395295200717217	0.10003878956000897	-0.39447177331794486	-0.4868548205279817	-0.43269199398404246	0.25347937389822056	-0.03357619845234244	-0.4864107726891872	-0.24359379555334582	0.7405410572476583	-1.1220018620768328	-0.4802431986258048	-0.9726305426694374	-0.6005314660912084	-0.016912216674163972	0.10760788930607601	1.0652943495708065	0.10745672379125026	0.7364287254616544	0.12637170279538593	0.4447938737740357	0.7164825414955318	-0.32039832460926176	-0.1088089334736155	1.3967967834248876	0.14513237574860954	0.22866443367077868	-0.2989396886687569	0.4136988457920195	1.5917085860591191	-0.8490399894202885	-0.01835699945887299	-0.4617959526000862	0.4855581866709338	1.7077323000587572	0.7696560968913604	0.7127385780854059	0.3301048986677671
0.931951634948091	-0.670651185939169	0.5791930391522296	-0.6667820890330336	-0.4547303439086977	-0.4103274422425377	-0.15784646019847187	0.14919640790988242	-0.35979479460359926	-0.45227116794209116	-0.39967831408449433	0.27850490277592466	-0.021936356031485332	-0.4703676650139116	-0.20173907040328762	0.6567132736934912	-1.1414738669452227	-0.4630654178356943	-0.9928649413729117	-0.5590486377807594	-0.011067880550458768	0.1409809804084132	1.0072916724236145	0.08961001989031217	0.7056890369682414	0.1091070146839723	0.41281883242285994	0.7007339311210344	-0.2769436144644887	-0.11442295838858978	1.358360437607521	0.14628534181964117	0.22035907256122084	-0.2879801955152061	0.38084884996546664	1.6088056177871894	-0.8663882188000397	0.004293077345184781	-0.47377402313221834	0.5246478708769503	1.755250515608197	0.7709316284659606	0.7491970974878981	0.35319692701327315
0.9605024234826909	-0.6968040055958659	0.6686691274521892	-0.6771540761918567	-0.4327616365183329	-0.4003998173946294	-0.12566870991895293	0.20108798002449652	-0.31495483107597166	-0.4099846317473633	-0.36690522783577323	0.29206235706658396	0.018492299345077623	-0.49122476874810667	-0.18428979462652467	0.5391727214671395	-1.1365310875651204	-0.45714774644015854	-1.0253896570829095	-0.5393277266454798	-0.021811110625241586	0.1778883363588345	0.9554235451145813	0.06002292612792962	0.6608408075357067	0.0884282555899851	0.36410728548890964	0.6712608470753029	-0.2376813241586973	-0.1146084497952696	1.3386449954194857	0.1670128838320744	0.19728733267046433	-0.2774748907921925	0.3518209297276285	1.6287751698576387	-0.8833846923014461	0.009145505960760691	-0.48314565519531644	0.5828885628224895	1.8086100788420283	0.7913154296883513	0.7495030714576529	0.37734599064828683
0.9593802068995323	-0.702571181081624	0.7247238289193996	-0.6826392701712233	-0.37265731065922364	-0.37624482185233965	-0.10088725893481568	0.24681892471486772	-0.277342691910442	-0.3666221027231386	-0.3416163610709756	0.3313453560689683	0.06063912574609107	-0.49579479339930516	-0.18350135354119676	0.48350329709675127	-1.144054116863551	-0.47666853316517965	-1.0579493360192964	-0.5183819742852475	-0.016640706812411716	0.1912469618684019	0.9036068531177419	0.048516347341524005	0.6167066259655865	0.07165541181507622	0.31819711400192885	0.6620293933816644	-0.19197906078613208	-0.10940131718092475	1.2982528245337872	0.16276740547254917	0.187289485907092	-0.2549229693524365	0.33626381169860886	1.6236919965089531	-0.9048526083032149	0.015918646762329968	-0.48144181490985954	0.6252265062649357	1.832437165619276	0.8374320500458234	0.7728996284014683	0.38455307099156355
0.9397706027394177	-0.674870347603493	0.7473083126872662	-0.6834990395961327	-0.3016206865879544	-0.33173395700074587	-0.08809047404586746	0.2734033224749751	-0.2709501770451656	-0.3666901726677776	-0.33205070173153667	0.38426860699090304	0.1211716221805537	-0.5130718168720605	-0.18520433449955515	0.38976978858248734	-1.1598659173416206	-0.4494355047968538	-1.075238393717393	-0.47583682756750656	-0.012718408572601874	0.17051320612168205	0.8742823253820451	0.03538816437718817	0.5821897765065105	0.05983311999342563	0.30535463239528393	0.6820308763845475	-0.1680652415817519	-0.08751971284256535	1.3019649623759992	0.1995865876266154	0.173623587681694	-0.24952143783250508	0.32252463508758955	1.6420471398095444	-0.9163123362052488	0.02229975408887337	-0.4776383861765492	0.6731767142816747	1.8199076023765994	0.8792585674197115	0.7448937267481657	0.37057167021270826
0.9260518468288531	-0.6570073926230398	0.7508895201947496	-0.676924098472125	-0.2631894625042255	-0.27567497953298675	-0.0746698096786083	0.3167522005789559	-0.24519482480315538	-0.3545555705368034	-0.2859384724156514	0.42577970426526723	0.19008431676735438	-0.5408379072045518	-0.17302143088518393	0.31599647502781364	-1.1638023665500437	-0.444939399032063	-1.1116629192218686	-0.4568443735153916	0.023584810004126065	0.1656412890786634	0.8585784371850057	0.030223104235115917	0.5183224393734979	0.047369346644902624	0.2903450396269506	0.6878652457008217	-0.1468540565252639	-0.06064401851674146	1.3278108732480784	0.23691237619699473	0.17333949282180233	-0.25989357672100155	0.3119748731491568	1.6800062782820724	-0.9373654272973766	0.0574856679005533	-0.4721191809012744	0.7068389779486923	1.731695089760376	0.909237907825905	0.7256839925644789	0.37476788498460134
0.9235281742034654	-0.6514388082823825	0.7420472512733884	-0.6840093485013105	-0.21614637778915285	-0.20909845630282323	-0.04615086957376231	0.36908283133556974	-0.26394574840807905	-0.3513311833247024	-0.257927204230184	0.47944768227208884	0.2689540656288587	-0.5510948452564081	-0.1779610337044942	0.24634159197204958	-1.151519653648157	-0.4533307186185843	-1.1469421792152645	-0.4487242125237726	0.0580433327428857	0.1346923612700371	0.844520478978159	0.06749927157173133	0.44106576559298427	0.04341752740222229	0.27001619665464316	0.6732791907504048	-0.11895433803802154	-0.01874989907597231	1.3797989405203612	0.2836800932121823	0.19326726238035108	-0.28127745709357527	0.28572465484065257	1.7139837452498885	-0.9508223669224242	0.084929969920611	-0.46046835964116123	0.7180405264874846	1.6449829617327807	0.9416491714385223	0.7259138677450581	0.3670705641001505
0.9243403876583333	-0.6120967114449959	0.7142311266194445	-0.6503943562563631	-0.18233263169091782	-0.15414388137830176	-0.012676565795357492	0.42424597006371056	-0.2938867492289777	-0.3345736930569537	-0.2499513992093248	0.5283815856483832	0.35825001462738165	-0.5595125098194915	-0.19394580282161358	0.19705879250012498	-1.1376133204319752	-0.4436395951166771	-1.17871626204925	-0.42906631615532803	0.12333596876256521	0.0876165807237268	0.8394956993321199	0.08701159196680104	0.3789837632062135	0.031127787998214435	0.24506738857214927	0.6859519664909988	-0.10769844223192107	0.0075375401311508355	1.425171966066168	0.28776933838341334	0.21936681700414845	-0.2953679064624006	0.23502920065487326	1.737745748844543	-0.9436907545096055	0.11367489406195352	-0.46274716132751603	0.7409395384633612	1.6427561073535348	0.9669613203863408	0.7310949006611925	0.34683283978943147
0.9116086985362358	-0.5944752787497976	0.7039688804990845	-0.6309699734517508	-0.14544385674250218	-0.10681384054020475	0.014235813174588902	0.47220876126071587	-0.3085111518183612	-0.3048305698676125	-0.2682949619256585	0.5605444401412611	0.45901307312626116	-0.5520243854614804	-0.22582168616568402	0.15347195923670415	-1.1162945779768931	-0.4227128514818723	-1.1910674083984767	-0.4016188803471114	0.20736075349064956	0.05873344992971506	0.8624213897960361	0.1652330035093215	0.3302681258329383	0.04718578428701971	0.23575272179027404	0.711591909130538	-0.0909266608856009	0.03394124932780555	1.4860180769207258	0.30157693312111084	0.25744818880822223	-0.3398287748015318	0.22007719556384914	1.7222067624878814	-0.9437039550045281	0.12260379924010958	-0.4714798648856832	0.7559442113967798	1.5715414063375202	0.9897022711880181	0.7445953310810677	0.3536881872109025
0.9015029646662474	-0.5743294950135274	0.6980686920868326	-0.6359855573546895	-0.0875592914824656	-0.057878959396507224	0.025952732172804666	0.4931586429156578	-0.3061785802467922	-0.27849363019539136	-0.32915798438815036	0.5778923629761145	0.5424793181325868	-0.5415558042218207	-0.25853409384944864	0.12138975825510652	-1.0762995383546012	-0.3773867688332363	-1.1841281328330422	-0.39299914593828494	0.24898100068706536	0.0552113578913291	0.8982206041118174	0.25382329288356514	0.2804507677456151	0.054359785381563476	0.2098642260078273	0.7194975493337472	-0.09152599089642563	0.09167640266876256	1.5282481792462166	0.3100250582872346	0.2898854426133019	-0.35299916931369346	0.20904536652197062	1.7105169936495777	-0.9531650816577664	0.12783147188852576	-0.47463078367756617	0.7600853838919879	1.5336183058315762	1.001494510178927	0.7889224021317638	0.37319292990825403
0.8724260385067881	-0.5468399935349945	0.70365692862561	-0.6362920787431713	-0.04112685164012097	-0.013099940596590476	0.03132268983176394	0.5091296163801814	-0.2595454542960948	-0.27659518291180507	-0.3984191953598385	0.5941465442743641	0.6400062110391929	-0.5364641788398424	-0.28383049459565174	0.07736569426193571	-1.015660739554431	-0.3140252746369637	-1.163602323370156	-0.4300808512436438	0.2984784201285047	0.0277543929700253	0.9360715422172168	0.3356117633012248	0.26320540859894664	0.05716393751045416	0.1942739301566228	0.7428431895021622	-0.07477496670523705	0.13806964173338726	1.5790811912501692	0.3158171450851649	0.32739023535775846	-0.3893280929380527	0.17445993212486216	1.6925567967338324	-0.972527351461661	0.12773661154017896	-0.4853726163088415	0.7748945551160059	1.4402569895904864	0.9947919824804796	0.8288941594932695	0.37409129579992256
0.8533875342573152	-0.5283912362227585	0.7037728360772653	-0.6273220675547925	0.007954243132389205	0.009940720851282937	0.018246677014036976	0.520723530472697	-0.17509363564475916	-0.27386508260344955	-0.45529646667092455	0.607563872144771	0.7304487662104167	-0.548595433395206	-0.31303701937260797	0.055184550321274374	-0.9560451829042831	-0.23581569709709244	-1.136371943781778	-0.4601837043436344	0.338885043978419	0.037476702868617304	0.9771254543948334	0.39876531452449876	0.26598337030673097	0.06556731413805954	0.19513389885764004	0.7725295623119949	-0.04600476144646383	0.1667416942529643	1.6023546026892492	0.34288004857117765	0.34124650032774084	-0.44514738331984116	0.1476718723385299	1.66461021340005	-0.9887077873500502	0.11664270779223382	-0.49125460349530714	0.7802100700768813	1.3973406846774705	0.9901385609652396	0.8487291036461146	0.32586223097548334
0.8215416149307426	-0.5051200654832562	0.681386337765097	-0.6112968370588353	0.05943722700620957	0.02796898669413288	0.029311278312141177	0.5221390976290016	-0.06600401721598893	-0.26633344576223467	-0.5183778988467798	0.6064406985347598	0.7939369884931117	-0.5304240373910585	-0.3463685280859355	0.03447166030229152	-0.9005131797570229	-0.1554254552737975	-1.124012913270486	-0.48062509937352915	0.3793291773661063	0.0456200164139662	1.0243769661481372	0.4865567629405653	0.2901510492512263	0.07457704548448278	0.19980443570777653	0.7954512581468266	0.03094122437992163	0.20575896029078886	1.629122502194777	0.35100154142719076	0.37932487674095267	-0.5007514561912989	0.13560671644554445	1.6161537945621152	-1.0135749465881827	0.1290898405803108	-0.4864698863897172	0.7730051493282208	1.3128452078017252	0.9760100321258347	0.8792832411439134	0.28701006400522105
0.7892994490271267	-0.5110802926121598	0.6757018814040124	-0.5875698732921759	0.09314716935771394	0.04543055897064553	0.06886573997663663	0.5270481122376418	-0.0030697172618552983	-0.27221541140719013	-0.5623211997068487	0.5688153787210033	0.891296692910878	-0.4938837302088058	-0.3527876554903238	-0.027815126420320236	-0.8260947702561687	-0.07718496151293416	-1.1055936002929347	-0.49390683685905146	0.4093332520175328	0.07163422137746289	1.0966487944199845	0.5610877011249837	0.3045593054870568	0.08395408979323149	0.21318377494787785	0.793264916655062	0.04567959276974383	0.2196438321430872	1.6653037545021352	0.36129401922085175	0.389317761125161	-0.5696842735266245	0.14434311478734044	1.6052345938997488	-1.0220356404108315	0.12429505571623774	-0.4729775077322255	0.7830383503430312	1.243088547980644	0.9504239337830167	0.9206891922831545	0.2628754240819619
0.776742350301284	-0.5196006005697476	0.6626683934849849	-0.5591475821990061	0.10762888144252344	0.06735460078610747	0.10583598221710408	0.5665392927806738	0.04991205352283921	-0.27130572571025247	-0.5855669925187219	0.5291836797757011	0.9798651236927398	-0.45464736860401256	-0.3577743835239294	-0.023538456223958837	-0.7581428166997843	-0.0020940338048708483	-1.076575335337759	-0.5027514949168554	0.4493770217986507	0.11197965503787403	1.1523506302055986	0.6312984066089251	0.3394377932792268	0.1138532908828876	0.1903609729182461	0.7679957278178119	0.07565134828695663	0.22599326313937448	1.6959802812307738	0.33759237284069965	0.38661921484488987	-0.6223525839048906	0.15159835527468174	1.5443291107272623	-1.016527199966263	0.12200749421849652	-0.47994019253767384	0.7745578392246868	1.2209008647652992	0.9351465978090708	0.9721676233644038	0.22400797368960138
0.7795844400499624	-0.5018710644938896	0.6547615365191592	-0.5434510360841199	0.11662728662682939	0.08377185165108843	0.15644955653642828	0.5957623729107259	0.1007975311581927	-0.27656630665023274	-0.5958522814516177	0.482694999964551	1.0650933599570702	-0.40171402223492175	-0.36606842123992983	-0.05805755268943845	-0.7280338637870731	0.0895486554478671	-1.0568952538748726	-0.5055216729691497	0.4791569772158531	0.11924827487279696	1.1635139891843005	0.7265457039679768	0.3637093464538941	0.15595554383577323	0.17933907394979196	0.7417677928199551	0.10656269350987262	0.22420092594977908	1.7149853387340208	0.327323925216992	0.38719296894105615	-0.6399486024679093	0.12889437255155642	1.4818136473376533	-0.9819872172489124	0.08924121884974842	-0.46499488094623487	0.7949143298214076	1.1626725764986312	0.9332188057701867	1.0303813025078443	0.18726465297283298
0.7748831203435727	-0.4951574650990528	0.6383996191618564	-0.525230922554327	0.11729014665577549	0.07657556869660992	0.16515937880577697	0.619832136685902	0.09512085814013552	-0.27169409995300986	-0.5561021944648152	0.4317038395489483	1.1556134931222994	-0.3704866239142512	-0.3453418716316416	-0.13055289217506857	-0.6985752829114875	0.16886724904227818	-1.054093950445687	-0.4963036039142842	0.5159818143895423	0.12138218470071702	1.1760682348540243	0.7941130866433322	0.38592460858009325	0.22213529104548332	0.163437126637124	0.7339630039706356	0.10844450040927009	0.2183659942951584	1.7223098582712193	0.33883259661219545	0.3599241565334964	-0.6440037680937754	0.11427989548289644	1.3983591814242744	-0.8980712850470827	0.06732595996533228	-0.4559062708905689	0.8165227640733871	1.074969204929484	0.924541126251318	1.0753244264119888	0.1808076570520294
0.7652906401685998	-0.49270457363320536	0.6224011465339425	-0.5026244567511484	0.1254340091924837	0.08737939359156391	0.16489096400779601	0.6453675246796534	0.09369014997288044	-0.2745987044757636	-0.494156034445813	0.40021717897363596	1.2343356983899123	-0.36843155193948485	-0.3318249619510606	-0.21905001045673664	-0.6534730076784723	0.2160675283225629	-1.0536205974847692	-0.4872407462631795	0.54716440709018	0.13972378075325792	1.199219814039233	0.8404739360367037	0.3979510189673273	0.25975705625464884	0.16027626832932967	0.7057227816452989	0.13261266045121178	0.2605460904318293	1.7111583301768216	0.35991080110469276	0.33464934483592934	-0.6661046009688386	0.11840628662475208	1.2984131877204472	-0.8048523748114956	0.056119287130709405	-0.4326006998940074	0.840614769444618	0.9536053861798888	0.9060997377854646	1.11207635243233	0.18065673647201033
0.7466339209422633	-0.49512145833634263	0.5844963873756226	-0.4908309365811642	0.10625673084469804	0.1014601054871161	0.1583478969691235	0.6682002969578811	0.10843152974835069	-0.2900634134845815	-0.5008048095088317	0.36661190850194986	1.3150044099404123	-0.34547823877844375	-0.3054396321459587	-0.26341305791070335	-0.5898834998158936	0.2630894355210964	-1.0468581090917979	-0.4934404319062093	0.5737848349573837	0.12454424802276409	1.1934208973903178	0.8248739505567352	0.4234796453421941	0.2941380941883703	0.16407462950673674	0.6741826398240219	0.14272297149308794	0.38676829115220496	1.6905874034534887	0.4129510970660969	0.28953913344029913	-0.6530176766115354	0.14489347097812844	1.2347241578559915	-0.68389183967149	0.04133002715778933	-0.4058444114390041	0.8753041664536994	0.8945292097165864	0.9017198245228808	1.1493372877810972	0.1564720848274012
0.7337187015542229	-0.49409526559910616	0.5440121078807143	-0.4675334401372675	0.06560183315800883	0.106046304051303	0.17198219041065968	0.7079837874622191	0.0682388342628226	-0.3047854037641163	-0.4337544784939237	0.3845350052406789	1.4189875753012742	-0.3708549218438122	-0.22540489989540502	-0.25373988302090394	-0.5469020558872727	0.30148828565590163	-1.052007983105422	-0.4869951720558592	0.6210875891892893	0.10868670675298542	1.2091939980811848	0.8163022906896853	0.44912029069636805	0.3594498114113993	0.18909966888196297	0.7043005932318316	0.16872932213377084	0.5410490532367601	1.698598124367057	0.43612611930502715	0.24924313265042933	-0.6613891180620223	0.14517307229960724	1.1818122123706702	-0.5566241440822481	0.06988187271400151	-0.390318337388878	0.9152677799364918	0.8423652096529191	0.9009278479765367	1.1739841383581848	0.11701270244172735
0.7278420519212356	-0.5082545095721848	0.5068798524773382	-0.45751606085987245	0.06135290920502005	0.11712655712073936	0.18101291955305837	0.7789139462290742	0.023393935715326015	-0.2981727346479222	-0.3221892663823097	0.3982698223058348	1.477307922834457	-0.44629277592705313	-0.1362136737748069	-0.20905347168179222	-0.5078951028526671	0.3591436696082237	-1.0469044437057815	-0.42483672567095976	0.6642175300956721	0.08777304433633873	1.2400359860411347	0.8197547607705984	0.4549644349880351	0.39367924811564586	0.21667721095435666	0.7261071311457165	0.1814500424950432	0.7490809272465532	1.71532692796543	0.48505569869334303	0.2191199575022665	-0.6744813403162769	0.18263928315205397	1.1453124833222657	-0.4324000245932697	0.13016324558402217	-0.377874673958564	0.9601625660076747	0.7945556919613144	0.904334097067798	1.1856408308942652	0.0936267245630299
0.7158476391110349	-0.5080647816302126	0.4638465157861259	-0.4520168116493455	0.05504260429379049	0.12684616908024166	0.18868498540713857	0.8399493371380696	-0.039128318771702156	-0.2860015155812111	-0.22823307130434084	0.42515185093447805	1.5226100072666364	-0.5053773487165365	-0.0657295264720873	-0.17584930594711035	-0.4601096246399539	0.413206254599884	-0.9941213644720008	-0.3357628411951518	0.6757761261605	0.06752713651914763	1.2963230466461302	0.8276958484028902	0.487735865567733	0.4349145440872415	0.23774768973863644	0.766117470096415	0.15607113598669223	0.9535356832023837	1.7225214622198801	0.49396169501443243	0.20553718474141788	-0.6692344658112264	0.20488344248078416	1.1265201210879927	-0.28255801596486396	0.2092031823835942	-0.3644814655441945	0.9767442416566162	0.7620397918140484	0.9050764766107221	1.24501209576848	0.08652011893897966
0.7401475196091017	-0.5056526055037375	0.4059652737093498	-0.44255308312942293	0.05788989874311497	0.15146804671946695	0.17862160831607948	0.8653133670023736	-0.16406781511365687	-0.3031423596072945	-0.09735396184469722	0.44969750951207177	1.5424204076377286	-0.5429118525436959	0.03702128095170677	-0.10916918557515887	-0.4341508817719002	0.4645641494698654	-0.9342963700121766	-0.2480439469587173	0.6993792559266115	0.05633067890535239	1.3341659257625222	0.8603601869282599	0.4855893513475036	0.4813151248628348	0.2908624657544169	0.8153787483809293	0.1039399349969169	1.1470061570578418	1.7141328771122755	0.5050409754560974	0.18384094674691287	-0.6736613738301849	0.23192026558278095	1.1095128682017374	-0.12402825470835852	0.27452894315817533	-0.3602515940915118	0.9592962969341639	0.7209603229130538	0.943516044870855	1.3075267774320731	0.0713414329811152
0.7492367377081223	-0.47813956114189426	0.3839319326470096	-0.4546361279928862	0.0742072866497222	0.1689513812026932	0.13795214639425513	0.86843164259358	-0.2024228469213632	-0.2765949664441653	0.017020136320342542	0.49241529523290317	1.5540541131004049	-0.5692437001529742	0.1339156412083952	-0.027515367981402094	-0.43665081005877554	0.576885874694123	-0.8534198168068844	-0.196680400550795	0.7145947119232772	0.0791636924227487	1.3264838130058767	0.8828622093829699	0.5260534401282988	0.5599067144701106	0.337302768584319	0.8816631032353086	0.09076912594272799	1.3935133369032358	1.6826492324651756	0.5284648286215539	0.17429692190790846	-0.6606392134353303	0.2559086258824343	1.1029090908820416	0.031273149250926446	0.3849018966119472	-0.37279672962467864	0.9610471529585574	0.6682790192203931	0.9616789779877776	1.3789829089424583	0.05638938494952876
0.7600584499651633	-0.47693555039188984	0.3666690400480971	-0.46740302519447335	0.09802992111452266	0.17076468489153024	0.09980899619217619	0.8302689299185013	-0.20032721368747017	-0.2490981722922608	0.08051588438819554	0.540006404354961	1.5486561558769405	-0.582326517993816	0.20680384765753015	0.03178505531155471	-0.4351895341775977	0.6579753707862561	-0.7761934183719037	-0.13476513641665094	0.7099707547232026	0.11075487963944712	1.3014227274841192	0.8813952289491613	0.565620287284258	0.6403444694635629	0.39458236405073854	0.9732858999454063	0.08744535363368319	1.6440978544967695	1.6622717722091889	0.5769375751955818	0.17859690204330458	-0.6338352115189566	0.29394674921105385	1.1045299411831508	0.15120234747768718	0.4639762517679989	-0.37036671292513773	0.9796800978207841	0.6122462104087272	0.9818492127488749	1.4440900016397826	0.07061082199760035
0.7517159739224148	-0.47732838417305673	0.3586991549393023	-0.49205771422854194	0.1298141643006528	0.18265179693439357	0.044153549124547456	0.8257814889035977	-0.17375038148106264	-0.21736213325478487	0.09996886709711306	0.5935872044540964	1.5354108039401217	-0.6006627962301372	0.25540553116702897	0.09671505125868646	-0.41148513514502155	0.7564639355177786	-0.6925144397605169	-0.10454539637252702	0.6852865700762629	0.22617682045159965	1.3382264710767493	0.8773743148370989	0.5901895826614775	0.7275678854485059	0.4713995914250303	1.069715593431628	0.08514367415326951	1.891158713060717	1.643729220479442	0.6003158155384409	0.17185974256641548	-0.639237782441637	0.38045043241619353	1.1177060933576932	0.2441147900826172	0.5364408833597512	-0.3819646053339799	0.9466016748634416	0.646192092875587	0.9977747664326335	1.5055478258454096	0.07117410401516606
0.7453489461433191	-0.45814040802238337	0.37549189863066446	-0.4780921485083852	0.15860926462534491	0.2048690860868525	0.006695648482232921	0.861474735361561	-0.07722025089803056	-0.19111320332650292	0.042738414346288264	0.6612409560313438	1.5071172884141697	-0.6271574678138856	0.2877700149472287	0.2455160228226298	-0.4150796227434599	0.8599971293291404	-0.5896952628455119	-0.07228534395591724	0.6536550108625244	0.3716414252075954	1.358796329430567	0.9042041182787056	0.6504361773020396	0.792300543703885	0.5491340855308242	1.1231462720751209	0.09664865582094925	2.0875962446574734	1.6168887710486597	0.64046162613679	0.18728780184176452	-0.6595702427354391	0.47719327613256873	1.1387050826412413	0.27561096511207356	0.6278549188738943	-0.39094441074974695	0.9218225825646241	0.7328266763749699	1.0272976820646649	1.5612685591774849	0.043604992671473164
0.7401228034987886	-0.47141277773240386	0.38064498310273714	-0.46966749095714827	0.19212695236434427	0.22745912871448176	0.02488370307949718	0.893198107546145	-0.019998867666016832	-0.16445907336052706	-0.03617013589577512	0.7307430707725218	1.5168637188628113	-0.6146588848985384	0.32723090867595217	0.42181870301924446	-0.4242505140316994	1.0038178011279153	-0.5303143923319336	-0.06213069101945362	0.6067445880422259	0.5111334381257173	1.3922169568437583	0.9560393623980052	0.6919572767127198	0.8811635872245009	0.6036531615372287	1.1728225418315155	0.1197067021865498	2.266507153788865	1.6303981717138438	0.6510538135501508	0.20062627285915027	-0.6452556369926439	0.5960748061734606	1.1973451597917846	0.2925021949015247	0.7168280493183377	-0.39353030604885225	0.8853280420036663	0.8125013833866406	1.0591620867228064	1.631498584470577	0.041366395476859184
0.7462926282700659	-0.46980576821514486	0.38787849541580083	-0.4541935079608271	0.24236288857868651	0.23620503122745196	0.06243810816986177	0.9174597179227681	0.03294296388810787	-0.1292732756091864	-0.02981394565999173	0.8059591303701051	1.487230977933177	-0.6139832334128668	0.36144766195052214	0.5516994105310833	-0.437299369469711	1.0907058001386019	-0.47132906416442893	-0.057702913645042965	0.5818016055318003	0.6023292261856008	1.4527522898010328	1.0217500988690675	0.6872918267501699	0.9439707655431832	0.6577479829961732	1.207955677709775	0.1391716587239935	2.3409880669654677	1.6143888215409163	0.6563434176276	0.2356291620180393	-0.6760371519783507	0.6712191284751048	1.2696799323826	0.275596297895493	0.7776055502049324	-0.40182152590501075	0.8362944148034857	0.9691369940032466	1.065889728024637	1.6900084489428409	0.05302556124057116
0.7627943130269632	-0.4382663019581628	0.37974614299839493	-0.44029431786979983	0.31174683443766404	0.24942852172057525	0.0748712699382644	0.9394592147318488	0.11443477483705747	-0.10341038181234499	-0.049465176102951425	0.8159702854475833	1.425880213280245	-0.5784072324305418	0.3422191115648946	0.6590434941046686	-0.422733539491355	1.1546791014291191	-0.38863460512909076	-0.0567147698108257	0.5538199407250098	0.6615822249174138	1.5115731913615522	1.1092152871205756	0.7114814162169876	1.023287512273153	0.7070913029966874	1.2269707660085574	0.1417736600818174	2.3653004586767334	1.591187960027091	0.6887255549839523	0.2695707150355927	-0.6495427208853595	0.795732828686617	1.3306602983558826	0.24382916533867965	0.835412159296846	-0.40705434455933565	0.8222152942557986	1.1482344995714733	1.076540290631877	1.722522840727778	0.05958779884593109
0.7568640241758492	-0.38972035031940316	0.3587182852146367	-0.4201915501319743	0.3776802627464255	0.2792012911279568	0.11391176547908446	0.9069710172004788	0.18013156693090376	-0.0802894314510086	-0.10017023423077169	0.8486468464996936	1.4155222253264892	-0.4854561815764279	0.3290224203047489	0.6993921656068066	-0.43636833074515247	1.2152666794570626	-0.31926304574122233	-0.08903834196287877	0.5647533428356623	0.7516388732883664	1.5324566391993886	1.150246901142245	0.7780317599014903	1.1043486771237392	0.7917551219630822	1.2575479485578385	0.1408230349265507	2.3303595138410533	1.57030265029432	0.6808445492454536	0.31523585290157374	-0.6313139597849017	0.9021231982830665	1.341912445664801	0.24625749030132676	0.8411272854167077	-0.3992206889373785	0.82137766768145	1.2670653671199328	1.0976404439989556	1.7598762945214763	0.08711098280645393
0.7409602589386572	-0.3575707151233874	0.33706381178231026	-0.42087100187590165	0.4040065122865414	0.3168248422183674	0.17943448393835643	0.8851268136962096	0.2166256084843141	-0.08641262289632758	-0.1239641574659226	0.8341569958113094	1.417288471827274	-0.3624650617660169	0.3511455334065753	0.7301815118007359	-0.43395736192813156	1.2485521399886355	-0.31303581007849146	-0.1517166402411964	0.5886527698442701	0.8511992782699996	1.5351156315136139	1.1823967949162375	0.8172604852535492	1.18743066879355	0.8535692337377043	1.2617644831004886	0.13877569628369882	2.2986206888892964	1.5268041334422882	0.669672003560836	0.37499500085332604	-0.6212842429607821	1.0005348004742953	1.3517832871160178	0.22337663243562914	0.8159075844861963	-0.38988723015495813	0.8404852120937549	1.3122488291604104	1.1135845886814546	1.7545869550298767	0.10682756270249713
0.7020657782379685	-0.2998026283268015	0.3450897650411642	-0.4114589416658985	0.37195276702117636	0.3502372378907367	0.25001664887531955	0.9068292276613029	0.291789404129999	-0.0630500529200053	-0.1870352989744472	0.8483003289928328	1.415850670196369	-0.22273930955557356	0.36943868712790046	0.7629962584510313	-0.3943987017956164	1.2751715813208528	-0.334161064512679	-0.21517798270921698	0.6109594247823696	0.940482634198706	1.5451476506531474	1.15472129307691	0.873441444819481	1.2783936026884974	0.8467584908880206	1.2920454312551848	0.1616708383938364	2.2239734574929737	1.505211461938281	0.6556607086324667	0.421781366959938	-0.6047408856456997	1.0855767027672107	1.3695301083090636	0.2094093251374951	0.8160256702295658	-0.36911682119058326	0.8745734496727373	1.3683813745198752	1.1150945559011887	1.743086249223475	0.1442845711617451
0.6474254261750143	-0.3226741240002223	0.33323251592399467	-0.3974510235603847	0.32702727227163814	0.38666269797852515	0.27401321631788467	0.9411853684977766	0.33185333002731043	-0.04708007192672084	-0.25393069628365855	0.9012949553491051	1.3873638511792898	-0.11380428923002225	0.3854428759761857	0.7834584549713239	-0.3664805628101383	1.2648257376955452	-0.37595852516982464	-0.2622620796270419	0.6561041869377267	0.9562077424871598	1.5827060948634002	1.140565643171491	0.8999385506954252	1.3098448966635292	0.8361463973984693	1.3142179832210457	0.20741487882546378	2.1508518922106576	1.4925617778873685	0.6320486191357066	0.4952452140022265	-0.5870097233258742	1.149606765223934	1.389881321106152	0.18714603428571636	0.7686953932372166	-0.3652567741332479	0.9045298402213552	1.3850248790487465	1.11286426625568	1.683766137892191	0.18329808377101742
0.5666096089534998	-0.3117913375579519	0.30796128078932516	-0.36944796240766065	0.2880967642527884	0.4199878464409947	0.2601108429359619	1.0029691939759595	0.3374767564763367	-0.024979608179909497	-0.2879872474699882	0.9068905025181528	1.3604362899689568	0.004698166667747505	0.44501562008936535	0.7774236503113471	-0.3445984103793126	1.2672675440957692	-0.40829302030814796	-0.3514994676227016	0.7251404962881683	0.9608652589701139	1.615194960929897	1.1675159288771053	0.9310331380288099	1.3288245423089537	0.8312471666701369	1.310692135626835	0.23778338502936897	2.0417070429819844	1.4777343869133863	0.6150906617003683	0.5587355995470801	-0.5691699403617372	1.1643329411338614	1.4007876387060165	0.1702478568673586	0.7430386071618158	-0.3646431150360482	0.9311084141826796	1.4041485330769776	1.1139025262700835	1.6439418416698761	0.20505041206315927
0.49234477047677394	-0.31787952718202483	0.30127846751690146	-0.299278220972949	0.2323270401539022	0.4539023372007467	0.24029845205630945	1.0655693919338896	0.3156303646120111	-0.010931567729265294	-0.2824536293569505	0.9005904981408299	1.3428067549806137	0.130945599755638	0.5068744031694226	0.807887139840817	-0.3264033390683174	1.2982385325296977	-0.411042045678101	-0.3979951166482884	0.7851980849023411	0.911921962385472	1.6002099819581246	1.1545610371498445	0.9408446928676808	1.2861292813183383	0.805215924055221	1.2673334263992153	0.22683963479663963	1.9370318900180923	1.4383325225074182	0.5815258913964982	0.6184896054860333	-0.5338573630875126	1.1933503248779382	1.4365804096995904	0.16151957640397052	0.7356157149476772	-0.34671909949511015	0.978960038713929	1.3895895479051736	1.1045959983412772	1.601540922544364	0.2447905370031826
0.42393280157966606	-0.3390888675962206	0.2420128800773409	-0.293350647260637	0.20506013358414082	0.4977874564663418	0.21631290470164188	1.0794438126540373	0.3529514523731594	-0.009236011913426835	-0.21198428686947027	0.8559175753782793	1.335655381134094	0.29045579871494875	0.582697759572893	0.7830266724489963	-0.2817046224722052	1.3357569686511173	-0.4374022381698569	-0.4684736862781655	0.8798322580079546	0.8905411349123489	1.6320685876784342	1.1429956107612358	0.9020595121991771	1.2423704272649732	0.7949005347148331	1.2631321643853526	0.20644402201266362	1.8765623691378086	1.3931508473894716	0.5043053481700326	0.6848990375979965	-0.4870730505286157	1.2297168379741337	1.4504127928703594	0.1632410444552697	0.7244927094999442	-0.31673396547872634	1.0228097066179926	1.4103651044488683	1.1033841173047376	1.5498101655609156	0.28870271342768516
0.36596947366003457	-0.3382615429791827	0.2130070957587161	-0.30527107443308416	0.17325020120409834	0.5548696978120258	0.1722787785656373	1.1073106956318732	0.41888816677018365	0.019804159999346115	-0.17257640939138513	0.808798887160424	1.2677887492448527	0.42759476699425114	0.6247368168111762	0.7335646828850456	-0.2655911968896968	1.348123457047901	-0.43840840886788446	-0.5071022698939855	1.013523402399514	0.9223795002978861	1.6515376829454926	1.1123899221975002	0.8643953530058772	1.2000184025016876	0.7770252930566388	1.256997347563104	0.1883080489012398	1.8015370391061616	1.3437824370016034	0.43740577777209283	0.7404410838826541	-0.4536657290635301	1.218225755889374	1.4573326078170727	0.16423892982192717	0.719243210576687	-0.3076339463666845	1.0550684878260423	1.427821551120541	1.0985813375962268	1.5249463860702872	0.32733636259296006
0.32110310742044923	-0.3500961349566813	0.19877457575427554	-0.3226694583410121	0.18198230383662523	0.6241310669095002	0.12080318512491069	1.1355244856924216	0.45389065595206723	0.04998152249069468	-0.1485959274728879	0.760943770214841	1.2071923814024257	0.5735781489607357	0.6641696529123114	0.6822739186015478	-0.2641909578224876	1.3993616850571784	-0.46112922969713804	-0.5354627421002845	1.1369396390583988	0.9415564205855421	1.6324852848159281	1.0807239897104974	0.8439255909197607	1.1264309398185832	0.7512959861501913	1.2449926132972307	0.19151936472425518	1.7404237057624439	1.2991098205258624	0.34941664046796145	0.7904778801951966	-0.3754417761549494	1.2293764281756978	1.4320620781225037	0.1715043484210947	0.7588318757774143	-0.3007390875289103	1.092446949233251	1.386317372879175	1.0851203201421065	1.5224496511075938	0.3451988217555856
0.25772447973118806	-0.366646567545177	0.16818870667065705	-0.30768077847342845	0.1747442572339953	0.6516118302080244	0.063343988600669	1.1603451054016578	0.5040405000151676	0.10307066240200483	-0.1582903097939167	0.6992513817752817	1.166552033043323	0.6481109015326585	0.7276147949918333	0.5865580635894453	-0.284320201002943	1.446260140964768	-0.506241343705018	-0.5807062098373833	1.2716235620700473	1.0067357052110055	1.5857708809770512	1.0065159149617489	0.8122534433651089	1.0666052418881034	0.7059675142335684	1.196755911038786	0.22828738067986754	1.6845853990105741	1.248438534396957	0.26264095257929765	0.8516473969317341	-0.3390795182730241	1.2710544147935159	1.3858231564178303	0.21870190745985169	0.7638832592828853	-0.28556847677546743	1.1041610652861273	1.3266820595545545	1.0579787223877246	1.5504543212867146	0.3651451071158126
0.22040175959028038	-0.39300764477788686	0.1405497984099019	-0.28846205010426207	0.13388267371178494	0.6381183527899039	0.00010243085392545038	1.2079083946770344	0.6113872243627919	0.1453524363086518	-0.18675924375571157	0.6377329560150964	1.1165999732593195	0.682416489348403	0.8106059741685673	0.5537579559755696	-0.29171310544545237	1.453547496793271	-0.5460733191477358	-0.6413283290980019	1.3662710939484795	1.0061669766809338	1.6046123232178957	0.990170971675892	0.7409811526906024	1.0133656635957489	0.6056603364573029	1.1425363272875817	0.28098664457337047	1.633893921105641	1.1697853466799244	0.17781330305148982	0.8689898567626111	-0.2851673179405192	1.3156366913583053	1.3795982216548512	0.23093488072722987	0.7776438860979222	-0.2952899149436926	1.0920306338384456	1.3163308853609919	1.0422661774352977	1.5380739008469422	0.37874286857998923
0.18215004237327476	-0.43274722857808234	0.11704429406626242	-0.22034855965106512	0.09853885416150332	0.597167794049229	-0.057878035717910045	1.235856765895776	0.7090311831919172	0.24497118330059808	-0.24458490583645096	0.5986133926788263	1.1116427223358696	0.6928235721748528	0.8395113377546062	0.5129098309336914	-0.31933659001808595	1.4693884317086192	-0.5900317983032674	-0.7007073219545947	1.486580618464123	0.9647351032652072	1.6156033620492956	0.9879300015653495	0.6806429009435717	0.9800177855309462	0.5262253364554652	1.0766293092220374	0.34585012687158007	1.6074961982354008	1.102853808553252	0.1266710938476587	0.9023970199251238	-0.22341398555407627	1.370343607853992	1.3474525651366251	0.2486770663979434	0.8079647792123875	-0.290017922906327	1.0676562001033787	1.3740247795927778	1.0285700626225291	1.543526805370877	0.4035212116251274
0.12652693569429121	-0.4690572790201852	0.089466389727431	-0.208698519921396	0.13626942821954513	0.5782685026504176	-0.09059160850288153	1.2293602905072292	0.788796884865671	0.35511192674653896	-0.24521274411155997	0.544620383109996	1.1367480132459975	0.6858892105556106	0.8403838015434444	0.4360708062288438	-0.3921396064157546	1.4921410178005579	-0.62032671833034	-0.7555675128585679	1.6122075677911956	0.9158451796656951	1.6079466114051133	0.9788894769841493	0.6179332079781783	0.9416255271526065	0.5023382857900439	0.9933073952273906	0.3720829669771165	1.6004235794759107	1.038054029063654	0.08670806829205906	0.9589752154700836	-0.17468226940457826	1.4394837196923465	1.3265820038824	0.24322189110832565	0.8053204420682094	-0.28772673712180297	1.0428811044323512	1.4645113365149551	0.9887604637958933	1.5697729935710885	0.41269826252654235
0.10934897608924858	-0.47682393773674175	0.07191045924374609	-0.19305915486079545	0.18492945668991762	0.569477240680856	-0.0746397908282537	1.2332326117150676	0.8777988205284245	0.4136378913774796	-0.24613603569260264	0.445605416138834	1.1870071347703315	0.6792335309349687	0.8344734710955976	0.3333154736303914	-0.42806905454615174	1.4978696922306003	-0.6509938041629628	-0.7897906174506201	1.7559113917764388	0.8873412460951657	1.5751531629599593	0.9740336062665784	0.5516624242041435	0.959538128548352	0.4995488681929149	0.9025414400461624	0.363217822494336	1.5737005618873037	0.9663072919395385	0.07282537927325665	0.9674332876235102	-0.1070934854212674	1.4691966320986594	1.3357563547670697	0.2525600189979588	0.8123675306014349	-0.2722673357890623	0.9884480330877021	1.5828302571288044	0.9692525191853498	1.5775489636218394	0.41213490947576625
0.10430073685150465	-0.5479285887617582	0.10136099265515677	-0.17163719566395433	0.24145878054144979	0.5602189519600553	-0.006302060530672504	1.2081482029288426	0.9972994659028581	0.44312356490804283	-0.24940538428908687	0.37315839400933737	1.2503484549530217	0.6073573990057648	0.8240127092410017	0.26056995853651	-0.4458320286234197	1.497685125951162	-0.7096179770604784	-0.8295106508469617	1.8375563509153356	0.8765651192481844	1.553500081671928	0.961297905164199	0.4499574504569832	0.9210159800437646	0.49949929294045176	0.8013901652894566	0.3604597483498267	1.5646552791499402	0.8853956855075902	0.036263067769243824	1.009428936958386	-0.050383029465096964	1.5174657809248127	1.359483332535545	0.2863975449689356	0.8173489580978005	-0.25580052276060466	0.9388668678802734	1.6531608484909281	0.9357371708187205	1.5983848752505587	0.43181733516484744
0.12218749665411519	-0.5907478309765438	0.08018020913075766	-0.1663943544086057	0.32930725391969695	0.5659476756759172	0.08229597170373389	1.1578024394618551	1.1018605207325698	0.4529377643399849	-0.2881097673663932	0.3033000661775498	1.2734458699984563	0.5147418967910785	0.7995655980711123	0.19071109569968797	-0.4319416218800802	1.463334986347696	-0.7927636830792514	-0.8624491152999413	1.9950832031702224	0.8704939590159565	1.5530912064943525	0.9933209296625977	0.3942403400900571	0.88041558951922	0.49048631274517335	0.7240416532869424	0.41661862568152663	1.562874629415547	0.8157897757612064	0.02288449314912936	1.0497995755235563	-0.003151651441558648	1.5329787417392382	1.3212290914125664	0.3422667741614712	0.794767438182666	-0.23444084234597667	0.9227164949803506	1.7013948204422196	0.8995896206219477	1.6242849876294578	0.44713554554235485
0.12780813471297942	-0.5971742071949933	0.10300434403299656	-0.14228751268172374	0.3914514351733044	0.5911340564020271	0.1941538670490967	1.138092762222224	1.1048376001606666	0.489222096243869	-0.3691842341616394	0.2586715624701905	1.2787304966353084	0.41863261985835615	0.7557759168006775	0.11358025699526256	-0.44603053758879196	1.427210381624408	-0.8852405556860756	-0.8940157846898151	2.08288504969548	0.7858915855112704	1.5315959865792288	0.9914280516834895	0.36188332811214685	0.8637965557334211	0.45848212413501194	0.6726653930848256	0.5081143262599562	1.5542173283995688	0.7490009191542016	-0.008118134450625269	1.0380627629033392	0.06174009640341451	1.5269330156894196	1.286809976958333	0.4149930096381033	0.7539083718565875	-0.23890921152734576	0.9408655148276555	1.6540630688734475	0.8898583356371729	1.6454041383199627	0.4570536896098858
0.14041032982264995	-0.60469131134846	0.1232219310883289	-0.13554461127864342	0.430293253827176	0.5536795441976843	0.2940009492083785	1.1126598165884682	1.0515368032950065	0.506407091844389	-0.392188716203011	0.2062400078042157	1.2950526670829983	0.3281249619054475	0.7331543639322644	0.046573727542383134	-0.44608743879931534	1.3901602071318302	-0.9429062873897583	-0.9383075380911784	2.1616632060286936	0.6691051606324907	1.512748144552996	1.004742357971814	0.33513666023980404	0.8717462079528768	0.4432787145505167	0.6235926515349978	0.5870051786975319	1.5429401624556336	0.6617572157042717	0.014538110535913992	1.0621291791389402	0.15112659284958277	1.5248734463533817	1.279935655326082	0.4728693316258757	0.7207240393774266	-0.24021444952997353	0.9280816347362869	1.5862243607221889	0.870086966027527	1.6215318534268874	0.4630212218706231
0.12085205103203649	-0.5913023351222784	0.15453596516727455	-0.116167274826531	0.41426509673479783	0.5081479489849667	0.40404338766995823	1.1099562695787628	0.9883301017208808	0.5139052179300997	-0.4176801692758825	0.15815963455674092	1.3134917673560842	0.23974647874502422	0.691926756276794	-0.024399531941901993	-0.4486819844135243	1.38304865479205	-1.0015612085193284	-0.9680978368845746	2.2102799962028916	0.6238812342157607	1.520634102325708	1.0196368689902437	0.29745695719428045	0.9340404457705885	0.4199310127372689	0.5857673374787543	0.6436845614003163	1.5488598486325786	0.5856831778300531	0.0324720340404501	1.0896762215927542	0.21308875347651846	1.4912055964740623	1.2805568604961293	0.535440449517378	0.6838239235186319	-0.24585398266634048	0.8974135113887097	1.4881741513311222	0.8797838734197159	1.561960395057498	0.47182108556921143
0.11762780814794052	-0.5798210415004907	0.2123676831510708	-0.11747625157295746	0.3811998702821254	0.46579609094262964	0.46899281985683283	1.1000563796029037	0.9129561660430895	0.5107392091716693	-0.43914356113654707	0.15083224362419695	1.318660283599483	0.17246084323610092	0.6580673156984829	-0.06351641829698379	-0.4565657351230998	1.3868632071252471	-1.035854948254568	-0.9981515405926172	2.223263910681786	0.5228400822488204	1.5053639773605312	1.0535153203543604	0.2378203870567513	0.9515420421774834	0.38467603282363905	0.5520003029685876	0.6923587764398859	1.543810721150707	0.5150824272336109	0.06276273077173274	1.0556437312929536	0.27350128688773534	1.3921967762105338	1.2827614745668883	0.5676131177466648	0.6389110463769231	-0.2448478472033373	0.8795046222611287	1.3880978360598322	0.8745014459437008	1.4918323610876576	0.49706660264143965
0.11466321589080528	-0.5626501364993244	0.22695738943709176	-0.11714281988420791	0.35720230271479825	0.4337318733787045	0.5680218423954416	1.0284128494928058	0.779021686453801	0.5207859157133649	-0.44192849539284146	0.11972137324969434	1.31320245361328	0.13212065436915882	0.5889619952015036	-0.13613429066057184	-0.42550934772465354	1.3876830757315353	-1.0508023734308432	-1.027693400146275	2.2369298167565512	0.4585717728487443	1.4357914363479458	1.0555516157754439	0.17694755297948955	0.9768988537796786	0.3631812994918992	0.5039284386932629	0.7604291078315256	1.5282279181706118	0.48705760027304124	0.11083757036489217	1.031142145840548	0.34064853869750866	1.2844579755606689	1.2752731944872475	0.5965306931734202	0.5834236188988662	-0.23336671616525834	0.846852506268067	1.3203527425199344	0.8653379741746937	1.471048550289702	0.4935265382262424
0.12323632742463068	-0.4694446923986879	0.2352800158598837	-0.1298790196074917	0.3584744898073119	0.45600355254927216	0.6507193313360843	1.01753347086126	0.6577869554348484	0.4636329818508006	-0.4404006719261142	0.11356489804407091	1.2608988910727228	0.08110633551209825	0.5429772110919963	-0.18892172378785538	-0.41592647994001675	1.392611597834399	-1.0665025298831892	-1.0600443469123473	2.245203790268725	0.4281633912206331	1.3545319391002733	1.0608269970267281	0.10498640007176177	0.9384924769093548	0.35350416038673876	0.4730450156098474	0.7899068956063668	1.5447736161069838	0.4437362261551737	0.13748554549965303	0.9668521436241457	0.40119374881253744	1.1876378041863773	1.2914104380588736	0.6212385201219616	0.5268266891164004	-0.24442357872042467	0.8213403658220757	1.22924940050165	0.8492302287032789	1.4155128538474884	0.49112994569239826
0.142455180398187	-0.4534068648249871	0.2667562649130361	-0.07496731174355975	0.35820001360484965	0.5095983852870315	0.7256418297726	1.0381227554555816	0.551158792933767	0.4028032277601897	-0.48964958269868325	0.09319841166650455	1.2114399262561293	0.029266774434530917	0.5122804679313329	-0.25441625483994346	-0.3917760516762915	1.3843512983993023	-1.064043581029837	-1.098896950549109	2.2483228690123056	0.38693740426330764	1.3020141150598004	1.0990587774240848	0.04515436455858847	0.8767940394533428	0.30866720592292773	0.42429484040078946	0.7930677636599486	1.575321670375275	0.39261271215884597	0.17175549745759433	0.9132373192457071	0.45844680357422707	1.0709375805094399	1.2932378199557277	0.642238371791098	0.46406971299616356	-0.2580631186119195	0.8163765541067317	1.1001316390922242	0.8467527922111244	1.3485380253079569	0.47661497896967553
0.15228334971998417	-0.445428043183539	0.29687670180143105	-0.04282219797102085	0.365026143785817	0.5333148716407686	0.7753276471375299	1.0910181695687355	0.4577127571108567	0.4197171745788536	-0.5354466379175834	0.08886908117181762	1.1401344594727445	-0.02292100063134669	0.487654203268196	-0.2746070767699996	-0.38854162848533025	1.3884539274772607	-1.0487528855019803	-1.1574208720883736	2.205116635798798	0.35626907163123395	1.2585567279253067	1.1435036685010262	0.00011900664679621308	0.8230926296009974	0.2632784465133598	0.3909793987677006	0.8068515656625174	1.6298085357017076	0.36199936432345037	0.21350606357226098	0.8940138258069841	0.45763943220379655	1.0254220287565234	1.2444899218286718	0.6575720461075274	0.405817903862304	-0.2826017833360159	0.8120012458334849	0.9843334258066351	0.8278902706736501	1.344568889291635	0.48159484399781194
0.14376980664138705	-0.3970875793698146	0.27681095905357817	-0.0340412789817488	0.4015118732702475	0.6046426687932717	0.800018485153096	1.1658439318979732	0.34640513417062163	0.4197560344323065	-0.6001527047162363	0.09239002045676559	1.0845612025927802	-0.03920228999886537	0.4639308007464155	-0.30447775437652297	-0.40350412442818007	1.3865378885199466	-1.0136371612240374	-1.1895670407952035	2.1566386820467973	0.31055362915421864	1.2278443948767386	1.2022917553690466	0.005074438357264108	0.7936285918086965	0.20985874532665058	0.35099799862585945	0.8325849203008999	1.715113404732854	0.32765271825097686	0.28889749552898414	0.8489673618975386	0.4369803854522014	0.9861572294135061	1.1667221202230849	0.6561825203262097	0.36863824379112464	-0.29763974942246796	0.7836881354112429	0.8999920176645743	0.8176389733969872	1.3248034129131412	0.48065704567753353
0.1290884108215906	-0.3821112588583157	0.2779333203007549	-0.07293831777579499	0.4233810375606765	0.6608274335103578	0.7783642012637925	1.2242104665055344	0.2737992281839072	0.4558516222023391	-0.6334650649602537	0.08726610366980372	1.0571264335495343	-0.056919096381041846	0.45888995639529495	-0.3553253425480268	-0.4226192355184006	1.3681017983668589	-0.9736001429849626	-1.2281749206980903	2.0597450816200755	0.24282189761630843	1.1756757146835521	1.2488159090359223	-0.004163321772879788	0.8366055951504476	0.14993247909557075	0.32000545595745156	0.8387863174580603	1.8096304394688594	0.2738862709358821	0.36865574337006024	0.8321882331457052	0.43313000968144283	0.942751077707862	1.1246114148590913	0.6174044582438813	0.3999617464280862	-0.3183789486959357	0.7245477692449135	0.8289829116805952	0.8104519138550957	1.2784371469226357	0.4555929589059106
0.13683683252358667	-0.40465592391636857	0.2841205709863358	-0.0855465668890343	0.46687540975245384	0.711828201288691	0.7450385692218173	1.2682827995405115	0.20545006375417457	0.4655916488670191	-0.6509111524038301	0.06895717582435561	1.034857614774141	-0.09231392636228901	0.4666283308702071	-0.3918745626306797	-0.44162564769820867	1.3166809209386126	-0.9300674389046548	-1.2502610649278898	1.973633314566016	0.19894412134293987	1.1230467240005966	1.2987330174484786	-0.024826209053198607	0.8612034593724681	0.12447197468865918	0.251686036642142	0.8175956268079052	1.9357487830734228	0.2306788606589359	0.4741124779639633	0.8139868550895584	0.4278195787553729	0.9094233374419705	1.0879015308536126	0.5498709320759514	0.444405358660717	-0.3127466552796901	0.626855531752193	0.7908187599274134	0.7665972918245434	1.2553599522832677	0.46460529387527194
0.14293560899520705	-0.39829546777118785	0.25913160293944193	-0.08073020988698809	0.5277278752753433	0.7638060055625365	0.6893039144856353	1.2845238716001057	0.2238384642425406	0.4546190450277775	-0.6609705486392284	0.05254345568776121	1.0345274592538973	-0.1309274503214038	0.4666454202336331	-0.4437435688527628	-0.47042194247908375	1.2680844004927492	-0.8850190956384028	-1.2663090470260219	1.8506012179698288	0.14242826158977137	1.0579943277047417	1.3246204463624494	-0.0381678817110404	0.8819535639126116	0.10329611735266138	0.20962114759033632	0.7768695629421384	2.0720201621758996	0.21597359539246636	0.5275158223263643	0.7524426652536099	0.42742521712422715	0.8871397037847618	1.0089327862653605	0.4863155667560159	0.4963490945415387	-0.31139370937780175	0.590732011471086	0.7558201594739384	0.733715143421964	1.2647453643606843	0.4526627747225739
0.12955927638741835	-0.398455005427503	0.21067993395072654	-0.06421571332719257	0.6018055258907985	0.8394633060182288	0.6061804262595751	1.2595186228193325	0.2694119381361982	0.3979386887119025	-0.6595761094319761	0.028527574431503784	1.0353126477709536	-0.22431860819819754	0.49174931706873676	-0.47968747858986555	-0.5031774792161643	1.2509257609236075	-0.8420956856672379	-1.2982345763438548	1.7313461493082727	0.07298002658192257	0.9781003550356264	1.3628504848475556	-0.042655351697762814	0.8441028281379019	0.07543308161532977	0.16021978335211623	0.7537030013224956	2.2012042390767377	0.20093701880066578	0.5545054857110523	0.6789061114975963	0.43044743346958	0.8839496377107089	0.9350061502640665	0.42439160763118294	0.5099051699859518	-0.3061131456974465	0.5696807737435137	0.7346285663331591	0.7009082381480158	1.2865847695661634	0.4576559809700374
0.10356586641630254	-0.4284567652143392	0.17069796352184474	-0.07945563778609732	0.6743755179370157	0.9409655486480195	0.6023361100130964	1.2295533012264024	0.320974976784413	0.330901920646444	-0.6695727576958469	-0.0027490771434831667	1.0441494398885611	-0.29920453618446935	0.489846261093422	-0.5361424046526799	-0.5077372019934648	1.2647682318814772	-0.8197043621649112	-1.3044247207379205	1.6569555625419436	0.03112931320848724	0.9184718953707595	1.385629471350129	-0.04191667457282213	0.78723667987141	0.05992923105359629	0.1370313449024274	0.7045558384444849	2.3744510668741237	0.19479627221054394	0.5534882826835392	0.6387093133825993	0.4405433969335982	0.8857204290695908	0.8890575000614052	0.3846691826567369	0.5554280635270585	-0.31755965370221495	0.5240289597584165	0.7056654299652905	0.7002499277315991	1.2977198222693906	0.4520209366865906
0.08162082647519628	-0.45287984768795536	0.16595049135373838	-0.07486093738021163	0.780518476986866	1.0450187575207595	0.5179180321146429	1.2576688397507731	0.34898958399176033	0.2590316909832858	-0.6854282737011691	-0.031063980233995914	1.0378925223510953	-0.38344664161278796	0.5160337167844326	-0.5538155885267517	-0.5318180582616431	1.2606059062917716	-0.8404156010548324	-1.3016922824447599	1.5923712293132695	-0.009116845353479595	0.859892028690284	1.3892552616999883	-0.02909146504625355	0.7241163534005362	0.03879124024209317	0.08913934361871581	0.621298626462901	2.5331378499118347	0.16365754199976032	0.5755697096880054	0.6214170678889377	0.44806897854128136	0.883424914317706	0.8614676165206635	0.32828274109004396	0.6216915146476862	-0.3246709848124603	0.4768495014110045	0.6630899128473112	0.6985040438888657	1.2881455841507834	0.46410580787767197
0.048095868152589184	-0.49285300458810005	0.15199969855236434	-0.08033530323082796	0.8597903572982524	1.125652248675804	0.42345608446829486	1.2307504798970794	0.4090068281315561	0.19832670571074149	-0.6673123964815197	-0.07944502283065875	1.0309968907339873	-0.458067372928185	0.5206773887937521	-0.5776375820095231	-0.5415015883939684	1.2482977452206856	-0.850903052786634	-1.2957466757435032	1.5035846600666642	-0.0563470760787953	0.8124371459790909	1.3535492540661656	-0.03400071258767969	0.6920163931549338	0.017746421010595814	0.08247841451168496	0.5583650340943305	2.619035986480558	0.18356524148972123	0.6218787397091241	0.6504576517459155	0.42849305059522813	0.8571851424474609	0.7866460102711421	0.26188605286690286	0.7006995515071064	-0.3310989281108766	0.446999354551141	0.6272939301728142	0.7245547281391908	1.288054328756295	0.4618459121447308
0.023619135997110866	-0.4813819701239339	0.14051703292614573	-0.0621432468228208	0.8971365029784719	1.129862722152129	0.322500296367367	1.201333923400763	0.4074797837857371	0.13066186852390554	-0.6359054232129043	-0.0963544396476308	1.020124638514567	-0.5579958924649627	0.5147489591564589	-0.581941251560791	-0.551107920595316	1.2015890584995217	-0.8752472225851238	-1.2947722989481811	1.404693169661968	-0.09874535051215945	0.7754316906321905	1.3220821898944526	-0.027574428087291207	0.6556142146577213	0.02980043189339371	0.0848303839449551	0.5371927358601145	2.7044427924850813	0.205519151163227	0.6831764399044425	0.6838282145553175	0.40269568578448955	0.8374155582275528	0.7378755667847064	0.2106923206089119	0.7885427524924818	-0.33044670358149236	0.3891339126498638	0.5971013049036895	0.7470789015935214	1.287230188342405	0.4934225589734872
0.01950830257171808	-0.46178625893183406	0.09882820049089049	-0.041651413217495915	0.8993836505623996	1.1073930938996974	0.21857029304269937	1.1389134652199162	0.3697994724852695	0.003127590290726956	-0.605733688583781	-0.12060774317114162	1.0114512135067169	-0.6379689276389808	0.5122078226009884	-0.6199633865790766	-0.5718893881819438	1.1418731043105277	-0.8946689157981715	-1.2555564368411105	1.3252919425559626	-0.1445593613835286	0.7405102187338463	1.258172300371919	-0.052300223098427676	0.5974971680014993	0.04602922710169755	0.08575937500637201	0.5119257603401943	2.764438772356076	0.22791712683756424	0.7379770199821416	0.6985292066934127	0.4201347239617772	0.7889574729577176	0.6943513479067549	0.16843272448561541	0.8805046834699372	-0.32496982746469555	0.33127959469593593	0.5410105927765494	0.7884592189274532	1.2463670331309333	0.5035764807450415
0.03998147184993682	-0.4482394068999239	0.08630179380832712	-0.05710315294372155	0.8108766970516033	1.0738560268826283	0.139885707299786	1.0725813386520513	0.32086370069395437	-0.07774967531141079	-0.5605537148448707	-0.15591184195141544	0.9835765934886389	-0.7036162121776051	0.4862837761435091	-0.6419809807189811	-0.5814674750916758	1.1182368455424063	-0.910692959692898	-1.217276361296783	1.2851428196341759	-0.18495678827346382	0.6994761695938418	1.1733945924045528	-0.09675281273809672	0.5402308577480004	0.061330790703632274	0.09503798921562842	0.47589265277575954	2.8372036994185166	0.2665599376505521	0.7406526014052203	0.7216727169575726	0.48030850044747125	0.7398162866849546	0.6805443282652879	0.12817533208536194	0.9495635767144103	-0.3253723953506296	0.287917709884821	0.4952302419333872	0.8189430686231945	1.1849016306226494	0.5186971996618825
0.06293193160610418	-0.4171021433837656	0.054464235163053376	-0.025525769163056666	0.7402576891287341	1.0408810451590855	0.11495223600327582	1.0041167812314569	0.24794367782336552	-0.16299877874875424	-0.5292801258357304	-0.156035573537997	0.9584285363194116	-0.7472029078182985	0.4779319970935093	-0.6622843575045293	-0.6081122881738285	1.080514400699649	-0.9231848383349897	-1.1732312186172513	1.2488729895238593	-0.20304191804626073	0.6646772891400435	1.058723928302701	-0.130504873981579	0.45270231071810185	0.0786978237436128	0.11125752011570378	0.42795965209854697	2.8481259213859005	0.3229605518351123	0.7003331283286413	0.736522805012634	0.5186765243843396	0.6816836588843757	0.649259421360517	0.11735761655821482	0.9546720443233113	-0.3375435250859947	0.23565980321495142	0.4680355799539849	0.8482094599827746	1.1344376500807507	0.5345265406850734
0.05232181028833226	-0.3897871362168275	0.05963320838388157	-0.03721761453759159	0.6682952030631801	0.9526503926448152	0.10909751532768355	0.9247004370566836	0.19466672398974813	-0.23103095891269354	-0.5064366371613057	-0.1425867575991629	0.9302327416955005	-0.780632295606735	0.4500528756741663	-0.6703644841397739	-0.6175010908603127	1.0662165384618	-0.9442149309330496	-1.1489527265979773	1.1954895284663287	-0.1950262009340505	0.630307137420269	0.9576369862506177	-0.1451507762163932	0.39380010648569896	0.07100917541815119	0.12662884636525837	0.3642107502062634	2.8167033551881113	0.3646958032120934	0.6667009029643614	0.7747281846511399	0.5456429115807377	0.6164812238811004	0.6436693800214948	0.11181752580418347	0.9834519464692066	-0.35550916901762974	0.1937246199380558	0.4300392712914725	0.9116315808401747	1.0678480550838825	0.5283832990533636
0.007582363904579009	-0.4105370026413334	0.0797543296601855	-0.03099194724144076	0.6577846644177928	0.9115472856086692	0.09419615599737234	0.8652144868426234	0.10938651634619859	-0.29060295777335815	-0.5166828430719362	-0.15148995980495353	0.8850632326665279	-0.776922445382826	0.4208733572700173	-0.6823211933439421	-0.6277597250470603	1.0416054192266162	-0.9464925319294208	-1.1380392759381892	1.1867384317373806	-0.19748290626850581	0.5800173820706391	0.8942566380523012	-0.1379335820854283	0.30894865990282117	0.05576939404039164	0.12103051661458897	0.29385791999654665	2.775773260199168	0.38632777259228035	0.666420921817525	0.831444720549176	0.5034648651562976	0.5391822636515622	0.6524898492830458	0.10724264082898938	0.980678890268275	-0.3695685128979624	0.14243096633301874	0.4027497192972847	0.9704169774200171	0.9968693566408542	0.5472884437688181
-0.002012561587690978	-0.40006817487093677	0.12000995536410106	-0.02850131760733753	0.6275055735380803	0.8428362848061394	0.08882365543487722	0.8183380270263092	0.03124537443704034	-0.3186003085664375	-0.5098415213762884	-0.16461273318474495	0.8324746330090764	-0.7362894465034382	0.3779277662665388	-0.701230754326966	-0.6301950675269397	0.9695572062920694	-0.951331800281374	-1.1151753072994572	1.1682004169822595	-0.19038116955669693	0.5198810875837694	0.8377951653138161	-0.12553182494930154	0.2699508060667878	0.06500085411712786	0.1129410267631141	0.24108534918808527	2.7304324850879254	0.3987622251982697	0.6837678861707857	0.8901192855218165	0.46040088074188856	0.4715630391533964	0.663510906658324	0.08381575079515165	1.0398611143232341	-0.38700136447798267	0.06409030068442227	0.3691073828454653	1.0177380959818165	0.9171486755922036	0.5717630234444113
-0.018887088868663495	-0.3643734800035484	0.1288729656189162	-0.01637746723405296	0.6064733797589883	0.7796173946087773	0.04978719077382046	0.8056668383890203	-0.04884155686143481	-0.3440519738322124	-0.4927998894291842	-0.1722422278816069	0.7766212571320142	-0.6884052001946505	0.36843928561897277	-0.7131767604620537	-0.6357325613477298	0.880916375301139	-0.9520489557923097	-1.1073120955974889	1.120903758007914	-0.1876845886623391	0.4927814096838941	0.7742711093548154	-0.09204254371234627	0.27030659206476954	0.07347299072900287	0.0935774614885155	0.20025366030506678	2.671981090381398	0.391652937105994	0.7646828084424542	0.9682859186715579	0.47566634434751326	0.43258131427239394	0.6810250275349163	0.053555481752300585	1.085598353076239	-0.3853642131528734	-0.012765817571529975	0.34511729951056136	1.078456423908839	0.8512112851100808	0.5546048901213594
-0.036916991761215545	-0.3616952969931753	0.12658956109225147	-0.017698365590211613	0.561098704097767	0.7279230714399536	0.06112020686990573	0.7918720433214149	-0.1109861101766099	-0.3722145702840017	-0.4479508664201	-0.17240506056210184	0.7556803307016423	-0.6356937744508864	0.32570179127607113	-0.7508729697638215	-0.6656579961242948	0.8174006559882792	-0.9117257727939663	-1.1284915952686934	1.047143224470537	-0.18290659595822142	0.4472652826987642	0.7371660558649614	-0.04539925745625689	0.2740018406587994	0.0860997327947783	0.0969780585475007	0.15185270401659662	2.64470659659056	0.3861566756852205	0.8426354930969981	1.020590338137612	0.47613010139747286	0.4148709992035161	0.7481300819410797	0.03859337692257902	1.1295810951208847	-0.38426384530713814	-0.05598135386622623	0.30298562278432206	1.0998381836415843	0.8092439080490402	0.5492329857515609
-0.02921292758911123	-0.4231296477639175	0.1189731659819497	-0.026064695265644883	0.5183990597617196	0.6570054725623219	0.05516182133274259	0.7900506647254002	-0.1943231594850406	-0.4021031179987481	-0.41242296494141745	-0.16638768909186955	0.7414100853655181	-0.5210298195791825	0.31120402981377254	-0.8022708337901838	-0.6804534840812065	0.7734418425284197	-0.869002256654856	-1.1064329452507415	0.9803994769385499	-0.17901521401465256	0.41587025846964387	0.7334517183090244	-0.0036469217347332938	0.28307140303680556	0.10853490119208584	0.07133930084553984	0.10990433273725868	2.640047427447286	0.3687852006656308	0.8923427154852026	1.0486521656806382	0.5258138584946936	0.4070058518236105	0.874205744570118	0.04305375468060862	1.1752651673069696	-0.3636462594091687	-0.11288537364735549	0.27016539352431296	1.1116585927221099	0.7743268785593942	0.5406803244791769
0.004960644573077466	-0.4619451318479145	0.05593169365551911	-0.10423834410587954	0.47865053989706363	0.5766851786392146	0.04807797186785928	0.7720727290167875	-0.24972145456303263	-0.4335366448132906	-0.37816569195816846	-0.20776206535375302	0.7324107814633345	-0.3625018998695695	0.30789635762972933	-0.8253186846441661	-0.6739960766024307	0.7701612727544278	-0.8271508501349636	-1.073005378834849	0.9249474987991965	-0.16835003970989895	0.3555434874072963	0.6993981757318406	0.06060625854922713	0.29038945667377714	0.11622180566444582	0.05916804335199087	0.06578486813067666	2.6514976885842403	0.35888485649052604	0.9311251106074477	1.034169203866902	0.5944239168199953	0.38464616029106724	1.012808977695833	0.05166701328765433	1.2157724948192667	-0.33545808425787804	-0.1191977141895529	0.24187720064871066	1.1228399756086405	0.7308015287772298	0.4948923000702298
-0.011017190113851152	-0.46335438114536603	0.015321743308542125	-0.1370339723817209	0.4497001725482687	0.5646716180702083	0.07637019072180781	0.748657665051402	-0.29551258578650436	-0.45048382332676634	-0.32341539760193466	-0.22877784080243088	0.7576422328378049	-0.20454943078507776	0.2938947288699549	-0.8384889837779541	-0.6519929928208038	0.7626937320418439	-0.7890682125712847	-1.0643962753440885	0.8955429604538724	-0.15183301900903992	0.3219169141892275	0.676607576480929	0.1404299622421324	0.2915167398225857	0.10959142704985347	0.033133295310517105	0.007681649685385266	2.6585598595098943	0.3264598765632431	0.9549331498233977	1.024815680497708	0.6551287058276273	0.3682011250285443	1.1743601659043188	0.06754877832893723	1.2556054464037896	-0.2980756037779975	-0.11997622397783925	0.2340304086195737	1.1234487520419725	0.7087253016137363	0.4744217113596439
-0.03151504920864887	-0.4531813627793871	-0.0536557794175148	-0.13245540748788878	0.46955553445045684	0.5122229640385318	0.09177852444993365	0.7217721333176161	-0.3355804998684779	-0.4634218072871118	-0.26009516457443876	-0.2366498579092308	0.7781420253055714	-0.05465929286446036	0.2820145918109448	-0.8370962037563083	-0.6144068102180291	0.7131439842684959	-0.7443705932221356	-1.055987139422146	0.8982438368037577	-0.14679657452320935	0.3027239815131214	0.6422077127164321	0.19022079253737692	0.29943161035267984	0.12055004906290243	0.027218007923615367	-0.06270665161221463	2.6300344493975585	0.2730208107858616	0.9537294163099794	0.9954262705759603	0.6505406598119425	0.35398598107343016	1.3098384511817451	0.08174226954591904	1.3073325984804218	-0.26380938425034245	-0.11595527803981354	0.24625872157337397	1.1363965949105215	0.6976226777306266	0.46684190888058746
-0.07421833509607592	-0.43072042729339033	-0.05599442022257588	-0.16105283956304922	0.463984556859541	0.47988032827020655	0.09334376969669052	0.6825150568495288	-0.3789186421663739	-0.5119348395442909	-0.19054348427855564	-0.26280004262591367	0.7898879921983823	0.08488542685484458	0.26242922328487833	-0.8315033322712712	-0.5553739454280577	0.6782009871057069	-0.7013777116536958	-1.0617734683934816	0.876087914198861	-0.1688221853475858	0.2897376187785548	0.6204655994810955	0.23276293949549176	0.2996441868390772	0.1283261391653213	0.03666327702027831	-0.13266194288884153	2.629833963937454	0.2183057731980583	0.9873234084871884	0.9625205322510639	0.6505892671757814	0.3565928837372315	1.4635434517304398	0.09716600571854508	1.3514026456244308	-0.2287596251287583	-0.09608687561196252	0.2204308329198456	1.1410013647273627	0.6877550961466925	0.48616979687856754
-0.10776130988547745	-0.37890032532638673	-0.10586576416358613	-0.1456592143504842	0.4453238132155655	0.46790873811411027	0.06812116271497114	0.6510075120915724	-0.41953015442533975	-0.55814987219916	-0.14025474997782206	-0.28248511115851666	0.8024843661533753	0.22255988841187452	0.2248835293366922	-0.8319131562389689	-0.476729388870661	0.6060555044558499	-0.6491030153193631	-1.0656992803941199	0.9026356493471545	-0.20740621963675882	0.28609283196663154	0.5846483707500645	0.27012557089861344	0.2856672688183965	0.14289354061143383	0.07856222214722451	-0.16938739353899418	2.6594888695996746	0.15106650247176234	1.0169220511572443	0.9560198155461108	0.6437374631146444	0.3664246931933727	1.6209885663619226	0.11142408415239902	1.3832969892956908	-0.200694571627991	-0.08941890180690656	0.1978635641372895	1.1308571389993778	0.6690514315415258	0.5167402941304133
-0.11421258278951332	-0.2978683522353699	-0.128292109128393	-0.11285961220473202	0.3818795889709001	0.4548293026423538	0.04695621906866523	0.6352807472438657	-0.45545891240630915	-0.6002507156713479	-0.11252373216118679	-0.2820035195602502	0.8204083468356149	0.2851727525963582	0.2018176530192076	-0.8026627042226497	-0.42116372308457706	0.556879544473946	-0.6076927701202022	-1.0667478503666232	0.8764389434679911	-0.2583175188509034	0.29758353285706435	0.5560542714853234	0.2853775026943671	0.2563865518008935	0.16512592380519917	0.11534323754970555	-0.20544362299775276	2.6905161123550037	0.12110822000314769	0.9983390905623863	0.9477988822449556	0.6490711277492162	0.3956715383571359	1.7463149983872939	0.14613366621094723	1.4083720211993724	-0.16700853213282155	-0.08847056864277163	0.13514304992870804	1.1268222620693502	0.6480455448994743	0.5295391247724295
-0.11744566036835957	-0.23682367772967972	-0.1497470331862957	-0.08814256808441354	0.3191780269930439	0.45079034784015654	0.019700120107907847	0.6380066453139335	-0.5099022438400341	-0.6430296766265082	-0.0734439369342294	-0.2896372643760156	0.8522174626907928	0.3456046392709224	0.1642675779796706	-0.7867900527761643	-0.36800089276207215	0.5204879484710554	-0.5349924265372823	-1.070278457988165	0.8793160066239004	-0.31025088044296567	0.32582858271814513	0.5218917142331155	0.2913043276612372	0.2475800388906368	0.1856082258504575	0.15013253087467765	-0.2741406102753272	2.7309633479963713	0.11640910088611298	0.9633366263404103	0.9520451968319257	0.6529902875254071	0.41574505689522584	1.8721519217643305	0.1979531997097094	1.3741999098716458	-0.12026857417084917	-0.06969504075360906	0.09357468828540524	1.1089954479076223	0.6344148939789525	0.5233620631068812
-0.07986628708620987	-0.23336633607177112	-0.19906113402958722	-0.0845986228915619	0.2751429488094944	0.45028922400309684	0.0063003780459786884	0.6048604884431364	-0.5551849876794412	-0.7010737790746328	-0.026761238917202897	-0.2972027416568917	0.8893362234443956	0.40866267440147974	0.1048008914916303	-0.7497722799499877	-0.35046017657293976	0.464359261731084	-0.46050256010775115	-1.0533842813892895	0.8887867162328813	-0.3587287619050694	0.3182398120165306	0.4844330525563669	0.2593643841964533	0.21788696778393848	0.2199758336571863	0.18236820472249288	-0.3612638818124886	2.708542861331162	0.10104060838627098	0.8750414381217307	0.9594178102922701	0.5683712869224296	0.4313261597063397	1.9729775870796638	0.2579904916070198	1.3293441168333668	-0.1006784020158548	-0.046387037203352695	0.08422496086079048	1.044462152508555	0.6171783287731805	0.5511347058762396
0.014983731977175474	-0.17822491491737308	-0.23301203490463523	-0.0747749764398809	0.21833350966415344	0.44449379398842986	-0.022876897124771804	0.5769980291126641	-0.616989770615014	-0.7310829748981529	-0.021049022149207248	-0.3104734723010154	0.8936714391292521	0.47687300226758705	0.05011503210088938	-0.7118219590726297	-0.29277085202024833	0.4216883046691445	-0.39330275380815766	-1.0023559809825724	0.9232077802276807	-0.4118641598501277	0.3191135908335506	0.44272296371304487	0.22101291428728467	0.17460666785995732	0.22965122890924486	0.2149862710928107	-0.4268307426459799	2.747326914775324	0.09545577559841528	0.7605347116049945	0.9677103725053418	0.4928467546643748	0.4256208434549569	2.010042157899667	0.3370509060897474	1.278561650703692	-0.08412227590167058	-0.033849749046635284	0.09059807524900917	1.0062995271093202	0.595490742230919	0.5560510494490459
0.038529928873094976	-0.08905757385964874	-0.1860445331053104	-0.06798822004855228	0.20769341340037278	0.45148307663462683	-0.04346114734798505	0.5753761802950954	-0.698140950425082	-0.7534268690247996	-0.02521692169796049	-0.32535021662584473	0.9205891640999921	0.5024067556045322	-0.00875119629950693	-0.6579844858164836	-0.2265826600069633	0.348931702804114	-0.29753004673897454	-0.9768776888658499	0.9602698583706193	-0.48614670178234365	0.3298676242794096	0.40424862203477624	0.22362626029071048	0.1252714487151199	0.21900998816070788	0.2363134359263924	-0.5234126556534052	2.797713711255676	0.09384577184046587	0.6386407956339473	0.951237519101011	0.38602397140113637	0.4152512825764899	1.9901559431397817	0.40895063104608464	1.1958263576791448	-0.08506204726356241	-0.029679234642401076	0.08175873111440642	0.9519656317412792	0.6252936804778966	0.5928400829641401
0.0251116577589769	-0.030589210923372145	-0.1307742588868744	-0.04354838669234058	0.2017400286113286	0.4956645925680549	-0.08251308595471649	0.5659777922361244	-0.7301419146153307	-0.7679208119495747	-0.033590477146334	-0.31308517036729006	0.924066274796029	0.46291784882675324	-0.07508195507240412	-0.6213364867640258	-0.19172010957387942	0.27238680904663604	-0.2164361332502836	-0.9732059823842798	0.9758490962697323	-0.5243366543137828	0.35144580437549083	0.4066420384991267	0.21001090685469906	0.11719049452021835	0.21260730693682506	0.24554051851696426	-0.595089135488519	2.8206142335295867	0.059585278804232214	0.5199617937754147	0.9515060713851851	0.3035519488877212	0.44324094392354885	1.9218386730712638	0.4996318554936433	1.1380622818407669	-0.101291550619969	-0.04404614569620913	0.04496844393013869	0.8846817003970415	0.6552728142616363	0.6189343140854354
0.03407043264175923	0.013670578774913211	-0.08778279861515735	-0.03527785661904992	0.20234719099144377	0.5274224943119086	-0.14009010955081558	0.568263188158211	-0.7486015859720411	-0.7927746874831387	-0.06843317077593977	-0.3074221525606471	0.8921098291782554	0.40777399462860753	-0.1313098679932792	-0.5669503949024272	-0.1700601065082617	0.19961057250598505	-0.13592247589537496	-0.9604796837904012	0.9431038928647453	-0.57922636103237	0.36226970522654844	0.39307611298618667	0.20555185745386823	0.11016899196375136	0.17613063336450768	0.2556420692411818	-0.6148638728601415	2.8498060460163535	0.0373465199866941	0.4546909571467122	0.9534869812940345	0.19533942300805793	0.47471486165750115	1.825093717803632	0.554132144471992	1.0654787250335356	-0.12096423702096064	-0.07717492616370716	0.02948025083935226	0.8417625207048081	0.6769271825772534	0.6541060353666936
0.042350829177646356	0.03906307409072273	-0.017172295177987938	0.0005253510927688609	0.20292666320974928	0.5681202593248	-0.1823346106745996	0.5612035126132332	-0.7729972254721709	-0.8249871587561228	-0.104735202943349	-0.2992072039848114	0.8820845627202892	0.36486832465924446	-0.17309551068633725	-0.5388434449762645	-0.12557054585660415	0.15068947281528783	-0.08587339057333275	-0.9748819997719451	0.8835042612685751	-0.5944060283731667	0.35685338908075404	0.38929180862151275	0.2385431962602249	0.1260225838630637	0.14008743184890246	0.25906422163131426	-0.6275430789111507	2.8640998122001435	0.006374835978809968	0.43622555154992987	0.9663656575686919	0.12611244858070034	0.5177918935228389	1.716267670674179	0.605482841679354	1.0140750495430062	-0.12439637485151471	-0.10906994763239172	-0.03751855314071012	0.7722589375475615	0.7080182112420015	0.6539642260026145
0.056597773624351644	0.05105761918718314	0.0017043147572370402	0.04641898527861664	0.2120122701707786	0.5695240260155815	-0.22565012737772036	0.5804205352307029	-0.779024835786883	-0.861757969080448	-0.12618392970666792	-0.295534304354789	0.8881922260135001	0.29879298900308815	-0.21672059031541138	-0.5142415775438419	-0.13108585700444675	0.11222629831988898	-0.028692534836663296	-0.9928570616765147	0.8632621276323424	-0.5937541779810076	0.360531311374097	0.3834822119148055	0.275776716182332	0.15745160199518823	0.15224707040529012	0.24991834676277797	-0.6157485480668257	2.9129900270768982	-0.022613786509636257	0.426269718637193	0.9666083875178494	0.09571175241973648	0.531636029821709	1.6143884124035544	0.6379745861991657	1.006794028115333	-0.10626783721715156	-0.13281727716195518	-0.07290533538047775	0.7288387146841891	0.7396649505252959	0.6350108975213586
0.07692740540661296	0.03943463618438066	0.02521708411339637	0.053550668244141154	0.20569385426543643	0.5560688613229832	-0.2632302434887863	0.6056595388511031	-0.7607936673269089	-0.890524432006632	-0.09507757300564315	-0.2778237932509705	0.8916297779198702	0.22182440063226833	-0.23477627956404223	-0.5002830491613138	-0.15955024761094927	0.11614907385679081	0.02593624493081343	-0.9895809582334687	0.8531927621433513	-0.6032095421877686	0.33480066845357875	0.3880137966350353	0.31210166639541803	0.22078379996909345	0.16274780641820322	0.21219562196887226	-0.5975608134419725	2.946939839567554	-0.02219263419353126	0.39379116393226155	0.9504903105424443	0.0696844961775084	0.5291923737686529	1.4780992993798703	0.686559097823349	0.9618738755486774	-0.0906636878904485	-0.12590027680981905	-0.08571668625577225	0.6790537846266005	0.7962017091721665	0.5759974376317727
0.08457396518163754	-0.0145764772935294	0.005393704401535799	0.05531330624681687	0.1784060689094346	0.5495819424078757	-0.3016037908221215	0.6129243319396178	-0.7309312021826734	-0.9275982970270127	-0.029047846711620733	-0.2794818708882455	0.9117446740557469	0.201683947325885	-0.2471759073782227	-0.4786169299996037	-0.2021926307181011	0.09941488196291476	0.06626315774428757	-0.9962716594046634	0.8824293084178155	-0.5799774865229739	0.3303805737150827	0.36027814075931663	0.3395135078996235	0.25115816675005787	0.1549064463854056	0.1725015033599126	-0.570612245607595	2.9645853837956264	-0.05174070729309974	0.3979374807571325	0.9347081484643004	0.04415126194762984	0.5236986879475144	1.3744574771206075	0.7328431723206839	0.9358866172862632	-0.07183299022124959	-0.13197984708847293	-0.056613510591889	0.622120533626869	0.8627121456401617	0.5277077932179656
0.09571320057500031	-0.07030514105021832	-0.02566185606021849	0.08782196244051588	0.17115939186951099	0.545307407740009	-0.32945878133147427	0.6034838028189214	-0.7058471847947361	-0.9412023753881547	0.0028440070249729304	-0.26374261805841265	0.9107270509204882	0.19910516926925653	-0.23071677896116222	-0.4189111365967276	-0.22575970425187805	0.08278474820878143	0.09398550904553757	-1.0341554409007925	0.8960185496974938	-0.5418969048627024	0.3194467537056348	0.31366326249604964	0.3960590597041456	0.26234446756949586	0.13020800578394362	0.11561736364227286	-0.5266596264884631	2.960143642545705	-0.08788057591392737	0.4008701998321538	0.9017407733484288	0.015592754305490291	0.5180624172496927	1.2402630695407066	0.7609630570211274	0.9553343878175194	-0.07460473563305185	-0.10206942108996472	-0.04556682830124227	0.5719819964712032	0.9097512070252559	0.5231407605258623
0.08642917219798954	-0.07074680277137066	0.007064002875432712	0.10697174816727144	0.14784935889283587	0.5299868638093203	-0.3565006469636491	0.597565893940805	-0.7014095977131276	-0.9285484074037166	0.043867189398889304	-0.2568268777049275	0.9027757341975233	0.2013617732062311	-0.2296323811728688	-0.38615197685359215	-0.23113510881508326	0.09331214590421856	0.09969667475080725	-1.096589600145729	0.9268241168555083	-0.5052876138139538	0.3063096606182869	0.28582775150055856	0.4750677722670055	0.2879914926180166	0.10726039369660345	0.07704920431858547	-0.4756143925603884	2.991148295390037	-0.12628203730890072	0.4053079900101396	0.8526170368387147	-0.011250677659863931	0.4903922638190011	1.111918377528396	0.7732963849282675	0.9484722629723684	-0.06835374780144503	-0.09925509904637156	-0.07508876992553848	0.5668898273856884	0.9450286795349999	0.5382265349305846
0.02029048069380861	-0.09958711180172587	0.02608741043005054	0.10842127722530497	0.12467566459242792	0.5348489635930267	-0.3788642977126875	0.5832915056519378	-0.678696283532842	-0.9500801566736362	0.09444402652889207	-0.2506644709271092	0.9194729647375105	0.16193630398081726	-0.2268954937272479	-0.36173378789700367	-0.25202996658228694	0.11479604420292647	0.09628040668053192	-1.1738499566527885	0.9800733027752477	-0.46072386343662186	0.32631703045694527	0.2506791848188348	0.5704507831315776	0.29840202936460636	0.10889438405291055	0.05108443079090439	-0.46839694579697716	2.9521581090080207	-0.15347057523522944	0.4356030626057037	0.8317788615642934	-0.04276967946648185	0.4591085433057621	1.0180620464312706	0.7586265951518005	0.9034572500573657	-0.06644519978871398	-0.10551871403476096	-0.11885362624496945	0.5480628174917233	0.951411252337316	0.5709766435364211
0.024216687404534896	-0.14370644742793248	0.0019228973553012715	0.10322094837692015	0.07356579049014307	0.5425563515315052	-0.4036567108770181	0.5811146055020286	-0.6527736570708452	-0.9564508254004416	0.13089998843445336	-0.21852666557251918	0.9044205245224672	0.11710174459172011	-0.23745438995666796	-0.3488004409022476	-0.298658279486601	0.1616093088068571	0.04357344903149157	-1.2427555756456479	0.9886829218037217	-0.3977010022122512	0.33253660262913165	0.2139708547472677	0.6343529361992755	0.30899155721511934	0.10653744202500692	0.013371027505948246	-0.4378766496118122	2.893218207476168	-0.17228138031360646	0.4875198628295049	0.8222862568532788	-0.06127578684804365	0.4442825798956613	0.973100158297169	0.7495715188102139	0.870562255631864	-0.07118129938918205	-0.0922537065679236	-0.17416909715453746	0.5387117467903414	0.9064202588213914	0.5815996358389471
0.026459900541576674	-0.17954456000094585	-0.019419491104085185	0.10150087612174437	0.037755337141519615	0.5612653191967362	-0.41321604923909694	0.597330532618715	-0.654467057493419	-0.9819577551155225	0.1737348015575153	-0.1895307606174308	0.9089958727521641	0.08128418227462425	-0.23556213135188112	-0.3202968904776055	-0.32366460168036887	0.19712791178474903	0.0037631914228933886	-1.280332229918856	1.0163319616329582	-0.3724057071285986	0.3563722240606966	0.17159494897798155	0.6479611199617519	0.29335189184378246	0.09729477146404544	-0.005011988756602711	-0.46773807690826896	2.829644550450914	-0.14346545687640222	0.5314809820783328	0.8169320518230687	-0.1124223504607929	0.4160452238915641	0.9625014238145543	0.7174451681069711	0.8269175410232151	-0.07301585607002023	-0.05802795168772914	-0.17543395554356295	0.5433305858969073	0.9081869506281791	0.6099884995609767
0.05131402666655068	-0.23062131620055562	-0.025108356384981496	0.11355415696627894	-0.0007437500716192868	0.5351981797465308	-0.4136537332921482	0.587622256420757	-0.6638183463061145	-0.9993369769580791	0.21508141207587156	-0.16794148474919568	0.9262174176287038	0.04488515523082702	-0.25609008184278154	-0.31280367181429847	-0.33794357916443685	0.22438199823451238	-0.02858977084888272	-1.3094983928280677	1.0399595740169358	-0.3266459442093289	0.36867457891812483	0.16188518461324436	0.6475217336888467	0.26015887794882453	0.12435090145902639	-0.0243682653484972	-0.5019280541965386	2.7477843604730277	-0.11666784213065566	0.5328252624191033	0.8102012019776055	-0.15434161617146214	0.3742665282056001	0.9447062911371237	0.6862451679246067	0.8010287808216212	-0.07644089340584	-0.021149152017365967	-0.19675375223657712	0.5284385341922821	0.9341274806212466	0.6019020812008251
0.09110704315206304	-0.25618248935090676	-0.05038373978634149	0.09339836873595324	-0.05242237605511209	0.5294942539112658	-0.39067875846217776	0.5763566235273185	-0.6684635772179193	-1.0101128925618839	0.25964104144027206	-0.17071946871757465	0.9279945695255591	0.015131835092016013	-0.28106204361364284	-0.28137423720551247	-0.3733059216734578	0.2553484135870364	-0.04878368741252222	-1.3101819608596994	1.0798029520470085	-0.31352413187527106	0.3813581239555975	0.1806731598307259	0.6245127600236537	0.20371728842348663	0.127614647099822	-0.05297597631479559	-0.5226875740673151	2.6873196399488313	-0.061193025450619734	0.5312143510259153	0.8113004924605747	-0.22136077687778566	0.32164850912117793	0.9814250322480728	0.6645068090346591	0.7500431624415047	-0.09083819763129394	0.0046259665372156995	-0.17870822223117805	0.523599076648968	0.9653099857143106	0.5995805205299085
0.10896282893557882	-0.29596475501366853	-0.037766207108951656	0.07704096005383584	-0.09615593465189212	0.49561476535997623	-0.3518011119744317	0.5654199703035937	-0.67972030015571	-0.956594528616901	0.2732824863062621	-0.17097261642477155	0.9101180593909193	0.008685859520022371	-0.30324481412961046	-0.2017690560858353	-0.39928220419300275	0.3127022480038725	-0.08216595736561759	-1.2979981978806614	1.06369748008646	-0.28623222947273325	0.37419822894604177	0.1821173792777922	0.5888192286194284	0.11691930966364361	0.06914200698995757	-0.08946286387838688	-0.560374475123259	2.612024642854649	-0.012479892033481738	0.5277240430073407	0.8119489698825602	-0.3083095681714308	0.2840685881879138	1.0110403747716463	0.644453893453532	0.6816326214894188	-0.09119159807182767	0.02138042972761705	-0.15344041423750174	0.5093703738365193	1.0006043515237262	0.6267767860652042
0.1404598041132507	-0.3282974430518001	-0.013063223507002775	0.08295669216721926	-0.1351196445895774	0.5005711177548509	-0.3284095894034731	0.5633683292211341	-0.7010711471644211	-0.9235899944248805	0.2356689856779514	-0.18613730630532124	0.8815044384156122	0.0022731263335473593	-0.3257799880337985	-0.10458933195777428	-0.4189084289402231	0.38576064640555213	-0.10779554881774633	-1.2971749927402354	1.052498595646531	-0.23017646100462014	0.38631337585912195	0.16281005292276055	0.5590243310257341	0.011061178479643902	0.01873842430360048	-0.13144815145687447	-0.6039198336037332	2.517070775714726	0.00890685859934329	0.5380281279664269	0.8139709709853928	-0.41091549142589995	0.26116876476593553	1.0458669160775242	0.5981260746260444	0.6246601678500762	-0.08003662802732603	0.04347737179438448	-0.1533542224740713	0.5003614279282298	1.0230689666983634	0.6674784156240328
0.16953804495942842	-0.3549751305187703	0.011748042056360784	0.06686358583956609	-0.1526304542160182	0.474610216558102	-0.2872323020923536	0.5673856994977844	-0.7282793176103797	-0.8813091698461969	0.180440515922697	-0.1949475371600951	0.8489537556276593	-0.021969160325988817	-0.3300494806630172	-0.04753562787415182	-0.40821547133321295	0.44979693025433487	-0.15868685975240898	-1.261487585493798	1.0008460353545794	-0.18495803341876638	0.3739949504294966	0.17497045847247103	0.5459366082044939	-0.039369980761798685	-0.013159887511099585	-0.16391028004188296	-0.6429269948255655	2.431443718077975	0.07868779504040464	0.5777672798553445	0.8146764820864588	-0.5030596762178626	0.2448256453152883	1.1011380723836355	0.5517931094067742	0.5649571912633379	-0.09472653064641086	0.04992200071643528	-0.1723271110634876	0.48411229003385153	1.0256657984086446	0.7159217225511828
0.2088487817690204	-0.39174332547009383	0.05923083289255402	0.006822892093767188	-0.18223562315031855	0.43977204607592146	-0.24933080325797183	0.5631287537928712	-0.7371368749003431	-0.8523442347825787	0.13174511397096528	-0.18085236313839842	0.8115052670164037	-0.07225270074139226	-0.3474979796505333	-0.02690304539930282	-0.4163029811713998	0.5263300490117893	-0.22998709744734072	-1.224112201076871	0.9644638493299084	-0.12281738119803687	0.36391192263012895	0.20056103650704954	0.5099292745289984	-0.09397202490497872	-0.03577342716852557	-0.1826480666153883	-0.6858659290776385	2.351946997538223	0.10296937837830922	0.61803435381133	0.8152844296695706	-0.5983112472392382	0.2213674177424721	1.167394455047439	0.5163782143544128	0.49553816448399124	-0.06701441350155417	0.02678185886388725	-0.18044842092572258	0.5046523186659972	1.0625484501498101	0.7153678520198177
0.23654681191034474	-0.45857996750254354	0.06345111194030033	-0.013276461849772731	-0.197682822457316	0.4011654243390533	-0.1829191511834374	0.5852665477879463	-0.7267178715853561	-0.8309282826598613	0.08478920052911451	-0.16898526082543852	0.814041306180969	-0.13339542042630245	-0.34285303888544416	-0.028229031364680045	-0.4468121197111114	0.6004879038110131	-0.28599836806532997	-1.168157878743294	0.9116606601783367	-0.047297635971172376	0.3955192229999918	0.20341189364437268	0.4725356896377185	-0.17800466170167223	-0.06796993786361899	-0.21396505045913417	-0.7239405948113442	2.2754462639445396	0.14604396183376755	0.6559051266111162	0.8359687936441095	-0.6770099626386481	0.2007715442710877	1.2345937168481529	0.46490400374426705	0.45724508457189283	-0.03318658919274107	0.044242809279273244	-0.17538410002369803	0.5090634805615487	1.1170307940990363	0.6931922948944574
0.2668469068167246	-0.4832557620553645	0.07068839540490084	-0.030776051423138273	-0.22341425902524775	0.33936641945486057	-0.11434877794276417	0.594231930617099	-0.7249844745482605	-0.7986417429413697	0.0963214171521986	-0.12127082281556552	0.8009565415470667	-0.15734960641134133	-0.3376664170857062	0.0062876758995723606	-0.4920993532088482	0.6456565300639858	-0.3487761601284237	-1.1110510134008005	0.8188421119183851	0.0188719093481307	0.42108887813392615	0.2094632416427949	0.3937311120197408	-0.18991100592600813	-0.08900379573276282	-0.26694002844194425	-0.7134177681548276	2.2094498389647828	0.17519733311081367	0.6854514814113655	0.8505307942572016	-0.7489997307135369	0.18582293127064753	1.30407730666886	0.4373836736865032	0.44891136511920415	0.0166837123693468	0.09565416357272989	-0.14148834091142254	0.5380746395655394	1.1819260100845903	0.6671165089871242
0.24439944619916573	-0.4788357657476475	0.0761677022315291	-0.025609407123056926	-0.2439661598736249	0.2857212470194898	-0.057216785124981406	0.5597593780079027	-0.6980455237821575	-0.8011788480043887	0.0871275843640377	-0.11593620638395692	0.7871892274179457	-0.1881187584476339	-0.3202104091354725	0.04334881341854008	-0.5423784947091752	0.6566620475278195	-0.395784572796239	-1.0750762258617494	0.7728361575948949	0.0781093202068589	0.40437577103952294	0.22360675332301355	0.34896223653388925	-0.19756969171289945	-0.09838024473881321	-0.2993343785974717	-0.6828787379802844	2.1282848534978513	0.2386907302796541	0.6915064909021527	0.8730973594582132	-0.8110497820140805	0.1614286728113356	1.3629392140518701	0.4083786095994425	0.42700841849239024	0.0673915706550762	0.12680434684225986	-0.10761732462558307	0.5786031932766864	1.2553514266927794	0.6407719564904685
0.22568925603460266	-0.48589154017826897	0.09601219484618664	-0.016819686945392216	-0.26075808034881887	0.24895074302160788	-0.010208317878923548	0.5271855014118088	-0.6506936925250374	-0.7784239261660522	0.09337025455533247	-0.1440719935259251	0.7749736870002287	-0.20404075303166916	-0.29267247944622365	0.0723226774141998	-0.6005849720731177	0.6782179650127176	-0.45205826471620003	-1.0580182002381844	0.7265797897733182	0.14689084384509984	0.3812472073788026	0.20470535058613937	0.3207846738961699	-0.20305602788715754	-0.11320324522526277	-0.356398971142319	-0.6240603698535099	2.035918378288826	0.27773075193341307	0.7063417833249196	0.9018515399385487	-0.8809584823619456	0.11911897986571307	1.4139674142418883	0.3947638301384205	0.3978269688542311	0.10467847986808702	0.141807287903636	-0.0855937195099985	0.6255456573083771	1.26031900408409	0.607204466136148
0.2085283452869296	-0.43491377487860206	0.09630276761793208	-0.04250550187535199	-0.2804299999819681	0.24901730466610955	0.03159354178877725	0.5076184984408261	-0.5833156194992728	-0.760078424074885	0.0974217297249145	-0.1755356237694282	0.757649716933147	-0.20964126393196575	-0.265349435555567	0.11970982524783799	-0.6432761904975488	0.7084419255381781	-0.5285038581934183	-1.0539233034857094	0.695052273219873	0.20337075591685858	0.36660904936924943	0.16303142093795503	0.31742450601866734	-0.17891033190172526	-0.12289358778962171	-0.39246222508929224	-0.5675409486196381	1.9534945700315478	0.3004945001475774	0.7084789109397782	0.9261471911464852	-0.943906088506709	0.09064684916729801	1.4796770719407375	0.38537938472274363	0.3493021230504006	0.12678677518832873	0.16749972622080925	-0.09115572833634704	0.6728822788725156	1.257853213857244	0.6099378309181009
0.20010638328516328	-0.3737000901682529	0.08725056201798659	-0.08405450942187608	-0.2938446787555772	0.19980983695293225	0.023013515861988347	0.5088494365255929	-0.5070408418515124	-0.7373600148505315	0.08005348562201565	-0.19909323595490247	0.7326042987857571	-0.23267214265921737	-0.2367698055936145	0.12498889655784465	-0.7108476392064489	0.7069369162328476	-0.601742720369095	-1.0492886909694106	0.6425736125120627	0.2522500116498596	0.36508686041468164	0.0884070291612862	0.3118088104687734	-0.14287702253839932	-0.11281436598358027	-0.419665627033583	-0.5254386065440076	1.858287978262338	0.2874433731769207	0.7081099291634839	0.9481305308433882	-0.9817644993899961	0.07739743340146546	1.5224754107658078	0.3609005722085306	0.29258179086787317	0.12761401299037442	0.21903177867352763	-0.09710994922380994	0.7582532479445803	1.2478024899591118	0.5965214369185572
0.1636218548086868	-0.2929377523349149	0.048734812533827276	-0.10470743144505787	-0.31675760045184903	0.17966110847323327	0.0005622960754433776	0.5252199584764543	-0.4463685599000028	-0.7399492807906682	0.10070405818750887	-0.19443404310680845	0.7237016466291369	-0.280064980633873	-0.2108108036200374	0.09399464528527195	-0.7649530938092635	0.6868616365416034	-0.6846206074672514	-1.0488937523632658	0.6402168066789267	0.3263638195672957	0.41386266357056745	0.038316339192946226	0.3069181180424553	-0.08763177127488211	-0.08161234980020761	-0.4172183096231761	-0.47970528626338493	1.7445322458251487	0.29965654851088264	0.6901877982423512	0.9978998257285205	-1.0391444224283721	0.09108231855203912	1.571654488890998	0.33192895966805724	0.23439797897486417	0.09695658278465501	0.25363855539461755	-0.1208241015786217	0.8631844401458499	1.2331668929538209	0.5670982074120092
0.1431369637836832	-0.21966678766846073	0.008846704957541987	-0.12552581581002517	-0.2988955461758037	0.14159171215459346	0.01985837431053378	0.5227464411296486	-0.42155539476535414	-0.7213311859556825	0.14553732715302153	-0.19014912635466447	0.7337128002216006	-0.3214515843929743	-0.19137605452889214	0.08874185518876257	-0.8409748708997388	0.63469126667	-0.7687227836393411	-1.0416395859572882	0.6225307396179726	0.37031271382898384	0.43371027058897055	0.024260471827622344	0.28338224220132213	-0.06829539839867682	-0.06817645989523648	-0.399867005344111	-0.43622351299230094	1.6477192290101155	0.35323738893386697	0.677649426647915	1.0450231171715902	-1.0756338206659384	0.10573891157724265	1.6186072127774564	0.3261161101495448	0.17225857450300855	0.04679852555197896	0.28276485634279436	-0.16443085888954673	0.9567196935800399	1.2149915970827407	0.5563750202959501
0.11727678679402301	-0.14284059834454577	-0.02760954380375157	-0.13996018349749362	-0.2806197321622149	0.1013575435194584	0.0482748177787997	0.5145359187995373	-0.40185163932997875	-0.6948903157358036	0.23418463866717615	-0.15708301534179447	0.7295850008933737	-0.36630165689531363	-0.19990079865114116	0.07837873629780898	-0.8943056067221216	0.6081868369659195	-0.7988813865043054	-1.051290987710439	0.6243749275178112	0.41493188999856595	0.4680764070359868	0.006101594025859863	0.24301735302355407	-0.04301429328793917	-0.04695600974420927	-0.38256049170550716	-0.42232331327171624	1.527721057042601	0.38126977317831734	0.6305239641859022	1.0722571480165926	-1.1111545841966048	0.08662268002602527	1.6167347401618428	0.33427571432094905	0.12514879885135874	0.009841912326537961	0.32781261334264494	-0.16865541591475156	1.0528395936997985	1.2178179882109899	0.5356546300348628
0.1441104104177435	-0.0805636699381316	-0.11031946529069514	-0.13761421339624708	-0.2467517962152006	0.06804824503567035	0.04341401990406028	0.5286764568321283	-0.398579032549247	-0.6710308873244942	0.3004489706627427	-0.1602054448840688	0.764523323926819	-0.41708477496109014	-0.19347781319349458	0.05802795527404246	-0.9625628030093907	0.5704049694486251	-0.8193876371805295	-1.0335759447731123	0.6103659397125228	0.4517377188201742	0.5042206171900062	-0.01553127227948616	0.1946183571122685	-0.011726271829088855	-0.042549791199918655	-0.35205272806595433	-0.3959139059731617	1.4056237175956263	0.4318403962859313	0.6028447684244884	1.1040727347196952	-1.1168085377311383	0.07938428892315148	1.6316819108347906	0.36097004849759634	0.04845154888470295	-0.06592879287288926	0.38190403962170066	-0.1758543540203596	1.1356155429392005	1.2205944888467508	0.5520120331420105
0.1433882530031127	-0.01207038722065342	-0.1303215421273041	-0.14581050144490387	-0.22041654231954738	0.05986444848112732	0.005960298687358939	0.49714746204093013	-0.3996174525440589	-0.6312569145001011	0.3608352161095791	-0.1422494522250259	0.7648682338064516	-0.44127822301590147	-0.18085566115313007	0.0827294475639876	-1.0078613287576692	0.5324067705355497	-0.8254440685368568	-1.0308050491338485	0.6065140823325804	0.4820119124851354	0.5053303873821264	-0.004003526356047537	0.12843539667687	0.04649704001012782	-0.03897489234140282	-0.3183630041497877	-0.3861120620214685	1.3072717630938755	0.4709206226899359	0.5585120715476738	1.1223021805312952	-1.1066483758620496	0.0790444494762301	1.6703190204715184	0.3884363414416424	-0.03788144177610848	-0.1309528728391377	0.40142082206709906	-0.16994074197793407	1.2118754195934551	1.2393684706276913	0.6005121495002085
0.13026848413786912	0.0422965284678513	-0.13965755460947227	-0.167403171692245	-0.14955095047399486	0.05706015948894212	-0.023221458036157706	0.4906984128085904	-0.38143879040013545	-0.6014258480719386	0.40054898098486325	-0.1654636016766015	0.7531410840676441	-0.46772589263672526	-0.176169291628221	0.08585429489713339	-1.0353398032350314	0.5055364943191107	-0.8313741107105381	-1.0247596792397324	0.6078358897282625	0.5217604840621529	0.501680329043276	-0.0002606243423860441	0.06584426143304738	0.09866467995599351	-0.043640446754105694	-0.2890528358551044	-0.39515167170687393	1.18425444952152	0.5012885704031567	0.5272261252774784	1.1202988164180834	-1.1271293484662475	0.09681158956701606	1.6660772721425345	0.3993261064537469	-0.12697629567639482	-0.19703717733121867	0.3807337437416708	-0.1656511266240433	1.2880716992769334	1.270458773038435	0.644309393219564
0.14500977708457352	0.042427039133920146	-0.17061459484648206	-0.19240244058702738	-0.07098522992414166	0.05161640475093824	-0.021921555961328297	0.517340876760932	-0.37272222261095983	-0.5510358848929844	0.4237610333160471	-0.16634462476207879	0.7399203227298072	-0.49756450719638	-0.1636093604065114	0.06006848296488265	-1.0593271831331381	0.507172671647959	-0.8437734050310233	-1.0049282278184044	0.595986946069568	0.5495018569968413	0.539659069677731	0.0068669902688229065	-0.008609930356192919	0.1307209042508743	-0.09132257478114492	-0.2568794633919636	-0.41755126958184485	1.0764158618962882	0.4759907137581078	0.5412696829340263	1.114857713616991	-1.1540547709660773	0.13459590647184583	1.6471444040078427	0.3944884981780482	-0.2122993454249557	-0.2551569775418431	0.36691530324159516	-0.1504282021407201	1.3218171033754342	1.3025304656431902	0.6893644988511161
0.14079360307115124	0.05752027083418772	-0.20431030522450064	-0.23301787140937438	-0.019629822912614524	-0.0005632956007660228	-0.036820621643004495	0.5298097417372294	-0.38008329250952716	-0.5353132925076951	0.42111324102632225	-0.11254170548006723	0.707244976296581	-0.49167257138303466	-0.12265801525730691	0.042302216915839366	-1.0812398686362088	0.5128049553801345	-0.85437141697394	-1.0000733533106996	0.5892823997914478	0.587165786116828	0.5578283211266419	0.012277067788080723	-0.058904731343543924	0.17646472415382627	-0.11840859940072646	-0.22012477993566795	-0.4300431357390715	0.9881127469279732	0.42001481892764414	0.4992984694254952	1.0842162123515884	-1.1527552118234414	0.18497613638131347	1.612360940442207	0.353867255878761	-0.2833320894399387	-0.28750541609318925	0.3436367448465825	-0.15835095719782294	1.3893575715961899	1.3684086506358093	0.7547575521687253
0.10600132882160618	0.024477944898060607	-0.23450508371047657	-0.2495803477810447	0.03733999684145526	-0.052076966209442244	-0.032630571224696155	0.5238286212665246	-0.40527013046260035	-0.48901535013864716	0.3964259301005596	-0.03491867604379658	0.7057370380007536	-0.4509221160748133	-0.06127685399202647	-0.012618545035377553	-1.1136087968444082	0.5599753316371038	-0.8690076057555798	-0.9737289018291062	0.5887391565751654	0.633026385614057	0.5937257602966768	0.023711249507840843	-0.13453274208389762	0.18626458906049398	-0.17067865297403628	-0.18788075886091216	-0.4706646255827831	0.9020050889347464	0.38696742109994475	0.4690401095895826	1.060862043478362	-1.1470268798510335	0.23344304709036737	1.5590270746599255	0.3469247733639552	-0.349314798701306	-0.28646076160646394	0.33636508041382707	-0.10938181720455828	1.4618835784961255	1.434814790713495	0.8030347150735491
0.05097372263876544	-0.016878841102992204	-0.27512620886678785	-0.25527598617596436	0.07981704865778873	-0.07211797269582916	-0.040408180164147066	0.4654015991018564	-0.43398201867790254	-0.4728650385609905	0.4238569050453438	0.05096897523299584	0.7208848469735873	-0.39992054013220174	0.010464526706361476	-0.0194169100961654	-1.1417982724786242	0.6241367590907876	-0.8783885456652232	-0.9504091432092203	0.6179440583041313	0.6674062944775002	0.6200458021188244	0.062344598742728574	-0.21147747197252156	0.20026533282075745	-0.21563020349881704	-0.16478647555119788	-0.504984085479266	0.832497909412061	0.3471677412704955	0.45341011571294737	1.0324627292437698	-1.1444402955400854	0.26956274807344627	1.52741767561837	0.3555398332081249	-0.403423673063935	-0.2705517086823469	0.31365034628430744	-0.10164820447531472	1.4721747991548293	1.4944408760145336	0.8730653773045385
0.06061263754864606	-0.09207481039645489	-0.2985106758835191	-0.3063549098461523	0.13113166826308859	-0.09129351248448855	-0.02429357386187599	0.3852373558520511	-0.48122068878174185	-0.42929409292810944	0.4534672066812259	0.11675187201707464	0.721306308457007	-0.3469501839072334	0.09444524475788785	-0.027366569771920667	-1.1586063914483726	0.6837678237447283	-0.8545920218932664	-0.9222514026104364	0.6376264407348567	0.6550153151308725	0.6167537051093503	0.0860611491919388	-0.27167631658734226	0.2266557121594177	-0.2620825887394954	-0.17033324735123667	-0.5694397553663396	0.7734411050907953	0.3017587430534167	0.43721867619881527	0.9946855512824546	-1.120392276126172	0.2797737001995329	1.471341327905846	0.35196051772328596	-0.4609813786754522	-0.27395296168123007	0.3175410534464314	-0.12135220277300698	1.478039156401588	1.548272401646875	0.9257504836450862
0.027788217932266036	-0.1743939975568457	-0.3031649701066982	-0.3542826613582202	0.1514985301104685	-0.11831549432707247	-0.02744292212517625	0.3021453565182769	-0.4923371653409231	-0.39023115110015016	0.5051490667845278	0.12352443648999405	0.730085152293536	-0.27875027198858854	0.2160081011197545	-0.050622025640036726	-1.146945338936714	0.7558814837724288	-0.8208657598845239	-0.8988175104541959	0.6583070299511539	0.6746979562310349	0.6403128084063303	0.09732281511589402	-0.33945824958443227	0.2561378216214571	-0.2981032696379012	-0.18714282450143177	-0.6379745215353287	0.7272077461212567	0.2154585513814275	0.40178429933879894	0.9667051426844466	-1.1286857929411713	0.30463412196059647	1.4148543325760514	0.34083659188507076	-0.5069208462595787	-0.2814134932661695	0.2907741384004968	-0.07441131133771921	1.5112628466591633	1.6113772436298401	0.9658774782399844
-0.0036107604973871664	-0.23519219192303056	-0.3178494459854283	-0.38428205340166416	0.14127580341116538	-0.11152116435216701	-0.056703987226297145	0.24028281339937937	-0.5071601287416654	-0.3174450807565544	0.4722107669195747	0.13169730888868378	0.7395766958379479	-0.21591468382112847	0.2857858103886154	0.01156591306071173	-1.1286442201943951	0.8226260176266187	-0.8061623131357276	-0.8826999856739907	0.6915474764191385	0.7225865474392876	0.6505640794526791	0.09371948962769489	-0.37727601186354154	0.2659511775315757	-0.34339543702416525	-0.20425363911598668	-0.7007095835387616	0.7068706139978098	0.08939432003077039	0.34667236539237944	0.9594814005990246	-1.1003452541695795	0.34688185672068333	1.3794750273696705	0.3164143896804671	-0.5818316715953195	-0.2772429039832489	0.25926176073748597	-0.05622768830193151	1.5577346716801974	1.65263983854383	1.0011675310812391
-0.11262484615672555	-0.2514707025474402	-0.3070104355123338	-0.42768548734472117	0.12650894531628856	-0.10326826437036103	-0.0880425894098789	0.1770224908430495	-0.5244111793020272	-0.2804056940759489	0.49773368720376715	0.1768594708072033	0.7276769842436763	-0.15783874041226414	0.37864166924505754	0.09452609202479637	-1.1018646040382398	0.8791158956463813	-0.814614741343686	-0.8713031896934222	0.72284115857506	0.7505476313104925	0.635784841729681	0.08327579666480335	-0.40325368923123817	0.27143481864258623	-0.3886998437679844	-0.21226999725332124	-0.7710078355679224	0.6933237267463817	-0.012785085385720324	0.31774730915293786	0.9659183473635886	-1.0940681786871664	0.41183228641021363	1.3393611966935812	0.27467663768393213	-0.6260423303176299	-0.2728088088435537	0.23631752025711802	-0.0674588653503585	1.6133236485242235	1.6844996544368152	0.9958809979479428
-0.18914192703887783	-0.23866320784151634	-0.34260982873209656	-0.4716105303854469	0.09810093122071668	-0.09864027724438854	-0.11869086377980317	0.1870151447041201	-0.5177516569082437	-0.2818745443755917	0.5119603375802115	0.2164188497292415	0.7186650642950585	-0.12780155800310983	0.45000713573402684	0.2064144190691545	-1.0732645715048372	0.8849294596114768	-0.8302260493542966	-0.8069959955717658	0.7560119904292021	0.7711229507306099	0.6435214711766701	0.05730139987852882	-0.4116774820607178	0.27116823013951313	-0.4351844006071707	-0.21231412959512758	-0.8104603560042868	0.6558981740748432	-0.10532517521234634	0.3076794096142757	0.9837564163931523	-1.0968616041451171	0.4972639489167875	1.3027930263756313	0.25877428707551886	-0.6545499077112804	-0.2920074095977599	0.22026639694731664	-0.09419943269448741	1.6991469460486939	1.6545760948725559	0.9530317205516076
-0.276338302795198	-0.24040828944501375	-0.3826656416355617	-0.54304866175296	0.029170437026116085	-0.10453080713114411	-0.1491980774998216	0.2020050230304939	-0.5166999525285514	-0.27511032183093115	0.497005954157987	0.2876591302857844	0.7202367243169434	-0.10409084479000856	0.5106835161158414	0.3152733667039629	-1.0578559290087548	0.91358844048265	-0.8494766562505284	-0.7491917712391798	0.8035348342528339	0.7594521533311893	0.6496325551350731	0.06070779638041081	-0.3873886356334844	0.22731955110270685	-0.47376184418674966	-0.18756436472832816	-0.8631898780494979	0.6226017747597952	-0.1652875372898924	0.2644899888649605	1.0026590392515364	-1.070233634255446	0.5769034816678271	1.2580867865130652	0.24129971377750342	-0.673094853971428	-0.3133259489105451	0.20525569576698147	-0.13053200564856343	1.7435419359392466	1.6190546957460572	0.9061178126211058
-0.35573925416995167	-0.21575587159044424	-0.4324961406779385	-0.5680985241458671	-0.032821812149883944	-0.11841567776468342	-0.18115547637591417	0.19067000872051296	-0.5355035259094056	-0.2696447486438773	0.5229277507475837	0.3585598794684143	0.725647297586842	-0.060849177409012925	0.5539184145063341	0.4599905429005414	-1.0339095531788496	0.9391777062314149	-0.8330236836157517	-0.6982056543153481	0.8514716984462233	0.7483900132429605	0.6428049322422875	0.06613544979427813	-0.37630030533154035	0.19822960628632635	-0.47925223862534505	-0.17759856571947444	-0.9176508989160741	0.5916806819962437	-0.2323503000938702	0.17242425189570013	1.023455449705844	-1.0467006694742103	0.6373317142757934	1.2132641964922724	0.23856800901926872	-0.6808408002373743	-0.331005020587381	0.20164414306442863	-0.1319197619115775	1.8151979471184627	1.5949263273757162	0.8591023960340202
-0.4163690822800999	-0.22539839955166513	-0.44209427592099165	-0.5994626791350144	-0.0504751594107139	-0.13458596240382115	-0.20628685606385194	0.17198915544584803	-0.5555519293603004	-0.2578663009818648	0.55735022659027	0.42882377489657986	0.7420742453693241	-0.043577818992789834	0.550085839935369	0.6218085180282154	-1.0133112856388689	0.9398204021629306	-0.7953933210089461	-0.6514757795874762	0.8965685857397011	0.7791198627834939	0.6367626673094249	0.0890687232712716	-0.3723328661056422	0.13767575811285154	-0.5199842376242804	-0.1477641810401343	-0.9776206743204614	0.5671238392105938	-0.2711530834920455	0.11450246424322645	1.0717136215457972	-1.0166414171162126	0.709656578913569	1.1760881066624804	0.2504260676452802	-0.7107115404244493	-0.36921329324570623	0.18766554769723282	-0.11454249228450011	1.8549533799674127	1.5550347737173245	0.8130636218226306
-0.4308532487983433	-0.21681363948882626	-0.4377923902631444	-0.6111493238073173	-0.08117101754335496	-0.1550801708230141	-0.24700176294490675	0.18893468170689473	-0.575088840955329	-0.24944936365376463	0.6150629208086705	0.49693254128169223	0.7227768262761229	-0.03815570889477831	0.5175795662246848	0.7231686537829713	-1.0004536065360075	0.8549284025748337	-0.7405803459890348	-0.6204864673845678	0.9139861092975818	0.8552480465798078	0.607978518489575	0.12589156113814481	-0.3514060229923367	0.10010008193640516	-0.5478788620149401	-0.08957323949721122	-1.0192019802724335	0.571120841587748	-0.31945946877615544	0.07038526014048684	1.1041392889814259	-0.9880979196725921	0.7700977194768553	1.1484845348678299	0.2571446821175403	-0.7486272972111165	-0.42344599026546526	0.154020602750639	-0.15520161372483476	1.8751576992765397	1.502960151250839	0.7598012813938562
-0.4581103856016546	-0.23239569346014313	-0.3981215398360739	-0.6158073394290959	-0.06824076299175566	-0.1921972458671361	-0.27377065669454625	0.2622994297237572	-0.5937101342127572	-0.2274322052613853	0.6227106256504099	0.5765798492252712	0.7039891809913811	-0.02563357928968856	0.46162668589376843	0.7930377708504934	-0.9961217819060095	0.7933377588472129	-0.7046471553997262	-0.5908687562305108	0.9198490359568448	0.9395995737848988	0.5803597942918128	0.1270292620928272	-0.31031512120095933	0.08809870488755164	-0.5820979072391057	0.014857618593396038	-1.061969428630515	0.5965638583444483	-0.35758814245217047	-0.0058988110461035415	1.1379141397403725	-0.9987612747547546	0.7987644871322437	1.0776333274433307	0.2500941253752989	-0.7758707695202351	-0.47798298989305116	0.13148083066114902	-0.1516408149038627	1.957896466518461	1.4187847860194152	0.729405808029652
-0.4873749438496193	-0.24163613667193204	-0.3870618060818368	-0.603747551039204	-0.06061626683160918	-0.22174536714121135	-0.318752454999766	0.3124797254969971	-0.5539167449569982	-0.24195136797024705	0.5866931824258643	0.6662530203140593	0.6969793634624788	-0.013990710781573679	0.4006393438300413	0.9158140918409134	-0.9820353886220943	0.7339271331472005	-0.6720446290748845	-0.5808461127191296	0.9292362202197293	1.0354875741333287	0.5281383277206285	0.1221273090866637	-0.2542916937019336	0.06381979308664978	-0.615690521815245	0.15672724566983065	-1.0749884477034444	0.6286025643646996	-0.4206687003171746	-0.02874708230741747	1.1529319607020212	-1.025789934404071	0.8494535773958652	1.0078985179038227	0.24846786557197903	-0.7968113453209902	-0.5157567169144837	0.06728959290411415	-0.1040256942022264	2.0158780103698826	1.342721678019123	0.7180719123893746
-0.4585233260706527	-0.22025573643735408	-0.40740525531972044	-0.6411048085887883	-0.037596141764360894	-0.24564763095041914	-0.37932373743846515	0.351354808374073	-0.5182093800011163	-0.26433753848779773	0.5427626319536094	0.779267932080234	0.6725739851487631	0.0009392756146017423	0.31420668534293733	0.9718692755365828	-0.9798694469765742	0.7571578390075356	-0.6599053544193112	-0.5815877627716136	0.9212988505337932	1.135209343215654	0.47325188385073524	0.1200935684702146	-0.181115180754632	0.06363917051254217	-0.6377682426774193	0.304740510770486	-1.083528322310337	0.6515592790422167	-0.47360451144637106	-0.032041143938037496	1.1698792714445287	-1.0397243510779066	0.8800517353891154	0.9385018887550084	0.23645850302755736	-0.8063317229596503	-0.5401782884473114	0.00890125886696152	-0.08926774609619445	2.0656439082863876	1.302786233357846	0.6965965764865262
-0.4364686675509337	-0.2129337889377763	-0.4026100697659527	-0.6786327825229261	-0.007459689578022297	-0.3031126895778154	-0.41049774578466564	0.4081841720875444	-0.5114363521503404	-0.3377435408559409	0.5423305314936815	0.8220459632365245	0.6535686596052078	0.021752887227742886	0.29129702393224727	0.9245042588877208	-0.9812094000911491	0.7405000476952075	-0.6747621784439768	-0.5891179343878752	0.8760177577843462	1.204587829895016	0.3998808568841126	0.12316946615439454	-0.11635243743320793	0.08796244575269882	-0.6586589376805684	0.44129569280807485	-1.0867162771376215	0.6857344258950747	-0.507446361184748	-0.009425082735698495	1.181159590090059	-1.0599245320865953	0.9167250375629132	0.8510025438115136	0.20729621667153628	-0.77758789013205	-0.5507927994622238	-0.03996920600368692	-0.06324394782423608	2.104683115031319	1.2660017837886037	0.6687048309884244
-0.41364738891175434	-0.23838924069330875	-0.40757107507113155	-0.6854990429827367	0.02221842373143902	-0.35429154746863434	-0.41284649737672313	0.4790538665796474	-0.49877659158693344	-0.38590336573371553	0.5231619727901021	0.8325383114636221	0.6516850197231963	0.08293688287467227	0.23073294138252032	0.8862680279617943	-0.9795793857233006	0.7093710551911958	-0.675597929946594	-0.5812101791392115	0.8478222137760326	1.272091868105443	0.36299495900942613	0.13778811633605323	-0.05617862931837071	0.14009200938066244	-0.6482293508742052	0.59797527537334	-1.0824802199780794	0.7492603617333463	-0.5379322629847791	-0.027364642946766597	1.1747026590836123	-1.0561068669317533	0.9204422285100289	0.7684591519744908	0.17927462805414143	-0.7600977685595947	-0.5474490790340736	-0.09260219619166046	-0.003703703070880815	2.1123545803759853	1.2165378865872691	0.6582545519234786
-0.4187488992553436	-0.2946126927646531	-0.3828330974012425	-0.6794329972397104	0.10096538346446424	-0.39526277110980657	-0.42628187281859625	0.4641932053209956	-0.5023176118029953	-0.4017910472950831	0.5101031518037378	0.8502368956712673	0.6491089941063735	0.10778528903016966	0.1819949572532133	0.7925311358966598	-0.9981037977211423	0.6588617818345368	-0.6743946855206351	-0.629900873549732	0.820181968048953	1.347895506461283	0.31218438438432805	0.14378867017324465	-0.018903726040620704	0.16228819261859942	-0.6093093796683874	0.7786753068919104	-1.0994676655387288	0.7900941672266616	-0.5811896117936091	-0.02902440826880846	1.1544130400217638	-1.0331253053087324	0.8835128685248858	0.6519507736364516	0.13066772962570353	-0.7392464566264579	-0.5448157468611278	-0.10276711939738721	0.04408117382656172	2.064485279432682	1.1831052571304572	0.6578903889039391
-0.3964917789809312	-0.3655098977506929	-0.34077153100303254	-0.6203648081410529	0.1796456442675834	-0.44102126692998445	-0.41205138179557715	0.4397044057287277	-0.49323987228933114	-0.41370615645514475	0.4845643939315318	0.8291108562002834	0.6400496036101562	0.14295573290916438	0.13284172748563378	0.7119319158676322	-0.9859050874310796	0.5835346421492578	-0.6778470387942093	-0.6758848564888114	0.761477425025457	1.489543993259361	0.2386584352054948	0.15188464283649564	-0.0028220536624265374	0.1802608132924874	-0.5894579289387678	0.9869887287568767	-1.0985385962949432	0.8356385339107705	-0.6230933603719946	-0.0402452256698284	1.1443328985994032	-0.990662859949831	0.8445581602945529	0.5524226742725531	0.10007834882835143	-0.716245592410343	-0.5341016340043937	-0.11048257604100524	0.10781443742924005	2.013032012054224	1.1757340947466062	0.6448366441482458
-0.356444580965208	-0.4201401890596669	-0.28267860531718036	-0.5876004907596757	0.2440119711123022	-0.4526590776132483	-0.4071625241132962	0.4387333685677408	-0.49087020199281495	-0.42610151081083175	0.472203222820598	0.8111514740714147	0.6451883973034812	0.1578048295005769	0.1055634266555828	0.6417384267549104	-0.9311649790172831	0.5241185397050483	-0.6907115653886853	-0.7167168041829517	0.7419624420711063	1.6494841188612888	0.16791710375776542	0.1575584865151305	0.013366793863635096	0.202074087340621	-0.5525540611809048	1.2309953933274096	-1.096015629775899	0.8759214505395404	-0.6563697136721445	-0.019005299616886785	1.1429970979818849	-0.9409861707913016	0.7943954444414756	0.4642389166336073	0.08910469763018958	-0.6890116369167031	-0.528416548641841	-0.10551916398844034	0.1436298317438583	1.9760271017138429	1.1639766739377166	0.6359737445450202
-0.3303425279130249	-0.41632011084261533	-0.24884411101678489	-0.5538922834749032	0.29008583346511213	-0.46347549983154535	-0.374653206907687	0.45450765270107263	-0.465071266639285	-0.4136134144156288	0.445644760212698	0.7635152116861252	0.6553254975289912	0.20230945821339913	0.09001311835340012	0.5679321339370568	-0.8651960619781592	0.45772616050272424	-0.7056653191212032	-0.7397995730618553	0.6958183556662918	1.7355542831096202	0.09415380787150433	0.1729987096098376	0.026940448478367997	0.23109356205734843	-0.5107221642063436	1.465103194696292	-1.0836439580568362	0.9280261250391003	-0.6858923036104672	-0.015822867025764117	1.113213392231534	-0.9195691946123807	0.7389987027986942	0.38298906479098715	0.12197727514191765	-0.6631692435579442	-0.5199812769186547	-0.07761128831045586	0.17120739533937573	1.9718677596227558	1.176585390745015	0.6336018579728939
-0.3302242061083339	-0.3980920472882823	-0.22349773014192748	-0.5478712571440199	0.3235856741874124	-0.4812849243781291	-0.35343856838020155	0.44498074604501614	-0.48182164221872625	-0.44283831668275886	0.3801344652125759	0.6985332843416499	0.6853025068443718	0.2403467808235197	0.06915081187777605	0.6185952840600815	-0.8120143428002018	0.4361313581340275	-0.7422914123259867	-0.7654793263913842	0.66826857033391	1.7437456565714406	0.02770109112690771	0.20656811670880687	0.03900181819375782	0.23553199865705685	-0.4557103251377688	1.6681288194519517	-1.0737388222972277	0.9563134939642977	-0.7152111340607982	-0.05391331933756942	1.1334149908122817	-0.9113665949672283	0.7127739401788206	0.30636262200399045	0.12895063600741916	-0.6388028128599315	-0.4983019234134809	-0.04649530951376273	0.24001191548790118	1.987691220364279	1.2090132635746245	0.6199904439657099
-0.31178022948683176	-0.37372524061503115	-0.20745674887205498	-0.5904978928654707	0.3451380185607875	-0.4973835018125413	-0.3201751997089614	0.4097233219817708	-0.5058173155736393	-0.472620664851693	0.33827613602241957	0.6292534986329692	0.6946375258804819	0.24584174714979357	0.05345267799266238	0.6470836775578641	-0.7753482879682151	0.4399007273275998	-0.7820653118179837	-0.7843584017023273	0.6318818805911532	1.7313221351840689	-0.02635685311867388	0.252097928799234	0.05086667002542854	0.20178525750650977	-0.41585390107950165	1.8332248556444746	-1.0712817429298027	0.9490285300414294	-0.7225908127015853	-0.05870125653364069	1.1565702154348574	-0.8655616137923425	0.7145450317227099	0.25322039177643535	0.14507170826659527	-0.6137320062991998	-0.45763891922900823	-0.0036834422843869397	0.26510029972781324	2.0098053709168964	1.268536410264579	0.58692841188251
-0.31285511734811366	-0.3433699608924057	-0.18696403412884588	-0.6044504168246455	0.35722757958805323	-0.518937819627246	-0.2701867516459985	0.38621277242392743	-0.5521160652362196	-0.5127451587703188	0.28304927978643274	0.5511929194555707	0.6909807968962298	0.2500211460691572	0.011776743834203119	0.6105164694139502	-0.7220354554957826	0.41093011971161897	-0.8052283128442971	-0.7698135782641107	0.5945247953685691	1.7225512643679388	-0.06533730593926149	0.3379937121765915	0.04747882720808169	0.16594217129184002	-0.3677134411241762	1.970017736160278	-1.0708889860248574	0.9399663048708179	-0.7102536374537086	-0.12023336955351302	1.1695685052561529	-0.796775865831832	0.6769501615760749	0.21313111943824148	0.1772572424753386	-0.5875495148065746	-0.4258744847674424	0.05974044293694242	0.26485261638276764	2.0001783845860723	1.3035554310774766	0.555567835112013
-0.33185447285647446	-0.3240449402331069	-0.17637791264118108	-0.5442714137367666	0.3554788549166967	-0.5518671319206897	-0.23177511363187672	0.3785575575320563	-0.6266350661056169	-0.552475525101441	0.22906201510636298	0.5018561579336993	0.6825510326495959	0.25077186994212564	-0.03253639758445189	0.611283637784822	-0.697691827090966	0.28241801590852444	-0.8001006357792566	-0.7121028315940773	0.5546157578695592	1.6685240731656674	-0.10676526186990556	0.424620401934348	0.03873682992778189	0.13040862517029994	-0.33246649040847026	2.1274948870435493	-1.0759369028163794	0.9114205638385847	-0.6883051992537322	-0.16180382064431423	1.1608982633257066	-0.735344564873489	0.628453712662289	0.18534154842870965	0.2101918340080478	-0.5819418579061407	-0.4049177226226389	0.14906683922366396	0.24892578909702054	2.028300263646922	1.2823857583692624	0.5422520357912785
-0.3235223828388047	-0.2991018093159187	-0.15731285604532222	-0.5076018170395561	0.36060153485145574	-0.5643383993708107	-0.20286217454254488	0.332240363154255	-0.6637728121402275	-0.5834778640252877	0.190035394303277	0.47975208641326317	0.6649099507712959	0.30396772034886377	-0.0889009529124039	0.664254991070145	-0.6953098074980619	0.18921094944336095	-0.7919485031748837	-0.6224318881823984	0.5244138582477713	1.6364588894196157	-0.1329976503351445	0.5336007322549249	0.013673314614463158	0.08416649779895767	-0.29555494969695967	2.288613219445322	-1.0777676050743452	0.886358469456083	-0.6720918326451606	-0.22694163841557263	1.1389553411966558	-0.6807226358875981	0.5553362695493724	0.18936267431233614	0.21983231241491202	-0.5966320042053608	-0.40197587627391107	0.23766141965678095	0.22349807102197544	2.062765139396679	1.254191314861119	0.5318460560865922
-0.29581425590348026	-0.29426139250729755	-0.12662899247984954	-0.5114954761196842	0.3707571139189607	-0.5884783095357372	-0.16640649009142688	0.27423393672443297	-0.6637128459104209	-0.5914829938365853	0.11006192134443862	0.4722211944749651	0.6398035907046902	0.35320689581921505	-0.14454609523678089	0.6905545378888922	-0.6989011537977132	0.1154104522029904	-0.7736391439344426	-0.5781414370684977	0.48588986644162746	1.593698580576399	-0.16189538349417948	0.6430843300566033	0.009119711559055813	0.01894179441074338	-0.27567427697179303	2.4321681437415075	-1.0969157653846728	0.8347681954673292	-0.672003351965485	-0.2719908645267147	1.1176694290872484	-0.628918802889606	0.4912199399252118	0.19199565021130657	0.24821466309627116	-0.6218815539658371	-0.3907648540886246	0.3125329124678483	0.18584645288897902	2.111323252598401	1.2790585677404653	0.5219457345856645
-0.24238757003184333	-0.27889979963480127	-0.11478386095989841	-0.49661720049292174	0.3786684154777034	-0.6209918440311751	-0.10305327118446898	0.2626418386555717	-0.6618020176938404	-0.6091086758235242	0.04197560339162522	0.4340930059051808	0.6056957242735572	0.41093063615350667	-0.20409706335807995	0.714978699848548	-0.6918343754169615	0.08746070970532652	-0.7451321062417978	-0.5201502839881015	0.4343732371657705	1.5396047572741547	-0.19128004550961605	0.7537970501742557	0.01876507336539065	0.008728257688961762	-0.26997339697260203	2.5398789696124306	-1.0959291961936848	0.8069057992427762	-0.6601568560454159	-0.34390487872269626	1.092916116285998	-0.6244356478966053	0.4621073975337766	0.23144318499858896	0.2901055202483403	-0.6551825506822627	-0.36131587703737345	0.34617502646975734	0.1845909457578624	2.159158207459286	1.3195696476410226	0.5032664851895461
-0.1940830876727495	-0.27139072775917006	-0.1634116676815467	-0.4864870859932947	0.3785301667866253	-0.6391170282573577	-0.0697285203466895	0.24636339841693355	-0.6634090265767266	-0.6413068028553011	-0.016402409361677146	0.41399435298941817	0.5820275721173183	0.4512043402494109	-0.251914396872283	0.7239799464192782	-0.720979820718491	0.07048729362492626	-0.7063733229394025	-0.46286218009669255	0.4188389314736374	1.4263308603717344	-0.2207565088910092	0.8145572429969208	0.0378143998058834	0.004030815785096428	-0.26369901351263125	2.625976534054469	-1.0457472759949242	0.7844418269988964	-0.6512662556841825	-0.36155774565612286	1.0632814166357958	-0.6322012092565751	0.42693496036017187	0.26158029155351803	0.34394629911974156	-0.6928404328299259	-0.34592622762349323	0.3881177700342227	0.169498331793231	2.1932329873371663	1.3710007459069298	0.4922935822084022
-0.1587180149373221	-0.27785006401425444	-0.17540753434676087	-0.4987408472413112	0.369850614826146	-0.6734459742614837	-0.05121163785774727	0.21447062382068421	-0.6401618981832592	-0.6684539313513571	-0.0811389178905166	0.39406466886331754	0.5296721982538626	0.4742357730164211	-0.282559846049694	0.714066142368327	-0.7855349773202762	0.02692884385772646	-0.6998751662415191	-0.41215490683826805	0.3666880093785698	1.2901622412237763	-0.23265465804390478	0.8493411403489579	0.05243034800503012	-0.005877071272457382	-0.2683421469568835	2.65325379710781	-0.9906633565502412	0.7693416009924893	-0.6386825316069809	-0.36819066590085703	1.0368105817428668	-0.6599542959369712	0.4071710496369042	0.2987394723637748	0.3923434820830361	-0.7280754277775944	-0.3353630374066328	0.3870665037213527	0.1465133428810697	2.2049399598152073	1.3773551526843726	0.4986891416856739
-0.08888603713900946	-0.29565527965792654	-0.1544569019823473	-0.5101752469738864	0.33676471170520267	-0.7001526717171802	-0.009276464583882777	0.19090708828036856	-0.633687123422837	-0.7184574345917445	-0.1192472310942986	0.38388502313455375	0.49110791655958674	0.44210146701481906	-0.31941860196340927	0.6710533423205207	-0.8604988025223095	0.0429866578432754	-0.6899885786301906	-0.33350087418099367	0.3164208266323962	1.1713955709084385	-0.2275763098238761	0.8925115322957946	0.06473777231252502	0.018742064810818436	-0.26163680757110463	2.693552207549775	-0.9446887776947654	0.7351963857717033	-0.6072434447056417	-0.30843241700999136	1.0161582599179526	-0.6781296439644104	0.38986874603013755	0.3463874790296705	0.39755420376297756	-0.7406373443854113	-0.3258822247950909	0.37448451994384896	0.13310783256641937	2.194505052793357	1.3390717780022043	0.48415675226162413
-0.019536270652907924	-0.33004063014562834	-0.1492648886893707	-0.5413426847343468	0.33147083785035114	-0.7134021793200296	0.07527923223266117	0.1675249246101899	-0.5845470934544923	-0.7539409144687974	-0.0805327724855643	0.38148792950966853	0.4584049858892417	0.3930617458575813	-0.32353558497053997	0.5847149294943155	-0.9208455866565156	0.049107056402006646	-0.6720426792609577	-0.28034710774808375	0.28065138330520745	1.089647406962895	-0.2263406771857892	0.8638306277372262	0.06848187907568411	0.0363625483325419	-0.2554022836106017	2.7387641591499157	-0.9108483456439356	0.7241657322315305	-0.5682445346761936	-0.22296288752581367	0.950452318028663	-0.6684112832907476	0.33907636210545644	0.4265483094951169	0.4239063028860782	-0.7260834723919285	-0.32889826899336916	0.3781934238383227	0.11506725112630742	2.1627620252998736	1.2813510042940446	0.46857120338506686
0.03435229095677398	-0.35227446266996015	-0.14704359724684682	-0.5195972951992022	0.30130493303350964	-0.72021250392792	0.08557298127771396	0.16703080319969227	-0.5453846120586452	-0.7826296576880759	-0.04042390693996248	0.3475766345389757	0.4281727154648644	0.364660836769631	-0.31828666467322253	0.5016022145328184	-0.9585561013373359	0.060211976773015305	-0.6369720463252883	-0.22706592976215512	0.24586127516893383	1.0293737256087696	-0.22851423392687042	0.8096765500297776	0.05364177332776828	0.049648300284339	-0.24354956320011628	2.7941665739237633	-0.8671766312659578	0.7077911528709662	-0.5666174302962786	-0.13279011977793226	0.8840359924759607	-0.6665998488650189	0.2954465125322693	0.5370725053006948	0.43157957303402145	-0.7112645790535511	-0.35107378697127506	0.3667630683585456	0.08969738535059965	2.091166513641982	1.2116783631613353	0.44894807200410825
0.09896877507297826	-0.34135399930514027	-0.13962174918937126	-0.5172210810142058	0.29326763517499443	-0.6892622691551027	0.028621534610979216	0.16183206762757127	-0.49168800938428614	-0.7971974082539729	-0.006273879204048996	0.2953314900881137	0.4130620917543171	0.3366258709422678	-0.28395063799912995	0.4389072610919144	-1.0012572980049732	0.07260940877451173	-0.6154978585884976	-0.2002026629016548	0.23686863692790266	0.9480334601589828	-0.19622582336047534	0.7690473177380227	0.053597335691199934	0.07412455722874252	-0.2567890205092729	2.8350653527387535	-0.8252250019015106	0.6925342093570124	-0.5663674958037752	-0.0048873151839547106	0.8385167171215178	-0.6670349581409825	0.28105504290563577	0.610886414505091	0.4398318122575137	-0.704470171625214	-0.37409431023102446	0.3530218293852827	0.08674023497046215	2.0432275752288196	1.1937367316221628	0.42861966396107254
0.1751527669280581	-0.345553825337889	-0.12030097524442993	-0.535527763566436	0.2747315983181463	-0.6185802914729411	-0.004580675971359682	0.18089947783473848	-0.4315442049384256	-0.8009193476407269	0.03019226580089146	0.24254798838837854	0.4117128804291351	0.2760673861828521	-0.2529124959645734	0.4053579731684282	-1.019759929158003	0.10924967634766651	-0.6007938356893965	-0.21193600717089156	0.23988904022409607	0.8697930186019824	-0.1592116216402112	0.7404419250755229	0.06242607168192345	0.0843273638966166	-0.26063770430475797	2.8558096599435236	-0.7707049939295288	0.6917534455581547	-0.5603988739113209	0.07582987735593504	0.7966915176519567	-0.6799605427351432	0.2946282682389924	0.6647380183616958	0.47565841865248776	-0.677675763727984	-0.3942964893419603	0.34490231367208235	0.10762659601287383	1.969571613727472	1.2063520794442852	0.4147758139811037
0.27690754693225844	-0.31664945196741956	-0.11489253390099523	-0.5330395209213061	0.279296028421388	-0.5561965318993763	-0.04619320262331925	0.20511973874969022	-0.38699328437686076	-0.8117336014892139	0.04472899872463124	0.19442482175619308	0.4069014838323417	0.17191483705395288	-0.21466748455062246	0.35996128544951256	-1.0310492173174022	0.12311706649163263	-0.5518657872419329	-0.2616746177524545	0.254279293500891	0.7736976174292431	-0.1165829593076633	0.6738375876198447	0.0766872693099474	0.06410057224288727	-0.27624239940014483	2.900197421628065	-0.7354371947923315	0.6850634434161882	-0.5646551664220808	0.20239470582039526	0.773775542576862	-0.7051183691487062	0.3039913748282188	0.7327650169282018	0.5161955174461286	-0.6450187316630547	-0.41977890031274584	0.3505526494565992	0.1121072157836237	1.859574661111949	1.2037593526479433	0.409348828169487
0.3494590330895897	-0.3187279007985924	-0.11460387443407383	-0.556720278448903	0.26957435621061776	-0.4683734532176146	-0.07046548375233153	0.23386397069382575	-0.3810411339589865	-0.8322578634175993	0.09774658852310562	0.1593694691537266	0.38811199532183255	0.049646295896771345	-0.1622184156885233	0.3270581521642295	-1.059930658600416	0.1182292365981529	-0.5046575171305034	-0.2788565733033714	0.25885903299362234	0.6815607687412575	-0.08093328664378471	0.606255630945325	0.09752182438551352	0.03178086551316979	-0.282104984406239	2.9226506721402603	-0.6844984792274257	0.6748590158707558	-0.5539603098780277	0.3327523702763959	0.7674088774719523	-0.7387222600159833	0.3130315904160434	0.7612011566370835	0.5530565485894169	-0.5796254857256099	-0.4584035496949671	0.3492151113561684	0.12713694980861837	1.7434568584873837	1.1492978806072833	0.39304409303159665
0.3441842733301983	-0.33197315464654126	-0.12622831594774886	-0.6161111244480957	0.22789763091776685	-0.40183913804671684	-0.12293683793409063	0.2593818736393142	-0.40260740032338516	-0.8689079213113959	0.14068183425659472	0.12347137109915832	0.3873181530522479	-0.04382685986430238	-0.10902445772485707	0.30814355038092894	-1.0752170221549153	0.12465674358772987	-0.4922288148855148	-0.31628931152326334	0.256939704113087	0.5665568265724198	-0.03501003375575215	0.5707711364860513	0.1177022471264606	-0.009246662730397964	-0.3217167072604451	2.937172740461447	-0.6604727815843744	0.6419833536480399	-0.5151924713605166	0.45023468450467535	0.7477664334882365	-0.7261380917111868	0.2966891403779627	0.7580931178083296	0.5778106930640021	-0.5292082123493875	-0.5046958214639422	0.35023405161126253	0.13346320587501936	1.6548606662355223	1.1076475292073715	0.3843329423007483
0.3168519364465724	-0.28788624449503086	-0.0777813026674385	-0.6435624844399279	0.1985696061431247	-0.3366081126874027	-0.16235900063611056	0.2785951477977024	-0.43301779613298635	-0.8934258807963202	0.17738394749046102	0.1050635748627147	0.38327496676764844	-0.11074987635119049	-0.04704857884446539	0.2954828899655224	-1.0752357936882837	0.11618131764057579	-0.4691328292367559	-0.33525354048791367	0.23831899703040288	0.4822039869168747	0.023806921270444804	0.597263299269728	0.1441630744543188	-0.06596673166650172	-0.33139339794623623	2.913352861942235	-0.6828647860190505	0.6251761774918695	-0.5096714419998437	0.543747312123752	0.7235389756989482	-0.7258501465791121	0.2616723491307148	0.734751424127823	0.560019616671353	-0.4553752384212961	-0.5503960674404259	0.35323282135789347	0.10282186817307307	1.6273006134586432	1.0590440851201564	0.382578019288235
0.2780210865830731	-0.2320626309050755	-0.046162720372815644	-0.6569248753822284	0.1705014837308151	-0.3049943279596171	-0.17431029477309418	0.29925970424426646	-0.4572058204948962	-0.9127154947633231	0.21886057180582136	0.07238122302359826	0.39151777831263146	-0.14854286742774697	-0.03774834012433224	0.3049088412225752	-1.094547184624289	0.1507299755293217	-0.4019257755728023	-0.3570064187249974	0.2354027549134004	0.4228123372173166	0.06111228952296013	0.6532065531136257	0.226115160836658	-0.13661927361052278	-0.35823259261536367	2.9132896652713898	-0.7030704051463728	0.62382614793587	-0.5195237218494672	0.6449892364916978	0.68272439955017	-0.7157252938328124	0.2311313253499306	0.7034391407152343	0.5241672783174657	-0.37517336029288956	-0.5868478494127972	0.3757817154172615	0.08340744767211557	1.5950490118640224	1.043702127154761	0.3451461537863282
0.20726777633223295	-0.22987652185339966	-0.04458282971120999	-0.6907242391888719	0.17029330222232036	-0.24871822438233307	-0.2481020068085485	0.2999048815710486	-0.44141127505739675	-0.9193527055722013	0.2616433399684993	0.022903410680613114	0.38428082918165485	-0.14993960165929934	-0.037075381707003266	0.321069712508989	-1.1174865850110556	0.16908884358923207	-0.35820894598457087	-0.41575893157997185	0.24908081764074358	0.347342397802553	0.09981494425188503	0.6849772906543797	0.2923589092057277	-0.23996977237170986	-0.38104782134009635	2.895947445513759	-0.7100695076577036	0.6412328038551415	-0.5532605555710373	0.7070801547970601	0.6548366145451567	-0.7084077058863558	0.1911248889275347	0.6450965817893615	0.4960705523800441	-0.30211267552115667	-0.6120305707769103	0.3998775508901248	0.061578662980436225	1.5270777996555	1.0555056493048105	0.31768974732695693
0.14360271521817558	-0.20737016245136886	-0.039794767751779744	-0.7348275249637404	0.2015856104826975	-0.18183980142133424	-0.3482852054252965	0.3170084926912168	-0.4671707876359246	-0.913879464736211	0.2607945571216471	-0.027428064607407467	0.348485641380904	-0.15880922415550022	-0.043586170242493685	0.3233414561843546	-1.129776894517853	0.20296921545920227	-0.3059200915145911	-0.47099018404811427	0.25673883151394544	0.2741972119727531	0.1523708114610541	0.7569592305785877	0.32481419733271377	-0.32472973112653525	-0.42330439138686204	2.883294945371728	-0.7112384770650511	0.6892053035976147	-0.5852771852211092	0.7219844227076571	0.6190244938244109	-0.711415804696727	0.17381727204613626	0.5797597277116815	0.44645161600754646	-0.25537624109889945	-0.6279888004281199	0.4267420835698334	0.03819493194162663	1.4577790640962396	1.0761072650764008	0.30377332179932914
0.10137860634601267	-0.21203248427212418	-0.04916765987765655	-0.7667801594131546	0.2586420984220513	-0.11916921302886689	-0.3817925417724054	0.3113878296335698	-0.3970642109851978	-0.899125239034617	0.2420746428288883	-0.07341057916405516	0.32990652223721545	-0.167959190769577	-0.045797585655745085	0.3796271011255493	-1.1349859950276213	0.18137167471840715	-0.259091383159203	-0.5332868456565169	0.2737535093409281	0.20267670519471698	0.19803548457591527	0.8544236338503468	0.37746776355561806	-0.3866991181309222	-0.470448763945219	2.8459457129025143	-0.7003099662626715	0.7316105197747067	-0.5926065111908558	0.7316839338075548	0.5864666160334964	-0.7118965620957626	0.1598513626971484	0.44981512037482857	0.4135530492173157	-0.2002013770695251	-0.6555049578408488	0.4362167891562043	0.024700490296989893	1.425661065611211	1.116970988660572	0.2829806987322489
0.06902832060664368	-0.26933123676553955	-0.03336423342556645	-0.7790457355898319	0.2954075591761486	-0.10622244621830317	-0.3646834335922386	0.33246881427351643	-0.36617924989282163	-0.9019064570025481	0.22856224364834174	-0.10035500485085222	0.3062137367157355	-0.17220313532082304	-0.06329282146293365	0.4385031304664473	-1.1470578214843212	0.1957128032354121	-0.22612797902622947	-0.5842745625335175	0.24482843072777577	0.15126819354879126	0.23625727128223017	0.9566767861542829	0.4076556883131418	-0.43372100667706526	-0.49877333531810664	2.806250304028192	-0.6548276236349815	0.7724115698970755	-0.6035955274526825	0.7401897981320394	0.5305849948162665	-0.7385552891355961	0.13475106309664026	0.3729430942088757	0.384079663478033	-0.13050403730355403	-0.6641880739570318	0.45674353609678464	0.026470852282524854	1.4014165126436056	1.1265401745774082	0.24344307699289489
0.015374851276015558	-0.30900847347122706	0.005307539134724248	-0.770469350884756	0.30540492029719746	-0.11616387521974367	-0.3091136899269479	0.31516912614808085	-0.3311079286605522	-0.904015582068814	0.22269448362292565	-0.12039458111385462	0.2766940270088996	-0.1638933700007364	-0.08393804123709982	0.49306668611860777	-1.1639679226751984	0.1951330898621615	-0.18529532753996955	-0.624739546882403	0.2170478721716665	0.12499934964041345	0.2454298229470458	1.0112189619111904	0.42899114546054173	-0.4391121120541738	-0.5389557963803171	2.7661994138803676	-0.6530745636471597	0.7962024170381821	-0.6108948540283363	0.7453477554450821	0.49669616651597615	-0.7231866495218229	0.10231117102170044	0.2778040529417641	0.3184099030941925	-0.06739672148971834	-0.65944255807956	0.45176876696024965	-0.0019218471496842185	1.3333025593769574	1.1273965227775884	0.18144733618682346
-0.04717599180888033	-0.39528848762225255	0.023004183483042784	-0.7896002193905206	0.27957642668035376	-0.11897072665959056	-0.2635675684548634	0.2923009879732999	-0.24212983602984156	-0.9105956767172481	0.2801603309069365	-0.13198598352618546	0.26988717814568075	-0.175976977136856	-0.10174158469627519	0.5487186403181741	-1.1573582897930121	0.19841365963615315	-0.16740737676191636	-0.6435490959891957	0.1917782614012505	0.07450177519246415	0.24978964118834904	1.0866516009721903	0.45419745199197886	-0.41603418193023306	-0.5515663978400269	2.694960966670688	-0.6111541225651699	0.8104270016195413	-0.5969935779648015	0.7206945810852385	0.45600007671277754	-0.6697021939911002	0.09795977320566882	0.1659839015675646	0.25811915140158603	-0.04037271517236476	-0.6708033380523161	0.4284415462913689	-0.033437943502693135	1.3242934874279984	1.1220756070249205	0.12330636804934503
-0.10679929576712362	-0.43292383620967295	0.02935394307081778	-0.7699624211025153	0.24957680431694787	-0.13070985734999266	-0.23601085549481765	0.26496796938516887	-0.1321339815396177	-0.9234322077715988	0.2948633638832151	-0.16528879959874415	0.29445894286704666	-0.17717979745288157	-0.1397612754427539	0.6268046070969373	-1.1466731810333914	0.20801614477160416	-0.1461749644357819	-0.663002400339464	0.18930290958108248	0.04552990255621588	0.223007582266996	1.1809576850784402	0.44331580903869555	-0.385439033309075	-0.5691692247315464	2.622118903938324	-0.595224451120074	0.8253795460828008	-0.6065013968151411	0.6533560002490595	0.4085070767948814	-0.6124858240323074	0.11478064009750502	0.08646594397291232	0.1746711806045534	-0.03527404140473853	-0.6688396335821228	0.43150329623092576	-0.06997370862875327	1.3166979615866619	1.1289058680566668	0.07631848504271747
-0.07854799286706401	-0.47895319211009824	0.04500519801257433	-0.7218439505050016	0.26272579093504556	-0.1345954889229502	-0.1803745431468649	0.23423738008071632	-0.06229802760637208	-0.9271718818565728	0.2885628221341804	-0.18186346642556994	0.2979541992868191	-0.16617490572685018	-0.17869933822254683	0.7294223879946895	-1.1400324577990635	0.20275050167969572	-0.12181316443796644	-0.6407952629734281	0.22672589469665202	0.05116866084271078	0.1896231681579377	1.244639964733547	0.4366125887283528	-0.3813249925935051	-0.5423503833193347	2.5453665471974447	-0.5647747029874766	0.855005084860724	-0.6272604999071044	0.6201666271835241	0.377422307081161	-0.5689305017102935	0.14222633319073413	0.03334183055200142	0.10881331960105653	-0.01573784647797308	-0.6925060303731886	0.48965409735641857	-0.12226856508377877	1.3128609685076342	1.1252809132859931	0.025042246879801704
-0.04433852975745216	-0.5568823045825846	0.055564006380650746	-0.7375447105222089	0.2888672238039306	-0.12273798141653935	-0.17204632509555912	0.20845950636438415	-0.02158411368511945	-0.933990351713436	0.31072311089461757	-0.2127728546007978	0.319536705136193	-0.1727535738210402	-0.24028552783087997	0.8288842136069039	-1.0963972365598413	0.22019683462150513	-0.11254248150243562	-0.6416125147997376	0.26888056053090503	0.05419133519602702	0.14110654919939875	1.2914256955567383	0.40174153359334264	-0.359342124082224	-0.5379666604800564	2.4761029959516616	-0.5442876273465219	0.8841822139053429	-0.6660407728772213	0.5899312591768879	0.3605198373847646	-0.5510421388959195	0.19779144860418799	0.011858921233199352	0.06283108098177428	-0.012107689253484127	-0.7078097081106292	0.49771496255679876	-0.1486666611003504	1.2761572953671825	1.1172791729686018	-0.03129280114152514
-0.011534729687569712	-0.6059984122298541	0.04781062973657471	-0.7645778807140415	0.2978492857292299	-0.0855492888533597	-0.17479372591252895	0.17459741709134416	-0.016342577436439982	-0.9615412053983855	0.32158908748401815	-0.2442842455554804	0.366677760092755	-0.2004209342685403	-0.27826689697452506	0.9223962376432588	-1.069967152221112	0.1902164522942057	-0.1208069027688379	-0.6511493785101016	0.31205797672117136	0.043738578305049035	0.09557887889766133	1.3079468622986252	0.3334725618051658	-0.29913272632638954	-0.5367885382367248	2.424876827842801	-0.5615132546935862	0.9062460623506758	-0.7007031018119607	0.49114449133973004	0.3538676401263421	-0.5149123464958205	0.23562426640066936	0.0026149212918750277	0.016390813493835567	-0.033063711341049504	-0.7361012581117279	0.48294172767766064	-0.1621265801250915	1.279423324213706	1.1243857262846981	-0.058783061908900903
0.02880070024438075	-0.5966772861720853	0.04589774084843125	-0.7690843558738559	0.3025545920571521	-0.06522573531545346	-0.14297981225674353	0.15955000806689096	-0.04201198286439005	-0.9762341420693655	0.3492730443220081	-0.24212624768216706	0.41463975615897974	-0.27443236312956276	-0.31677622387612864	0.9992801807122156	-1.04034980816901	0.14875886790910742	-0.12993991610522898	-0.6378738069570578	0.33577306620989616	0.08310120195189033	0.06090880005052639	1.3325821466230419	0.26691599484403505	-0.22693028770685736	-0.5350702450390437	2.3592865830898657	-0.5889163779504654	0.9022340941574856	-0.7264232594802648	0.3950613998285195	0.35571263473618586	-0.47572042774188317	0.27120714653494543	-0.012522274552986667	-0.040458288694118306	-0.04659068508567479	-0.7678241569995212	0.4684833604579217	-0.1888981652805052	1.2799791635658788	1.1300429292177463	-0.07727171837722442
0.05059821655939828	-0.6265566118867033	0.005424772035228881	-0.7462276696176415	0.29210584087501446	-0.06915980128219673	-0.11335453287294797	0.12208315840443815	-0.010864011035761584	-1.0086356965219023	0.41259044472678913	-0.22900825568614205	0.47770912570005997	-0.33914517650926296	-0.34646355530377343	1.0568350024901902	-1.010430066446549	0.12191022483224642	-0.14499608813534487	-0.5878952911052329	0.3708724375559977	0.10973001400197029	0.04265357815123486	1.4197285649326694	0.26366299924653047	-0.1395945512745797	-0.5500200037162382	2.288777530789518	-0.6272405236689484	0.8508671779137217	-0.736703417628647	0.33495801428417127	0.3753582223085126	-0.42770582917648803	0.28418264348148997	-0.05758573758300758	-0.09821933150595899	-0.06150222816251126	-0.811266120791263	0.464081741051723	-0.24699842855141801	1.2692987923403194	1.1425221833546635	-0.09459571010454805
0.053009930463813706	-0.6547490761633753	0.006657078987145583	-0.7342601870248031	0.2742147624585617	-0.06144598655966386	-0.08776414147269901	0.10406797092855427	-0.060609487604529846	-1.0356959771575573	0.42752252572713384	-0.20284107049384473	0.5531254050535573	-0.42135072043115196	-0.4007168466560417	1.0803285843823345	-0.9856252742618048	0.10580832305591184	-0.1374598602067698	-0.5360307493948115	0.40346409465054167	0.1682078929566741	0.02436932018860864	1.5197038766500897	0.2383438420536556	-0.0328091802859633	-0.5554235054424813	2.215071780222277	-0.6768090830710102	0.8012139887930202	-0.7431004166005962	0.2524088179540817	0.398890408113924	-0.4050268529789645	0.28967652142103334	-0.07714991603989804	-0.16081438011925062	-0.10772241521997519	-0.8415074991323227	0.46932868054076593	-0.28852103892307546	1.257100576353187	1.1604139244013476	-0.1059179239663951
0.05316427468459952	-0.6655710471834284	-0.014866186100745183	-0.7405671719676503	0.2455568598115067	-0.04101691390683837	-0.07543978576291709	0.055219099882295064	-0.10213618782145631	-1.0654774907524576	0.44424546969084766	-0.18997542930772243	0.6186111109999853	-0.5043018855198322	-0.44827525042136857	1.0783222768201666	-0.971597630011229	0.0751867509017507	-0.10440545010078783	-0.5173438013506126	0.4462814521248534	0.26181973403951436	-0.00576278224347172	1.5885787967245721	0.26066948847359617	0.06415734426787426	-0.5643661460772927	2.19782962186015	-0.7658084362112357	0.7541402851343675	-0.7553214212806585	0.1730219994066099	0.425002025136305	-0.38499098931658654	0.2981091775630521	-0.14544307062579365	-0.23489488859348923	-0.162084306476336	-0.8874880754254242	0.4514192585294798	-0.3326947895804139	1.233954152717963	1.205932999307383	-0.09515512162617126
0.0567694611923318	-0.6742223643622612	-0.036422282390253226	-0.7985590290663989	0.23225729530619704	-0.012567318078299037	-0.11111375145438859	0.021059173416980433	-0.12381286090944128	-1.1035757953994352	0.4555965060281448	-0.18343024619614678	0.6934634830142564	-0.575073788508062	-0.49754517982676677	1.0576515430829494	-0.9556273080401351	0.041022327694004525	-0.0768942730480856	-0.5057039666366828	0.48991516606856383	0.3727509405340991	-0.010451952403175386	1.6708109902562298	0.28729045762952715	0.13494831645707084	-0.5733698589389449	2.2175706819152605	-0.8381501171811172	0.7185256809153476	-0.7855372076173112	0.1038319829761321	0.45770545107989635	-0.3810983557099569	0.29808177967742316	-0.1899674177496511	-0.29529577307024457	-0.22337086324998773	-0.9354955645143928	0.44669697635358635	-0.36476483419852934	1.2298215942691297	1.2847846069226425	-0.1007900802242014
0.023363555640231213	-0.6752820710863278	-0.015137337442074572	-0.8319950104734893	0.24115295179957244	0.018840168947821916	-0.1288363816905238	-0.01670657511311463	-0.1904523852581927	-1.1080045146711377	0.38918028808549854	-0.1685697054496375	0.7923154884590422	-0.5971259560016614	-0.5584366531509726	1.0206411933530706	-0.9635412691862257	0.007683496290232197	-0.06495947110330454	-0.48245441459970373	0.5330347111745529	0.4952910741675994	-0.007946474348374912	1.6963668752051482	0.31714864910118645	0.18235899689801033	-0.5838230101831494	2.2973248805212627	-0.920554131262153	0.7069147490364216	-0.8150756527372154	0.020601916997251012	0.4922354142773456	-0.42919210173760314	0.30145492258381273	-0.22921301053220552	-0.36421264934935327	-0.22706342123459855	-0.9608308722617533	0.46712087673903435	-0.4044071935705129	1.1888544694446448	1.3765717456472606	-0.09570850660684342
0.01647157345432284	-0.6881029713869837	0.04659438899936795	-0.864572422617724	0.2591633000297756	0.030360458341957552	-0.1329764779018464	-0.05403191462464617	-0.22105978017489986	-1.119023239157927	0.36459516671336545	-0.15886960594941799	0.8476117696619523	-0.6467221436116903	-0.6042944063256809	0.9620508669045655	-0.9521714100859462	-0.02419326348271395	-0.05662287943030481	-0.4450848240331225	0.5510386797797986	0.6034536496031587	0.03285642402457358	1.7399550357734472	0.3514373259943137	0.229789913844126	-0.6170577362784425	2.4275416207967524	-1.0039371999185225	0.6754916180908574	-0.829593134613817	-0.030006770516575642	0.5255969055881852	-0.48618633910071896	0.3020892735415326	-0.3156290992689966	-0.4050567304128296	-0.2408192910410163	-0.9875544195465931	0.49206649519577417	-0.44366732499447004	1.1825804800222488	1.434400510168275	-0.08043053981322093
0.011192107116478259	-0.6756823001026047	0.05469473931391372	-0.9302223270884248	0.2347505619414784	0.03875939097610771	-0.1748938004964343	-0.0944589526909481	-0.1958374961546958	-1.107982085493977	0.3633621511448647	-0.1466962028797228	0.8955995559207265	-0.6852666342168775	-0.6429085997755793	0.8534508852050658	-0.9210065983107633	-0.04337528345705873	-0.03948938231449574	-0.4474778436897366	0.5301665877297317	0.697030391049498	0.07268917893053498	1.772480892274885	0.36845836613116517	0.26759117214804035	-0.6611981210768668	2.5778127712869576	-1.0732621436885872	0.6571466337435192	-0.8544738896469211	-0.09221568882316078	0.5486010470967086	-0.566892446914667	0.28743361108985194	-0.4108226519943223	-0.47030345739213575	-0.2634178802223726	-0.9901143103279244	0.4420633527041707	-0.4726220436997367	1.141184312759035	1.460859206605478	-0.059181441971373774
0.02624871452581714	-0.6882403510354776	0.017461966084640103	-0.9488661778339311	0.21822095016698792	0.0227693848624183	-0.15874283822677887	-0.12466620122994972	-0.1154684022259989	-1.1069459096700283	0.33267860820398193	-0.13197352536514964	0.9583784997962663	-0.7384661191244324	-0.6550557710846056	0.7383806289433332	-0.9186744312176023	-0.08020008992593072	-0.018932945914355886	-0.4432496618020115	0.499624708186268	0.7737787581641961	0.14302618615918744	1.7676557953404104	0.39777060130249825	0.291078237345004	-0.7182694755707545	2.7235495606440563	-1.1357562361408464	0.6424702509422062	-0.8740034226514902	-0.17845907878047482	0.5751250759997724	-0.6138985466206804	0.28772509073207514	-0.5279751834574921	-0.5178193207626499	-0.27799671251990427	-1.0000925938104124	0.43486475994951146	-0.48448474950785847	1.1197429042794835	1.4700273740067427	-0.039637740971382944
0.044050124866643815	-0.7619866326672144	0.023967479776708694	-0.9644125436705142	0.22999397828471616	-0.011102591170944595	-0.15248192521835996	-0.1512094823519318	-0.0677951634539066	-1.0870426229837324	0.2988721166481836	-0.12399658344791664	1.008111810164979	-0.7969216905759223	-0.6693406664003534	0.59193264080168	-0.8884373332591297	-0.09553097565421412	0.0029219513305308005	-0.4029969928332776	0.4488641143406187	0.8509360713793338	0.20727308650376486	1.8008760941924655	0.4110320596528331	0.3045683089753425	-0.7669717800832656	2.860096500782489	-1.1645403933608538	0.6037672388037485	-0.8839028599525294	-0.21734671714705364	0.6082972559136328	-0.6689117801708088	0.29916967415918216	-0.6650380854227393	-0.5731960402615852	-0.2840585406208915	-0.983506139766105	0.454301393355102	-0.49446761270048284	1.0410421775883927	1.4455024077973804	-0.016943781364670583
0.05954549582151143	-0.8268441463688004	0.026467281851870278	-0.9604050692223062	0.2545280680018486	-0.0318336565466575	-0.1373180400518208	-0.17524679052487296	-0.06219744501536213	-1.0778057140592938	0.28358750642844466	-0.12485298240699605	1.0359443054178448	-0.8375029421418523	-0.6650167985238709	0.4486328395889737	-0.8668158998284803	-0.12520934292277122	0.023043060689867254	-0.3412087681700201	0.41584498667463476	0.8744755635150945	0.276367065786771	1.7893362158502004	0.422353900486066	0.29649064909523704	-0.7768152827743295	3.005662132489383	-1.1919133005058324	0.5903770690598666	-0.890621285322494	-0.24740976918081653	0.6122188827055229	-0.7119209330331542	0.305846659261144	-0.7935160366128109	-0.5995656371167468	-0.30923151093732065	-0.9710009155105295	0.477535022992707	-0.511621176566896	0.9799122008350223	1.4235531172033828	-0.016431868125517713
0.10203609169157277	-0.8675164992057546	0.07321885749664032	-0.9720839795169308	0.25738001318564924	-0.027332527111857803	-0.12260996153204744	-0.1920166514208815	-0.08742956177573588	-1.078355489704117	0.23480260794132332	-0.14711351142957185	1.0946822654711286	-0.8608739735789263	-0.6725912704677446	0.3452127428225301	-0.8633065030041911	-0.15760776258048	0.04922302730155147	-0.2516980326935932	0.3734841318221461	0.9100133228995819	0.3020039897760072	1.6973121529198678	0.4116814686065274	0.28817323212171225	-0.772027611311351	3.1256331125041763	-1.219810522879483	0.5733033319539237	-0.905930226425356	-0.2767238697926122	0.6284317388775414	-0.7646778677810864	0.3291215038129156	-0.9329670155107685	-0.6030623530134737	-0.3252985034253463	-0.9430948109931936	0.48290016274864334	-0.5205923642551074	0.9452904076028459	1.3717832056562094	-0.016443150038672243
0.12310037041229352	-0.8804576066988427	0.07351026214004859	-0.9989481402213531	0.2550922398898694	-0.0217828399609247	-0.10883064202172481	-0.2171896030014388	-0.13511311244399696	-1.0834917712739252	0.2576915297327323	-0.18418836115557977	1.119861969672089	-0.9025360126636418	-0.6656081940703041	0.2685174499776257	-0.8390736853072907	-0.19188344584658806	0.06901970339190293	-0.15930392646476632	0.3610462406742326	0.9291772532930007	0.3278429336573288	1.6192620003834635	0.39314677272875287	0.24790048473446272	-0.7651973123947405	3.23586653881965	-1.2607720622190342	0.5777349077438961	-0.9060409557487766	-0.3283305139478315	0.6252550303153736	-0.7885241207790649	0.3404358669837957	-1.0748376751041373	-0.6000365319648596	-0.3240270109862532	-0.9196031258197845	0.5121161446939076	-0.5116316348749776	0.8849952612234245	1.3183981683553776	-0.021595099944669273
0.11895345409521707	-0.8358180287464956	0.023402084336696695	-1.014880424833828	0.24068268392014014	-0.008297711162605187	-0.11397449275499702	-0.21704082875589967	-0.13200457240725677	-1.083257829740051	0.2606562817474314	-0.21501128597436195	1.1652743910527434	-0.9141473286075017	-0.6723983678048321	0.1895186840364362	-0.8161742917510157	-0.22613366225217998	0.07772776039297684	-0.020406144867212716	0.3639317677725149	0.9098112055296641	0.363603732668745	1.4778704023556748	0.34103199313263993	0.17690097300634317	-0.782083415661455	3.334793027443162	-1.289521481420308	0.5839570163543228	-0.9190440183939519	-0.40535970582096265	0.6494441991953828	-0.7971843021990226	0.32654692807256513	-1.176058246544746	-0.596803825966583	-0.3250538252878997	-0.8973764889206379	0.5455444724142762	-0.5377837310790239	0.8575743888557603	1.212824202522992	-0.04573862258942468
0.10433292827050078	-0.8204821945580918	-0.007721312486236915	-1.015282612473113	0.23382271919109332	0.012103071241439353	-0.12659963115172765	-0.20664600248713408	-0.14723203528542098	-1.075327029178647	0.23789321804451286	-0.2174131344197705	1.1832242453217376	-0.9358946911278808	-0.6476089515069285	0.11122811946069071	-0.7943341992871437	-0.25628738353331404	0.05962208544712135	0.13399167473406567	0.3851749594203554	0.8734694524580796	0.3759063482581707	1.3436932242329225	0.2846890677736879	0.1134220870381731	-0.7824767790968277	3.389444981750728	-1.2989874798569478	0.5819255621330778	-0.9058717935063905	-0.45678111741612265	0.6584200653014058	-0.7982166522944215	0.2957983173535867	-1.2400692321930555	-0.6056085303479434	-0.3483548567478837	-0.8848979495308938	0.5605540745219689	-0.5469791857054063	0.8309941447328381	1.076079730576749	-0.041371579659110834
0.08677305217365001	-0.8048117744515823	-0.0457918581211014	-1.018724143837393	0.2179152669500483	0.03056598193644928	-0.13520675939475676	-0.15686141361173228	-0.1543674973076287	-1.0916737264586527	0.26285791086040955	-0.2435200210501228	1.1708504697453546	-1.0056530060796518	-0.6156647883880793	0.04496421037185631	-0.7725412116398183	-0.2664295744256565	0.07226979758480269	0.2618813532928323	0.41029757932983424	0.8291974699124471	0.39625590229602	1.2524245705819823	0.21696292630817587	0.044094330258595126	-0.7877020181800887	3.404833371101411	-1.3089566159690496	0.548876211732178	-0.880393982817574	-0.5057978284206781	0.6774357226245502	-0.8074094970524474	0.24639696673857636	-1.2884553578212103	-0.5990566589694413	-0.3968322723775408	-0.8613050475011745	0.540447706214447	-0.5501648883792213	0.8298721306935999	0.9313211404187758	-0.03423107117198644
0.0880679712629355	-0.8097981571367281	-0.10742739246929238	-1.0349447340454037	0.20758978751745533	0.0564073780136224	-0.171865281945345	-0.11861356276759091	-0.16927848769068993	-1.0919600896740305	0.2374116004710542	-0.2493556999372252	1.1902905143126505	-1.0593090529907185	-0.5780544655745734	-0.02891835044470345	-0.7546697380996801	-0.27371619089369326	0.10939995559411822	0.34216524920698943	0.428476549552134	0.8070880641744683	0.414837536953015	1.1421922988949478	0.16479747145951923	-0.022614195262647973	-0.7631416658320952	3.391275052010606	-1.3087684878288695	0.5343204025808153	-0.854872642173604	-0.5426552882621309	0.7029342231059754	-0.8120433746152184	0.1864697429080255	-1.2036375015589225	-0.6147739967932682	-0.45668660578557924	-0.8282752863145724	0.482400274536223	-0.5435715628357217	0.814352427965396	0.8412822529644816	-0.041739884140440844
0.0971283398765989	-0.8356163908753196	-0.08867805889844502	-1.030979932025767	0.20294130665663337	0.09900720866245698	-0.1929519948008913	-0.07036523677445192	-0.17621792900217273	-1.1193484622267575	0.18728242529791828	-0.2534955016920536	1.219543704692782	-1.1219726672170942	-0.5415106743966885	-0.091032907522794	-0.7424894925457372	-0.2969307157132982	0.17528789797345393	0.4338072179826602	0.4912871966934131	0.7721356240398946	0.4342623860001325	1.0789724969424048	0.10120238116996907	-0.06751893749981283	-0.716941292276802	3.360495640114622	-1.320726987061294	0.5013834652245184	-0.8438369823556657	-0.5783289655646022	0.7409714319809093	-0.7970975579255053	0.12038134187379528	-1.06405656476797	-0.6221562384859023	-0.5052200981521351	-0.7899154389774781	0.45254449909222166	-0.5311098510552307	0.8293629263891156	0.779736804634389	-0.03522859222746931
0.11646393703078353	-0.8519382564117827	-0.03801024775279711	-1.0293047725016626	0.17641279766452642	0.1563443102259741	-0.23333342883706706	-0.037021598972408434	-0.2201934893693312	-1.1244740508167566	0.15026399057558748	-0.21927360787250474	1.2067899509043054	-1.1525377054659032	-0.520506811027354	-0.14832729255661212	-0.7472234861325584	-0.30276509130634227	0.23628917605734384	0.5018838964547971	0.5685675112063595	0.7744731319510654	0.4519914033230662	1.0353584980090536	0.025473708213186796	-0.11657195622688588	-0.692351394074828	3.356917128628041	-1.335386819835055	0.47097493754150443	-0.8078940867819053	-0.5790242458986467	0.7611242824839867	-0.7639355355091259	0.020339584999670073	-0.8778504156951181	-0.6544886507161227	-0.5793479758339701	-0.7466986258406606	0.42347699186936094	-0.5362757450859856	0.8433572219155805	0.6959779618627211	-0.0330972246190715
0.12682774916241707	-0.8446161427271462	0.029447140426084078	-1.0376408314230778	0.14263197254114912	0.20576464707917425	-0.25107219518088714	-0.012309242211804548	-0.20340130958088115	-1.1157681396213788	0.1330470228680447	-0.15147969560842156	1.1782188823568014	-1.1143622053399758	-0.5112692333064489	-0.21511620444686336	-0.7261146328849539	-0.3344144566602302	0.2904269878264269	0.5261300970604463	0.66679522806278	0.7729947742986363	0.4781720483382966	0.9952335493138802	-0.03563123974295915	-0.1900844340303452	-0.657170104410839	3.3428190046404374	-1.367242904640137	0.4779120168350082	-0.7595833031585768	-0.6077576170323934	0.7863846336739444	-0.7147654573644739	-0.08219250669616791	-0.7020074826185047	-0.6867289939973515	-0.658640621720834	-0.723494278661679	0.38617043645714333	-0.5449806285391532	0.8845605343505042	0.6459292407301354	-0.019586639497501595
0.13861362636528343	-0.8745186512574478	0.04635235316622963	-1.0564927102578696	0.10291973285200276	0.212232533620924	-0.29777906147895755	-0.03053089760778891	-0.17364732879784112	-1.116426931499379	0.0810790384686561	-0.10091624351799303	1.1585722767580577	-1.0759796882582298	-0.508404434564883	-0.2625299027970272	-0.7029536404128757	-0.35313583041853874	0.3745291639985166	0.5264447722351945	0.7705466704952542	0.778329616173588	0.5164418168429861	1.0024113890616517	-0.0923925499670982	-0.2534483829239996	-0.6640512989258323	3.3372103001029716	-1.3959679171054593	0.46804646619193	-0.7211782142673406	-0.6461606580966526	0.8546476828102266	-0.6712218986359225	-0.17885688205159875	-0.5138958480823763	-0.7410465346034979	-0.7226377499880848	-0.6982847772943869	0.33931040858585765	-0.542142090677498	0.9197972831598312	0.6052742362316275	0.004934413091745471
0.13223688568070938	-0.9177275974347952	0.10638786555857967	-1.0619022406873255	0.0772090942231235	0.19368214426912897	-0.37424077187256605	-0.020110181360769745	-0.13172031813198629	-1.1070958721917423	0.03745410288812403	-0.019692752415763005	1.1036364509699628	-1.027130445970015	-0.5098932806209208	-0.31822784566761075	-0.6838094334459339	-0.3827378244892689	0.4752253786589504	0.49587583310990385	0.8717692582912007	0.7684100146844401	0.5635397100440656	1.026783063998794	-0.1441140586304814	-0.3407774742527173	-0.6825963769813639	3.319681123527424	-1.3977233418324735	0.44442834715778945	-0.6861497500431477	-0.6707295785272767	0.8891570330480713	-0.6199829504612102	-0.2596435417900654	-0.33163473430524465	-0.8211555264119422	-0.784315109011002	-0.676550371750791	0.27668651502718616	-0.5427144917344312	0.9866605947330742	0.5505241918986878	0.02418015162487886
0.13875720593121593	-0.9564071698383166	0.17428273504482097	-1.0437821940025327	0.054568849879386004	0.14125954454399942	-0.39209195469448244	-0.017328638463340557	-0.04808607733631378	-1.1044646167455257	0.01014733307097967	0.05923442600608371	1.078631660768717	-0.952674067778822	-0.49623965603293313	-0.4068535388823632	-0.6938727644932424	-0.4208458047397724	0.5864991064409311	0.477391590095925	0.932619331975789	0.7461931899246871	0.5878075303155093	1.069427979083332	-0.15130091070304724	-0.4218343408068552	-0.7096117008137646	3.3062149662482674	-1.3752539316015726	0.42752826999264126	-0.6753697984825976	-0.6516630478456975	0.925427803347123	-0.5718054408002822	-0.32578822751319036	-0.1322741732258234	-0.8883280331963188	-0.8439285978708929	-0.635429179138299	0.2014321119685924	-0.5541436369024149	1.0867877436681221	0.5165500295645499	0.05670379938763133
0.148003476505663	-1.0185981057861262	0.28602629191365325	-1.0151050418297205	0.052885571006525134	0.059857608399062436	-0.3602492130728695	-0.03318671579067789	0.010505497234129368	-1.082865579944124	0.05367212288895427	0.16292314248258483	1.024250299529839	-0.9034321775136533	-0.48270746949716814	-0.4897687304302799	-0.7124838599125176	-0.4519396721448765	0.6821282307894261	0.45164350654052826	0.9888382966914323	0.698929728963453	0.6154056021687945	1.13069800058991	-0.1817590604560965	-0.4186926625962812	-0.6897062902867405	3.2472472059609325	-1.3854467457663773	0.4019604439776786	-0.6565300943506609	-0.6336886290547584	0.9397149195904108	-0.5236810629622165	-0.3601403491169671	0.0538607164075612	-0.955233076853359	-0.8982718808288315	-0.587897397671874	0.14875412641274846	-0.555337159427099	1.153753560966793	0.489417306258577	0.10139482482888003
0.16022943194077685	-1.077593247660851	0.33836640911681043	-0.9841133904717335	0.05787143728778883	-0.006266973457225028	-0.34133761429922627	-0.07148856381651403	0.05358738862531491	-1.086873100133099	0.12572814285485565	0.2519044287460797	0.985892814081436	-0.823626434644759	-0.49260039841247866	-0.572508602254054	-0.7102480822967624	-0.45884965291448676	0.7707995821153333	0.40885007473136026	1.0397086390357022	0.6352495656296524	0.6648014686794823	1.2044967259597412	-0.20337973868818698	-0.35415426224082325	-0.672793705365067	3.198856988456227	-1.398043658893498	0.3938161880778471	-0.6585794483643005	-0.6257278935857036	0.9560591104037449	-0.47793061986097135	-0.37315643107651747	0.2204113380584653	-1.012180706711992	-0.9347440617887276	-0.5368976301581789	0.09714547192738593	-0.5599418759510568	1.2035432490596527	0.4442095859171823	0.14175566063739203
0.17896797858317753	-1.0998398875137037	0.3340744865085755	-0.9671897720030099	0.086753226009562	-0.03881237322922995	-0.33991453347357325	-0.15108737180385196	0.0853237238518657	-1.0842019416158868	0.2020320785828019	0.3423507841221388	0.9329575938939879	-0.6992932643269743	-0.4968885339836164	-0.633249900327461	-0.7158349305850514	-0.46504973810128414	0.786606417345162	0.3525072720743635	1.120187372228134	0.5929850904721883	0.7070181981592139	1.286945206929196	-0.2165739741794595	-0.26257827204952966	-0.6640088884183982	3.1373297629996815	-1.4147695905743691	0.3942948965292771	-0.6735169640789926	-0.6067077173986338	0.9504262486973978	-0.4323167665091803	-0.38220160572066497	0.33920235351454486	-1.0388825031567241	-0.984798425775635	-0.5117780985563549	0.10058820540682183	-0.5486958787148367	1.22238072032918	0.41089082045778397	0.1569029857328675
0.16530091089564897	-1.103189347371031	0.3166508790773546	-0.9225394763673653	0.12273863267250891	-0.07567177762905135	-0.3233718633503406	-0.21286809532737383	0.04079489611180868	-1.0837528364639009	0.2813289132726753	0.37116685592111764	0.8675912913429642	-0.5736326147474683	-0.521718602252094	-0.703466901666131	-0.6995867077946445	-0.4844188463957697	0.7556959534943247	0.30039477748870475	1.2371434113257131	0.49408585764619517	0.7236328943315289	1.320104248533768	-0.2485833544984931	-0.16789724897796587	-0.6677208541307091	3.0689193668103014	-1.4079830518415375	0.3988495873341864	-0.6797517837388618	-0.58217543556047	0.9401644527617454	-0.39823586009276335	-0.40528973519780953	0.387625356909113	-1.0361016503569647	-1.0121960251640145	-0.48960174522612715	0.11214140057225172	-0.5458364242370191	1.2187485433379712	0.35182976077230677	0.15614746885499678
0.1300232963795022	-1.1252830969699146	0.2720910357020312	-0.8389914005042283	0.1216126637826074	-0.10876123256889877	-0.2996275897044292	-0.2829752927081449	0.00047988673266107504	-1.0654884445366524	0.37817721614230715	0.3758379225388986	0.7975788624034349	-0.42317646980941576	-0.5511024680140558	-0.7318208162798208	-0.707130602825635	-0.4895683825107021	0.7270097330568971	0.23661803960123712	1.302253358931305	0.4175385646715668	0.7220299144862216	1.3390362218306417	-0.2590622625499809	-0.08297505306303804	-0.6872006648521658	2.999613684450622	-1.3855104623501673	0.3990407544560043	-0.6882212620131256	-0.5365165625542602	0.9448461543713023	-0.37053495143035453	-0.41527448891524077	0.3589545039052621	-1.0268064948387168	-1.0421361057473146	-0.44681245148500787	0.10440885834483074	-0.5527434990229554	1.208407536614844	0.30430331979761893	0.16152482567345622
0.07437260757315851	-1.1201706906152837	0.2230424072895191	-0.8155877070542653	0.13194161964427437	-0.16080384197070374	-0.3032742392612027	-0.33305335566258015	0.014943376973892947	-1.0534953548652992	0.46963457185816193	0.35332088274316387	0.7401412104580534	-0.2930507307089991	-0.5533613711432512	-0.7335457367032572	-0.6749987737491407	-0.4904678282101722	0.7051014660995686	0.2000545915515866	1.367286844917062	0.3238447122616387	0.7099749705913168	1.3406141040110793	-0.23785780967740866	0.025238168081500006	-0.6916965921824461	2.9088106012252726	-1.3825081894717428	0.3709499968211757	-0.6934543788091726	-0.513863862759461	0.964179897953444	-0.33218389421482625	-0.4291457379239831	0.28014599240688615	-1.020181596160819	-1.052643750156554	-0.41210342329374516	0.09737321143569844	-0.5780901014401998	1.2021716744949495	0.28473920523595936	0.1845583565852118
0.02885714894802575	-1.0898255758787463	0.10995472327988347	-0.8138352037533749	0.1758907976908235	-0.19690027757926432	-0.2997247991158357	-0.36155328586048013	0.018465603945685145	-1.0654568872059957	0.5231127317676456	0.31799785233949873	0.6891326102430111	-0.24702747901772198	-0.5442685351519676	-0.7177683770976182	-0.6682079955699478	-0.4735186138623783	0.6723327658973515	0.1957660792038381	1.4387768340607925	0.23831699388172303	0.7169784690677318	1.2997639391821927	-0.22516989653116184	0.16160115228681698	-0.7015652860771737	2.819155590853602	-1.3472889200377458	0.3272616172246368	-0.700762329757191	-0.49131088075325036	0.9568912632174149	-0.2909238238415519	-0.4372714458903455	0.20538243643180967	-1.0226951968353049	-1.0643630326434963	-0.3970424386099843	0.09074865100001266	-0.600417313790189	1.205149700411833	0.2295331965355631	0.19332186110545732
-0.0028575383502775957	-1.0667809707692197	0.04773352355216834	-0.8465668233863595	0.18210109463078789	-0.16752611343757526	-0.27124007491104185	-0.3773177448401942	0.012632582612096049	-1.0790502725873288	0.5283211719642378	0.2741094776196377	0.6519380249120259	-0.17575297886243413	-0.5378708989167361	-0.7223779472684145	-0.6462056759950424	-0.4437856379774331	0.6091345357302779	0.1879146146663327	1.498278061109912	0.1592587139679642	0.6895791626971475	1.2440064893117042	-0.21923742186154643	0.2882672424536653	-0.6933967418342134	2.7114579309557714	-1.3284725063612046	0.2895633196151896	-0.6953226572781162	-0.45578372444538406	0.9193887001754515	-0.26264919543249904	-0.44948327217796546	0.10389836610345268	-0.9955688745324214	-1.0846293164636873	-0.3817490008997537	0.10123180569352848	-0.6197608473688108	1.2085185154242744	0.18635590240627908	0.2078674460836271
-0.021503062756266345	-1.038836953155247	-0.07177648698327617	-0.8865364870130825	0.14732380770641015	-0.13526097104611495	-0.244057896393664	-0.4083829248618054	-0.00743897526341776	-1.0905551364488577	0.5448730111735927	0.2150192510420632	0.6237274759287258	-0.17846888175932812	-0.5234187349832145	-0.7326121528711971	-0.6281996692216937	-0.41877956333448346	0.5811803294169088	0.16082251729446567	1.5544109811063345	0.08964361602854695	0.6589457840379417	1.183827195192781	-0.23352686800329744	0.41589401756391775	-0.6821825730964202	2.6251997416420023	-1.3234099675990108	0.25726968644932907	-0.7100575773265341	-0.4193604022577081	0.9073456122077316	-0.23017947638812922	-0.4749650769044275	0.02463245757474975	-0.956717219047601	-1.0952735429851044	-0.36900600288750407	0.13472446579922553	-0.6221631972592736	1.1704479942442234	0.1585729575747556	0.26348665528722004
0.014422960508334115	-1.0047446423209854	-0.10058485983765005	-0.9121351435076852	0.14745983309982474	-0.10169524181205569	-0.22975894839327798	-0.4338915381478305	-0.050577963686811486	-1.0918096055435451	0.5394054397825853	0.17872193400622916	0.5779457679007521	-0.19825393795193028	-0.5149830626945789	-0.721822078196811	-0.5837726119100493	-0.36732823520850194	0.5037087335416986	0.07986408962903266	1.5691391551236262	0.023468585339397496	0.6451185499457918	1.077317099666811	-0.2779288569550274	0.5303184339483549	-0.6714380962442619	2.558919599899012	-1.3403977547330987	0.21873559037035634	-0.717741460826829	-0.40992207092167376	0.8933146535278098	-0.19040474311349595	-0.507656424954549	-0.0801318015050525	-0.9314463768380368	-1.129178926041315	-0.38369504741412064	0.1222781342299653	-0.621350765277842	1.0983268929948216	0.10813174351708729	0.30076160508614297
0.08284367470149527	-1.0384259221101568	-0.10420734758993713	-0.9448200368313839	0.12730307288164888	-0.046857828607393674	-0.26593054268263816	-0.44049697495564555	-0.10355921227754294	-1.1026071679113543	0.5400197782798201	0.11918451523026433	0.5612795428986117	-0.1951015348311853	-0.48431335179969814	-0.7156508957211302	-0.540126362394973	-0.2883081734635243	0.4095218043771404	0.0014063196656303484	1.5766136340191907	-0.008405182555822434	0.6097575076029178	0.9868928960431459	-0.3007144522715711	0.5753005455215887	-0.6776518434406673	2.5007602303595653	-1.3256830337351986	0.19802888730298718	-0.7189354209925767	-0.39452551827938726	0.9000051082596252	-0.15710839317717457	-0.553621954033616	-0.16350836514986114	-0.8948615576881156	-1.1298808926190806	-0.403173911192674	0.0995088128258786	-0.6102223602373648	1.047709936968179	0.10303296676103679	0.34400552380461746
0.14107193828869696	-1.0668488296681733	-0.11844588479940384	-0.9465357351626313	0.09447846382920264	-0.002443667224167356	-0.2628940389109007	-0.44352181845806465	-0.1467535762145857	-1.0957623568115462	0.5021334351289158	0.045141865648132815	0.5430311801411072	-0.19758615383083167	-0.45023871470709614	-0.7129464718466753	-0.48307820596195283	-0.20693876097548358	0.347237833772634	-0.08584109335458526	1.5744152777925788	-0.021384913715089125	0.5632502908902541	0.8905157943982818	-0.3380784889307057	0.5422141105538923	-0.6833545196085531	2.4585527538191667	-1.324709023936809	0.16689374948525487	-0.7222921246593105	-0.373034350866205	0.897783040195924	-0.13315505112540515	-0.5869680055849613	-0.2520453199992301	-0.8589112063027278	-1.1347287880852666	-0.4252540133720591	0.08337389022288769	-0.6199899098238584	1.0068451256571016	0.1220849017376596	0.37604600864158694
0.20886501972762167	-1.1056272821815987	-0.0943694807982513	-0.9220134906787413	0.0638071428180484	-0.007166795552029474	-0.23506692466684448	-0.44080150815308744	-0.1952443928423413	-1.0961248749075163	0.4084311362717374	0.00381655169634314	0.53689914008021	-0.20357643170133724	-0.42648967814017674	-0.7211274144874529	-0.4185155407468201	-0.14220810811368664	0.3432202467263817	-0.14464707972743102	1.5387231426487749	-0.050608268684614065	0.5062828619897735	0.7847011573384092	-0.37450014370042906	0.5090653346004826	-0.6777977815243122	2.424958456875975	-1.314025395015222	0.13333251170114763	-0.7324953647723548	-0.36089544376365246	0.9081575562374754	-0.09926929868920104	-0.6007398933562412	-0.3174443751130552	-0.8605127634254908	-1.144519971031654	-0.43448136152581773	0.026604018918795613	-0.6270842138325171	0.9708842101815829	0.13381791409674287	0.3834049006932131
0.3000616821618983	-1.1281711163143577	-0.05505042889729348	-0.8643024715005281	0.024344282343102104	0.01160340841284534	-0.2471029151156571	-0.44851937586103785	-0.221240155151121	-1.0831918462304972	0.35389787818502016	-0.006728710511104427	0.5160742812770323	-0.21686646041191357	-0.40100503546654054	-0.698064717440875	-0.38926916912291365	-0.06656682238126874	0.3534775415732785	-0.17206740669457996	1.4828506256003287	-0.04600254351572929	0.47307465720130126	0.6942968986100148	-0.39751737682953425	0.4719443052403288	-0.6796015907868828	2.3742694604692947	-1.3140902939686083	0.07856962589971209	-0.7385678539744657	-0.33114631586262167	0.9121707961831639	-0.0668190745605044	-0.6026499705585748	-0.38235591903795363	-0.876325566816886	-1.1443201207048423	-0.45372008239569556	-0.028202837039925138	-0.6245883768710356	0.9435104140039492	0.13858236140059915	0.41338140093321185
0.3920626962244646	-1.0745681256430113	-0.05049168899909158	-0.8794534452820756	0.015824747179006345	-0.00739999688765159	-0.24701688440890357	-0.4547476385252322	-0.23790809868356028	-1.0779953188476177	0.26936933276511393	-0.0009546583481043078	0.5015475944831606	-0.24302295443757965	-0.3650381397691517	-0.7175132297411495	-0.3727375325484878	0.038187712769740534	0.3263927157461052	-0.18034703145718606	1.4651896168204543	-0.048051648852775006	0.4584746366980216	0.5720059490487108	-0.41968399989047384	0.4166310969687316	-0.6756569701586161	2.322277032726442	-1.3302952736054368	0.0389993870780525	-0.752896161920965	-0.32601527382327106	0.9014482399739954	-0.032608539335983046	-0.5804904634019422	-0.4449818949480929	-0.8849864295479213	-1.1292826288292128	-0.48767850011746533	-0.058257677853106295	-0.5987932150693807	0.90938698242767	0.14151513295238863	0.42025200321497624
0.4696591874902113	-1.0290240024163686	-0.009132055909781679	-0.8478958508401606	0.007560830610826655	-0.05306343416554203	-0.21304062154341982	-0.4558521534248225	-0.3210942941898599	-1.073000132450414	0.24407386849930973	-0.011341709879364833	0.5055498748409318	-0.29248457687102847	-0.35945043578840463	-0.7445843987885474	-0.39609703398593815	0.13438321947342896	0.27596376543101936	-0.16293704271375734	1.4629465620384028	-0.0649320837190922	0.44923405768482105	0.4727015987047685	-0.4451085226056155	0.36591320684231926	-0.6409755933545146	2.277396863648236	-1.3128842507057037	0.009067924430443042	-0.7475459072247668	-0.3251323875790485	0.8908628789534815	-0.006630807577666008	-0.5663637569518697	-0.46456052659072833	-0.8873758992526094	-1.1265408849379568	-0.5179186950427359	-0.10620593751379785	-0.5425706517362116	0.8699322353507221	0.1332998739576516	0.4090042157057816
0.5450099834903914	-1.0287101896305957	0.030833027524349577	-0.7621889981518126	0.005871730740446629	-0.09148341052111855	-0.22229180531602205	-0.4834224192057617	-0.3586050875578191	-1.071232661129271	0.26877681263397896	-0.03014845946464272	0.5017088874293519	-0.2984651590457577	-0.3465930201782112	-0.7065702392830281	-0.4394350637222593	0.20502226064934784	0.23366766184694673	-0.16658716843165375	1.4057997975345131	-0.0790472864365339	0.40440564689691827	0.37177076102221973	-0.4763823517773692	0.297277287544355	-0.61038484252523	2.25372707722228	-1.3138072346873018	-0.009413051181100978	-0.772300277265163	-0.2904657783574108	0.8886753903644979	0.008594608451462296	-0.5497860399160589	-0.49147094533721136	-0.8488020459962169	-1.1021669241751242	-0.5289205403658271	-0.15759189656817116	-0.48490451028294335	0.8548621827106986	0.13301316150714898	0.39034861548457933
0.5851659060977584	-1.0172154460980605	0.06052438500917682	-0.6577676185081369	0.030543543641936698	-0.16698305845091727	-0.24713478953027504	-0.4875529417254982	-0.3765380316194156	-1.0424229046750786	0.3216063377977908	-0.02919112018160237	0.4917509992125958	-0.31671162743720166	-0.3264570893271095	-0.6495727366698877	-0.48701637804517295	0.25231076480190184	0.20679692134354535	-0.16661613768338324	1.3572483620663736	-0.0949235620952292	0.37049645512661494	0.2703685328527571	-0.49068154867512737	0.22635621188281002	-0.6082815688431579	2.238509845521802	-1.3171832151827345	-0.025766000701884895	-0.7894232990198898	-0.24391829710817645	0.8758135771973171	0.042332398849314064	-0.5485195593696743	-0.4919746328214928	-0.823415409971543	-1.0785383027157025	-0.5264382445334876	-0.18538547868292743	-0.4301042258326839	0.8192406632477786	0.09946576181423136	0.37497488095726933
0.5972222995503792	-1.0036339721789291	0.10423911609793987	-0.536956372466362	0.0795861349412739	-0.2342556581894319	-0.2757352032573205	-0.49474020457337975	-0.3806779681421665	-1.0237318367730048	0.3455845966452969	-0.043382240637548294	0.47072742698651515	-0.2871929431361785	-0.31383219263140677	-0.5548303430536774	-0.5146832952531383	0.30442037019663964	0.11191615559354455	-0.20056331679703726	1.3444296967924374	-0.08993423121543995	0.33355118146527196	0.17382380118563262	-0.5037048304706373	0.16550746606111372	-0.5851914067296273	2.2252648765906016	-1.2939634311663393	-0.0340694589994726	-0.7946974972111122	-0.19790779003169762	0.8406828068537434	0.10569255617332626	-0.5209469660664003	-0.48932079441318227	-0.8028836226350397	-1.0444172592746224	-0.5073465920806879	-0.21436328159503876	-0.35732639037955327	0.7866156976801479	0.09239886828203688	0.3105995133297933
0.592856961181843	-1.0072354793752267	0.04952868318971544	-0.46451684988459147	0.08575012665444592	-0.25346692759105094	-0.36842612685315423	-0.4881699241209271	-0.3959021027511165	-1.0241958077749693	0.37608821425982336	-0.04711129496358499	0.45244639080705895	-0.244350691327789	-0.3235260045698317	-0.45451696745500103	-0.5381400860283752	0.3285259311750006	0.0434601900110541	-0.20662161122979197	1.3604399066498327	-0.10434325457170146	0.2949122401553223	0.08217773321370495	-0.51596181755875	0.10306159563950021	-0.5464414462539142	2.2127572021525896	-1.280551728758128	-0.05472601246442703	-0.7778936346692362	-0.14555372600700991	0.8161531379279422	0.18475625479089453	-0.4820540959475997	-0.45593143924861035	-0.7776838006320764	-0.9881060326315827	-0.4760748757994426	-0.20623074353628884	-0.29330103643539374	0.7844663891647462	0.07813495544578433	0.2827973125192066
0.5830684612170985	-0.9623308916493343	-0.035600285044290206	-0.376352081312694	0.11943397557609914	-0.27915298561118573	-0.43505573849115564	-0.49184201707968284	-0.3649522461474598	-1.0172782322515819	0.36616659464190704	-0.038350285798363415	0.42077201005117215	-0.22981856088229882	-0.3475091136297352	-0.3210683400761102	-0.5721180279514668	0.3167598308608113	-0.0029494144831649694	-0.22184766389766586	1.3786339118407804	-0.14053205668653004	0.24520235750825708	0.007475042481366679	-0.5367426861188878	0.06338072681062183	-0.5129949416555113	2.2125781449185298	-1.2393355070075769	-0.08362311132484072	-0.7621053199352521	-0.10785205811155354	0.7916977699643759	0.26917318327124634	-0.42957725387217627	-0.4283299609516165	-0.7451429080707406	-0.9503771339417162	-0.4476842901397623	-0.19350761218733037	-0.20694755185077923	0.7676862482321061	0.05201131471478011	0.24735260035759882
0.5881313197711554	-0.9073347162362067	-0.08573949166065682	-0.2947687987485359	0.17438409513958028	-0.32372358029117676	-0.5208231162539179	-0.47640162519287327	-0.3254990691277332	-0.985534426459503	0.37263813357734915	-0.011499097095014335	0.4003383834011703	-0.2440102893000753	-0.39127833945000867	-0.19874002884178496	-0.6148815167793666	0.3174712599319991	-0.05871621542973084	-0.2502160029833336	1.3910533377445415	-0.19034964718899836	0.21478628711734188	-0.0733488149955899	-0.5575619841291717	0.00971564854431401	-0.4705187881173963	2.2187661522720723	-1.1875507403094598	-0.08155124940029876	-0.7416973131378197	-0.043391609297661025	0.7787726808493015	0.34772146040810836	-0.38846991895349914	-0.3636568664098127	-0.6986681597578581	-0.9358736974325577	-0.4224270182217854	-0.18851552099984822	-0.11705303719827309	0.7403099785063346	-0.0003090657916019285	0.25653967645272785
0.6122371525095289	-0.8852077296255907	-0.13529663767470398	-0.29632196846746206	0.23231407630734383	-0.34485344104966664	-0.6126381228793211	-0.4860579817401973	-0.23613994705595537	-0.9331633410067305	0.4108727674118112	0.0068586805545824275	0.3761377913191499	-0.3080031197028158	-0.418646178187221	-0.05271332730955454	-0.691439925080015	0.3095302546835862	-0.084252955711691	-0.25216172676232884	1.4403246908555922	-0.24290083641914256	0.20211906153260886	-0.1356104200508862	-0.5823463983911285	-0.04600988244205233	-0.45803136820572005	2.2040281619921664	-1.1356047509481937	-0.08364488235156485	-0.7235628849667678	-0.014093911131038458	0.7636560389342544	0.4529802482411599	-0.3775828091037066	-0.3039875533440225	-0.6541037520746983	-0.8869828138066851	-0.41239415838761395	-0.1763357978094212	-0.04083454592676226	0.7133933003265447	-0.036075780890342496	0.320207082608414
0.6493065851071946	-0.8970805441665813	-0.1783352650696905	-0.36245972547780514	0.2990392148505519	-0.3721847413223642	-0.6561444832339471	-0.4877480478565814	-0.14849026422132647	-0.9267600717317265	0.4150327786441436	0.03479322456646415	0.3585352632234273	-0.3603078525617441	-0.4672211401466356	0.07772759955357891	-0.752865398954152	0.3227667238960602	-0.09488201912366466	-0.2620979143325399	1.4797775999138678	-0.3089830533043903	0.16034335121919532	-0.18669501611761197	-0.6278686631720144	-0.0860228809512339	-0.4425376892900069	2.1854562403476825	-1.102507335716483	-0.06745751687839388	-0.7275394975156697	-0.027486317932314597	0.7484822510691047	0.5528832688458944	-0.3610258048334088	-0.2571549720673151	-0.6215633741525406	-0.8507042601668544	-0.39727142724474235	-0.14836267718276294	0.06696574002388181	0.6810012894261824	-0.07140825924686794	0.36973093975950155
0.7221123579696741	-0.8963709339660955	-0.17373124362398767	-0.3849895409311627	0.40274263022139084	-0.36774243452683	-0.6728522910234358	-0.4916278194178738	-0.12943948077539444	-0.9007844765357401	0.4524065461652368	0.057076385472201764	0.35918134806782515	-0.40857884355385743	-0.5103236218635532	0.1846658641788642	-0.7888208562172523	0.32273468494250784	-0.0849543428984962	-0.2745414039285728	1.520702175047445	-0.3225419452922096	0.11359512332939634	-0.2472012091022525	-0.6597602314155243	-0.1117610800835408	-0.4345859139594902	2.1708867745233627	-1.0591763014314624	-0.0489867067267985	-0.7141778568649217	-0.035450761760930254	0.7297143983453036	0.6662276929441944	-0.36164364561571966	-0.20440748692675412	-0.5644533499012059	-0.8337612785328131	-0.3900859818201786	-0.13846332656316723	0.15320124979172642	0.6518700747939523	-0.10522712952907058	0.432970947058373
0.7817710007069184	-0.8990526068627004	-0.19451658308904304	-0.411666377675237	0.45450253592510326	-0.3163671980865853	-0.6816997573881378	-0.5183331457274856	-0.0569891713744413	-0.8624887429688707	0.4190722420591766	0.09821134722359574	0.3523385327807041	-0.4222766455267989	-0.5538168285715246	0.27525384426843647	-0.8137106189210097	0.30692305060861325	-0.06146436141237641	-0.30037187709897945	1.5378477959380858	-0.307870095319388	0.06116203718804427	-0.2934983683773636	-0.7084248207132321	-0.13854215574469397	-0.46527685662312435	2.1731276231437304	-1.0446596142034692	-0.0047572140496988215	-0.734371221685574	-0.04928998880568087	0.6949165115814023	0.7669977894360748	-0.3264925936220446	-0.16195658819355085	-0.5191226444816082	-0.8335014619149963	-0.3884767892731914	-0.08597647973138614	0.2003332986922841	0.6478046487566722	-0.09402017767939008	0.44916257744666516
0.9047036746580771	-0.8360863068261948	-0.19420151169683425	-0.4477019634308948	0.49463063333631585	-0.28633779127992776	-0.6903076117434241	-0.5350955097053309	-0.018425382487870463	-0.776514394696079	0.3424302561166258	0.14644650448889168	0.3458545050242935	-0.4435470629209456	-0.5968830601235994	0.31654559426068996	-0.839913377057594	0.3410938268396282	-0.04392877203123931	-0.31107295922402595	1.5858547217308723	-0.2849663878361265	0.039730625503530556	-0.31865642960009	-0.7513364639666352	-0.15108119634270212	-0.4716546256598396	2.163008256224724	-1.027384527022456	0.0203640376622281	-0.7270337036201006	-0.09388821535212354	0.6623920905549878	0.8323013241935697	-0.2968898371060614	-0.12271675252955265	-0.489826294619649	-0.8345915808084025	-0.3745958116769227	-0.05411000084616975	0.2209355024025153	0.6142721903691681	-0.0751039448423356	0.4377085222908422
1.0004600650391298	-0.740177862746425	-0.19858736925320958	-0.4567024934067824	0.5429827088049523	-0.263882070505531	-0.7109065906653351	-0.5495480312888181	0.07536401021164015	-0.7039889461750033	0.2773935612920001	0.18361995697346384	0.33940263749472516	-0.49475011542178987	-0.6441369625042479	0.3394208149682115	-0.8640924377758108	0.35104041581297546	-0.0419695577580235	-0.34225503654876244	1.6229582476252182	-0.24700372480126148	0.017296746695237914	-0.31043170058964026	-0.7658659507783306	-0.13804330236128054	-0.4670589748443284	2.142016428725812	-0.9722053874129664	0.031426740638629026	-0.7452456392946332	-0.12398388945410602	0.6455471260759635	0.8742381680389606	-0.24586258843156003	-0.0828236248179611	-0.47671045784195576	-0.821977868771444	-0.3790527086864074	-0.05737504591931771	0.26458396540542245	0.6203002114251777	-0.03849067018434618	0.4459542584018165
1.080890994576852	-0.7318999079993859	-0.20159692841868374	-0.4688820046290848	0.5498652298993857	-0.21225090133911717	-0.657606577235293	-0.5609070264239798	0.17814231206716852	-0.6057711099402533	0.2241872973071395	0.23820556221482034	0.3356710247907907	-0.5590608621486389	-0.6772393183898199	0.35214241382531847	-0.9081506109923468	0.3370859454362771	-0.012693207790011601	-0.3209355276866315	1.6478858192927794	-0.248793705305079	0.0003240417877287127	-0.3094296945992884	-0.7678393317220423	-0.12748650745007034	-0.44451232440944705	2.131844397914435	-0.9532825236879443	0.03211660828310961	-0.7599224891737112	-0.15494602176745703	0.6337495523787418	0.8723987308803538	-0.21945693432620436	-0.08879740830340851	-0.46054306805673556	-0.8215235352729493	-0.38321345937531703	-0.06402330302727585	0.22022087600809762	0.6451739279043948	-0.025684696474152474	0.4830281388027041
1.1545684573213575	-0.7346530404712154	-0.1911796768785261	-0.43407344588780905	0.5671659217271848	-0.20820905345085028	-0.5976872096605016	-0.5780584385462634	0.28595691646716304	-0.5192289644395933	0.1636464767144438	0.28914772646280507	0.332663772015283	-0.6248153810825497	-0.6967613268063364	0.35150834674997083	-0.9699030896706475	0.33468028554775303	0.011343691953835033	-0.2705694271662339	1.710676792297157	-0.23308199074177133	0.000757022823599278	-0.31813722362189395	-0.7708273648643955	-0.10109738936336048	-0.4240124592722359	2.107637439786299	-0.9040419063170576	0.03993511766635449	-0.7878935989604566	-0.17669612649947625	0.6154450421619585	0.8410188561887237	-0.20179284774847228	-0.11010190733633474	-0.45338752492212764	-0.8330017465542747	-0.41180596825453275	-0.07280172944214264	0.17977923635971543	0.6530120820343783	-0.008993358568252183	0.49943537883295247
1.1966254169240933	-0.7100230299020555	-0.1652418907096725	-0.4188136094069222	0.6017786846244608	-0.19650528040519913	-0.544710975829187	-0.5736524857722657	0.3638487164974277	-0.4686652533789591	0.11058711469492408	0.3360734752203817	0.3475578273897534	-0.666308651346185	-0.7183063533508219	0.30828096397751104	-1.0160062395984557	0.32960317937482564	0.009901702971060206	-0.239913394244689	1.772503021479967	-0.18435612344901062	0.004097853013658467	-0.3003087285103504	-0.7511302641557746	-0.09573218043799225	-0.3673569140943586	2.0541914886140185	-0.902940752374767	0.04736174856856672	-0.8073891846458338	-0.17967508881821986	0.5839853096895905	0.8173461528791183	-0.21462065367135671	-0.1370222339630736	-0.4630030433288459	-0.8653724626651382	-0.41398674830720755	-0.09695974578237397	0.12426617900781944	0.6693047291678427	-0.011286205613225696	0.5149095052502528
1.2439136464495633	-0.6441242837154242	-0.15116407110541968	-0.43760942733867825	0.6301701957878302	-0.20135119957181602	-0.4820841209520338	-0.5587064714018537	0.4412504977466528	-0.4353480147286161	0.04539369336541567	0.3626458826868961	0.368625249999601	-0.6734354863775817	-0.72486607960885	0.27623141771441756	-1.085114930237634	0.26455194529145826	0.007952647137428288	-0.19637500085205922	1.803789301284207	-0.14473038377345832	0.0105274329582107	-0.3280695840499629	-0.7371327671203597	-0.057432758988049906	-0.304214484499973	1.991021149715511	-0.8857082410091655	0.0428196798764271	-0.8462469397269574	-0.2105183682076491	0.5514743162773847	0.7901275576628013	-0.2362766004780108	-0.18304882669387554	-0.4648771018965007	-0.8681256401665223	-0.41926684790293967	-0.11184781710001528	0.056419308274643774	0.6741368259360625	0.019988186399547837	0.5211170138004151
1.2473405088507592	-0.5938210635688652	-0.14358405651582887	-0.4111238910918892	0.6169609780148477	-0.18801173765710194	-0.4089908208975275	-0.5442183278159134	0.4534024103351434	-0.4053453911756127	0.004233211258601316	0.36250015673498825	0.38070460126521755	-0.6731678934847508	-0.7467671345580404	0.22495656993042362	-1.0838911142535683	0.22651450550621172	-0.04043096959572895	-0.1851383862294475	1.8240611120522476	-0.08861636269673283	0.0019505235412142579	-0.3832167839952848	-0.7106864225330417	0.011125037987606539	-0.24786798671263494	1.9629407623035189	-0.8907482359243936	0.026838447341110162	-0.8704879555649903	-0.15777265320467232	0.5322948802330416	0.7198532321127269	-0.255778719856291	-0.2389771802259008	-0.4462533393134177	-0.8799373485326946	-0.406668667497346	-0.1219232824537062	0.018278547420268083	0.6685254953331784	0.04613623558035794	0.5072711073704536
1.2198593494305663	-0.4292948918601899	-0.1576509231431908	-0.38578662989255386	0.6115246109915609	-0.17463334306985107	-0.3656124113921031	-0.5267726267321875	0.515431593214887	-0.3459628927815175	-0.03686204881380856	0.35858300808422333	0.393139532592112	-0.6811904168919665	-0.7310532059582453	0.23300379325975298	-1.0986792390765163	0.16866425899536136	-0.10944892431497073	-0.17173997441815309	1.8628740190667314	-0.022722331015045116	0.038638241395048185	-0.4008910966471439	-0.6580598716400162	0.09491797416484855	-0.1776507450845914	1.9861181413358104	-0.8817091780114662	0.03786468172994399	-0.8719960871362277	-0.12775223655161544	0.5210476815389462	0.6631804086501952	-0.30115228410068906	-0.2822109665635596	-0.4153837374835	-0.8969020806092629	-0.41058630745641517	-0.14155993708862308	-0.06437362000583355	0.6858413091108824	0.05409313760703195	0.49992872404237987
1.1635889173049854	-0.35581442322978263	-0.17678216899433702	-0.3438575016863697	0.5521977319017968	-0.16376424602018624	-0.35535134243407585	-0.49109288403986007	0.6061845427879902	-0.29557133869581104	-0.08292443831230908	0.38919252380755753	0.40321855623776576	-0.6685511078779224	-0.7353377165128988	0.25083931852355656	-1.1333846365786804	0.1181752495922314	-0.21027271078236023	-0.14207173982598842	1.8675429863576318	-0.02441747856041647	0.09877842315896859	-0.38711750616204804	-0.6270475921588112	0.18255236376421502	-0.09771337040053032	2.0611036244876564	-0.8883918258691201	0.03482650812508693	-0.87571402897246	-0.08882354664469896	0.5227989747539857	0.5909498659856244	-0.3471437191458982	-0.30397943701464597	-0.42430938207175295	-0.9153099690563717	-0.39928638057987076	-0.15587199775653515	-0.1476325677534192	0.7041611017315166	0.05659839816021385	0.4712265373145194
1.0936152425721215	-0.3436561304555208	-0.20502410102330923	-0.2929825975642083	0.5339632550553122	-0.17224286871012431	-0.3474188933288261	-0.45745640078235594	0.6357484679221124	-0.2852110931217596	-0.13064552561815085	0.39104905543438845	0.40018914412510603	-0.6661202584368529	-0.7270348751854366	0.3088993596881633	-1.191549053975669	0.15159899791477796	-0.3226508580511818	-0.14980068303278543	1.895699012779432	-0.05541318344932673	0.17178295574903077	-0.3993526978110562	-0.5941760729365677	0.2675529549589629	-0.006703072104502827	2.1283290830986985	-0.8770618874514238	0.023395513358473917	-0.8521664090450514	-0.04287374541422967	0.5358621347716845	0.491464043301839	-0.41775772736337735	-0.3351934870756526	-0.43536074378583295	-0.9185034049072188	-0.40364513529367346	-0.19836481052584923	-0.21263707441466612	0.7061493932917255	0.008945936327601189	0.48682419639658914
0.9782738326725949	-0.41961034677663783	-0.24997632439735257	-0.2840660602628831	0.5045716641792899	-0.14830634249589195	-0.3253162023902737	-0.41201941910046325	0.7115297148909724	-0.2923214969756766	-0.16338687932127113	0.39505505813348235	0.4018786465739378	-0.6954050271517749	-0.72773217299916	0.3109101211081095	-1.2227699269352574	0.2564312754496636	-0.4091357432294525	-0.15598575116347493	1.910485768994383	-0.11282794388370516	0.2502365026476393	-0.3889052887686969	-0.5494734452341776	0.31834837129357724	0.04020468300540756	2.193914061462397	-0.8726107231050069	0.025723799010228476	-0.8083867612326572	0.00972666493607842	0.5559791034561906	0.41667015003482166	-0.4936304005559708	-0.3604063248059516	-0.4586826474273045	-0.9385202451866231	-0.40579660608197293	-0.2136542598419302	-0.24716352052037632	0.7083395704941886	-0.017295357552144706	0.5170432746208715
0.9617195604469464	-0.5171656847877455	-0.2784656744691203	-0.27791914226663395	0.4588374206504836	-0.14394501524593656	-0.28946566855526595	-0.3559522498277147	0.6620034622339072	-0.29395491484262654	-0.21158234129185835	0.41419575284263954	0.41478768464920285	-0.6992615594017861	-0.7091876243846512	0.3270710303731552	-1.2699260425629568	0.4125220449473552	-0.4850077639164233	-0.1542762995384923	1.9410324908813528	-0.18404339006262307	0.30354690455406913	-0.4486914913563756	-0.5438813866639931	0.38229779836257033	0.07143617030619911	2.31735822517903	-0.9067154646828375	0.02889974283478271	-0.7471376657724434	0.02462470280261324	0.5554582557318006	0.35174018885349734	-0.5588077701111249	-0.4050902206069897	-0.47271660049902386	-0.9653989948466707	-0.4008929510487372	-0.24394963103761466	-0.30155712983468685	0.6967451208237785	-0.06328551869706249	0.5289223580036564
0.9561508104434993	-0.5317913548254678	-0.29931708950033575	-0.28165144622622645	0.44272659730861585	-0.16087919653036747	-0.3146432837684839	-0.29878134794248856	0.596125365543818	-0.3185533585609439	-0.24487103658661447	0.4154208761798512	0.42844160404232295	-0.6466701386697451	-0.7039152968380354	0.31052802154193326	-1.3038749472703688	0.6093373366193792	-0.5756358732958262	-0.16174026711249884	1.927030668389952	-0.22398933399637846	0.37767775196662534	-0.510393797419839	-0.5325369556233868	0.444295861592897	0.11305297545675741	2.4151076758080587	-0.9213370412314449	0.04398344996877279	-0.683937702822124	0.03736469790636728	0.5718716953113885	0.2869835633658621	-0.6363745554043	-0.3872694546611359	-0.48365036716086995	-0.9810915100197157	-0.4045221856187459	-0.28191566334043555	-0.2843065689870306	0.6704254657848964	-0.08985018506641151	0.5180919213081172
0.9290595871040992	-0.5005757073566408	-0.3061604817326965	-0.29586835255066857	0.42751863493611353	-0.17012901264196412	-0.31773704063567276	-0.2539790432454784	0.553511755892667	-0.31301601461501954	-0.3240350965687363	0.4005834215479614	0.45109114302440523	-0.5839733651638142	-0.6988117914876866	0.27673853258005854	-1.343249705036914	0.7937976410574333	-0.6618949742667681	-0.20430274222668715	1.8622519641701996	-0.26881658404178504	0.4303670428496823	-0.5542531156618324	-0.5160670683662396	0.5050348753574557	0.126486374143012	2.4903696443948506	-0.9288254871062829	0.07650464825054608	-0.6523602692591507	0.027343762145690377	0.5827840286177345	0.23622035594338925	-0.7071692870036579	-0.3677135495459467	-0.47508445535822474	-0.9996531058100304	-0.3930654213438058	-0.3222607882510273	-0.24333923355512183	0.6275036077284376	-0.10059091342141406	0.5096772992414926
0.9022665347125207	-0.5088567088297558	-0.29305406639791476	-0.342719665381756	0.39447174058326684	-0.1759333698936459	-0.27878434072772373	-0.2215260719165341	0.5131189051826751	-0.2359961501975109	-0.3937559812518405	0.3673942430295885	0.44883165187430285	-0.5401215476476132	-0.6763188231325653	0.261475990597195	-1.372479064958705	0.9880487484801517	-0.7019246784293425	-0.24081436455076685	1.8104155235026824	-0.3331784476024296	0.47956200350500006	-0.6269742012113856	-0.5107187786962378	0.5449232609189488	0.10985873481815889	2.578681725511072	-0.9102849859437125	0.07346167428960208	-0.6002471138240744	0.014518589731185591	0.5957613911205646	0.15650489066101253	-0.736521076846022	-0.33552022569646056	-0.45282605357863953	-1.030003772201971	-0.3934985747268289	-0.34895779561586593	-0.20382534692201978	0.582976653256995	-0.07727986499257236	0.47131878594815674
0.8535397749793517	-0.5666904941195325	-0.23246411154244337	-0.3559748685175389	0.35483014112443	-0.1600063111333614	-0.287246499299035	-0.2206591301627157	0.4688730090177958	-0.22940901383066598	-0.4278309982697911	0.3536844219762344	0.4108314785206713	-0.5589274299833644	-0.6381406673797743	0.23320511108395295	-1.401709568770811	1.2026652113505076	-0.7423986308653338	-0.2766371033841818	1.7863599122916098	-0.3732796981732432	0.5267344423543969	-0.6566894822962982	-0.4753862833725295	0.5986092345533923	0.05153756080627214	2.657519572389826	-0.9008107897445395	0.08493971254586767	-0.5117519241634964	-0.0022414896379914758	0.6164195734928173	0.090740961627157	-0.7430146789269393	-0.3102514674229862	-0.44645250467540665	-1.0536597044873477	-0.3627222924491192	-0.3993685275315998	-0.13156558033993723	0.559871952234368	-0.09154728279380395	0.44093465162071777
0.8179627747448555	-0.5787899850805379	-0.1719209633325206	-0.3452058544162612	0.3253588349212715	-0.17732244384017398	-0.2956164187023754	-0.18277657405987113	0.44548876167110096	-0.25809598358012253	-0.48467743343486963	0.363999380865592	0.3927944666156334	-0.5251577371241722	-0.5798299468626167	0.19918140099196288	-1.4791978425751822	1.3872874357307456	-0.7557895465724667	-0.3119455715561633	1.7528343025849384	-0.4146178828180987	0.5687123887304245	-0.6721988883392295	-0.4376388125727554	0.596626935530069	0.01583690186421822	2.7318230581354737	-0.8796614294804879	0.1038449549233372	-0.4194055426373013	-0.031137546505668086	0.6247788810528977	0.04233548648689152	-0.7454326691618591	-0.3132617560150018	-0.4602553847560847	-1.0760500766032028	-0.3421299527546493	-0.44598975689242515	-0.07290804229670593	0.5601691435288096	-0.11450587699659827	0.38666807811217896
0.7584361002604432	-0.694463566019713	-0.09133636302729262	-0.3218578751558513	0.2809793275060462	-0.22431994509946848	-0.2986595189169483	-0.16036996199922543	0.38980796539757057	-0.25861174902904327	-0.4994117328289608	0.3630084125167265	0.35714748528578977	-0.4419159504800927	-0.5012252706686187	0.10698222921944264	-1.5174395623198111	1.5908352342766765	-0.7873430851345263	-0.34192542493413225	1.7401317858300611	-0.4435812413526838	0.5815468501885129	-0.7144057124927131	-0.4044807931960623	0.5594614172329537	-0.0468484887443949	2.743690866281183	-0.8813663013385489	0.118065176828135	-0.3285515735318715	-0.03268525261850337	0.6234084560522529	0.009492805279732973	-0.7194060286468953	-0.3021384795906795	-0.48462457912532697	-1.0828313255860516	-0.3136596605609418	-0.48873329144510674	-0.038389574604658444	0.5372592982300999	-0.09730770852428594	0.35263654410464657
0.6961569713678395	-0.7635027389573851	-0.02505793109770047	-0.3107780990935026	0.251704702298923	-0.2714844807494828	-0.30484418762063753	-0.1399589038289417	0.3315701402243489	-0.2848139571556687	-0.5053100421525147	0.33576501752830296	0.34911611012579175	-0.409259739025844	-0.39498719738696053	0.028405302304144536	-1.541437207900229	1.7698730142852992	-0.7992422264078121	-0.40497139351375583	1.7296706307301348	-0.4563449902808262	0.5712746705692426	-0.7805597656315817	-0.3599324568681405	0.5355010813600506	-0.11868699060110303	2.703276595276002	-0.8420025111716519	0.12789447066406198	-0.227448718318758	-0.07076420901567024	0.6075367690613163	-0.015855782108895856	-0.6913372295263249	-0.2810487854951992	-0.5220221216119575	-1.0826310555231853	-0.31038693579844195	-0.5492868651980265	-0.03237112440073584	0.5227505046910341	-0.07309844177308714	0.3555631295004962
0.6806066202143923	-0.7681647007105135	0.0500232003911687	-0.31387145011090845	0.21826951911503797	-0.300237210003417	-0.3275128533544897	-0.1225930612213038	0.2860591861463605	-0.2710625764775454	-0.4861740621957521	0.325043933214461	0.3327035959557555	-0.3849722981259781	-0.29137639623103434	-0.07682323335059296	-1.5476488256139604	1.8522013499147891	-0.7626333631295109	-0.4459659942543029	1.7095931909531714	-0.43712671097758105	0.5446645999544686	-0.8251622997672123	-0.32308521027739295	0.5155980863389116	-0.18568032117563152	2.675780777069323	-0.7995809293050735	0.13256006946075374	-0.13457879839444162	-0.08826354986328205	0.5890427678139187	-0.02722440252675845	-0.6506111295670952	-0.29857498424288786	-0.5273455492719388	-1.0820862661066772	-0.29261769247932656	-0.5708950996186168	-0.030690754880836592	0.4878999760029986	-0.03235322389670624	0.3822983218103471
0.6528443807737223	-0.7169373254527365	0.13758601159620884	-0.29844988779276294	0.1615414850030576	-0.3410691522152375	-0.3576319343922388	-0.1141850579599459	0.17906132753472576	-0.25776286726656217	-0.4623739358754159	0.3064280670944418	0.31261649788829315	-0.330828319480265	-0.2001361295427048	-0.1365013714040062	-1.5458130283115594	1.8964835651194807	-0.7700282280322563	-0.502267413404999	1.7000409064805138	-0.4259941023957447	0.4907140052349293	-0.9046895938922214	-0.307693068345993	0.49660049452145494	-0.22284412269439882	2.643613671609375	-0.7478659486880065	0.12165798075154663	-0.09984461480456433	-0.10546852112896185	0.5732866975212441	-0.057176932678994395	-0.6051673220309566	-0.29500460450857174	-0.4917798649403455	-1.0719600218590792	-0.28753998018775284	-0.5697132801284592	-0.03628398813382458	0.46088556273711856	-0.027082356517831706	0.4285220882651
0.583464655206673	-0.6451192059641226	0.17782522447222157	-0.2822178773760563	0.12704295918209346	-0.34066350021847547	-0.3768202992619112	-0.11231292383102412	0.1339172003696925	-0.25778328824995367	-0.4353076879971317	0.2714757453431717	0.2742658871160404	-0.3071315403670939	-0.15137012921456922	-0.19906754275565014	-1.5357693780437671	1.8957387279086908	-0.7582110213970487	-0.5521674279000959	1.6727314436087024	-0.3757392639766361	0.4542809514337254	-0.9343311340251871	-0.2871310182221367	0.4638299059066404	-0.23441384065866328	2.553192401603712	-0.6722141057968753	0.11174256287994108	-0.08279178510252189	-0.16999627666888176	0.5811617013499925	-0.11229832525633161	-0.5783436903212427	-0.3077641305196508	-0.4833482739632277	-1.0669389432967527	-0.2843583157895858	-0.572436648915118	-0.04497762252878745	0.4438738535845738	-0.002291581342793738	0.4292929713943049
0.5301905255818843	-0.5200763053001666	0.17165797475431493	-0.23573740128438803	0.10524874023472261	-0.35808380468869505	-0.37893735457595534	-0.08793216367678441	0.09487841868990485	-0.26173491805909654	-0.4253070955750503	0.2568865746886586	0.2387361494855164	-0.3407935833011808	-0.10629097779473115	-0.26142583288492605	-1.5201268246436004	1.9119033384060813	-0.738455039712434	-0.6146584625566842	1.67448789366222	-0.3454421865601689	0.40552251539915013	-0.9656507162930061	-0.2702544670820972	0.4091682189784371	-0.2805187008883568	2.479636743129727	-0.5859049351389507	0.11169170734280749	-0.054145930781769845	-0.24056153824246254	0.5935328227892425	-0.1490380025045976	-0.49918226223155093	-0.3145465395528597	-0.47132167100633426	-1.080526135174016	-0.29822320357196963	-0.5650671337119676	-0.06162441504768719	0.4877287308474817	0.0033419393944533263	0.41075735931781476
0.48083321317527616	-0.4245711369627497	0.15540860963296177	-0.23848396009702202	0.06394724695208594	-0.3631274869530712	-0.39189863460741453	-0.059151401718368656	0.04281036970319814	-0.26236679127324236	-0.39748285220071755	0.24683254122409126	0.1955205453022547	-0.38426021852617565	-0.019025878290072712	-0.2920000128643069	-1.5276911659807024	1.8906891697590749	-0.6954997292086055	-0.6696317903484434	1.7240040729519273	-0.3155502861556584	0.3719518722758791	-0.9907249625046024	-0.25190641214577986	0.37090961565754005	-0.2902822852829878	2.4326921494705944	-0.509789682190787	0.08430304978926459	-0.002397659149936031	-0.2768722709255149	0.646686690644419	-0.2050369261379063	-0.4065815693699217	-0.31694807525992763	-0.49363385258004816	-1.0775716130854656	-0.2933070623419479	-0.5580070907207	-0.10441657219135878	0.539415457055885	0.002777734761679745	0.4031743427787907
0.42807009176058697	-0.3424138694445147	0.16908446884984724	-0.23435638943265338	0.022723690358454614	-0.35595821302354264	-0.4378715106827987	-0.02240055430522227	-0.05667813887798423	-0.2749065790976692	-0.36406830240307025	0.24207843790823066	0.15565615650149436	-0.41021886495402854	0.052213737983752936	-0.29347727807963053	-1.5266467061318685	1.8951992686052883	-0.673110103833493	-0.7273001834409026	1.7606910895796783	-0.28820891446677716	0.36318080048107915	-1.0008181827226503	-0.2573926463345909	0.34026006378060614	-0.3065163120505968	2.3771264766303988	-0.4421063797802713	0.09312014618816264	0.023456353130463153	-0.3291952255218474	0.7137377741002415	-0.24149816573218189	-0.33902115411656336	-0.3447882525493527	-0.5416633258504719	-1.0610000139125622	-0.30421121785186467	-0.5470353149746089	-0.16376741953616986	0.6231927363935489	-0.031388284934710776	0.4787947588383181
0.4002269990867114	-0.26511288940800304	0.15396299969513275	-0.22837944905453775	-0.014127832227018494	-0.35502043983897513	-0.45545414778496773	0.0031372084886925914	-0.1421337463091191	-0.2645102121162133	-0.3653236203934509	0.2041079818762571	0.14705675988814476	-0.3733499567909217	0.10009132445051938	-0.29170920011957896	-1.5275870426315488	1.9055092395561055	-0.6288508317656918	-0.7743327735606986	1.7753467977570907	-0.2636391689161627	0.3497221703243768	-0.9979617369501895	-0.2709651824802525	0.2710226653497219	-0.3286976501728563	2.3030494456219444	-0.3872460070138914	0.06966933650608778	0.04498602711604067	-0.38964271012067353	0.7880595289286034	-0.26504522359186417	-0.2990546723186578	-0.3765582067573467	-0.583989825066943	-1.0520011527253006	-0.34177596756748974	-0.5196074576078812	-0.24517565488247467	0.7010341934248892	-0.039747468527398314	0.5241332832653907
0.38215394817604853	-0.16219392862858745	0.15670787116209572	-0.22790954560516363	-0.04845957029962336	-0.3569101210000503	-0.5042952075598239	0.03753090376304676	-0.244111054271103	-0.2172370439081285	-0.3742119602002337	0.15569782596510442	0.13245715020757048	-0.3628270796549143	0.14455153019864372	-0.28995797086182196	-1.4984184262185172	1.9327779489128747	-0.590100326833465	-0.817812165358063	1.733301033857908	-0.2241690387508502	0.32607188193707043	-0.989647880096245	-0.30403659220064544	0.21410004311529623	-0.3379995868270889	2.198432623427793	-0.3443745992031956	0.04360905043137535	0.0658093671209901	-0.4755648819728357	0.8706323144491058	-0.2796287778529669	-0.24452966793747902	-0.38241782617923636	-0.6260409923230419	-1.0602682460749178	-0.37138894516329496	-0.5116062087720372	-0.3092924297441052	0.7641411306822868	-0.03621692677731932	0.5803354903295505
0.4033280558252567	-0.06485770561732547	0.17049459114255017	-0.2482314362637031	-0.07285213701457323	-0.33716704038413325	-0.530191860219392	0.06913120542150845	-0.3453951640933143	-0.17861032479952907	-0.4147994995430294	0.14305018931549443	0.1386819075181941	-0.41267098952183046	0.130417772177315	-0.29550209159349883	-1.4978092312996665	1.981066402497658	-0.5076053977457781	-0.8792872563296921	1.6787989338841842	-0.19378971443926504	0.32187151316356716	-0.9991993656043212	-0.3444835884797337	0.16272498424869677	-0.3462614645792716	2.1134331011416814	-0.3183097344049455	-0.006611060743202196	0.05798213706004561	-0.5775946473294616	0.9630545605934147	-0.3403730641650517	-0.20889420739730022	-0.4089084060485445	-0.6674866865859108	-1.0794417425996914	-0.39504830411105046	-0.5153097505242259	-0.34302746251682015	0.8151106224613166	-0.055862665973841416	0.6013136223230546
0.43362175083668947	-0.05902765678437384	0.18072237004702343	-0.28072490907391107	-0.08434438284919368	-0.31714130525921397	-0.5546888081346628	0.09654110234434522	-0.44397993281495374	-0.1536361923637696	-0.48304777897435036	0.14371929084713994	0.10092845271330417	-0.4559714128192306	0.10142789392124292	-0.3261411805079486	-1.459546980190416	2.0109529955805847	-0.4202452128950231	-0.9025611265917467	1.6315457882763085	-0.1776657558230949	0.32698368804183775	-1.0072899673714661	-0.38628565305689466	0.0973820933953681	-0.3638213528249891	2.0269589898691933	-0.32182268584936696	-0.03817410795000847	0.0455259194764798	-0.6241490224191196	1.05586746498522	-0.37769205559240376	-0.1861865323985836	-0.45134666327666667	-0.682087257392901	-1.0944102858327465	-0.408273370025604	-0.4988829442021524	-0.3560770842598868	0.8568516369960824	-0.04904702475096951	0.61225736370083
0.47186254300706204	-0.057817552582218414	0.15820205131339854	-0.31312149680207446	-0.11731425004389746	-0.2658597014831225	-0.5996906827891847	0.1323830997654935	-0.4883203690407001	-0.15900448551499852	-0.5493523055276783	0.1271805375250499	0.0777687913777513	-0.4927830055693055	0.06610616312193883	-0.37560168545263967	-1.4315322264691315	2.027369536311036	-0.3697619528327876	-0.9344787039828664	1.5602803755111192	-0.15577132273896863	0.33272749542768837	-1.030616785276889	-0.4172652388267812	0.014879901129675577	-0.38465733319146267	1.8881948998619595	-0.34313108796153435	-0.07145446842824785	-0.0038920969227813906	-0.6921831060909169	1.1387683874911347	-0.4089607753312551	-0.1356556096153815	-0.39284668943083917	-0.7179594093551515	-1.1217259807256652	-0.3966882631481298	-0.515209168724841	-0.3588998581352147	0.9060978062122054	-0.06044772853856699	0.5737996324077075
0.5367591605693063	-0.04306641282520608	0.1463934666884908	-0.3110883289373902	-0.1332284045168082	-0.18172793198249196	-0.6424932882959389	0.17492520004803452	-0.5549875811462763	-0.19020667883952283	-0.657015992193668	0.10931787216448201	0.049587045469954336	-0.5280502124921482	0.0451956698200489	-0.40737844155829556	-1.4055340047199623	2.002258664167877	-0.29618028122577317	-0.9629988818135387	1.500562367240627	-0.12645225647877037	0.35470558166285543	-1.0376784975412794	-0.42965386112099246	-0.07103200107328918	-0.4129318933486119	1.7555785293306045	-0.3640981793836267	-0.09125506192811113	-0.03506773086221128	-0.7089094393880913	1.2086349811777521	-0.4460372496407869	-0.0945419287856473	-0.3031542849132677	-0.795517978055905	-1.1299296379662258	-0.37895241071765073	-0.5652349587739219	-0.34495581892777993	0.9472921981187508	-0.060584674782821556	0.5478094747931256
0.5787239869267895	-0.08132899921903561	0.12153195607670604	-0.3105964545213552	-0.18013713535407325	-0.10482701781487189	-0.6816148344809444	0.21034939561688198	-0.5944800202659394	-0.20092999802288594	-0.7639137950471884	0.09484230187561424	0.036492626353060394	-0.5338964400254052	0.06424001758232589	-0.4475712280381795	-1.38817931149346	2.0092579432516193	-0.21496589167598504	-0.9703394510060963	1.4521985302551648	-0.13850570049068686	0.3918185059984588	-1.0552622307561017	-0.42666152617451836	-0.15387912378534924	-0.4538821978436946	1.6367208640005249	-0.38364889712910744	-0.112282061696039	-0.055616469400070666	-0.7152366424706373	1.2728184381944552	-0.47274066794174985	-0.05058982160142408	-0.21212282695704632	-0.8473797376992437	-1.1216013470998436	-0.34712555687427044	-0.6203154838205722	-0.35238432964980504	0.9537169195777142	-0.07434718816956609	0.5493092266357126
0.6194207716502664	-0.1677828983364406	0.11680332025594624	-0.3393366018668459	-0.20893946948089076	-0.019256557941619366	-0.734802557319204	0.2321781862024428	-0.637751172538308	-0.2205833037055939	-0.8331208634834443	0.060167520857723734	0.04465031165930696	-0.5320722364180676	0.12138867692231192	-0.48072691922773514	-1.3935098403597057	1.9313403035611678	-0.10108262754520606	-0.9721976451211966	1.3824826674118758	-0.1439476585142315	0.402661579421394	-1.0264269056765076	-0.41834212379170477	-0.18790572482143386	-0.47710550139768804	1.5135845207347978	-0.434806088320493	-0.1447854139481241	-0.10107004350039148	-0.7026948591854051	1.3022768947946166	-0.5201148721312351	-0.0437064292883472	-0.1674103468610807	-0.9041521586496362	-1.114361851559175	-0.315433461603339	-0.6811648746404249	-0.3454141989185594	0.9229894773822048	-0.06924762200698904	0.6100036915852971
0.6700115231364424	-0.266385479192215	0.11188085833780106	-0.3423077484287564	-0.2196321366285156	0.07996596179616988	-0.7734025741308097	0.247669752704541	-0.6728464773933022	-0.2594877035907705	-0.898253616488482	0.02913331465926966	0.06194996910809101	-0.49778326979508225	0.13802152130789352	-0.5386450238859218	-1.3724516995827165	1.940489204742225	0.019975678920458928	-0.9701011722662987	1.2837440325217657	-0.1536419560087739	0.41327695796138286	-0.9529632080962307	-0.4244014443254973	-0.24548105749002316	-0.5253799415868182	1.359374374414735	-0.4952627477596276	-0.19217054776726844	-0.1316199706094601	-0.7056006184864192	1.2987980649127526	-0.5463689627380449	-0.04656020110041616	-0.14415672904256485	-0.9469570149823051	-1.1053986399541538	-0.31197968884378047	-0.707983579321473	-0.35347135598853985	0.9182021376556986	-0.06337551104110781	0.657921804033758
0.7186165533969452	-0.34277113962312744	0.08535532711026687	-0.31626452523924364	-0.19843456992685027	0.15055540205390433	-0.82155685860378	0.23857650318423004	-0.6733483574372139	-0.3324496604120081	-0.9714711767049172	-6.130991780603779e-05	0.07774249226671855	-0.4397689910113554	0.16415347281793502	-0.6249925861098895	-1.3802999603620172	1.920794832609881	0.14701991413936746	-0.955937100474068	1.194691439145212	-0.14854325425781692	0.4077696107941695	-0.9332755352012561	-0.40898578586490364	-0.2884921648335206	-0.5565734933563569	1.23284752975819	-0.560464913259921	-0.2223730046346839	-0.19712717232856486	-0.6962548107214255	1.2879239428241382	-0.5765157083509527	-0.02648687468073076	-0.1158206343659303	-0.9540059506111351	-1.0850267329137029	-0.2923036378292708	-0.7215727799125531	-0.34300220697820694	0.913510588837957	-0.04822105291393776	0.6484815560950841
0.745772064916894	-0.4082757502456328	0.08865664862396347	-0.310636591986306	-0.1815893307313253	0.22471656371359244	-0.8620169715859918	0.24791356784956636	-0.689508825990425	-0.3586677254452773	-1.0412652075948303	-0.01163326803615262	0.08417813534674118	-0.39893349060018174	0.19645296523116684	-0.6960980802863638	-1.3561515559042334	1.8868198499839082	0.20035095173379322	-0.9466487530775989	1.1348895127231367	-0.12530864099726566	0.39510313185106516	-0.9169009794071371	-0.4220024715607611	-0.3358416965169587	-0.5852724077097148	1.1160366466050928	-0.6312678584374339	-0.25583021023116886	-0.27631647376409585	-0.6876113662572372	1.2264427594856306	-0.6292643278768947	-0.0037263971392055366	-0.10344021259877553	-0.9619352537502655	-1.071512323268313	-0.257690002232298	-0.7438473187962216	-0.33453635963486683	0.9299740210784945	-0.01990349356388798	0.6091543206147044
0.763978425060842	-0.5330195178039978	0.03058623893111252	-0.3308889265862741	-0.1278501443885475	0.31145748355101205	-0.9006220238501437	0.24196916365197843	-0.6902129270810715	-0.4144226695597636	-1.093850159093621	-0.015378154055105231	0.08713634163800132	-0.42488097312689754	0.22695110927444223	-0.7581866185487798	-1.3461829917699148	1.846207053391194	0.18767221845075516	-0.9444818530482445	1.1220586569340802	-0.15165325704518867	0.40561263423782534	-0.8656678562891675	-0.4275776097014032	-0.3518877705236448	-0.6268109297998059	1.0136746289627871	-0.6884437312710621	-0.25440521040804565	-0.36981806170429854	-0.6773510770245632	1.1717894506096365	-0.6638134179761541	0.022270435004519296	-0.07307785374790247	-0.94730663510806	-1.0616374029790265	-0.22859958392216692	-0.7684545561000634	-0.3389141563815304	0.9809073706955662	0.009595744204131706	0.5620153742190304
0.7659149585976184	-0.6152082496933392	-0.05429267699983311	-0.3713728463178181	-0.11862507602862356	0.3724591745793175	-0.9654456704324115	0.2706076471417729	-0.7021051772869071	-0.4918360095538114	-1.1467302053385082	-0.026381658770092492	0.08418955393792052	-0.4654798985611285	0.2674933195274473	-0.819942981883376	-1.332934102179445	1.8015715881857972	0.2139061612488858	-0.9256443685465043	1.0963210932618892	-0.16554147313923778	0.38405675857896704	-0.8148992431047212	-0.42076699341724816	-0.38101666669068646	-0.6396059113391785	0.9098572446548209	-0.7116603202620602	-0.2587960396460557	-0.42773082793512096	-0.6455719189327885	1.1101324508509713	-0.6927879618538174	0.03282711320552328	-0.03104800570494059	-0.9223543545498428	-1.0537241751058672	-0.2072346593512972	-0.7807781578909352	-0.3570559283293452	1.0157065378108103	0.057330399044305994	0.5296318278243916
0.755120486649391	-0.6018702368851472	-0.12889068515612104	-0.3928759044651594	-0.13207831082607766	0.4184895584953382	-1.0205010426200967	0.29416969261139764	-0.6999753719096171	-0.5221980997914734	-1.1644853713618353	-0.01827034137474882	0.09310283693122733	-0.4995360722764774	0.29545444399825965	-0.8315930999474302	-1.3620824805330636	1.7582751869365627	0.23442105417968193	-0.9459778331807362	1.0483690586496837	-0.18299437197153398	0.3693997093510646	-0.7551176856163773	-0.4114401085093281	-0.3657085819471863	-0.6627048549986857	0.8077164153604718	-0.7413590797769729	-0.27108608072435	-0.4754429235294184	-0.6341924467846811	1.058268403240872	-0.7340300872443413	0.07440614683748918	-0.009356310254455847	-0.9299095150063735	-1.0613289529436796	-0.19993994520221164	-0.7890944742175677	-0.37253578028173506	1.0555359250225458	0.07726991114330581	0.4901368260111359
0.7321776257824582	-0.5679340015184786	-0.1620559387039564	-0.39458592202935333	-0.11683546289205467	0.43882047287080156	-1.0580234725867923	0.3050462540780432	-0.7478798967001163	-0.5566502026452722	-1.1650049245660803	-0.020073746515284537	0.09014473114067585	-0.5027847675072757	0.3515977930524493	-0.8426093201136803	-1.3703478213193967	1.7598031985675202	0.2866700026601315	-0.9415753042367317	1.0197554476978437	-0.24570295179103221	0.36216681175255727	-0.6932057694454115	-0.40091244667780357	-0.34348695404925256	-0.6733000580253372	0.7307507698554917	-0.7605060472077524	-0.2918570238511191	-0.5253394369148716	-0.6315736032628818	1.006508094054927	-0.7819519038290756	0.0906614951938114	-0.03455928439002691	-0.9180843932877712	-1.0498161526132122	-0.19796596125761523	-0.8073697208925775	-0.3691041798276689	1.0915854470886721	0.1034958905364334	0.49964873837587476
0.678293612988823	-0.5568573795935363	-0.20476220564067957	-0.4239682360843073	-0.11285863014948894	0.44080742371851755	-1.094203954449897	0.3017106842718732	-0.7448184628626271	-0.5884586879249774	-1.1370490897314594	-0.018541127075395895	0.10247954665501954	-0.4747508266534659	0.39770638442138145	-0.8687393096025741	-1.4024171675872426	1.766071332300965	0.35225622422196984	-0.9446582970531121	0.961552981198321	-0.2814250936380206	0.3681585855548975	-0.6219380425758663	-0.3843447650736421	-0.30415393348841824	-0.6852692179986429	0.6542704221187066	-0.7904608028776613	-0.31912346998616437	-0.5641247236894064	-0.6706924578480733	0.9667831036819923	-0.8065654286508515	0.09474913245120664	-0.09534318366014445	-0.9123573598522347	-1.0764788781171426	-0.20939481084247272	-0.8068701424188107	-0.35988362526189166	1.1200107438530327	0.1182019341801683	0.4661133229290793
0.6405544000954031	-0.5086871280563952	-0.17343954782549803	-0.4261758141656431	-0.08554531729395028	0.43040789520285294	-1.1450376032227578	0.30342247282504714	-0.7721217472089724	-0.6278821579114443	-1.1116415396605155	0.004934218746050226	0.10486494167190907	-0.4282624585848035	0.4150751977786812	-0.9040566754861118	-1.442644387612886	1.7883507276942847	0.3968023463646654	-0.9627741787561106	0.9032011842748349	-0.28826127787463446	0.33563243481278765	-0.5537491456094564	-0.3854087446262028	-0.27277059652146685	-0.7048849247010975	0.5647475981168861	-0.8627415524010237	-0.3277457566400959	-0.6031274728190653	-0.670963538931964	0.9220026839220937	-0.8020072501788592	0.10558081914307552	-0.09689116413897349	-0.9064714058384498	-1.142345734630951	-0.23519812472805537	-0.7997744628297474	-0.3302798282458085	1.1711989603077524	0.1576705048757893	0.4449589074723125
0.6058145923634315	-0.45214292497307884	-0.1533375354731557	-0.4227944242553806	-0.0801199677211758	0.3949959368939945	-1.19047853409115	0.29069682676047875	-0.8199240137970646	-0.6330883350565906	-1.125452547473564	0.027987315254421764	0.09162455062114569	-0.39698558451368554	0.4109142588573815	-0.9076722412735869	-1.45927537956699	1.8475789778125375	0.4103606792208837	-0.974674492224489	0.8634294898599209	-0.28260394336632905	0.32753345899828584	-0.532327689387605	-0.38254552116074275	-0.2622204122019478	-0.743652983133422	0.48426821771294126	-0.9282457476459218	-0.3197287948887363	-0.6343552701547537	-0.6887630344024227	0.8974696693198421	-0.8074286526336932	0.11349474658668968	-0.0644673139898314	-0.9107529464820321	-1.1917074221981019	-0.25289854429755654	-0.7974104574918846	-0.32384308653154636	1.2043717774001306	0.18828540773038863	0.3866521808968815
0.5559740300421044	-0.410257642787972	-0.12373532690150353	-0.4402993745525855	-0.058481743422597474	0.3386003633274653	-1.22471432418087	0.28180534212465036	-0.8464982350336572	-0.6401610891894041	-1.156075350378008	0.03892561783277875	0.07804793124134693	-0.3908462699481034	0.3987962689310537	-0.9036157780920504	-1.4700757572737015	1.8684974022729068	0.4557764850867773	-0.9894266212227182	0.8053200471495254	-0.19658566465927957	0.30387128834277555	-0.5750806030316873	-0.36580281348625043	-0.22292080854291701	-0.7748222622116379	0.45565039527930756	-0.990774312740627	-0.2913332767646378	-0.6901683508612911	-0.6936960055409147	0.8717835415067652	-0.807618649342032	0.1377879897891481	-0.03135663557101904	-0.9180429905658796	-1.2575521446306288	-0.2677979897095621	-0.8278011482603633	-0.3033426345065252	1.204955345699577	0.20256195107106884	0.3202610924112915
0.5201080616668182	-0.42760431618618294	-0.11472138739803772	-0.44220861901767183	-0.0723392828789861	0.29520686204470087	-1.2502143594206283	0.2737039209079342	-0.8712218238192836	-0.6311424735357043	-1.1594848958708757	0.042879928460707324	0.06917748849276742	-0.4722907294535371	0.36322698057744407	-0.8695334082762933	-1.4594865593173865	1.8664983906410089	0.47624619570419957	-0.9982728632873139	0.7309709758596876	-0.10655876516528451	0.28335637333166047	-0.589664473032073	-0.35984028354517716	-0.1579656428538797	-0.8168032528965927	0.4222651739888277	-1.0390157016833832	-0.2855575447955254	-0.7106442976408112	-0.6876087333219492	0.8308521428689508	-0.7874612366993881	0.14903191754988274	0.00010839265136676074	-0.9465626212480409	-1.3126064221292204	-0.2731225045241533	-0.8580029983657586	-0.29242885435432936	1.1494011560803123	0.2309972298800084	0.24774376228059752
0.4807121068641146	-0.46043195872402876	-0.17872398483309487	-0.40968692106299043	-0.061315445438478985	0.2377332688133992	-1.2578390416662477	0.24453382908859006	-0.8579341393614677	-0.6410864231494775	-1.1519278887399804	0.05724272715711639	0.0610296768465904	-0.5499138049912483	0.35679493257858674	-0.84412432227902	-1.4657313205197218	1.8728130767001283	0.5466769316181346	-1.0144977518352498	0.6389827032670232	-0.030304922651142808	0.26805394130172777	-0.5870707656907614	-0.33251350304778865	-0.08833757006260148	-0.8396409025897762	0.3928868849493629	-1.082447158559433	-0.26360822719895066	-0.7455928360306814	-0.6564991937160578	0.8164355085294804	-0.7617802238551716	0.12594483872026424	0.04779718226199754	-0.9723808851515263	-1.3526515083157538	-0.27779073174848473	-0.8611370206578535	-0.286690727619893	1.0934626274967476	0.2446109590822239	0.21145110438248932
0.44145195919946173	-0.4806910252752867	-0.19118220576838044	-0.3685005598166265	-0.10632558113006799	0.16650412589587027	-1.2780324652400792	0.21574591944732896	-0.867337360650694	-0.6468233372192993	-1.1330834179309415	0.06535344156684073	0.06016235572893504	-0.5547726782706184	0.3463590279798828	-0.7991600385509593	-1.458532730778098	1.9126317453842798	0.6346777046366918	-1.0100232249986445	0.5546108444147145	0.09622909867164267	0.22449066142196944	-0.5878990449659754	-0.2912643636936295	-0.03624005227399757	-0.8607989068559624	0.38340080133611265	-1.126458349640868	-0.2671549844125318	-0.7479369543448049	-0.5924474024174001	0.7909595745234397	-0.7472139573074342	0.10463173020875616	0.0831832108166223	-1.006034710667821	-1.3809657412914391	-0.2782673466564665	-0.8562531414983126	-0.28488707760497767	1.0059049788507963	0.2547374154849028	0.18705275330947288
0.39928882549731626	-0.4966985240757816	-0.1905246944062631	-0.27310741255606175	-0.1103806537385934	0.11659663467834677	-1.265369309176624	0.1563322143794202	-0.8987550743531404	-0.6607594195632978	-1.0900648428912638	0.04922543567354225	0.06564511844419244	-0.5082158862917627	0.39861128433986154	-0.732110247983377	-1.4199713376863072	1.8969600418646184	0.6924458697998223	-1.0076896188853706	0.4600686589044429	0.21182569635190607	0.1877547318515449	-0.591197065493992	-0.26626887424280904	0.039820342716066645	-0.8853345886650039	0.40289644765277677	-1.1822910506133233	-0.26276745894900516	-0.7756255426309531	-0.5461031466888138	0.7577920583478253	-0.6905730190527541	0.08579773260153269	0.09182851068770828	-1.0556054768132328	-1.401222762936025	-0.28345040615749667	-0.8472027778675588	-0.2729663664491078	0.9496495619671753	0.25396250246201835	0.1518985689767634
0.3575209655040419	-0.5189471027543187	-0.16762978386297048	-0.19053410297878035	-0.08930769276507088	0.0667502702364944	-1.233492880377476	0.09839840561342225	-0.9168467998098325	-0.6887572919651485	-1.0492962308306324	-0.0026475497718485923	0.07866113289529256	-0.4968316566460251	0.45738968376943917	-0.6902730557803658	-1.38702368897046	1.8809679488094329	0.7385973286338045	-0.9787035968827842	0.41597627682934835	0.36825498333677603	0.13616063387166827	-0.5849090525876266	-0.22392034862030513	0.05694962507703131	-0.8985212321373656	0.427802518952132	-1.2399925261447389	-0.26748987984307265	-0.8259689030977058	-0.5038023712661188	0.713700062039473	-0.6613662909434197	0.0473247132415366	0.11291164247322619	-1.0847372707979415	-1.4121955028761999	-0.2900351868543087	-0.8232426612134024	-0.27060023801590216	0.8883509112879446	0.24718874399182783	0.11892224515936986
0.31383821171738235	-0.5854376062373345	-0.16506052050398187	-0.13744493453913142	-0.0738041631799983	0.028058591769179398	-1.1990702749982876	0.05626889193576403	-0.9026307864690553	-0.7011715807192295	-0.9963742330847817	-0.03826601656580171	0.08118171847213249	-0.49720117346305565	0.4591974018112178	-0.6060518481224144	-1.333977095502235	1.838450614422219	0.7571075217410081	-0.9689163750519704	0.38199931330036446	0.5380611691798427	0.09083548359339293	-0.6263871767828955	-0.19986497544205856	0.060725104354838876	-0.9198737667047542	0.4454794177457778	-1.2971719828719874	-0.23960577189031174	-0.8567276228458308	-0.4831041623778112	0.6708513550266655	-0.6382962639182119	0.013330652314632891	0.12337115936167184	-1.1099551566360617	-1.418761573890818	-0.31364977787889137	-0.7591262936169696	-0.28040385601124196	0.8339313177177432	0.2510034089390017	0.059083406215772315
0.2787706788801512	-0.650527695928518	-0.18110252774890506	-0.09569503053294677	-0.05625318058595698	-0.036702747266201825	-1.1598073408589606	0.026772244139814466	-0.933495031954771	-0.7039275006617582	-0.9564062851408366	-0.06772165157004624	0.08342472322935221	-0.542540656986197	0.4587024705427286	-0.5063316642330069	-1.272991404631518	1.7656641363699197	0.7339796355595853	-0.9348546212188621	0.43049582033912664	0.6390351169530224	0.0051710140630673584	-0.6936694084228092	-0.1880632052660158	0.07852428719831725	-0.9396579047046474	0.49176176295835033	-1.3315386324527947	-0.22429303129619385	-0.8725083198376632	-0.47953189961294385	0.63009423469601	-0.6284692826002369	-0.002939134940547092	0.12757908965158618	-1.1140775965776835	-1.4078324865003247	-0.3364959584682593	-0.7049492728927419	-0.32754559797782623	0.7974635612002915	0.26894412476660307	0.005279733888227278
0.24443516360794187	-0.6755711915421341	-0.18843389589854548	-0.1007687022792781	-0.03603279363101011	-0.11012460144569829	-1.0927509746176596	0.011622206496529036	-0.9327329730726367	-0.730266657171257	-0.9368289180243604	-0.10347984102295585	0.09970694999104363	-0.59561421142681	0.46114459236222877	-0.3796125052234515	-1.2070683605270633	1.6865717350492158	0.6925247114204747	-0.9111489629309171	0.49623676255233856	0.7132683915143492	-0.04903986135038184	-0.7322803450534043	-0.16524629281547235	0.11269150841455663	-0.9565595780883414	0.5342230794599756	-1.3439352784452152	-0.21107962760586885	-0.9036418204080015	-0.46070307477920835	0.5988986130661934	-0.6135052457917516	-0.03680144466768581	0.10995304716950245	-1.1357353115083968	-1.3752203941756445	-0.36515311433548064	-0.6360482424216577	-0.3667108886175697	0.7618222656412369	0.2664805954000496	-0.039891818224160824
0.19773546673900505	-0.7133811867774529	-0.1627167498236684	-0.09562680798776815	-0.02171776823557505	-0.15444898830169446	-1.0246041811274555	-0.0028927117971373597	-0.8757668910429285	-0.7725902536691771	-0.8811058508295367	-0.13860832223380787	0.0899929149836696	-0.6786142428222033	0.4577035195715644	-0.24032328209935208	-1.1613768644599225	1.6109406360610041	0.6624802924488057	-0.8802710361720434	0.563284057297064	0.8302147940077	-0.08685963013065032	-0.7564627321926357	-0.1676388989101098	0.15791062240655232	-0.9619351298353138	0.5848149109852324	-1.3452661536625885	-0.21417340062916895	-0.8823906474479966	-0.43031206692180807	0.5586672130222743	-0.5873741807285249	-0.052552572267013	0.06360711552691693	-1.1386201214221656	-1.3380396148083196	-0.40253100037759193	-0.5689218812155499	-0.38603425551724235	0.7324493699159912	0.27228759295798133	-0.08616785535345708
0.16659400125570806	-0.6956815086171347	-0.12495731864480455	-0.07387189716699893	-0.04347411027547797	-0.191691451762564	-0.9849268292435674	-0.008980211673991212	-0.8265320914779085	-0.8190937620549473	-0.7919843690297445	-0.1489542644899728	0.0872485399879038	-0.7472752543299831	0.4579708645372789	-0.10799606015187069	-1.1067768972749303	1.566987025508132	0.5688595067679332	-0.8320978016983762	0.6438411822742244	0.8938111556973831	-0.07837363322052834	-0.7532759037299562	-0.1574952447931081	0.16790927568034636	-0.9791612097203013	0.60810973049751	-1.3579538990495699	-0.21366905262875663	-0.8681359474464957	-0.4091703753136306	0.5216488434614994	-0.5644867767662737	-0.1103370154774638	0.024586734780736638	-1.1342026388396442	-1.3066900885359707	-0.42738911311119177	-0.5031698603907738	-0.3856652022315107	0.6924537098531476	0.29060782386736606	-0.11221733583796722
0.17123694361303676	-0.5926624767348949	-0.06313267213864987	-0.0876349555433166	-0.06581524832100086	-0.2132489726368456	-0.90674445436036	-0.015213084244385463	-0.789717847472517	-0.8694177938852242	-0.7499256586745144	-0.15476218478798603	0.08604658786098991	-0.7347734607542347	0.478098437136087	-0.01963235044738724	-1.0846041967041846	1.5394581708020056	0.49950465573890296	-0.7881827920868879	0.7144469188587201	0.8937115104206056	-0.04836816831953379	-0.7575223954784859	-0.1329460646519578	0.16836329500810615	-0.9901921019883229	0.6158492161202901	-1.3754643460948954	-0.2275438324383164	-0.8650652718600795	-0.3898043575139258	0.4965288198217045	-0.5738913539783548	-0.1718318654538617	0.015901819492454883	-1.1357060800030712	-1.2908075560527537	-0.49237381317674256	-0.463708489800275	-0.3620310329762585	0.6803361598944483	0.29717880906185234	-0.12444382502903113
0.2149524330989941	-0.5085537534678147	0.06472078934020678	-0.13668173815413281	-0.11877488586755167	-0.20467537406422204	-0.8210298984948086	-0.0011795286309265202	-0.7280265872091224	-0.8945016988868785	-0.7034918011845729	-0.1654930178120631	0.09773317380304215	-0.7101013223479513	0.4597080423475715	0.04626651493374121	-1.0806753734311922	1.518098868433779	0.431284214336262	-0.7149172156614181	0.7882070528181014	0.8573539406384212	-0.0301455379199043	-0.783899301734907	-0.13167817958406774	0.1761653932991222	-1.0041897617139182	0.6174025376257604	-1.3992826298359105	-0.24855228024183731	-0.8408997986317186	-0.4105720239768065	0.4755108784325783	-0.5742087998060924	-0.21062582461271134	-0.01905701476149717	-1.1583512228323396	-1.2739789385023976	-0.5592110485614327	-0.45370692875547	-0.3605108031103444	0.6484728045248801	0.3034184329726848	-0.1418057468339978
0.2714970299929114	-0.4540746905622231	0.13720964235408856	-0.19221830372368867	-0.11929775090616399	-0.2012536798398789	-0.7420196196812	-0.016565416525747428	-0.6541228857647015	-0.9017737075702827	-0.6691647166010017	-0.16227721847012494	0.11882183627547138	-0.7233629842228849	0.40295219497241525	0.1118949724534535	-1.081628908665272	1.4583147287795326	0.41496248267617164	-0.6459382645957407	0.8624604454955195	0.7756139206162074	0.037272977548488115	-0.8530590244623806	-0.12497823438059577	0.17372025873415634	-1.010949185458037	0.5933224994782373	-1.419272947342246	-0.2553560790604549	-0.8428918986626774	-0.4363752385119886	0.45554455500513924	-0.5650493382187033	-0.24849590137231603	-0.04778946490793884	-1.1659383583356555	-1.2591547005249248	-0.6364521330280454	-0.4318556993652395	-0.3483345776324021	0.6084518354956153	0.32590340220520675	-0.16187958350502143
0.3348452884189686	-0.3870738050665472	0.20568621196492892	-0.2629939403035776	-0.13414351787747925	-0.18941620488801014	-0.6602028817454321	-0.02519860672025933	-0.5468263149910972	-0.8681041221950077	-0.6331506079829433	-0.12937298386099652	0.1311161949087078	-0.7531384382500538	0.29742990708855066	0.16638857837026805	-1.099759834127084	1.4164584374168943	0.3621319256249083	-0.574470392361577	0.934860422730404	0.7030349730258744	0.13161600642039167	-0.9287358215571888	-0.11881567054790232	0.16180080031323332	-1.0252145515469326	0.5654369684680168	-1.4331056206214534	-0.26936586182561467	-0.8342868729447289	-0.47456703658222976	0.43003784302117876	-0.5865380117878203	-0.2628019983828339	-0.091248962500643	-1.1713008599752468	-1.2550270161636792	-0.7139759146428539	-0.44696861430130747	-0.33586206063409835	0.5714693919045591	0.35348280330025605	-0.1698668924002476
0.42289406497377674	-0.38334045772371106	0.287022602420702	-0.3379413401816745	-0.15072428571002788	-0.16626829260655562	-0.6669375477534917	-0.05080677535431688	-0.4565496809113038	-0.8368628864539603	-0.5786394730381876	-0.08658191015232049	0.12808374211502604	-0.7317590689373688	0.22388003155913733	0.18474659639315855	-1.123809189415828	1.3909902077148826	0.3334590476155912	-0.5134832871064642	0.9763031963442004	0.5979904769958653	0.21688603584462837	-0.9985682127321465	-0.13530066000538313	0.15364491771265443	-1.0216916942474095	0.5558005294420486	-1.4244110001093109	-0.2689801390953291	-0.8226840238569743	-0.49178075957647327	0.40787192818860507	-0.5901633262928045	-0.2777528927893308	-0.1513562594319516	-1.1498490264477987	-1.248297807735828	-0.7803277871244159	-0.45765692922138346	-0.3291521122014587	0.5499983544146417	0.4059177109055339	-0.18469558199407782
0.48810718021670213	-0.3708056726990509	0.432873468674584	-0.4271133807618918	-0.16400849935556078	-0.14285322242498216	-0.6362006418655735	-0.07286503682626795	-0.3319273743638518	-0.8048014209202329	-0.5715962821541412	-0.055300610009782536	0.14068501280668558	-0.6886017264076398	0.21741587627141956	0.21696745045579058	-1.1866556965232635	1.3889843501527381	0.2859509064323801	-0.46378464877682857	0.9814221290931909	0.5225996211341001	0.281240357772091	-1.0223897337167716	-0.15081408413429723	0.15069926064477826	-1.0101646458773252	0.5695315860998295	-1.4216127253985338	-0.28427037166687674	-0.8092556372749918	-0.4551302632821058	0.39103556366985176	-0.565890422922997	-0.3050763325364304	-0.2180663988557338	-1.156901204303452	-1.2253451572011884	-0.8336157308338533	-0.5189210367849254	-0.3266721412585783	0.5181131751031621	0.45774067057130263	-0.19597578144010183
0.5263882018006696	-0.38239237196404574	0.5759944926095403	-0.4901701617591144	-0.1819983002729934	-0.1131521602223263	-0.5811596710721705	-0.11689508910539206	-0.1808182136466784	-0.7732899918357146	-0.5081476847048928	-0.033975638410866246	0.15678109942564888	-0.6625237121137864	0.24478047838677078	0.22760780300415145	-1.2638940156286247	1.3778999675724681	0.25850310591320236	-0.405520148215665	0.9355804419609406	0.5154160312623094	0.36809516368170064	-1.030669332963119	-0.1615896445979602	0.1261531642266969	-0.9847379223962127	0.5574307402303801	-1.432436425704939	-0.2832441120102516	-0.7813906317539316	-0.40661731809043966	0.36039406240444916	-0.5450744355275405	-0.3374768313328441	-0.2787792399842357	-1.1698749299050566	-1.1988561184766644	-0.8934019057783076	-0.5544587846529255	-0.3223770926860991	0.4917346590716577	0.4811036998411156	-0.18991810812135163
0.5779806367622518	-0.42920880799980277	0.6425222087473575	-0.5356626511131503	-0.20035986889864477	-0.0565482906582546	-0.5526917025874971	-0.18595586106116138	-0.047227426630109356	-0.7392080747268219	-0.4280059754703939	-0.02139858029829972	0.172593624363657	-0.6748578200161823	0.2626130996567446	0.19939206155968917	-1.30095260082166	1.3586804291620023	0.23333552635809757	-0.3680329132520383	0.8623648515394541	0.5334521628848232	0.4600368508585233	-1.0542237607359681	-0.18761455577490405	0.09028403723792473	-0.9408756323431378	0.5568532806505366	-1.4339134155295108	-0.29489965896339837	-0.7439729086521221	-0.3888894495848966	0.31042536969373774	-0.5262816364113365	-0.3427205530982884	-0.37941318922570194	-1.1645045156880995	-1.1683322969709864	-0.9484192306704374	-0.5823474198986239	-0.32297099883033525	0.47161436508990573	0.5031069226890186	-0.1906949892297018
0.6433102332484619	-0.49112177173949095	0.6835881634107153	-0.6037380297535795	-0.238395802784875	-0.013985559705282643	-0.5086529438351499	-0.2514470988299435	-0.023463248745027764	-0.6878418685717277	-0.3778549281471828	-0.023961401997182896	0.21360411469526083	-0.6471698576002567	0.29079705906943953	0.13177252245672727	-1.3406876547067976	1.3679060047618175	0.2031437342032087	-0.3317113983202705	0.7651606977400545	0.4933067937872096	0.5664102911146773	-1.079974449538258	-0.18514302591399595	0.03790261540019059	-0.8788796117778196	0.5450634150655357	-1.4311456722291933	-0.31552989518204033	-0.7342950811436013	-0.39460874128464934	0.2731565324649824	-0.4769952582702996	-0.37841387129680115	-0.4703686169833728	-1.1767949664321022	-1.1572478792578758	-0.9959639577774256	-0.6227962906056014	-0.3361131383378181	0.44590805545862217	0.5267736050733977	-0.20862780440208417
0.6965550006600731	-0.5832482593467658	0.7120706172664002	-0.6581591647105476	-0.26961029562702815	0.0453901797550741	-0.5085572702367702	-0.3165727547394328	-0.014723558092406885	-0.6183420117278807	-0.34640815473662734	-0.04114702341640424	0.23200190276205715	-0.6411956468827522	0.3162125675001256	0.05537108064712811	-1.4016998603683974	1.308767025573975	0.16212698753272484	-0.30805856240646456	0.7061663252195844	0.4339130936362115	0.6354033908176394	-1.1171520827052248	-0.23565509668814447	-0.02520685551906963	-0.834265123145413	0.5447411120442276	-1.4160144943846658	-0.3436806233830903	-0.7200397553989949	-0.37941166130313586	0.23072034062219826	-0.43155810338579703	-0.39579443313500723	-0.5706463495466418	-1.1676872939664964	-1.1248259553483473	-1.0451624040305698	-0.6368709149470243	-0.37142436822952296	0.44689589290322174	0.5290926288387969	-0.237172187154811
0.7134479414432293	-0.7101727349424001	0.7329309083682557	-0.717015165158134	-0.2914472261436953	0.10713090961986427	-0.5134467701910232	-0.38647490442373056	0.0028072392337982256	-0.5671390691181656	-0.2939339982275619	-0.050283424333787984	0.2554937296320315	-0.6600291511476908	0.3263153330839254	-0.00754936229108275	-1.424951337497416	1.239513869040358	0.11345726668769947	-0.2868475686404906	0.6725936465795332	0.4437145745844983	0.6901399730463604	-1.1427904181673436	-0.2907493230255855	-0.10252505127272231	-0.7786158310315997	0.5644987612254353	-1.393958204090643	-0.3499498884327248	-0.6998236582684295	-0.39381811902629793	0.18354306927184152	-0.3632243121969808	-0.4055614326480425	-0.7024568671891462	-1.1679951897208736	-1.0929376278938703	-1.0696535418484083	-0.6254219085375595	-0.44429122684168654	0.43912629859537305	0.5194521026753287	-0.26670586516305006
0.6687618450465244	-0.7899182694943162	0.7065065050058379	-0.7818835507698181	-0.29432336484843474	0.1517450039154022	-0.5273360841267672	-0.4263832116307814	-0.045128657363241585	-0.5416709992565372	-0.25949038169686867	-0.0753272499733721	0.25881276340456094	-0.6900837858092423	0.3617968779135334	0.022315825676783422	-1.4425910060648697	1.1913924561535827	0.04573525594608364	-0.2843705647311568	0.6542899673875576	0.4922254355708312	0.7507098885476395	-1.192474110338304	-0.34009158986580046	-0.185115186056258	-0.7179827064018336	0.5878638870340275	-1.3707795034764803	-0.35975729829237296	-0.7120374381851019	-0.35996843545737583	0.1374066850189073	-0.30762925767290195	-0.4134013644873232	-0.8198338054972834	-1.1505348564889206	-1.081750598706604	-1.0976603527289694	-0.5907251843775297	-0.4776922671688104	0.47371113355225675	0.5130617368517809	-0.30082922537511736
0.6328519398410961	-0.8367417406975568	0.7509136444729642	-0.837209421223303	-0.3271504902696002	0.1989610571623561	-0.54414845308838	-0.43420910946381797	-0.08929140418171941	-0.5267660286200725	-0.21182056844776037	-0.08793698087501041	0.23511719807623943	-0.6965375179378575	0.4397235983460492	0.0125855343767259	-1.490200014265606	1.1348568473197758	-0.038085834686529374	-0.29738679503798526	0.6010267928517181	0.5526404913956564	0.7487618886871268	-1.218641116168515	-0.3933149730625546	-0.2479721242155751	-0.672268319793801	0.6203256469717895	-1.3535765513507814	-0.3824384160557177	-0.7122872517610632	-0.37456212825476054	0.09585394486507934	-0.26549297078242634	-0.43321537608833227	-0.9393974826269564	-1.1296450444542423	-1.0700914504050885	-1.1111744969552872	-0.559167345073406	-0.5285799710255414	0.5295923356883493	0.4836692486337932	-0.3201361490078942
0.5970485505536243	-0.909415907120847	0.8237972483198043	-0.8667510634584353	-0.3636321773946424	0.23824013542630684	-0.5740491717264583	-0.4577140433177451	-0.13981028443992605	-0.5007294312782967	-0.16597618333033667	-0.10545844137734708	0.22710570922672252	-0.7028599149416845	0.540010404386563	0.0023461498695496186	-1.5380451331594933	1.0968553623601824	-0.118341328186981	-0.32320025873948666	0.5567100037107926	0.5968089720793308	0.7335176947042263	-1.2285711772724124	-0.44304821653996784	-0.3300711550990748	-0.638662825616896	0.6310524918892905	-1.3259430499468214	-0.3943892413829928	-0.6845223953659905	-0.35726200048275164	0.06744852308690022	-0.22426775097190435	-0.4532010935135965	-1.0325660433804662	-1.1285821472933906	-1.0680467761709604	-1.1069104874377251	-0.511094040920731	-0.5789924493630615	0.6110794245523599	0.43936096545843306	-0.3425534532546175
0.5600296019259599	-0.9303377750810677	0.8471742284915722	-0.9045167761602511	-0.4105574819053994	0.2582475180530943	-0.5154481611600786	-0.46788982919495625	-0.1821618502744157	-0.4749831352981211	-0.1306533780785885	-0.14589680864043755	0.21671755395379827	-0.7512344005607134	0.5477178911317319	0.033948055805060995	-1.5845800576852993	1.0655470064837196	-0.20259300020130805	-0.33961758550851984	0.5267106427252125	0.6351423182360145	0.7437793950304672	-1.2275692874095439	-0.49330671030053885	-0.4137579202166014	-0.6428000423641536	0.6215711480263536	-1.323198375991068	-0.4203975706624103	-0.6718646764108561	-0.36003281257935027	0.0405131780683262	-0.1972196178063832	-0.47948979554005405	-1.0789000179306663	-1.155747476672791	-1.0501547713173973	-1.104075858559485	-0.4944674365143821	-0.5781533359419886	0.6765928531601076	0.3829334290985984	-0.36366405490181797
0.5385476209409454	-0.9594514585329215	0.821995968879726	-0.9160826045191615	-0.4626374009900823	0.2524105288570372	-0.4979356125219015	-0.4757010591446299	-0.2901149795344609	-0.45429367987190306	-0.10322104060642245	-0.17082657171394602	0.2012748930076072	-0.8304814358859927	0.5366013637951321	0.039520498238566126	-1.6207319778166345	1.0132961284724207	-0.26605829119649227	-0.3255940757149555	0.5236866499995674	0.6398931263894461	0.7762351007274897	-1.221735042644489	-0.5246720245065961	-0.4857685355917193	-0.6343054150297036	0.6001150883161949	-1.3089727618827556	-0.42335913623159654	-0.6560599774854187	-0.39772572874624346	0.004402326612743476	-0.18509712468898162	-0.5228737335551472	-1.1161031307892488	-1.187943123541387	-1.0297088124834202	-1.0991419428883966	-0.4178341036135447	-0.5602887423188152	0.7464837277843357	0.3249840116840411	-0.39088574044396773
0.5463554138951621	-0.9700629284786693	0.799379873988681	-0.9357607815927022	-0.4988229448663416	0.2629981699619287	-0.49702165270748405	-0.48335862555431	-0.4061585287225859	-0.4185577152691605	-0.09816893249889189	-0.1696763832856537	0.17832014620252656	-0.8535950050472225	0.49312485028807096	0.029359850341190645	-1.6327331470485142	0.9485306161338096	-0.3221972822075685	-0.3190693497520636	0.5209652190866884	0.6507913885295747	0.8139504581942962	-1.2316561038684246	-0.5597375498665637	-0.5080923813716129	-0.6545491579706474	0.559691337810387	-1.315035690422772	-0.43308465766387777	-0.6532500886511586	-0.45340989965648165	-0.03704993097656284	-0.16854107748916358	-0.557732087155469	-1.1461049651879005	-1.230622916120748	-1.0343471477287303	-1.0890381245153442	-0.39305024866661054	-0.514698975009382	0.8039477486470912	0.31330537680414405	-0.4198251329661242
0.5655821812827655	-1.0080024234209506	0.8105147534831062	-0.974936738047998	-0.5386349701969868	0.2658178956347855	-0.5046559398270629	-0.4905694035802813	-0.510353238664539	-0.3530449054700197	-0.10474420279526415	-0.15884781346473928	0.14609869946024662	-0.8558163997575351	0.47808294795850903	0.05369220758895872	-1.6740255342707389	0.8676686787630612	-0.3186239980173934	-0.2856853435229456	0.5236854648105977	0.6502118238701136	0.831798985583626	-1.261351352962454	-0.5672037610987386	-0.5395984237211138	-0.6783015831766163	0.5265138755753092	-1.32414130260652	-0.4271519822881089	-0.6632641330691229	-0.5163359961603178	-0.0427892256115877	-0.149901131718365	-0.5885247650335391	-1.1408384900155455	-1.2788669939285087	-1.0316866367552473	-1.0631329208507474	-0.3816364791921623	-0.4519930003998403	0.8456307529637529	0.32055984911521646	-0.4351396874325336
0.5950182798537977	-1.014401379104721	0.8463534484511429	-0.9989636623172462	-0.5476651968343971	0.2740543876855966	-0.5495134631634397	-0.4889950507659835	-0.5338283735835583	-0.28011833980390655	-0.1161951697592162	-0.13310398261643147	0.10307648430063002	-0.8917348998080605	0.45875177076691437	0.07879927714499871	-1.6982182278150646	0.7539161541173424	-0.2889583220618589	-0.25789532638005813	0.5471813959275015	0.6611672852932343	0.8232559831777321	-1.2508505252777395	-0.5626037845949081	-0.5400165224678249	-0.7512534854143951	0.5166812635502602	-1.3519832426328329	-0.4069856863665821	-0.6921112529741864	-0.5590444315495253	-0.05665896310418739	-0.16274662115953326	-0.5983702329075186	-1.1141504208499866	-1.29365397733865	-1.0359525821728885	-1.0354551459680041	-0.3618278596550052	-0.4181727247638428	0.8714516335635455	0.30159382051445677	-0.43500259076635406
0.6309497196276797	-1.0308160312989376	0.858401168449992	-1.0496891249275238	-0.5324903818088785	0.26169745499694713	-0.5138465471055331	-0.48315024848113675	-0.5611839347101463	-0.22647982327848265	-0.08351136490998214	-0.1166836482322933	0.07852033354046133	-0.9090836021745907	0.4550155698484811	0.10653479604803676	-1.6944483759652864	0.6748960458200387	-0.2499796312852432	-0.22750259472170836	0.5410939606147813	0.6401195846673995	0.8184447667403856	-1.2657183269749916	-0.5220469489172674	-0.5182977011310604	-0.7835943871463107	0.5242303692021208	-1.3771146397723997	-0.38228983091613067	-0.723459915462436	-0.6008192874193148	-0.06517876186540598	-0.18133297654743277	-0.5960224859643394	-1.0432516668729388	-1.3391895348831566	-1.0474394707975834	-0.9928027525498697	-0.34615741514221404	-0.3674267896501698	0.8810841341736572	0.3221395463039557	-0.4378182135480146
[truncated: 148 more rows]
