# Supplementary material for: Obesity dysregulates feeding-evoked response dynamics in hypothalamic satiety neurons
Source: Sci Rep. 2025 Oct 14;15:35837. doi: 10.1038/s41598-025-19800-2 (PMC12521569; doi:10.1038/s41598-025-19800-2)
Supplement: Supplementary file 5 — Supplementary Material 5. [file 41598_2025_19800_MOESM5_ESM.zip › Fig 3_2/Fig 3c/HFD to_NCD_1st_MPK147_matrix_3.csv]

0.5119957058614533	-0.9266889111155043	-0.7286153438797222	-0.44765925642239424	-1.0986073188659107	-0.7287103687608016	0.43335025810408545	1.5912006335797133	-1.8615416935058284	0.7958834645934079	2.042266480985065	1.6723499367485826	-0.32286755130132944	-0.9177573503352654	-1.3239154033555536	-1.4436705083127375	2.4921295136913186	-0.14595390708198253	-1.6819915441571254	0.010292033804708278	1.7704919532043342	-0.705886367683035	-0.22121587944114532	-1.2231808681944396	-1.847945761164048	-1.0619073830950647	0.3067815273079641	0.6411242091857463	-0.6039111105296286	0.1024810163508005	0.0023800248323036	-0.827274099777933	1.564935962813429	-2.2680730177962127	1.1548278560568905	0.8232657936754608	-1.0893695505283283
0.41636422276871127	-0.9621258277173644	-0.6524913307735233	-0.48597433664133377	-1.0851968781498558	-0.49276404968181786	0.3260916286864304	1.3669363020267684	-0.8091601064353234	0.6071282104609089	1.832007973544679	1.6799137970595184	-0.37599028381200894	-0.9491238753494302	-1.3704567445340725	-1.2927391534495156	2.4189588734970773	-0.19668531224676003	-1.588998009356673	-0.08136414185190671	1.365913667630881	-0.6053571221125535	-0.2672326334746106	-1.241401822738251	-1.8051284958336034	-1.0790336130080456	0.3071892740186283	0.7574158000226383	-0.6167434644314993	0.12483199432872061	0.06781886398549239	-0.8856270340653118	1.5468971688191897	-2.2611326788331896	1.1916716003280727	0.9410502711802528	-1.043179618379277
0.35473935313558647	-0.6549233827243617	-0.6504800483761398	-0.507901187196214	-1.0640853229531635	-0.3944077322824422	0.403293321982646	1.1037480122940035	-0.004116811780950617	0.7668070800943217	1.6299572578622727	1.7083599306209274	-0.4838235754545912	-0.9725179276903173	-1.3834624694926962	-1.1249048945589653	2.2391691161376364	-0.24098572804578486	-1.5342428276798434	-0.15735811161434513	1.119343109059152	-0.4944871513585219	-0.30249519393398666	-1.2397532971743896	-1.8379344461568428	-1.0842465915803254	0.3266613109701127	0.7731572459037471	-0.6317646925426554	0.1299945833194942	0.06709456241763152	-0.9524277826099689	1.4922098528894037	-2.082196595979651	1.137119023757971	0.9815257073067977	-1.0218614321653396
0.25196335007020215	-0.3083936530232536	-0.6780334668141075	-0.4470561131339342	-1.0728470909281798	-0.37455303463638623	0.44547338715988366	0.9236757443155884	0.4338675936867549	0.7070398734153366	1.5865519915624642	1.7058774081759593	-0.5461636220268973	-0.9917132493587526	-1.4017099821827679	-0.9729467203334765	2.04660636841233	-0.24510817324222367	-1.4934533738249975	-0.2179339909278456	0.9439893758147343	-0.37129262513405586	-0.37099217155492803	-1.2280507076513494	-1.832376673494292	-1.112747890835653	0.34971454766022125	0.7283921118157901	-0.5652210241819271	0.14514438914381317	0.018364489192526576	-1.0484620309150483	1.4257300322196005	-1.9427014765379493	1.124928298834032	1.042566306816503	-1.0441169778058406
0.15587516564978277	0.06221185354314214	-0.6962289653220716	-0.29726949553785426	-1.0703834343956924	-0.32891309181533435	0.47175877144588607	0.7772528479014136	0.8190062215976607	0.6714497439328977	1.6156375415419197	1.6017569349259702	-0.5632824183589735	-1.0278970996674026	-1.4331379174427115	-0.897200585170942	1.7344037075813603	-0.28599561421189934	-1.4595108941225472	-0.29131726460667334	0.8221902672786691	-0.3214437667017769	-0.3951089028601997	-1.2236101753229551	-1.7370099410493467	-1.0782177117178091	0.38938288604642585	0.692235563460068	-0.41968460732504315	0.1610373679271659	-0.03385126127121197	-1.088716938297073	1.3333760288153325	-1.8446044601353506	1.0883721735749705	1.088946939760721	-1.0866721441378786
0.09807411719767138	0.3384853239676832	-0.7214012686049415	-0.16044899889649156	-1.0731936410798086	-0.28370347928990025	0.536972469445088	0.6452293456353838	1.2135323929701027	0.7869430054062363	1.599564963736644	1.5308586904193635	-0.6002737152452137	-1.0542176274989545	-1.46378899490718	-0.816683252247378	1.6112464732465333	-0.34334187101332186	-1.4539053993436575	-0.34133279718753035	0.699564869903537	-0.304968947204972	-0.38459702846851584	-1.2342290103306743	-1.6401745869467046	-1.0384491864332992	0.41207797768599824	0.7270488322729286	-0.3170455832138688	0.17451588851009173	-0.05707189620509722	-1.1278851483624985	1.2596086441211805	-1.7811039546542506	1.0518344030432334	1.116635503037817	-1.1311236789950778
0.05685787074958591	0.5093857053848191	-0.738708530866009	-0.15830708870160537	-1.0865845789734778	-0.29580269202334414	0.5897078927859297	0.5238136025431573	1.5528394388640316	0.884021731247932	1.555730931681287	1.494235072022338	-0.6141091917826174	-1.0922481797582346	-1.473415189812705	-0.7391072169020724	1.5931999852896706	-0.38004536786185555	-1.4520210361498052	-0.3601414696160802	0.6084726796372183	-0.283853250081649	-0.34524088278684945	-1.226724889905888	-1.5768069349546505	-0.9737515933105066	0.4339176824991283	0.7534443806482576	-0.24202991732692533	0.18057972530117902	-0.11305323311845451	-1.1821234837456973	1.181714999390538	-1.7451069182628818	1.0034242835056546	1.1630239703299907	-1.1841339375736282
0.02786738133566315	0.6359471341134977	-0.7639102145982151	-0.19621745167069546	-1.0591478584191005	-0.2351182045099964	0.6314880459177229	0.4296672272284337	1.6437231448493665	0.8946498481234606	1.5409690244469387	1.4863249122657152	-0.6436455304715993	-1.1373148273504765	-1.4687349792256417	-0.662879807672933	1.729048466560398	-0.39004961295605173	-1.4396308503597566	-0.4008815444343261	0.5498165151010767	-0.27552041146835254	-0.32909484362235925	-1.2300628582518884	-1.5385842314240277	-0.927471102794766	0.4253056721760672	0.7862109882921018	-0.03650254335569314	0.19427760210592346	-0.16228043097544453	-1.2138909651653391	1.0782249681877702	-1.6823753853861694	0.9339107983629451	1.234029974531524	-1.2188161513891542
0.007588697030516391	0.777817810052992	-0.7732410642220082	-0.2214231604051778	-1.0447578592778186	-0.15559984584909314	0.6419033115830604	0.3471822634767016	1.579878223798412	0.859435609562222	1.4768384807546047	1.4724082503341824	-0.6584902740320804	-1.181584079849623	-1.4550032382202711	-0.6001683801628447	1.7996635402999712	-0.388029732831385	-1.4269012941575487	-0.42818231293058023	0.4999396213897169	-0.26148884431084224	-0.2840504948525615	-1.2289336757808025	-1.5023445306762526	-0.9064115087418292	0.4126191322995374	0.7948562204806275	0.1672482814927407	0.19621978759149925	-0.20822859668257865	-1.2346313490630525	0.9781729475842442	-1.6301611716233255	0.8482015524126477	1.28117455781691	-1.254223476276679
-0.011236560519889357	0.8763475192584231	-0.7799258616239948	-0.21972504240743537	-1.0133496806534084	-0.09021830479411336	0.6566664233205517	0.30067486985118663	1.531345498510791	0.8393345025506195	1.418785282976704	1.41446904716954	-0.6666843364745264	-1.2274059328526779	-1.436443559255555	-0.5761769600254183	1.6825985143800044	-0.3825982256978749	-1.4171475856951745	-0.453400517235459	0.469229936149082	-0.24239735414851632	-0.21313265758748817	-1.2106850789444648	-1.4737434632789754	-0.8908628918687356	0.41946520458693237	0.7655264415396283	0.2958246996139063	0.1892220752598453	-0.2547635619584333	-1.2359251747217919	0.8787386080327103	-1.573341491567166	0.7661783354970955	1.3107472183926092	-1.2845334929424193
-0.07421656106810434	0.9922881150915346	-0.80268422083877	-0.1986613048325488	-0.9553128217449558	-0.014660350953968362	0.6571178625657689	0.15784256979643607	1.7892361405578725	0.831835588714305	1.2800257682192009	1.3293203623047938	-0.7443442484170399	-1.3129209990670163	-1.4249722994623988	-0.48866738082536526	1.4448965940692118	-0.3960469882127892	-1.3689767386899414	-0.5096385720430865	0.32744237932350584	-0.1757783390789786	-0.12741685428888355	-1.2069979055367075	-1.4157866264822752	-0.8594535476008553	0.4405967154821406	0.7350608004724959	0.5014220585350271	0.19441525343481797	-0.3308990219034217	-1.250603157725025	0.724665285583947	-1.4184151457597627	0.6407624844414885	1.3776738471890668	-1.3169972951128996
-0.12745005011330174	1.0892206992427538	-0.8358202492849129	-0.17091352131349907	-0.9033628537118673	-0.006640827401322572	0.674540129426611	0.08476595916256963	1.826023096303523	0.860137449434158	1.1527098345662632	1.2440093214355206	-0.8309528551832968	-1.3769332125292029	-1.401348727323144	-0.4281145125336618	1.2197959764804542	-0.40633782823266024	-1.3506175986726903	-0.5155330010100041	0.27795469456746835	-0.14855676470951473	-0.0010267523396126465	-1.200801175621367	-1.3705635665809	-0.8297325032292058	0.44637408013014906	0.6716600100333189	0.7152513507216158	0.2091146847567956	-0.38368673393990826	-1.2494030606016984	0.6222832352094074	-1.2659779722996152	0.5042626832964908	1.3931739905265565	-1.3493112149385236
-0.17644775381025707	1.0925967802912335	-0.8611971697079743	-0.1379759274481306	-0.8932351880685129	-0.004903556157190852	0.6554314729052066	0.07125514978814283	1.6922341853932754	0.8204234252261916	1.0529135222119888	1.2175279382073292	-0.8902251376319013	-1.4536103507445262	-1.3899024243315945	-0.40630013508072754	1.0409342717731787	-0.4120759400889507	-1.3501340721632358	-0.48989330808295284	0.2551143545086722	-0.13950698156148145	0.2049250989117156	-1.2094017665256775	-1.323119730166929	-0.806960700701671	0.44845373881457984	0.6111009806184138	0.9323083177076488	0.2129812183624713	-0.37258521166696906	-1.220496523814581	0.5460336472120542	-1.1762677981490932	0.3835951393072553	1.428202653283271	-1.3796562041513967
-0.19450827746502325	1.0097958632966575	-0.8631923597182597	-0.122090039384565	-0.8631483339952954	0.033439918478018846	0.5991998632170158	0.06490073541794883	1.5240575638324514	0.8383550473976674	0.9128246673004299	1.1735155195858358	-0.9293124175903424	-1.5149451355754697	-1.36310624456988	-0.4268305507591113	0.9039765935650037	-0.4369715117051953	-1.3399672430663345	-0.43034014233371176	0.25648009397375265	-0.19341158357432975	0.4037472713568846	-1.235519175782433	-1.2748776010110978	-0.7678933555896863	0.44077155004959157	0.5628977934937394	1.1266500691169643	0.21184380167458258	-0.3449967027855191	-1.1996069152905133	0.49104455191024765	-1.0821251567416692	0.2657453939192368	1.452321796357889	-1.3933150060290243
-0.18582480827509937	0.883856946614421	-0.8660961977213644	-0.15448901179688726	-0.839009540706396	0.07956876536301354	0.5346537994230381	0.06211268327698662	1.279066610237396	0.8688461440194128	0.7226917472863031	1.1524419661803866	-0.9631989486695577	-1.5635042887277044	-1.3031137834009074	-0.46081428904554256	0.8890776346096809	-0.44558823295311417	-1.345898974634098	-0.35482047638169306	0.28888985153082014	-0.2631064384001044	0.5254598622375546	-1.246164672022963	-1.266401478707793	-0.7558831820783403	0.3985641984742848	0.5133663312739563	1.2669801193531687	0.19966285455041258	-0.3108170132264056	-1.2081450390466846	0.4590586572090832	-0.972438313675406	0.15526257061164517	1.4722560285149249	-1.368659122391635
-0.17900364285483822	0.806714566040941	-0.8597972916243682	-0.20390237301398412	-0.7978309814771116	0.15612165292747174	0.43680566578262336	0.05447047850006157	0.9378787677874433	0.8133318347150867	0.5346749862378075	1.057918947181364	-0.9848956971268121	-1.5987521146040327	-1.23539150569641	-0.5142658934604645	0.797016816075031	-0.4364737259763373	-1.3378118163690542	-0.2780750291344233	0.34999723692042567	-0.33686504435252074	0.7014132812963034	-1.2469922922731889	-1.2793678577309189	-0.7535758152159213	0.34625104779620886	0.42214152689016754	1.3821326029951009	0.18172104560704416	-0.2688388974219633	-1.2325543058556638	0.42492496337371355	-0.8697216566257367	0.05162359227669463	1.478833686209049	-1.326662089362825
-0.18911524235492896	0.7794254590844424	-0.8612864359081416	-0.20294220486207695	-0.7722240757276759	0.23356568041626424	0.3376609906933814	0.05183459415333005	0.5365733530154732	0.7293506022461529	0.3491202731789646	0.9856474454838562	-1.0005039159660085	-1.611997857208392	-1.1778696544465153	-0.6038375726648795	0.6277289411089891	-0.43355589710304143	-1.3366258079496383	-0.21544144108942329	0.3955672158042551	-0.4410611179815599	0.8654493747054154	-1.2487610479999018	-1.3120323620751186	-0.7845632297630166	0.2811827976163287	0.31709628335539086	1.5189151630935007	0.16118310299828664	-0.21168143891680335	-1.2510105486101528	0.4036073772834602	-0.7548144560088942	-0.056224207673516956	1.4082620319492618	-1.2620608954617736
-0.20514143124664708	0.7333315237282413	-0.8655912159543296	-0.1736175913305368	-0.7986501000173248	0.29590259770047866	0.24194724914364704	0.03978205947361531	0.2619207256363989	0.699459063212201	0.15220239812316053	0.9432559401070246	-0.9932199074004263	-1.6183427806725548	-1.1234848030320594	-0.7102884718009642	0.32917385773403945	-0.42624498346910666	-1.361093398168087	-0.1380298730024246	0.41605303109654723	-0.504805895043049	0.9648625257604696	-1.2365494093185838	-1.3250877512987744	-0.8171606464848382	0.23835585159286063	0.23779888578658331	1.533003426151915	0.13692231245553663	-0.14990091304560524	-1.2922359975263054	0.42860612796575576	-0.667093246356013	-0.13793005888517343	1.3173472382061404	-1.1968692127036842
-0.22843934292225385	0.6604990915648473	-0.8940127654782619	-0.1591795906291996	-0.789097917656069	0.29999396611518636	0.1871864255401633	0.03038907968640136	0.07926989266683818	0.6899286115942905	-0.010206342178180894	0.9361107455197916	-0.9742766035043241	-1.5689575229975112	-1.0931038365377101	-0.8017159511550058	0.055862896844535805	-0.3646877443294037	-1.3890496439785431	-0.09748943158360915	0.42025013515137566	-0.5380774059866483	0.9877395043473065	-1.2364010420178366	-1.2931171066592726	-0.8379526195900034	0.18958061831499456	0.2132322815002551	1.502534297158662	0.10811094431703738	-0.0828196856277036	-1.3420449975512296	0.4475203540121647	-0.6102612199282955	-0.19057376556084096	1.2158264106871606	-1.1204601449297422
-0.24780238695550866	0.5729276665377604	-0.9145934656323511	-0.17364227671600996	-0.7978393826929089	0.2878370760643908	0.12776743794250686	-0.001800044637645809	-0.12003198331927341	0.6584710108729512	-0.18093277793841334	0.9631707434180461	-0.9499523460396861	-1.4629422624896344	-1.0632831065134691	-0.8638834253861521	-0.05688480661020199	-0.27984418935649635	-1.3602565357600054	-0.06572245584984862	0.3846428799487578	-0.5720928336614907	1.1110472277986134	-1.2517527852883783	-1.208644243087187	-0.8554705367474597	0.10769310219427335	0.2165556395211011	1.508079024622529	0.07525907133171204	0.05064815750271192	-1.4301256717640105	0.46537155542379666	-0.5847107036588323	-0.2258941109587087	1.130157131239208	-1.0258948532985401
-0.2789290741554905	0.6125146376171858	-0.9084778265553638	-0.18956588585886713	-0.8415668707950207	0.3551926049820421	0.12133157059075717	-0.0502770405808323	-0.2726173312803888	0.6159123258863054	-0.3235836799369744	0.9337522675396766	-0.8660938082424183	-1.2856817961349223	-1.0411804142394134	-0.9078176006704002	-0.1307172032821289	-0.2176976523640441	-1.2407416732842287	-0.0410014654846871	0.3249954172283642	-0.6342213425019128	1.2248184730004517	-1.2613415075942815	-1.128553256519057	-0.8736689096218642	0.004677926955389378	0.22732313640351762	1.5216089165937456	0.03640109172781776	0.21284936892062664	-1.5516409120930454	0.4775378859624885	-0.6095035362912442	-0.2547620302935904	1.0395042937519963	-0.9606056280620521
-0.29692952349510615	0.6599490238885943	-0.920851143299592	-0.2100983764820153	-0.8665615379432456	0.47774294170720016	0.12723228449527108	-0.10623139285719366	-0.4126443969614694	0.5552683836834504	-0.43511796089412885	0.8869027407024286	-0.7528206199989188	-1.1395429091630804	-1.0102896896031506	-0.9455129392560846	-0.20088452586509647	-0.19548459273109	-1.0421068882567819	-0.016170374860730495	0.23751986121016838	-0.6835459421824781	1.3058344786915665	-1.2707826911777316	-1.0528092146497685	-0.8733872647671692	-0.09433230291653016	0.2376386993196283	1.5509236825313812	-0.027746021514423225	0.29032720803998	-1.6754698411926967	0.4287502208190633	-0.6452139176758502	-0.29024743775353445	0.9634852272046803	-0.9094322269007618
-0.3039117973059978	0.6829734789349745	-0.937981688857839	-0.23028879126505225	-0.8596977446370486	0.5266186581454327	0.14425257390345955	-0.13701071074691357	-0.5183818842307387	0.47646046217534954	-0.5441278346706306	0.828206350683135	-0.6382756124928278	-0.9716982242314515	-0.9414060296042376	-0.9697472053004278	-0.2731674562291962	-0.20150553738786803	-0.8021871839388759	0.013320263748421258	0.16043165567512438	-0.7419639739877093	1.3909257128298862	-1.2776696268118721	-0.9704378315290656	-0.8601477765559261	-0.17989952997994513	0.2340201758370958	1.5847673364439405	-0.09962460799067521	0.27729258860015327	-1.8023387723483029	0.36030339676496026	-0.6890434168380263	-0.3268178183725027	0.8338552155911882	-0.8597945250030417
-0.3206779925343415	0.6829707665697071	-0.9711852042536432	-0.2751989183096334	-0.9260967536891037	0.36810728364632167	0.17521315225202208	-0.1457744485257621	-0.5952778364324225	0.38733740758119706	-0.6361606629947935	0.7741211712145277	-0.5404096655243665	-0.8100639092518384	-0.8742476889891415	-0.9893093285886264	-0.3614563343006751	-0.19924513764637175	-0.5785522199548934	0.03288637391395923	0.06775939472650025	-0.7766306820764809	1.4231511265676988	-1.2833258906419587	-0.9166887840186485	-0.8197856661158627	-0.21151840664148178	0.22761262560632484	1.615114216497205	-0.17401325335593543	0.16684189977644395	-1.8731617039057482	0.2934252816987514	-0.7581850154441478	-0.36255930037539136	0.6906296742959795	-0.8263641006624782
-0.35424861210066994	0.6271464920528118	-1.0048480841538818	-0.34594739874973973	-0.9831347080392859	0.18162765362422273	0.18783039729311193	-0.12576241103892974	-0.6520546817854178	0.279739040516769	-0.6721324700331117	0.7513800728701507	-0.48601277680267463	-0.6369229997540862	-0.8328623219578777	-0.991470324480885	-0.4664993303787563	-0.2165704945171945	-0.33441306260637266	0.07009963095094106	-0.02654997726949594	-0.778483408422759	1.5126149250288736	-1.3135443481642637	-0.8707291675069502	-0.7636418866441099	-0.16791884830832243	0.2142377514150407	1.6532547503344932	-0.2560871466123356	0.0473276782374729	-1.901750699053137	0.2344233363689872	-0.8584304802993155	-0.4011753414514366	0.5440280918880215	-0.8184305664498881
-0.39590195770541803	0.49806963999258375	-1.0402704870401274	-0.4412086205160587	-0.9753642135181912	0.05386976553733573	0.19504534692955222	-0.07242928991429984	-0.7191657039267504	0.1569854016016381	-0.6960960611794038	0.7874617234007053	-0.45631457661476266	-0.4565399684854058	-0.8073781645700961	-0.9744881427542861	-0.5547538162363964	-0.24805622122895818	-0.08482080073456218	0.13002790599805433	-0.11785926559217372	-0.7678946063216558	1.50531473542901	-1.332390465030806	-0.8258662910208019	-0.6979956755511908	-0.09671713067418586	0.22041632868685448	1.672473154203947	-0.3222071483798754	-0.0393949536404943	-1.9096766967523369	0.18875949553594348	-0.9699563333892517	-0.3981647529713911	0.4043645167554882	-0.7968848604225147
-0.4318018223091693	0.33096949542965454	-1.0824845422564118	-0.5271059308487568	-0.9135184533977473	0.1175957082337317	0.20470173442627232	-0.009195681229474723	-0.7692536032096999	0.04995459540494335	-0.6747535104348735	0.7724964000708079	-0.46465748247574057	-0.2158261225378265	-0.7908804110540215	-0.9189607130908222	-0.6115483739830387	-0.28436119259478854	0.16874002777144767	0.20699311364735956	-0.18563069371029897	-0.735528419116416	1.5369684465436562	-1.3679563338241547	-0.7675123371737804	-0.6127898077056805	-0.017827061431788183	0.22446478300315803	1.657740832256437	-0.366572547405847	-0.07432402614743407	-1.9019460018009582	0.15585738778639016	-1.1141488876056063	-0.3988152149314312	0.31056724582081346	-0.7848450257778221
-0.4568391584734498	0.17722910599188507	-1.1092042885959945	-0.5972559856608288	-0.8073155340512017	0.23004262809041592	0.19442081503108288	0.08143292088449255	-0.8129105208107346	-0.07821563112036682	-0.5885838213690017	0.7170781634388043	-0.4851322665700394	-0.02023846569501523	-0.7895321662544836	-0.8348396237465161	-0.6687035009435682	-0.330175441920922	0.4394162079779367	0.28230729321533665	-0.2485312122060594	-0.7498289543383685	1.6544227726707494	-1.413271928043136	-0.7415415118719565	-0.5305150515890535	0.03875734888553115	0.1932426431116107	1.6613121666147337	-0.42342721431582875	-0.13164763969233403	-1.8553772094440224	0.109929829844463	-1.2732894216154786	-0.39247859327958545	0.2058435238850639	-0.7611562639183319
-0.4730510316119966	0.01534104252701845	-1.1300187938452766	-0.6546131798906878	-0.6786295750311201	0.3692425204050723	0.14432433365790528	0.15359962446730085	-0.8392604959646232	-0.19683940766773672	-0.44820998893571584	0.6230135782325423	-0.5213721047086393	0.1042808540431891	-0.7954538171375847	-0.7541491603083201	-0.7094994038914815	-0.4416716440279611	0.7023873881878602	0.3780724233768043	-0.2992688995461897	-0.8011438217448171	1.8173544366794885	-1.4572732417295968	-0.7607426075921465	-0.4457846461235415	0.08383216791908459	0.13030443420176505	1.6360535750883478	-0.47251556820135965	-0.19906685717041223	-1.7940852516082924	0.1033613707201099	-1.394807924399946	-0.39819215457853396	0.11631422316862643	-0.7377679566831584
-0.4919225585212933	-0.09924065830706628	-1.1589340205667942	-0.7080702731344347	-0.6118510410554328	0.49954725107892217	0.07004046882354438	0.2343711350216498	-0.8609853282962409	-0.3254685077894649	-0.2694572568234962	0.5472189911479948	-0.5585498381466436	0.19138989011481086	-0.8253048665819591	-0.6780286696723503	-0.7431901055402029	-0.5792462446354382	0.8813284527267828	0.49414918376863126	-0.33909229189004075	-0.8443572506753952	1.7417853327646822	-1.4806732689175148	-0.8338327179635556	-0.3771205437822811	0.13812988653578326	0.07674576701544814	1.596495180635009	-0.5109292835493842	-0.3303582065984537	-1.7136928713550972	0.1439819616873943	-1.5022019383870262	-0.41989063913018454	0.025826226447329126	-0.6858265869358412
-0.5095953297782705	-0.17366335022680596	-1.1996248847960238	-0.7548781523251268	-0.524742194942048	0.6003787034444653	-0.034095241273817335	0.2988775991259945	-0.9031736705013385	-0.45704160072970323	-0.09241418607945341	0.5227110377919028	-0.6120703712106698	0.28841658775006324	-0.8670262862283152	-0.600978597001407	-0.7714629590986133	-0.7019843466224411	0.9457206004417964	0.6250405638223959	-0.38777344303843053	-0.8645362667790989	1.6841637083090337	-1.482677081948972	-0.9034980349117401	-0.30207115722305516	0.19852123680632727	0.021522024218637303	1.538764613720296	-0.5365240054149873	-0.4670332102583279	-1.6137623443214228	0.21653951016038028	-1.5917039023686577	-0.42330833720207045	-0.07066408258163724	-0.6084285335943298
-0.5178145883511232	-0.21965909796032307	-1.2034205602322021	-0.7934623513315142	-0.42722067193939334	0.5509636702606575	-0.14995358281257826	0.3308049384855224	-0.9606271582072553	-0.5719634227910939	0.09875517047133796	0.5075533149584629	-0.6769430207183961	0.4125282594037988	-0.9288191001270268	-0.535119551555856	-0.802619863131255	-0.7939512153753063	0.9323268147616732	0.7003854920041357	-0.4334965664683434	-0.870907761281809	1.6175340354818182	-1.4812619737953152	-0.9789585317082705	-0.25436036588725525	0.24661879806026937	-0.03456747012724047	1.4431103061349362	-0.5429500112072234	-0.5611502719523547	-1.525705924913269	0.3283664392592585	-1.6486657454992586	-0.4248607687305717	-0.15542577944051675	-0.5194945357770246
-0.5459402904442728	-0.24233474283330034	-1.1981465131019609	-0.8307704585499728	-0.3605479932827489	0.5385713019904187	-0.285478445644502	0.32814341104754086	-1.0010432439326213	-0.6799576095980436	0.27580717345469524	0.42863165241209933	-0.7292023806181901	0.5425980098950429	-1.0261188631919578	-0.4559315193885743	-0.8366364106501676	-0.8556880847691859	0.8818893569935154	0.7608475558491568	-0.4700473414841479	-0.8603346602514372	1.4802567681603493	-1.4698559721463638	-1.0412113702588552	-0.22091601085107096	0.28023096934279706	-0.09765621891569948	1.3256876634622174	-0.5344404493200561	-0.6348214317005142	-1.4667766977988004	0.4520497633255638	-1.6263725137026999	-0.4199973096722774	-0.2167011812039945	-0.4457017476005232
-0.5550360878881837	-0.2400333009038113	-1.1801919841263213	-0.8465391627571422	-0.30755312403490126	0.7694877699704579	-0.4079849127079641	0.3010330277520528	-1.056596726962953	-0.7881073360163967	0.46831600398048295	0.36218335978024596	-0.7713321077591108	0.6164291931071159	-1.128996780797873	-0.36597922298925856	-0.8644462862926309	-0.9041980205561602	0.8285821643233346	0.8419088119120455	-0.5104202280800703	-0.8315420367446122	1.3826323080955345	-1.4513382571079858	-1.0441408433289614	-0.22659727604337115	0.261842946832187	-0.1686940494657556	1.183612064894044	-0.5203633522939743	-0.6204882188715883	-1.4445776958095675	0.571173772014576	-1.6059898529377754	-0.4232463573763896	-0.2608366573597568	-0.35539858645837746
-0.562283234815875	-0.2178534764017362	-1.1413420357831316	-0.8398505910916289	-0.2525251605641654	0.9961241074062752	-0.5144295720340428	0.23933941350328594	-1.1081302551512777	-0.8980605093119166	0.6442190126303037	0.2753162225542824	-0.7752220882354043	0.6466799916889199	-1.2258370087059425	-0.2563432192033363	-0.9123987206999822	-0.8934602041487454	0.7632949350405056	0.9197087522386361	-0.5744423954924837	-0.8197442521972091	1.2689569666827893	-1.4213341165400066	-1.0484200339110097	-0.24414387141112007	0.20332196532927166	-0.23753337645132713	1.008009221434457	-0.5092055109112823	-0.5941995829353288	-1.430818201333824	0.6998840335481529	-1.5747536527644608	-0.4144533773699293	-0.3038291097549763	-0.26409906458566146
-0.5551562365184848	-0.20017970431858859	-1.0251486171785442	-0.8025119756622807	-0.2757181869847109	1.090157763582696	-0.6155789378276382	0.16882598482557432	-1.1351060436841167	-0.9950760881875681	0.8554409569043664	0.18185603052381222	-0.7409509993105584	0.6407542854452871	-1.2852249150752617	-0.1610695827372079	-0.9410487502888298	-0.8454552820399751	0.6754316469158348	0.9911445621674415	-0.6518840093901513	-0.8240746075048667	1.195470227542567	-1.3877223978666262	-1.069241076093966	-0.28059424913761977	0.13006436169715627	-0.32646173739095957	0.8570522184521465	-0.5049905794012084	-0.6293542942359049	-1.404745976543449	0.8189754174401902	-1.5154917884935755	-0.4532736256611125	-0.34447258123592184	-0.2094655938070847
-0.5389798618388906	-0.17141995291404163	-0.9485181327620426	-0.7601805197859255	-0.34131298965459245	1.009512086813308	-0.7249447718845683	0.09766866094449697	-1.1374694440692228	-1.0939807432578808	1.0851974787170675	0.09573839808775715	-0.6686525663664101	0.5612328711943044	-1.3109956384218582	-0.06509087081818679	-0.9610466284549846	-0.7865309774362236	0.5817339407347377	1.0832765086863252	-0.727935563306748	-0.8267092471735573	1.060389228663198	-1.3431239899471397	-1.0934895680108478	-0.3351481754224127	0.06539427091413884	-0.40536207149595427	0.7193397337545161	-0.5260561285096332	-0.7197827078059756	-1.3626227671427193	0.9218685896340085	-1.4306571125638123	-0.49584136993872574	-0.36235333191370395	-0.16069659094747446
-0.5038500407293399	-0.14008589563409307	-0.9553607221520692	-0.7385659574736371	-0.43473555946986214	0.8345746419523922	-0.8103017951411484	-0.0027615196634155513	-1.1099096805730029	-1.1668847112419978	1.264657675670224	-0.005160415664075546	-0.5830304114945155	0.5061192384353796	-1.3188197401038173	-0.0008700938801456282	-0.9756880534283777	-0.7212304280807691	0.473535845576199	1.2037147250138154	-0.8044370052665816	-0.8313975868938854	0.9176956532154354	-1.2342043955136295	-1.0628585828705814	-0.39572375863346754	0.020844557423102233	-0.4890612247199754	0.5561192318449546	-0.54744958152808	-0.7873535682851986	-1.2997138888745134	1.0095232629072979	-1.3201582857991816	-0.5359021933723528	-0.3842384992595701	-0.14792042954511372
-0.47670737288410603	-0.11321910394974681	-0.8601868657068727	-0.7256587618149852	-0.5796526674098614	0.6822253361317536	-0.8996185962895368	-0.08419214220055339	-1.0558436942445255	-1.2182718245719006	1.3930519564478576	-0.09992666727152508	-0.5097068371765998	0.48772381365500284	-1.2863147641636163	0.04441713551873222	-0.9935328326669459	-0.6456011961795519	0.37538097783939894	1.332694454233954	-0.8481383993410633	-0.8293187651290781	0.7546441947939861	-1.037253225253056	-0.8949536592787721	-0.4580505006532717	-0.01562184083407841	-0.5507342931818519	0.40448625656605575	-0.5693030108647521	-0.8495537261369261	-1.2423363038294502	1.0619322805149776	-1.1820408655953294	-0.5453524857406393	-0.3914668946284362	-0.12688660741169797
-0.4385738360170345	-0.12005941791790072	-0.7114080921629404	-0.7006983983614521	-0.6432765448537531	0.5769501086339023	-0.9696056155244056	-0.16226661949826687	-0.9989500303941263	-1.2444143434683181	1.5070613301556701	-0.1953554447802999	-0.45335522093167624	0.4724126785742791	-1.2250359159998163	0.09653950844006084	-1.004914037609401	-0.5884182365618419	0.27314063209714046	1.4125144654820978	-0.8735839121235399	-0.845933638176805	0.6667526041436147	-0.8013741339673583	-0.5736496477280121	-0.5070918889407638	-0.043902310109552985	-0.5749999413069125	0.25125769417810406	-0.5766353066305211	-0.9162232797890114	-1.1653888644198065	1.0806697889111039	-1.0348812265715195	-0.5106816236739855	-0.4206603220553359	-0.141094145207439
-0.39660373493240236	-0.13640196112775033	-0.5765278212743118	-0.6841199132983584	-0.7218644578449711	0.4641545877477123	-1.0249633765899084	-0.22654652266453468	-0.9453289885638098	-1.2490027802885593	1.5651529447661925	-0.2852803303393851	-0.41995399614110596	0.40533162716105586	-1.1311506971547411	0.17064233763844489	-1.0228378250357992	-0.5439742875161907	0.18258094876251524	1.452595610634413	-0.8752802611967775	-0.8611385550728728	0.5385683163606723	-0.5381377100263383	-0.17720129353637795	-0.5641181500786127	-0.04813625565866925	-0.5617122159999273	0.11559119499065598	-0.5959770831008443	-0.9911210032809435	-1.0710161145934765	1.0928089321189831	-0.8829131193364168	-0.4786758941116081	-0.39950639601407656	-0.16223538302133517
-0.36808754979077485	-0.15788959001355474	-0.49848639359563734	-0.6711078582923453	-0.8232862452814104	0.45931344803577395	-1.0780415017431082	-0.2898294449863791	-0.8860638739590161	-1.2409280118315178	1.5807807443447721	-0.36809771950294684	-0.3979020315239446	0.34221477563483166	-1.026834566510768	0.2770247172556068	-1.0492499602852814	-0.48689214207892106	0.10306634896460572	1.4798131891955875	-0.8597120874398282	-0.8864266995925	0.4109573216338395	-0.23482445580859596	0.26866255698285463	-0.605444471359664	-0.0292571315747714	-0.525103578038543	-0.006701648641758945	-0.6284464015244774	-1.0567257165957047	-0.9075182695336086	1.1048012637404736	-0.7520949219445553	-0.42915336097338497	-0.3929980608901137	-0.18916925942473878
-0.3245910149711845	-0.19957674551961951	-0.42974221621765746	-0.652685545861196	-0.8840864740959102	0.4861581959307205	-1.114573310902442	-0.3552669505576471	-0.857620508981174	-1.2103054239268587	1.5755975844715724	-0.4527507485651124	-0.40330349830639267	0.2742097673688514	-0.9164757960595402	0.3373860274135137	-1.077693411140981	-0.43661062962211983	0.03410688620536233	1.4680936256716064	-0.8735382592778242	-0.9392702232453354	0.25780890553886043	0.10806402810121271	0.7019784883839691	-0.6301759640053529	-0.02868688802000411	-0.4622723971260795	-0.13680434498894548	-0.6456226459223641	-1.111551886320146	-0.7046220377541602	1.1296368904378933	-0.6916611113171679	-0.3710162844847401	-0.3892798793504382	-0.2074009478530916
-0.30263112213301857	-0.21906698862242363	-0.3523795414876895	-0.6451314299874038	-0.8688781731992845	0.3973956968497237	-1.138697154620551	-0.4212500903881171	-0.8286535761905203	-1.1531991000399853	1.5773812455337102	-0.5430659381242307	-0.4451011191106751	0.2741208345542335	-0.8152338896135101	0.3962394701154139	-1.0862715867444959	-0.4081196748757314	-0.05644570135239466	1.4160133841429243	-0.8797702877439149	-1.0105907669346152	0.15690296593180003	0.5587005744162028	1.0946497189280049	-0.6399312979622078	-0.04637828054154518	-0.375125362189125	-0.2654806270790796	-0.6429652579848945	-1.1563023320438492	-0.4552274490380718	1.1508810707349522	-0.6148546814729567	-0.3333051488636355	-0.4009631283640135	-0.22656916302831398
-0.26817031044218853	-0.21799533310522734	-0.2758968144436333	-0.6414714548863382	-0.8704765045046751	0.232357719495143	-1.1405230364568477	-0.47473061701860286	-0.8155349999604111	-1.0903067533973492	1.5301253203017646	-0.6142810041499989	-0.499713266747983	0.2869051234095867	-0.7195375494881839	0.43538309152504456	-1.0826986050018612	-0.4298497063668396	-0.15734156632517862	1.3738292003394654	-0.8776674900018492	-1.0760579514553137	0.09345117607693265	1.025960472752121	1.468114267801955	-0.6409940056682978	-0.0854365034621614	-0.30087690534025197	-0.3735180331738458	-0.6257594111506866	-1.2113700569913533	-0.12143728611703412	1.129974013339971	-0.5435148293911378	-0.3051072640653247	-0.3990118737163345	-0.24271739169976683
-0.24042416879476183	-0.16872223441896816	-0.2722062050058635	-0.662521716317739	-0.8679057324707748	0.15871301191664472	-1.1180739019521075	-0.5379747562783731	-0.8134762796100332	-1.0137421574845753	1.4634847274847205	-0.6715026533508885	-0.566092209343152	0.2949927627661013	-0.6654549847550102	0.4607646846504386	-1.1084587968925281	-0.4935917270705005	-0.24755761132289594	1.3208621854428946	-0.8501570851734469	-1.1361459491435126	0.04308165280875233	1.473279080861563	1.8405969222015421	-0.6120672508862449	-0.11644360959766034	-0.23984357261625583	-0.46474223598346753	-0.6197068514781978	-1.263805329346439	0.2901209271221347	1.1266109405184375	-0.4660923995135769	-0.2931862601196338	-0.3876848213190269	-0.24647517999380497
-0.20995829906143468	-0.16113466381961317	-0.19573292060217076	-0.6770052368860521	-0.8501371610599954	0.19719344058076801	-1.0952917152624804	-0.5833348203905103	-0.8263859575713944	-0.9464987647982073	1.3379431534939865	-0.729828053637908	-0.635768066837693	0.2954799257063539	-0.6359992143347777	0.46907031062459625	-1.1488958919555827	-0.5503113990188042	-0.3426137195118953	1.2400569695777768	-0.8129868148754731	-1.2035537860065844	-0.005125188821188472	1.9106998033891986	2.2079478978211617	-0.5808295786062131	-0.15723633586903016	-0.17550098096604755	-0.5478957378757171	-0.6001737977270283	-1.30088124730486	0.7293902779378703	1.1308711952567907	-0.360823855343846	-0.26525912929666573	-0.38163235397211664	-0.2399315071441543
-0.19880086034758923	-0.15385359049548777	-0.03466807499116992	-0.681511562287883	-0.8338135987663099	0.21834719040677125	-1.0784430540227592	-0.623345538413348	-0.8508545555465172	-0.903651982359909	1.205598636929406	-0.780138184192233	-0.7144650645570115	0.3232759687337519	-0.6278862943942216	0.4667624591123206	-1.1884281671350796	-0.6416874614773178	-0.44810186990560297	1.1386623748821625	-0.7466059171010715	-1.2589346026895776	-0.05806544557899503	2.2459806439076226	2.5164155468209537	-0.5376863745141219	-0.18969899243957336	-0.11490066134542878	-0.6337841340105538	-0.5687701670109664	-1.3344758364347782	1.1825082904123407	1.1500409822128392	-0.251030785535113	-0.2762416281977048	-0.38354782922874464	-0.2045690042149962
-0.18899236307393952	-0.16106359984960414	0.023812436413462496	-0.6718111634718541	-0.8286930577380026	0.16785091049265483	-1.0214285354928596	-0.6479362484701434	-0.8936200563439203	-0.8904924678316235	1.0797644126668042	-0.8392893334214946	-0.7743226227544694	0.3207550513626892	-0.6408102462954592	0.4629655533879028	-1.2188020346055322	-0.7533113858489185	-0.5840687809970335	1.0076019101639953	-0.6920576835684046	-1.3255699468726754	-0.09311401430968318	2.4791788261052563	2.6692267475969693	-0.5035345464039312	-0.2122231614727565	-0.10681321314428618	-0.7030145035332961	-0.5448810008995748	-1.3695135151660405	1.6263133229647084	1.217014252936893	-0.15905619094675924	-0.30327690195008616	-0.4020099950111069	-0.20425451299012973
-0.1824388014211669	-0.18319056035261527	0.018096846100035768	-0.684825036848053	-0.8609537263987088	0.07550182946587627	-0.9598563985889184	-0.6876825045024523	-0.9250140285703287	-0.872259738748426	1.0334989236628984	-0.8987047223122735	-0.8140863194501604	0.2993724284304176	-0.6761347220535655	0.4538986930239437	-1.2349091369487033	-0.8461433961422618	-0.6988145887343317	0.9019390867127427	-0.6427160879186582	-1.3993304369535797	-0.12713119068934325	2.656075113233878	2.6685745659389974	-0.47924257774726364	-0.2247655104768187	-0.13696141248538615	-0.7988769749483574	-0.5303917468754792	-1.3865781121193108	2.032951277737855	1.3003243907463093	-0.06856891459421147	-0.34947959989907706	-0.4056917582420338	-0.19550164574983847
-0.18084956272036953	-0.21488481974009024	0.025641382755379687	-0.6932931868017358	-0.885035811480978	0.034274302907229395	-0.8957577892243005	-0.7318515456533009	-0.9495582530073022	-0.8339139852015464	1.0347761470235473	-0.951351722373143	-0.8219509298677545	0.2756604216018699	-0.7132275831473528	0.40128366582858066	-1.2278253232162808	-0.9219591795305417	-0.8076112295664185	0.8182062102819412	-0.5976072027765593	-1.460825250579292	-0.17708204784335865	2.8142325843850142	2.588857254269319	-0.44196681381595476	-0.25506154245932783	-0.19550250135143524	-0.9099789310960201	-0.5220051489545703	-1.4120159992983763	2.397017226046325	1.3508493263286674	0.009540608840688825	-0.39534597574134744	-0.4486404447749853	-0.18010121102497786
-0.19168478465295383	-0.27120985113267493	0.121935301261383	-0.7042003772975143	-0.9278883129578261	-0.05712944519674108	-0.8210341065401099	-0.7503940367569599	-0.9610276787697833	-0.7912421943489102	1.031115774707709	-1.0217523246922133	-0.7972852182727965	0.2379628770739104	-0.6854019868829929	0.3581715731422752	-1.2108320207535628	-0.9791373875572036	-0.8824652893278142	0.7338696618401354	-0.5255800440491891	-1.5286318946389355	-0.22383633955735777	2.9279342407624265	2.4831758350488	-0.4081633705907709	-0.28979193276534626	-0.2712949036670341	-1.0287526705674082	-0.5069944366291205	-1.4385140455119934	2.675301349896356	1.3427311893479896	0.10049752678316948	-0.43611956717030437	-0.47366653152097926	-0.16834542007738257
-0.205523722343059	-0.3101025543487656	0.19487568162086663	-0.7288077748939367	-0.9868459451176363	-0.24423029037222072	-0.7493915108769614	-0.7833159870884121	-0.9438313260671614	-0.7779041584380668	1.0497422080947278	-1.0983350340922011	-0.7475160067454512	0.1901815056584882	-0.5812193029385215	0.3864630415836095	-1.1739930692764013	-1.0239266641389382	-0.9125692916386502	0.6700268265707279	-0.40370791862836947	-1.5898315281349016	-0.263686923635156	2.9654584802464274	2.3856704785876603	-0.3832630365338339	-0.31227938954856543	-0.331998097850447	-1.133071513704325	-0.5087136550462495	-1.4463873726016823	2.9114593031966702	1.2969667553909388	0.19364787952040902	-0.46248154429002664	-0.47783195544879326	-0.15883852568822088
-0.22559127425398673	-0.37222922384159535	0.20589351399068953	-0.7599475663610548	-1.051029133503217	-0.24341732181848372	-0.6796586506143895	-0.7960906340356493	-0.9112752213341329	-0.8572415748747186	1.0844865198794398	-1.1665474017143302	-0.6577740714692527	0.12308049027124604	-0.4317127984757426	0.4690481278445171	-1.1631493213059372	-1.0553806884363541	-0.9126598472672551	0.5847006426188622	-0.22961314330404284	-1.6237269996293577	-0.32035855450738715	2.880112326669822	2.3080104781566484	-0.3666522446879267	-0.3283527347909597	-0.31935973655917144	-1.2385186047982235	-0.5274337803538228	-1.4492929011891647	3.0908849690318183	1.2288923977689703	0.27052860335579954	-0.48096653798492905	-0.5036263407258396	-0.14283568289127885
-0.2486761951758786	-0.45335574350922725	0.22829837266904712	-0.7914997237780088	-1.103234288466141	-0.1130844797952387	-0.621441364903323	-0.8115828878888864	-0.8765731349485911	-0.9140177484778604	1.1818573021916645	-1.2435154606206977	-0.5530964391770745	0.055671226927731875	-0.2735108080712614	0.5580260666884616	-1.1704437396664291	-1.0718356694743378	-0.8959685527081913	0.4506013286823437	-0.022378275564759555	-1.6342404365909513	-0.40474911078446885	2.760475978262509	2.2562753983957404	-0.3619475284227415	-0.30369383869839994	-0.23654611023772926	-1.3246636101631286	-0.5184938445847519	-1.4072538660313092	3.16022576234272	1.1759233211465487	0.3575469328772233	-0.46136786468542423	-0.5648008893307918	-0.1335929858734874
-0.2661714741380932	-0.5539822707946266	0.28990242438910163	-0.8167900203996368	-1.1586907139425269	-0.10746614246053136	-0.5873054056101676	-0.8326651806489085	-0.8200291333058389	-0.9272129418884354	1.215515292258445	-1.3022207054211488	-0.4379417477941834	0.00571181218070895	-0.09101217502600585	0.6711579642969694	-1.1618434216408473	-1.0720506115922104	-0.8467786000923082	0.30028045568401385	0.18317214050956382	-1.6355593265323694	-0.5206670991656479	2.659461927010104	2.207011891184141	-0.37075186313074254	-0.27708136943562967	-0.13034800631770455	-1.4275654253393135	-0.47662529720696833	-1.3444910155863237	3.1450540326993393	1.077866775104313	0.44911816071869504	-0.3967832552779261	-0.645668766174997	-0.12100612825176509
-0.2930192317089522	-0.6098176660091188	0.3344453539068196	-0.8463549012450157	-1.1910900026638847	-0.17540754437478734	-0.5663632731902366	-0.891117930851992	-0.757033912410495	-0.9200550724572059	1.260683216070086	-1.330954016114693	-0.3340810088054174	-0.04461568341843829	0.08875197633045509	0.7675398973829971	-1.1573746782782277	-1.0678509794389663	-0.7226882624289035	0.11795396321358327	0.36861150965233536	-1.6358262447347998	-0.5652845452443762	2.544040970672895	2.184482233823563	-0.37591046483675306	-0.23371728106637796	-0.028110710394094428	-1.4556013084032013	-0.4324912526064012	-1.2810571784106097	3.05555080920447	0.9687585790867063	0.512567458724752	-0.3110190303226085	-0.7375719975417894	-0.11302122959750105
-0.32911024186090926	-0.6527367778196902	0.3933895069329863	-0.8893581438843323	-1.2072329388179333	-0.15790731601103195	-0.5628981132240694	-0.9493802740577388	-0.7181984902519902	-0.9146930544912626	1.2698789347290145	-1.3229717763396878	-0.22673691836551457	-0.1172984527978513	0.2695494836516331	0.867978471276647	-1.1499871610976813	-1.051303852731618	-0.5578993531702567	-0.04561290110798125	0.5359668182133414	-1.6202978857816697	-0.5854366275603299	2.4520972624312862	2.180280840396029	-0.39056192659398586	-0.1796262945457873	0.055453128142466356	-1.4606774780103948	-0.3967167083119565	-1.185953079631338	2.8657012335068837	0.8634919529129371	0.5435740883077043	-0.1973656453427929	-0.8187242566530812	-0.12271973547959525
-0.36828415664035824	-0.6763682602129409	0.4343016747335472	-0.9283219781772173	-1.2044647382128022	-0.11171412762597706	-0.5691009149085652	-1.0305873226542417	-0.6787921088731502	-0.892411859140946	1.2436406988960294	-1.277197759974745	-0.14753020622960428	-0.11319510847169771	0.437857493674093	0.9559455492562293	-1.1360324028267987	-1.0069527030133592	-0.35321187047414904	-0.10690862707893818	0.6871098328669335	-1.606637954245549	-0.5819110541036385	2.3773491430948144	2.1711279046811462	-0.39930542873469876	-0.12255981025763055	0.15397467176210752	-1.4440493512938397	-0.34737536745140163	-1.0453308014736682	2.6427200604871945	0.7136707290032831	0.5456856055265163	-0.09447554640687149	-0.9090355606851789	-0.10504877355694475
-0.42556228548559216	-0.6875719290632982	0.46424947412803236	-0.9458179320194409	-1.178811625776483	-0.061871182872762984	-0.5689759612874268	-1.1201135254574488	-0.642253601038943	-0.9033125169675644	1.1078202455567239	-1.2123049031004283	-0.10885812410719545	-0.0747657177108774	0.591152564373537	1.0353026198236073	-1.130221778363231	-0.9709908266900398	-0.08168284546691758	-0.15754603302624468	0.8480527150502926	-1.5751730085002782	-0.55082730500958	2.2833055067396586	2.1467592629888634	-0.39270124659297445	-0.06654534257499678	0.224489157347063	-1.3794867717923855	-0.30578986490706067	-0.8730259030731211	2.421106339415626	0.5287995982098712	0.5379570166667614	-0.031504369724728705	-0.9769481193533458	-0.10760093681797467
-0.4875535174194449	-0.7145821723219127	0.42264724880931615	-0.9454035456582881	-1.1419995984577203	-0.038571491792229975	-0.5713524421612922	-1.200260499933365	-0.5818725113368411	-0.9309889433871316	0.9510793513072668	-1.1421162430098666	-0.09900269329632058	-0.046498199596660926	0.7135690175793161	1.1326445899360944	-1.1186448142802285	-0.8840150895118575	0.1931776129905676	-0.22672315803269427	1.0062016430758387	-1.5261542656775562	-0.5123889980821971	2.143475151726237	2.1154349499658522	-0.3976619562331546	-0.008714220359312973	0.2997635216944373	-1.2867047465772157	-0.245524769621802	-0.6862609285385127	2.2007735648161413	0.35997714879520754	0.5410277031143853	0.010070066293946545	-1.0183700801026165	-0.11566858004293916
-0.5314350739861358	-0.7173341923696419	0.21812497833757277	-0.9416904337395808	-1.0863100392429659	0.05936789133362238	-0.5712685885970121	-1.2595031700638333	-0.5394357535393006	-0.8948009069413466	0.803785711629363	-1.0664969073758273	-0.12387535465695558	-0.025689495008164576	0.7709853366216889	1.1787791566068426	-1.0993957525694318	-0.8128900818344894	0.4412855397097699	-0.27074842251956655	1.1168376071038861	-1.464040829865036	-0.4809462070446302	1.9904807590688278	2.0664289565419502	-0.4012649822899471	0.06279040944743582	0.3761724176040354	-1.2002690688101096	-0.1894368058125452	-0.4981742037704236	1.9915999966254063	0.22236031768738332	0.52565790893726	0.028688153509258567	-1.0528617325347156	-0.1300850966509374
-0.5758846058960667	-0.7360919449577613	0.036751540208867416	-0.9313083481451365	-1.0132572672796403	0.24736659981573758	-0.5186246123202819	-1.2648113773081702	-0.48930381227254616	-0.8538113309487609	0.656602023908661	-0.9672969344478337	-0.1629013546345939	-0.011664029360715051	0.7440113654303451	1.1644524502119862	-1.082351119946468	-0.744163596868029	0.6098031445550541	-0.3194926476177811	1.199361572470561	-1.377367779214815	-0.4497535849658007	1.8802591315257036	2.034561625314447	-0.40955261262029075	0.1440806593900555	0.434119876602708	-1.096054686067734	-0.1118572455228836	-0.3407135916268222	1.7750867715063166	0.08581738614666147	0.5094776054342922	0.02196497347093001	-1.1022628488931128	-0.14616711539132116
-0.6123961362540771	-0.7415125554099559	-0.09039986304493068	-0.9303539058389022	-0.9092712187515438	0.19612334197945197	-0.4503626144373504	-1.2570813463526747	-0.4454820971483879	-0.7730767244028169	0.44580718399501257	-0.8484303742121122	-0.21325921750295515	-0.0043715123281700295	0.6856248249436835	1.069318087909392	-1.0420823576148093	-0.6897433480454808	0.7510256610469396	-0.3260854804951244	1.2280896632019676	-1.2932948258776764	-0.41797871425995103	1.783064308346643	1.9612709620855544	-0.42529909038424796	0.23505331388053313	0.4004415950803827	-0.9735131812787486	-0.04205948260897923	-0.15021746273908315	1.5644060117523249	-0.04265308312914762	0.47691852631019793	0.014376359340330935	-1.1236602025770588	-0.16702319609641575
-0.6347601653941641	-0.7681364547845957	-0.11627392119377886	-0.9117216726718983	-0.7986020030568868	-0.019238974301111544	-0.3867316953749146	-1.2151501918648246	-0.397709766129374	-0.6638528477766676	0.21147126088384516	-0.7206666443733815	-0.257610084287038	-0.00012500978096321446	0.6289501972945213	0.9498553933431317	-0.9660920812650771	-0.6554160492115714	0.8755112672713222	-0.32567542959070345	1.1952854650579146	-1.215605927899833	-0.3638783970782049	1.7104187064308873	1.903974144322973	-0.4338407277200426	0.2928380944036397	0.30588208015799034	-0.8749271700118108	0.010516949119410427	0.05351127348707537	1.3559511044394346	-0.18046946924513718	0.4118407299089114	-0.00720175386565533	-1.139229061512898	-0.18271373166837349
-0.6707938318816596	-0.8087951627521758	-0.0979137044693473	-0.8430846028746943	-0.6706254426987089	-0.03606321097417211	-0.3256135487542025	-1.1253195125770499	-0.3831823605834264	-0.5514553790107766	0.030282977466431948	-0.601645944335108	-0.29773263239573466	-0.009939307278848657	0.5701243345977546	0.8109325039591632	-0.8779317761867518	-0.6166986078323686	0.9450333237679811	-0.32541344188543503	1.1271437508584463	-1.1165444184213018	-0.259944628092792	1.617874278926217	1.8415830320646471	-0.45346921217733627	0.3486602741540856	0.21091536995486218	-0.7477000866560898	0.03072471070765967	0.1279456104218975	1.1107014256076506	-0.3033192297487246	0.3156572332829984	-0.04822652669342411	-1.1579747470234552	-0.20097282715407144
-0.6858178719706411	-0.841603173565799	-0.03779972799760871	-0.7668241514425114	-0.5544021832406164	0.0755116735124148	-0.2601558030265769	-0.9996635749844195	-0.3982908999587767	-0.4383396092737578	-0.15367142430485678	-0.5145652133827512	-0.3278039653481105	-0.011686565565552375	0.5185606949140418	0.6836788800755166	-0.7560847953546261	-0.5743668340282035	0.9386322572445002	-0.3109104448525867	1.038879922370889	-1.0068313025587432	-0.20154604642764146	1.5533099046829404	1.7705344182264642	-0.46534161879428576	0.3904993296414346	0.1202630437447467	-0.7002538726717636	0.040434537532136355	0.17309396688126602	0.8904069130456435	-0.41026440172687106	0.22254600535815125	-0.07961585057892487	-1.1853231398698587	-0.19916543640188833
-0.6909706098201337	-0.8896268754388812	0.09365379540368399	-0.6523254216867886	-0.4405323143576748	0.11124454759944298	-0.1822107262306895	-0.8718665801685189	-0.42582025421334346	-0.3610946538973495	-0.33741308822083516	-0.4676516634775146	-0.3689547707618018	-0.0010862200388524646	0.521219316176134	0.557753415049768	-0.623791095276804	-0.5046057592479064	0.8993311144299362	-0.322790888454377	0.9616552286613509	-0.8911203776768767	-0.16325381359894803	1.508186048659777	1.6756965687183165	-0.47010187891784766	0.41992314476721926	0.04652662206774683	-0.6657887551076228	0.047751121235550156	0.15240572949520734	0.7036279490339958	-0.5230447905173516	0.13347908915255438	-0.11772952885734615	-1.2113064531100086	-0.17414443461425877
-0.6958912423610905	-0.9594000308170418	0.25049950970643997	-0.5234884389364578	-0.3218649311938231	0.28666659863387994	-0.12729845198837658	-0.7191864876971311	-0.447062093768597	-0.2858893091257965	-0.47841833008313445	-0.44196811887731735	-0.39160551349646744	-0.05354236190668489	0.5401617348503426	0.42697191482896646	-0.5107703103371872	-0.4758083017382163	0.8333721516035745	-0.41156713229297603	0.8703141493570199	-0.7696107333525735	-0.14845596133029118	1.4658793588357988	1.5704518033117185	-0.4757446582002311	0.4520589118530429	-0.03249086879980057	-0.6483601438459425	0.05234291453110086	0.09556004575469766	0.5401399190185243	-0.6005053022291034	0.04275706392565122	-0.14193362941454768	-1.2023193997219854	-0.15337588044039102
-0.6949164000652404	-1.017375210991079	0.48152022294643454	-0.37555452841617243	-0.21464945531333712	0.41283190773800865	-0.09875493491464674	-0.5580689728278561	-0.4181918682425819	-0.1767363763384025	-0.6083664875330854	-0.4412139348434029	-0.3977503895375517	-0.14118588681754757	0.5877735371886954	0.3001295989992417	-0.4062364389955883	-0.45130082700562724	0.6852677452318464	-0.5025095475748058	0.7797325120582707	-0.6410726617261678	-0.145967923527844	1.4136297294852838	1.4801008516478997	-0.5004346605520678	0.4907412554996432	-0.0972347963667411	-0.6335945156856799	0.06427337950178189	0.004775041748100739	0.38511012827923824	-0.6108419254040995	-0.04334053793354879	-0.12896223052837083	-1.1933850781282767	-0.09598495517002767
-0.6809709669982779	-1.0552696986919565	0.8839587192907418	-0.2089742418496628	-0.12339250890015425	0.521896585728361	-0.07393876782497419	-0.4197991704701258	-0.3769391023485597	-0.10456188278321177	-0.7393175313339454	-0.45885743724263844	-0.40539091256771875	-0.2321318885133668	0.6390030444872579	0.1705189845335242	-0.31073446161513246	-0.4869037696496076	0.5274438140212288	-0.5994159746875216	0.6695847014586869	-0.5113673725016065	-0.1353734558373685	1.3652148640511235	1.3795971389978363	-0.535213682114548	0.5290030031480917	-0.17521270788644577	-0.6239478253376224	0.046792230009784705	-0.108737219088842	0.24133170555201824	-0.6046241828472306	-0.1472432018191737	-0.08573130211597242	-1.184473166572802	-0.024978313248471197
-0.6774702728154217	-1.1030972694325447	1.1044637890343194	-0.06272737477921995	-0.04178561901226317	0.6219181876672795	-0.07775138861665129	-0.31305732337050995	-0.3419766423402831	-0.08157325518889898	-0.8377093322981184	-0.45786653851194803	-0.4064157942805503	-0.3239260311816343	0.7288702182736195	0.036439410345398826	-0.22150857763667436	-0.5175534174624369	0.35391523913037765	-0.6925307170828428	0.570846809749509	-0.3252274107265759	-0.122238049677864	1.3089984161186676	1.2727535488571893	-0.5875537250535913	0.5618433746051485	-0.23711946426425098	-0.6147310879178208	0.033991681122302386	-0.21647312680870687	0.11751974483420562	-0.5834561270764471	-0.2501597981674669	-0.016205987214804828	-1.1815903699224	0.06317222814050527
-0.6734371017482779	-1.140363595036387	1.3944853111426603	0.052948042527626527	0.04062316692345724	0.6558020047651978	-0.13402067335696258	-0.2372135413985564	-0.33019986288028086	-0.025564012492531853	-0.9142993032758613	-0.45571959126211914	-0.3929840534035923	-0.4230769376266946	0.8257211714187435	-0.1006650526614564	-0.14482227437873949	-0.5270000329987196	0.21531207798530483	-0.7598453503788878	0.4698937589610213	-0.22272045828679637	-0.09725698973957503	1.2201851802436168	1.1271121477244983	-0.6118391039292962	0.5703287190681178	-0.21683284767318262	-0.6099535387863261	-0.001676522112433898	-0.3128084082171535	0.021077118594335902	-0.5685520323249142	-0.317608277709361	0.0667073288639974	-1.1660662671712598	0.1796044974157381
-0.6614631984785242	-1.1694879968274994	1.6794865404561574	0.1936349396943306	0.09815322248895209	0.744238965286545	-0.20195481561392015	-0.1619372044029782	-0.2971944652744398	0.045344782236280204	-0.987423145569861	-0.49312326584920296	-0.362497262954249	-0.5061614359134936	0.915386215737545	-0.23034811215578638	-0.09242751654418949	-0.5327974768913791	0.09640307659113376	-0.8373853935490956	0.3698581920294667	-0.13098820862557675	-0.06899131034850806	1.1188759479740178	0.9859184575554	-0.5879574496975044	0.5576181557384013	-0.13437243113808844	-0.5877102873834957	-0.029209292712896184	-0.43802564246309955	-0.08846110586403147	-0.590737981761326	-0.3159022776637004	0.16864106277918264	-1.1486672604372727	0.35666319976066824
-0.6723011510617972	-1.1837877763834233	1.832507480031024	0.32086306891279365	0.1540960783599876	0.9363740127310244	-0.26255803048778525	-0.10294879538498128	-0.23175744985043475	0.08183043896706882	-1.0580171518505608	-0.5340154544676115	-0.331593976364196	-0.5325887530795703	1.0227107753752243	-0.34714157245076144	-0.06253197571407135	-0.5125629395457819	-0.009731161181139324	-0.9144285135466195	0.2902674081658425	-0.042735944281214425	-0.04021949103137386	1.0033255262783902	0.798869679079905	-0.5319589609913888	0.547653488153936	-0.027582409383607166	-0.5651979369208148	-0.07629333394841807	-0.5920155367311486	-0.1915144140399614	-0.5861338072881919	-0.2542271892107921	0.23766284052813455	-1.0908783047646449	0.5702731338072381
-0.6762824397658566	-1.2041719879547486	1.8316781236182695	0.45976103328692997	0.19921816828441127	1.0497431776694068	-0.3224677409539703	-0.07613570287266633	-0.1278308696477519	0.05338129175804993	-1.1311880440274975	-0.5761286505219484	-0.318534069947024	-0.507246442748041	1.1592574808944573	-0.4602316316512721	-0.05298557238198899	-0.46705524251011593	-0.11805393927607824	-0.9807295428773894	0.22132779843050412	0.12105859905276706	-0.06298759663343968	0.8717705969750751	0.6071526234835292	-0.47415170900804127	0.5308230279860569	0.0849019681393205	-0.5624304934248558	-0.10637214178357154	-0.6125593403223322	-0.2807631118072611	-0.5656946438564974	-0.16173429873915346	0.32169991608845255	-1.0031671401936457	0.799375316220775
-0.6934254647892346	-1.2603187084546466	1.7429327316156509	0.6035567110820268	0.22900656916643794	1.0852667389112078	-0.3754766573907361	-0.07379767289353115	-0.04228679354808025	0.015620591127087583	-1.2019973940031776	-0.6138543671965068	-0.30157924949578196	-0.4757805963072849	1.2928568087693697	-0.5844765404900185	-0.04435355043390216	-0.4356155484079248	-0.22289157587803063	-1.0244377754771032	0.1768607092939969	0.30682022782745955	-0.12744074491250165	0.7303348715172647	0.4014766411562302	-0.4438944590757353	0.5171892117537644	0.19875859650490502	-0.564384584066217	-0.1384149574131274	-0.5772071092534408	-0.36192487841859516	-0.5442299743065472	-0.0526915766651477	0.37850436108303687	-0.8986317073033021	1.0364481465703907
-0.7223785540410466	-1.311674713800791	1.4456159053595834	0.7352305533628056	0.2484917189949516	1.1021672923162007	-0.42881815359794284	-0.07391179873920417	0.052769263959808965	0.06996651226477349	-1.2389634012601702	-0.6591604591608459	-0.2748393663472139	-0.4523973260864003	1.3903822143215567	-0.6888979061892547	-0.04308645033111631	-0.47394872007122457	-0.31161074985067333	-1.06451475737417	0.1342986165698442	0.46651801638412194	-0.16374937339169932	0.5830447225517721	0.2158598632653635	-0.41110925594313885	0.47382407016422723	0.31358289273219564	-0.5832771547702342	-0.1588750228432548	-0.5166878511839024	-0.4188587901856005	-0.5365710313432958	0.11969500779916524	0.43752341375321613	-0.7874731896705535	1.2516658709093214
-0.742443375301286	-1.3310339496611738	1.1617203959331355	0.8038792809333097	0.25501610318294743	0.951007644594072	-0.46541988009538054	-0.09500732727940225	0.1578097479056587	0.028252439110826245	-1.2832481987690856	-0.7048436431421419	-0.23815888360089277	-0.4334790865383177	1.4561959814682601	-0.7609111006565108	-0.03444297974434706	-0.5146444632539031	-0.35617425594842395	-1.1032288679281659	0.10655059559658839	0.6973221860252911	-0.20219894304164487	0.43115337474808835	0.04747775542869994	-0.3745871206168588	0.41283969668873394	0.4521150424160313	-0.5994503488989691	-0.17161272348131626	-0.4518695967349259	-0.45712382208375085	-0.5535565881418506	0.31744935826035015	0.48184557854912813	-0.7039018654849307	1.4559402808058521
-0.7549907152156572	-1.3402828439868835	0.9502839847964998	0.8635278842503185	0.2747705119777568	0.8381112729733633	-0.4753580628095265	-0.07673676565987819	0.2212342473980527	-0.06098405147420616	-1.3353613729543479	-0.7472843862769014	-0.17480680853206737	-0.4101032667361208	1.5150919707149968	-0.8318074904249257	-0.0334103376970392	-0.5474393840310487	-0.35302542048958097	-1.1285625734894817	0.06625916474477972	0.9037661444270453	-0.23752361912242606	0.29334630435602993	-0.1301862689417271	-0.342582809011284	0.31618991402945246	0.6004915339764929	-0.622188651736799	-0.1857435603148738	-0.39130539815877136	-0.47557743640262196	-0.6336694958476914	0.5161627700694302	0.523676415320357	-0.6641160771208957	1.6272636519568764
-0.7743182607899592	-1.3478034191641306	0.6441761933571319	0.8935402862024517	0.3103662553798043	0.7674721202535497	-0.488894153949348	-0.05970580797891199	0.2809541784867031	-0.11581388491146827	-1.3769715655793886	-0.7760892618787731	-0.09966353037743447	-0.39302876970844186	1.5927798128080657	-0.884685903034392	-0.04253271364653781	-0.5765006000971616	-0.3323574498370392	-1.1481506894327609	0.0369386384179377	1.0615995878450881	-0.28195335315844566	0.18416298898742162	-0.2930642686829664	-0.3098556823582329	0.2226034075255611	0.7491225416608651	-0.6582089423486555	-0.18013868056398458	-0.31328930284663264	-0.4670193831156251	-0.7524887345582931	0.7169295153230104	0.5249851682710496	-0.6515434546726216	1.7771892961575122
-0.7942574721185202	-1.3342567820720388	0.6217117529480314	0.9846521488384585	0.3521895659154338	0.6838015303587003	-0.4820198151289413	-0.05020602894352492	0.3205256511977651	-0.1601676874703765	-1.4278505851429988	-0.7999781787778316	-0.02209553840612514	-0.37589516777476456	1.626782939361093	-0.9321586248538078	-0.060131888133064616	-0.5855477828111452	-0.31951375581127733	-1.1641836827693617	0.020493902354851747	1.185190566105516	-0.3102067459430812	0.08738892822322095	-0.45420186988724415	-0.2647173711790163	0.10927804826443666	0.8723499410144852	-0.6729128783193882	-0.16114940079693502	-0.25116342166556305	-0.4692142932133748	-0.9028055835086632	0.9308127820105918	0.5055783714634678	-0.6493046870611393	1.8992123196409854
-0.8027634490136814	-1.321687952658887	0.496285559987089	1.1357892194609962	0.42393609584359326	0.6180650857728267	-0.47277537302969874	-0.0352067931077515	0.36417548799953564	-0.1887148563773573	-1.4863010166376853	-0.8290858289918586	0.044788964030666	-0.3543542759131152	1.697511752642448	-0.9584199477258816	-0.08410362652864048	-0.5683887567677024	-0.290025058723164	-1.1850201805363825	0.01861481462415053	1.337386602881814	-0.3408980062205671	0.003815155403364567	-0.6073282451468976	-0.2566604080119806	-0.0015812107433744837	0.8754435326208322	-0.6847589141481647	-0.1327451800133798	-0.19964131543797184	-0.4488828446377662	-1.0165628130952444	1.1033330668907833	0.45578120245555664	-0.6555475518818572	1.9873676429904878
-0.8147810426944536	-1.30159654091819	0.30929968241630595	1.2815224979746127	0.5232735416407823	0.6524123088244509	-0.45445679423923047	-0.06217825284295109	0.3705745913943069	-0.22548695993535092	-1.5040605378354823	-0.7993065696381416	0.0924273979204398	-0.34227882618784444	1.7521877736174698	-0.9717063098144987	-0.06126225877958671	-0.5546825535526108	-0.24508074593348117	-1.2083064566416568	0.0344019560301882	1.4493085767769753	-0.3256035702752903	-0.07303004380876843	-0.7416202858994255	-0.28942023527365135	-0.09435396916241029	0.8334062579968176	-0.7344964441779684	-0.10356788021973809	-0.14293388617267724	-0.41304795118951176	-1.084081189802093	1.2274409274336515	0.4004807631730401	-0.6590283754969705	2.010135484899652
-0.8271645435675052	-1.289958703759461	0.08596288452321496	1.3901499124426198	0.5850075655911253	0.6829033930425219	-0.4339381813707197	-0.09726983694584546	0.3784827570787326	-0.28677642326830793	-1.5229637331108228	-0.7810685280004923	0.1319992051847192	-0.3653771178939221	1.7701422329553385	-0.9684347709448643	0.021218263420112293	-0.5891014449606302	-0.1584163062054166	-1.1989602459845847	0.057377434045981814	1.5373163032251278	-0.27534281760349383	-0.14080308749508758	-0.8737855986531257	-0.3771886191495192	-0.21322041062341485	0.7752004956498968	-0.7609782896332121	-0.051614465920389985	-0.1193089115139864	-0.36488669283274844	-1.1579469926337875	1.3071969294165362	0.3445158512277831	-0.670029899327483	1.9782509898874665
-0.8364460252582446	-1.271182734926205	0.06792797340904613	1.3475566112595587	0.5918846118152424	0.6192198710827587	-0.386878143853376	-0.13510438643585565	0.32005420511895555	-0.30194413828792344	-1.5293082288637752	-0.7575622081113396	0.1831417634004775	-0.4171984785804444	1.733682614607779	-0.9482790476935377	0.17214478650549958	-0.6119968230118271	-0.028018566273192946	-1.1849291836716696	0.07533366112606454	1.481471645510594	-0.22411312949669746	-0.2034288474614067	-0.984813787843849	-0.46325334849258065	-0.3276759655272805	0.7081132192092487	-0.7801255771688458	-0.01157762621775687	-0.11200732753624867	-0.286682748075135	-1.212946690994611	1.3659211871200787	0.28476508104609594	-0.6692590451256413	1.9193686401223864
-0.8471501759577734	-1.2268361323989914	0.06487999549571988	1.3019900727821399	0.5713276768814188	0.4720041847897898	-0.344296122875814	-0.15863713581365047	0.2908445860132719	-0.2709190011718411	-1.5218852050250384	-0.7139846839327604	0.22862103871241776	-0.47429428998447465	1.7069767743427906	-0.9014418204041835	0.25817816097322693	-0.6193997515835208	0.1114103067734546	-1.1680391545046676	0.1025169702320103	1.384387780097079	-0.14008605199322446	-0.27962257698997833	-1.0521895273131159	-0.5385671704973639	-0.44072863101039417	0.6248633449272192	-0.7926979155234356	0.04454130629411308	-0.14138621626739456	-0.2208018410923364	-1.2492502057021433	1.3898729082066608	0.21880295370236044	-0.625259977898261	1.8270601483694537
-0.8411864348537504	-1.1653855172367256	0.162913487747526	1.2679309890028332	0.5570598920932737	0.3561981692617675	-0.31817680053506125	-0.1917942163843328	0.256550394798621	-0.2834619693776348	-1.5057796681735613	-0.6596779284979848	0.2725445814947762	-0.5164216855674184	1.7046172221908638	-0.867137414588002	0.35128153532142836	-0.5673641478091361	0.2379398346300448	-1.1662281384716542	0.12378461125848106	1.2701210397010656	-0.0845423998503606	-0.363467450270363	-1.0536810919564634	-0.559217567596236	-0.5159559431474996	0.5297039470974279	-0.7616213266271447	0.08708979886309484	-0.1643711007936554	-0.1787821388208182	-1.260171084616305	1.3525892634560848	0.13541278115525004	-0.5685298366336667	1.7280664282189502
-0.8321397891222355	-1.1060345114796621	0.2741693364066495	1.2765654188079196	0.5615608434565481	0.2749939189650436	-0.29814831765494854	-0.22624303245270752	0.3043258108131649	-0.18463044966745978	-1.4646946246265315	-0.6156765198623879	0.2989038017117479	-0.5619734142550532	1.7247332293042734	-0.8218297321043018	0.4782399433166688	-0.5450025318190191	0.3321551946283912	-1.1647198505702678	0.1414625244802002	1.0808408637798004	-0.016831253099122756	-0.4512022397097882	-0.9912569507558022	-0.5161637526165908	-0.5381211145232488	0.43565187751177226	-0.7479725920331535	0.1247748388555148	-0.18259291579229472	-0.1392624448067644	-1.285813903165554	1.295264221239854	0.0503715019350585	-0.49012760707526953	1.6248736233276238
-0.8332020122401224	-1.0532525614650783	0.3246898562591423	1.1898743171544612	0.5705501233563617	0.20945908197456725	-0.284734581856809	-0.29963496857128524	0.27672655937416046	-0.06535868875042752	-1.3875704565163662	-0.5798830557126758	0.30502725572564465	-0.60346518943523	1.73700331300341	-0.757150782479488	0.562634023696138	-0.43888221445809944	0.42469730286236496	-1.1617005983891215	0.159122345617504	0.9003146628339934	0.04396253423099006	-0.521428910868854	-0.8992022654800772	-0.44122845815805406	-0.5089568429679053	0.3518132286999337	-0.7446733845722299	0.15361376003089772	-0.17248823013173775	-0.12005856183995862	-1.2657586248449353	1.2362368181608803	-0.0503571321326451	-0.3882921125903491	1.515116923365515
-0.8319322596698978	-1.001856649088753	0.3260932188100375	1.1305462925011491	0.5773217532249612	0.06264248550649795	-0.276019952559483	-0.36252690419961975	0.25313075070584967	0.02750940416720723	-1.2831291263730373	-0.5441446414924462	0.3074942942748245	-0.647977164974024	1.7140781188000311	-0.6792041436125796	0.6310855601873433	-0.3349789643395719	0.4941737436505845	-1.1087071170841862	0.18497763834312636	0.7489588531568032	0.12476403625148255	-0.6011868217146852	-0.8257050621981372	-0.36708671833238254	-0.46046387272664696	0.2647169260896446	-0.7490573148257433	0.20564550693097322	-0.11305372354064977	-0.16805645793235985	-1.1928133850345597	1.1852310804315505	-0.10949795558771076	-0.2962502680291187	1.4077155173940095
-0.8280274291851206	-0.9629874783537232	0.34128469822044016	1.1324798261316873	0.588175304916221	-0.07769936694920991	-0.2751077202630047	-0.4038320065669387	0.21273693571011915	0.10058254846008663	-1.1444575587044086	-0.5024663398810232	0.34338507021769127	-0.6881244281536147	1.673724414383558	-0.5997598862956505	0.7013746660916795	-0.21887403568852482	0.6063944685051771	-1.0606598803896132	0.21087898787297812	0.5620627278153594	0.21574055487065286	-0.6519532959191581	-0.7513241359752681	-0.29235661584775036	-0.3983268850623275	0.17711064518838812	-0.7444894434427118	0.25131364086613633	0.008464158002333666	-0.23742852629998276	-1.1039570317393481	1.1017995756227053	-0.174271440358731	-0.19728351400525893	1.312639198339392
-0.8303785194280527	-0.8925636265478853	0.40116247568816144	1.0974660980050144	0.5491278610951372	-0.15522323016286044	-0.2810906130225854	-0.46517338055128254	0.17067613897259687	0.1257720932985354	-0.9937093718524069	-0.4710135626710291	0.3640460519756935	-0.715381417648632	1.5867716175121194	-0.54341716926561	0.7644425494375617	-0.19296906523320695	0.7188405687488721	-1.029952007053484	0.2211917692746217	0.3976396392178675	0.3223439303980061	-0.685250491450797	-0.6668405799828674	-0.2152556571641464	-0.32468481991546677	0.11321080173070903	-0.7584969767831706	0.2953959950586654	0.09989770969503642	-0.33150489505687586	-1.0522442816737823	1.0279647975447492	-0.18963526051618915	-0.10476759251260137	1.2412742662410834
-0.8315745444296837	-0.8436075491140939	0.4810528521469314	1.0244746983493704	0.4427380146971071	-0.3473379171760313	-0.2939029652301412	-0.48643882979503844	0.2755103689315813	0.17356935239724808	-0.8468210850121134	-0.46577280938426735	0.4026349127682409	-0.7454711402771159	1.5168245090083696	-0.481836423951661	0.7820808002666683	-0.1625621508149294	0.8057611322324686	-0.9993271014469463	0.25318484085806403	0.25850142931729075	0.37409033856418616	-0.7102101179002884	-0.5785001952071225	-0.13700399460364904	-0.24330640038891693	0.02803243375344224	-0.7339200196095409	0.3321032438082839	0.15466180534471402	-0.4240927041991968	-0.9956625525329661	0.9532946615698451	-0.20426576147296	-0.025145030152282793	1.204995601531277
-0.8263098499019563	-0.7699086789896438	0.5555143221735019	0.9732671714743946	0.3524121330246334	-0.5199963790008661	-0.29291491041497586	-0.5398756504535147	0.3461585294240147	0.21150451133520512	-0.7144867746529084	-0.45987696193666033	0.4671974751866679	-0.7834268260722851	1.485921388473127	-0.4544446216796089	0.737076906137818	0.023967237578475308	0.8399212157588799	-0.9921894976991007	0.2924960580760874	0.14029426342480014	0.39493422508117676	-0.7521941800510883	-0.4557472913000387	-0.04322560137593369	-0.15289616553108315	-0.0557320574827244	-0.7287537718360401	0.3532307303219348	0.2226814779250817	-0.5180334257153968	-0.9113225586323634	0.8860895254153227	-0.1930301239154557	0.03901189042620208	1.222044123487502
-0.8193712665020829	-0.7318025508516725	0.473170428560503	1.099764113837171	0.33460741538288724	-0.55279085593846	-0.300164818720468	-0.5825695657354016	0.44345684982586436	0.19629870498218502	-0.5765368798040965	-0.4750432175091698	0.5836273614243134	-0.8132303371941372	1.4577449532043592	-0.43685218886508836	0.6379550906302122	0.22021724992527497	0.8702597166005063	-0.9817507299147238	0.3249430019511198	0.055032425011897354	0.44735432152979876	-0.8035906326896253	-0.31970667594778984	0.054424380036859496	-0.08901865611437651	-0.14217720775058193	-0.7398231673401849	0.37787544169266885	0.3459585930499809	-0.6278770145041743	-0.8465397711518909	0.7869843978081158	-0.1811975227737621	0.0903904570578694	1.2455756516299827
-0.7993801728104376	-0.7517048293622655	0.24212577623226333	1.202050669427351	0.33273814486804165	-0.4868775052100512	-0.29905204649138734	-0.5779321113101119	0.46075192238544727	0.11245028429572286	-0.43977662314923516	-0.5090062715035792	0.6706161896985762	-0.8307834186870304	1.4338070491175925	-0.42614105098737076	0.5601564577673712	0.41643558499842015	0.8875669921705658	-0.9751204485564221	0.3330135867214336	-0.02455033611754042	0.5023466463384961	-0.8432955866708267	-0.20146720500141968	0.17848147598795722	-0.020574985378388748	-0.2248214923488129	-0.7411380057845176	0.370844179933184	0.4968429110587353	-0.74184754665531	-0.8174952737713547	0.6884291751927357	-0.1460460234694333	0.107409627220787	1.2759351532603742
-0.8002157519211662	-0.7867738949865444	0.15046574703784305	1.2383182648174635	0.31887235825578586	-0.3977623025677819	-0.29338000243770124	-0.5336349392406766	0.4604876998635269	0.012340419436478622	-0.3214251760767004	-0.5195042930559479	0.7103372500686408	-0.8463652872919007	1.373751909250766	-0.3981567719309285	0.4827366867784657	0.5773151558335871	0.9194723081235404	-0.9408518024814919	0.3160628787858587	-0.09122775917019799	0.598215452732588	-0.8959273977593926	-0.16159712898990874	0.28393172699752683	0.05013100253160434	-0.2542477066557064	-0.7579701330541803	0.37192740139149966	0.6515150271841676	-0.8710141131614602	-0.7879896792602343	0.5716522904116219	-0.08318308313550585	0.10440383891364687	1.3254795950324056
-0.7927528835890714	-0.8821367031639179	0.1615710900746948	1.2222871091801932	0.28298110418838074	-0.3005635063452241	-0.30175213126120703	-0.45180839864632744	0.26984614085297426	-0.1123015338466455	-0.23228519170880396	-0.5387827783608222	0.7564945000834447	-0.8481992970470467	1.287914949542083	-0.3903141202326489	0.36016758620667916	0.8004224932415059	0.9663490374803573	-0.8838523775015616	0.29652880386250485	-0.15736726353960556	0.6437220054339716	-0.9426991406506493	-0.1704550434741035	0.36724974922833065	0.07902865889458682	-0.23878951423064382	-0.7660733832249237	0.379477616630804	0.756120922244265	-1.0191907803866918	-0.7437523576749336	0.4437274951612305	-0.01054859921049947	0.07534937608591875	1.3730089519458102
-0.7862184364911193	-0.9365384777162635	0.1233238747755403	1.2694619960866504	0.21214459395535865	-0.25234848273154414	-0.3213908722228347	-0.4223093360396021	0.32729845332249863	-0.2222686739644142	-0.18373622711710014	-0.5414471949477893	0.8660318166159324	-0.829146162946526	1.197393948804532	-0.38000008219781484	0.2812499055267824	0.951509512599527	0.972418967749984	-0.8106250891018728	0.2813171373280098	-0.24844415050850605	0.703597505451154	-1.0188674431828275	-0.19325760946838133	0.45144673998239593	0.09037485057400532	-0.21434284380126606	-0.7690804043648845	0.3908863955890821	0.8087174498755214	-1.171273728813447	-0.7028615246393708	0.3091002743290569	0.07811481364344215	0.038219632481499295	1.4697520578386265
-0.7775786577122138	-0.9882753805169253	0.09310981952179705	1.2800558813994745	0.1363870085600908	-0.19591801874208561	-0.32586983359150967	-0.4313402410142104	0.42569629551216304	-0.3295143152815124	-0.1577212610747595	-0.5452098576279383	1.0186039084803908	-0.7959314618881608	1.1527253990193256	-0.37296729852870025	0.20543072971120452	1.1025972861783497	0.9820898358332052	-0.7534754092662777	0.26009857338736764	-0.34996224951363636	0.7661637381474465	-1.0943421272893576	-0.18112535119236123	0.5536285688848759	0.07065646038232594	-0.14557200728774383	-0.7434327281472086	0.3634590552041338	0.8412461999901903	-1.3085845363534365	-0.7360768304398866	0.16695529990832142	0.13079071720750288	0.015586611970896006	1.5714555556207432
-0.7580845424459035	-0.9462591066092998	0.06389189632891494	1.2074651293080267	0.052007318401419964	-0.031128933388920522	-0.31454605930534346	-0.3792086818795807	0.5960121998780634	-0.47842410471157565	-0.15570535455200157	-0.5567813528052215	1.17924296452956	-0.7548082987959479	1.1103070864699158	-0.33956887676220304	0.14481509444740331	1.2112505862205634	0.9662679428875762	-0.6643889136990672	0.23006171240865614	-0.45018124192646936	0.8015136017714133	-1.1960440512948043	-0.10496284941806514	0.6666085509252404	0.039573823306327784	0.020488716221330215	-0.7319663074478696	0.3443210801223312	0.803033599301229	-1.42633146506096	-0.7542847296317812	0.061329562023980676	0.19811261668475483	-0.007130106758059143	1.6596920057632556
-0.7441363787282522	-0.8907171893167531	0.014898158326714072	1.118061928522956	-0.029563950331491597	0.10859589017031168	-0.26442406755204695	-0.2557411426017585	0.7601565530575792	-0.6216569141763035	-0.1389172324757632	-0.5485301941246931	1.2980245790881013	-0.6992148748138522	1.08741076790476	-0.2867535025594172	0.0980712085335763	1.3933380917674851	0.9395945797454959	-0.563255265894909	0.21248568776137375	-0.5276270873293943	0.809778392364563	-1.3084114376883558	-0.04340865696975395	0.7846051092492127	0.026076053042958718	0.2684040224415329	-0.7039020384072047	0.32291214275257774	0.8989485933467583	-1.5334741532598462	-0.7441843643615478	-0.023843500380611747	0.27614198774182724	-0.02969029065116589	1.712504834287096
-0.7483170049325835	-0.8656523846215352	0.035077479767895464	1.0677694459335292	-0.05355152173604409	0.24471104394265253	-0.17956513919143546	-0.17704024121779458	0.7390366736589467	-0.7747816112245098	-0.10276410242704981	-0.5185466995325946	1.3655098070994143	-0.599774241523765	1.0496806214753938	-0.2035466807079897	0.05385581108690196	1.6284284641257654	0.9371989103171028	-0.43891875577813055	0.18298058559588257	-0.6116563916899003	0.8783057110774978	-1.4093287265318786	0.014484361192604055	0.916340144228714	0.03209836663744729	0.5382414676961046	-0.7013798497506036	0.32131429432436653	0.9577654488500388	-1.6061577177928323	-0.7399504813340831	-0.09179937983322209	0.37313486936901913	-0.027154106851571415	1.6943738287291297
-0.735422872380753	-0.9329460041667416	0.1761433450691607	1.0161366224762873	-0.01810698131560804	0.34313374945657504	-0.09610181286496851	-0.07152652911372707	0.6842827039463616	-0.8937273357218182	-0.04089314444285074	-0.44542140095377325	1.4227360133076417	-0.4895267759270788	1.0057896513766174	-0.09322216835556321	0.03736423577874869	1.8321083055861718	0.9135763933342551	-0.2935114160989267	0.19816776560403904	-0.7099604815163596	0.9694494640619901	-1.4952248489510451	0.06572120775557684	1.0709221534081845	0.07004790970116179	0.7981051767856354	-0.7028650040556009	0.32737436846146006	0.9492289996182786	-1.6867095209840965	-0.7427377264890032	-0.15049998284780128	0.4672577588575787	-0.0391485087837518	1.6169341414029357
-0.7502284604146422	-0.9803730128046226	0.28333468233111464	0.8717032766041426	-0.010650125183257132	0.347853208634488	0.004362788188209487	0.029935433676733486	0.6900751503153784	-0.9754692294883217	-0.006745063251602101	-0.3508814045564982	1.4740483897752856	-0.4212591928700921	0.935702289772928	0.014041316902232565	0.04527759019206934	1.9957591350522486	0.8207720792502909	-0.1575829164939902	0.2582933934636218	-0.7709939976839897	1.006202826738666	-1.5597845624414186	0.09092480991383815	1.2120211827147351	0.1150363646712752	1.0566865396489409	-0.6968433921818723	0.3370648398468036	0.9254626496158573	-1.7586771528888672	-0.6976363915304743	-0.1577049393149334	0.5280660353492246	-0.06017720695633218	1.5528668141397548
-0.7653589958804814	-0.9667332873365491	0.5304440588109605	0.7633918544661416	-0.0077099096846815094	0.29974740826913576	0.1013007917764335	0.09027757247896155	0.8161906490105812	-1.0332479060405475	0.034766686541447545	-0.26012719180975463	1.5503894838258627	-0.36500257668931135	0.8050416768508699	0.10981274618512234	0.0743619418800513	2.0715356989588605	0.7139120448726317	-0.0358264351296618	0.3593393630107563	-0.8043333372531476	1.011176308504425	-1.6101841836062767	0.09081536655406705	1.3326213749186278	0.13712149130529952	1.3490257737289553	-0.7083207887922319	0.37636594515132477	0.892120538748804	-1.8011480144892538	-0.6348545915978177	-0.10467186744198567	0.581888859277029	-0.0876666408844238	1.4889836280431115
-0.7821279217595135	-0.8660548996272348	0.6265001025767695	0.7159196640343618	0.003569562644449911	0.21499795654185022	0.17004332963449598	0.13505210055474312	0.9421618874386173	-1.04879673754799	0.08393095502531338	-0.16577629192025273	1.7057934118879317	-0.32086674235877477	0.6127199435658526	0.17518202954188966	0.1473743644038867	2.1581252750867774	0.5979322477485227	0.0991900142005204	0.48154785306513215	-0.7767776440985246	1.0021175164482947	-1.5966791342082156	0.11574074185909924	1.4124138395048589	0.11674017417369822	1.6198287628257817	-0.704694574878832	0.42918010721448036	0.8176718146101276	-1.7809210778372324	-0.5745427606694968	0.017724174677790437	0.6456539649051827	-0.11404627477223436	1.4463884930857784
-0.7735837157547112	-0.6926970571556147	0.6187762887494574	0.7054684803728698	0.02538331946151337	0.10661170588257333	0.2540738367456091	0.1378956657613788	1.096610572699875	-1.0666480885828709	0.1530272187632613	-0.038840788270590745	1.8400475412875044	-0.28964012256595434	0.4494869094628872	0.2042689893245401	0.22300102695669768	2.2094148036445156	0.4392635811964409	0.22347656525431922	0.640047699298081	-0.7271038526048981	1.0477990850324075	-1.5776344174818595	0.14487730731185042	1.437730119344329	0.09053605346175611	1.8317686421765225	-0.6803295663318076	0.46422028337710514	0.8619098137236652	-1.7097186467564138	-0.5120999867520747	0.1776094106544254	0.7168596507434405	-0.12213177823208318	1.4455510552224529
-0.7109371276555809	-0.5282053942704575	0.6017008030941738	0.6959192083233656	0.04673857992645242	0.0329313009497433	0.32104567077474344	0.21610716733987506	0.986635062537899	-1.0769718557044943	0.2279516238850381	0.06445792715704413	1.910243239975126	-0.2838281663766531	0.36680523199373005	0.19916551785346573	0.3093099990936298	2.2181486805235697	0.2818561720879925	0.3553853527044039	0.8119219478751776	-0.6078438576949569	1.0600468521361361	-1.5053037271039207	0.15530717552616058	1.4326822577404017	0.05629195000771854	2.0257224407798984	-0.6447744272594116	0.4891075070146263	0.9392513333062826	-1.59238029006648	-0.4878953780028186	0.37298329677190467	0.7718478584988495	-0.12478903693532392	1.4089583513138995
-0.6551308195315324	-0.3784868539411545	0.5958306726666325	0.720240313636144	0.009602265677923227	-0.008673217071598228	0.41399437056824384	0.31521816588869067	0.8398348157183477	-1.0402731414488608	0.34678484728195963	0.15480366942702536	1.924557049050333	-0.2436955416957518	0.3031138242564081	0.24132262781763397	0.41780333809030623	2.2393422850401	0.1624146495345621	0.45381800837487224	0.9376589557821886	-0.47509444487703584	1.0307018967584194	-1.4596627812606198	0.15480586335902463	1.4382912687405351	0.043181162969378815	2.144172841041901	-0.6067932333717668	0.5241233180950482	0.8806228222178831	-1.3886013364467498	-0.4434465389837953	0.6303224350474356	0.8622699978379267	-0.10518831981630057	1.3485295964034747
-0.6539675623381653	-0.2747877050334055	0.5921193160190503	0.7831169281146062	-0.047579349462388676	-0.13861158683816535	0.5257459920636387	0.2532151437916546	0.6646308975301077	-0.9476567560623657	0.461124676566424	0.23055980413582927	1.8899928029291897	-0.2000464767974385	0.3243332932590496	0.30160671943729084	0.49890725584536033	2.2983676049498394	0.09296794343036237	0.511352144016372	1.0728800562955119	-0.3374893189247924	0.9963568045048786	-1.3785062328440292	0.08277701768984727	1.4711011276850978	0.047864683120511856	2.1781849232073123	-0.5283343935588218	0.5645552364670479	0.8398057943357682	-1.1289857597522044	-0.4339913290737477	0.9153904570191805	0.9458285239020666	-0.07970860150519472	1.3038028014304037
-0.5978171922273463	-0.2837401378353754	0.5511402677257301	0.8533120785072775	-0.10022661840663287	-0.1282081041490247	0.5937228169658508	0.20628124199885334	0.4939176751208484	-0.8285951831230618	0.5457360119826562	0.2729548558291181	1.9470442053955679	-0.16432895973735764	0.3468088525243864	0.36871917619571376	0.5761294560410041	2.2921327129924256	0.01011900429262462	0.5287741777290321	1.221256870954647	-0.21913778796735706	0.9933643332494796	-1.2466939264081782	0.012000472766491927	1.5127826096059673	0.04886855251296752	2.126412559431324	-0.4384212443966291	0.5951791845526129	0.7240616131716247	-0.8974358866176984	-0.42441567928819957	1.1871388897117214	1.005508865429204	-0.058575759747947556	1.2904489982291356
-0.5064277749794304	-0.3294004202326059	0.4933468134735265	0.8877598894240093	-0.15364259859630797	-0.06359477647388148	0.6208320412622557	0.23919034542338163	0.3851295679860197	-0.7194598815441898	0.5865408915729057	0.28694056566386916	2.0686436812001667	-0.18039751907284565	0.32145604216469853	0.41933382205837777	0.6674850635946619	2.234779249192235	-0.07399433470421732	0.46347155648188104	1.3640623755661223	-0.09116589695151718	0.939377189364756	-1.1250533765733324	-0.06963061419584082	1.5364377879141895	0.011964917377118744	2.046216787083658	-0.3575984204376557	0.5970600778142667	0.6578477156853376	-0.7355605183035749	-0.39946831266113997	1.45407356802806	1.1051212102154344	-0.06601819254542282	1.2996822264892678
-0.39972541479967355	-0.3368078355308922	0.38591616512608334	0.8864900609111637	-0.27573097783576167	0.02646886199555575	0.6330478048858613	0.2517002288624234	0.3266874126650007	-0.6661267327790737	0.6231807345644922	0.27796852815676343	2.1318412580123067	-0.2823941706502076	0.260938892086306	0.4686337872080023	0.7201394161661046	2.059106140153436	-0.17101928444827477	0.3756004935468762	1.4301574588579509	0.03354990601609199	0.8361321529287723	-0.9629446226832652	-0.18319529740100204	1.501460303204635	-0.012067071909295263	1.9439101553526714	-0.29610190490785937	0.5975667348974605	0.6870928127832445	-0.5862061522190432	-0.4036611428190776	1.7428611513920742	1.2045675143107621	-0.053143362026306776	1.306482126776078
-0.2695359088515856	-0.3683320838633991	0.43496682496033345	0.8860306193776377	-0.4440146183055555	0.0871678111236649	0.6303092183386395	0.22308563874174253	0.2402493636225441	-0.6739377670013084	0.6291084407390591	0.25315312094450987	2.057731690042316	-0.4066162344230916	0.3673414938464406	0.4920866016452569	0.7117678947812678	1.8526532802135833	-0.2292827083138957	0.28823041890592976	1.4585540822610688	0.10642893798614814	0.7568432686778884	-0.7506395600271996	-0.292830756859721	1.4625870512267274	-0.04224032849848267	1.828791352842145	-0.2131959287331097	0.577635186811195	0.715991431058614	-0.45035728722407564	-0.4569754985428209	2.075963173022161	1.3012343168129514	-0.03743365368408935	1.2958055077441284
-0.2040630972896972	-0.42486292953248306	0.5525808954573266	0.8392956568313826	-0.6096017415440066	0.07983432627828496	0.5700575506752482	0.13303048377825627	0.08523479028598424	-0.7333770428515883	0.5704473705376862	0.2078007870394055	1.957042034263528	-0.5164216855674184	0.48465124918159175	0.493804222730619	0.6767869884188071	1.6922732549558108	-0.2696583544828025	0.1967318819355385	1.4169134299738115	0.15450844275773148	0.6719015215844897	-0.6022227517266066	-0.3996333967099986	1.402360326649816	-0.07973828079563261	1.6705467157387919	-0.14169846586507281	0.5495586422266129	0.7099130090779678	-0.3657846429639466	-0.5234939252223777	2.386577144304569	1.3792532165415798	-0.02423872539860533	1.2869374690067814
-0.13754444651405376	-0.6039384379880313	0.7024653888883081	0.7165117455708607	-0.7848376611253802	0.05577205141726817	0.5209563520582698	0.02735708002790994	-0.0888550625640849	-0.822383842696189	0.4543122986814382	0.14777599542925207	1.8002459600613085	-0.6185477488186776	0.6317104195522462	0.48298576512446817	0.5951138342837278	1.518825097280847	-0.32027090899253907	0.048421266471390875	1.3480617448524825	0.1717676877482662	0.5525326827914026	-0.524674555618261	-0.5016915969376207	1.3016782067531267	-0.11332577663146318	1.4954976057779654	-0.09271070410188446	0.5046922788936632	0.7202177392894693	-0.3478684039893501	-0.6162668853944696	2.6638034103351256	1.4424100064911565	0.019048268055088444	1.249081708957207
-0.15128508077936714	-0.8400593278039112	0.7823163456484346	0.5863370484874272	-0.959135374932617	0.06990130275145323	0.4431128207476897	-0.11225526496325341	-0.2445004322818988	-0.9165560558984968	0.3036333475417893	0.08054434230085883	1.659366218364473	-0.7165400889239223	0.7531892807849282	0.499985243803635	0.5091768296756787	1.3561230775828057	-0.3696782626959014	-0.11660630569157922	1.237260074828682	0.16046511497172394	0.4203997868664279	-0.4621348124360753	-0.6305139608675772	1.2095295304178626	-0.13226267737104186	1.3038021037176808	-0.07714156355897402	0.47362770992900616	0.6430023527287551	-0.38639835558072966	-0.7417111328775149	2.9235241996444437	1.5098809185177295	0.04221254863103074	1.1810215636087436
-0.2210067848128033	-1.1168700364169895	0.7932019810531714	0.4512679049881331	-1.1287769249147293	0.09294728129231673	0.38000628172103396	-0.26355239734430735	-0.34673618225829694	-1.0049962598558104	0.14656346603395107	0.005728185137973763	1.5159358013310995	-0.8188074215576939	0.830442338268184	0.5260356898676158	0.40411103696760575	1.1937431101669196	-0.3926656941332707	-0.3102663684493979	1.1232184361786195	0.10338764058552001	0.3200391678081672	-0.44712796488035994	-0.7695005899323377	1.142506690742029	-0.16510088220351077	1.1055471657253424	-0.06840663078500905	0.4481283989927774	0.5485760129648901	-0.4877320014357213	-0.8643646008526344	3.1046558988846082	1.58121317368422	0.07447150316977195	1.0968133799156143
-0.27010934549620325	-1.3701108333283898	0.8088142564369468	0.2650429571435823	-1.2464951807239086	0.09005039151437233	0.2803554381729304	-0.4214535359110815	-0.5005972493233571	-1.123050190055443	-0.04485107831448957	-0.04801651051678255	1.3872843499729752	-0.9823926968787561	0.8546298103710201	0.48043884501777107	0.2731725789295025	1.000729459278498	-0.46214338512979547	-0.4892334113098206	1.056184841052437	0.03714827740626232	0.2732766850232134	-0.412689661679621	-0.9044089843375929	1.068166810554334	-0.22495388644794428	0.9333370091768689	-0.0772963617523343	0.4261050972138299	0.5842474152568127	-0.6657379793237574	-0.970720623372069	3.1826138855920982	1.6795108937467986	0.07596369545191163	1.0160118078034392
-0.2629987311029448	-1.6474409598901982	0.7963696544077224	0.012461438367864485	-1.344451256613666	0.034794083787249644	0.14863651146826357	-0.4847788397815413	-0.6456099909709849	-1.2771001763804992	-0.22133366913765742	-0.09307570354739102	1.2677510741312636	-1.1585687075725009	0.8263729358243456	0.3921970936777668	0.1694320605058281	0.7785375196571168	-0.5865320157369782	-0.6487541862807814	0.9762361942151829	-0.026173826831143575	0.2478126931932282	-0.40456027289381036	-1.0293017718391806	0.9906884664869715	-0.2881275437936216	0.7454731649647511	-0.10373543900256621	0.38873589244585466	0.6035090193812062	-0.8865179206916787	-1.0649954116982556	3.2118675941227637	1.7924847841113867	0.060943059846275904	0.9432912731638723
-0.2959058025519299	-1.8290959277151557	0.8349297908288209	-0.22736845642062403	-1.4286671440673337	-0.1567345272592849	0.030551631038930972	-0.630174040000235	-0.7833487244915234	-1.4337434206837625	-0.3985815190683503	-0.11492584630805407	1.1186451701300986	-1.3333484730767433	0.7804132325014587	0.29091624804835575	0.06277151017206375	0.5632504714716373	-0.7087602188136589	-0.7791971510330125	0.8733207074339127	-0.07449889634896234	0.2468628702571225	-0.4447975884288282	-1.1601867932179608	0.9298658310468321	-0.3455445999769257	0.5794462090925004	-0.11020782018752132	0.36309039101640794	0.5991182694674263	-1.0849041428980761	-1.1644296485420953	3.22083609431643	1.9214060836236597	0.04545601432158142	0.8784662073794713
-0.31480736661880193	-1.9284064153727551	0.8799118430219129	-0.44982099551120724	-1.5404243172077101	-0.3660252994955294	-0.08099323827388825	-0.8315289465473095	-0.9394738844665328	-1.5718468511921841	-0.5554646125409297	-0.1341707511559438	0.9236501160301411	-1.4983884164127221	0.7741245310056332	0.15631535044890438	-0.06542355209562059	0.3386553329703806	-0.8331420915381098	-0.8695747017902601	0.7661729251708649	-0.1120925980434391	0.2605648254909837	-0.4976150528413661	-1.2797316351429218	0.9212673338828379	-0.38951143126976506	0.43063234042317944	-0.0171549549059254	0.3442365993232909	0.6133312102655206	-1.226476110373629	-1.2773783812849677	3.2662899204783975	2.0365887392497486	0.025562353438327023	0.8234263175378496
-0.364168792987486	-1.9876943260889661	0.9089656504653822	-0.6115922990605727	-1.635302187629425	-0.5542480361501728	-0.20963079450884498	-1.007491838704858	-1.1078984809061516	-1.6667808656683682	-0.7427161977240008	-0.167348517906281	0.7588329856966255	-1.5777841704330204	0.7627772302022766	0.03569646130545539	-0.18923441479403258	0.15563611332691943	-0.912923979113824	-0.9447376065050364	0.6818200237996365	-0.14310849316579813	0.2872506520716903	-0.600211429704361	-1.356370554218835	0.9545216430128912	-0.45953402967428253	0.32557360814418573	0.13817136901385066	0.3265236399837921	0.5954810594983352	-1.3532946354537754	-1.3976880838453845	3.282360581009871	2.1175027492568903	0.008514751437877771	0.7940070302358285
-0.3934279881814965	-1.9989690860329847	0.8340525296405895	-0.7568758340149857	-1.6841279535379823	-0.7226379620938489	-0.35392222860650396	-1.1527943292859553	-1.3011370185347992	-1.7216870341377735	-0.8672117804326123	-0.18356430038438004	0.6742241316598344	-1.607288090775245	0.6214835760137609	-0.07605749254758468	-0.2673727828645431	-0.012061864958933511	-0.9510413976733354	-1.0322019491398193	0.6149712535276255	-0.1534733979982748	0.31053581902776245	-0.7532397422856757	-1.4225148459609573	0.9544620519265685	-0.5202530819137665	0.2411038875186367	0.3264941579072703	0.3195725325134236	0.5428730158622583	-1.4778210648609786	-1.5091986013507983	3.237158476986459	2.230639744425902	-0.037805184325092944	0.776766754041581
-0.3514005434324027	-2.0094417995673988	0.714493275228756	-0.8761166509691405	-1.7162794063933267	-0.8647279446903866	-0.43992674310366064	-1.232307919407996	-1.4512114621911987	-1.7286097530707831	-0.9224414664791798	-0.16259468124579438	0.5993614950444031	-1.6367135718502985	0.5138927417407546	-0.1506038762614637	-0.3172361561037816	-0.16773379256805748	-0.9636188311194672	-1.1130841852270306	0.5864252208112556	-0.13230835465265392	0.3657187227540025	-0.8512499382920555	-1.4562044511145948	0.9857349574363887	-0.5665944735710744	0.1514583953564897	0.5570530093674327	0.31358236566825864	0.5121846419108959	-1.5640378787785352	-1.6057034848615597	3.157574724866958	2.369487928544986	-0.08204512352437063	0.7403108475112701
-0.30215052761181566	-1.9946230631648407	0.5898748935011472	-0.9461026079740315	-1.734736877499465	-0.9679818443846925	-0.5153488905472212	-1.2947125799441381	-1.5670806330183953	-1.7268743119208552	-0.9282170205707725	-0.16041002479426983	0.5817155610469558	-1.6745108050790098	0.4259028969479976	-0.2120135895330563	-0.35885175641951067	-0.3041803302637235	-0.9508454866529428	-1.142451490373205	0.5778834350358538	-0.10569598182755988	0.39795195213868395	-0.9105108935930794	-1.513530211187663	1.1035470316889533	-0.5955502075098196	0.07658445140022221	0.8051941348435637	0.3037270314837096	0.4868230942965761	-1.6183595247972502	-1.657103036876163	3.0484280055894235	2.497136684373148	-0.1508683795053849	0.6929135298064297
-0.20495738539023184	-1.9418898001068086	0.4864686718775567	-0.9957964426901788	-1.7499346768763449	-1.0892919581021854	-0.560693591208784	-1.3117192471364698	-1.628199095413996	-1.7063220060111206	-0.9104187737000962	-0.1652926782897461	0.5834790301148494	-1.7001664792335305	0.3552297723975012	-0.2716095095398302	-0.39600221151620596	-0.43005729307205154	-0.8516686918894527	-1.1492691182176809	0.5724858852526671	-0.07295422501043021	0.45635974875865876	-0.9519411029405649	-1.559674470683266	1.2507032466240238	-0.6366889918751115	0.011074625612444142	1.0814411621263003	0.2866628209217473	0.4573574266955019	-1.6371344271083887	-1.6684888191472218	2.936828793476251	2.640664019121528	-0.216725140617645	0.6556194716873415
-0.09321697468990574	-1.8763216246028818	0.4509611522331067	-1.0418864697398775	-1.7439824154841286	-1.186108663240001	-0.5999762696909525	-1.3299102672684433	-1.668259965939761	-1.6948102971717098	-0.8416314829241733	-0.1546319841957558	0.5825457074445214	-1.6922045001077006	0.25274559474421104	-0.3162515120648794	-0.40441909970443685	-0.5052654259014175	-0.7313801498301945	-1.1513855387606946	0.5605699391529899	0.003828093143395572	0.532518927186193	-0.9609392042813634	-1.56755327296163	1.378104271554506	-0.6693683109044579	-0.05651191746935198	1.3880539934468201	0.2831089345858356	0.4301779700503152	-1.6246732134712734	-1.6552676201729966	2.8915907291473313	2.7819561656300915	-0.26465195438942807	0.6272543568774783
0.010966360229566841	-1.8144658634406068	0.43016154241651083	-1.0674571994523299	-1.7381918774960057	-1.272154256218695	-0.6401900770474653	-1.317135921838872	-1.6939999934059962	-1.685475127123055	-0.7703523579634772	-0.1572278636205171	0.6037217318615143	-1.6561644113990817	0.16469758616589064	-0.35918367151732855	-0.38662137311276107	-0.5600520249078503	-0.5233979627764798	-1.1422917997968949	0.5518898114208731	0.1017905904750273	0.5797052978930448	-0.9247601098713296	-1.5816507533065856	1.4996601558053004	-0.6793290665278615	-0.11169848992576448	1.7092095283899766	0.27496894773058905	0.36812280774979567	-1.5799379712216117	-1.6197625973714334	2.898890671165432	2.876656119916701	-0.2687397498170151	0.6229337009013829
0.12960302924409195	-1.7949390034066908	0.3808684860142868	-1.0840710417134742	-1.7330986404190383	-1.326013876414938	-0.6680115086394927	-1.3115194085538127	-1.728848690531489	-1.6773941777123134	-0.7146047612824274	-0.15985952549944207	0.6286931942081467	-1.6163427105290515	0.047292334970045334	-0.4019457255498803	-0.39059920891341704	-0.6017058799151136	-0.3146091210504941	-1.1397221791825656	0.5575255860535229	0.24960342213958678	0.6153941353366811	-0.8827012167433642	-1.582754983624482	1.5782359690457743	-0.6897998816896983	-0.15416563434850852	1.9063807939644708	0.26379061235352075	0.3355090358141723	-1.4684942972968487	-1.5911256380797796	2.904985942949018	2.9400197267582864	-0.24807715148501092	0.6028202039470835
0.221658179129902	-1.7946319636584078	0.3244858420293214	-1.0964333324398834	-1.724430686020423	-1.366558408816795	-0.6844491693106295	-1.2884694706795794	-1.7587972395188907	-1.6627620268403713	-0.6633435519004995	-0.16610273800208544	0.6594248708858588	-1.5511730587833998	-0.05476675203769217	-0.43233447756955	-0.3733193130559909	-0.6129769555697411	-0.12649494028095437	-1.1171032134185197	0.5538368084512866	0.3334053749959055	0.6095760858965827	-0.8361436613410748	-1.560109724965732	1.6374198496120367	-0.7053144183404287	-0.1902830134662163	2.033826638581224	0.24962584657371792	0.34135248448345434	-1.3320519847734666	-1.5852563283546064	2.9246346538785266	2.966057777736424	-0.18817797844160555	0.5667782581787573
0.27505031898011034	-1.801329878450017	0.2397808361427188	-1.0814568315101794	-1.7081680325412663	-1.3847191524063254	-0.7205165950689076	-1.266000007853583	-1.7846465639696192	-1.6561381979034793	-0.6150946207930622	-0.16238879450952892	0.708065673885347	-1.476984465345263	-0.13061624724875728	-0.44067129983316056	-0.3255243258634052	-0.5779325888512034	0.05663962701889369	-1.053755121560298	0.5425508716224887	0.4420992087487379	0.5902362847836231	-0.7638553838145536	-1.5237588547693912	1.6331417062064453	-0.7127757317654699	-0.23010587574212563	2.0745027592561525	0.2474742048752474	0.29431657993317495	-1.174844485217627	-1.5986326854257804	2.8926695383125676	2.942097681966639	-0.09296582426616966	0.5430861418096442
0.34093982783708726	-1.808736805522555	0.12629454805312643	-1.0787395803297084	-1.6820276495887174	-1.3977764682604072	-0.7381714315618345	-1.242966368840865	-1.7968337653587554	-1.632836459548578	-0.5357366690099238	-0.14967804104159949	0.7690511472548842	-1.3840730222125175	-0.15399478897223517	-0.4541436940161825	-0.2611165995258783	-0.5420668756800503	0.2183088070196227	-1.0004012213010094	0.545050434096413	0.5972491821681162	0.5944625361015524	-0.6773699350838664	-1.5111070904173214	1.62579462185523	-0.7242374767562504	-0.27476152313777075	2.0895115227695062	0.24949832838648703	0.23875532083870604	-1.0070978904308736	-1.5653634943355939	2.8751532734996763	2.945353253862929	0.027248457241609535	0.5175771183489923
0.3911559478713207	-1.8285842671310912	0.0011954428345714474	-1.087601306407977	-1.6436655979553971	-1.411030411332733	-0.7479206484973211	-1.2375646939378826	-1.7777843586744244	-1.6025073780649148	-0.47432643795633006	-0.15256678609120908	0.8377967954137153	-1.2847067357060962	-0.15647623756837414	-0.4573435460028521	-0.19044176256439685	-0.4695032923869757	0.3526392157129758	-0.9183687670013037	0.54331977621791	0.7317469092119533	0.6023987964904999	-0.5903311514112987	-1.5039512860885458	1.6877023116588306	-0.7161517541617409	-0.31545605736179233	2.052076372885544	0.2560233884848756	0.19560968812279503	-0.798509099258148	-1.5255394432239267	2.856748789140741	2.9435199558612104	0.20196912696838845	0.5054461647549664
0.4225838258422612	-1.8316017734912051	-0.11452789187384553	-1.0998841949696216	-1.6040391633446194	-1.4134853338665732	-0.7642484728096124	-1.231101902283131	-1.7694110931877076	-1.5671791899851903	-0.4293767894092987	-0.16072050639655291	0.9301524257355229	-1.2068519591284708	-0.13437379279978873	-0.44289629444992046	-0.13444023063171662	-0.36683574003081276	0.46765195981817664	-0.8385636245219039	0.5518922739077025	0.9113147168003295	0.5699031115406492	-0.512726508406683	-1.5099093713982397	1.7375552212917142	-0.7102744840466174	-0.29800280337325674	1.980666717305672	0.2550642695480613	0.13766904766379073	-0.6378779458601295	-1.4877958971652367	2.854001421799938	2.9166631187648684	0.38848837035311307	0.49978798728238905
0.44786473604796984	-1.8148615975331375	-0.21601512958473043	-1.1000351196950144	-1.5617012363353413	-1.4539283812525627	-0.757373661574759	-1.2502107957319823	-1.732559793249574	-1.5377476164992139	-0.3826084819256679	-0.16623293108531226	0.9892556429489557	-1.1005788196920705	-0.08280437798843161	-0.41074162465914704	-0.07847849467033297	-0.2286796351855333	0.5727000030989811	-0.7190996099225179	0.5644858189113691	1.1338959216781688	0.5890094671314042	-0.4439848049086767	-1.5074573922892989	1.761396621744695	-0.6973454527376073	-0.3097321514779049	1.875693293544267	0.25541221203036235	0.09975296069244131	-0.5505710964018349	-1.4492874899287926	2.8566157360103612	2.9033733393004573	0.5865832051194111	0.5129088780779201
0.4715086211658296	-1.799240001011394	-0.2884601256236467	-1.0994677881971513	-1.520348351878268	-1.4995078390041574	-0.7354224518967867	-1.2566291487549746	-1.7134721913824904	-1.5016583635780596	-0.3369907250409327	-0.15774588345694998	1.0459064587001485	-0.9939019410176255	-6.536175194630234e-05	-0.37486679033124193	-0.020234187000694764	-0.08042846089970666	0.6176841873967808	-0.6038925535520617	0.5920119947228369	1.2584990223600694	0.6530081816197998	-0.37362659694545786	-1.4800150996158192	1.7880685987980087	-0.6655637783118866	-0.3273560197702708	1.7873833843504663	0.27417651328136905	0.07395470682594682	-0.5023068299859141	-1.4009807686674443	2.8515669091170546	2.8593252558178976	0.7935909417636141	0.49544806071909786
0.4794348809197892	-1.7859689402304817	-0.3510471163070406	-1.076427623659463	-1.470745473508483	-1.5527458634782108	-0.7007968350296797	-1.2716898152928633	-1.6677554957183247	-1.4573611901348134	-0.3208699874580453	-0.13755990006455204	1.1113013356849535	-0.923456395954031	0.07618323603027084	-0.35175279960804084	0.03349723085232777	0.05399229000505444	0.6050060614979461	-0.4560149166337378	0.6351439733034804	1.3868769430650174	0.7713121948405793	-0.3191902976912558	-1.4596645127304821	1.8174519702790104	-0.6430350954774786	-0.33379399596933135	1.6683973177727822	0.30446299359286977	0.06410761765261964	-0.46388365942330106	-1.3453236806475688	2.8321483441427966	2.8233280254816733	0.9922068139120934	0.4914081367540034
0.462921817010284	-1.7877995155495292	-0.39746585958166253	-1.0451718605827387	-1.4100886954537177	-1.605005572399299	-0.6526967771080392	-1.2994233820641687	-1.60906242742753	-1.4082697068798462	-0.30692584984425386	-0.10739611695339754	1.179083434043943	-0.8625919843874239	0.1484775214124233	-0.3167238592673277	0.09134493754853323	0.19192268170519805	0.5373789153192605	-0.2744291862221309	0.6646025095663413	1.3921510897343254	0.9070723700199309	-0.30029042680789825	-1.411519371104474	1.8376210700373488	-0.6244499703133738	-0.33335973164759897	1.5244792800719051	0.34976109707401504	0.05272443699620012	-0.42293922021892094	-1.3005127063821198	2.7751224916683914	2.793858249418469	1.1526665211753755	0.4736682527435673
0.42203851489973687	-1.7658442748916048	-0.3951920983811662	-1.0049567855611259	-1.3443827867049203	-1.6699559825546468	-0.6187530904946694	-1.31839673345927	-1.5214535491291499	-1.3337377483184922	-0.2697951679969823	-0.08413917324480188	1.24594383994591	-0.7979706204959067	0.2343072622115503	-0.2873490568535503	0.1567151295525215	0.31175252839494283	0.4835162246885331	-0.07822805088597147	0.7000880515154416	1.3336154883114593	0.9710493099113725	-0.27494447572888625	-1.373052409348362	1.8719753313024436	-0.6147841163700081	-0.3252997492152237	1.478506109042485	0.3892803495631204	0.029416573787320106	-0.4609124624921317	-1.2267333592624103	2.7146012974986204	2.781312227862228	1.2999814551924147	0.4896459486137612
0.3898692652668261	-1.7491298664035786	-0.3972228512369891	-0.9524733689393529	-1.2925850907081535	-1.7209065347710415	-0.593739690373521	-1.3508376785752367	-1.4388176836251891	-1.2481422051398579	-0.20514247616468326	-0.07492684279550402	1.3246735549431143	-0.7662362966437053	0.334355367271623	-0.25255404656453156	0.21790986463890555	0.42014687929537686	0.4816061091344137	0.05536040189404218	0.7421618801375649	1.3256409144870962	1.0732591997554737	-0.25488122913478045	-1.3520003772978417	1.896951445357488	-0.6191393327120376	-0.3154739619912763	1.4524648139468281	0.43156424189359843	-0.03463303883422388	-0.5194992942781789	-1.1254091679297937	2.644550622369259	2.7710725082405334	1.4272378875602854	0.5097387475299615
0.36732392092101235	-1.733518305633325	-0.3814493859923637	-0.9133929569134667	-1.2330099691872596	-1.756152280781905	-0.5542236391547081	-1.3703973550248865	-1.3643934886039906	-1.1466547037224692	-0.15601081686891444	-0.06411338514719887	1.4138167121018084	-0.7543043461797796	0.4109350036206093	-0.21495201605252162	0.3002695440669366	0.5039081274184185	0.5020064676307794	0.14796904113885662	0.7749929166212205	1.3087176410080672	1.1267769611450391	-0.23358236515992906	-1.3465556401257963	1.948639263856728	-0.6254875427549769	-0.2855289803474098	1.4299201791665586	0.45636197508900916	-0.05167912903720016	-0.5681898996056132	-0.9833621884533675	2.557246552260269	2.7576555070286717	1.532218454410366	0.5269592773200455
0.3422950497738668	-1.7306220420006693	-0.32812708046995503	-0.8890807414104842	-1.1819620817003806	-1.8136460793963713	-0.5144031168250305	-1.3896637139615455	-1.3193878109572235	-1.0472723833312592	-0.11800536912119301	-0.0534482870588497	1.5234060906518845	-0.760423920712506	0.4426082786781678	-0.20048558622263543	0.39231992043663416	0.5710890882595484	0.6199352381347155	0.2267699172397525	0.7914431586941835	1.2518265383314424	1.127229275496096	-0.2133673851657567	-1.3389950913002708	2.004600259837699	-0.6438794772266487	-0.21175094864107788	1.4314739139914507	0.4693918290024584	-0.07529286856923717	-0.6788330651636663	-0.8377365134347325	2.4456527341929233	2.739289906050607	1.578450538989953	0.550185093060716
0.31037947758993245	-1.7295251614864848	-0.28215996139456856	-0.8507191917312493	-1.1318824343341123	-1.866829301961856	-0.4839824609475426	-1.3929350397452966	-1.2940505957644817	-0.9453031535174098	-0.06591029104475273	-0.024816543485201358	1.6502086522841295	-0.7589710890683924	0.4545949686136024	-0.18936370188036517	0.4616083398346003	0.6121408236604404	0.8391518308098747	0.27959526250773126	0.8130967184431057	1.2320246933488435	1.1288785817622586	-0.19401982307298818	-1.3347567502423274	2.0454474665500495	-0.6579508011656833	-0.11745119885618283	1.422416845798624	0.48447495344137137	-0.11180097571003564	-0.8213312401168784	-0.7094976802174477	2.298511434924922	2.698622332744525	1.5971005465753332	0.5625151760557656
0.29056287247729207	-1.722347700515579	-0.22380638567540595	-0.8211328945259083	-1.0825378933500869	-1.913375404489591	-0.4339622745074988	-1.4142725150783215	-1.2599279009203908	-0.8406352797029333	-0.02442206619317145	0.01713810877222485	1.7461876432335515	-0.731388799602501	0.4356209929919074	-0.1869309332367758	0.5209763754241405	0.6281129575695708	1.079627370982464	0.34875377181571354	0.8181899159215197	1.1500406104617802	1.146999278481482	-0.16759956844981988	-1.3547658514526748	2.1293244035113226	-0.6705635654688569	-0.05199387235952783	1.4013709640986272	0.5048653392906193	-0.147429434851191	-0.9388748243944424	-0.5979312057477553	2.1552729076136914	2.6995063607844996	1.5687326008133982	0.5965824814077275
0.28788956545309846	-1.7132108268754176	-0.17957346735046048	-0.7764040185805913	-1.0171386289778819	-1.928633676625304	-0.3888507103753569	-1.3922786329677388	-1.2444550323872163	-0.7302122371127526	0.03573012337512476	0.058396654671341384	1.8404367730299753	-0.6996767745386256	0.38506738188231915	-0.193426191641266	0.5536773510654148	0.6137752201368576	1.3175109252333042	0.35855844608823634	0.819152775940255	0.9808747622328061	1.1434487905173039	-0.1532822533930412	-1.3781399860931236	2.2047418891766886	-0.6843646631745506	0.038461951533817706	1.368201128933218	0.5399722347904915	-0.18831811787441052	-0.9811632592544024	-0.5234781565705064	1.9981875050635949	2.6919285115709926	1.52007901816089	0.630428531869663
0.29473530672955733	-1.700414430016321	-0.14934212754302462	-0.7305188612384538	-0.96041361991614	-1.9253582477381734	-0.367661741407052	-1.3609258679275378	-1.2078611092190166	-0.6377968216013017	0.0849327194174753	0.08814893955961177	1.9288095161927301	-0.6746360222645312	0.30722113628814196	-0.19431763052629106	0.5796334027440025	0.6058031062671165	1.5308224799774903	0.3626002532334415	0.826789251950915	0.9086856039085361	1.0575338418061162	-0.14524815111102635	-1.3873251110314682	2.245022980568972	-0.6958408523292511	0.14727369800974097	1.304934312499702	0.5556464971116388	-0.2165635383695867	-1.012560388510631	-0.47557217656533746	1.8615200043778202	2.6831860940539034	1.4545164786482554	0.6979555243057083
0.3137758609164819	-1.68364197691157	-0.13454287679402277	-0.707606588737143	-0.9195438053673977	-1.9270124534968172	-0.3395164697118469	-1.3049736290927627	-1.1955108437804356	-0.5564634446884547	0.12780131544998996	0.10236668484713282	2.0016797225170806	-0.6263391815646164	0.2258409250846017	-0.17616342301818863	0.585061504285441	0.5956764349749951	1.7138563548246353	0.3412805204822423	0.8259918489124104	0.8019102839883457	0.9259473585727352	-0.13690436769167458	-1.4061507684435732	2.3075340301215905	-0.6976554004217295	0.2655589984839312	1.223284283329464	0.5387931469807045	-0.23670184751461373	-1.0296940956218645	-0.4680548795956204	1.7066134367384465	2.6799957640793837	1.3525452141526504	0.7410012579315464
0.33991146478773965	-1.6543044917050416	-0.1399926102329953	-0.6815869236300142	-0.8803164285069803	-1.9147429150784085	-0.302446344290557	-1.2250584850692792	-1.1842329815499149	-0.49013869561096846	0.2102345199663195	0.10387147466954508	2.03094325029879	-0.5718654715629119	0.15577377642766826	-0.1774244719464803	0.5857841272619673	0.5914377140716891	1.8680992839757171	0.29375963820120504	0.834208254405619	0.8385521867750988	0.7970410620146109	-0.1121019121873031	-1.4361633006339305	2.35474506826083	-0.6747237855979633	0.37252351942264794	1.1231044940863935	0.5053988662775509	-0.23622597748344357	-1.0597872879121855	-0.495272388345542	1.5666048640679349	2.6703138628888157	1.2411531082097536	0.7820887668264092
0.3753443881237309	-1.660016461721908	-0.16138732450417254	-0.6727116607959203	-0.8345865106196394	-1.8839193786339816	-0.25630042872747844	-1.1400465653156981	-1.2017974770524542	-0.46307497336806386	0.2690996780829855	0.122468166597775	2.0600257944083835	-0.5085642484080343	0.07840789770078452	-0.15743360325444983	0.5886572071725379	0.5975770713942714	2.0125784241560165	0.2620629917436036	0.8247608821815614	0.8443171175133222	0.7859872458908962	-0.08251700634295453	-1.456140492527107	2.388702055617107	-0.6259843618098161	0.5001514537306477	1.023866362312955	0.463977998821367	-0.23902165149919724	-1.08993405936537	-0.5497324181897332	1.450492633613523	2.6489634439898047	1.1232919605812808	0.7959952314357757
0.42704625519766176	-1.6636976838629836	-0.17495860642215413	-0.703084504127038	-0.7733011115928593	-1.8748466182154064	-0.1971066623551895	-1.0618280921978882	-1.2134020550000604	-0.4599174557710189	0.33237243304096326	0.15281223822798562	2.0524034476437087	-0.4235919609354205	-0.009634542004450125	-0.15773694575216382	0.5992970687270827	0.6088627286510574	2.155793164477212	0.30191872636176004	0.8230291175674047	0.8305846470304241	0.7489057557376734	-0.033051141129153284	-1.4499521003211993	2.4213852835032332	-0.5595403050165345	0.6235199355831693	0.9480947283016106	0.42822804732017383	-0.21403781948038186	-1.1428899835454849	-0.6035249990624723	1.3471862275535247	2.6143199835302937	0.9907980003894579	0.7977107895131736
0.4800186940370237	-1.6935752009942742	-0.19111065504788063	-0.7406817322049847	-0.7203694614938847	-1.8777871465501739	-0.12624992812404073	-1.0012605196264293	-1.2090525051118064	-0.47045428041748716	0.41049475717919126	0.16255910349256159	2.0170628153251076	-0.3291164545556172	-0.08264019935967895	-0.15360668057825394	0.5905701866299131	0.6384935498647972	2.3475514659310015	0.3964546554111651	0.8416291936477167	0.8038633087744556	0.7432703671798616	0.06309915553818743	-1.4218643157501023	2.431545563721271	-0.5199019081784559	0.7308259780977472	0.8603265370886314	0.40749518405379204	-0.1850998470530381	-1.2486291536670107	-0.670139940766414	1.3109220574640972	2.5977061281517355	0.8570070372720334	0.7895774121741077
0.510051755636199	-1.6998282878820106	-0.21543596058322514	-0.775717886897278	-0.6770506925402996	-1.8693765758601355	-0.06432227572827395	-0.9334122816854492	-1.183842509258541	-0.4975417386399473	0.5068041194669117	0.1610391749395414	1.929245486903611	-0.24833271901443105	-0.13603146068834093	-0.12760607557078013	0.5716738939615936	0.6699294728629818	2.5134710027600775	0.5408565986854409	0.8712020003668244	0.7786351423450214	0.7424450519352113	0.21058868115564416	-1.3848944747772143	2.4199054381928837	-0.473752804453336	0.7944472857012032	0.7160750587805413	0.39566013001248546	-0.14456819138793658	-1.3206070331435582	-0.7763051082235435	1.287709320655702	2.56697261606386	0.7273201619834777	0.7620014398053384
0.5526389837764671	-1.7176260150578835	-0.2214590351856652	-0.8107528293427813	-0.6482870299551192	-1.8478363812422096	0.013543364578409517	-0.8500116582512117	-1.1730376796759594	-0.5630850643280093	0.5976703278475455	0.14908398175376295	1.8118704348603643	-0.17446782528118282	-0.17831034515604555	-0.08427866952036553	0.5688328702393335	0.7078718073070478	2.578211519329911	0.6831154765831137	0.8980779689817325	0.7386995945488486	0.7296052410487797	0.37447965516969955	-1.3220121773613593	2.394685993868688	-0.4509295208589717	0.8026500901311687	0.5751210469267993	0.3882950438557142	-0.10914202694392464	-1.3956081791935817	-0.8713101482553597	1.282410569639115	2.534018595168565	0.5961628176144924	0.7397079874130694
0.5876126116666267	-1.7470926088511458	-0.2373721451117195	-0.8317133845116995	-0.6298127564173869	-1.826844205709969	0.09369877408727623	-0.7661842802380543	-1.181557555902627	-0.6533977645922638	0.7037503728405705	0.11951281113349095	1.6999615051725319	-0.1245748635467584	-0.20937764432004125	-0.047743790783128556	0.5951798363147772	0.7460404079915038	2.627013569476994	0.8011642817734506	0.931607632346798	0.67361614419682	0.7242752429197233	0.5339369585193572	-1.2511179598332782	2.3204330173485475	-0.4325745995573452	0.8042400529675883	0.44721700344249815	0.3837829494271825	-0.04500917763821673	-1.4572646810867318	-0.9798104355559936	1.2807736565323964	2.478707798730968	0.4867705240642726	0.6973022276089205
0.6282288561398234	-1.782862468289593	-0.2612924012739587	-0.856848109461905	-0.6288067108256891	-1.8072601347728938	0.16813383516528702	-0.6960112565518812	-1.1930548935294272	-0.7371492809265442	0.7921601430252863	0.10014652119109144	1.6078901516430242	-0.07883750400477615	-0.2200335798425185	0.024195891635713375	0.651423676798032	0.7879499438504076	2.6852158345038926	0.923696407328076	0.9777845173947357	0.6527264976318236	0.7045033628139107	0.7034868633498826	-1.1186623842558372	2.224158651470201	-0.4084868497797979	0.8168163233109371	0.3519620562720218	0.3821734877354913	0.05011430797627028	-1.5246339147847436	-1.0697752163284397	1.3051525860484126	2.4403422866345172	0.38343005894326576	0.6374927484820853
0.6466146002916083	-1.8247655280709527	-0.287470964625283	-0.8824269208196261	-0.627615838486456	-1.7725598707223198	0.2502134123360756	-0.6312700595353251	-1.2434296386348505	-0.8096074279444899	0.903773236155582	0.09572573660397557	1.4982270293872362	-0.04025265133852019	-0.20730107342269868	0.11073964943880536	0.7250429274957204	0.816107520432275	2.7679863822019426	1.0502702210777566	1.0010887733711793	0.622407416028514	0.7026429658233567	0.848800853084476	-1.046877981590287	2.136646658243237	-0.3892935651306351	0.8255949933593911	0.2231795727807714	0.39727687845773196	0.13046571798951226	-1.5706853711236426	-1.1655526484286451	1.3228637557171563	2.4041212765066238	0.2890488172332214	0.5703809063504444
0.6648100180903942	-1.860340639683192	-0.3177451069905213	-0.877883419849559	-0.6183198932070102	-1.721002945536116	0.3196383528623218	-0.5486318164756389	-1.2913769329717824	-0.8747928220696574	1.0268220711561014	0.10372724385429968	1.4331531426544166	-0.013468606026964172	-0.1874987794931243	0.2135849707326277	0.8259333639335621	0.8281825954610879	2.8826000733318358	1.1564802152187863	0.9896606210108791	0.5749696454198554	0.6839912146705802	0.9899310402964188	-0.9853720458262591	2.0378421541581018	-0.37804727891833123	0.8224898356126408	0.13181063933755358	0.4270749185699292	0.18921037532056623	-1.6382266176336198	-1.2518237584368754	1.363424103505611	2.34997765804948	0.21625309046899033	0.5226871546746654
0.7127779934126576	-1.8797405610225877	-0.3298280159953508	-0.8688752139507947	-0.5979645874523161	-1.6538972473562765	0.3713367207619176	-0.4407172347292634	-1.3593966772726245	-0.919047231642601	1.1654056917358562	0.14244551075743264	1.3898253399566154	0.025366832552339326	-0.17133832230713125	0.34373187496635765	0.9493138584648892	0.8350409766142425	2.9833803785099073	1.2331581582559585	0.9898803080381423	0.49743219997028437	0.6714619477617131	1.1199401532202178	-0.9363910480341412	1.9496001701236831	-0.3549757362565879	0.8357835728712338	0.06547677488518494	0.4749317200200693	0.21999422288154	-1.6836090539293849	-1.318112995917681	1.4318594417115575	2.2884506113057004	0.16309258237943916	0.4736159128771096
0.7601435871930036	-1.8558684918301078	-0.32817842130256486	-0.8405565228058505	-0.5607238880975083	-1.589516675565026	0.42666011603849885	-0.3069713245355731	-1.4200820650576276	-0.9282292745309675	1.2990451296555132	0.18373213212058528	1.3510735419269762	0.04184909999594712	-0.1731405746413562	0.4583852866525412	1.1134092599706822	0.8313276962025087	3.062025238800245	1.281410286583823	0.9908719431838744	0.5358581840220789	0.6337612467737879	1.2312415218525516	-0.9096669949033036	1.9072160099765907	-0.3465954129021222	0.8310606813440883	0.026483904785191255	0.5457137639416608	0.23325064244672927	-1.695052458442126	-1.3751794751668875	1.4816180760458735	2.2514816025447217	0.1390130522020559	0.42602707884273017
0.7983959073650315	-1.8196177300297296	-0.3178280107130122	-0.7843197880801582	-0.5110294364755353	-1.4957039268968952	0.4813991535411537	-0.1124636869366737	-1.5002890107476061	-0.9341705067732438	1.4532738496938802	0.2463891361089586	1.3219595788441745	0.07550426770842326	-0.18318909048835944	0.5816375301224841	1.2869793787171153	0.8346261551735272	3.1203322510094855	1.2929047369490205	0.9872415735557633	0.6597276992772774	0.5712550136722374	1.3265409721843664	-0.8907376602010212	1.8643029789383831	-0.3391347013172442	0.817179481809083	-0.013414288734158739	0.5949981770400592	0.23409808308329733	-1.6821094093034854	-1.4359311971077584	1.53345126040494	2.224610086015981	0.11862295226796778	0.3848208536144016
0.8236967513207671	-1.7380656944989297	-0.3297721903075532	-0.7239955592186856	-0.46134065567422555	-1.3831382695716454	0.5093084778409802	0.0746824109279932	-1.5801454421835528	-0.9267119697503382	1.6164906427808887	0.3326989203238735	1.3082590888988659	0.17332485467582015	-0.19543174233118404	0.705230433703717	1.4582215740490054	0.8147876340299993	3.0909422190092557	1.2905001596677492	0.9764237859084884	0.8871266206982696	0.523778781441981	1.3904631982498876	-0.8814542321732862	1.8016901279466295	-0.31923274987574557	0.8077593334723078	-0.03926407310649042	0.6466161274225708	0.25160044738403786	-1.6363572619116737	-1.4937001969851658	1.538174646533401	2.184890477833208	0.09910018310801967	0.3464179040518587
0.8642086849376576	-1.6386443524728467	-0.3560681881862128	-0.6344400598285265	-0.39585758917444497	-1.2746005525261863	0.5330256837379199	0.2800021338914148	-1.6769191076789274	-0.9049859936757318	1.780125007198184	0.43564071953370676	1.3330829340036072	0.34025468590710317	-0.20604106432338737	0.8560885011542722	1.6339916430751718	0.7952482871376535	3.044184428388517	1.287895151383809	0.9613948690988137	1.1813260615664518	0.4995031433601911	1.4237824028924577	-0.8849805895941911	1.7712688783788397	-0.3020472040114942	0.8379042353952798	-0.02276538644404036	0.6813042623040192	0.2530945319769178	-1.5638061172996975	-1.5162999375965474	1.5580768776167404	2.1798097631754216	0.10581073568319095	0.3192006976768095
0.9075837058016027	-1.5038270776840963	-0.3965142353396568	-0.5498247489664487	-0.2992695042559619	-1.1967156233859564	0.5433002727795243	0.5028654030223575	-1.7405052726894596	-0.8515930415171701	1.9397726432154823	0.5581841746594433	1.378465693345783	0.5135524477053275	-0.2328898389975791	1.0224141438029903	1.7773899942762	0.7664420806666683	3.038281417822364	1.2790253360772936	0.9685952912619082	1.5401614722708246	0.4693743366215847	1.4241371379745247	-0.9034079459523644	1.7536075701699194	-0.26631986547489844	0.875127676280008	0.013673881185051426	0.703995896010685	0.2729875530280516	-1.4873496497007022	-1.5646602178995965	1.6097601075018388	2.1838208365257996	0.11534147097442482	0.2962694126392064
0.9366042421254249	-1.3564027020082696	-0.4246332745851332	-0.4709164939519998	-0.18606641886779343	-1.12709918591355	0.548552576597363	0.7316983189840934	-1.8148148821623997	-0.7758911609781507	2.088624426628164	0.6952176134889718	1.4804373990280255	0.6905528052526838	-0.24990027122011843	1.1582471684782256	1.9105411848104115	0.7492005931489499	2.9844210924505923	1.2605318588889445	0.9749241590976995	1.8687374654406657	0.44560487259532405	1.415188492400642	-0.9061240446374693	1.7421710475198016	-0.22750749426100797	0.906136834393525	0.05442668184524876	0.7285839073303112	0.28325300710929147	-1.4288234715618915	-1.5727791705001988	1.6584201545028894	2.1554954037704297	0.12768663872244543	0.27242765183372075
0.934016950597924	-1.183880268039045	-0.44030715322265956	-0.41501454138156363	-0.07091719184023638	-1.071299933351535	0.5729994573140906	0.9530559638750196	-1.8682828494526071	-0.7178492631544079	2.241209947601069	0.8223029355217214	1.5588877188585193	0.8571783498418565	-0.25122483799631345	1.2536763651995921	2.0228651628246843	0.7905117805054893	2.9382343429206834	1.2482276553779517	1.0174288952465975	2.194839283884689	0.44325881335608913	1.418474323197302	-0.9404888397461967	1.721910078170049	-0.2201533083850414	0.9115320269050529	0.06608499174760377	0.7596587005210516	0.26261969076736025	-1.3622706166583085	-1.591287489697574	1.712977691607233	2.1141597531854304	0.13765311588326598	0.2534818097183992
0.9694389513311604	-1.0011083481969236	-0.42827712300386445	-0.36132574736796275	0.03413224057737276	-1.020645209956395	0.6018906477998315	1.197113098574221	-1.8858702620647985	-0.6517465281439613	2.3678346605661154	0.9295744419628378	1.652501198684583	1.0230419054831252	-0.273023676054441	1.3340521588824994	2.106473690457639	0.8733176822802179	2.8964841434041455	1.2490790410762302	1.0837436655656898	2.5208534903540327	0.4307916620686273	1.4551104303225526	-0.9641666914660749	1.6940984215908117	-0.2168218221608577	0.9284610112476057	0.10813332838792504	0.7731759699340854	0.2224798289356343	-1.3071481961021882	-1.5796336403447018	1.759034572092568	2.052385113348537	0.14255617029266004	0.23704185766398886
1.0060373163810699	-0.8427075727565049	-0.4288729216920045	-0.3111613790601581	0.1445342976096832	-1.0159642135994957	0.6539281856513987	1.4084535939293752	-1.8801489174975212	-0.6129734106595406	2.4720179401976443	1.0312205034574697	1.7209335399585133	1.189845420637008	-0.2756457902596372	1.3885468256962068	2.148426283340122	0.9955341349922099	2.8924665821201407	1.269151581505187	1.182982161479436	2.8673192835149726	0.4052167494861327	1.500697772328854	-0.9735181610743642	1.6535988295486779	-0.23449094659635508	0.9423837146109708	0.12665953075166783	0.7791795717311196	0.17840824701479172	-1.2313697318072996	-1.5362274354623464	1.7885540272809362	2.004743831024532	0.13629669361181138	0.2111264865128369
1.0418779258648772	-0.7088054228853625	-0.44699720540228804	-0.25218702740791754	0.2330968270954727	-1.020579244696081	0.6991966858627172	1.5737492419191321	-1.859086918491214	-0.5870663266766322	2.5187695992611587	1.121456833992604	1.7739305965763605	1.3500559186312	-0.27664921868788234	1.4085629939893143	2.1474089900172015	1.125172120388994	2.910983180805041	1.2806933145549901	1.263510737799239	3.2064730880364047	0.3703364390046359	1.5265131647974912	-0.9912764798177236	1.6166871174955624	-0.2786672182660376	0.95126065107657	0.12615463884471914	0.7684285133656938	0.12745391415440094	-1.20786852296168	-1.4766847341227172	1.7833203644173186	1.9397609196846326	0.12251012753858985	0.2075164631781486
1.074611600995133	-0.5820807339851263	-0.4686614684873064	-0.19255337513465595	0.294344840711956	-1.0290448710072273	0.7068540492663716	1.7300199307499444	-1.7933362618549882	-0.5824080105434336	2.586413577881715	1.1908553349203344	1.8247114471088217	1.5242889440795562	-0.2611427947076377	1.4130880003307575	2.1184929997451167	1.2446658360082927	2.9517028032049923	1.2765342225619327	1.3425504779808763	3.4873078403024964	0.3259817897856995	1.5293639919898652	-1.0079009541576014	1.5430573644198808	-0.33766651223876953	0.9587804733898546	0.09358381213086187	0.7305696159876479	0.09438185203995224	-1.2178235332183933	-1.4157568382781798	1.7726293655898242	1.869087281718403	0.08593368666006748	0.23591750216908078
1.1200170517916417	-0.4839658026901435	-0.49708780582888756	-0.13450029063482166	0.32360207472521363	-1.0496483589286938	0.6783143138702872	1.8563811942480555	-1.695194327389768	-0.594726874737695	2.5953280830095515	1.2263278304561969	1.9138572008768715	1.6234170270589179	-0.24038492340744483	1.4151647578176527	2.0571891880682096	1.3588573793944523	3.004833277241739	1.2974727200825371	1.4104113580082136	3.7721685983211914	0.30328057792976254	1.4989888295977305	-1.0342841374072895	1.5099098226528223	-0.41747894366030136	0.9658471105184787	0.03242527896456259	0.703179164792577	0.05611891174184379	-1.2362406488806439	-1.3792339218109886	1.7394448360640922	1.8016147386437855	0.05688593246816124	0.27254422699083153
1.1677977044766634	-0.3792890088453701	-0.5268856026304397	-0.062443331213371936	0.3682671385102773	-1.0728866515746267	0.6553737266166987	2.0132070137355984	-1.5886086132542874	-0.5993364339641355	2.633116015529234	1.2540543247319407	2.0262607846470315	1.6575349602138314	-0.19869242065022336	1.4030886208194244	1.9787003406829586	1.47942963075961	3.0518444884649165	1.2847902550946981	1.4514446891054926	3.9856343895753406	0.28095444886461973	1.4474849207117064	-1.0886465015871765	1.5005093287854006	-0.47566966537358246	0.9755263526072921	-0.026704981541063266	0.6717682928651689	-0.01697738714671762	-1.2729758813420886	-1.3649575825279214	1.6879435653248638	1.7291502099249882	0.01831031811465929	0.3151912259976544
1.2024624957739356	-0.3197679160871111	-0.565554598065484	-0.01961905660853083	0.41288141694584796	-1.0925318672337623	0.6489800765819735	2.136110686798132	-1.4788371270681222	-0.5914126747892448	2.6618345402295644	1.2487457224070915	2.1361568227620564	1.626786242805641	-0.1367997589196281	1.3548065364012758	1.9082320824546255	1.605153210197647	3.0507328167555494	1.2600849037005017	1.4741842332146269	4.158983631089928	0.268853165413128	1.3652977218805111	-1.1528183776686856	1.4756027376643999	-0.5266819385385932	0.9622429913057889	-0.10223930878654748	0.6429466777294814	-0.06104979297684816	-1.2929115673648286	-1.403327823749175	1.6210509242252051	1.6375270646690203	-0.02033078530282003	0.3586380733273467
1.2232504479495445	-0.3060113147996605	-0.5794020572648519	0.028835376989207507	0.4373249223317067	-1.103784018368097	0.6422073068675962	2.208759536854883	-1.3642933878442682	-0.5953789983655872	2.7018410556908097	1.2537632757547654	2.2112650466903827	1.5664449345792946	-0.03832620116093712	1.3058106718950135	1.84994114988943	1.7251949929325572	2.9798797952548797	1.2598639537969665	1.4805676077813636	4.144142979034823	0.24689426936244793	1.3105364645766788	-1.2232813715648905	1.4318082551410012	-0.5853715857472856	0.9577880436117289	-0.19982386279277592	0.6222386349674001	-0.11532286334575988	-1.256998153561402	-1.4354018054021727	1.5363946114107612	1.540580178596676	-0.07371267837449938	0.37207205168768914
1.248113705132423	-0.28937610737744557	-0.6211186582274054	0.0653752430084229	0.4681764004588695	-1.1186667959450998	0.6261752612403517	2.2663155960616295	-1.2269531476034812	-0.5702851897450959	2.6852791349748446	1.2944973444607204	2.2543272162510597	1.500293349131238	0.05343892707490274	1.2797585410629257	1.7922299461928985	1.844972798387012	2.95468978737241	1.280182423660948	1.4756307367140375	4.111255516281309	0.23645099519000828	1.2896537022637842	-1.3028443988869838	1.3866084161651562	-0.6367630182152022	0.9097375966789217	-0.3137367876007894	0.6018475659850065	-0.1880749085910355	-1.1885412798589114	-1.4879563024170317	1.4971860115063482	1.4530646647353047	-0.13540177934700517	0.38306675436261195
1.3131556746286552	-0.3003394877887534	-0.6778086003084759	0.09386548727830868	0.504822020695732	-1.1033296192095492	0.6085546393637233	2.2909949579481745	-1.089370808665861	-0.5430651228939422	2.693287386972881	1.3686440119062007	2.2926446015354327	1.437001517701326	0.1502216099610851	1.2498946223881386	1.7609864854194495	1.8790132972190197	2.9088713424513797	1.2803620383873748	1.425258770170679	3.955948061122497	0.22084325078071948	1.2661479717893318	-1.381026004691228	1.3512560042041541	-0.6671700897078485	0.8531539687389031	-0.39686606679285547	0.5713231503987961	-0.24058292839120607	-1.1190599484207868	-1.531622225151908	1.4663709065105306	1.4018471464695144	-0.2026082540948983	0.39521079292325234
1.3516668331794608	-0.32075030766335344	-0.7728523664283519	0.10955518330091976	0.5626622911545334	-1.1054103157473774	0.6134303343846937	2.236859856189506	-0.9554293520718801	-0.5095274814264714	2.7042547146854727	1.4235504234703358	2.321742205979291	1.4097182943376898	0.2557321607546915	1.2561254564381932	1.711791307573586	1.8737614063726338	2.86124178495825	1.267956132498173	1.3563379140709926	3.768852218161353	0.20812797830225915	1.253294651005549	-1.4383017259166586	1.3289118297950337	-0.7128822574743819	0.7818916207879344	-0.4784609893201763	0.5411964093879067	-0.26803230895425645	-1.0549495423617667	-1.5740454992760609	1.4528897475786795	1.3670732021664649	-0.25582786207145336	0.4050176185380659
1.3674813966428083	-0.31992981716992913	-0.8534492040005223	0.12074308974510686	0.6208331494549488	-1.0635997577725704	0.5915570730904184	2.1641602835346783	-0.8445365258342751	-0.4593327538032533	2.770977239444819	1.493053491739119	2.3666027871799664	1.3878156374277864	0.3923956063541686	1.255864317381566	1.6999287565696055	1.837533667216856	2.8003228510732017	1.2115654349106202	1.2724135960816672	3.5426503463729055	0.22139512418628274	1.2525877701485846	-1.474184679565439	1.330255112199227	-0.7237229034165927	0.7322188624466036	-0.5525003217887134	0.529275508281268	-0.27219273877162764	-0.9982162567564934	-1.614557069046786	1.4641960272334142	1.3170913658989856	-0.3183568203571138	0.4273803022991495
1.3713165955350248	-0.32610099062658615	-0.9095177671477135	0.15120345729448484	0.6859097441314284	-1.0203191893429195	0.5911717954884541	2.0925174316731203	-0.6915180738816524	-0.43869537724891455	2.843739883406733	1.5341349144901244	2.4748808780052385	1.3787754463017199	0.5267776702794794	1.279908766219157	1.7134545054129393	1.7887758064821484	2.7093752652697756	1.160476642881785	1.1916393244467387	3.405957452630143	0.22146645476251212	1.2457468206097542	-1.4969130424019794	1.3351341323919064	-0.7353600848149877	0.6743806226033102	-0.6174232139553965	0.5289480597933433	-0.23950123536390047	-0.9283318763427107	-1.6761748705980266	1.5126949720657894	1.2890957310581594	-0.3891137607491299	0.42952361983059834
1.3694889710291076	-0.3301071541267101	-0.9447475135715608	0.17064405702949098	0.7496921945234896	-0.9813058121179671	0.6757607909583954	1.9954428327202085	-0.6127864685420946	-0.4058794395783559	2.894741232665979	1.5875148217871633	2.590593061416873	1.3681349891899017	0.6548753640546983	1.3255384640470933	1.7275753318493248	1.7553487405685317	2.610929808575512	1.1166113960841355	1.13377448084379	3.226137485845824	0.21063444601435427	1.2382792587361782	-1.476894228443335	1.3319037989208247	-0.7319181609208305	0.6560377615196575	-0.6782021319922584	0.5513894390575684	-0.21989188222348383	-0.802433237186205	-1.7235735350102304	1.5778953211882467	1.2346712461277982	-0.46499482107382006	0.41202259593799717
1.3635531371751228	-0.31367320420734524	-1.0036837932975937	0.19754280310072347	0.7932073418963307	-0.9170148008532195	0.7844936841397059	1.8640543961682496	-0.5510000605428763	-0.3415293376063139	2.9515999304286926	1.6970163155442368	2.681967744656153	1.4110273643817721	0.7740183099078848	1.3609980591954929	1.7538463091581291	1.708886225139113	2.461617768559626	1.0628917241137459	1.06261386846489	2.9590619586871574	0.20566280723956015	1.2632427691464225	-1.4452569437991958	1.2850577561853123	-0.7246380013849554	0.7131244463769141	-0.726155130281985	0.5997021635692681	-0.19487387669442907	-0.541293300918543	-1.7492949249455279	1.6537535856571313	1.182486516371778	-0.5555738635669883	0.38270204065679414
1.3878843543778239	-0.3053060998301058	-1.048841957383208	0.20276576839675692	0.8167971577389714	-0.8311442695268975	0.9336697655120991	1.6865985688739702	-0.4741801461357805	-0.29766259623054314	2.9230804629254026	1.7950464031533166	2.740422614479475	1.4258495001514397	0.868199297790186	1.3995910422287308	1.7490152352525947	1.7115310260823382	2.2958333893851846	1.0095862960405622	1.0242782055235506	2.6903871204638135	0.19736013294324567	1.2989493149982283	-1.3846076044177198	1.2454768600573214	-0.7299405141440864	0.8380625663969672	-0.773049520877757	0.6797180043681831	-0.14508497600533887	-0.18984269571554996	-1.7634307057282932	1.731801473128391	1.134256425703805	-0.6207827621341452	0.3421188977477977
1.440308478558904	-0.29368008858394334	-1.1119827389746695	0.23543480918984594	0.8272242847194121	-0.7346670063959053	1.088246465217857	1.489994960805647	-0.33494254550129143	-0.30991530847579135	2.9211561227132834	1.9242351554666386	2.7563683925349567	1.4636079072545949	0.911993328246357	1.427417233877774	1.7102491382003038	1.7515172988979273	2.1399729610022664	0.9181264178689051	0.9965921064101201	2.450358571768081	0.2040805653668384	1.3429235186386363	-1.3125520640855721	1.2104273694517935	-0.7436751085117307	0.9644237184143764	-0.83779641998842	0.7892909669898487	-0.11490137132759577	0.17225874650346096	-1.763858879001263	1.8050932505931776	1.0585909391014319	-0.6950968768061069	0.31027413345242316
1.476958398293815	-0.2546027709382845	-1.1692350102386146	0.2273268783699026	0.8419147976834258	-0.6342480906198645	1.21744593481638	1.3350546130055083	-0.2275531753397813	-0.32259413577072943	2.9153859974543375	1.9845678138074245	2.8310157183025852	1.5514869073701807	0.9328374139521008	1.4159880478327378	1.6742722314731613	1.8172099306911584	2.041845124796393	0.8216337588527962	0.9618018711354687	2.363688033289177	0.2396919289310294	1.3590290092258903	-1.2473484534155292	1.1807981847397104	-0.7413568202025345	1.1346974467121913	-0.8680717673802052	0.8777544322707044	-0.11005591087117786	0.5476755441214397	-1.756141075466802	1.8865426233624283	1.0210289138925308	-0.7571159787692894	0.29962653925550947
1.5495961915041732	-0.2517398693984193	-1.1910530952651004	0.251018827598512	0.7837347316504968	-0.5503100877082036	1.3530055437308546	1.2245864302381704	-0.12315933583793715	-0.3507873092192676	2.9869600889888313	1.9801109715164977	2.9648891068722802	1.6227934480018469	0.9581654737647407	1.3801069798628363	1.645123997387805	1.871378068640525	1.9610005736768819	0.7116375814388075	0.9428227380937578	2.393614274102793	0.2564337953729017	1.3333974575662073	-1.1973745440374355	1.1596061046661643	-0.7236907049678539	1.3998937873955017	-0.8898248875840112	0.9349567000964143	-0.05155663494798531	1.054662512804257	-1.7438425383758343	1.904052774923383	1.020069205223304	-0.8035646564482744	0.2971879772955414
1.7019948440852875	-0.2923336433414949	-1.1814742680886707	0.29852069787254104	0.741856708196989	-0.5257182386631348	1.4804089762757475	1.1338296126679532	-0.028965666794787275	-0.3599894135432275	3.0343230346083487	1.9936094894753265	3.1236432062916144	1.7070959848086211	1.0045686243889074	1.3730326385804088	1.6095944682337897	1.949957819858636	1.8906712880879197	0.6148912612279265	0.9335812187012922	2.5711858475584077	0.26397094582958813	1.3069088452337945	-1.1745414682574415	1.1586824428281606	-0.7059195686246699	1.6902321646348333	-0.9132607284911864	0.9673183339651519	0.033100668564113186	1.6787459555574749	-1.7361748139047304	1.9197961966747354	0.9843616163987745	-0.849839867972431	0.30220737048884916
1.852404845689375	-0.33054954090184263	-1.1501262980217228	0.3724942295715212	0.7452917132999325	-0.5037289728499942	1.5823760442350465	1.0820418400314007	0.08033390321801166	-0.3687400085952279	3.0988942939509494	2.102578898138984	3.341376690624192	1.7745799884438302	1.0707722126516197	1.328245044011423	1.6470868727803611	2.016784296923155	1.804396778193475	0.5169334337397888	0.9311156883487198	2.7368151866158925	0.2677033438278823	1.3060983920900948	-1.1551669146087342	1.148179513863767	-0.6724413067784857	2.04770552330341	-0.9270699384738933	0.9956324494867657	0.08314535875756304	2.330596657978405	-1.7410164697125132	1.8974961324201298	0.9570275346446897	-0.9056460384090158	0.3087745962784057
2.063406320377804	-0.3880796219354802	-1.077825729694067	0.4544006335518679	0.7678189433685613	-0.4735968030761663	1.6796204322126447	1.0381414313958117	0.20136222665563758	-0.33777657943926165	3.1240109691513718	2.2576856527021705	3.6150307540485875	1.8107801037510236	1.1066770062361826	1.304284833579196	1.6916094963332156	2.073431307239461	1.7251470873986492	0.429903853903079	0.9353959884894774	2.867739820993436	0.29965377648785796	1.2881803864849828	-1.1643803100824672	1.1064458897423648	-0.6593518850659448	2.4020200439060564	-0.9372676952511245	0.9975912199270495	0.09405560299921659	3.044074194241338	-1.7700968978694518	1.8900933439282768	0.925535519974324	-0.948790617107972	0.31862448332880516
2.332944753878936	-0.34552016975938177	-1.0562185746340067	0.48511270394313966	0.7844642722272742	-0.44628617045600105	1.780818220487021	0.9606823882880979	0.26915747142462254	-0.28634743867150164	3.128440896590969	2.513896557254161	3.8798199931314414	1.8340075710261807	1.1112682327136203	1.258288137098559	1.709763263006992	2.1193030163745274	1.6918780307104146	0.37292465044864054	0.9566964995648636	2.8242506812608186	0.3721739528391707	1.2948297272933535	-1.146851458516449	1.0517164428787316	-0.6455065521082455	2.8390570960303996	-0.9383781546626594	0.9796457676069033	0.061183401304469955	3.7583924971886753	-1.7837750071253162	1.8723627556945588	0.9008738778197545	-0.9850537646936033	0.3643278926282827
2.5032344113200646	-0.3025983455835428	-1.0505043142699269	0.5172184540610002	0.8237668399690751	-0.42116583819080117	1.8287819868408035	0.8985302981111577	0.36752723280973604	-0.252373016580988	3.131752122583197	2.709811274043647	4.177355072803398	1.8659394359090828	1.1037440664109728	1.1947676059448362	1.6888059637574102	2.1600912773088323	1.6462386696817746	0.3315335667699837	0.9501388141326661	2.7686434551378825	0.42567813070273636	1.3219630771106907	-1.1474768531423747	1.0100871031583945	-0.60872238224482	3.1930383653053354	-0.9371030565858153	0.9449728893657129	0.029679169905911372	4.423129188405398	-1.8104914805556902	1.8537982479761126	0.9005746131245983	-1.0109070517931673	0.4262699834047914
2.6724894525217686	-0.2447682769513177	-1.069683513802206	0.5355837908930049	0.9067414477887275	-0.39625938559654267	1.85741549886662	0.8543480972640303	0.4562389529387397	-0.24043087567410099	3.1810466468583627	2.751978419028877	4.3604575781543815	1.9042225203846157	1.0926166329672276	1.1128578309002595	1.6627282294048271	2.2600883852145257	1.6241775615040894	0.2837212566215649	0.9383310514431399	2.734876418402007	0.44964315654803705	1.3432653071848608	-1.1797559629117198	0.9980223911399572	-0.5465345390866984	3.3821530006271177	-0.9325718977327492	0.8933351281219709	-0.010969705580614386	4.931671592090032	-1.832259343218864	1.8377405331546215	0.8902443703364481	-1.0243776091732841	0.4924268608820602
2.781812390860922	-0.20943456584788728	-1.1201529635997765	0.5446897846995206	0.9884068941507239	-0.4087400128479562	1.85288717018827	0.8549370429861458	0.5007163618271251	-0.21307241031157606	3.2996626590418736	2.7650709437577694	4.425931083067097	1.9869667653954282	1.1257019267338848	1.0046886985464007	1.6433045445018197	2.348128579350276	1.629793362054145	0.23908610497835334	0.9167942523056849	2.653291739352203	0.47985831082628916	1.3419784215221815	-1.2301582128868922	0.9728799186355952	-0.464743859048259	3.4987146715235538	-0.899856491777172	0.8229792454278837	-0.08736276201283247	5.339784465229605	-1.8410060512879323	1.8159061548563429	0.8687981762962795	-1.0251200315375941	0.5969262591669621
2.839200564928908	-0.13477074465586514	-1.150319406666899	0.5225525419794785	1.0231782661523812	-0.4199333280443417	1.8363047144892353	0.8879405468015396	0.4799778466378245	-0.17509763638687817	3.372060847372116	2.7528867428653436	4.5233922186369515	2.1078445618306456	1.216181676559689	0.900448445418696	1.6418886875816923	2.443680812666975	1.6619507470330128	0.23328193241146505	0.8726360530901307	2.504882518216991	0.47753204667519433	1.3378096369811077	-1.266905813862872	0.9417212293745603	-0.36524734232435824	3.6090141471410404	-0.8284388881238025	0.7263366269914178	-0.11873947472386737	5.695258756200772	-1.8404001517147068	1.7946913726219662	0.8953169232298211	-1.003865795417852	0.7077487891369395
2.9376287804569703	-0.06441361703560831	-1.1876319335650212	0.5279927216962219	1.0686752183256694	-0.4434748071751796	1.848327425949218	0.8864101333006739	0.44662493163075245	-0.1414594337992186	3.428670904599616	2.737718560545302	4.50860712496362	2.2471883783866935	1.3062860430885959	0.809774787474784	1.6699906922243812	2.467169762488795	1.673064085185319	0.2486800293226989	0.8174240548491462	2.34166791277175	0.5169464220952003	1.3421700302526411	-1.28945374910425	0.9310146975318968	-0.2836688109434972	3.6662131364750343	-0.768350317042169	0.6278930418713659	-0.1374687429430487	5.977609302851272	-1.8123345341800825	1.7648547475390184	0.9012391281945881	-0.9783643539050365	0.7740453188942572
2.9670079058292265	0.004374678513916258	-1.202193548964711	0.5214542665915745	1.1909471431272496	-0.43371818997717976	1.857300229741638	0.8606261459448976	0.4052851101009636	-0.13111281187755217	3.450407950516463	2.7644408973148398	4.503149052097211	2.2932812855500675	1.3919806871517515	0.7813451680486534	1.8050476407669525	2.5033975016445726	1.6500670102492916	0.27586787034638516	0.7755970836145851	2.107015244263021	0.5566072463625512	1.3889251497918769	-1.2924504258554284	0.911749395916121	-0.22010425841172898	3.6229148778893916	-0.6677413318302233	0.5556950906494155	-0.1507086219051083	6.0928179612638536	-1.7944140540120734	1.735444252076339	0.8716239605087214	-0.9412908350579829	0.8091713169995712
2.8397857160649798	0.10324823125057134	-1.2341498378629514	0.5019334565272763	1.2719750422254468	-0.4006533569573142	1.8646758002899388	0.8047256159809401	0.3645402813757347	-0.11910591570387692	3.455083985036038	2.7392563803254033	4.514563746826392	2.2693455038222003	1.4197260503927636	0.7184918050654094	1.9593939099695334	2.483838042197525	1.611996477880173	0.2956584989199568	0.7404554597698783	1.8240039467678923	0.6187448471416843	1.4301779915983288	-1.2984922031461232	0.8741871478373152	-0.17865281808158054	3.5491784440053826	-0.5685766251167156	0.5066504345141157	-0.2048434256274175	6.04793825486921	-1.7608937090785723	1.7049261792040167	0.8366494625381531	-0.9026439813812278	0.8670825243333737
2.685265429818301	0.19663879184624392	-1.255068877130903	0.47293328064504825	1.2867971392318818	-0.3600588431851424	1.841893613600312	0.7682140809241031	0.3437121544115142	-0.17013380236554956	3.4036005554377775	2.634683534279889	4.490586656032657	2.2045557184941504	1.4264891373736792	0.687753210948265	2.031042258646667	2.4981682374222256	1.5724763796651013	0.30495177676030016	0.7237841472500846	1.5794244113185871	0.696552212389017	1.390724718273893	-1.3015591363763366	0.8515077735676293	-0.150463828510934	3.5026788974823035	-0.4627593808856384	0.47729317467874466	-0.1947800321781828	5.977995250359745	-1.7114622207541708	1.6760306353162104	0.8035379606920919	-0.8296336741083449	0.943850833918004
2.3985654028691075	0.3500138256824783	-1.3005435691610903	0.44641699843615745	1.2659934185840196	-0.32907699011596214	1.8136571659169038	0.7578553992279465	0.3156240046332738	-0.2751516847455725	3.3490976091214977	2.499531002905978	4.402867998766691	2.1169366960165776	1.4471352187030377	0.6276614636875213	1.950641362792241	2.504395587171626	1.5272222179521688	0.3284447287511153	0.7020520092697481	1.3735836880543244	0.7436573208461073	1.341007431334043	-1.2958314139441152	0.841590823618743	-0.09686574908412132	3.472585570169573	-0.3549732853052753	0.4534561543974885	-0.17721019782101602	5.8325496009385995	-1.6336207710380033	1.6212893410507214	0.763960253689167	-0.6981101660070136	0.9968135447867006
2.0550487270410636	0.4023282995432053	-1.2965228662954091	0.4522596238831692	1.2536360702681257	-0.30636870296539864	1.7335874051472142	0.7961678683087262	0.30986005774677244	-0.37451729573852893	3.3286312719661226	2.266713290638054	4.291385172674185	1.997965314813894	1.561596186072943	0.5869973390610793	1.8690855383322735	2.4793303158750892	1.480957752770845	0.3333398247969984	0.674021438684098	1.2662852084573712	0.7925783037617077	1.2632660729109375	-1.3196533986501238	0.8401805012424368	-0.05646391799884283	3.392217679004298	-0.24884833708593038	0.44446908244135186	-0.15857736443894882	5.7086205251147675	-1.5787914828667138	1.5481212670368816	0.7738064340387497	-0.5399511055342016	1.0110735414031413
1.867893751751593	0.3899430972586645	-1.2992202695608808	0.49948471801085814	1.205436215939489	-0.26540549413057923	1.682588612180938	0.8641896902520143	0.3031814831378897	-0.44682868954597676	3.361269413837273	2.145359574588299	4.020327718605836	1.8763309336077083	1.781492421322517	0.6014796057111735	1.8376027884294406	2.414912317236055	1.4690334686907334	0.3451152948914566	0.64344177920402	1.206601701753349	0.8656513938187246	1.1788261768432615	-1.3443563604163473	0.8482476445533861	-0.035051347747353676	3.3267453897671695	-0.1425909209749572	0.44467994287237983	-0.1343094908661641	5.6042949210143576	-1.4462676272527053	1.4651295567643976	0.834021270009982	-0.38102148476168873	1.0408025855511993
1.7231579057459971	0.3616694017100567	-1.2169828516925982	0.5512327049131789	1.1491573114365714	-0.23190006391432383	1.6816685850460895	0.9440073341703054	0.33730682226386366	-0.47465669407827316	3.396915128994621	2.174277302545611	3.836552691431637	1.689826229096812	2.0461232078160925	0.6156760233724013	1.7593202681589049	2.2913709499831127	1.4778254741246952	0.35946811735999096	0.6669120455285217	1.1482203476493458	0.9546740007206094	1.0954323608716066	-1.3318378314587815	0.8685433753701602	-0.04379668716088655	3.3543881601554384	-0.025362514079334576	0.43163232749713776	-0.10475549020264048	5.509997297866832	-1.3055715046823708	1.36980633852715	0.9325572861918232	-0.2091827172005357	1.0484304073619792
1.640202403521569	0.3645732599654615	-1.10913576960564	0.5914358595080201	1.10439983427774	-0.19211999276574446	1.6957987373525718	0.9813786172645462	0.3530238461575582	-0.46008523539755625	3.4875223458657962	2.2160219393220606	3.776859238945481	1.519915758180789	2.296421365023183	0.633501712331373	1.7375492348983594	2.145308549603352	1.490222809996027	0.37100003702242323	0.6825944897417172	1.0879989222620732	1.0265638223193154	1.0608676994810513	-1.323943074521832	0.8854448972284649	-0.02719029208581979	3.438955262190028	0.06733624560395454	0.4040066507888359	-0.04926707217931223	5.437961526264013	-1.180039442120801	1.2930882631535716	1.0667085738788902	-0.10606938732093366	1.0594503283361953
1.6435864989200195	0.3998193616707512	-0.9419406288758483	0.5860356031189042	1.1251214330411858	-0.17108019538980807	1.6999968483327144	1.0075909287818612	0.35632684803838427	-0.395697676947666	3.6838904611355914	2.2510347954717065	3.7833845182572263	1.322903339933286	2.5194691699302254	0.6759022712870413	1.7076214869088715	1.9023690013659427	1.505965297819558	0.35571524012901823	0.7247331730731481	1.0480174635930184	1.1117900999141057	1.0526103989211228	-1.3254218194570528	0.8926380379400131	-0.0009052238719082728	3.480282088928594	0.13136971049827662	0.3809224432343383	-0.027152285795038634	5.369133111541944	-1.0164940291482882	1.2424417688762657	1.189170923136	-0.0325152652499592	1.1188513185961755
1.6522407501475747	0.5035857772371347	-0.753826741466961	0.6149282931190584	1.1096087981023115	-0.1395123678390072	1.6960862015433578	1.072417227046302	0.39104009916965354	-0.22943586307521602	3.805934238252143	2.302003047932998	3.8380041960616658	1.1359634155420024	2.741559953684738	0.7297673964179988	1.6398890758979796	1.6874839528675563	1.504039301241019	0.3078139850059733	0.7780382657827752	0.9839710030182867	1.1591552748740033	1.0433484471798677	-1.3277754674859743	0.9080050893255056	0.07354232308516437	3.5246972887774417	0.18898037504708182	0.3627485967324196	-0.0036733677828505616	5.2666341038393885	-0.8497840353377729	1.1967581563621028	1.292356013421201	0.03870329317838603	1.231143409271199
1.7223936785377632	0.6008609602452941	-0.6796211058165663	0.6099264012293503	1.0609094704915	-0.14747904306963994	1.6880116938212404	1.1343636089088187	0.40563330326312064	-0.018455331669838947	3.947648485658084	2.3223167471617963	3.8173247991501116	1.1711404099730598	2.9183840494337128	0.7665048881757631	1.4724309701736589	1.4476216254994507	1.50012310819799	0.27881720957689826	0.8188517438424434	0.9441821440455269	1.2159621608053717	1.0055756342077034	-1.337896599061339	0.9853245238293405	0.15913211915470465	3.595620007238842	0.20186079586962952	0.34708458140846077	-0.0235485565033765	5.181662436435372	-0.6411101245445164	1.1854191528293567	1.4222016931020627	0.10136674363933666	1.3986493008895748
1.9218890923389256	0.694030978421065	-0.6674781362992287	0.6715796566552618	1.028349298487629	-0.18233610146972973	1.6795713011101931	1.22099639746317	0.41340070500864734	0.16844157327694537	3.9592781309535554	2.347617419502441	3.8293263275937592	1.293030833736966	3.1878824435134305	0.8423141179039147	1.2594216247440968	1.2328944605554697	1.5153418601098132	0.24027462513913247	0.8424592453880061	0.9016731907565154	1.2702544903420776	0.9691440823487538	-1.3358006607545185	1.1026717876085874	0.30282446735359636	3.682027315780842	0.2215424967280606	0.31539517332637296	-0.047111207417822834	5.103697712590337	-0.4830081834159242	1.1794544169547638	1.5737367887074487	0.13568556883430496	1.5426265192672766
2.1536223497182974	0.7628897954675451	-0.6572343344493273	0.8309717238375196	0.9931580337204344	-0.2339480822770422	1.7047724859738842	1.2457121105450033	0.3724451857791717	0.4030778131014445	3.9146531265987896	2.359947777957644	3.7721022506052035	1.427723385386886	3.4051757462317704	0.8928709200615627	1.0626419198343724	1.0385131559473575	1.5660462542458737	0.23650241850879244	0.8336371788082999	0.9103750381771458	1.32205444080873	0.9922303450619301	-1.3484510255751332	1.2422316288146584	0.5073357732590871	3.6675223381196105	0.25901274303371036	0.264813034961853	-0.09143237767728571	5.040568677885618	-0.3053495796138184	1.1691248191976236	1.7260129868747893	0.13951811664180416	1.6032574963890163
2.371307365032279	0.7686937146669802	-0.6400785198534881	0.9805043858330869	0.9619459880130856	-0.26650193824201385	1.7341975284050606	1.3158670995296382	0.33143745667296376	0.5240821202270657	3.8861271444963235	2.335841964336424	3.6741919016167537	1.5502596869961895	3.5155013096990415	0.98407191042305	1.0143347034370835	0.8822914013740858	1.615024009343981	0.2841461168196545	0.8258642976283195	0.9284593524531044	1.353693681031357	1.0587185745313048	-1.367359815155658	1.3865463421169029	0.6596522502626148	3.5739098429043152	0.30784097560740936	0.21944570732192528	-0.10731248019436594	4.976245202184852	-0.13342587137334766	1.1433596199042786	1.8890819734830475	0.06609401432223845	1.6530136767117185
2.5298453941697105	0.8837348901773827	-0.6298219770888428	1.089537700934715	0.917990921476551	-0.3208679686674369	1.8258494741632325	1.386154530853696	0.2687321607194415	0.6060176449383774	3.8611711627422394	2.3141112799227384	3.5527484820344535	1.6756950934265653	3.5615909533939316	1.03928091891424	0.978688423330351	0.7605335149092844	1.6330439036481004	0.3621009897165573	0.9212181513975126	0.9074687794054483	1.4030912996013167	1.2195999968235653	-1.3829175666206304	1.5224984396385142	0.7024590346406112	3.3937038822698193	0.34996122338890023	0.15996188864450359	-0.09731318626356109	4.906891100339174	-0.06675302065477477	1.1186401462951028	1.9684670390535264	-0.02660431817301004	1.706797409758352
2.6141459056973426	1.064644771263353	-0.5963317272737365	1.26578626177731	0.8958480050245589	-0.419221968825617	1.916164959451836	1.4183605627104354	0.24972800063621806	0.6512971430816918	3.784494330442152	2.2047386305256196	3.5376829545506716	1.775345492730129	3.611362240962239	1.1290681080390432	0.9157790344351513	0.6729895980607894	1.635885593336787	0.436143592181552	1.0693276036242616	0.873493829090951	1.476673430588697	1.4587976037303094	-1.4103408256663235	1.6360815331317038	0.7450939936519729	3.246484309924879	0.39756465783660483	0.10179765549387174	-0.058706710121924674	4.822451774326153	-0.09814623154422206	1.0999727921029046	1.9771181178801385	-0.16859860117367292	1.7064857496444439
2.5812389980873984	1.2359056841466551	-0.6320296956646687	1.4468514832000545	0.867493357730762	-0.5312199697146104	1.9374869130868724	1.333507291971951	0.1850779528814705	0.6355438372965316	3.6624921743758896	2.0511007236858854	3.5257099888099406	1.901682819563622	3.6746328893997413	1.1551999845615417	0.9028956674501941	0.6097934371198612	1.6235828678236988	0.5350247702086892	1.2254000188795175	0.8299463441794966	1.5352116017546984	1.656527456335627	-1.4510044919940066	1.7038266664330088	0.8638625759024178	3.173379588722519	0.4270781256116828	0.037614336194899047	-0.012898414806370346	4.739413171598189	-0.1853150672158882	1.10090847925222	1.9284721099608864	-0.348795817834979	1.7115198931637532
2.48838375662721	1.3753418728731146	-0.6593858493657511	1.6352865589844652	0.8269101506589364	-0.600357626253407	2.0324256823576023	1.294805949639248	0.21291313302624806	0.5633734576053488	3.4747707418233675	1.8913948860714775	3.509231905836468	1.990913650929139	3.7405435961890503	1.1476508194675488	0.8718102230524052	0.5066502228450118	1.6241336352663336	0.6311888294355571	1.427053342033184	0.8006267927389337	1.6157030034806361	1.781345008386846	-1.4696543682553798	1.7788468781895557	0.8958541119930962	3.0978334658519526	0.42750315830396407	-0.041757310047452076	0.05937344112571017	4.626763078996082	-0.242810018798703	1.1106918399686951	1.8756789992843668	-0.4969650487051327	1.6731616703961834
2.2958474880256063	1.37553933306459	-0.7355893136459357	1.8856570406352309	0.7607364202084794	-0.6053973975126528	2.168039335484773	1.2544843020901983	0.21559590390098776	0.4747902841766553	3.2120601200794843	1.7531419977190246	3.434584580068841	2.0880668482788716	3.7742971547260082	1.1018060329112511	0.873850345303763	0.4496902108961658	1.601379844108648	0.7385808906917306	1.6911127218609203	0.7555488311989516	1.671580550979178	1.8082375526375247	-1.4809611828793148	1.8529459110700295	0.933342416792428	3.103170980249069	0.43362658121440145	-0.11665284020695466	0.12884962304203704	4.513886741302801	-0.2669442123611544	1.0927023375353202	1.8210206220644625	-0.6407092474141002	1.5679523531953263
2.087982438718167	1.1702865161756983	-0.8241776093717945	2.1158734142943283	0.7116386439354532	-0.5381282069722509	2.278910045761502	1.3611229287027276	0.20714683566696204	0.3000980963950292	3.0224346149567234	1.630913786014472	3.370967650845698	2.126436504520847	3.684085535826559	1.0402277585905264	0.9196048927025288	0.4159720157532475	1.580156713389696	0.8713167980095037	1.9003040215520648	0.7424770617724208	1.7083267874241226	1.834777951113305	-1.4940731131737475	1.9028733095608164	0.9906598594010964	3.0165744630777827	0.42378800166332786	-0.17487627823022933	0.18092785243466192	4.414588436213608	-0.24037131522480215	1.0900391173094057	1.7906987865029518	-0.748622893737364	1.4442677768603005
1.936317457364081	1.0848025274584934	-0.868674038540546	2.287115153443602	0.6699505509680773	-0.3717983253656739	2.3821004781718425	1.5420391643547	0.22134751080536877	0.09289495555230634	2.837959262404671	1.4995140083334024	3.304746322438441	2.0508908330590554	3.6314906233491726	0.9488192609571602	0.937273539038291	0.42902531516134673	1.5742199134098842	0.9740067598380907	2.006135065071101	0.7291512490214598	1.7439015300752545	1.890116623915684	-1.487337728094016	1.898339421076423	1.065204383872889	2.9182683731553607	0.41184734591195954	-0.2234067400466257	0.2478588412422506	4.307501311147407	-0.24403616741835674	1.057325667785827	1.7475954060476124	-0.8331938736635875	1.2935061222472422
1.7361069407605734	1.076112109141366	-0.866830994735551	2.3369948660009294	0.6302336142601257	-0.17675427336948113	2.534251707625617	1.691042432049933	0.23207506859515054	-0.0974522623742953	2.809326513260156	1.3712296162616238	3.18459082109674	1.8916171465132436	3.4809928594771136	0.8296544895512025	0.9412179095874137	0.507160578920558	1.5492495367161958	1.0838760174420812	2.1237470329400607	0.7049615514101853	1.7464288167593591	1.8653680260004148	-1.4854542386620453	1.8648889579538905	1.1111148579732437	2.844965288067459	0.38903221169698543	-0.2494256875958199	0.2903420384071635	4.270610052751396	-0.15365460486455162	1.0385925062345491	1.6975639859195888	-0.8395626052706815	1.140626606310512
1.5603977608976705	1.1373301932292472	-0.8986290196615047	2.2665835315973206	0.5937228335368059	-0.005062430949532593	2.603438692995087	1.7316289642778286	0.24363469375074792	-0.28037522547805604	2.886180687426699	1.260683880392191	3.1085854686358996	1.7332765986742058	3.3390608474293137	0.6960904263244334	0.9760207647081385	0.5542978705602064	1.5187174225343056	1.1771266901212596	2.261172059165808	0.6609230626148258	1.7216005237073184	1.763186197215076	-1.4950141581240055	1.7932679210796731	1.0875729772238478	2.7133249101177617	0.3306206841233652	-0.26304053119319015	0.3219344655499564	4.264777587386297	-0.1343815060514148	1.0795149742994679	1.6561246006789758	-0.7962768896523825	1.0377564053233528
1.474479065771941	1.175516227648	-0.9483848186395047	2.181532296789449	0.5529507419302151	0.1065804738689398	2.6697430054111067	1.6856461111989698	0.29246597152112935	-0.3407218013381298	2.931623997822391	1.1787328037114104	3.0484090468095197	1.6388530353542676	3.3247674065089887	0.5331223018777573	0.9806502922491764	0.6040814715846825	1.4983829533945738	1.17971772176258	2.3789790891937352	0.6275446493610464	1.6622366584596353	1.6914028345863872	-1.470537192697115	1.7247927969709145	1.0316824284308463	2.6363417171902475	0.2746221538156755	-0.26799757301073746	0.33409649015298415	4.255002468594136	-0.15991040968455858	1.1572539627464151	1.6340101988760458	-0.6595430716210056	0.9459927239985493
1.354518850368625	1.1142276220631624	-1.0176485540293618	2.11397580357701	0.5246543024600683	0.22808899079245365	2.7539884374747228	1.5862636340335583	0.3978861155835425	-0.3675261647707244	2.9415529708107826	1.1107020182816802	3.0330085567188068	1.5579934314650359	3.3537688600126963	0.4142534880693103	0.9860824825901446	0.6899887292943566	1.549529988849562	1.1709201686721604	2.3599454494210788	0.6046267384789973	1.5331146636997075	1.5564818059641925	-1.39490035493727	1.6607249302881126	1.054258205258036	2.602682112390684	0.2241613490975813	-0.25648222528170217	0.32260585799359254	4.185994388652607	-0.1657932043258148	1.2680606097261935	1.641017833693289	-0.5121105767476556	0.8567406425382706
1.3045395869751257	0.992833002150126	-1.1116898016716124	1.9250350188399108	0.4833764198570236	0.36599428950219326	2.7695167003360615	1.4653919646084288	0.48476105875487213	-0.3653856857755909	2.9237040548354054	1.0549792410357832	3.004222545397674	1.5055466813221692	3.333256844146516	0.23168415371434672	1.0090431677999276	0.8031660971097017	1.5769500980334972	1.1574020788809114	2.275370094183453	0.5711128030033084	1.3516865375917053	1.4210843448230182	-1.296055842808219	1.5984298984234138	1.0605203521576172	2.5487945792444036	0.1677128442860152	-0.24743071109880427	0.2770382846292071	4.095719270140793	-0.06376622049168931	1.3905198341027467	1.6715683421906014	-0.31986445847458594	0.7768121945620062
1.3302313508834493	0.8833624824261521	-1.1687196256077879	1.7181620734572092	0.4364616343994407	0.47695546872657396	2.8214846515396372	1.458054095419965	0.5724903987834727	-0.3373227846872977	2.8863931357442683	0.9935500101196718	2.972985334844433	1.465051294706006	3.253454892826414	0.15056987001108585	1.0360569227217082	0.869240867442258	1.5879316574725348	1.1533892955722944	2.1318046218669604	0.5458975114518737	1.174314356784702	1.4243468718551626	-1.1885905807953165	1.5394223081541898	0.9568007831915569	2.451666465626891	0.11194613278867534	-0.23462902365607877	0.219199665361959	3.980537228797762	0.12145752998236385	1.4856427534383156	1.708429049361443	-0.06719480740390324	0.6980100053485212
1.382116127863109	0.7695510933280423	-1.2243141682087413	1.559028416882418	0.3896847990055493	0.5684997735775212	2.7743872932810083	1.4371394774795747	0.6018445719654212	-0.28116244636842425	2.8668135079211656	0.9346985444490254	2.9254414175352195	1.4713211893059184	3.090955176181575	0.13026757193442667	1.0790449254542578	0.92212783565715	1.6180515408077902	1.1903036903575228	1.941758465565584	0.5156644717161709	0.9606448102210635	1.4796363478213421	-1.0814726824895136	1.4733407593460632	0.9617582008010273	2.2956212262513835	0.10761783904964561	-0.21543525936736266	0.15183724769085433	3.8442545055691326	0.3465022920244993	1.5827715386151149	1.7264994306435013	0.2035610063842565	0.6076380886545284
1.470565071223453	0.7267336952150029	-1.2934068987115686	1.396101033977364	0.3602596246885085	0.6086967451712855	2.667231886419947	1.3752903139300388	0.6735962794303136	-0.24438145483263626	2.7996621053827413	0.8764267627933222	2.8229999852204686	1.4376710060284799	2.9135989436710643	0.12670007546728182	1.111785264283125	0.9587414844562592	1.6753583863727364	1.2392454321797317	1.6935027175051256	0.4870131578459266	0.7612482047957438	1.5370671808157628	-0.9705055128702227	1.3947475653720782	0.9712800223565019	2.0753335537291067	0.14052248485040594	-0.19417000766929252	0.09479460593836178	3.700023259946197	0.4628504742375329	1.6951607986402948	1.7156607901799639	0.49391669072549094	0.5071573691071087
1.5428374760651618	0.8101109898289266	-1.3683308213849572	1.2144749463729712	0.3250339779456647	0.5645028953239629	2.587436362236537	1.146373874756803	0.7380268517887814	-0.21157110389097694	2.7380705513187524	0.8290863282099113	2.731817451073536	1.398913088530945	2.8549298344389356	0.12684412314045349	1.1256373622335147	0.9756885744545365	1.746339807645309	1.2890189329254773	1.5115896848390156	0.44819037633461384	0.5534496083387856	1.5739648079650184	-0.8621613451036587	1.330183106303253	0.9046263927815412	1.9553691792576071	0.1904420636112764	-0.16257760449391948	0.06701648869028183	3.5657601068696585	0.5340948746322648	1.7981773646379005	1.7042212716169303	0.7415149964653003	0.3989386999117125
1.537491735824995	0.7952184770910923	-1.423561755834456	1.1082350519584718	0.2930553801053447	0.4389265139154162	2.5024702619345587	0.8538417166598959	0.820790230441317	-0.1869059497424023	2.6731988965697084	0.8092441316271334	2.650099558029393	1.3941096671868283	2.785283857590939	0.1391769064803556	1.1439629842967431	0.9700618358699046	1.8556789713030981	1.3365362467020163	1.4345606066562715	0.42066451521438	0.3511564354471603	1.5714221083256799	-0.744792158797188	1.3099320688012208	0.8357532789970004	1.8890576581970322	0.2395316364111733	-0.12628274045336363	0.02748585160137258	3.4443097456476517	0.612342731444353	1.9235058617909284	1.7016957568252398	0.9620134802888562	0.30590135172750543
1.5147776645731295	0.7360425328131248	-1.4628654828948229	1.0507222254448505	0.25274128497853854	0.31727307638924307	2.3269739639779754	0.5968007240218445	0.9292328180767815	-0.17773914338739777	2.541594945162555	0.798945555969281	2.6009535327474986	1.4707309272619935	2.711143593908109	0.1616199832319862	1.175413275421773	0.935405390050169	2.009336329915477	1.358033809927393	1.3261290110349095	0.42579091480810805	0.14890831344578506	1.656921031025219	-0.6231664375238604	1.3047079169002553	0.7876623379848551	1.7837426092603974	0.3056887508481407	-0.10456138352489482	0.01573128759166591	3.280308671616608	0.5110943927647039	2.0122950925173937	1.6959280447312228	1.110990239236679	0.2296642917874226
1.4688110104470884	0.601073338445741	-1.4851173973982819	1.016832654175055	0.21794258802250144	0.20868918366156408	2.204381234036555	0.5609212488954884	1.0439499928112432	-0.2028573304612682	2.4020334108620656	0.7580024186411362	2.579204332781252	1.5152794465797739	2.6618838176454647	0.1532350046799764	1.1893058839398083	0.9030065784956578	2.1491873341069607	1.354883415205925	1.2021217711909358	0.41329725880589907	-0.05497379410612176	1.7883464949701149	-0.4631277764085796	1.31374589832588	0.765708713426521	1.7382367132162784	0.3713829846237902	-0.08295593152017676	0.014195352151999486	3.0844003854627506	0.42297753486759826	2.0605804331350517	1.6864956938914226	1.2336873549163254	0.1937467721561757
1.413707981407903	0.5025076120432963	-1.5115868472707692	0.9867056949012373	0.19795420536774386	0.14452548534922274	2.06077007674207	0.5829433102272255	1.1183503892954958	-0.22378293143837066	2.2508968815147465	0.6919806611204051	2.5846442293821696	1.5895580221872732	2.5831626402131347	0.12417059271049494	1.2139639870957757	0.84806812970123	2.271136706942131	1.4159830518546865	1.0789633975933646	0.41727088578654425	-0.21527189228512061	1.8407152324503744	-0.3473798073394359	1.2694126130636458	0.8139182169508447	1.663827673172679	0.40061448502954544	-0.0558102697023792	0.006303955233608506	2.924611462687962	0.3504765360427027	2.0539371262955246	1.6738857352518477	1.3539859735601538	0.1880864535072432
1.451108611630139	0.4213870053319477	-1.5323526763739532	0.9537760210482322	0.19558905309047678	0.0933422279914437	1.856063448720312	0.6088879191435788	1.133397528445525	-0.24410516569433946	2.1005521655050376	0.6200549830799084	2.5210091238935357	1.678807217260823	2.466971197095444	0.060361629256807284	1.2311414742511417	0.7862371084106548	2.221287184971632	1.5813130547739083	0.9880456170081897	0.4452068588742761	-0.3757578390246773	1.8962558712118862	-0.32543347468925055	1.2206497237180836	0.8639239726266812	1.6204021565250806	0.4243201819559518	-0.023454351380962038	0.011787196379755588	2.81433361640948	0.3741004234057993	2.0440372541892033	1.6407836151941368	1.4642376114132967	0.19332781531602886
1.4315394307763978	0.3344565122175754	-1.5629564067863508	0.9242038667221115	0.2396168636542939	0.041613945355946876	1.6908499598167048	0.5684217121900097	1.1537349942159207	-0.2763190063548778	1.96691196754881	0.5686238983364901	2.4889617712212084	1.7314507214183312	2.3553833557287147	-0.030968245864886206	1.2179141448688477	0.6916905028290229	2.1821286334827077	1.697018542010199	0.9411598677740451	0.48787398474983357	-0.5233131563785937	1.8826879016496334	-0.3616295455104304	1.1822556833926885	0.8893212062316298	1.5713577539381047	0.45334919572736104	0.009262716663576458	0.03625911233605245	2.7370942077096765	0.29114127403717477	2.0079554028487014	1.5936939533186918	1.5108945762616144	0.20388048402786674
1.433259929125148	0.25727642976687704	-1.5760907205469006	0.9156104512667638	0.2829754018631581	0.014530892883865106	1.503257230125739	0.48498641985998703	1.1677000344576527	-0.32597588435041835	1.849874732283356	0.558704176293338	2.4669632967567816	1.7506861809057532	2.207251331645345	-0.12807996433604626	1.1845163270756491	0.6333414675711161	2.097421952382021	1.725797341289488	0.927594885550327	0.5387964509965691	-0.6717889453310286	1.7677407885242364	-0.3828788790269585	1.1383072572296222	0.9713225604192475	1.4835344324285447	0.4918042461873441	0.056387062754705175	0.08172932396537458	2.7259117113650704	0.12899847992988828	1.9981288897656166	1.56114638959602	1.468176539017403	0.24045843761041805
1.4817131683812925	0.18809212888829477	-1.5695332722968585	0.8840746591814789	0.32675432640898766	-0.03886438262227514	1.3346865279570235	0.3774500032614959	1.1748689764512619	-0.4049648666633039	1.7037771911102522	0.5955101104886081	2.458732045098114	1.7194636798303062	2.0526016635059543	-0.2451603967986263	1.1120230437019125	0.616424294997957	2.01717716335495	1.6850137955017093	0.8918191021760389	0.5887431270995033	-0.7905482114495701	1.6114113682339681	-0.3705271742188141	1.0936616153565792	1.0326289183821293	1.407597074940648	0.5018256314288646	0.1067617563539266	0.09547375374025725	2.792124999003872	-0.1091815691211047	2.018245084666728	1.5279323796424749	1.426822591057014	0.27291200971609103
1.5389859724576833	0.14875523788653452	-1.5515893297180203	0.8520763949456924	0.3874610496916664	-0.12341299550315835	1.1871199059146278	0.32233003772350005	1.1891492738552538	-0.46979910948292264	1.5786407528038218	0.6516154847444102	2.470525844793278	1.6557856858543247	1.898956455067602	-0.3575964851788314	1.0145742693467428	0.6470356032533872	1.898478332113735	1.622978021172829	0.8523401813044076	0.6433134545113534	-0.9015573592666064	1.5140844903893207	-0.32978765328627657	1.0834938862527512	1.0906380950101382	1.3772406865981677	0.47817065078096765	0.16407412247164715	0.09263033043622382	2.85189362867793	-0.29698621290920924	2.0417954887438428	1.5162974615237423	1.4073931038808778	0.33037935119148293
1.5925287076933712	0.09770499747699767	-1.5642235825241189	0.8266604287401359	0.4331268032933572	-0.19220723435963483	1.0601795458207008	0.2360741462520822	1.2258051907431522	-0.533207212779861	1.4529502188837096	0.7078632181178552	2.482444281737531	1.5986302186330548	1.735751347831889	-0.46821611274471486	0.9086554901522241	0.714354586501155	1.7532399438085275	1.5382991936745376	0.8073226018537405	0.7024652287539939	-0.9813680829962204	1.4541912262777816	-0.24680327538833802	1.0932792392193413	1.1800669512424204	1.3836432624730395	0.4567903330721719	0.1900106386212384	0.07400333307827985	2.8866887928468956	-0.5291053903021226	2.0928123741678797	1.4902280944231558	1.4450093833118225	0.4009030864724205
1.6561542067578774	0.07001147685911199	-1.5657876029561248	0.8179983193000041	0.47842149619633145	-0.28167379588671565	0.9445452444711906	0.11443151869748269	1.2413697277149336	-0.5933488572662163	1.3101853512110098	0.774011185859415	2.4674203000034454	1.5396386429471498	1.5673300628057725	-0.5835963333923745	0.7916287988596126	0.7794865808320863	1.5861401427603572	1.5004052444044578	0.755133652050889	0.7486497398968902	-1.0331493032139565	1.4052559101027793	-0.1767200583477278	1.0590441601268918	1.293170502311345	1.4000555851875582	0.43743866650374014	0.20287540202443352	0.047962743771594075	2.9124873875080315	-0.7653263202947507	2.1272371746305785	1.416751304667147	1.4466322342630684	0.4543270067280047
1.7050450327868785	0.026568607315382776	-1.5694513474170864	0.81511721276171	0.5168023035439187	-0.3709206829484494	0.8710406272665765	-0.0006915445255062491	1.2426680701194321	-0.6663357119918222	1.2353627547974644	0.8210647827852556	2.3849306946586855	1.4283928737140408	1.4130537154176914	-0.7115033665069572	0.6751058124424457	0.8323373464485162	1.3757635364865544	1.5297588702833875	0.7036834482968949	0.7782278565702543	-1.0567078471631373	1.3520948446289989	-0.08764268030784547	0.9782912858660915	1.3768413310200667	1.390288757813898	0.41274551606516835	0.23156699415135532	0.02081343471626297	2.9087476892362862	-0.8745514218348518	2.1763769321071043	1.3279805688518946	1.5198298402589268	0.4884592610960712
1.731215692751677	0.045247039493618885	-1.5585630521136555	0.8061328477164886	0.5500475316869216	-0.44056477508768	0.8085222914674428	-0.17704308450120862	1.2528700034327147	-0.7227991811419321	1.1585718153116669	0.8865455453814837	2.279188452530528	1.3461940308318148	1.2791016922473428	-0.8130639678805803	0.5633616387823662	0.8690125899463981	1.167386587713067	1.5706084334043897	0.6626954656930266	0.8169682074602285	-1.0711923909677823	1.2982113624552434	-0.09321141596679273	0.8746996311796915	1.467207932466058	1.3549879207428828	0.42303206417775935	0.2683077164251217	0.005033668121940753	2.8694242961101617	-0.9315632545491248	2.266579762443085	1.2246124133225142	1.5884591847187977	0.49597859663819294
1.7894151158327563	0.0835586564242576	-1.5453284601723467	0.8081189120412734	0.5676062827331698	-0.543683648968374	0.7642184946251921	-0.39271559970356584	1.2520235394210926	-0.7844309585910878	1.1185587454398063	0.9678713567057093	2.14578842584644	1.2412509485343919	1.1352556378944834	-0.89764901428216	0.45151923328620763	0.9271363645916498	0.9484092240866104	1.6071308874455272	0.6600226990892957	0.8317886365362316	-1.1089136378920188	1.248307645399271	-0.12835860514005354	0.8167398508449766	1.5278267783183455	1.3080150474713799	0.45317267279977413	0.2880017618876698	0.0493196349845542	2.792384515431982	-0.9753731912940495	2.3908855485074683	1.1014453143022602	1.6133418344417385	0.48693093699550205
1.8273467074281484	-0.0162852721105047	-1.5200652743575374	0.8097740329923047	0.5706809176844986	-0.6446495182374337	0.7237395919019424	-0.5519183364954363	1.2518228678070913	-0.841280642500059	1.0727885107421378	1.0359306579989116	2.03545018515808	1.1533753588217264	1.0249218242448623	-0.9622648693413562	0.3494804103220716	0.9905688480503185	0.8946435090730827	1.504407322199579	0.7334880884670651	0.8224286002305503	-1.1374247081170998	1.1650924916222334	-0.1657396424496986	0.7649998901452042	1.6093151239507297	1.2224979350126493	0.5108855647129469	0.3063188386391743	0.116385320477251	2.7140172084100067	-1.0029498446840075	2.5705432348248647	1.0096872813730342	1.595333939142186	0.46764750274152733
1.8531783625712521	-0.055456220605198246	-1.4722144948241	0.8428865540695142	0.5419607103880285	-0.7413188163897015	0.6677126557727621	-0.6408605531194509	1.2407906299825813	-0.8982112383688243	1.0084789935175371	1.0846404871031718	1.9234656941379864	1.104979380332301	0.9326785979418754	-1.0028972641684444	0.2679109984667446	1.0388917747896103	0.7917348087286573	1.3523949780689375	0.8302723980686899	0.8146231897422451	-1.143878589440046	1.0788607949940463	-0.1848325935753074	0.7174665635474355	1.7833752434796009	1.1535313896378994	0.5454889787559476	0.33113182847484324	0.19086428583183776	2.59180826070583	-1.0047795520477036	2.7943234967943265	0.9251724065986385	1.6402466586767637	0.44466578110533755
1.848858667057998	-0.07814678348714724	-1.4336951718885609	0.883253968104442	0.5005619657942231	-0.8561638271713401	0.6220618541704933	-0.6919575121494169	1.2737604179257325	-0.9609172676026658	0.9523017228286206	1.1025234566956572	1.7903881663359194	1.111160079778909	0.8814552782800753	-1.0708391884250132	0.19464650459715072	1.060852170454129	0.7515588579944728	1.206832140806209	0.9258296145142542	0.8176977734128232	-1.135080014056357	1.0197650374903646	-0.23662368706354045	0.6801997879383138	1.9657827356139947	1.0838806414456348	0.5964245862456063	0.344789481749355	0.24825571584956913	2.417496399357936	-0.961289610186445	3.029786183214136	0.8540051482523028	1.7782049624750944	0.41812732763485333
1.7962796876763645	-0.01787585735068261	-1.4310999087329344	0.9414309038180191	0.48487679928713223	-0.9530242216084867	0.5568927536697699	-0.735384312615073	1.3512754846589303	-1.020084662751635	0.8569168255946181	1.1021473087849907	1.6696673831374071	1.0669242681750657	0.8807993887832986	-1.1351349937027653	0.13025611476962887	1.0474572090230407	0.6601318004112319	1.0707476083420737	1.0071561472403885	0.8097520895586061	-1.140953694520022	0.9910936392150166	-0.36166678424338167	0.6640059102300925	2.074515482680659	1.0134785518899796	0.6824401137084372	0.36486198297472017	0.2950754846508409	2.184294271631126	-0.9136951969923895	3.1848362324724855	0.7929688838650338	1.7929639612836688	0.417180927685902
1.740134478495347	0.06991635420918008	-1.4335374398960135	1.0216436576035162	0.46758443819198536	-1.0266896575014761	0.4776187136215822	-0.7972999791265323	1.416087127417632	-1.08127252380129	0.7499268756770329	1.0762230033182005	1.5625806166846885	1.0670328763911476	0.8667493282422803	-1.20634733365023	0.08739314123622834	0.990168105397894	0.5929432408218346	0.955179553135283	1.053706555571456	0.8110189461516215	-1.1379605406753768	0.9527356428228011	-0.5142336268273761	0.6170568245744803	2.179803206376325	0.932599797425633	0.7762023634736861	0.37862165079901694	0.3640787925697718	1.9669991700940113	-0.8873074455788721	3.3294793693168536	0.7394302211274957	1.7095203516344033	0.4102830091037252
1.6774743736753077	0.15405283986148222	-1.4316252387249775	1.132748500428645	0.4850536952869552	-1.0928015636634303	0.3769830985387176	-0.8301452847943682	1.4847209327335007	-1.1372687138674105	0.6190011953822973	1.03872582642589	1.459728920091682	1.06395721763427	0.8244836440663347	-1.2739711175292094	0.0285539321064412	0.8915074767521041	0.5547831665065206	0.8568887247023553	1.060666262729867	0.8212393697312299	-1.1437864398918067	0.8962499069448351	-0.7079777637829929	0.5422739839784525	2.227150874786742	0.8391856660958797	0.8406169574162072	0.42180431863842316	0.45051936035135165	1.7888677592657214	-0.8686335555368474	3.4120442307629597	0.6657478540759917	1.6308536101493067	0.40688258314335235
1.6032020129627207	0.21925565976387462	-1.4271680464836294	1.2482344031539407	0.5189919187180182	-1.128654697494262	0.29017481810203316	-0.8476646306467627	1.5521254407829241	-1.2119932444345047	0.4951061465218271	0.970998476207469	1.3852288220745421	1.0419805812148613	0.7741595942806183	-1.3305077232889284	-0.0060300502045193115	0.7823865598130848	0.4881311828060215	0.7266538632374646	1.0428868311367876	0.8391135283156658	-1.1590013541899	0.8426305341022532	-0.9009115720262371	0.4568022405694653	2.2683438247667342	0.7189747100558915	0.8819871719952992	0.46509469380382973	0.5127211098460217	1.6589564970605735	-0.8692341236745007	3.534129467962231	0.6253795780860266	1.6154205531700376	0.45310368130379464
1.5483846645985824	0.27400665134441315	-1.4391732332486238	1.3275999984741456	0.5625517395558602	-1.1502913028772623	0.1960771827535614	-0.8139212701082863	1.5919747687580574	-1.2759731748285177	0.33258850383759575	0.8778801992890164	1.3216952440117293	1.0408436053489187	0.7186791805265307	-1.3440400615212071	-0.023968079234201627	0.6813991599952843	0.41914401272757784	0.5751744157786065	1.0195836818959971	0.8579680648967705	-1.1668954988223563	0.7674810721546848	-1.0793406866542896	0.40160996960205864	2.2017077809613466	0.6540911037960087	0.9252052758146357	0.48762510808806797	0.5427894608495053	1.5617476319310393	-0.8890031194016614	3.696727585346686	0.61251364276639	1.5418587640866952	0.5138069826046399
1.5013419757234714	0.30328202338631544	-1.472920697927328	1.3970948743042833	0.6370470632806595	-1.1609018149987733	0.11901452890256892	-0.7841876267571435	1.5891001405422593	-1.339790963113337	0.19599989999449768	0.7972747438170381	1.2688293161663624	1.039473935068327	0.6374782045345312	-1.305301626841375	-0.026427775221886652	0.5939520348162894	0.3328397681491138	0.430405243653893	0.9638177901287179	0.8565665873233057	-1.1204845494992024	0.6920804474117845	-1.1396683857168066	0.3620079682976617	2.165099348425617	0.6468080974445398	0.9660787358001214	0.4854823471204939	0.5511193085855713	1.4954711287520568	-0.9312859437748356	3.823476874170331	0.601444890456466	1.4578922003021564	0.5857314754570799
1.4492745018288364	0.32905112084689714	-1.5228257172220547	1.4197665158177186	0.7702724932384448	-1.1506163086405787	0.06666965238444557	-0.7574762330539726	1.5782162763122891	-1.3701119184458739	0.08942869765427244	0.7018806477638375	1.2247640764114442	1.056411045326049	0.5508921282685235	-1.2509804911427165	-0.0021152951449110004	0.49180087230208336	0.2713717562921134	0.25602931973115217	0.8890619469787122	0.8748923746464673	-1.0137381715247673	0.6160402637982971	-1.1081820909232079	0.3139775527214836	2.217176577759663	0.6715376652922213	1.0107813883569512	0.4881105880437394	0.5047137102449274	1.4374093186628794	-0.9498755530913405	3.8221607269887423	0.6046248861105777	1.2296231994435405	0.6254003360624513
1.4217385247116625	0.478733947462723	-1.559539766914052	1.4373002513515734	0.898305551772858	-1.1333039797837023	0.04196646320968885	-0.7881606996852887	1.5656559373685675	-1.3913276289858305	0.03365703314849003	0.5946544226422172	1.2126236293672488	1.0788226392871587	0.4071531200316473	-1.182530637381274	0.025993352224397803	0.36971967652045806	0.1417102876835103	0.0936068153271972	0.7965714950296028	0.9056695506894297	-0.8714596103387026	0.5657714544315848	-1.057635381311263	0.266187984452527	2.1306630027792437	0.7316049964111497	1.0280720324171022	0.4935173591823239	0.4386685487566414	1.380921242810833	-0.9366706665156028	3.7305051003102436	0.6041579822974353	1.0272249345268025	0.6487698485273968
1.4157365544979978	0.6340611248292956	-1.572134653219481	1.4404979563432687	0.9901688979422723	-1.1058888175971935	0.03361512062183551	-0.8316932285887143	1.5467369819237924	-1.3971135755589261	0.03793278174092478	0.5013153404566093	1.1983796690837192	1.0999065371574672	0.20307949700085906	-1.0981922691100672	0.044103664394867674	0.30021370435585404	0.07183479391998299	0.0115367668325991	0.6757292424713517	0.9829555591923114	-0.7326168621234519	0.5160774712562503	-0.999288215191798	0.20167889543474327	2.0755904149522415	0.7490326370444338	1.103418936519917	0.5002573785106156	0.36905220863530525	1.3746163244612262	-0.959030614869216	3.570226422631047	0.6026717386985692	0.9201103825676032	0.6640359601222479
1.4027102584528366	0.7805676360985944	-1.5680136721730407	1.4284542844815786	1.0964959452522196	-1.0550103197420653	0.042655952094572305	-0.8889128278948835	1.4814308584529905	-1.3915803014974164	0.055702762489620986	0.4119558176733126	1.2125493663396658	1.0994526912303608	-0.0030434713255187208	-0.975614269836654	0.07481208373327868	0.25465776232959825	-0.007511534597906861	0.0060221784057681626	0.5555817432197223	1.072847203733857	-0.6075173657914588	0.4369145831977098	-0.9696436086246752	0.1332698181133251	2.060291036159906	0.7644775543479255	1.2152893956788684	0.5193329607650952	0.3021305824332615	1.392895596974546	-1.01069279649947	3.377454012894924	0.603684945743647	0.7835896435882895	0.6889897051814788
1.4109524817979808	0.8442035225859416	-1.5296443675238365	1.395867070346835	1.171492456107216	-1.0123409448204774	0.07317820069881206	-0.9470926905203131	1.3473372675080142	-1.3848877811892837	0.0877940399521743	0.3068330778821947	1.2196095471787565	1.1625968259799486	-0.21710156816282308	-0.8183018557671465	0.12683034490715922	0.22131491773879358	-0.07599355294215457	0.028457395925676022	0.4634728383872326	1.2245547173954254	-0.4552020123290742	0.34411122497620267	-0.9016952088747023	0.053415527775033854	1.990489012175254	0.7549179409408543	1.24315659034476	0.5677673057478665	0.2536616842912836	1.486108574537918	-1.0474932956142595	3.2457925463389032	0.5986872188103515	0.7484427810575671	0.7084225459633423
1.4132955166213814	0.8344552818144816	-1.4911856902785179	1.3372551400766697	1.2950942639652152	-0.9752174723035217	0.13135081962394782	-0.979612920692918	1.2165648946079464	-1.3878370153752704	0.12428086224756325	0.20692163966556537	1.2260029187352142	1.2142901394160812	-0.3751581470408508	-0.6496129888943606	0.16329400749212752	0.19355104441520504	-0.18198854454074076	0.025008472012874615	0.37378013116555037	1.351222697291324	-0.3347345666218842	0.27404198369297356	-0.8366592060916952	-0.035718783117829826	1.8148934389020517	0.7218712500300937	1.147886099013401	0.6464451847383677	0.19493227552379377	1.671090553641585	-1.080719204473792	3.1881841369152704	0.5907934470080128	0.8940786393659945	0.7392435900524981
1.4586829997363588	0.8475098958470457	-1.481883758556122	1.261200796864186	1.3176741276508124	-0.9440813620102226	0.18832671827283332	-1.010566104377157	1.0843458057088402	-1.3921310259957846	0.1655316661514015	0.10891597495770092	1.219417398086409	1.2546123824993596	-0.46571916116279655	-0.48919947832873784	0.198974452349636	0.21864573032299264	-0.31993613699777523	0.006520972069560255	0.29904941091488446	1.4177329039406945	-0.21847016419825221	0.19918252414826212	-0.760858460805981	-0.1394938393042362	1.6645105539753113	0.6598563822829159	1.0665686020991185	0.7113828879703344	0.1217213814642295	1.8158408321207418	-1.0804364562333397	3.1033969285887775	0.6211605930841926	1.0417804380487734	0.8089886032839365
1.4930176007523595	0.8513885781795967	-1.503317488221341	1.1678537531879865	1.3167721521198004	-0.9244843517336239	0.22999851471531518	-1.0268415884106767	0.9705291558600511	-1.3735309009230523	0.19925955569580572	0.023838510939223283	1.2042038638693318	1.2920245025367456	-0.45586019325527055	-0.3468328667745722	0.22375796213240107	0.2402287641799276	-0.4575678727738121	-0.01289353612986438	0.2244861397686261	1.4267242361914414	-0.12581174567641265	0.11923921890917548	-0.6978656899752042	-0.2321874264646838	1.470652571261191	0.5963116101803564	1.06679955040618	0.7697081128323453	0.07280953845391462	1.9608439727606215	-1.0644614525210936	2.930697561387157	0.6691137970361765	1.2027493627168362	0.8763956898440961
1.5220311466104184	0.8512339733593481	-1.5062404508960543	1.1250291149091085	1.231851255639483	-0.924086784183962	0.2666080360511228	-1.0874868229156356	0.8745987224762202	-1.3550908864217317	0.2581406745804529	-0.037745845173177854	1.2085695431796528	1.3046993961599582	-0.3320517692835018	-0.23342494799115654	0.22205566278862504	0.23698687176900632	-0.5895898698206038	-0.02874483311241392	0.1809665270252677	1.3946484873925866	-0.04341605647138909	0.056406055438670014	-0.6584735035724004	-0.3075046501273112	1.4629352952146806	0.5564438261137521	1.0657878363458617	0.8272133046660427	0.043526085881958165	2.123005141859036	-0.9773690132490117	2.7085592469671846	0.7093862000221012	1.3625650409411982	0.9331494724037286
1.5643187131441134	0.8398661792866534	-1.4997250290453756	1.082030721256953	1.1206428919210498	-0.914358684275421	0.30383736514093335	-1.1397607998339767	0.8089088843233011	-1.317687050796329	0.2852301875646371	-0.10725986837792767	1.2020733458926955	1.3171856682678007	-0.1683283443416886	-0.1590220784405487	0.20557747358108497	0.21362437963487074	-0.7164907433333016	-0.020317512363718298	0.15900916833939954	1.3991240148002249	-0.007569540911877529	-0.008492080498609712	-0.6520733902479989	-0.38288793795801324	1.470260893682888	0.48245016004647734	1.005973511647868	0.8959011128445227	0.027221170742613644	2.273521343029416	-0.85446759681688	2.528574321869667	0.7348935699464707	1.4628751194237168	0.9933022534728304
1.5898056236377744	0.8112241445347165	-1.4882520880090282	1.0869948718632563	0.9847372640936077	-0.9109596973814711	0.3268408779988155	-1.1924768805530008	0.7469324993612523	-1.3037105787433967	0.29072561389166696	-0.18561188251149274	1.20047980673089	1.290732484507266	0.022806105201427562	-0.09245071303924404	0.1731644148474746	0.1855216097645648	-0.8555189753021996	-0.006004181344967735	0.13731880962999116	1.4205260846498178	-0.016082793990649248	-0.06768959777400843	-0.6909920087952277	-0.39631952051897956	1.4113085432428967	0.3902230626218228	0.9186093853523237	0.9672699157648832	0.03007670301648549	2.420161433446608	-0.7544837408933305	2.4995975076914125	0.7489525940757916	1.7195120660442682	1.073458855685154
1.6042452498663695	0.7661568394322708	-1.5048205969732567	1.0948219453059989	0.8623365906599376	-0.9172086372335266	0.329586550762737	-1.2009021858857916	0.6685151448877935	-1.3129230946984873	0.23020390178122757	-0.24205512570949556	1.199391308088835	1.2106084782941076	0.23856508025733883	-0.031888325807734576	0.1533814968244574	0.14940247840417475	-0.9856183547118187	-2.6579459450339073e-05	0.06788249139958535	1.4495439243152108	-0.04313448840732633	-0.1415788439227318	-0.7065413630714706	-0.3532721612403528	1.4477041795410317	0.28257412524294534	0.8357164402333132	1.0383540867057923	-0.014972097737253559	2.555968376557035	-0.7204310653037829	2.5587378261296814	0.7418861110451128	2.0323792008312447	1.1588125687282587
1.6010213344373159	0.7001969983837142	-1.5778084831234136	1.0812732690541436	0.7600160831636081	-0.9398316769707614	0.3414590344286855	-1.207133795210197	0.5630597143526993	-1.3534498102017587	0.13216352725037578	-0.28721203236493603	1.1907222680927378	1.1027379585975037	0.4592091945368851	0.0034008269671464953	0.17367960610436622	0.07369605703208341	-1.1015089477838693	-0.012950456750370048	-0.00914409662793792	1.4224659833407962	-0.058151451824017805	-0.2166933502235274	-0.7122880631502201	-0.28551734438752047	1.3566627046278759	0.2091898177732944	0.725948549298254	1.0980467619570142	-0.10048664141305727	2.6398520712432045	-0.655988119458469	2.5642433489029384	0.7385477601984827	2.0856585476125007	1.2643102310116017
1.630615689696852	0.6150813488698381	-1.6730395061113392	1.0517708189184651	0.6416187990876316	-0.967719759331214	0.35052743128438457	-1.1944281789010207	0.4462351644812145	-1.376789944620732	0.047500556397231386	-0.3196774530277661	1.195302686996804	1.0006042612904764	0.6853182296046698	0.01463345673300118	0.1927750044383864	-0.006180702557329598	-1.1953888194518827	-0.05004990823138546	-0.08511983915225499	1.3619037379513763	-0.0451696282449114	-0.29747222488584635	-0.6842598538340944	-0.22904485824894563	1.1723462958633912	0.15259835293392077	0.5594606322217598	1.1597843051960053	-0.1812420166468831	2.7050272931695645	-0.5691708159742116	2.5415628246160593	0.7251674836643851	2.0778413895855357	1.342311382359798
1.6220824336013113	0.5228720504718222	-1.7855367294909001	1.0174763572207073	0.544066401616923	-1.0065080935334798	0.34812668720453893	-1.1800425456058723	0.36099709055721285	-1.378980881935516	-0.01676994561674935	-0.3459538853684931	1.2254147867160698	0.8805517823620088	0.9274908853431217	0.017167067171650986	0.192461689166138	-0.07387855605428359	-1.2649500716683852	-0.08726489004554142	-0.1408513114407039	1.2861403878858622	-0.02932024724246308	-0.3830431303246657	-0.6506512535610648	-0.1935831959630184	1.1014525970156526	0.11079179076755183	0.4270199154353042	1.1860731131089266	-0.27660926705934114	2.7095455407256415	-0.4971086206686331	2.462653328224831	0.7243017233625061	2.041931020406491	1.4537703175242063
1.5889122639584738	0.44351773602268124	-1.8905072375363663	1.022569005986783	0.3836519069447208	-1.0534367945710363	0.3171228593133856	-1.199652747399051	0.3080921790226022	-1.3649999404994646	-0.08411931958568558	-0.35441368328176137	1.2855016255196667	0.75019909959771	1.149284247961393	0.014171212523302987	0.1871106148206098	-0.12556053083563198	-1.2757530202668232	-0.13368942961075123	-0.1663807701225148	1.217207663033379	-0.00728797284781523	-0.4852992722257369	-0.6286557133849259	-0.1252928538810985	1.0898884579486814	0.07125109348944555	0.396844108202085	1.1788745064998063	-0.382733464651995	2.6126893517676417	-0.37764150786476414	2.275370618727542	0.7209730690964988	1.9748861918360252	1.5380370267043746
1.5177859405173006	0.3555961446395578	-1.9475354655333252	0.9696528172608705	0.30766900094177596	-1.0894665123294776	0.26740206552890544	-1.2359055690264746	0.2638680335767781	-1.356943466040146	-0.11430073372317706	-0.36673495849860027	1.3705644707362687	0.6281329089140572	1.3423847159583695	0.02134467432937485	0.18672297649574573	-0.20478916334979425	-1.2609860868786773	-0.20921483490750498	-0.16188664865345886	1.2010025879317352	0.020565081343916058	-0.5754659389576939	-0.5821402085774772	-0.07678505411238841	1.096380911023569	0.060136487273099906	0.3767233709028289	1.162927446342405	-0.4786374420316661	2.537446223284074	-0.23377131879670637	2.1305012915615293	0.707419366485954	1.9538402428856165	1.5889970239556075
1.4066280322218785	0.29696213094204055	-1.9711354166948465	0.9011794613926971	0.24205267015641435	-1.133069803109588	0.2252006924917304	-1.266780386296685	0.19412979986115658	-1.3607060009827725	-0.09530235291543339	-0.3638486906958175	1.4519409096500917	0.49311689366406625	1.462965256085938	0.005218102086053278	0.20377098080570644	-0.2843549325621379	-1.2212426203656743	-0.2825086759160918	-0.1420987131960103	1.2455291120598004	0.0352905791524742	-0.6639045020854818	-0.5228130905333086	-0.03711710533912766	1.044533133251798	0.07409803944051034	0.30648075744820164	1.166908290894491	-0.5422813136584407	2.3979361803725325	-0.12945516170814986	2.0172799100668968	0.6908253446516135	1.874815707490009	1.5899962395879847
1.3066704611626208	0.2858669295787314	-1.978029874109404	0.8166696968178286	0.2482760177793621	-1.1502476643204396	0.22853556055351176	-1.2928518298874518	0.1250176733335833	-1.3567445023086608	-0.04332236609109983	-0.3300317942641848	1.5219065487487675	0.4181378737644428	1.4691157670274113	-0.01574510243961956	0.24167327932750352	-0.34376465367360615	-1.1710649356097238	-0.3837513117951429	-0.14635300504890542	1.322280499104286	0.03866700685886783	-0.7705968780650476	-0.4769032245657684	-0.03471173596932717	0.9003495631115858	0.049736573929352886	0.22966126456610922	1.1786741663192248	-0.6021842001962627	2.222040603386425	-0.17611188386247428	1.9071827599147888	0.6530042111504055	1.813834207867308	1.583520370656245
1.1843770139718761	0.2898627860908388	-1.948454992511802	0.7724863319281494	0.2592459053063717	-1.1636350601886314	0.24836043280711886	-1.334252347097598	0.04214605540930812	-1.370213521617973	0.02480333094629512	-0.27734708500161953	1.5653823581798627	0.4762312017888375	1.4551255203084263	-0.038206863831149226	0.2943763200656503	-0.40961177502763685	-1.1244344364681196	-0.5247783122023794	-0.15750890043839122	1.35852773977714	0.03634756860023492	-0.8766347548716646	-0.43030806402603383	-0.04659768217768161	0.7374075077482181	0.05870564279040598	0.17191018405217817	1.1996519100472995	-0.6697432013751287	2.0571811288624007	-0.26973716685554494	1.7232626985855428	0.6420090259576781	1.8071191828682553	1.5656677180244407
1.077973823881568	0.33186864451583686	-1.9127051560963388	0.7222748678325415	0.2553767253710362	-1.163113680919611	0.25345093467698054	-1.3783874041077353	-0.042926075136087316	-1.376074965213877	0.08650212255116263	-0.19013588571638873	1.5929952213939338	0.6112078662359	1.4184390219462584	-0.07767831865088004	0.344073476684511	-0.46278207885688405	-1.0757455808567928	-0.6650467080283	-0.16142978817560363	1.3560581780259024	0.02700667606042989	-0.9692893056102054	-0.38635309158529213	-0.11350697600445134	0.6081678094158545	0.07881156819225847	0.13591487309988615	1.2300023156814812	-0.754179984317956	1.914224175444161	-0.3847287012610239	1.4948703476331673	0.6497938127607492	1.7337937933329286	1.550053784226129
1.008507462994028	0.45267874971372324	-1.8689684418727381	0.7109775359114161	0.23974920380613712	-1.156337272697583	0.24433546172167317	-1.430495179979711	-0.09041811227551462	-1.3734550433022865	0.16927155276940298	-0.06866188557071459	1.5725357572948357	0.7826467223376592	1.3618592713941142	-0.10366763290408831	0.3658968692246917	-0.5128942687437932	-1.00559250706006	-0.8014882991050525	-0.18236037285873402	1.33006341812279	-0.0025576293715578622	-1.0310587816959451	-0.35629367509119647	-0.2439185426159618	0.485248877214982	0.1204739045550779	0.07594325224257611	1.258369351250796	-0.8010276536837523	1.7629460606579173	-0.48180432840753673	1.1989929095478906	0.683817931656904	1.690615735346632	1.549021261406006
0.9491170393085848	0.5550439573829067	-1.8008218373353273	0.6957597978704411	0.23786166064693273	-1.1292925308189912	0.22984998288914435	-1.4614680327603156	-0.1275657186890816	-1.346127812833154	0.26823410500581824	0.056308060346764166	1.5423917192804906	0.9507790616386945	1.280990984005354	-0.11762312872597605	0.3536106959438039	-0.5306536545450706	-0.9617631442286575	-0.9056951340620987	-0.22010310217359375	1.3114649283227409	-0.04016966201639986	-1.0706039754248577	-0.3432142419171459	-0.3941273606071561	0.38644799744388114	0.17574423234747033	-0.01205251880822068	1.2892405479929594	-0.8397738604714116	1.6484361003210182	-0.5951290075608877	1.002926535827246	0.7299395208487514	1.8850288068820027	1.533764190333543
0.8463770171171079	0.6663637677462744	-1.7404854933327798	0.6227795912934943	0.2632976016548981	-1.104829821456614	0.2225900121559385	-1.514570676035128	-0.14041263902708878	-1.3382162428849527	0.3361650879122896	0.1715510140242105	1.4874441935787555	1.1135812035137458	1.1863015786357713	-0.13089724816634712	0.3063953022491658	-0.542695292451693	-0.9386879414103687	-1.0058055429388353	-0.27807142556016495	1.3016068352121817	-0.09854776600416404	-1.0847708517351544	-0.3558101369735371	-0.475472893051056	0.3047606834534958	0.22885212218152176	-0.11073277151805938	1.3010400107973656	-0.8692167582158004	1.5393094423005642	-0.7216724388286913	0.8448854025727505	0.7689149209540942	2.0568912782897275	1.5172580997206089
0.7946557351167808	0.8128610569736635	-1.6910744172255074	0.5431428567745245	0.2790418791163368	-1.0798888639569604	0.20884785855863347	-1.5408003177734528	-0.13708378194563003	-1.3339658392229203	0.3875023009512697	0.29556474266657334	1.4068386879827428	1.2764106286121608	1.08271228905678	-0.17083675402985252	0.24835709523765342	-0.5564721410151732	-0.9419375369007416	-1.119282082790258	-0.3465931651147288	1.272761989944105	-0.17528035352797933	-1.0955674858351019	-0.3938991972462034	-0.5115980027647102	0.192738004216726	0.2848923612487434	-0.20278433093082185	1.3248768033675735	-0.8821795976797817	1.440460300260024	-0.8353521845224566	0.733360376569841	0.7919753306226798	2.188278313570907	1.4579332401754763
0.7967132804106826	0.9488007356337655	-1.6377035499326449	0.46714546895707176	0.3060765714904825	-1.0642312482838077	0.2046490389568211	-1.5468472968408582	-0.15778889104047672	-1.3443694711735827	0.46269380463925797	0.40779228140666984	1.321774025139591	1.4498025962325956	0.9767180713229402	-0.21302370966104064	0.20341002233810396	-0.5762830073959865	-0.9972277288903031	-1.223179388640854	-0.43161849140076525	1.3305538630485767	-0.24009766316989603	-1.086088809083854	-0.43334121256692626	-0.5550488433569811	0.1040824945391344	0.3412209298529801	-0.30236990706001665	1.358682466851175	-0.8898613034426488	1.3688237847004525	-0.9956089934912651	0.6704093445569016	0.7988452397430678	2.3016542589640467	1.399421551828312
0.8449524639593431	1.0530046557177997	-1.5820095271205399	0.43922621312953325	0.33015807478855796	-1.0794867295815844	0.2411702187911054	-1.5348897261364318	-0.2034583392635773	-1.339621721668394	0.533224112616905	0.5418666874366254	1.2187782167273242	1.6120170994505838	0.86440008881829	-0.27665487392047416	0.15943939930264334	-0.6009342114726101	-1.0717526459732505	-1.2921472803335385	-0.5264717132969989	1.435362906478961	-0.29236249786857427	-1.046451953881181	-0.5144126269004543	-0.5735146312312593	0.023883459051876273	0.3958601431071327	-0.40928814871036945	1.3924800465925504	-0.8984358896876623	1.3515093809583127	-1.2024116003046819	0.6096396646760704	0.8015240273815708	2.423019870162435	1.3428564306964115
0.9171931932530635	1.1949706675292728	-1.53927346678558	0.5138153540548005	0.34909002555987473	-1.0983045886488587	0.288613431666126	-1.5278266043542184	-0.22159076775274172	-1.2942596237383022	0.594572129248369	0.666493920018109	1.1170565645260693	1.78713945304512	0.7368398944231344	-0.30370160760468895	0.090180217966543	-0.6170833358631123	-1.1606677985451133	-1.3766506563606513	-0.6155105887628555	1.505353255455896	-0.32129916248866913	-0.9905542496611515	-0.5982331968520517	-0.5852414121310077	-0.003911626131862708	0.42642911649987186	-0.5442857985890022	1.4120477124231112	-0.9388271062695879	1.3834798086213067	-1.3737257685883313	0.5505180096363601	0.7852407854415784	2.400277594725586	1.321965686725213
0.9073221640786434	1.2453791623165151	-1.5160661166712768	0.6269583878166978	0.37690838334357013	-1.1434045297004785	0.2976162101551855	-1.5309513981879692	-0.2428629486797466	-1.2279715616937297	0.6333230642951164	0.7575660461076157	1.0169546772411162	1.9265994856391493	0.6164575649265103	-0.3060938940786072	0.0036664963624674753	-0.6236405315096145	-1.2676431224021754	-1.4615763054200923	-0.6797496763633977	1.597197296740721	-0.3559344234307752	-0.9182556407990289	-0.6691013271138139	-0.5760307903623818	-0.005908832713915535	0.45814316831004165	-0.709019462300648	1.4249297818660016	-0.982830416070796	1.4337062188617646	-1.4635517254121813	0.4656068461367819	0.7720204560028907	2.3652042077300584	1.2984555703462832
0.9434202739223914	1.2466393272198038	-1.5262623063345575	0.7004801454431006	0.3947122398606974	-1.2281856193814609	0.2758858542310213	-1.5353234043499895	-0.25114495706059353	-1.1554649624996927	0.6439808689239748	0.8308852030131104	0.9220763370655352	1.9744584568379462	0.4865897945282291	-0.3159841048285094	-0.09529533511333536	-0.5913358718517993	-1.3710705848566183	-1.5376589029567567	-0.7226575409741632	1.655356260878888	-0.38393218654270356	-0.8406431780867646	-0.7380414348527113	-0.5290766642940514	0.025003152583766775	0.44975387131014594	-0.8487185868930116	1.4226447014930361	-1.0456878288317861	1.489119630530738	-1.525206882355959	0.4050848968005948	0.7340308026177529	2.36561950423333	1.2573806706010668
1.012202087988792	1.181263458413344	-1.5252746859495172	0.7218437726697955	0.3901692824184379	-1.3302830973199538	0.26993697531159927	-1.5255536683759483	-0.24979649082395966	-1.1004690000603408	0.61789883870234	0.9005308065593102	0.8266464770627296	1.9654287592593278	0.361248486675943	-0.31589098769522067	-0.1895626711688081	-0.5439029256580412	-1.4617306227498095	-1.6195801686037954	-0.7479932102430079	1.6470192435377673	-0.40805523179850267	-0.7833308576814403	-0.8099184593496636	-0.47943115647119044	0.0813534169855381	0.43502443728304296	-0.981447251027898	1.4299266731170586	-1.103020992234342	1.53830464792506	-1.5439310689599872	0.3584107289029727	0.6880760565924459	2.4275338236941484	1.2174477315785672
1.0958973780977908	1.033100505675172	-1.532816296716298	0.6851258275970842	0.3796982170793785	-1.448240653538256	0.28003979446040217	-1.5045128075247889	-0.2610213528312745	-1.034726913794572	0.6068688984532247	0.9428316678232538	0.771904810550742	1.9566089326296594	0.24118956432741512	-0.3578812241863103	-0.25878134193726277	-0.4862364602253112	-1.5478157429806978	-1.6935496167265698	-0.7573008570907834	1.6232341355133932	-0.43139534718889505	-0.7344066755272618	-0.8649288345837867	-0.42666404408016734	0.26811916475478703	0.4044315381539553	-1.0714622112267995	1.4499178814980642	-1.1305782612219564	1.635140874080897	-1.5302925444577866	0.2940254920254625	0.6253181557525671	2.3907098022079065	1.1712839693627448
1.2130547171017365	0.9539645366300664	-1.5523234617575339	0.5872142302648926	0.3502572064705603	-1.5715304862027886	0.3043074647567935	-1.485427866413918	-0.27899243311612715	-0.989898340856105	0.5820052068541323	0.9514907464812499	0.7558798099438067	1.9805184804889078	0.13245030467137325	-0.42716562782968914	-0.33280544920915656	-0.4441934272845772	-1.6070301016391237	-1.762703368028554	-0.7431811236206385	1.5906473231426674	-0.4879915519494199	-0.6618120829627229	-0.8954595544915632	-0.3835439836762266	0.42215383524064165	0.3648363976186478	-1.1575527155162917	1.4793563658644806	-1.1573069396188334	1.7193506278690518	-1.503688381891	0.2424246831605882	0.5303229817699517	2.2094009326449973	1.1240876843267995
1.37538097793954	0.8821166930587813	-1.538775799739954	0.5566165959706255	0.3090379013446604	-1.7070649934568418	0.31224424004699036	-1.4447993753257244	-0.2688668901683498	-0.9384269441024875	0.5612511415684897	0.948627269349273	0.7828909349057074	2.002707086566757	0.03946002435664826	-0.4813068302944911	-0.38109885175449704	-0.40395801019762534	-1.6468438636483018	-1.8331789528718752	-0.7075348283178358	1.5254565716732618	-0.5274936742170263	-0.5804317122451914	-0.8827597582199621	-0.37311904454605777	0.5709299272992895	0.29306806917194345	-1.246638129595653	1.5280537398795204	-1.2139531998612334	1.8405514540640304	-1.4571947837215518	0.21672214038435383	0.4343749495198952	2.0953381507272155	1.0786792815473574
1.470464200987014	0.7557565460504994	-1.4915524903084052	0.5343457434501786	0.26050031814098185	-1.8318699974082793	0.3410471882382418	-1.4163150859236586	-0.25303915900649143	-0.8974762415853524	0.5588515975387078	0.9254600570257339	0.8172669268485375	2.0510849636868356	-0.04041947867753702	-0.47769569833336795	-0.4236580966779303	-0.3667915175511633	-1.680135829558997	-1.8926335089468065	-0.6506436077378548	1.4543575386898575	-0.57151624376768	-0.5101144153352328	-0.8780297057806628	-0.4170570025416266	0.7229676921231731	0.2348914510574367	-1.324083779277488	1.5627632795995394	-1.2437712260011273	1.967135582575454	-1.4466792679098082	0.19314574060238793	0.3291880413490455	2.0709889972815545	1.0429925331454926
1.5119656404939519	0.6713233276379308	-1.4167500212692778	0.4843093985054868	0.208443234606481	-1.9084178614644522	0.40891353902210514	-1.3779364802108307	-0.22000887577004144	-0.8527967073373877	0.5420819334934674	0.9069448389931389	0.8502090711049586	2.0940376767765287	-0.12257685705838998	-0.43291195345950717	-0.4703406128560509	-0.3349480639133432	-1.6788454118513763	-1.9356634283164211	-0.5989034392425863	1.3004025737638287	-0.5468495161772723	-0.45750124725827906	-0.8789948786532029	-0.4660754383290368	0.831322649073303	0.2162479008408234	-1.3710591645269985	1.5865420058523474	-1.1921723464080674	2.05677854568546	-1.442269482851985	0.13154579480386888	0.2309950998128286	1.9791381891118291	1.0325076683515657
1.49722986700622	0.6271660210827376	-1.3136134069772998	0.4397770144301636	0.1524142179665348	-1.926997230744437	0.4684838197083729	-1.330884901990491	-0.17618396106480483	-0.8328615318172575	0.5070529337247692	0.8563965899688364	0.8851274947422667	2.143619688466214	-0.20193866115015088	-0.3552174682193204	-0.5058945489980269	-0.31397117217371984	-1.6605480050928794	-1.9814247405042995	-0.5543293841051469	1.0869223375246069	-0.4896789125660592	-0.44041803428424897	-0.8713319680970677	-0.5003833352460106	0.9053032493120433	0.22152254914498357	-1.408331844434277	1.6098297870843168	-1.0567015298647129	2.1262956770821293	-1.4362752201543967	0.06774782567560803	0.13198285022303233	1.7237595908961907	1.0068770736556414
1.43759436742147	0.5188957229896407	-1.166434562497741	0.3176648002263403	0.10803540460671637	-1.8962898946431785	0.5313940232910015	-1.2982259455121454	-0.13058478903987858	-0.8361980964572611	0.4311921997403306	0.8108799595491905	0.9311461637157384	2.198047095689806	-0.2872644395604652	-0.3141488869292596	-0.5295849276622918	-0.2937806813229183	-1.6433843345308685	-2.0221042049108706	-0.51680551176581	0.9071202699609214	-0.41439836301625094	-0.45581250112306887	-0.8745508624526513	-0.5395139685746322	0.969754011484334	0.24997983216480782	-1.4257381253942254	1.6257196917685133	-0.8787967322529276	2.177703219783859	-1.4406260087043563	0.016080634086766375	0.033981687315856365	1.6338798438227617	0.9530685981266822
1.4121761054861224	0.4507781953707733	-1.0265550120139495	0.1612035012925523	0.05848352161681949	-1.8098832687205353	0.5951495889051854	-1.2784872464705055	-0.0653164585271742	-0.8607545125460758	0.3334309395919478	0.7498499562266812	0.9864295348715844	2.225471981943984	-0.3743588404992029	-0.28595783066711833	-0.5430263843307112	-0.2719837001653479	-1.6050113869095057	-2.0445679407292294	-0.49230598128334985	0.7470162633023023	-0.3538021852729167	-0.47924055238247015	-0.9008796319193738	-0.5832242141315899	0.9995812099795993	0.26813134839271513	-1.4268281469024806	1.6323759134309106	-0.7006197949066328	2.2832997889552713	-1.4383491295609188	-0.026505717314002177	-0.057479233901632384	1.585577665903791	0.9041936308283433
1.3779053470832228	0.4091073140563136	-0.982720386919427	0.002252611125512979	0.02484379338302622	-1.6985757718795056	0.6657606676240769	-1.2548539254524125	0.01814730225340917	-0.8766359575768101	0.22547289128305265	0.7060670132362369	1.0946718444199308	2.2082966681592024	-0.463667870886718	-0.2540575167757772	-0.5626800484810963	-0.27659500614449606	-1.574058932421703	-2.0813086682955286	-0.4805181398355908	0.6420128406162662	-0.2842934397417761	-0.5093215694802782	-0.9562333122193778	-0.6442247289644027	0.9340039835735803	0.2622318233315776	-1.445142779119308	1.641606408498029	-0.5109350294154285	2.4020884432222998	-1.4459580750228054	-0.07281464358064149	-0.13859568959202484	1.487701863848141	0.8599259992291983
1.260183992179535	0.3893154559357613	-0.9542592049049556	-0.11244169444571235	-0.007548774365693749	-1.586578684355655	0.7393137073094727	-1.2399564166050046	0.1037780814179297	-0.8677025241244662	0.1328950081611744	0.6376751718340078	1.2381615680109963	2.1520591240009077	-0.5610498057678489	-0.246853644905369	-0.5863633818292492	-0.27997165267191626	-1.5636906508405686	-2.1390113860370477	-0.4937029583622564	0.6286379463181992	-0.22024404300184908	-0.5282206635714852	-1.021551236618655	-0.6934944404991408	0.7891347068432635	0.2750898924624794	-1.4746263469988468	1.6171602611616973	-0.3234914532309144	2.5929461404290834	-1.5002497609146042	-0.1272275914885992	-0.21798972592674618	1.335978078260601	0.8174486289713959
1.116039195515498	0.3779224368660787	-0.9054599054972778	-0.20434070933089138	-0.030670180421569392	-1.460159814939381	0.7978765169468178	-1.2403404993893317	0.19327001454502563	-0.870448477561182	0.02301109232857588	0.5931158872130323	1.3845243359901531	2.0882111345562757	-0.6648193618311747	-0.22912140441741352	-0.622370734386734	-0.2897274987367319	-1.579540251105397	-2.2077467301865767	-0.5160645522456454	0.6474448521311336	-0.1536574620337477	-0.5015318977949572	-1.1040409081379243	-0.7331788475855552	0.5369498360789059	0.2897332060457364	-1.5252480055853466	1.5658338036925321	-0.14815896907526277	2.8120279127597283	-1.5654954127021634	-0.17847487459002545	-0.2912763028598368	1.2036486393758437	0.7610702659993563
0.9898791742561246	0.34022815427032727	-0.8572444538529087	-0.22077186600073645	-0.04686688435671919	-1.3441682771909762	0.8205647333167899	-1.238186479724331	0.281035592987786	-0.8531203744761738	-0.09209536051001892	0.6042071268055077	1.5162189356152833	1.995928254915638	-0.7507006662699854	-0.19516574559943672	-0.6592197506011985	-0.30514352050837046	-1.5936763902035995	-2.2873481705341847	-0.5239168417087805	0.6986886250893114	-0.08785483481492191	-0.47477477430918436	-1.2026718265753953	-0.763026619851156	0.32288010469920636	0.28964021915969856	-1.5824854891594504	1.502429711601959	0.04869677204632554	3.1172225593513376	-1.6191705443057913	-0.24194093009844858	-0.3543202242847524	1.1351598568093875	0.7146750188286999
0.7857968953476795	0.28197007439888794	-0.8197057557688451	-0.24367217766704977	-0.06646965120639164	-1.2130547109406606	0.8199331152016207	-1.255089193769826	0.33536559617181483	-0.840290299193396	-0.20604004316224853	0.6133349005631201	1.6163345849298232	1.8995214111281125	-0.8316724934472305	-0.15324526131593502	-0.6889854563201057	-0.3119023445157535	-1.6042987681754461	-2.3888007534279003	-0.5062434353913272	0.7831132824108284	-0.04623839235717008	-0.4614605568494318	-1.3124918002611252	-0.8063535358134946	0.13720489130593455	0.31665464905237284	-1.5977079423059852	1.4187686267944235	0.24882508710144796	3.404723508959722	-1.6524190186498988	-0.3185315261890013	-0.3910974217957293	1.0481776014933992	0.6782759724260408
0.6723765337306787	0.25095173643607865	-0.7668788643578691	-0.27117880489128116	-0.06919605576293206	-1.0735407225018938	0.7934492495289671	-1.2722454362680424	0.38113605890093255	-0.8543802326314303	-0.32180519436195987	0.6049813490137537	1.7476264244777369	1.8112050924226497	-0.8400342595129002	-0.1656045235945899	-0.7136151265931916	-0.3140066205513805	-1.5506679742906573	-2.4713521574943074	-0.48377368299933965	0.8721618736605343	-0.013664892233251374	-0.43585049643924634	-1.408590851535148	-0.8336465413729217	-0.037906823540345684	0.31788524366673654	-1.5885335946115045	1.3311772265164918	0.42311430236295094	3.680263412939169	-1.629566979608575	-0.41925850313094964	-0.4341678550805751	0.9649362092953417	0.6397990333250051
0.6065007600466658	0.20690590809338025	-0.7512839049145907	-0.3147466817793524	-0.09099427033077093	-0.9661226388939953	0.7103645397607667	-1.3102129071442357	0.38712036261100796	-0.8546641654306306	-0.42287630519830105	0.5863697936045633	1.8560416162770086	1.7172379984166803	-0.8113929264687441	-0.2156015896280658	-0.7425190391805125	-0.3128529141323253	-1.438971323241909	-2.551607823666649	-0.4571973630626759	0.957791933584225	-0.034549392810391745	-0.4168421335855341	-1.487914698931603	-0.8390998954896564	-0.1522964318083131	0.268870595662592	-1.5490744375329797	1.2314405158935002	0.5165581303009181	4.018626255323514	-1.5806210841998198	-0.5187664796566389	-0.45491609104165553	0.8552714173472061	0.5883551302175213
0.5046314140192184	0.17860997114957855	-0.7997005512961656	-0.3872122762590994	-0.113631976387131	-0.8915433304331171	0.6148454093423295	-1.364687737593135	0.37766059107952255	-0.8505903988998635	-0.4917305515768648	0.5944329567759079	1.9708631626795186	1.6105986341743606	-0.7906942502269081	-0.2930708775312477	-0.7532689334756245	-0.31168362048337656	-1.3270595349963967	-2.621333427814525	-0.44389855076367707	1.0489761530726434	-0.10210661568660881	-0.357383355216847	-1.5798056950083659	-0.8641019748707887	-0.2436268802758977	0.16936791374754034	-1.4917025936687958	1.1294414504601964	0.5218744361901969	4.242964898890243	-1.508335680908269	-0.5941230259430778	-0.4685780756697608	0.7933804183823404	0.5509806590308749
0.45857899015504666	0.1360998840213487	-0.8713207441369117	-0.49476041851988733	-0.14979500978557098	-0.8603260321271236	0.49915016652920163	-1.4191748823616788	0.3635956557444372	-0.8683888791639784	-0.5569525469927002	0.5760308663483997	2.070707985638223	1.4864507860157994	-0.7565922039875115	-0.33980634482692246	-0.7668155666488623	-0.3190790068470569	-1.2121140318243764	-2.6964950538151893	-0.4179218048674156	1.1117190762129177	-0.21143335165904106	-0.25597262210624816	-1.6557469868409043	-0.8853264352508659	-0.3176505120863173	0.03422046230146421	-1.4188407115169883	1.0167187886139308	0.48626198719814956	4.451795772310524	-1.408722660177005	-0.6593544807297995	-0.47138804524036565	0.717628419432513	0.5249246839657384
0.45571808742854225	0.09148527268205187	-0.9268796972933412	-0.6122547717273615	-0.189625593940217	-0.8774097659857578	0.37693631297399355	-1.4634125962744793	0.3246973878198492	-0.8836179110726865	-0.5995866174548837	0.5748398611240394	2.1587828977078396	1.3737938969896806	-0.7171838570282713	-0.4170102817532092	-0.7769447182707998	-0.3397300752005187	-1.1087025450047117	-2.774312241913523	-0.3805315708582652	1.1480439442355523	-0.3238046063168958	-0.11757570754123514	-1.7199079465770655	-0.887576336442374	-0.3491571455573904	-0.09323260661205035	-1.3446942692960773	0.9228039208289598	0.4556596649543517	4.578689324255463	-1.297338993319697	-0.6840244369982907	-0.4691049041880482	0.5975524636062081	0.4998515088475899
0.427475786550987	0.043904147449670514	-0.880772428155774	-0.6965866592898659	-0.24573458385363947	-0.9101308185143713	0.25195505559031817	-1.5115263338777714	0.2757067773755688	-0.9074228791120447	-0.6113642889205189	0.570155937873996	2.2274024545163407	1.302360384433899	-0.6571514237258159	-0.4959197655934225	-0.7744874126582241	-0.3615093070285651	-1.0036171306324007	-2.8545679080858646	-0.3145396906661456	1.2517746381281196	-0.442591517299909	0.04268505782276723	-1.7684571329340966	-0.8962942144159683	-0.3360668210846046	-0.16899732648448387	-1.2662986355914234	0.8294576475324089	0.46651797794391553	4.642809844800913	-1.2104564130541582	-0.716987451042094	-0.4502346569450976	0.48578179892763673	0.48799771863730657
0.4426702192429407	0.009955912524888127	-0.8173148260308833	-0.7530618025509851	-0.2964163883621619	-0.9497064227272312	0.11189527389851368	-1.5716951704699036	0.23122995610537975	-0.9436173149018414	-0.5944932866658761	0.5692762400008611	2.272144111008509	1.2594262973909247	-0.5950600563533356	-0.5612242976959338	-0.7619293883065927	-0.4190175495075293	-0.8132198667607783	-2.90675133886963	-0.24488921908674524	1.3904662781749604	-0.5359683610033878	0.21555367765099093	-1.8042574274560892	-0.9163324124213507	-0.2948630379816718	-0.23244349647716858	-1.1761137380115483	0.7418631276131114	0.506231497927805	4.544569568226324	-1.1103771839741177	-0.7356407807151445	-0.41182902106675845	0.38648089094806776	0.4983536370329598
0.4245501674031618	-0.024800607249614755	-0.7631071280099364	-0.7635236943924578	-0.3455691715956195	-0.9886449547529814	-0.02189056049312994	-1.6193682132335703	0.17784719345362127	-0.9953866620653518	-0.5321927270582456	0.5605279804571028	2.291931312945327	1.209475175169772	-0.5276824671423044	-0.6180987556200974	-0.7409962444265386	-0.48969799430391775	-0.5830754398142985	-2.9363758737150745	-0.16365069951347316	1.4794320870993432	-0.6157418836190828	0.3301846363711307	-1.834576596988209	-0.9375822002545959	-0.19604988067123877	-0.31539713718428236	-1.0968320833517464	0.6548084422767921	0.5295051564177603	4.3509570043211365	-1.0416820036530405	-0.7394446618317689	-0.35515793056027045	0.29548176006889765	0.5277981426342742
0.3793554409202967	-0.07015732172610478	-0.7049756804307001	-0.7082773652944456	-0.37668832505990035	-0.9676099018015372	-0.136324638613268	-1.6892895964748398	0.14508600997011992	-1.0654389096769985	-0.4391859661572891	0.5592934307385218	2.3649453714280013	1.1809788977211988	-0.46711499095158054	-0.6715513933594582	-0.6948121843633588	-0.5565785741405829	-0.33508074142026584	-2.960668468088939	-0.13181212822729002	1.5278483484359684	-0.6856810016699608	0.39765680256448566	-1.8744534467319618	-0.95022580243223	-0.046931492019689956	-0.38859148834538637	-0.9960175836679319	0.5740773610741419	0.5537773055804107	4.087700877938919	-0.9718200790301357	-0.7559472056323927	-0.2519485539696905	0.20416125358796516	0.5546197072005987
0.42055194866483275	-0.0995457993996626	-0.6670357100296767	-0.6291634324079082	-0.38243538675627353	-0.9083994841436678	-0.2269115260014709	-1.737288672827257	0.10424422424251847	-1.149868350168997	-0.3050004238656058	0.5907642753353719	2.4042606336879038	1.1816347444366708	-0.4290552497373561	-0.7431906254658371	-0.6640729669287999	-0.6027915681882381	-0.08041668855830328	-2.940836504338259	-0.15728802090346114	1.5650614561759215	-0.7429048472423785	0.4459939887835949	-1.9256606232280908	-0.9557251161742911	0.027561876038218924	-0.45364390227186524	-0.9207603035557954	0.5183840660543642	0.5557950719101108	3.811794989253161	-0.9389549460504878	-0.7715471457647685	-0.14923689168980822	0.1386268264540133	0.5751761897519188
0.4621621499887002	-0.11671018928557013	-0.6733981877054566	-0.609344207592063	-0.38760171441067504	-0.8577493275742418	-0.3118294400298911	-1.7686281936335153	0.021922940139892228	-1.2374581270167124	-0.13070690484973432	0.6608749296758561	2.429112781834626	1.1732267895443198	-0.4607227496672701	-0.7971045246335	-0.6364857735991696	-0.6525648615284299	0.11352383459779843	-2.9097399613871633	-0.21925774981289203	1.5916490527114022	-0.8167002532397379	0.4990618391993141	-1.9771334307943558	-0.9256264108101087	0.0759152193615816	-0.5103329194183962	-0.8709599458973909	0.451063639951781	0.5435869676834589	3.5111851328915042	-0.9344948644306609	-0.7577427036864014	-0.04517384086335732	0.048967825445015614	0.596048852678341
0.4738648996450701	-0.16328204340190802	-0.693363892682532	-0.5945420681590312	-0.3878940767204127	-0.7913677503538732	-0.37376509985052836	-1.75594923486755	-0.05571153061077263	-1.3537519836708152	0.06659858885703471	0.7222593444443757	2.4473695422169897	1.1855462142477462	-0.5115504730854169	-0.8576476212701815	-0.625364238879137	-0.6853573763412192	0.22903531044859982	-2.863688410833403	-0.28354415036263075	1.6357223978837847	-0.907987349965935	0.579036475055138	-2.0265444486212987	-0.9078382729057981	0.09643706617132355	-0.5618972147372114	-0.8777449513065886	0.3948920606454686	0.53718605699655	3.1885529786110873	-0.9370866326770372	-0.7144206044349415	0.05344379296261721	-0.022803077332680714	0.6158100071679856
0.5420085606455323	-0.2240520447475957	-0.6947297506618437	-0.5516471195663154	-0.38097588554192946	-0.7323838979939288	-0.4350056018129222	-1.7179210941282126	-0.11268531620222341	-1.4736179693889642	0.17823022687965082	0.7688951894753433	2.4677503290526	1.2172931303568848	-0.5386430406480331	-0.9195387008694895	-0.6295833767566371	-0.6779521851071217	0.41378399803891774	-2.81835650868685	-0.32891671527422817	1.6920359209724924	-1.0321970912154892	0.6217781684834024	-2.063341769351745	-0.8698030593135112	0.10488810574498202	-0.5808763661306408	-0.9012886589255178	0.34169853197530153	0.5325308758934928	2.931761472995775	-0.9504334371196178	-0.6745377488022557	0.13707114925422387	-0.0660625973253884	0.622302529693598
0.630267013813836	-0.25040430074069386	-0.7146148607084943	-0.4740190779788828	-0.35199883207550375	-0.6504243962091173	-0.5021304981227706	-1.6733874983932968	-0.21325881476330916	-1.5868352652266182	0.32353110857720146	0.8232369841902347	2.4923090603420883	1.2587022426170436	-0.5611342752598336	-0.9728384739825842	-0.646879627812181	-0.6281904564858836	0.6199055034506956	-2.7403608953635894	-0.38223453544387287	1.7698417605251422	-1.1479219068399895	0.6633002982353648	-2.1172987452504124	-0.8240958518968661	0.10113803968719333	-0.5682866680781167	-0.9351368545943618	0.30382699663405655	0.510093766115362	2.7032738937129723	-0.9837292174193392	-0.6606912331664445	0.22522189108690194	-0.10473500771003755	0.6183520593184498
0.7126218001932668	-0.26491003019138015	-0.7432462230414003	-0.38930989880700884	-0.3104812837888083	-0.56135835544566	-0.5518887307521478	-1.625146926115591	-0.3082696256700911	-1.70303281175334	0.4381913837566837	0.8795059943614246	2.497507472272894	1.3067083858187922	-0.5899227709316472	-0.9959445069844255	-0.675920672445258	-0.5921238691746508	0.8319002847446075	-2.670043514219704	-0.46354170029606684	1.8630110337278758	-1.2619040721189074	0.6722282293519004	-2.178691711675122	-0.8055273687171584	0.05832403322723717	-0.5512527034638312	-0.9463671039669123	0.26569017792116184	0.4828223905298028	2.544895675624322	-1.0235755132050774	-0.657738532481192	0.3352999535118369	-0.09177584005487249	0.6148091261762213
0.7798039990862533	-0.25919507657271973	-0.7847178473342465	-0.32660441316711175	-0.26748806194735936	-0.42375160028134917	-0.5722783744767233	-1.5626000450502857	-0.40769344923031614	-1.8205041299296993	0.5738135761277369	0.9269144431327113	2.4906290540887266	1.3296748261011915	-0.6282810449941846	-1.0033375502338118	-0.7156258094879375	-0.5839221453523005	1.0840000590040209	-2.554531023601709	-0.5594865509043462	1.8994560450876599	-1.3799954246600288	0.6627177041224817	-2.2414366254852403	-0.8035825887853945	-0.00674842983378654	-0.5353634510567258	-0.936565615425495	0.22940852112142615	0.4066839969684103	2.460902185526259	-1.0623492687902538	-0.6148799615677288	0.4227306887579651	-0.044602949165951644	0.5993248525016346
0.8614499085469095	-0.2682459682339005	-0.8246552952584324	-0.2825596484937907	-0.21198753008803886	-0.21664808384959394	-0.5375145763839716	-1.4594419467593533	-0.5040540191337639	-1.940694425260458	0.6791028899304592	0.9612837656067039	2.4873729059562444	1.3523275093149087	-0.6726746987035094	-0.960002113455419	-0.7678484603146029	-0.5734616685038703	1.280317228148626	-2.4334814035034684	-0.656220504033727	1.8896871529001387	-1.5200610315098706	0.6509622495780872	-2.293989871334669	-0.8199376107228803	-0.058442587903864716	-0.5284664913440421	-0.9324833334852034	0.2061810833173424	0.29628920289980465	2.4265961100102715	-1.045321027882323	-0.5824229090224212	0.49139034122013603	0.02851830616507456	0.5705086632062982
0.9361405776384915	-0.2665816609057514	-0.868128174130586	-0.2871562862814995	-0.17224620885123645	-0.02518873632638894	-0.4772163050354183	-1.3379618879495123	-0.6085363539359554	-2.0345725479746575	0.7358776217482391	0.9789674544544615	2.503185997273632	1.3446294429073844	-0.723317510784659	-0.8995575757530132	-0.8332395618103385	-0.5659481460220128	1.4606945792939339	-2.3161013955312337	-0.7628992793951203	1.9235889048228878	-1.6572403097320993	0.6516018084486743	-2.337077526142196	-0.8426444713811329	-0.1567180010283511	-0.49250659789269413	-0.914096033167825	0.18942542122626865	0.1952972735800989	2.463909914385386	-0.9845467404568777	-0.5134021262547143	0.549332213878847	0.11543794754672305	0.5377803068017216
0.9692491711082993	-0.2944362960205276	-0.8934923296998155	-0.3608200788234997	-0.14576935720601555	0.10675903675435924	-0.4280797698178307	-1.212241419940439	-0.7330705720651906	-2.1233329730747954	0.7749587022043334	0.9382258273931884	2.4496335259145265	1.3170642054560955	-0.7739842318942571	-0.8325364615054728	-0.9263381302464776	-0.5764939126727235	1.5986672299801379	-2.202749039636361	-0.8640081585636515	1.9588739210770527	-1.7721780999557162	0.6565318492972485	-2.363926137572517	-0.8817180487275621	-0.2935552393067284	-0.4370647158568291	-0.8786116697975274	0.16930009103762195	0.09848949267847865	2.4899646983409385	-0.9208696617205583	-0.4286359906672493	0.5682355550866148	0.2448922567934464	0.500983239505499
0.9691216497211392	-0.33371731229777707	-0.9289068060879533	-0.47131160558918694	-0.13188907849650966	0.20211765592669523	-0.36855484091844104	-1.0985226512961197	-0.8445967155661114	-2.2036041096700907	0.8040879723827035	0.8621290877606885	2.435409299862103	1.25489046150672	-0.8105759975375981	-0.7581192686180064	-1.0127393708626369	-0.6086015447165459	1.7286246938523906	-2.1001117132491274	-0.9450560705889617	1.9867634189954202	-1.874965801596737	0.6642557525804927	-2.385487878978903	-0.9371143943360053	-0.3687816486835887	-0.3820429685305414	-0.8359403555868632	0.14349951838406044	0.020348937129960786	2.506304251910817	-0.8735726779255947	-0.3424663243558115	0.6054233526322468	0.4430148844795788	0.46215372003132443
0.9152560150415179	-0.3922474424055482	-0.9783178555962383	-0.5219548315832755	-0.11232096666200009	0.2855076397526703	-0.30443261083149076	-1.0235822951543585	-0.9313364184095863	-2.255947442439569	0.8247738515303051	0.7468681327563018	2.3891377211373523	1.1650772382578642	-0.8543089766443834	-0.7079979368968852	-1.0817200609175572	-0.634752893966955	1.8442081411542843	-2.0406901658408074	-1.0128912190123498	2.0190636617035898	-1.9338015816740874	0.6769200539409846	-2.387614606977731	-1.0089184180555861	-0.4438434547757747	-0.3044482350026621	-0.7888699719350705	0.14271072731161857	-0.05646567685866051	2.593864429328552	-0.8490540555054515	-0.2620619940249256	0.704955547717584	0.7245408700000443	0.4429480818515847
0.8654860833298109	-0.4357694045204782	-1.0181187177224928	-0.5282911445356393	-0.07967846274331757	0.37323917792872097	-0.24081964351802787	-0.977207159137817	-0.9860129988057323	-2.304037750863276	0.8393690871395076	0.6471546540860926	2.3423286442759	1.0534930521195713	-0.903639291966115	-0.6552097155400948	-1.1276132500726745	-0.6710720170290869	1.9290290304731368	-2.018166954947473	-1.069249795390587	2.036005745065354	-1.980412188351759	0.6679610511384285	-2.3735347607291066	-1.0836209348331747	-0.49959672382751796	-0.1766259040868313	-0.7395150848722268	0.15359690941329907	-0.137471898141118	2.6941009861193748	-0.847212657589506	-0.19949131416334326	0.8226452220505414	1.006133302961033	0.4300075256868495
0.7969281826198797	-0.46999918296002896	-1.0524441783873788	-0.4880492586558477	-0.044414989526347703	0.4816624706187895	-0.18460941058354796	-0.9287422239012846	-1.0503682678923578	-2.3448498212421955	0.907639842585219	0.5618762358050309	2.2635768580991686	0.9321687552404606	-0.9577101620658084	-0.5750817877490758	-1.185928841244263	-0.7366305735045404	1.9333202860077758	-1.9927829929478027	-1.124789110701159	2.0285750563311193	-1.9857363844722218	0.6499006336390558	-2.3677129897831177	-1.1627122109703407	-0.5580624864954468	-0.0438514950622521	-0.693135048175663	0.1747262176153393	-0.24430668628595678	2.7496075575317724	-0.8680734965221057	-0.16066673436144896	0.9684619610757291	1.2315632730315147	0.42136169347346464
0.7148431845284879	-0.5220554125236356	-1.0890204453270331	-0.48445918978635627	-0.023812477996825232	0.624037118684836	-0.12285822860432705	-0.8779987450214726	-1.0602343774065137	-2.3562823001081243	0.9766526253539499	0.5063770163227636	2.182031639577203	0.8069773237882407	-1.0137431317827466	-0.4705811537103922	-1.195467696023368	-0.8341324173112128	1.8915227813121163	-1.9930000769714646	-1.1816542953248863	2.0400748345560453	-1.9816271972100186	0.5948338380893559	-2.3650681552396953	-1.243266051002823	-0.5978525470546876	0.09081683130643821	-0.6467652304307385	0.2124875408090491	-0.3169091670285183	2.659262569212391	-0.8907939488822955	-0.11398802827327197	1.1123154075700732	1.4685927938972203	0.41003225356169554
0.6166760192062608	-0.5742111858925601	-1.132000152382353	-0.4234946925784703	-0.004885168897236265	0.7896796930214489	-0.05131554859664431	-0.8219485833931881	-1.0479358223691981	-2.3360250750611664	1.1193461617848954	0.44990734915860886	2.126466016984355	0.6811709704555937	-1.0648015509248383	-0.37405180341497835	-1.1802518261683947	-0.9121785070310171	1.8257685823325254	-1.965082476777825	-1.213145628299715	2.0236678436847986	-1.9385558157739635	0.5259401422605665	-2.3566863613564486	-1.3143197559056279	-0.6034346145696913	0.1979000654012714	-0.6273079680286946	0.22904327259942875	-0.36914938510141504	2.5409430407961784	-0.9104028112309693	-0.10494113461359818	1.2423625216843974	1.6457541292278415	0.3966477601660041
0.5299093205091694	-0.6353815703248473	-1.1730232379584495	-0.3068106859420892	0.007940337168948809	0.915940575639271	-0.010665702705874918	-0.7674505332660575	-1.0090719301090878	-2.316314079735236	1.2758975897749871	0.40841621730742766	2.0906351448193314	0.5469860441634489	-1.1159181544779488	-0.28844817429521147	-1.147048761042013	-0.9479999424129952	1.7198597199493548	-1.9501155741601655	-1.2475781112743018	1.988588197435797	-1.8724060919234382	0.45902726641557934	-2.3296608491502306	-1.3816570130506725	-0.6110930306482272	0.26232487125265647	-0.6344059761418253	0.25307270871677423	-0.422743435936127	2.401526157628061	-0.9199477393326989	-0.13117777351215154	1.3752367933536165	1.8318708544632414	0.3960023144491852
0.4489228631898234	-0.6972822753796054	-1.2282719937291973	-0.12320701974044375	0.011520095220075476	0.9621203172597234	-0.026412457248788334	-0.7092752638536763	-0.9686214510906981	-2.2889012707370533	1.44639007904037	0.3875178878275223	2.0438502164248904	0.41063322442347194	-1.159578490729148	-0.2435604483417168	-1.1132810641529225	-0.974236508557674	1.5936586251935263	-1.923247709039849	-1.2890804216048446	1.9521318813050867	-1.81139967804313	0.40858238416141796	-2.3192097080578065	-1.435491848730884	-0.6338907360356495	0.313589942279512	-0.6474828279236731	0.2598177376881359	-0.44921963607013893	2.3184043765577536	-0.9823842601640338	-0.14802158061204515	1.4902471776852735	2.007573221231985	0.407935090276123
0.3797983524619964	-0.759519123861967	-1.292572916734985	0.07132343494675689	0.02216380554376429	0.9975644664766079	-0.03595641010720609	-0.669633017326646	-0.9248929615933663	-2.263753880307572	1.599598974769971	0.3636878743530106	1.9703282611521729	0.2991383383739577	-1.207623534893215	-0.20498807563832466	-1.0829137387617165	-1.0061459062342215	1.422357110556912	-1.8742045622148062	-1.3253423386150285	1.915304077840877	-1.7646218370001363	0.3294376212530564	-2.301117405128056	-1.499658785594698	-0.6464108169536682	0.3561977114383444	-0.6693971804755755	0.2667369656116967	-0.4600943024107216	2.2438699275509486	-1.0875962398028693	-0.2058921514509219	1.575289826985822	2.1840103433526705	0.4327698810934043
0.3443864551363077	-0.8187745404422726	-1.3752574635737105	0.22853547831778123	0.037173417686789674	1.0636989530545926	-0.020673094136454986	-0.6186559608826898	-0.8750917318474316	-2.2292078342737622	1.7056740216177395	0.35416286030425037	1.8937080315958208	0.22056979069894997	-1.2656564725643815	-0.18840976652240055	-1.0510973428172832	-1.0189896831037193	1.2379723349516967	-1.8141243283511297	-1.3286534150070417	1.886767695808384	-1.7435298292921473	0.24302208381591517	-2.2866104218794034	-1.544844719983734	-0.6715656293408224	0.38709084193758003	-0.7187024866989811	0.2536658959984463	-0.4472931239358182	2.1905160116383904	-1.2083357196887736	-0.25023314999864227	1.655939868177485	2.287965447298519	0.46296451214445317
0.2769860772532978	-0.8991256491272264	-1.4487919589054612	0.3854167803561838	0.04773920673396089	1.1120304307239808	0.0008565565100505101	-0.5456321581092659	-0.8434050082356774	-2.2046810786365585	1.769501567079978	0.3509716158921328	1.7960342337197068	0.2061332927979797	-1.3370303057272677	-0.17746107914950454	-1.0172685026490753	-1.046255443869436	1.0359092760144506	-1.7593564081842914	-1.335363553275539	1.896258365022549	-1.7489325231759252	0.16345526383910944	-2.279800301819982	-1.5830458341671592	-0.6879612599906865	0.3928668015567856	-0.7678007645317565	0.24167440446673347	-0.4040393219171768	2.0804976817880187	-1.2983798874671926	-0.2859321679267077	1.6947070421653094	2.373455829791216	0.4965017573942876
0.23673683223265657	-0.975481715009653	-1.5098169506798562	0.5796948856698693	0.041553601572981366	1.1515781265574767	0.057421709694153014	-0.45571279881252036	-0.8351551425701625	-2.1734990052268484	1.776280282583334	0.3805397587662833	1.6991999196484027	0.23200592104597834	-1.3857831082845418	-0.15795598526173707	-0.9861400314993153	-1.09248339662965	0.8620255743860479	-1.7148431804447806	-1.3226573979191065	1.911032130516339	-1.8006693750926577	0.08605828326939684	-2.307145187104202	-1.6257805885387842	-0.6911124950859489	0.36822634486999395	-0.827928697501188	0.22763214723109154	-0.34092705903325016	1.9320709205772968	-1.3507541052914318	-0.33320087474735266	1.6644566465081354	2.4159246891334645	0.5314850104092619
0.2048974452029358	-1.0478577645931342	-1.5607880573710935	0.7382372688726886	0.028982652345447224	1.1511559488914673	0.12570553312451982	-0.3923927080979742	-0.8504858074998574	-2.1323438589050623	1.7171058257746843	0.41186564588881946	1.5993826207488726	0.2852113546693032	-1.3891252571542814	-0.15239790719638432	-0.9165224951915345	-1.148675740020309	0.7357498050260338	-1.6341197428077545	-1.2999386051034798	1.9056432090199855	-1.8587611328916354	0.00014429463076863768	-2.364695320060116	-1.6648264063708347	-0.7016016663727676	0.28523391639387674	-0.8850310638258307	0.21244427570981045	-0.27283092517426455	1.7490552774866202	-1.3842793466632126	-0.3886467392786577	1.5849828519240512	2.4197550007290234	0.5615452231669077
0.19195907610994928	-1.1355566707877944	-1.5935606691784876	0.8284448560154667	0.012993038379694951	1.1465208745042486	0.1810456258897178	-0.36154750718919654	-0.8739684996653999	-2.079785944957403	1.6216677440768545	0.46141113292262814	1.5334741837690193	0.33452709259250646	-1.3612788704304009	-0.1533284551650729	-0.8032159471980368	-1.219562011673372	0.6220693775013909	-1.5352599758076089	-1.2832656324802056	1.920524055816162	-1.92689377850241	-0.06713781641642816	-2.4116014564891235	-1.732157133326003	-0.7080070512312242	0.1547242125917675	-0.932538591519996	0.20020139118041397	-0.19798566348206967	1.6979671396194882	-1.3952143629893967	-0.41922849785203437	1.4700051603193929	2.4140334927493354	0.6050686770284156
0.19328071104325847	-1.1801534076399782	-1.600242334697534	0.930078212626803	-0.003420626953414097	1.0996888379443062	0.23327595607696222	-0.3463786606212982	-0.9238646297500205	-2.0486841172900663	1.4652902196925415	0.5364405810372948	1.4623465619835125	0.4110363340486692	-1.3359129711564157	-0.17020609703061573	-0.7139361917131632	-1.2847594220884697	0.5337120881490318	-1.424545339487912	-1.2247436645828613	1.9156708548531565	-1.9822176369079934	-0.13067061068382657	-2.4352675333910594	-1.80219602685835	-0.7236380439535613	0.012303215225687397	-0.9935366492975799	0.19291964726744	-0.14996579590203257	1.8424046675314352	-1.3882647374870491	-0.4347943476147888	1.3422454279823013	2.429191815118748	0.6819654571943513
0.27147316657797216	-1.1753985472426962	-1.5954853718733848	0.964444196885189	-0.018816064931919518	1.0460469031070994	0.26514834154900113	-0.3317299742966789	-0.9914680465588569	-2.0429579741104162	1.221286993326547	0.6657162571892703	1.3872136702663038	0.4669913394419389	-1.3161858776389561	-0.18764030204039506	-0.6713160551290455	-1.3565433170578534	0.4486901518189108	-1.3176264024531705	-1.1108708031199908	1.8913816124534466	-2.0433025485516163	-0.18215639441967227	-2.401006163656847	-1.86552173622024	-0.7413802919689049	-0.09535100168429758	-1.0105500683389284	0.19716349808068953	-0.1310414734006626	1.9660875354619307	-1.3875067547039905	-0.43160574732540447	1.2070707555103606	2.5288757542578724	0.7895184108701006
0.39071418320291046	-1.1661255833876027	-1.5738276787381404	0.9291261948141495	-0.021129969792824513	1.0115184024458816	0.31131485438195383	-0.29241770644936055	-1.0991194062931415	-2.0274017274900706	0.938462546627141	0.7924186243875727	1.2764148170442748	0.5365381121666507	-1.300918502692285	-0.1889005085846331	-0.6306482259633154	-1.4389761359710105	0.36882245264826913	-1.2081167311524834	-1.006471875536867	1.8687158607673404	-2.099278279687333	-0.2443567312182282	-2.343245821076411	-1.8884372401694804	-0.7526963916401567	-0.14398955176145473	-0.955626231112034	0.19904074796556534	-0.1239858138619085	2.0378571363692517	-1.4017762971543546	-0.4000295424635129	1.081158380809128	2.5821934361009693	0.9066176803707936
0.5140576748094708	-1.1459598528385757	-1.563319748947936	0.8286533624633993	-0.022085608089739972	1.0172672748822489	0.3594673503071724	-0.2778451040218565	-1.2043838785430176	-2.0123490482973385	0.6555783827686226	0.9372648978441089	1.168672796220558	0.6115388327223956	-1.287287551414616	-0.16121499507254702	-0.612620268505829	-1.5235680678001882	0.29051312123556083	-1.0793479302857463	-0.9310981972081729	1.8316000996659205	-2.0756914082844338	-0.33176682153874015	-2.2649272011427346	-1.8788721259260917	-0.7506883519351637	-0.1688395417464203	-0.9049144943592271	0.22315671428138897	-0.14573670697733093	2.096075321742034	-1.4224549809705092	-0.3621538832033607	0.965991415865225	2.5200427170921347	0.9967069617859137
0.6334278239054758	-1.0995484893751164	-1.521675577026817	0.7056309214427714	-0.021760901099183678	1.0522133863837624	0.3917386897794063	-0.25784095671694723	-1.2883609825797995	-2.0005960943463625	0.40575798126074547	1.0720898821375977	1.084429856374221	0.6896574170828524	-1.2395732591234823	-0.13709613564355166	-0.5849339375137621	-1.593274662697938	0.20504482675100993	-0.9337829816578564	-0.8790047033554547	1.7956992874176787	-1.9612908157975872	-0.41613525272856905	-2.193026832461115	-1.8285330523472916	-0.7397812026549033	-0.2105394451774094	-0.8427378508258423	0.2582565507387537	-0.16588503411029112	2.215702413699881	-1.4297547792937249	-0.3333752103084551	0.8769626873945281	2.3991083753394524	1.0663998730593784
0.7374959253658872	-1.029383125979273	-1.4820462783663184	0.6174953267180976	-0.02077711872934796	1.095587828453091	0.40451844539014337	-0.25288592246925345	-1.3713626404108932	-1.9939456014760868	0.18683053288923604	1.219601122680396	1.0198852365264444	0.7438177110561672	-1.1541933388915	-0.08489791446203356	-0.5587321552739167	-1.6652281316441475	0.11727445951390056	-0.781792643304956	-0.8759905088025514	1.7514763738455108	-1.8014290969236928	-0.5203877504564527	-2.1134424762796495	-1.7755570731987067	-0.7026079431258767	-0.21174360551521051	-0.7714016203059015	0.3044126694511231	-0.2303387711167134	2.360609067462642	-1.4320048027917853	-0.3418183304386516	0.7943525831471486	2.3066953195960673	1.1212415851339121
0.8795877369226721	-0.9572586211507013	-1.4458471850614576	0.5453219916047786	-0.020106071617557925	1.1419928668087698	0.41207487980934354	-0.2818882586730115	-1.4367762980115995	-1.9679348074894283	-0.01249810578381958	1.3729303150205834	0.9654917233969155	0.7556777807200773	-0.9998035514961149	-0.022298474112023577	-0.5292075000134211	-1.7334707839665735	0.004572201725259684	-0.6338668315759016	-0.8915346110590325	1.6809358593501558	-1.6266517791361692	-0.6230250383727081	-2.013386053882564	-1.716046931434827	-0.6529585370107556	-0.17761747937437336	-0.6967972176596474	0.3288276203737931	-0.303725494908414	2.5384743075954344	-1.4493737825167918	-0.34908770619707064	0.714163671858551	2.154482761970061	1.184199545136671
1.008667642963425	-0.8818376431942516	-1.3884973753124075	0.43225285034598465	-0.02174955945785757	1.2121872614465432	0.38916280749175486	-0.30911192243753804	-1.480934336410351	-1.9009921585774028	-0.1581738447563939	1.517506293323359	0.9157572025705667	0.7587314030273152	-0.8244719137341455	0.05143370329481438	-0.4993391339740215	-1.7886870374228139	-0.08525121028574503	-0.4496662794929839	-0.9389316721651951	1.576900470478979	-1.4347356692601008	-0.7382805379818583	-1.9044988679115087	-1.6556697393649507	-0.5673476765354983	-0.12648259609147466	-0.6302514045806739	0.35447653746896945	-0.38005463595344446	2.6260977005533497	-1.4858551023678395	-0.34821128163123233	0.6551754476274556	2.0027557817940345	1.2225432554867233
1.1199990021905903	-0.8033602093124467	-1.349632531536532	0.3026910652397298	0.01003455023676034	1.321947619220669	0.3517474888342988	-0.3097439823680189	-1.5142217319885474	-1.7672808619643459	-0.25843515472295586	1.6590512225088123	0.8875628806233962	0.7391501811514962	-0.6779843572475688	0.1269006723819739	-0.5047230135759342	-1.8407390832106665	-0.19941482642570568	-0.29799651179420306	-1.0013097837640095	1.4756522728797177	-1.2580208218972009	-0.8510048862616412	-1.7674357548783282	-1.6101016771348697	-0.502339911292034	-0.055000460955325695	-0.5485868417903256	0.38216961664766463	-0.4418809449657578	2.668036220762741	-1.5257609112207269	-0.32845433018214487	0.6383304401200683	1.9396179349428082	1.2520548512804972
1.211012954968816	-0.714338482576818	-1.3094090115078187	0.16155947554211506	0.07060120424906266	1.4150086176337597	0.33822977461645204	-0.29769877428580427	-1.5451483714635201	-1.5793600619756372	-0.29623575451881357	1.788891986186929	0.8904085048166877	0.7437888538006867	-0.55932565584738	0.20074734662938187	-0.5406674615252739	-1.8852149810494605	-0.3247022216467929	-0.16273234877674622	-1.0668418152920087	1.3609399360963537	-1.0949277255317325	-0.9666372931901405	-1.624358575277259	-1.539708216638902	-0.4479088850791547	0.021193976128233132	-0.4877791592969962	0.39424035162429966	-0.4681055718887741	2.652458580808725	-1.5709922831825325	-0.33270339988095676	0.6746725653515344	1.9488247389614906	1.2871220859902879
1.2963649035441152	-0.6507666079097841	-1.254657656792828	0.027545592873782145	0.18214309623463926	1.50422587107086	0.35404669923919824	-0.2752044292075288	-1.570790560500089	-1.3769731893286319	-0.2685599276088003	1.88625882398811	0.960826473265187	0.7386331116010181	-0.4606535698257245	0.2736263153474953	-0.5806939153063576	-1.9326212781082392	-0.45991255397699426	-0.04048192691474385	-1.166746842753207	1.235154576190537	-0.955341637627356	-1.0681854408321647	-1.4877086039295577	-1.4736567116701298	-0.4013884459732523	0.09927802758546289	-0.410270681986561	0.37927267668704034	-0.43064340275946006	2.565627045669916	-1.6371084461153842	-0.3507694977650634	0.725601127145808	1.9992513182241196	1.3084577188263782
1.2934010552866488	-0.6301947847452694	-1.1906616645733077	-0.0818663473086847	0.2951073140546578	1.5583625453604217	0.3841174377360536	-0.24491120288271265	-1.5870793368986835	-1.1447156009099362	-0.1936481897631987	1.9619367877970486	1.1013972963469332	0.7430855237830146	-0.3652561750578287	0.3304189497005822	-0.5918267728558565	-1.9586270627439977	-0.5681719431319098	0.061187145251883755	-1.3156949239215618	1.1368947633835396	-0.854407165789804	-1.1774312102896745	-1.414467204207877	-1.4271672222677818	-0.3479781406774024	0.18476828462584344	-0.37010074004952787	0.3764098933837097	-0.3410957919103829	2.404663644701242	-1.7143816371178366	-0.3595459699273181	0.8004756272128422	2.041391134952238	1.3135394440424675
1.2522274303948835	-0.5759587628344216	-1.1618775708573985	-0.12191487982542244	0.40423868719766326	1.5858614326850216	0.4197460849562845	-0.25784349284685076	-1.5819532495641546	-0.7966502012513846	-0.08441417758282906	2.013156343186429	1.3003928426173774	0.7398453786698967	-0.28480390311403675	0.3666546613570645	-0.6167495786028978	-1.9951406515834678	-0.572037452054451	0.13470458280484204	-1.456970283486597	1.0651028107466267	-0.7764418220873277	-1.2670062203336596	-1.3840128399372156	-1.4141150362897372	-0.306697923873725	0.26076469351658965	-0.38744495034025633	0.36954121731294415	-0.26138779263367096	2.2432410992828347	-1.7762472838142322	-0.377333195642211	0.901918040525663	2.0206135314347127	1.2850855893681097
1.182220646429552	-0.5193876927884207	-1.1042835824082495	-0.1729729972834933	0.47022744387930837	1.5904718969558926	0.45817330118602834	-0.2876379469572436	-1.577259355412929	-0.3403045996604569	0.054338822575498366	2.019266885359019	1.5335762824488994	0.7204693056466775	-0.21523589048924144	0.37244549013643663	-0.6407688225585446	-2.0241070042712623	-0.5171742568852927	0.17817143581276668	-1.5502398773359243	1.000766134720714	-0.7616569390143492	-1.3491527126668605	-1.3708927923603447	-1.429977935172674	-0.2666015266713425	0.3242102836763781	-0.3811765697084087	0.3497278512609156	-0.17725863370036915	2.0746652164229196	-1.819250659453402	-0.3978040670365465	1.0290128598170427	2.1364077803122874	1.2761283349493007
1.107537595853391	-0.46185877807184816	-1.0504665437084735	-0.2310604691839458	0.5480550678439321	1.571774297632422	0.49844161808346776	-0.335068930211199	-1.5656562465108128	0.1379242190293729	0.21759224580598407	1.9924338431812914	1.7508424809617622	0.6859544540595607	-0.15718202004290882	0.3779754606538665	-0.6764619036937374	-2.035234526566709	-0.42483285776845064	0.16994864984691302	-1.6172134320528921	0.9423214738995227	-0.8090716358240593	-1.4169957971120843	-1.3594180339618247	-1.4683843903077196	-0.2261428216906282	0.3899445658300268	-0.3802402109544425	0.32784550262106815	-0.1325521922227274	1.8051108259584825	-1.887909381563859	-0.41697774233029594	1.2000154533140244	2.265644857541915	1.2580805973606988
1.0415241154551491	-0.4184085851418966	-0.9733132296047012	-0.3136837757119665	0.5984416746323852	1.5197221255687834	0.5303076873743552	-0.3559080278388968	-1.5452653074845633	0.6412491318196981	0.40818878812812764	1.9381988453295964	1.938239959950301	0.6690034398514708	-0.13104340043989698	0.3709044889076537	-0.727540445507462	-2.050073318018419	-0.2643078008299665	0.14476627564011912	-1.6286601222353927	0.8940286543809858	-0.8761694761375749	-1.4557021588907326	-1.3540239598284456	-1.500855324948821	-0.17593550974408825	0.38816850715144813	-0.3902994441649995	0.33383430319994134	-0.0845391905534233	1.4907532531743573	-1.9627482189653402	-0.42966957255624905	1.3990536814740688	2.4361432396658165	1.2615183749530439
0.97140215264377	-0.3695746183924487	-0.87887315409239	-0.3721490241205049	0.6117032037984377	1.4565964159987372	0.5479446859701912	-0.36255212460255254	-1.4935108348544681	1.1492912753388884	0.6716590845203523	1.8717937393674222	2.108410831386301	0.6366652123436625	-0.1586579982906713	0.34421355016822597	-0.7918249291367113	-2.0516835794291945	-0.03896278841013763	0.10750496274255679	-1.5086772499122538	0.8768264356793471	-0.9310165459546778	-1.5024073954273698	-1.3526244283735704	-1.5221060029239184	-0.11595371170469901	0.3679475337477335	-0.4135055479001223	0.3573199653331673	-0.07229009371882658	1.2094440993699922	-2.021736760941014	-0.4899505518852278	1.6171460738545314	2.633377132834948	1.2747865311001085
0.9048314829725079	-0.32909161744689863	-0.7941062523631806	-0.4158571337172788	0.6250136700465079	1.3846958045316875	0.5521512767896509	-0.36402420711562977	-1.4094109186146813	1.6263266417646975	0.9257671780524868	1.7992026590667844	2.2757499445229703	0.6231951701626117	-0.22409246330386132	0.3225047515166805	-0.8855120330866546	-2.0637737388740334	0.1327323728955992	0.04193164069165338	-1.3222911790912912	0.8903051077745188	-0.9413966806218426	-1.5525492251705455	-1.3404123968046222	-1.468193475364913	-0.08460355667609505	0.3513529909162042	-0.3880667924715285	0.41330980845157084	-0.06961207644608912	1.0258595164176887	-2.0852893217022115	-0.5676924890772266	1.9194338203285721	2.749238468070744	1.28189523659902
0.8493386535475171	-0.31029956428760624	-0.7147221610218054	-0.4653112668347562	0.5750375676649386	1.291457461053368	0.5519542799653986	-0.3786816289988068	-1.336650564516016	2.0314616960531646	1.1435690484552747	1.7374972509119477	2.4470054975852715	0.6503078733802252	-0.3117863328048342	0.29538503929395266	-0.9905607157413117	-2.0675634469936326	0.322166638477952	-0.0272899121958032	-1.1333463409726086	0.9497787225650066	-0.9418014560448469	-1.5843370876606706	-1.3293384642147787	-1.3570054469495136	-0.02415412882978852	0.33875169620575624	-0.3775537621122226	0.4811560193654326	-0.09343616251603827	0.9368121102388594	-2.1424969303856667	-0.6438236922649163	2.3074260937684636	2.7812003258802216	1.2743111899492776
0.7907042105052282	-0.29579890695997013	-0.6674610278308293	-0.4964908604048226	0.510317982653755	1.2193059278845855	0.5385951080358471	-0.39044955354486766	-1.2510498714031408	2.350076654318593	1.3401861661824594	1.6598693360258345	2.5894848285437124	0.6782472057980194	-0.42426166691234324	0.23804373212726443	-1.1059675227915542	-2.0525567157101663	0.5069903047771787	-0.10990198083868577	-0.9674275752901298	1.023256279351335	-0.93523870173713	-1.616543918175788	-1.3119857856683002	-1.2316501343532544	0.04021357939996059	0.3758825469322177	-0.3565382988249404	0.5654378900337333	-0.13699006725108387	0.8443876633609003	-2.2072105804838826	-0.6769093309505013	2.6103855694379936	2.7538131187837043	1.2355111711271067
0.723384932947671	-0.2653460971554384	-0.6586046823376336	-0.5030412359362412	0.39030451468881927	1.1241469804809694	0.4909757625206108	-0.39338611018131064	-1.1651732915471509	2.6741493388342783	1.466976552642992	1.5794955857070492	2.705887710044055	0.6733894803458612	-0.5208372083451882	0.15945926813441197	-1.2113694777255535	-2.035640045950874	0.717055676761772	-0.190885621928731	-0.8054974849036535	1.1556185037650253	-0.9217196804212533	-1.6314204976878623	-1.2901154755667437	-1.0919224449207072	0.12304724844147288	0.41456066648342577	-0.34132530767066493	0.6716704226564695	-0.2334847126893814	0.7198031421994049	-2.2581475672520384	-0.6507397580217201	2.8739593450803653	2.619662764461525	1.1788416081707744
0.6942385136271019	-0.20253721083815734	-0.668938229169467	-0.5538830683628084	0.2821497828822221	1.0286805334792737	0.4317953182357172	-0.41029984230227684	-1.0542517219654788	2.9865262063990947	1.5597378579238885	1.4854892983761094	2.806332349764006	0.6726706723457039	-0.6136015367908191	0.07598392232615436	-1.3151203125049638	-2.012100563335367	0.9286373486842938	-0.25627257883219806	-0.6632130591063402	1.3083101605400236	-0.9044774760619069	-1.5978566553040248	-1.2402042092165702	-0.9523832122986565	0.19203227440438744	0.43480141218890067	-0.3251691451279962	0.7705190829609231	-0.38133951000455163	0.6637908464655615	-2.304613706217366	-0.6080760200434985	3.056020516083362	2.418793429594524	1.105755408191454
0.6721693947613896	-0.19339925225188914	-0.6452497831783999	-0.6631930383860973	0.17372180153182548	0.9357920595931581	0.3635875062898164	-0.4034883609649674	-0.9422472866337632	3.159676710946713	1.624825109713436	1.3958420901663284	2.879341215027969	0.6929478787559815	-0.6841064607486673	0.000732527742160416	-1.4276901217278675	-1.9761772779763809	1.042395153966215	-0.314991398492141	-0.5403731486931262	1.4891542139617129	-0.8931191910049187	-1.5482970571707286	-1.1601325361825174	-0.82058014416227	0.2741485499711952	0.4314814110953482	-0.3180510775912761	0.8658187754881153	-0.4812657438689601	0.6628825389671751	-2.3548074402982975	-0.5737620852026803	3.1898698641564804	2.278848091757464	1.0438706533595652
0.6606902853964206	-0.1880653859533149	-0.631481908147953	-0.7559914393691174	0.11559721292741225	0.834739646185979	0.3069102113643686	-0.38146094558121135	-0.8091258806134858	3.2231927396882982	1.6385457603832765	1.3269301205153672	2.89978691709748	0.7020859222119964	-0.7528366673558817	-0.0728107731201181	-1.5138807577159574	-1.9448959702424635	1.104554835120806	-0.2652559617943799	-0.4294810030296339	1.6807819825765613	-0.9033204872895754	-1.537055530902419	-1.0894589128023537	-0.6892215262113746	0.34572780795819835	0.40798444591490285	-0.3272057443418577	0.9544348071715507	-0.5677808067819935	0.662330234774017	-2.4106294684167473	-0.517571770426751	3.290066124142547	2.1078481592411493	0.9569074894228816
0.6530381829716019	-0.20989531533588032	-0.6384081247529156	-0.7739261861412057	0.04095743029698265	0.7384040840455175	0.23177723588981816	-0.3453577274388938	-0.6754691837973827	3.2703091796879535	1.6361382251118393	1.2741361440240202	2.903915525973594	0.7474348368613387	-0.8340801317869808	-0.14242319269014173	-1.5831857839304737	-1.9162494071744198	1.1443036876663462	-0.12215797980141119	-0.33434932644292437	1.8650757496507377	-0.9124125760491358	-1.5427745336451952	-1.0203094351578073	-0.572703273761355	0.39612500047627297	0.39057288801510837	-0.33340713406851025	1.0380931594465028	-0.6216357622245609	0.6647656966378227	-2.4407463972485224	-0.41425241865676926	3.348639669087828	1.9473168931957652	0.9037111524229955
0.6527438188273647	-0.23032653219729204	-0.6332579757038357	-0.7777029410164041	-0.019179837575932075	0.6511876076962496	0.16524019794494546	-0.3252124022360038	-0.5419546905847592	3.2842353711807917	1.6294584953237397	1.2031798952417154	2.9275862168633147	0.7552113425360335	-0.9201662470026152	-0.21604692438186132	-1.6251356090101983	-1.8806403804826424	1.1245142417689273	0.048376422264859255	-0.24193440920218143	2.0635385397784223	-0.9547706517228984	-1.5685116772512042	-0.943117326082789	-0.4926059511093442	0.4255119528920532	0.37155951891245836	-0.3226461995120141	1.0970413653037876	-0.6573806297613266	0.6446019356003776	-2.468350509842601	-0.3108748111918649	3.3603930012945717	1.76441392397799	0.8364527586652729
0.6628169161527452	-0.33261689757164914	-0.633439859576524	-0.7984366039944036	-0.05377205365071702	0.5730137253445899	0.09651535625964004	-0.31340277244263504	-0.4122388552014547	3.2525027510322686	1.5464482782815154	1.1186100190980335	2.9615706401152524	0.8179218314373511	-1.0265859678911249	-0.28049770024601367	-1.6483046342821575	-1.859465128672277	1.0426046483308977	0.2446940097978214	-0.28289884600501664	2.2114154318115653	-1.0179197132470705	-1.5952355669794713	-0.8794738794898856	-0.4354271367905088	0.4177891399160393	0.3346760157442593	-0.31329737268027447	1.1688816963238704	-0.6657058586119903	0.6140987738963157	-2.490282529609222	-0.17513461890422244	3.3172354700441637	1.583242421720009	0.7740215280458671
0.6584265759755248	-0.40067488334816376	-0.5657706270577052	-0.8378198756767345	-0.1005197788318715	0.4936881402903556	0.02307508190265941	-0.3187745773711942	-0.30791047636666685	3.2057189753443494	1.4405973083108445	1.0470311143258315	3.0003276313636045	0.8880709337855525	-1.1310854588378132	-0.3525473137838549	-1.649338786040061	-1.830469864187099	0.980752788734736	0.45475072623818	-0.3766077032353049	2.34937430916781	-1.1072651848624142	-1.633787088189451	-0.8330746533538338	-0.4611757996204897	0.389890237304124	0.32416211946012774	-0.37039671116739437	1.1909064326824241	-0.6824886411383546	0.5511597185255082	-2.4853447665870156	-0.02095628341168849	3.168568702908405	1.4658189327142144	0.7219621556905358
0.6489375648324477	-0.6012754513302079	-0.43859656146703524	-0.8606933562807557	-0.1251712563147866	0.4199912861587288	-0.03957628580465051	-0.32021707170205993	-0.18556866172744454	3.1664315740705176	1.3700785818428436	0.945062622641722	3.0299861034283686	0.9457993486974583	-1.2181865527369817	-0.41353732324045794	-1.6525595019770845	-1.8007535646158785	0.9271232450582525	0.6847212143948477	-0.4697084036901965	2.466870759813226	-1.177715903553329	-1.6712216081800677	-0.807108418515182	-0.5220347111344281	0.3541373205605861	0.29799635740834673	-0.424029932650139	1.2066083163537695	-0.6923777372018941	0.4498724529142069	-2.484755889001612	0.12696715250110885	2.920372774436672	1.4159002930209714	0.6927910069372216
0.6689040826678954	-0.8201520178557467	-0.3533319660932125	-0.8807875590768687	-0.1496454681443836	0.3328869761232486	-0.1038605540468013	-0.29889188250945786	-0.06529056219326786	3.1386274401071557	1.2969745728841129	0.832251086724707	3.0290357444040557	0.992174007609799	-1.2844891638133427	-0.45131970817835115	-1.6663003845802737	-1.7858670058467527	0.9103197696458422	0.9240319657010895	-0.5375164370900685	2.5562519311431595	-1.231102914972782	-1.693103169840089	-0.8082869919439611	-0.5999630175627664	0.3126464596997388	0.2340833303816595	-0.4996611506963574	1.2188221904955712	-0.7071066761585243	0.33678317866452767	-2.474814569616633	0.23729121218097143	2.7036851058738245	1.3577683663284115	0.6819711669979647
0.6970256887850121	-0.9683646068783143	-0.23489912558026668	-0.9135972204976335	-0.16666906174435903	0.2683192913339918	-0.16079972247246016	-0.29650059380234195	0.06778586165409045	3.052977807235086	1.273439497594723	0.699564269217295	3.002386742582949	1.0868622706641016	-1.3297390008214318	-0.46163436396149127	-1.6909287967611966	-1.7742932362438704	0.8859542234566424	1.1559532363169633	-0.5888637144282668	2.607138473340062	-1.2723111690612983	-1.7298429528243608	-0.8330988372573737	-0.7032765805129936	0.26592199677846334	0.17143668891779174	-0.5663227785605831	1.1879161539629675	-0.7279153790692623	0.2398125363074642	-2.462898634394726	0.30356583947017146	2.520736318525157	1.296004192526468	0.6842348662222667
0.6956120309234952	-1.0120248914847916	-0.12721318015618413	-0.9144615524591216	-0.2066991747741854	0.19792639200518097	-0.22720111605726637	-0.2722132048820468	0.15655869701358965	2.9567337048319957	1.2751539953289437	0.5235704704097468	2.900552916857513	1.222103634845529	-1.358287416186878	-0.4575646100421011	-1.6988774230463963	-1.8013360744814157	0.8572366007882181	1.3505340327104822	-0.6293428476469463	2.6267676379467595	-1.2753282135295607	-1.7913549482052784	-0.8677932780049824	-0.7747742390089033	0.2093803171127413	0.09711047342578634	-0.624933007971646	1.165733568305506	-0.7348305995248405	0.1453432330613422	-2.402609858322934	0.3650327177541892	2.3899644319018973	1.2147945586059552	0.6912919455801722
0.68403325280839	-1.0356240967313592	-0.029408093405222206	-0.9022831191625753	-0.23893884039539898	0.13643144515511332	-0.29805643304507534	-0.2595984947403126	0.238583439593505	2.8687858948444966	1.2647354864047025	0.33679904595299415	2.784274153284389	1.347514381439403	-1.399838325189528	-0.4572930619265181	-1.6912584169078761	-1.8317372065402169	0.8471910081075233	1.5239401263231298	-0.6599889112662478	2.62371534979662	-1.2750790684546929	-1.8854762637754852	-0.9289270512042492	-0.8150874350989433	0.1483459006276658	0.03627336836087246	-0.6711514338404236	1.1882445132950867	-0.7577455765963649	0.05180286554250772	-2.329749823607326	0.4277148745628462	2.2943996959422357	1.13058201150794	0.7327689106631782
0.6745589871790315	-1.1083270948241872	0.0279526751264468	-0.8810314227228521	-0.2698912297261082	0.0810396323513912	-0.3630587712461317	-0.23308128405011302	0.260582072623641	2.765497435183723	1.265588692601102	0.12937137958622907	2.6819833243122893	1.4885219499432603	-1.4334850438650615	-0.4523727247487037	-1.6848975029322557	-1.8564711234980495	0.8253934573563754	1.5788344310242917	-0.694435781804333	2.6524056023222777	-1.2293517322616216	-1.951327368323011	-0.9810241337712753	-0.8326663089717836	0.13823889784456997	0.010308420751557832	-0.7074419589512013	1.2304726164186515	-0.7968868853380255	-0.039553238706396585	-2.237962947923811	0.49724502426998035	2.2105165260753714	1.0322564113933619	0.8075987419209966
0.6692560635416628	-1.2550036713957593	0.1152393786853371	-0.9076351887417763	-0.29030303365703747	0.026439067517172492	-0.39723512197447586	-0.2383054298598261	0.26666392095428526	2.6292853663499667	1.2371023409769564	-0.06199671535858543	2.604425199456533	1.6320340658841619	-1.4778077047552698	-0.4461934530265726	-1.6820240204321935	-1.898943810888591	0.8160067582420227	1.5517337209854447	-0.7218534975217363	2.7197019615831577	-1.2051300528597448	-2.005742823654508	-1.0371173824732929	-0.8242981537030845	0.1849873320595517	0.03795952242301909	-0.7572476153252711	1.2551755762756238	-0.8396871003266939	-0.1404958132670279	-2.1346894249719224	0.53819518177014	2.1251856379644463	0.9414435250229666	0.8524635238147289
0.6577198835773008	-1.3709287524995404	0.17044629424963018	-0.8775936928666755	-0.28701437773327876	-0.04590376490652092	-0.4350828415749491	-0.2240292728388606	0.2451885031660434	2.5159280975591605	1.2151073748402923	-0.21351091152372512	2.50423944168938	1.7905973392677743	-1.5060039404616763	-0.43765060047112403	-1.6831336577198708	-1.938708091381664	0.8057053796999327	1.5032662928861678	-0.7699179202270912	2.7509018732544868	-1.153635520125418	-2.062940049356198	-1.0942631628012642	-0.7746522734359338	0.2320329067999789	0.12816980991193	-0.8208779993493529	1.3253270108818125	-0.9034189804455925	-0.19982126873308156	-2.019458642055292	0.5705569395058513	2.066819562330391	0.8072458907911843	0.8619263337618237
0.6477084989574838	-1.2545419535933653	0.222702238405963	-0.8106201792377516	-0.24821105224021806	-0.11446199274722088	-0.45278161261141436	-0.08907250151218901	0.19192896405002777	2.420029356578941	1.1971011964408094	-0.3562096872311378	2.415426053918904	1.8981861072154118	-1.5222683499452718	-0.43218861034682254	-1.7107160702992819	-1.9863786171278313	0.8222189419431525	1.4280208070297875	-0.7864268192897016	2.814539254992174	-1.0975959668951805	-2.1208677703962286	-1.1384508829210778	-0.7244601167145384	0.2578328918422364	0.25339000337722356	-0.9020251804029705	1.4234511174006417	-0.9537560928980312	-0.2052621304624283	-1.9110437229734096	0.6193819364282666	2.068178877770455	0.6345451593645484	0.836062350843194
0.6363489920926779	-1.1438800328503649	0.18764264570156386	-0.687656330145322	-0.18690717053868433	-0.18972269697588925	-0.4343914630322788	0.09613289339161174	0.1141884164625852	2.304734508628939	1.1738550617209784	-0.48522662871454425	2.313902003689644	1.9279772884190127	-1.5458700591013006	-0.3971471746426469	-1.7412348699869007	-2.0391439043867803	0.8612392947302137	1.3526519103928325	-0.7810541710587235	2.796807721794046	-1.0383233297002534	-2.1718323265990818	-1.1550071720884745	-0.6455745539732821	0.27891625552437704	0.3389230154643184	-0.9457441263965689	1.4749276136797467	-0.9792401689311184	-0.16344139078579503	-1.8218921152655718	0.677603145418059	2.10334166392725	0.4535714021338939	0.7853716659957354
0.6313745657331544	-0.826720720990742	0.09276113340201511	-0.5639835187216949	-0.11740307212803631	-0.266732867395621	-0.38018497597325884	0.3459481701413917	0.0361812782518918	2.1849753564038794	1.1517677149487786	-0.5761985639323923	2.199896831268675	1.9783909137439164	-1.588468225625927	-0.3043372307387166	-1.7769999139938109	-2.1011114396423904	0.8926894672812071	1.248694534716511	-0.763630001610488	2.725435678592768	-0.9889868028678295	-2.2040782634203633	-1.1793037659014602	-0.5605621336917472	0.28968076868592485	0.39270682871247725	-1.0212054070618124	1.4852438350267152	-0.9946897164278667	-0.10881717522897312	-1.7404543689292276	0.7403578341629253	2.135351960424151	0.24970011246593687	0.7380621365214537
0.6128774110332722	-0.5319416774264638	0.07430569230434242	-0.4336322376891403	-0.04414125691264031	-0.3761903177686356	-0.28535280376275585	0.5607014509704888	-0.06739715285999884	2.0710390993453185	1.1303170580501463	-0.6542874394030297	2.141879230460912	2.0617778885358913	-1.6430891766337663	-0.19719412216218526	-1.8084044105641113	-2.1566733776325604	0.9032351432840491	1.1322310376496536	-0.7353717201640849	2.6873163050502114	-0.951574768872128	-2.229500340130125	-1.208287222613048	-0.4668163665837934	0.33662514400288607	0.4456854280176844	-1.0889684108250042	1.518562971083822	-0.9881221607248616	-0.04718867782012325	-1.6634845885386451	0.7979727164415494	2.20171245494221	0.10557880855905591	0.7155091259732508
0.5968108085113619	-0.3529006160098131	0.02746647224419091	-0.30733309359431504	0.04247999943831503	-0.48802769324876427	-0.16051123933095438	0.7665160010573722	-0.1800142389230702	1.974891494986854	1.0897737034245911	-0.737724966022215	2.123409548111353	2.1062626595529275	-1.7197793654262348	-0.11617466282389517	-1.8335134139512619	-2.2209035752920703	0.899650086494874	1.0292154497855743	-0.7171897134769653	2.6911800245357385	-0.9119467088885951	-2.2390194100731997	-1.236804355443872	-0.36207634200471417	0.3665549562460012	0.5075502105973089	-1.1740483743412184	1.566271942521194	-0.9569443721729742	0.026871321921956747	-1.609833436160794	0.8516399123418236	2.2713803886843653	0.014895941940069473	0.6985971634867842
0.5795009407309071	-0.2777147811355004	-0.010546405980032054	-0.1946085112611409	0.14999323540968837	-0.5982167237299153	-0.04272380993380963	0.9707953471757935	-0.2776127440804471	1.8528620992908618	1.0444670693196083	-0.7826264410048556	2.066424618844489	2.119287775322202	-1.8190208089070956	-0.010187922917257019	-1.8582802162701033	-2.2502578488786673	0.8742894420734288	0.9355118744104551	-0.6973954696262907	2.6692063760474616	-0.8947488728302522	-2.2730203792932007	-1.273945401099635	-0.26835592593806673	0.3965010181735267	0.6166599911818786	-1.27082033245223	1.615078299044106	-0.9331611694805716	0.09459512825770888	-1.573615887793291	0.9073233666116189	2.2825348000492665	-0.03524951353572996	0.662673458234956
0.5737613860484225	-0.22953395194247062	-0.03745314319779498	-0.06855848388172367	0.27977122646515074	-0.7153003924765804	0.09252036785463794	1.2267365048122099	-0.38014771218043997	1.7306320892389366	1.0458327464601784	-0.7972642172543304	1.9790367696104827	2.173408246282953	-1.8772972094593925	0.1446516166038676	-1.8813511103533567	-2.271680987925726	0.8589264093652835	0.8711298083737793	-0.6709455942380643	2.6381458898842265	-0.8647149459968697	-2.2970499266078144	-1.305210933801542	-0.17994353622638432	0.4208734383483354	0.7132068680972327	-1.3753480963782292	1.6707242757079785	-0.9157404814297376	0.11677746130713618	-1.5433834671802233	0.9689859408782105	2.276237649760091	-0.05892428935184764	0.5822182808753383
0.5622120989607547	-0.15146752276965253	-0.02771262077976393	0.05739456375446896	0.4075766120514636	-0.8232515261303242	0.24075315568068573	1.4115251290351452	-0.456456692565942	1.621586759389567	1.0766625333190927	-0.7768461984091622	1.911675529695921	2.2528785044901287	-1.9141850122708857	0.34210879745128236	-1.907101740743586	-2.27996032106853	0.842089482433351	0.8017075271082797	-0.6317013013250216	2.586414630081987	-0.8822308686439475	-2.3409340223587627	-1.341995658748894	-0.09417532716294126	0.38428968125930274	0.7617013754759658	-1.5061900392566394	1.735298347166394	-0.9144930702842847	0.1341367813541412	-1.5512438682647969	0.9803177523498554	2.271916677281309	-0.0759316395373646	0.4890076401514591
0.5474103338378299	-0.04993512244457284	-0.026607166882584056	0.22564431619236153	0.5135814097264749	-0.9233149906382885	0.3701016484164038	1.5966048446126	-0.5053991476990437	1.5237758334724214	1.0868522712356072	-0.7232330720858696	1.8408800142470525	2.317295768883791	-1.9220499111045632	0.523858435963122	-1.9162505869521922	-2.2760371158671013	0.816999829109448	0.7140683277530679	-0.6050685378700182	2.4127111724117034	-0.8572559520088742	-2.3703728912788153	-1.3651959715826474	-0.04196919284375132	0.31378511119677543	0.7756661930181071	-1.6208618158438377	1.7632498783852804	-0.9259909740673166	0.12790572537253495	-1.5701869128818675	1.0098965420423118	2.247274151009817	-0.08220038052482474	0.4241880462621883
0.5216349027924058	-0.015367546034605517	-0.0037477315174411717	0.33411737123573654	0.61574355430503	-0.9907779160739818	0.4914521787427949	1.8024574366480408	-0.536301900494341	1.407439822409351	1.0542832203079386	-0.656842857129621	1.7972400991046549	2.4208119910670334	-1.9203532611044103	0.6575197664686173	-1.9332876710221787	-2.2766103236760893	0.7813898418429467	0.6213472806165492	-0.5686862633574925	2.319533168157558	-0.8063781386585006	-2.364537110782746	-1.3847225143473536	-0.010498643564293864	0.22679690941570013	0.7508847453849763	-1.7267846559085271	1.7236233739922722	-0.9284517788914087	0.08301237772974741	-1.5943843985504507	1.0421633645714823	2.19383286184052	-0.06642869716596497	0.40926476079263613
0.4720921612179949	-0.12290756690307605	0.028601158428016728	0.4194050850862272	0.6949092609126908	-1.0538016332030808	0.6213845757345707	2.0000444995346336	-0.554568247170419	1.294491400597091	0.9992778608647708	-0.5677475740078413	1.762014236919591	2.498152059142356	-1.9226239175415223	0.8101504907627053	-1.9128487057437114	-2.263110274146687	0.7543924382238802	0.534044620973088	-0.5569119794214915	2.28749042300938	-0.7521136587630404	-2.3597497407591486	-1.4114731585758338	0.03411769935797375	0.15098761784064246	0.6973234445366098	-1.811284031579719	1.6292013481598004	-0.9426511064610402	0.01887621965593758	-1.600805230468491	1.0578924022006315	2.130943889979806	-0.0484495531627923	0.4152174689682807
0.4336798249156118	-0.262040160585142	0.07113347052302492	0.46649521573792896	0.7770765118942456	-1.1003847777616074	0.737020530534644	2.160567432837562	-0.5355958155316992	1.2582614636845606	0.9383169634316681	-0.4670854749527845	1.756694822992794	2.557230731272076	-1.9159142504913187	0.9489408450555687	-1.8830143081927102	-2.2154487990501353	0.7216731352958704	0.4496707816592722	-0.5634926296185035	2.2561765215645435	-0.6879796209565829	-2.348789203515443	-1.4601369945496478	0.07957129704307664	0.07673919872921411	0.6497631089886948	-1.9042045803615621	1.5985639651223662	-0.9832239575905397	-0.08322685913706492	-1.6038358022341845	1.048098972598614	2.0452071971154755	-0.04781574680702993	0.4427584687899168
0.3932549990556898	-0.45343984310671165	0.12854605388125065	0.5070186055265428	0.8665282470630356	-1.1392560759643453	0.8099058123997016	2.1595191658106385	-0.5323630545919554	1.2233520263300677	0.8449344875001298	-0.36551312531372976	1.7725479020942654	2.543140520436875	-1.892983074905737	1.0535169286259896	-1.8191736794785318	-2.1251298524667233	0.6876316526114005	0.39409489259888786	-0.5761143963813398	2.2528378458842666	-0.6261302093572013	-2.359844250470794	-1.514448611718981	0.1420659590469569	-0.0005355736435830761	0.6337546856626602	-1.9655296445916228	1.5799962012774291	-1.035112141694943	-0.16148769788084086	-1.6094856014503762	1.018980115213604	1.9821182587645392	-0.06454197320571706	0.45541163150610176
0.35858529258717764	-0.5923205936736886	0.1624996607087314	0.5352857761828991	0.9379927061708087	-1.1413436227407445	0.8410992878108023	2.0514518526856094	-0.5015520760065404	1.1871957326621205	0.7428988178713646	-0.25581292883618817	1.7596040641153086	2.5051617488373212	-1.863442884494614	1.1864330581181712	-1.6887681492806326	-2.0084549113888164	0.6477371676929919	0.32088648753550386	-0.5835480630834559	2.213627247925894	-0.562073645430189	-2.3919244716333	-1.5339855110164538	0.2190000378592377	-0.090008683183076	0.5948816201882456	-2.0103719183062285	1.5361478429584685	-1.10551831122006	-0.16877811323052888	-1.6274263035550434	1.01264570739839	1.901971819967013	-0.13203244687007806	0.42494483314947196
0.32275260199036737	-0.704582598360034	0.19480812019404223	0.5703384982479933	0.9891009815968369	-1.1297124250721438	0.8514639190459379	1.9912948513663618	-0.4639948615150411	1.1628731465719677	0.6368405280203654	-0.13034780880301164	1.6882411895221439	2.441830566604481	-1.8214098554609215	1.3389200155337722	-1.436128145864435	-1.8592931411888873	0.5974169591902292	0.25460104067437733	-0.6051949824184559	2.0800185783111393	-0.4769691008015684	-2.4505961006228025	-1.5303682820181836	0.27483936870563275	-0.17852974176817712	0.5456680589831843	-2.034571909708253	1.487038157101902	-1.1811918826248258	-0.16332327753966833	-1.6371577095588172	1.0053982674263306	1.8222086774598814	-0.2258747615024153	0.3842037190071666
0.3008710788269659	-0.8578518499508355	0.22529933689168846	0.5895011136306919	1.0219978953328939	-1.0976817243639705	0.8622790163525309	2.0127279669759828	-0.43297417374776687	1.1212443980048474	0.5164751143279381	0.00429220772741481	1.6666584322156197	2.377415925597681	-1.7562035079896918	1.470339228562644	-1.0769664854892573	-1.7132445179090972	0.5722840554168432	0.19384260658324437	-0.6427705946496042	1.9605950724506034	-0.3604125501805572	-2.4955793572667235	-1.5093042139971513	0.3205248750350085	-0.2637181104487677	0.45116238307108	-1.9987223134367518	1.4806032933498747	-1.2640175484054599	-0.1873115787580491	-1.6596976108550798	0.9837052131286989	1.818703555212825	-0.3440921696389255	0.3542334356564345
0.27710049151715255	-0.973042666653047	0.24784623416029944	0.5756932186068426	1.0172682208695445	-1.0612181581626943	0.8652087488710833	1.9860563341538604	-0.39293110805334674	1.094806473199608	0.3663028180430845	0.12955804701586363	1.6614501531692618	2.2626243866820435	-1.7193029173955572	1.4850031693736392	-0.6985072010457947	-1.5574298640696047	0.505474950942832	0.12817231042259292	-0.6806721405307727	1.8192589889865072	-0.2601958209353983	-2.541717962769171	-1.4832911228453898	0.30924080624739986	-0.3388999836535406	0.33220136365017183	-1.934081767119082	1.482635842169914	-1.3368102460840119	-0.2152175799007899	-1.663476921711356	0.9767346675090505	1.8184934762247278	-0.483078856195365	0.33083061600374325
0.25029724355251876	-1.0680758627783813	0.26133803830530733	0.5199231382830787	0.9955715980037316	-1.0288525569021576	0.8468008837501986	1.9648796494567395	-0.32670007354173003	1.0828889646883233	0.21391135974118541	0.24603461456308978	1.6549212386044183	2.147570509080217	-1.702160276000869	1.4533267210101142	-0.308108621976415	-1.4323392845516136	0.5268954118375505	0.06547406702358687	-0.7307610594306928	1.6573932907897089	-0.1646377632956448	-2.5650419238804036	-1.4466021258495514	0.2878451232955842	-0.4095821988770817	0.22924715012669297	-1.8245550434427245	1.442135155061229	-1.390295690694401	-0.2510830829790268	-1.6417591381115393	0.9833143246078283	1.7987695384354254	-0.6024427382479838	0.2929615330790702
0.24469039849350271	-1.1068020891514474	0.24297143782401057	0.4109379089707995	0.9835674367999463	-0.995627123844681	0.8272807424354018	1.947352173899042	-0.2811305468548021	1.0748694692954746	0.1391041450201393	0.32627649277579895	1.6556602336271489	2.016023398277701	-1.6989099104097665	1.4467111982422334	0.06306379265953291	-1.3175812082105574	0.6912717861448392	0.021841132842546202	-0.767641918355219	1.5772577577641091	-0.12422199532198197	-2.582183914127156	-1.4252743861024209	0.29746734566336563	-0.47965505093523814	0.09502407438724195	-1.7234593333489674	1.397863823469445	-1.4188070091870568	-0.24218233492157645	-1.615771312334277	0.9686648153500259	1.7779247444301265	-0.7230087847430443	0.23658022004183046
0.2263043812766488	-1.0956994287836523	0.20618610284701697	0.3324876266508492	0.9538572512369902	-0.9694198870595379	0.8214191751540094	1.8848450255355633	-0.22342649875002674	1.0854613994042686	0.15572035406256998	0.3735990636570927	1.6546498929267113	1.8525234354973878	-1.7127896046852693	1.4999473432798098	0.45556841800960673	-1.2022054376035833	0.9330289587774988	-0.023141204550836514	-0.8339829736460865	1.458517732073358	-0.12326807685039902	-2.6089122963033597	-1.4029373042700344	0.3314374927178717	-0.5481098557142479	-0.03354318921260028	-1.5453573884938918	1.3444909268062748	-1.4616749470225012	-0.2084408739934133	-1.5828328279360964	0.9524510328026305	1.7629086637156992	-0.8319388532851226	0.16721716888129246
0.20028756071034753	-1.0712221766526844	0.14309083212220816	0.25022387454124473	0.9097742446853863	-0.9171617004136875	0.792084789055145	1.7505090424509109	-0.1641736066037139	1.1018152785461126	0.22380730479752214	0.4042346246639147	1.6314943693332302	1.706613281626034	-1.7249782178337054	1.5602465978124322	0.8252940266582197	-1.1021645848914143	1.189615291382498	-0.053125355437122504	-0.8939066222488657	1.2740629976220457	-0.13860142038271	-2.6306632533098084	-1.3910152556185367	0.37038448866510365	-0.5935734634933204	-0.15977738834326244	-1.3094869530591282	1.3114355712278967	-1.488274733549708	-0.15690756563806085	-1.5593065430906177	0.9368586443344114	1.6913868807664687	-0.9237841348167664	0.0989765699477915
0.17480840526464253	-1.056363649851652	0.07628981713606124	0.16618403743463842	0.8507011378144457	-0.8074816680296211	0.7496567043250236	1.6197490025306824	-0.13874286316077383	1.063594434607619	0.3113504523307579	0.41243954140367745	1.5916982150205885	1.6165760211391729	-1.7400696576417758	1.5961153108162143	1.1842050750745483	-1.0215340067517953	1.4320756217133925	-0.07505634327138551	-0.9605434526431897	1.1775667604817155	-0.15458219981505456	-2.64363542329262	-1.3761354371903056	0.3927736046851592	-0.6248730639482037	-0.2753206895688482	-1.0466873091751083	1.3072969229191127	-1.4882906499791346	-0.09314803909838078	-1.5341808275734263	0.9298506999970344	1.603415847807304	-0.9894960532870396	0.05501726774378014
0.14950073468218522	-1.0463493260474488	0.005666341533888841	0.09857494483396859	0.8044863017512984	-0.6678154520670525	0.7112130362621751	1.5477285491056627	-0.11344925805246273	1.0034329826278932	0.43247965210745204	0.4084982417023569	1.5441130116226138	1.547803409877404	-1.7551846104695419	1.614821852700604	1.5032572475858905	-0.9911509759922257	1.6609671372014123	-0.09634254486743975	-1.031712088855579	1.10590380784193	-0.1654316145889907	-2.680359307930878	-1.3395245340496496	0.3849291830593414	-0.6387915204857493	-0.3960032938936132	-0.7725094303596042	1.3504392631318072	-1.474405593868965	-0.09305354850147894	-1.508625552229394	0.9340300067031606	1.470318739092186	-1.0327788937757003	0.051398917612155495
0.1268300534697622	-1.0578502430074734	-0.055868739013033374	0.03652120751758889	0.7536511750544798	-0.5343937613583493	0.6754096098691175	1.6234940210220299	-0.0861096280849023	0.9431572566479524	0.5445423213460969	0.433401728801783	1.4698380396366428	1.4916891649016175	-1.7631419113455322	1.570318703147062	1.7590130420527252	-0.9955417980904608	1.8632738178111363	-0.09479937483458033	-1.1215845576158165	1.1035436228896198	-0.1662742710134411	-2.713691976970724	-1.3312675783721784	0.35289375994078226	-0.6221428160471993	-0.49360793859923857	-0.5108906431095269	1.3501865494100418	-1.4686070201680606	-0.18458399455593438	-1.4643985074551407	0.9294349988653628	1.3431126823241892	-1.05862049507058	0.09209720822735903
0.13289045960816387	-1.0880725831352243	-0.10972796370609446	-0.018655437594094056	0.7016337662615806	-0.43069859162199864	0.6370730121785299	1.7394233368489846	-0.08768674537594982	0.873638033761752	0.6641607493816869	0.4843249779457225	1.382973926509751	1.507502940905079	-1.7871711862018185	1.4925366099652968	1.8748782978871286	-1.0359142570970086	2.0941714107880656	-0.09566857331781406	-1.200015869871822	1.1263070352356745	-0.20415183087506006	-2.7475311144927024	-1.3362594271654262	0.3474610392376868	-0.5816961478697518	-0.5950969143940223	-0.25629303259543595	1.3473636337571047	-1.4708259576822387	-0.29330707125933964	-1.4134287599533555	0.9296065295226356	1.2307909828305683	-1.0330714541893127	0.15936250133111485
0.10837467772541656	-1.1142680644158596	-0.1849415998853226	-0.04521342311298279	0.642543142855703	-0.3273713943749823	0.6259973263390212	1.611112353039238	-0.1050453453387239	0.8426621614368732	0.8155694080134698	0.5281987533198134	1.2872869632315567	1.5196702091705159	-1.8080847796938564	1.404765526675527	1.875129161464411	-1.077964379713275	2.313574858920757	-0.08075569785826274	-1.272488240684292	1.1530403377075404	-0.2289031995319986	-2.748884027488175	-1.3629991550485587	0.37194403705340984	-0.5479530763516971	-0.6858658541548197	-0.03509110743238682	1.2893914521048842	-1.4503468184866861	-0.3754466824632591	-1.3555842064836197	0.920606384260122	1.10647873150265	-0.989939653844303	0.23669750892439306
0.07207886877181038	-1.1404446405105806	-0.2627708474451853	-0.07167311360087965	0.6148505302694501	-0.22413296860847098	0.6249256470805823	1.5432257913574885	-0.1270331661940501	0.7806967039070905	0.9577638899553254	0.5564957933222059	1.185784464859952	1.537086874546591	-1.8154278544939344	1.3710749380397609	1.8626237253651887	-1.1324064783124368	2.5483366092436817	-0.056715991503195395	-1.3402262730540662	1.1723980684838664	-0.25185662811441134	-2.70299813836536	-1.4110070026388442	0.49725093189203184	-0.5377542929436913	-0.7201006531874129	0.1331578756433818	1.1645010959174784	-1.4322404756231026	-0.4351916894880917	-1.292443533784235	0.9688780599616871	0.9778009800843421	-0.9399542025274487	0.31018696378392263
0.059384073720251875	-1.1137640255781966	-0.32982301006600895	-0.08740326836011722	0.5911383318159898	-0.12371038668623209	0.6259558648851111	1.5443867752690272	-0.181295593285516	0.6968005420827607	1.104968134855649	0.566549837193296	1.0712085577025239	1.5384562824884964	-1.7892941643748763	1.3450812125020584	1.8282023237882552	-1.1792770699345372	2.6561028756956637	-0.014707639811395223	-1.4030628498974334	1.1909334651012895	-0.25908251787482467	-2.666501594896485	-1.4740556147746706	0.6507573219633757	-0.4873179808149993	-0.7325112133925323	0.29796919581789705	1.0582497543621259	-1.4218573460736355	-0.45936198491951885	-1.2149115193924458	1.0288433078083066	0.8555382384868858	-0.8891251051154946	0.36979588605883096
0.03601653045208409	-1.148136203194292	-0.37889077304886076	-0.10690993554519515	0.5846989049227415	-0.04934470418375527	0.6140851291526154	1.5235736025247908	-0.2314599123148811	0.6219607217465613	1.2303145604088481	0.5680037058309366	0.9507627554348168	1.55202181595132	-1.7015000551583583	1.3404256366323017	1.7678936630122017	-1.2324723761833474	2.6071487731871175	0.024646062725136763	-1.46490308796854	1.2539567151583983	-0.25535216764426927	-2.6507878664838045	-1.5440501015210415	0.8099884290607964	-0.48243856169069826	-0.7216939729511263	0.4671515855060472	1.0014244394063119	-1.4252372466754006	-0.498477099476416	-1.172007736383509	1.0165085634160465	0.7358899364204915	-0.843329360528297	0.4302982498541745
0.017172310049673935	-1.1850153929035012	-0.42960758012546874	-0.13808939374770346	0.5830354221888449	0.015524517958898459	0.5942276839229117	1.4824685726276643	-0.2902252870247189	0.5223148093281889	1.2642773012535429	0.5750093598569169	0.8122196245992074	1.5425513893799039	-1.5423158805451818	1.380773024854577	1.674836611617438	-1.2912753015194762	2.4756978172311563	0.05769781902852437	-1.5019009841884468	1.2634912092011876	-0.2467965940322326	-2.6270535001863857	-1.6081841902532688	0.9617736299221832	-0.4638787138134536	-0.720079290922816	0.5417223034598588	1.0280460242456957	-1.414694952831668	-0.49802993270797946	-1.1445944788517362	1.0087112903727715	0.6255698264657927	-0.7916063853118778	0.4754988395729304
0.0209515306027729	-1.2118184982513662	-0.4683494913634088	-0.1914471655915093	0.5796426331952814	0.04886462908430526	0.552729192720183	1.4139648860026457	-0.3678140998415394	0.4357801878100121	1.2288589662369973	0.6000862542342137	0.6677453186725159	1.5309334583233463	-1.302018388127468	1.3763701642009114	1.564308434356488	-1.3403753270910408	2.2711299490593992	0.11364471360660788	-1.5158654979831572	1.2516609234373712	-0.25622281022781457	-2.6017015937008865	-1.6626080498452829	1.1332248824548663	-0.444369463078536	-0.7075649711467977	0.5293929490664846	1.0576342969398986	-1.4297940267941793	-0.5411585686396155	-1.154338418215015	1.0028555142238673	0.5666156275279481	-0.7273348748443749	0.5207482005308857
0.008112011064715688	-1.2175153332700397	-0.5183337224412397	-0.24800714592383696	0.582651948693788	-0.006515084422112544	0.5017330688955302	1.3366580106891628	-0.44305476096544466	0.3684400431367954	1.175561618882648	0.6225598374462694	0.5202451838632234	1.4977531236328718	-1.0198338949036456	1.3265776851745947	1.447996807422688	-1.4021772857400727	2.0286044051601437	0.17737698471163577	-1.5208928446901753	1.2325139387128279	-0.28593694399934616	-2.579877877163007	-1.7120103905772055	1.2806932057045526	-0.38991496509928636	-0.6946810841932546	0.4993515021233458	1.0371196264003104	-1.4464026648574053	-0.5826672231757776	-1.1985504555826594	0.9911554692238219	0.5298819789997523	-0.6864340473149402	0.5528765517390684
0.02012960474548773	-1.2251097119062162	-0.5625621987353664	-0.30197670841654056	0.5581827355875902	-0.10528283898998532	0.44716967035999505	1.2788370668035702	-0.5300756391157997	0.3528911608409084	1.1715533669708182	0.6249154239288381	0.3427316204901952	1.460314507388181	-0.7437735120377786	1.2669787325852275	1.3493920728264026	-1.4479411413005534	1.7682894107579206	0.24906087796530652	-1.4983068601529947	1.2047332178124857	-0.30878525383784217	-2.5490772916031093	-1.7766354349438032	1.407374171675301	-0.3175460928179773	-0.6704153826625328	0.4999838281420407	0.9612986557680854	-1.4753178237359046	-0.5895547226351556	-1.2496276746031472	0.9539240028765382	0.5356075774332673	-0.6529419816203309	0.5578350403604977
0.013802687099873418	-1.2228923533000202	-0.6392567335124169	-0.3415611766986585	0.5386713109566712	-0.1534544016456197	0.4041966886346756	1.1849382660746983	-0.6375019998427602	0.33822091863556125	1.155895629189804	0.5892620618496596	0.1906419786440904	1.3856956785046946	-0.5051506003824329	1.2418144745456714	1.247186175223033	-1.470883281041431	1.5328092975006151	0.31581644555657895	-1.4485062458908684	1.119741437816159	-0.2906372535487706	-2.5252618799913193	-1.845426044732691	1.5366001736244193	-0.2889854669464668	-0.6281580767131711	0.5355108461734425	0.9060002117066259	-1.4826830734313485	-0.589416646586866	-1.3194477851112623	0.8972508275023714	0.5371647063801357	-0.608993133323962	0.5470670644707311
-0.01767133886770563	-1.2034777851881797	-0.7250238369474887	-0.3880368800646933	0.5233748182972155	-0.16829560893042284	0.36356566845960514	1.0118586718256124	-0.7108742407691262	0.3437898715793601	1.0870791312942427	0.5148291898207983	0.053542043288571706	1.270282921580162	-0.26337055019653294	1.2152049662647617	1.166216370092544	-1.4725287394229338	1.278761563543785	0.3578113499339276	-1.3335936062813292	1.0433250488167936	-0.25099485919106745	-2.5031419467133786	-1.9198416513450116	1.6195380543837223	-0.25752156412699084	-0.5668719063289116	0.5765206345433985	0.8627313780064195	-1.4880135168550006	-0.5443599366797165	-1.3867491797308946	0.8291675406873468	0.5484074226861521	-0.5830779926021185	0.5221896880348317
-0.007551547415548976	-1.1904614155058872	-0.7682520317387918	-0.435709412462273	0.5186083465086753	-0.17566146749586453	0.31221795018303433	0.9686858506802162	-0.7761414286582482	0.34868333821077857	0.9612692282018974	0.4041058078289247	-0.06323388009490705	1.184439144992029	-0.06327929018579719	1.187943733521023	1.0841152884891758	-1.4834667008903204	1.0262421247667322	0.3770974217089423	-1.184305757267283	0.9877447029269486	-0.2766110684229581	-2.5080012994762564	-1.9809619890423114	1.660491531866682	-0.19727044261450577	-0.4896935965800737	0.6025714673272528	0.8139218562999313	-1.499454620831059	-0.4483282114510219	-1.472713806958873	0.7699802940503903	0.5544321879519404	-0.5639641307684686	0.49471292350384843
0.00995465414942016	-1.1973578754350789	-0.8091654496917391	-0.4678264970876226	0.4831628819545014	-0.14999489466988195	0.2457886841458759	0.8533716872510497	-0.829024803985968	0.3826161137767694	0.7630242207173132	0.306738171803766	-0.1652349274628726	1.1181002497220338	0.11708227750003905	1.1710238882143933	0.9729429680408209	-1.479781326648235	0.739113879049882	0.38089743293683354	-1.0359544833001966	0.9495494932127608	-0.3172036270113903	-2.555348334634181	-2.0347963659855326	1.6095883293373585	-0.10967510447665055	-0.43238526296886476	0.6312332801030682	0.7722709551424248	-1.5053527502375927	-0.3880418797742203	-1.584686810867475	0.6424020123038728	0.5460630520902543	-0.5408333933716365	0.49434131045199764
0.010812078465657843	-1.2725857058608283	-0.8540689550764006	-0.5024823093494575	0.45751232978869616	-0.0999872524215415	0.19082952276973292	0.7057886523019709	-0.8404594133703244	0.40159448579021245	0.5630842954882544	0.21772326157903152	-0.25657845138988045	1.0542992189022293	0.24209481558570198	1.1597881697070087	0.8670584089531331	-1.4687820218890093	0.49215212303139155	0.38047337565225614	-0.9145002059254386	0.9332892131464261	-0.3507259261875456	-2.600540289435873	-2.076161477478399	1.5253041866195463	-0.05274644158589914	-0.3852794889458012	0.6570357242357288	0.7301364412598457	-1.5162289770124329	-0.3582344217255165	-1.721950560110034	0.5138853104248213	0.5207935835715204	-0.5308432762560145	0.5144586139420395
0.019760420772381222	-1.2711758183947726	-0.9146826467157598	-0.541278449503017	0.41151823567061685	-0.047379678237312664	0.15609277040405195	0.5947210975006904	-0.81916363046466	0.40987147859687834	0.40125285725054854	0.14938427911909175	-0.33879047919447924	0.9874949348029354	0.3085929353582876	1.1271078803462353	0.796328970791782	-1.4075766267531125	0.29547881346682503	0.3786189428145109	-0.8207311976123709	0.8892858947495043	-0.40877638733712757	-2.6312466242148425	-2.108222503859257	1.4542169865603043	0.05147903422146689	-0.333548066255088	0.6701444818554745	0.700932954695612	-1.5298578098175188	-0.34315119383838794	-1.8117178140491936	0.4455509127964352	0.5123118075318994	-0.5131535619697375	0.5279278027579992
0.03873025110646962	-1.2629581653437734	-0.9865235978486053	-0.5301817242215738	0.374866419537104	0.011141351707767127	0.13888039728185603	0.49887877588883683	-0.7888505819101566	0.39655627209185546	0.2813611055873126	0.07884384997913504	-0.4185697436933977	0.9309575375263266	0.2980151703135708	1.0200082949458085	0.7380548966615694	-1.306201557443444	0.1238296057636639	0.38153934742104745	-0.7531445113432428	0.883582432761129	-0.48253220315820666	-2.684395778875648	-2.1690338250113204	1.3902012620780346	0.15049618525526492	-0.26741528631414646	0.6937321309664557	0.6121644021518066	-1.523681611026297	-0.3941398504080776	-1.8960334481013876	0.375179003179163	0.5094254396709028	-0.502980714392676	0.5492524918038303
0.02413765382629574	-1.283289621410646	-1.0605895063607116	-0.42478595765539096	0.35988663171015817	0.11014835720054808	0.1320171602009456	0.38889696647861444	-0.7409120137034385	0.36548847268235984	0.21742530920210124	-0.013400564358707645	-0.4739585371890992	0.8746195176512211	0.21014804698326092	0.9214409368299668	0.7005209750736222	-1.2093320020751945	-0.0024867108927403847	0.3393935250409479	-0.6999514756185546	0.8884220679990225	-0.5320700938182635	-2.7306760194802053	-2.2217063109407045	1.3066644909011873	0.23316640654521645	-0.1943781309029543	0.7418240313025468	0.5057953339843138	-1.5014666447626916	-0.4284412679368946	-1.960043403078712	0.27443038172932915	0.4917621353597239	-0.4536968394317407	0.5624323839033682
0.026671697665367856	-1.3189064492006999	-1.1357055774558482	-0.312683233680708	0.3564098305586243	0.20656650530979737	0.13342353800861825	0.2879426523572408	-0.6818767488941786	0.32222205072105076	0.1521674834907987	-0.12905743845593515	-0.5152456645939826	0.8344116542351208	0.06673450844006842	0.8367751619565806	0.6777877529268912	-1.1233051400308505	-0.11206645517577848	0.2757820775507334	-0.6085594034689785	0.8659778270187912	-0.578863975708543	-2.784287106539848	-2.280454722728282	1.212259795356219	0.323952911873172	-0.11454832466535265	0.7788317754265689	0.41074550879077903	-1.4839804184730423	-0.476086487857761	-1.9944047418724427	0.14095184093599394	0.46870789105274585	-0.4129559330019507	0.5721271546222649
0.02785406941355546	-1.3393842373737548	-1.2089629911406563	-0.19664333417224283	0.35750702934172024	0.3016801142825747	0.15445519296618912	0.213707312149528	-0.6153248454665282	0.2344903455650685	0.0212160415755448	-0.22373450917762244	-0.5064270598989771	0.8180585098928551	-0.08105946442153478	0.7387424369201125	0.6715599451021056	-1.0370220289551952	-0.23052173232334244	0.18607302960996758	-0.5127827766800646	0.8433246361892692	-0.6437413532041264	-2.831608248626089	-2.3439469863353035	1.1205193179622661	0.44091877219034836	-0.04357809042398465	0.8003207925024377	0.325894929778534	-1.4509048297771718	-0.5503793869584019	-2.0239905118221295	0.03335821129303971	0.4386542324106678	-0.36924501765607143	0.5749846734223798
0.06283425086536772	-1.3582818286656064	-1.266737320721251	-0.12519722590842855	0.36291146845484984	0.3541887913188405	0.18904159943422408	0.14189369420777767	-0.5405675385041782	0.15241748889972073	-0.0776264357403936	-0.32187559671201443	-0.4964755545419285	0.8373086603467039	-0.20527400361945256	0.6025292162420035	0.6755028059406332	-0.9714103351102208	-0.34091194948239506	0.09159288818088968	-0.4281127955440461	0.8226048752095843	-0.7501604296350018	-2.8732168612374758	-2.3749650818759886	1.0259581958157005	0.6313452127531292	0.01438661402572175	0.7806369343097713	0.26561184532043375	-1.4309734030060053	-0.5735062932634777	-2.03462334096633	-0.07495629301824813	0.4162434691781005	-0.3385194655909481	0.5512080995414825
0.10142189494196266	-1.3912574094054566	-1.3318332874466416	-0.151414689283509	0.3648977258996697	0.37497094361074257	0.24367573967107278	0.11566616591103977	-0.48989766215971436	0.05807871499354424	-0.1258275931205409	-0.42087766514351743	-0.48241335691332254	0.8698706627538314	-0.3164792427797282	0.475646216070435	0.6682939378472182	-0.8927629051455404	-0.453011809604331	0.020672599280713105	-0.4161653074782379	0.7846893015651187	-0.8559958922603649	-2.8916760320407766	-2.401323577390813	0.9691703735120007	0.8532241211722823	0.05322562194686482	0.7337065881434143	0.20300610816634457	-1.4042771816416841	-0.6250399343321995	-2.04606268227909	-0.17127129648140355	0.38551704595123465	-0.29848775780520626	0.5262474551362184
0.142773776710683	-1.4170940447611995	-1.4227153760700606	-0.18927517695608378	0.3528949929025696	0.3973711729956395	0.2989026419348536	0.10246448259267042	-0.42479887976944053	-0.03436564993129425	-0.1294627394606808	-0.5046132871308522	-0.46156232412333276	0.8772053900809842	-0.4083940705742978	0.3594864812990096	0.6618552737759307	-0.820507345627717	-0.5953108568153788	-0.0379693547923312	-0.4629306992100403	0.7524939420094338	-0.9372359578715489	-2.928964644572456	-2.4532456345540927	0.9187141041300986	1.07464472830705	0.07316443950803246	0.6621690821241366	0.1461812714037331	-1.3895448097296872	-0.7080502564237665	-2.0617919940827814	-0.2690284879969528	0.36427280827990277	-0.263657159534668	0.5024520864850931
0.20631792969117396	-1.428191144780196	-1.5023846617493943	-0.21568478144742773	0.34963784153804994	0.39980427625106835	0.3523387226004959	0.07571902021112466	-0.35539479514108674	-0.12579830904089825	-0.0737958514249766	-0.5822697454054022	-0.4163569132001747	0.8403174227386035	-0.5146040718274858	0.24974107990398858	0.7271580572018307	-0.786190274027873	-0.7297187243606028	-0.07212401688607015	-0.504450993994956	0.7090195926854452	-1.0040566669511017	-2.971870500075195	-2.49915558449352	0.8940240272894039	1.2843719722641747	0.07885778819829015	0.6062366722183541	0.09897882042292575	-1.3910996264238693	-0.7377768651237131	-2.082432264919231	-0.36995960799723915	0.3649277719325451	-0.21586036551429402	0.47041152350746956
0.27303072973078074	-1.4068933814631177	-1.593958324033224	-0.2773812736755268	0.34089196586291665	0.3844349287654877	0.39674128713110757	0.08729898935208943	-0.2953837873789499	-0.2000642199537969	-0.0679269214118631	-0.6633684757705112	-0.38173580133413393	0.789185251752229	-0.6143958024710512	0.13786687909682857	0.8001729455863051	-0.7632753113765357	-0.8692875869480376	-0.10478832281352786	-0.5181750694688961	0.66916795141126	-1.0612794886396504	-3.0226183312680552	-2.5555981282560456	0.8621239255960361	1.549395598313041	0.07142939942923199	0.5436088430460838	0.07016426432974568	-1.3552018363298677	-0.7769129406228805	-2.1099588120585	-0.5108855640215625	0.44304322970539234	-0.16381285205351076	0.44183752504874274
0.31263007988752245	-1.401610236395046	-1.6856870584109072	-0.3334670836758261	0.3303885558430386	0.4446888407277628	0.43068813892126967	0.09491808716766849	-0.2625015251661221	-0.25607930332128637	-0.1401727405058245	-0.7627572699566308	-0.36082894144298894	0.7434066263349094	-0.7270272919049783	-0.010794419218656925	0.8472097405174981	-0.762607876248772	-1.0132646164413703	-0.13723575288008655	-0.5036826427673614	0.6005066666695773	-1.083793671042125	-3.091072621670373	-2.5906351183225493	0.8009387777140997	1.7605217294538313	0.06649134595236637	0.5250786666455924	0.05752789510832294	-1.3194919225204702	-0.8002670901592375	-2.137299599041259	-0.6548255690123351	0.5567039544014067	-0.11078907235119065	0.4170750584105668
0.355265094414842	-1.4089260279945957	-1.7640588455073627	-0.4139089723088043	0.3091731756211207	0.494286902137688	0.45377106464763345	0.1123353819706541	-0.22454241802360655	-0.2775054244193294	-0.24768317070534498	-0.8592460338575968	-0.3157279142159441	0.7079570620089018	-0.8223344296779718	-0.1568020392883815	0.8984025170996137	-0.7669152312449965	-1.1463854452203388	-0.1797646244805675	-0.47829910718149327	0.5322008080081005	-1.070902973127388	-3.1472354709444432	-2.6013919170847184	0.7012486011084922	2.0316895417302634	0.08483304737022677	0.522076149413947	0.08277922871259787	-1.2865005972745052	-0.7598956499195901	-2.145722016628393	-0.7888793657340705	0.6587139398126596	-0.05941433922570749	0.40368318985187457
0.42489723310568994	-1.4080938743305207	-1.8352741751679122	-0.5824163271896371	0.2653180940540909	0.4989970754366489	0.4787584111120492	0.1418581883891237	-0.18654975788208822	-0.3010346950057694	-0.3962525860551914	-0.937930549565238	-0.2524986587696599	0.6902389694823962	-0.9272538549062441	-0.2956033445739425	0.9520395151358109	-0.7072729084384075	-1.2772700906033827	-0.22715466159665798	-0.4719251398678132	0.46058228939848445	-1.0416902011571996	-3.207407344507299	-2.611177441017204	0.5820999484489454	2.3255804793610766	0.12328951816748282	0.5145845224228356	0.14568518011319612	-1.2495426481459515	-0.7258035091001083	-2.1331398069277254	-0.884812039229066	0.7617224528365923	-0.06737812886421302	0.4132314089446897
0.4916919526659565	-1.407676170079323	-1.8896980963536856	-0.7233911329690388	0.20873813198308538	0.49793323338656137	0.5181454246868322	0.1682674726623038	-0.13070449009834378	-0.3515265350295458	-0.5659955344931721	-0.9912436537728491	-0.1861994320817216	0.6790386816142513	-1.0276117543135368	-0.3903507718012337	0.9916518049768681	-0.5834609619589297	-1.3650941830082097	-0.2590493897914665	-0.516832654457718	0.42866923509454624	-0.9937168050494636	-3.255234955075674	-2.6242462657428267	0.48847539954242025	2.5634901829230756	0.18533444567270027	0.5191410394151561	0.19544232134854286	-1.2101351293199598	-0.6897084337970047	-2.1264379586022057	-0.962338502270461	0.8497494633646351	-0.04972067992165176	0.41769362046870534
0.5374950681222542	-1.4089479981532622	-1.9407806528001967	-0.8451582924383049	0.1531941238320152	0.503924401298313	0.5424653440210232	0.19360453757058005	-0.06023969586403386	-0.38683567744256775	-0.7235822408689637	-1.0524646803506637	-0.11980906440538612	0.6614402155286474	-1.1272100181810087	-0.4724534527940931	1.0351926134057956	-0.44703146965337287	-1.4324962241131018	-0.27344437116689724	-0.5917309898231394	0.4255393836549944	-0.9334827409012456	-3.278414432846911	-2.622272926391453	0.389071756743548	2.6800181443374034	0.24251002806820052	0.49760255504375667	0.25152504780368123	-1.1858357349751734	-0.6371121062265077	-2.127296208261302	-1.0450353380377806	0.9102573008065333	-0.04901595370148486	0.4301212459421535
0.5538778799939106	-1.4064482823227176	-1.9879332089264885	-0.9077360072665037	0.10557632673683817	0.511051338765148	0.5569355426082752	0.22945780602126292	0.012763999743949811	-0.42340792847129655	-0.8840607054344923	-1.1024362538386696	-0.05384477435828446	0.6259051287909421	-1.2290605818298652	-0.5263438494466595	1.0637450150428023	-0.30914886035506095	-1.503917718709164	-0.2752415889825159	-0.6957309392030976	0.42008765787571656	-0.7901488967405352	-3.3044654522678707	-2.651542727238708	0.29135776953812015	2.671755781654953	0.29425520073310907	0.4686318271446641	0.3080263071661947	-1.1474996103103874	-0.6360244662220291	-2.137072038363624	-1.1181494715933582	0.9533524118482883	-0.04803202044757997	0.4497180056694237
0.5607432819553277	-1.3924923493117571	-2.021693973098662	-0.8404647557238244	0.0719695732750482	0.46541700299122263	0.5562766425588123	0.22164117186539528	0.16810894965895776	-0.45687261233818566	-1.0476502530286798	-1.1580917325457736	0.031106494554288443	0.5901992595685279	-1.3235235196939568	-0.5818021783462042	1.0952327973142868	-0.19696510302334871	-1.5433511132887874	-0.30134031351198437	-0.8083197106237406	0.43997683221372236	-0.646899693646355	-3.3365086463378675	-2.680549416172447	0.20858326767381857	2.5961598424178	0.32019973212097325	0.44596467848862337	0.3683836254261471	-1.140321300638993	-0.6471793473569776	-2.1395531487361263	-1.19527138119779	0.9911588884255613	-0.09752546041324281	0.463688705569443
0.5439519647406486	-1.3850409394488319	-2.0557779149621433	-0.7921651058370949	0.07506395108349986	0.43373458363475503	0.5539939123318841	0.22149323095433765	0.34425505486298075	-0.4845723760480188	-1.2136871183799385	-1.2007334079231453	0.12664380225224706	0.5498602268093332	-1.3986664280377081	-0.6431324828810074	1.1137627335447702	-0.09129545018969129	-1.5513446748779969	-0.3317462259449536	-0.8962775267030445	0.4530080928777669	-0.5017740527143348	-3.3594343720066058	-2.696386514115812	0.1490927413091869	2.592141957487324	0.3813702716187225	0.4512694498287983	0.42837387347571365	-1.1344568766124214	-0.6660099259233472	-2.157920365686583	-1.2612689702933573	1.0162692318970994	-0.14328091239061297	0.47829652438934456
0.49470058359471725	-1.3917480762823504	-2.106724816575266	-0.7661381672492242	0.07407407783221134	0.38475157216349626	0.5440437232045766	0.25660989456405864	0.5250896481308245	-0.5035718252659459	-1.35973538384872	-1.2562512618065422	0.17847064493160444	0.5408588618088229	-1.445227528402954	-0.7014794842898621	1.0677273799752451	0.038302536363930446	-1.5492379049363847	-0.36883732117793505	-1.0032081120940501	0.46246735995046945	-0.37719844362881044	-3.3693669543044686	-2.721508103730818	0.11062148086776524	2.626988502944868	0.43304793952750503	0.4458939027865253	0.47765282150894484	-1.1191764801891875	-0.7033916038258138	-2.182140471214403	-1.3516347008132883	1.061257549335237	-0.23084969415275988	0.5011830826319745
0.44407759660787416	-1.4231198354395176	-2.1441948094760663	-0.6445943137407892	0.07511099789196343	0.3715341129543751	0.5309107196913581	0.2644778149024262	0.7208927866149564	-0.5217266626511747	-1.4657655523466107	-1.3047007047443486	0.2696559600471576	0.5499103334983951	-1.4736403313960322	-0.7733174522037638	1.0034738454132035	0.17975491293990484	-1.535628204902983	-0.41165253552688713	-1.1314073899103974	0.43893961948122157	-0.25765795411797815	-3.3635021735681128	-2.723414265572358	0.0540692916512337	2.5631765941059657	0.495421449179742	0.4003347885383658	0.5164547841948772	-1.126070166652012	-0.7108566936944223	-2.1874806067326373	-1.4116866129961818	1.0678747112506906	-0.3116175164855619	0.5091515893916978
0.3910270611588166	-1.4691692880053318	-2.171857755892502	-0.4811854668188521	0.08151230426853255	0.36159492421282924	0.5129709228042126	0.28113257998098845	0.9685615163300841	-0.5133150804664781	-1.4989574351477106	-1.3189063390473836	0.382459421658148	0.5447493445250027	-1.4867787467874423	-0.8272916379901988	0.9470177647820675	0.35566980002690735	-1.5270392738451095	-0.471347162741958	-1.2744977959475314	0.4185957421348408	-0.1525890392161126	-3.347575345175476	-2.759357032396457	0.009567661570137413	2.568282004211602	0.5298216531753563	0.32814281543850676	0.5405575432698806	-1.1401524616523306	-0.7061188553145593	-2.2129464629456264	-1.4695758724058312	1.034447034003351	-0.39717434641878263	0.5197946633274173
0.3231717568710765	-1.507027939936295	-2.1729209174004493	-0.337766973551325	0.08743180091914024	0.4233072012243776	0.4791615908594701	0.28104550618762314	1.2579000151921655	-0.5023137954946926	-1.480753473517248	-1.3359965896553168	0.48168962718227626	0.5518744632418909	-1.5077399850825475	-0.8737701781495145	0.8953582360075163	0.519136599617467	-1.520125959810565	-0.496293655827644	-1.401381165071607	0.3908792700159304	-0.07299060074207105	-3.3317469104552373	-2.8053540331923776	-0.018985159145239915	2.5250102983074236	0.5336410734976613	0.2360605991708244	0.5416758322296843	-1.1754750756790144	-0.7556349225114067	-2.2731175722496606	-1.5354806839131883	1.0077927730741028	-0.48970656031272225	0.5198465273769075
0.24237125686362812	-1.5494363133669926	-2.1531554761960363	-0.1659924115294858	0.11055887779567886	0.5106020747484035	0.4358714914885488	0.27601917851041036	1.4310472990746241	-0.46243724826419863	-1.45655173757886	-1.3548016455666385	0.5434150563200062	0.5860734590508364	-1.5013656879448471	-0.9332601824012781	0.8295430316436672	0.6326961059721373	-1.5236012010053497	-0.5147184393043964	-1.464896447554617	0.360845319857099	0.014590718966434397	-3.308883328158541	-2.854323638798453	-0.0586030514059895	2.4710463000612983	0.4918448262533405	0.16808299742319435	0.5062671285059626	-1.2282970236431106	-0.8117942775545133	-2.320149289257885	-1.626537931108036	0.9667823534691233	-0.5770069966419857	0.5081704548040973
0.13536770591291214	-1.5810690020628948	-2.1140589552439235	-0.02522348566330429	0.12127504860561726	0.6276449972611976	0.371785469606862	0.25667752469482824	1.5864059111126936	-0.4095126417469615	-1.4279490279749898	-1.3773390866968942	0.6284519354430479	0.61645437762099	-1.4799065511449556	-1.0119107735423405	0.7633389761541093	0.6934131431391922	-1.5531889010754827	-0.527344789558996	-1.5296698117919916	0.3026210392646905	0.080012461385873	-3.293562397643302	-2.8864260913103754	-0.10641695270186138	2.4198718309722667	0.39405317017993036	0.07084248145550928	0.4941970766624735	-1.271830330645957	-0.8655138454600116	-2.350413875202037	-1.69949599693771	0.9419794951748838	-0.6627887256046701	0.5062866954285826
0.02494374190958657	-1.605363657764054	-2.058293381156953	0.07857057962707345	0.13791680694761627	0.7910616753735294	0.3015057660015718	0.229354106487417	1.736077848057062	-0.35429265147874406	-1.4174713809671187	-1.3980296026930021	0.7385377857020002	0.6270541722364487	-1.457262275650574	-1.0804844858391356	0.6792505442332479	0.7323183661395843	-1.5770513228953065	-0.5632302179670832	-1.591207080977893	0.21227833436317994	0.13349981342451958	-3.3026456871899397	-2.9020952454791553	-0.14244850440998896	2.408597258272286	0.30015646529293544	-0.014249593410796712	0.4749889665776939	-1.3056021851075283	-0.9056088008897103	-2.3529797067348177	-1.7560389025091439	0.9086243343235909	-0.7610311705809392	0.521471918138908
-0.07716020251047513	-1.6283580055559645	-1.9488595631031427	0.08220865346946102	0.12958301090732866	0.964616376744746	0.2106752048797152	0.16869410607057356	1.8438681794947474	-0.287354243401838	-1.424601247842941	-1.4078973025527928	0.8493644226441391	0.6196276263691298	-1.426844059582917	-1.1607954159499134	0.6139262725932054	0.7553774101046634	-1.5970725641704226	-0.6223835327872618	-1.6463053621304582	0.15603427281138676	0.07667903680199077	-3.3178526881897703	-2.879411639658542	-0.17829532375051577	2.4291097765594953	0.2053782007810719	-0.08191911269046834	0.4495868882592286	-1.3355175823450909	-0.8970623925706415	-2.3218013573207834	-1.785175380443853	0.8739071769154588	-0.8571512268042966	0.5459753024381178
-0.1732886640285522	-1.6582599339746635	-1.792799516377094	0.016816384451755907	0.11552000575423675	1.1400484494244998	0.10735296883875992	0.10217508199142081	1.8665402523586354	-0.22284690040550065	-1.424065603021813	-1.4029455613958155	0.915267328846064	0.608435733338943	-1.3972050732381602	-1.2398071090553011	0.5304518802304747	0.7709746962755476	-1.6131260159678535	-0.6632545069352551	-1.6889921562943933	0.09299918414694666	0.01299721437114967	-3.3417752971183297	-2.8420950927583375	-0.2197198985663999	2.467853838914847	0.13280616290519393	-0.13595049480747878	0.4217594595618438	-1.3242175416259117	-0.8392264948592677	-2.2868461765350427	-1.8094255720661507	0.8197580128949641	-0.9323898579399813	0.5657638164034109
-0.2576122495545035	-1.6696562078826669	-1.5788234339675338	-0.028664993688643857	0.08771471186110583	1.309570252972901	0.004275467101891079	0.06570807010400694	1.8589708485643173	-0.1771908821285899	-1.4424621072501407	-1.3947789043570429	0.9593517835102168	0.5839430065802973	-1.3619259734829754	-1.30722759758267	0.4517302077933734	0.796696893890017	-1.5992647537497642	-0.7156883277846682	-1.7216325575616955	0.04210950173589789	-0.061415252304786706	-3.3634529767319137	-2.811898802087955	-0.27663385533614954	2.3947365783904213	0.035261820820773185	-0.20268706165039738	0.3917038782536502	-1.2880298228468647	-0.7461871936747085	-2.224541786131458	-1.8280407838153625	0.7695970875522282	-1.0180002611221242	0.6124131498348719
-0.3169771416560078	-1.6684527314134694	-1.3400977921809534	-0.052334920433896134	0.05245921979914316	1.4557223762995761	-0.09696403536812459	0.04758629477217512	1.806136627498709	-0.15494097246010988	-1.431285950441745	-1.371616646527158	1.034747114535041	0.5390778444682869	-1.3164129370950302	-1.3713947988948996	0.37936051939372023	0.799286888121681	-1.5507494405669884	-0.7938847289610477	-1.7332505150866093	-0.0038214685168318093	-0.13356868987038062	-3.3560242544658636	-2.768566509182116	-0.3487327134041983	2.272913597126996	-0.04386003996809013	-0.26563164047553556	0.363121587430069	-1.252147637095438	-0.6486369646281981	-2.1463181260437927	-1.8307964220264321	0.680282201488459	-1.0493646350469334	0.666743596577506
-0.3847144818339979	-1.638484621282243	-1.1016163290944725	-0.10302820211836776	0.060671408240768235	1.5289285924957638	-0.18456547604000959	0.026256315111977114	1.66472160763821	-0.12824275687660344	-1.3892016397655707	-1.3144032548156908	1.0749076484420077	0.47093736450475887	-1.2729685287413708	-1.4002616156448668	0.3253234732115643	0.7704276347876712	-1.4671920050036573	-0.8726903928054792	-1.7231709201203649	-0.0315844158051065	-0.19896449389846327	-3.329432069846716	-2.741152487044025	-0.3947821474636713	2.1843820063390362	-0.13642456351730745	-0.30482283393328136	0.33466317141694063	-1.2010256262114725	-0.5555803623484312	-2.0778481927584993	-1.8238834128955965	0.604090042948411	-1.0657276367346817	0.7193534891645805
-0.4204095476361001	-1.6108003227062668	-0.905383606303244	-0.2091474779772317	0.09826592479886904	1.5197269461070366	-0.26579265220398773	0.009017958363318349	1.477442987564496	-0.11907671234826704	-1.3808919065945615	-1.2574788752340083	1.1230098367627712	0.3898724281258472	-1.2152802176873032	-1.4160400305588214	0.28401585385731315	0.6838478635301712	-1.3800953986748996	-0.9356843105922202	-1.6940997413363057	-0.03154547714969304	-0.2631135486683373	-3.300219506373179	-2.6892074775648855	-0.45740594831753667	2.0589115727656724	-0.20735173753675232	-0.32370745656380107	0.282921072970718	-1.1305898084354626	-0.4780488313103195	-2.0182814850057627	-1.797139733689382	0.5418246533759685	-1.0843533347795138	0.758962396832009
-0.44472599201857566	-1.5439851372705982	-0.7084356899512031	-0.36896787235873124	0.1353873478923981	1.4268438001842543	-0.3308495542736324	0.0009606736587969456	1.2631101319287508	-0.11204225883726966	-1.391756086486868	-1.1988864827889973	1.1449600142931755	0.2905059317484766	-1.1448700676991934	-1.426913523923143	0.22365193767346478	0.5713975645672795	-1.2974334839417616	-0.9712480264247481	-1.6733650488638836	-0.014673106541974368	-0.3240988022820132	-3.285437151748961	-2.630253614559732	-0.5236807957119229	1.902904972984625	-0.2756530009569159	-0.33047883670414546	0.23860941375222225	-1.0482625453566772	-0.38946256586144046	-1.939376428845938	-1.7650861557718727	0.501456768837534	-1.109185446112595	0.8168012799867063
-0.4615877600210222	-1.4449060143703183	-0.49696523211128574	-0.5515350675546651	0.164644119838787	1.300911881245367	-0.3822111615349349	-0.015465276143996037	1.1566798428061644	-0.10741086057967722	-1.3722752634179334	-1.133272471838456	1.2079928362416748	0.1488687503977662	-1.0987626407362496	-1.414353577683444	0.15443258753524197	0.43668467880548156	-1.2231651636661371	-1.0025467846307616	-1.7029425592095193	0.023165217834493965	-0.39704438466783737	-3.281286492358066	-2.574289150742192	-0.5674677300310542	1.7449264439083856	-0.33315771481481116	-0.3408382043091629	0.20156606349483147	-0.9398882015646949	-0.2984983979616565	-1.899142958282096	-1.725904166493536	0.47607211896801277	-1.1389997929253015	0.8729629083299132
-0.4350103368683399	-1.3610764328480358	-0.39766685163458815	-0.7368473956072469	0.18651416480169075	1.1474723421962651	-0.4128899919075163	-0.006052852694185856	1.040885563918073	-0.09986725291216733	-1.2851873777904383	-1.070523809717494	1.256921525320468	-0.006739277685929279	-1.0710911785036323	-1.3746037205498802	0.07222957530483567	0.3109080525044202	-1.1585890055622219	-1.0464596114883922	-1.736736732395824	0.061616826033721726	-0.47278721778464333	-3.2939404364898848	-2.5203064234647545	-0.5917645205997901	1.571220086027527	-0.3760722766107749	-0.33179140427033615	0.17078248996417938	-0.7728725667277441	-0.18722307700179577	-1.8816087013356129	-1.6462567646332853	0.45416916623353715	-1.1770652314974765	0.9147018106536923
-0.3954950907528087	-1.3112953081471708	-0.2896774117695332	-0.9297254366945811	0.18480157696146035	0.9333168096106388	-0.4396078633521728	0.05881768694746643	0.9270768469149328	-0.0872506414617905	-1.156570732027601	-0.998171687398259	1.2753457670062969	-0.13150467111177863	-1.0553791187283288	-1.3255025580369137	-0.009904400376223792	0.19008037169455572	-1.0881413556572137	-1.0419020364929967	-1.7827520340383185	0.08325823986532674	-0.5749762886567356	-3.2947327644834052	-2.4842768856904534	-0.6112361186109372	1.425306610595409	-0.4263513265388837	-0.34011530810056334	0.15876298997348542	-0.5391188907791458	-0.0798524801448897	-1.8773788964077696	-1.5670372904085788	0.4428155712814742	-1.19034831764684	0.9357628970993627
-0.3582817831678141	-1.284376167813161	-0.24857894466445246	-1.0483635043404829	0.18106009550624028	0.6998121692709248	-0.44139571582551407	0.193843497365965	0.8467024300390381	-0.06818338967040263	-0.991115475613878	-0.9181015649655361	1.3098302972202096	-0.24393673588383372	-1.0444789778083092	-1.2543230710675404	-0.10164438024749063	0.07877699116350786	-1.0264829066648338	-1.0079402818049417	-1.8173845594823148	0.07797168935014084	-0.6768134847724043	-3.2837851737755424	-2.476906953049082	-0.6247503838041765	1.278095002041371	-0.48345388050698396	-0.3461301073398652	0.14714631082781152	-0.33753731209131954	0.006341908891571315	-1.8981837022515649	-1.5117346557741116	0.426847372469208	-1.1911593118530166	0.943790880980061
-0.3131605111884739	-1.2337107035404742	-0.2766457302000873	-1.1361679536502716	0.16734028001845833	0.5208151816962774	-0.44379156569169237	0.3680305350063973	0.7620325241489397	-0.03899146145998755	-0.7885780349245258	-0.8280536428140568	1.4224800395573223	-0.3609062105722105	-1.0540875526815312	-1.155879543407583	-0.1708246263651061	-0.006533175078470249	-0.993718562448417	-0.9714505390550405	-1.8469537693105476	0.043653859053016185	-0.818114236863269	-3.26175534838706	-2.45306985340336	-0.6582443558686106	1.1321836691602347	-0.5212533395978046	-0.3376994722369545	0.15151699669514604	-0.14677359993710298	0.041641799241874944	-1.935371811141751	-1.4505895503037785	0.4086311754919948	-1.2164028197357448	0.9448833567381266
-0.2741804726079196	-1.1861740339748272	-0.3541567740792005	-1.2153603997205944	0.1527280453826338	0.32376147267336386	-0.4129920334279924	0.5020824715418188	0.6779284945817794	-0.005127758178570835	-0.5777514906282213	-0.7322747477537712	1.5811798698411148	-0.4603097491720708	-1.0739229298423267	-1.0641655411574322	-0.19489492118453927	-0.09212265442386311	-0.9937532303868306	-0.884568873729795	-1.881276408771503	0.010193935260642805	-0.9433560530530973	-3.22537299336431	-2.324966904622468	-0.694766615342987	0.9939855198124986	-0.5658535061405396	-0.34274914826582237	0.1674743038497358	0.05303501334734069	0.0476469428456774	-1.9744309521384686	-1.4026206603745899	0.37502679049954296	-1.2163024457654925	0.9333426540926549
-0.22409760832729259	-1.1389589424352973	-0.45488261578896017	-1.269581774157403	0.18952700881083218	0.1497786060202015	-0.35259172055896315	0.5890179049313621	0.6147401470900733	0.021728663409677326	-0.3975196755949003	-0.67588985748102	1.7682092275212473	-0.5533657409209063	-1.123061508863713	-0.9807703622316121	-0.13488722121569455	-0.1621409939194835	-1.0295201356903618	-0.7716400041587794	-1.8990976196355103	-0.027787582880893485	-1.0437028155496597	-3.2133327150313944	-2.1377226395933557	-0.7430206464705913	0.8665437587841055	-0.6181327659378895	-0.3490848982825549	0.17848754871654984	0.24799067609093034	0.05823488039921522	-2.0137513090096344	-1.3429567598881262	0.37648331640304306	-1.254235995751994	0.9134891911112574
-0.12286992971322061	-1.0810879984584907	-0.5525147293278585	-1.3048775517039537	0.2170325683273636	0.012006607878804176	-0.28571484183360524	0.6913420109930245	0.5974709297311228	0.044436176963461874	-0.2401121206964456	-0.6675993381009114	2.008218504197477	-0.6231427420766177	-1.1664923044164959	-0.9171835635323365	-0.04977102109656417	-0.19783122505086773	-1.0768102785232914	-0.6449280892850049	-1.9127077013371174	-0.0637659584185469	-1.1703828472812594	-3.215398982151753	-1.9180342684335578	-0.801447794729412	0.7359697206255951	-0.645516747749328	-0.3561295407593438	0.18171239258719635	0.4191235011119767	0.09068874058790742	-2.034472247375338	-1.2752866569833874	0.38530952738235663	-1.3062853620741	0.876305760437182
-0.008074467022426767	-0.9933685867824081	-0.6221091433233397	-1.293981877552683	0.21973257206326197	-0.11601014311230724	-0.22574395369657943	0.7802389999670876	0.5441991387757164	0.051222021038436594	-0.09969138314909362	-0.6927048584415391	2.202891241178068	-0.6566484554395721	-1.2182285214145931	-0.8631181222813714	0.06356609853649213	-0.2049246716870944	-1.1192739077198162	-0.5079582703298545	-1.9462085895751866	-0.1282760056674733	-1.2881588435906308	-3.212720861747509	-1.7020557752543422	-0.8690846460609443	0.6223119048582402	-0.6683270687105903	-0.4090883114338558	0.1902618039078732	0.552189407586343	0.15774146405763542	-2.0239768230010653	-1.2155903922219666	0.3914466858854058	-1.3482477724419506	0.8617640801758046
0.09226957302879651	-0.926699326598132	-0.6788165875378158	-1.1984180385792773	0.269776913320143	-0.24021562433250593	-0.15141851639091336	0.9237726808363579	0.45281023014483657	0.04947083547070115	0.033958514321462394	-0.7071389499519276	2.3243808804069053	-0.6804491852117888	-1.2850566484811545	-0.7961668697513459	0.2247016872580041	-0.15693410491424187	-1.1405252796307044	-0.3622553395280209	-1.9707310848224615	-0.1971468683012758	-1.386498452408703	-3.1881550689183262	-1.4851717852238224	-0.9170531117369658	0.5668696668029127	-0.697986742052006	-0.46328736005369847	0.1819740325820681	0.6711032364403946	0.25236115374671353	-2.019919739185876	-1.1408548084910382	0.40149208244311135	-1.3898017335874917	0.8526838270708195
0.15418243528788497	-0.8665685754986928	-0.7811768571980084	-1.0438980720637117	0.3341531616447402	-0.3420049176490626	-0.06847836544338734	1.1232770579302584	0.34578095241395645	0.036098491965571036	0.1709511250135969	-0.7395165659772325	2.410206090130443	-0.6961430724356621	-1.339547085729318	-0.7280459388833793	0.4374765243084016	-0.06533248015475265	-1.1262567198203741	-0.18023752269671486	-1.9685342145498297	-0.2553786854076353	-1.4915376746783586	-3.1621791394052496	-1.25325234886729	-0.9695144721959144	0.5405071116679706	-0.7267330259943042	-0.5076035469986946	0.17571630525476695	0.7440802214047582	0.38312715659777863	-2.006890374017865	-1.0707167498192927	0.4392847672043315	-1.4276798223232756	0.8440194379956905
0.2211052223654492	-0.803111840737265	-0.7847766044963949	-0.845948273263321	0.3848998865483342	-0.44501141717168624	0.010086755313726303	1.3350791289279127	0.2273808512539172	0.019483814161014402	0.2885041717649099	-0.7690811306059666	2.4168087484009986	-0.6812322661900623	-1.3795577269382477	-0.6833905986108145	0.6819645937458748	0.04982723133334238	-1.1194908661659768	0.002844897976658145	-1.9442690353420438	-0.29325720452517545	-1.577019008570889	-3.115460270166371	-1.0239318424224604	-1.0369201697036003	0.5589052150013171	-0.7725144952517222	-0.5222575236502989	0.15485432982381403	0.6865736781518506	0.5082313760422337	-1.9736864379590948	-1.038804855505485	0.5026556485201942	-1.4681951908059045	0.8628979520100687
0.27757480554177183	-0.7089661847747679	-0.8078039326670963	-0.6863523465791601	0.43567418004156633	-0.5369869572263095	0.13697052015694483	1.5503463987508566	0.0930937282560235	-0.024098257983110345	0.38217115110012406	-0.7921938434993173	2.3903139851756414	-0.6610065568638835	-1.3946516418010226	-0.6649056037325308	0.9114161972708045	0.16683604081929126	-1.1060789355707188	0.14148456887436606	-1.9058763755145383	-0.29795119663096703	-1.6149982742301936	-3.070335896281774	-0.7544120341866749	-1.111046006654702	0.560751636548846	-0.8256271885435555	-0.5572551621387853	0.13049721750749516	0.6042948509524184	0.6122392388748932	-1.9427779472719746	-1.0236411138789194	0.5951359747653282	-1.5059211532379517	0.8853301050484508
0.3247959479006882	-0.604042131712208	-0.7991296306405101	-0.4981455772735909	0.48831647126545086	-0.6187889035239865	0.3060601695953036	1.7507851988182193	-0.02359461171758258	-0.053574601482948514	0.4441231796518452	-0.8318215352375059	2.325706968805039	-0.6365837958328442	-1.4061123826116835	-0.6797503763203727	1.1530088934045808	0.3036773376823576	-1.0980239211748883	0.2624714427685076	-1.8776822847360506	-0.2906454884197522	-1.635656837766837	-3.041301995002854	-0.45747176596810607	-1.1937772553221808	0.5698845640367725	-0.8677654761615923	-0.6042638536010481	0.10656592485210752	0.5562581987173333	0.6863408277881449	-1.900167189314537	-0.9957981281333291	0.6932643920409155	-1.5592287242084883	0.9095251599525269
0.35558212295979474	-0.5147720608126855	-0.7583623209228183	-0.2775479778133077	0.5606268067857509	-0.6140721590702478	0.478743239522095	1.9398818623711551	-0.10822879042135206	-0.10321776659846327	0.4850562158847711	-0.870527140656858	2.21971726980525	-0.5981305060177119	-1.399480473530123	-0.7262934992571342	1.3751165097378002	0.4198829020149219	-1.0800521429958192	0.3733424985353907	-1.859681229328314	-0.250598651434237	-1.6235579433777076	-3.027462148187923	-0.18947548767409786	-1.2693473065833423	0.5864976997216687	-0.9228697428642654	-0.6852388263955489	0.08473207866561724	0.44896991716857765	0.7649869486136543	-1.8774042159689561	-0.9886215299631205	0.79102875939303	-1.5601906467477202	0.9276066805458425
0.4005930766513135	-0.45168681159829704	-0.7234373909095947	-0.06804627526582742	0.6997259467680503	-0.5414984482354556	0.6149795348899492	2.0842721915635023	-0.21288852715697543	-0.16038549371478536	0.520911194444535	-0.8895223940745434	2.0817355259124177	-0.565204141409337	-1.4014502045660406	-0.776272706748673	1.544407202830287	0.5048765469272878	-1.047879451412564	0.4211774389498376	-1.8382133244853027	-0.22508660964598323	-1.6168685687648179	-3.0342539008905547	0.010527717825898031	-1.332498836165835	0.6212314302405936	-0.9768439457697674	-0.7543386204251148	0.06368656812947152	0.2750623279508283	0.8153085148777525	-1.8703619142933345	-0.9791902206375674	0.8877893797787232	-1.5605183699968053	0.9271941472347611
0.43256271571888333	-0.3848038170309405	-0.6848304509110785	0.11764952685475456	0.8161267239159347	-0.4430744741588347	0.7434991764790226	2.3518620756404993	-0.3033796727077046	-0.1944028320409352	0.5285937164837777	-0.8609294607011806	1.9111250485124394	-0.5251838501538617	-1.4038112004998786	-0.8436140111750003	1.656776195382149	0.6101514405935448	-0.9945109985354204	0.44705994481798506	-1.8268692840346847	-0.19302188299878212	-1.6145853077362342	-3.068427576898686	0.1724917423542795	-1.347043033967687	0.6623090676452897	-1.040985060747307	-0.8163464620165962	0.044981471751107636	0.2068521263476188	0.8658679712009517	-1.8735016513484406	-0.977756123653913	0.9506199274984922	-1.5497950469046575	0.9260141211546206
0.42575465742192786	-0.3406184917425338	-0.6678914180587915	0.2530459769874315	0.9073761302379397	-0.30969779205466874	0.8482318058504472	2.644156682903079	-0.35847548930592765	-0.24687923053510774	0.5054306971917661	-0.7977156266760889	1.7139515170610398	-0.49385255722525195	-1.4313321587809873	-0.8892302308580785	1.7504177563957952	0.7492176888204465	-0.948436531227099	0.44479754270344285	-1.8214545798488655	-0.17054297405437652	-1.5889336038635409	-3.105066273331105	0.35490275349460987	-1.3133994460662302	0.699804341753713	-1.1213648537457137	-0.8797334835997722	0.02802360224885376	0.1907598671888879	0.8871280227904783	-1.911628778020101	-1.0042106820038441	0.9653855868824965	-1.5569644062782892	0.9453237253418243
0.3986376576931674	-0.24935000436120913	-0.6396690949470314	0.3458604402404232	0.9919444696973336	-0.12228008528839629	0.9321904823449474	2.9131583459598835	-0.4183388873771797	-0.2951698993725254	0.4868061819922828	-0.6973078582952429	1.543641467363556	-0.4643795351334868	-1.4475157164775585	-0.9157685267990404	1.7964214060428154	0.8416791252934177	-0.9340967973958385	0.4428814609767312	-1.8097591508281916	-0.10704847206034265	-1.5784490330417054	-3.135620874710008	0.5808487096954449	-1.234685580142442	0.7263993576517462	-1.1672885346503048	-0.9150865145175127	0.02862293772883829	0.14243324944250965	0.8550381510278798	-1.9742864406002663	-1.04003361914469	0.9772446622174152	-1.5630898795558859	0.9479430977495558
0.3791323467590336	-0.22624797566817798	-0.6439865095120159	0.4101475038594063	1.0130136687643825	0.08644871367248062	1.0437509177137836	3.1042585521368586	-0.4776053535038246	-0.35724379023140085	0.46668656628193544	-0.6026123458471787	1.506458281045904	-0.4275852463125571	-1.4596078024925065	-0.9552092009054511	1.79980517072415	0.8452805296196251	-0.9389528666323702	0.38391537369257656	-1.8070642495113862	-0.04710649432994367	-1.5640225093229885	-3.1557485950526063	0.8151960532198945	-1.171341347884553	0.7305863295761134	-1.197473719700802	-0.9599363578259258	0.0258241412301717	0.10418201240133247	0.7816086431207606	-2.037423035200029	-1.0857816006057117	0.9650812812702554	-1.5513095469982	0.921540252114894
0.4097467638898239	-0.24191622487252254	-0.6545783059080389	0.40413039569104325	0.9496670524448335	0.28336008996063966	1.1712416406380561	3.155727899574373	-0.524968055878269	-0.42057647268819753	0.42755011173284635	-0.502951605009414	1.4407902900924205	-0.35865161156520575	-1.4688655383613203	-1.0299667141426396	1.7433226198339071	0.813709349691074	-0.9681629700048685	0.3186162019997741	-1.8123904148449081	0.004739697310047563	-1.5517597935147673	-3.150547971604938	1.0613733562261114	-1.1023092954148686	0.6982700405332951	-1.2286595742600555	-1.0390359637546616	0.020071477008723936	0.15797938781979795	0.649694113718622	-2.0989385852000835	-1.1413830653789492	0.9279481564550661	-1.5231186453301977	0.8831118463445738
0.4229890544044578	-0.2524496953889287	-0.6761671076671115	0.3767631162353576	1.0092236702879345	0.502915564126826	1.32149140194407	3.210722467578234	-0.5483443597693902	-0.48645695746533796	0.3668868880514201	-0.39139292291253314	1.418440234721185	-0.2445964573417006	-1.481648783402589	-1.114365734065708	1.661383077264255	0.7402238571718773	-0.9702369878678215	0.24076606470990364	-1.8263242167252283	0.06083083043291938	-1.5512137221177968	-3.1427619249496526	1.277397754037047	-1.0169082915912704	0.6738506467337377	-1.2425667136877852	-1.1256972154172264	0.02065897151417996	0.3235604998394777	0.5079026552332941	-2.1691425264446123	-1.1838388808707243	0.8606666091064283	-1.5088762114799232	0.815827520562106
0.43985601064321267	-0.24983877258241582	-0.6939705011989644	0.40131757905526994	1.091865094290291	0.7354441215839241	1.4913887856033088	3.227336936370546	-0.5671156173805508	-0.5445832402896835	0.30237201618390863	-0.3078108902284555	1.3972020474762086	-0.1495925221463072	-1.4212595317760681	-1.1779525327649836	1.5726327269615297	0.6591187233040805	-0.9713808946778192	0.2013914834483012	-1.828678796828515	0.1172397532273898	-1.5656300069978206	-3.1235376138780984	1.4024226573079743	-0.9311390396838165	0.6496445149960608	-1.2382259015217139	-1.1863262554967031	0.015079823111785361	0.3991697189354637	0.3940258484383107	-2.2351801207101483	-1.204562804934919	0.7813530813031702	-1.4857831063354645	0.7584147315020722
0.4727996728114259	-0.28458899966949774	-0.7013455608130881	0.4264783673114671	1.2232863001465397	0.9765390292304176	1.64310562997339	3.189652863921497	-0.6031574732534228	-0.6376272389849824	0.24595305386556693	-0.23135231841945125	1.3786162966884337	-0.07444148677014965	-1.2665083863937796	-1.2382548760391359	1.452029999278512	0.5913720968619758	-0.9594113395412875	0.17887868069308738	-1.8133615753810468	0.1642117044695959	-1.562647091991869	-3.0821294136415442	1.5126200846270839	-0.8482287918078338	0.6328027071319016	-1.2340657530790897	-1.2326756353383475	0.019084577323977166	0.4727772073483535	0.2809788287865423	-2.309579338972388	-1.242909795919363	0.7170466504017121	-1.441900194345461	0.6844530283020023
0.513638465315748	-0.3259560418266898	-0.713078455344728	0.4209806260762976	1.2834822505117969	1.126297701679746	1.7640451455587634	3.121464784573402	-0.645563998094769	-0.6905315301244035	0.17485488999308912	-0.1427307399408713	1.3499112995792095	-0.0006961932439348451	-1.0435826841855085	-1.295991036691231	1.3328879165966203	0.613292267417092	-0.9383010992533686	0.15898664711668173	-1.7691723875671883	0.21256911819312094	-1.5651965628264757	-3.0280670103424545	1.600793645253408	-0.7621133479673496	0.6010957210704515	-1.2414790692445987	-1.2497412845769662	0.016570647347142232	0.6020195505528593	0.18223515688409292	-2.3142739901637337	-1.2784267108603364	0.6600596911309777	-1.410098896553325	0.6231287858581802
0.540324022235701	-0.31102243675505237	-0.7057036255458513	0.45216082576975924	1.0964323312462043	1.2087674701243407	1.8736835627514097	3.0930685834166636	-0.6463608965115424	-0.7364604855022719	0.12035512859196147	-0.0475474851175896	1.308968222914002	0.10538730155621963	-0.783793517203675	-1.3588410301382603	1.2270511650111227	0.7379498814559582	-0.9111152182849148	0.1751047790231101	-1.725531033901921	0.2545267754866197	-1.5762715733462853	-2.9536754386030677	1.6388413073856392	-0.6838522129070888	0.5564581088235585	-1.2422499418213349	-1.2722040542002098	0.01573221526609998	0.8394031086712754	0.11981080909570445	-2.31375957323996	-1.3450061376990212	0.6041789086438427	-1.387304686691448	0.5489008630646272
0.539405704409106	-0.20767779398776792	-0.7230170125403161	0.47759942058206806	0.8929838688359373	1.265053597049981	1.9894272280453191	2.945398192882007	-0.6230053649236567	-0.7937641986788496	0.10985757586438646	0.049025780425132434	1.2687625833059117	0.22176598952329915	-0.5260289449703827	-1.418039569507466	1.0993550620952441	0.8883741921365707	-0.8594222472734454	0.2096629497630223	-1.6924922077992797	0.31230451762743416	-1.603220196786784	-2.8533472948195637	1.61644320598182	-0.641613306032908	0.47869831346312336	-1.2255730322010245	-1.2676547283220063	0.011716986345671216	0.9689230843388774	0.05587128462319415	-2.308478833883352	-1.4164952250486977	0.5489249052991455	-1.3702654545128337	0.45831649409451236
0.5184263882332362	-0.11147318155069785	-0.7199214224403693	0.4521145583505959	0.8355966339389923	1.3009371763855728	2.0914701657647496	2.7636591239723423	-0.5900642233675699	-0.8255782073097476	0.10921552592338597	0.1406753802749136	1.2203719116856913	0.3379482645160293	-0.23917567355503824	-1.5315932207321603	0.9803096008914635	1.021936639769452	-0.8272395202343338	0.24747868930950903	-1.6612822623644088	0.37916532918623175	-1.662789760303814	-2.753463735076869	1.4976817657840393	-0.6395511564907075	0.4110941796629904	-1.195779997293483	-1.256489577456199	0.009039559835922448	1.0110365210021306	0.0024278688142748877	-2.289918040418775	-1.499826760208231	0.5033791608814104	-1.360327824486048	0.36770685924340774
0.4926670680268752	-0.1532821222572742	-0.7212447220405787	0.4257977715551632	0.9647090386729325	1.2978114378968466	2.2016972113579203	2.60841415879153	-0.5350720920000658	-0.8616693647975726	0.089432135914949	0.22686457761929643	1.2021974638199144	0.44229997770027174	0.055493820618122025	-1.675249466113505	0.8744665588451512	1.218949169346366	-0.7723196061554084	0.25930400249055063	-1.6356115288764006	0.41765242180531237	-1.7214924354781527	-2.6562233400916444	1.2804669265175872	-0.6643944320824905	0.3667683507127173	-1.2034173120620504	-1.258730177223168	0.003396196917815343	1.1222871508436099	-0.03117418521212136	-2.2472872453985295	-1.5815195842457697	0.4362960142168735	-1.362328116066998	0.28143648481183936
0.46804806754809664	-0.043325275440834296	-0.7176503743365407	0.36256758509619524	1.1949748119985961	1.2827081841228711	2.26149354235691	2.473562495959763	-0.44083276502307117	-0.8212770609127759	0.07451768494612832	0.3172945462813864	1.1701501111475872	0.5420377593968182	0.36058308884400814	-1.8323734669496825	0.7619649382174767	1.4828814479602264	-0.7120546156876014	0.25337485286698824	-1.6249951671181027	0.4621527104930173	-1.7842053224739942	-2.5630719789867085	1.0115535352611993	-0.7101885928259282	0.2977199810726107	-1.2228752833576564	-1.2683549157491842	0.01310283578761121	1.2315721640682749	-0.03383589216710057	-2.2146298508136217	-1.6930346492440536	0.3512782905925368	-1.387081704415076	0.19371039594898787
0.4422999430095588	0.11100071365819209	-0.6948491375548198	0.3087620113084615	1.4672285806925511	1.2850532491270348	2.2851194612482515	2.4130391647655154	-0.3673863666803449	-0.7286640783520649	0.016573582576278473	0.4317770677579221	1.186999768919909	0.5904786502693191	0.6663608347869513	-1.9486943497905684	0.6582953510299467	1.7655804999589673	-0.6512971951998411	0.22130016796407176	-1.6132499349930118	0.4775394457881522	-1.8360616275088142	-2.4766929507806412	0.7857939966501535	-0.7657540529714314	0.25924105940122033	-1.2390355313499328	-1.2971685745767747	0.014732336051581502	1.2364326046935648	0.00850986920640232	-2.1844072720143077	-1.7556246397896935	0.2539611892351119	-1.4335612418188428	0.11568131414478185
0.3934171997065957	0.23459831664150665	-0.652230112762391	0.18927953295665878	1.6533526859773076	1.3005266694963877	2.2768151238978396	2.313315719024142	-0.28479574777749156	-0.5784293199808451	-0.07439374686045166	0.5860949568316203	1.2160475184641313	0.568594881744821	0.9920691649950019	-2.065683804775356	0.546955480383521	2.0938694339200223	-0.5916565486229104	0.18755895280153462	-1.608615479443064	0.4804972134924904	-1.8652627954618168	-2.3703938905599506	0.5965292000690094	-0.8142930039805167	0.21371588337343767	-1.245195798109235	-1.3644584787270087	0.027700935692950113	1.1545502214215955	0.07767332629142884	-2.1544227998582524	-1.825184816351927	0.1435044953171889	-1.4682947245993851	0.04787143900504128
0.35077317403200364	0.3470266706897088	-0.6110693907283796	0.07562513309038406	1.8425092101040128	1.312973045554946	2.200227530014397	2.192855184435648	-0.22211785569235837	-0.3831384310453975	-0.18111337710445566	0.7371780569989803	1.2558465290470646	0.5560527314968203	1.226348788777965	-2.1773050269810112	0.4336655392065737	2.435489974764857	-0.5514818143076177	0.13078526546867536	-1.623420835650688	0.46510796602603854	-1.8609863738342909	-2.27679924006779	0.43894139843750574	-0.8451124461530396	0.18750381837133948	-1.2536219907918413	-1.4350222321989117	0.05865756962055826	1.1421840920176858	0.12887026143034558	-2.1241993347519545	-1.905824003438085	0.018671156760099304	-1.5063723664995798	-0.02270416032538618
0.29204943871219596	0.4914201951683054	-0.5895352647828989	-0.06914743984191482	2.040049937565788	1.3043808166865045	2.09399900029766	2.078675798242347	-0.14889533988238343	-0.02350436330688317	-0.2596613470567268	0.8687694634845793	1.3064110820201669	0.5841969504285282	1.3635670591404387	-2.2680912835934253	0.33125205639632577	2.7577383543283007	-0.5365192030460337	0.058239680378359124	-1.6380518809928504	0.4358512188684003	-1.8575870793881488	-2.1785637484446903	0.27709762165172713	-0.8499286498918492	0.17300991236161387	-1.2603739922804753	-1.5074897385133577	0.06946382514417093	1.0834321817882029	0.20824668810162725	-2.0896956702814196	-1.9922941540623467	-0.09590662796088147	-1.5378152314635076	-0.054669544222097834
0.2219126757740844	0.6291252981337294	-0.5575433848441955	-0.24159459679124215	2.3207549302938335	1.3107906102887104	2.025153334365894	1.9732460602173183	-0.09182859309229406	0.3681078105268374	-0.3143742082353411	0.9804739012797515	1.358147744456589	0.6045051128037764	1.4484078093304322	-2.3579745045003433	0.24300192353756933	2.983102043826082	-0.562944585681274	-0.0008881196346548742	-1.6531339211139033	0.4342356728965867	-1.8425052699930675	-2.0930583524772306	0.11409867160309486	-0.8248667420532337	0.15786279913060433	-1.2419813876378327	-1.5895819833538198	0.07630244335651784	0.999090429291658	0.2639671942105314	-2.1106752933810737	-2.081635735081413	-0.19460581418906778	-1.5826850476747087	-0.09787681770850365
0.15624817253385248	0.7582923363391021	-0.5168827663230144	-0.4538897200258509	2.7457421930901744	1.3218760722844825	2.0005098347564716	1.884377250464409	-0.036804025200359684	0.699548069961257	-0.3712191529553498	1.0856864275058555	1.4107202554447222	0.597653088659211	1.5183281047415467	-2.43325275148002	0.15643964712455904	3.124963434342601	-0.6232602771642758	-0.007813397364836628	-1.672471359823506	0.5045824173378344	-1.8023417187458801	-2.0206790349106694	-0.034612741729009876	-0.7913883828534163	0.1451672818049714	-1.1886395077643965	-1.6403474642226588	0.09216411187068427	0.8504544785871788	0.3363929058822542	-2.1193412278902968	-2.147290982068545	-0.24542949959409746	-1.6447732166409736	-0.1169316219094513
0.11820638552992	0.7476991937868106	-0.44398212485001737	-0.6915286807819928	3.143533460169066	1.3303658012868973	1.9508945074972055	1.80962059466535	-0.03079862012085886	0.9770125798360196	-0.44400495993655625	1.172255689563388	1.458992002356436	0.5715207451118852	1.6369409763787846	-2.487943132188856	0.09156914416583131	3.2422271704593895	-0.7430048907582237	-0.006744332892146593	-1.6971764664536444	0.5649994466642754	-1.753304507297921	-1.971318554498621	-0.1517342109679678	-0.749778161939941	0.15292379783013227	-1.139289014443269	-1.719366453977346	0.14695526125801397	0.7167574700817056	0.4155341042013895	-2.1062771988754996	-2.1931461252399806	-0.2027890758156332	-1.6922838074788242	-0.12885797420732376
0.09313136638613614	0.7182130709636221	-0.3635470543367131	-0.8771707399615378	3.3916934030816748	1.318165780104358	1.9288823563556157	1.7429598291037933	-0.08208467290585518	1.203807490131116	-0.5124773784189786	1.227600337101157	1.4959617473850209	0.5312772036344631	1.7669246618390748	-2.5319520830975977	0.036745614248960376	3.3617912800201433	-0.8844808278525488	-0.002224227193985928	-1.7182016770351676	0.5588801113575081	-1.6618750907138882	-1.918588867599091	-0.23079547827285887	-0.7068385632090812	0.15017399012381946	-1.0892640839112997	-1.8021929494171194	0.22954819907865306	0.662066496381335	0.498379400461748	-2.0935438765527086	-2.184436539245971	-0.11473955682457984	-1.7163830482671707	-0.1335884989194809
0.08364344750333438	0.7860460714659269	-0.274606957749702	-1.0461056946935376	3.3835064182874413	1.2886247605479597	1.9242479706339932	1.6969769760249345	-0.13426887072282953	1.3890447556814485	-0.5912743508286384	1.2548935966893606	1.4768847181070819	0.49632450878009726	1.877650359150292	-2.5641901208302125	-0.010899090815345836	3.45589038125967	-1.0706892181129175	-0.014063900631880465	-1.7256666090195014	0.5212757329349341	-1.5411625954673076	-1.8866360403492692	-0.2676518312400712	-0.6685728920154734	0.11756929927472756	-1.0485927735206468	-1.8830399960762763	0.318231633232482	0.6187519622613915	0.5658746327127412	-2.1090868192036787	-2.1416574406076796	0.041303135776809816	-1.746813228680813	-0.12034365780383853
0.10590261965697714	0.7627275960245476	-0.19347459479379508	-1.1900634357416193	3.2527961023089	1.2605867340765626	1.932283740371485	1.656993479129731	-0.2069288890144944	1.5313557548777772	-0.6927167938180048	1.2614822474995084	1.444179124962997	0.45619272358299157	1.9899559663814181	-2.5810265701155326	-0.03631761506878165	3.51417153664546	-1.2836540934729668	-0.023508454217550823	-1.7199724540811179	0.4502337262404252	-1.4005447739172794	-1.837729271285798	-0.27889762629257364	-0.622529193598059	0.08069665890729073	-1.0161871336529162	-1.9377832984908654	0.4045481704335738	0.5773651886231748	0.5977316051167793	-2.1043110382984542	-2.0510953668196756	0.2653716229494207	-1.7473684481598017	-0.08077024608220776
0.12862846001331124	0.719248380786234	-0.13364022687275803	-1.338148068946166	3.143074123695361	1.2098515838063477	1.9386377146789084	1.681464314779738	-0.27581713300931665	1.6029524790878824	-0.7595869828253378	1.2291474327943763	1.3892551245420275	0.4225782183668745	2.0869100468059094	-2.6167520778301965	-0.056580774548405134	3.549997024707211	-1.4873072822169855	-0.042271933377521685	-1.7295540180031885	0.3995368529779554	-1.260834454770092	-1.7732705089265124	-0.36389606990722295	-0.5843283028812079	0.017738159420008337	-0.9643168086349911	-1.953743787033614	0.4845590243605238	0.5601779103285789	0.6124032665659941	-2.0835290969998734	-1.9673754603606568	0.5125439056685935	-1.7595318438229284	-0.02536959181560112
0.1566138066610642	0.7293573661382736	-0.09603271720948343	-1.4343275272479157	3.0172512150067594	1.1563560411045302	1.9326000218435162	1.7234992589749418	-0.3660770507998418	1.5705844954981656	-0.8184749782313373	1.1501105975380457	1.357114553593818	0.3766462035197402	2.1701873874406927	-2.621612633819671	-0.036384497764345644	3.54014941511157	-1.702761761575399	-0.03014797502875018	-1.730655219978639	0.3236234320783927	-1.1467772046740905	-1.726245946083336	-0.471670717941666	-0.5574269944981045	-0.0655456860636843	-0.9257051257266788	-1.9735836924026189	0.5481514334883111	0.571357953653356	0.6042484618826767	-2.058324157600694	-1.8881563457390054	0.7954834409497537	-1.7562759192372794	0.03255566163509101
0.20631765662610585	0.7239977323696578	-0.06599460095484741	-1.5010635314244485	2.8682961887121405	1.1013912490854874	1.9223141420966372	1.7699696125797622	-0.43565152384464706	1.4803072735018439	-0.8865959702804387	1.0868747985910903	1.3774003045269967	0.31463428843571417	2.255684027127463	-2.6291660108339325	-0.014875877367138208	3.5035722203178574	-1.9189420375391983	-0.0047051624423910575	-1.731756421954089	0.26483516902532045	-1.065005743334729	-1.6744199273855664	-0.5766872197679739	-0.5375250614434469	-0.10240899790858934	-0.8765264460479518	-1.9884541594371128	0.5870920722028568	0.5441400166993795	0.5950023573478177	-2.0358662315442984	-1.8026157690121223	1.069294652746559	-1.7698260857624848	0.07806855382066169
0.2531062639159389	0.7298596961858179	-0.03660069886437759	-1.5642114871428072	2.6693864831362353	1.0408808083743524	1.8909087383051102	1.8128922022413125	-0.5110288355800782	1.2052444221982612	-0.9632782314131736	1.0511558720458976	1.4555109878537198	0.22836919591756183	2.339842074728044	-2.6205428060715543	0.002244492404032461	3.4374220279051704	-2.119689809760371	0.017506280107920383	-1.6672027447439774	0.21944776984130426	-1.0119105388180318	-1.6271710528623942	-0.7007724776200985	-0.535472016922644	-0.1034914074423611	-0.8078446291427566	-1.9813236020706104	0.6386210331075652	0.5393845932996196	0.5835403817729382	-2.0178431300774036	-1.680569368942799	1.3343236494539958	-1.8022642567153302	0.11428488650768613
0.28450082794847786	0.7529419246123964	-0.0321368834752816	-1.5500075915007914	2.4229357675775374	0.9782592256206293	1.8420528172688317	1.9205537345817265	-0.6145767693075863	0.8568163930456952	-1.052251731579909	0.9921966984357216	1.5262000423189903	0.12694992555463253	2.399004132355549	-2.581223126394714	0.011636905255375956	3.3470512914934027	-2.28528621842663	0.01601452627737738	-1.5663240665914198	0.16778330239395553	-0.9813339535339096	-1.5862382494219527	-0.8204791613625015	-0.5634814910788539	-0.10199914475735286	-0.7576359831352546	-1.9612414696997718	0.6871084575357712	0.5746433231478013	0.6552634028085467	-1.9968841829428328	-1.532337393608744	1.5705809586611612	-1.833099063706698	0.16384812304994587
0.341284982084134	0.7709791536413911	-0.0679018813132998	-1.5015922730661537	2.1946652830036752	0.9200575690204852	1.754625910114261	2.036739481321182	-0.7316170631998045	0.5522081259577003	-1.1131737296174884	0.8998028235393335	1.5309741682810176	0.04424295887112763	2.423531924480297	-2.567876955038289	0.017463884917061932	3.2567509490230906	-2.4501185132924137	-0.05799346169398141	-1.4177735802066638	0.09262889009482266	-0.9640576197122526	-1.5572070669155598	-0.9434366767682884	-0.6138037550053875	-0.11498896192286061	-0.744410605123371	-1.9261526176059067	0.7153332420130092	0.6374926840680227	0.7155144668681949	-1.9786123119615362	-1.3964861918579987	1.7938280500386958	-1.859956288573271	0.20529106721975426
0.43030364840415924	0.8227224033767788	-0.10549587869120947	-1.4727280708655717	1.9877139336668244	0.8861871986871698	1.720932603157615	2.1425383671433256	-0.8366964239655145	0.2933462805778969	-1.1459682218688598	0.8199446983850486	1.5120944813141386	-0.0269808139050464	2.396673455841845	-2.567340637190808	-0.002528457643575932	3.1573672740357877	-2.573331610198415	-0.13302727575852294	-1.2604782220540485	0.050035716262408735	-0.9111330625071089	-1.5286910788564572	-1.0499611737372239	-0.6763642477789207	-0.10933978922964405	-0.7299660521534269	-1.8582912091232195	0.7076461724334804	0.7039121937346847	0.7668355040938879	-1.9979414710508088	-1.2821392528009692	1.9386032017828358	-1.9138854146527233	0.25024339943556156
0.43022500566432587	0.8795432008929602	-0.15800039038048624	-1.4364435040203947	1.7647586882973667	0.8662664512099532	1.7094767890336109	2.2168187941048845	-0.9307686029466007	0.1047327262056645	-1.1681540512844901	0.7767092462107859	1.4802421340044503	-0.04672618109681358	2.330473992670307	-2.55160771101575	-0.04988817967114212	3.0216452408418504	-2.62575453391315	-0.209694424069587	-1.0943832087187146	0.10780934158247701	-0.8691760080154965	-1.5143100150571933	-1.1348849663440699	-0.7674847295789232	-0.0858141581646587	-0.7321062458908185	-1.7711981121339466	0.6643641314924535	0.7507117393079793	0.7360535285862921	-2.0259214512121066	-1.2020128596713537	2.0455122030997477	-1.9762182252052998	0.30026342026690783
0.3833233494359822	0.8975069248232053	-0.2250811203132824	-1.3814277038536722	1.6357752422259115	0.8577868707091248	1.7114207744815695	2.268606566741437	-1.0428416133218126	-0.051321118198713246	-1.133697974321093	0.7514043900755009	1.4514761165753591	-0.042522990666696486	2.2384555838363402	-2.548757644967618	-0.09609865966974276	2.86114454025587	-2.6307479334636144	-0.2411177320038611	-0.9052914514420012	0.22056771151548799	-0.8373113768237701	-1.4972529540855637	-1.2264902060883764	-0.86866542823118	-0.02959867586746845	-0.7418129537483991	-1.6354904343561862	0.6143722201659733	0.7497746673276596	0.6943964838873902	-2.041771420389945	-1.1330985301960417	2.0920019655045237	-2.0294547645008345	0.34473779433856133
0.3429097192438837	0.9216469757041155	-0.28064549141736134	-1.325444934830549	1.5275667426382131	0.8423756099119908	1.7249294655834853	2.314648596184719	-1.1484408634104266	-0.19905733904079326	-1.0786771173703302	0.7009503039555786	1.4038080294067394	-0.0226232896258442	2.1330100032287356	-2.536447605997164	-0.13748608735843934	2.7013905182631763	-2.589941472270561	-0.25618527536964103	-0.6887585654551299	0.43043670148654023	-0.8533293573700332	-1.5221338008644576	-1.3261882084798686	-0.9686566888004335	0.04581641040059983	-0.7784916568859085	-1.4933455740046757	0.5563260096518446	0.7172044720791115	0.6556357090688747	-2.082290901673937	-1.0932764474796643	2.081709726135804	-2.0989964834325088	0.37289545295046445
0.33096858378239385	0.915454645798372	-0.3240061438438228	-1.2427644506622526	1.3742919582020228	0.8358962990739153	1.7740771025405693	2.313352352011642	-1.195522596144359	-0.33354564806686593	-1.0073046164881123	0.6680910010472991	1.3740156242313906	0.03158952455244582	2.041461854788685	-2.5379947847090074	-0.1674690907557226	2.53231935530509	-2.5305788787786265	-0.24629703861677738	-0.45500714150448396	0.6018716684575839	-0.9003099274191518	-1.559973708740761	-1.4259189599074042	-1.0583859918606113	0.14248761856969622	-0.8365198072614675	-1.3170417861585304	0.5005504426301985	0.684706833902669	0.5979788111502231	-2.1121863625089112	-1.0910857456681242	2.059576404175561	-2.142712829578815	0.38106903682330945
0.3144803687941554	0.9081204101150032	-0.35972523183038485	-1.162490478413845	1.2028962343614853	0.8051625768685318	1.9024245490638392	2.406910184164552	-1.1969757759435555	-0.3993903269906057	-0.8758537581615922	0.6609568054359766	1.3898567589298243	0.13940618611677527	1.931121853502302	-2.548656558881182	-0.22537872074818624	2.3620766360356518	-2.3945991614994186	-0.24904770819896682	-0.2057805095918006	0.7600661736981607	-0.9289786757601076	-1.6237759204190283	-1.5069534210123983	-1.1512233474827362	0.25053986496366876	-0.8926827267625168	-1.1123005482970187	0.45582890352417527	0.6335252456387515	0.5267914586393043	-2.149309248992478	-1.1079054593633273	2.0283565135608947	-2.215362244190355	0.39760653135611823
0.2425299076686392	0.9485536391578945	-0.3580446705970045	-1.1174747040614892	1.0625194794868484	0.7570351601947996	2.030452407213951	2.583703799761716	-1.1716652591835577	-0.4006696879085655	-0.7165377876267814	0.6637715083304319	1.3665555655514687	0.2966549144479247	1.8339058297882171	-2.5262351033202615	-0.2560477618018985	2.2177816264002703	-2.2275481929118683	-0.2657290095903411	0.07351142640589485	0.8714407768654919	-0.9623921019514923	-1.694078717208844	-1.5718394779953302	-1.249641875135835	0.3181598873441138	-0.9571641120975626	-0.8975208936079202	0.4284867270714132	0.5941830278655676	0.45651973332089824	-2.1847400068811926	-1.1451218583426035	2.000155692876105	-2.2752614172337604	0.4252986030650304
0.2071128221066421	1.0172307277314507	-0.3638677208176643	-1.0768672651620808	1.0219771023237965	0.7079592899340218	2.129865649916113	2.7979419644281207	-1.1429445384171104	-0.3788151662808283	-0.5659365411784136	0.6768888330525564	1.2879203671348243	0.4997457200544221	1.7467612161771555	-2.5147814881376696	-0.28271227033925805	2.077846012996404	-2.005017872439212	-0.2775896777297022	0.2817761116709636	0.9528643315274522	-0.9557020447493562	-1.7667087832815898	-1.5834665054161405	-1.347887521598625	0.3479121567390428	-1.0478746962549854	-0.7097336534763694	0.411535688900618	0.5658022865115806	0.388805575672858	-2.227082398696177	-1.187178874046296	1.9646797454948168	-2.35899733172956	0.4459369261348119
0.23426258964366645	1.1165792427501011	-0.37769156011663046	-1.075122437948567	1.0321723977543174	0.6550389389308886	2.211673187227799	2.9569009509570106	-1.0845255940148415	-0.33697361413108606	-0.40371071634504385	0.688558317104319	1.2015960890930546	0.7371451003390861	1.6731448390735124	-2.4900350525887163	-0.3024562655069397	1.966213792195989	-1.77665110654531	-0.26125359941102466	0.4337198495700215	0.9999455622219473	-0.8980771779947879	-1.806767876804209	-1.582071452461921	-1.446076822206335	0.38761795967541557	-1.1490305122746214	-0.5564527851952092	0.4060519514275979	0.48398422433970534	0.24660521245657147	-2.2658266723398204	-1.238346433150411	1.93213642249706	-2.4569696103575085	0.452746104852494
0.23902566363988775	1.1504485478455986	-0.39438843579182586	-1.0937716425706352	1.0579456475765348	0.6061126575834997	2.3184832591283606	3.113532333818592	-1.0436922993701752	-0.2878030354920148	-0.2652610069705713	0.6846054569178069	1.1893709925838514	0.9780451805199908	1.5997759674403518	-2.4146616162109784	-0.3227027426844832	1.8607083583714679	-1.4925733690935563	-0.2350149508464144	0.5418050369317694	0.9798965509838983	-0.8199913572903552	-1.834827188758026	-1.5652322899968654	-1.5254808770578383	0.4333342801390758	-1.2455803188719774	-0.4462160336197244	0.4202087473206989	0.3662374442668449	0.07765336348926635	-2.3190982623921954	-1.2663458462249613	1.87974813794512	-2.546352279462406	0.45058589581868824
0.14426443892162039	1.1000286611242327	-0.4207725295152268	-1.0814473355769887	1.0667301688443347	0.5382500841553192	2.3940372102025362	3.2615577825397866	-0.995737072187595	-0.2141455701447041	-0.1652420039011347	0.673044696476773	1.1784548468510314	1.2071121069861888	1.534013763933332	-2.339359782477799	-0.33864100905939304	1.7551677275762192	-1.2006683139677934	-0.22248697236582485	0.623790630739693	0.9264127376666454	-0.7505123043914249	-1.8457944064142253	-1.5669629505939642	-1.5859518928101681	0.4597760374395139	-1.3556072730282507	-0.3648731785661877	0.43968874439753824	0.21100762893777897	-0.09699387293495547	-2.358489768508098	-1.3003718468995777	1.8203577641392865	-2.5995645398854412	0.42751614804345583
0.1272628616039148	1.1052364024378674	-0.4197834195869177	-1.0683473926786782	1.0366747983273168	0.4672166367776051	2.4233479283376234	3.394242463264823	-0.9482166824702007	-0.1772599544131641	-0.07225370103117625	0.6488594733322738	1.1515142457992409	1.3715768727526987	1.4821118667732942	-2.2749463242272236	-0.34376572167574854	1.6418762210129443	-0.9361499165064432	-0.18374116159686693	0.6731449261810658	0.8224811046110749	-0.6886352479275716	-1.8730407018102462	-1.5969599479851724	-1.6042043942546496	0.4735136410079748	-1.465435863298982	-0.26293913595826923	0.46565759551603464	0.04187996193763192	-0.18489807597662106	-2.3886581901444326	-1.3178715699719352	1.725536786087795	-2.647105127909182	0.4118888913700457
0.1513062409175248	1.0683067356110292	-0.3679335355651936	-1.0848501123173775	1.0285812770588252	0.39613762262776664	2.4510432252723957	3.508010432829278	-0.8903121977987025	-0.14182003175545194	-0.02088246730761109	0.612350360099285	1.1289056460344238	1.4903488765538788	1.4514046880688496	-2.2029870704188688	-0.3186239575686759	1.5390055318542977	-0.6489588224801883	-0.16483685140686116	0.6912333085655593	0.6870965496902001	-0.6281322436163451	-1.8969534713715661	-1.613079751282422	-1.6049165077362069	0.4497599125210826	-1.583351291420439	-0.19603906588911263	0.49369064729032874	-0.10699745036385436	-0.25690090895587164	-2.418460670308028	-1.349555475948823	1.650696798997377	-2.67714480182621	0.37732982918186386
0.14528788679972834	0.992371086345068	-0.29175202369491926	-1.1018813715566504	1.0244518694641758	0.3149768941800976	2.4512251048343554	3.611380269787959	-0.8552120000852369	-0.13550855175247978	0.0038914675917249785	0.6006660125665622	1.101030057885708	1.5761333645989333	1.435840719066718	-2.1410802663172257	-0.261031366801263	1.4326729692176843	-0.37818161192686006	-0.1406395955781827	0.6596869984971316	0.4825662377891611	-0.5537754079639752	-1.931124299141813	-1.602131216710935	-1.5897865792150407	0.4191762009404954	-1.6752065877850424	-0.1351723405640859	0.5228203554748075	-0.2279961442206794	-0.3043854283193314	-2.4335178297320366	-1.3542785024742288	1.5826312068538768	-2.6942706712445834	0.33568228371590186
0.09665254044915753	0.9154134178463057	-0.2280040457494143	-1.1445577116448475	1.0864638266361248	0.24907338749822755	2.50079555272119	3.7007422159110606	-0.8517415270184945	-0.12416546054894087	0.006777796948815545	0.601230274343761	1.0725292451531967	1.6237092723553321	1.4708524304119588	-2.0482616177780746	-0.18355830302833726	1.3556619972662776	-0.11624438777488896	-0.14274156367797736	0.6246987128772474	0.31094756829056286	-0.462885236884451	-2.0000951563242197	-1.5763364524661347	-1.5695164229061467	0.3792184978037555	-1.7652927834658214	-0.11306117857319278	0.5556842971457101	-0.3010406304501546	-0.3455068044935438	-2.4626145267877333	-1.3141604664435214	1.5038731161516012	-2.711943454211881	0.2916397849150708
0.057600412690422396	0.8122469774770972	-0.16275875231134868	-1.2035183649083578	1.170930070320545	0.22413141514841514	2.5385131221416115	3.673149122557207	-0.8982159563466569	-0.11192773089483168	-0.033051376645975086	0.6207766601304632	0.9670399647085052	1.623043456769785	1.5116763952223475	-1.9372668485136386	-0.08270862877657387	1.298059640601658	0.047941448028778984	-0.14924523955205188	0.5519159746517267	0.1794185054941516	-0.3865222714374601	-2.0553911055583205	-1.5304978786309054	-1.5487995817460247	0.3226879822730634	-1.8564480079020662	-0.10806600361973777	0.5766111702255217	-0.3409163107620843	-0.3925202017259724	-2.485905369348374	-1.26173429664663	1.4142913906277959	-2.695161322514677	0.23788721787982822
0.049553185110955	0.6529215567169816	-0.20657569971915174	-1.2538942904851837	1.2654928951498703	0.2552344666977956	2.654764869172891	3.572461947452372	-0.974986842829553	-0.14751620975282292	-0.10354911162774258	0.5704758880641502	0.8499466447803901	1.5837582385130105	1.498075969619372	-1.86425152589671	-0.011561051103961311	1.2171795159395824	0.20863326248155095	-0.17164060877172618	0.4719960423476923	0.0801268183187017	-0.3087736498206564	-2.1021809218136127	-1.42165752098233	-1.5251123732289043	0.263638765658782	-1.9613803671272092	-0.1238380092766842	0.5885024688958389	-0.3762481438343615	-0.44694212755421614	-2.5026962648583098	-1.1944468113924949	1.3143281747862896	-2.6580747058548275	0.1727658846604277
-0.0010222885539053483	0.44737661808877877	-0.29828448485663067	-1.3095234875278012	1.2455177444099934	0.31414474242123597	2.792797284266903	3.4310473440138716	-1.0730094908009453	-0.18731479672094856	-0.1593046705966737	0.4596625544875018	0.7305488340487831	1.4801286860173348	1.4545686329998424	-1.8134515555422464	0.06105102133179614	1.1478691383694486	0.3174591649458662	-0.19414038648552012	0.36316286769437867	0.013171486314102305	-0.2765359836058742	-2.163649002544954	-1.2921507581803104	-1.4959199415203286	0.2142210680065478	-2.0587480432834147	-0.11916832685694387	0.5919700527443211	-0.4098158622863653	-0.5115643798606787	-2.5195399037900215	-1.129718621081356	1.20739601258715	-2.5939887051407475	0.10196089396982444
-0.07378511825929684	0.20647518448889807	-0.41765954128391264	-1.3772632320467075	1.1815775611913424	0.43692357265962023	2.93827022689563	3.273221162175367	-1.1682042262031374	-0.24071046606129293	-0.2077732884652086	0.3996699670860958	0.6025154795817723	1.3459225102916088	1.4306162910939644	-1.7864475307295513	0.11680312391226003	1.0702346772223008	0.40114202681269784	-0.23275924770694245	0.24024576246931786	-0.07325505752563907	-0.28774717068030353	-2.2606481517813006	-1.1722794895388144	-1.4594765160872332	0.16665643621724566	-2.170024689918601	-0.09266263718120743	0.5943564645339257	-0.3728897460166647	-0.5750281242149867	-2.5330019825152483	-1.076710613541347	1.103170476754532	-2.5117251764784703	0.04557230093297736
-0.15365501251205138	0.013813438408352452	-0.5072043392399925	-1.4394286617415235	1.115872009494216	0.5766634667437087	3.038736245192148	3.082862069514738	-1.2493305005610664	-0.2405908592744017	-0.22046698495940756	0.398985971712272	0.45479619094282964	1.2053205173965997	1.4377217606423798	-1.7910037052809789	0.1894690678544327	0.9995767584871779	0.42623370750142053	-0.26184116170584576	0.10610469761206749	-0.1461702019583771	-0.2978293551414961	-2.3416217423426815	-1.079026189543876	-1.4232801453661845	0.1332841584238265	-2.2794940889688977	-0.05284430287652481	0.5882927470200541	-0.29515084624602983	-0.6379728357130737	-2.5285103635916792	-1.0204000115434941	0.9896941909713591	-2.4234043885865537	-0.000353148354523268
-0.18689795399574122	-0.09919346315141138	-0.5963244311716192	-1.500487916240185	1.0611750749289237	0.7139570137777977	3.1079000822537317	2.8897075981156464	-1.348578920089727	-0.23029731127727954	-0.18361968817628663	0.3518296516180161	0.3277459127780179	1.080600770902147	1.4212007704877183	-1.8019923244659641	0.2691270049306109	0.9297635670495111	0.41975560111479826	-0.23727917497987833	-0.007373889274165479	-0.24112336926938943	-0.32341518915193007	-2.4270952898319704	-0.9795612091396209	-1.389832413501775	0.09996667817727951	-2.3547960716726437	-0.011302372061913762	0.6395426935768806	-0.20770813637559224	-0.682688181703247	-2.5260270727952454	-0.9576471208139032	0.8483991085763162	-2.350394943852562	-0.02687732731597368
-0.1921544565714028	-0.25327699391917446	-0.6690486415642506	-1.5433222524933856	1.0480187289846505	0.8602195274304831	3.159808981651477	2.718115866743484	-1.4457695006953035	-0.1645694457759818	-0.1498281003288294	0.25128012966875163	0.2247882745232847	0.9915777117760918	1.4396069273092165	-1.8195043657622993	0.3465545257672399	0.8940034447905398	0.38014933989489735	-0.18740542899526105	-0.0933484073936138	-0.3589523685928913	-0.3318666679039191	-2.4907751567465324	-0.8585801120544087	-1.3741964573392507	0.1010707539569317	-2.406675857122033	-0.0091457947862062	0.7325993184195789	-0.15178685388923085	-0.764518103302955	-2.513095418894175	-0.8989832764236139	0.7453781995872473	-2.270528634390708	-0.06079760522488581
-0.21695968742714763	-0.3846945968625307	-0.7356812317651005	-1.5733516259005833	0.9954347001923185	0.9950351909458914	3.2442743226400075	2.572851981695367	-1.5558600635620041	-0.14988371309505016	-0.08719167694146501	0.18145507436242397	0.12809098352769918	0.9150335792746656	1.4533311056474334	-1.8528964696483938	0.380658435205944	0.8832884812734043	0.2987746328750832	-0.1095126480766329	-0.17046607976543787	-0.46207731517664996	-0.348732082999356	-2.549080657702428	-0.7307074421791012	-1.3618774900191695	0.1702701553860289	-2.4160783052967134	-0.022499693701402333	0.823895964567444	-0.1082463688887998	-0.8527332269882992	-2.5028534076304076	-0.8294939416632312	0.6128845786484951	-2.184355248879554	-0.061623385572500376
-0.25774195546221446	-0.5030049591062198	-0.8137004918480599	-1.5918505119206536	0.9746383306082789	1.1425853870739133	3.354793320361207	2.42923094524052	-1.6589855879491755	-0.15448082915257833	-0.01356584858874652	0.14275167094025115	0.03514639027175313	0.8663149242012282	1.43867053161256	-1.8959057914801563	0.37687055874096415	0.968440009740176	0.2607554604147254	-0.044447094478335045	-0.22587410855908724	-0.5526002683701545	-0.3607910459175821	-2.598944240497291	-0.6137609143720026	-1.3680940818036027	0.23038077731238144	-2.4200913592888282	-0.04197323073013192	0.9335702586057485	-0.06349280229658104	-0.9595536466886175	-2.4915804527822214	-0.7773964490586819	0.4806326790298983	-2.1064743761621867	-0.0517880109396188
-0.2788553465868971	-0.6022219786567005	-0.9307637398839281	-1.5884097514475017	0.9299306306530453	1.266335860225469	3.385079810535847	2.271957076136631	-1.7878893349853353	-0.1678887245688864	0.069803286675851	0.07919405010553937	-0.07108623451634041	0.8280305280322644	1.3518641754778236	-1.9654718321921334	0.3870437435886031	1.069249162041936	0.18748176531955496	0.038978563452678854	-0.27675052521341115	-0.6475923743365799	-0.3765738744685247	-2.627276957395016	-0.5158975577647061	-1.3551337654169724	0.28223764287061937	-2.402800131973755	-0.0799801612367216	1.0714076274271125	-0.0624429421281288	-1.0729031693358195	-2.4969784973150864	-0.7786115477817931	0.3725587831997953	-2.030272259694583	-0.03685861122203038
-0.28262364453724154	-0.699968028275301	-1.0933997876534085	-1.5425627798792587	0.9273207929656889	1.3823205477353029	3.3450899276270456	2.09478867689812	-1.8987969809538487	-0.21404500902451504	0.15954912876710386	-0.04408897329783338	-0.16995218768000236	0.8149382535593261	1.2682918908240493	-2.067248111962956	0.3782760993053557	1.1628253368592283	0.12788365961442033	0.14617179358570082	-0.304536579157407	-0.7425954710525173	-0.3988692870175879	-2.663333059714552	-0.45273908240967203	-1.348210770963421	0.3348846854437156	-2.380348391882511	-0.1319700239038958	1.228418721964914	-0.08058392663222907	-1.1668331774815255	-2.4898991882447623	-0.7931848211919188	0.2811695302333704	-1.9717119386859552	-0.029411599859014086
-0.2797564613141533	-0.7750168154697418	-1.2084998548998738	-1.4902112961164975	0.8811622030423031	1.4735094013181733	3.2105628277271654	1.9005380337961442	-2.0152884688317285	-0.24200125437927453	0.27629979405325494	-0.10147907528294023	-0.26325069879117774	0.8061674842639757	1.2230478908199724	-2.169522240709477	0.4015065697985511	1.2915230603237249	0.01712804373606388	0.2524790889493912	-0.3576376952290595	-0.8226031031559407	-0.4283458797314374	-2.7261240174782126	-0.46075263157651153	-1.3471594848822097	0.3681905200831018	-2.3553209730313087	-0.1471807441800293	1.379014968551862	-0.1000887306773924	-1.262241943505942	-2.489072693388056	-0.8381147057026365	0.22401975974686086	-1.929587136523725	-0.01987068455665477
-0.2650764832119425	-0.8432203250675897	-1.264231648273432	-1.4045925277696305	0.9076718194291326	1.5664333949598426	3.139147935827302	1.7117118907662845	-2.1326340597577813	-0.28560206745943406	0.3586179073174772	-0.11158954533175022	-0.3520729150334643	0.8231119400049112	1.1693639542724654	-2.2677624730178234	0.44205410019166463	1.44183675195348	-0.11503353737855168	0.34734391516341245	-0.3810223555507462	-0.8988760785752469	-0.44678739339638057	-2.7895527215974427	-0.5548219423815288	-1.3458743037871812	0.3859035788505232	-2.343467967932166	-0.1207844351348089	1.5477540929381157	-0.13284380617677055	-1.3449498956874235	-2.4538835329958752	-0.8952484390935649	0.17998733432552638	-1.8911239716849546	0.007143443136537736
-0.27047771027410283	-0.9065353387437896	-1.2638121822494057	-1.2882230991753338	0.9552113591991602	1.5926112010903843	3.0833912207616043	1.5483766711922013	-2.255510019337347	-0.28554112132598625	0.4125287489531059	-0.17926627714001195	-0.42837454062182967	0.839779628431917	1.0912182270590052	-2.3349538330826034	0.49571072446560327	1.565091515301928	-0.244530755647361	0.4404676382950548	-0.39451927353176075	-0.9446180079363732	-0.47264967605153113	-2.8383549473839915	-0.6235877244824068	-1.3461893916561132	0.3737087925407913	-2.3044482657700542	-0.1290670846787862	1.7357546117945273	-0.21798141135333018	-1.4227203149247447	-2.386712420065497	-0.9682359923737552	0.15841293990908095	-1.8572881682691762	0.02392622131624705
-0.2790383001830371	-0.9822870896446132	-1.281542268973255	-1.189029389229488	1.0542999819874797	1.597502778855209	3.051066262249676	1.3880284490604269	-2.3802992637637326	-0.29494460183254667	0.4161819914020679	-0.3124766470017698	-0.5040441514929334	0.8305752132882963	1.0099250552792511	-2.358869958749357	0.5316704708156438	1.7087353809788532	-0.3459795134168987	0.5334512084125167	-0.4072533739634493	-0.9765037423772389	-0.5347045470140228	-2.8990547806784774	-0.6930764205609862	-1.3289253573560116	0.3509456929627612	-2.2647022466116513	-0.15822402458553878	1.9091647729212535	-0.33954666768037156	-1.480353024581443	-2.3002591549408224	-1.0595683359057377	0.16276810241696663	-1.8265290730249426	0.04058155192113142
-0.27970457895106876	-1.070087980773332	-1.319778312697895	-1.1412967677789245	1.122910800125466	1.6139306657987977	3.067697612843939	1.2472084271882729	-2.4901876859709406	-0.29466221808090487	0.3634227861318642	-0.38277981094565555	-0.5843367656615424	0.8275139831591591	0.9617336776308532	-2.3643286074169128	0.5382079756396175	1.8509487412026462	-0.47810666311899597	0.5685001079960543	-0.4134286822272871	-0.9912972912201499	-0.5999150280617588	-2.9536334918269396	-0.7673154063037019	-1.3166749197852015	0.328893968457802	-2.197202068113868	-0.21606215542825397	2.0313347790662437	-0.41276414677250284	-1.5395228700046417	-2.2184473109324943	-1.1648856422497373	0.209611345553889	-1.791754060594073	0.05534710406585828
-0.29027765841754216	-1.1593090392324703	-1.3952718234176937	-1.0657636906862722	1.190748790422281	1.6175587551160693	3.177333195549905	1.1165047457103525	-2.604388050501847	-0.3031108758301155	0.30523981512556536	-0.36720095615167225	-0.6718856046756236	0.8223459110412396	0.8750407615034206	-2.3488739487742385	0.5163966708489378	1.9358966300530664	-0.5693496359766249	0.5685396589209131	-0.4105589166771943	-0.9716332702364291	-0.7144920698687518	-3.0149736607841637	-0.8504931994487042	-1.273138168710149	0.27578819428460355	-2.0871232341721457	-0.27094019661261415	2.113989790918738	-0.44940470357307916	-1.571625052161907	-2.141620535901987	-1.2869137025632515	0.2744851724005905	-1.7586760135673405	0.10796794044319188
-0.30000969747190964	-1.2110118950681117	-1.4834870976106205	-0.9924494293021434	1.241337950523601	1.6437520377115309	3.192115043585539	0.9863111081353166	-2.7030873408261606	-0.15677540028844578	0.24383863212638285	-0.3259454379986771	-0.7422960429569904	0.8163226148063444	0.7914004128452639	-2.3240376589262306	0.4913367582179836	1.982147963658121	-0.6427382488676482	0.5439434442892969	-0.38215509949232723	-0.9240269957366835	-0.8327550936052962	-3.086149571951153	-0.9581639126791824	-1.2379002957829832	0.18005907661519577	-1.9555478585418649	-0.30371843019679207	2.1579783281592335	-0.46653171789665004	-1.574797766926638	-2.0696004809591684	-1.4373043750369452	0.34925355974396294	-1.7283834688040591	0.153574520989722
-0.30583963669218883	-1.228551160957643	-1.594395653936878	-0.9292184346786486	1.2722330015564955	1.686282885586459	3.122143377820186	0.8700264523296118	-2.7914680556252462	-0.007708776141643381	0.19098243171289359	-0.24984469073131077	-0.7945237242226411	0.8050580539600831	0.7231961553628237	-2.2878179525667677	0.4642134360497362	1.9286183993205213	-0.7549022649492974	0.5153528836223062	-0.2736557163121751	-0.8662288422039186	-0.9574655140669478	-3.1561072140954254	-1.0621166306466399	-1.1813959780724643	0.10827696840113774	-1.823769846573122	-0.34500072394381187	2.1491636334669066	-0.48726146283395827	-1.5722792388448945	-1.9835656288557009	-1.5756720789671326	0.43937294394506976	-1.6957612576084948	0.20904383564478213
-0.31052543327392146	-1.2307710691871905	-1.6705059526054107	-0.8859903202597303	1.303333672346023	1.7279939882457156	3.0953007889616146	0.7758458593892015	-2.8551276729103026	0.11309230102315168	0.1373640231958268	-0.11674519693252376	-0.8322036419101047	0.796868364854641	0.6893415320920852	-2.236494300125627	0.4306965775760842	1.833810330527772	-0.8433438926781482	0.4668647581969377	-0.1828325616253931	-0.8144131106411455	-1.0865588400785344	-3.231973137336481	-1.1698514424177513	-1.1290820310633067	0.04547925051349246	-1.693535715984312	-0.3738541231388909	2.142359855045	-0.5136658829921249	-1.5605191520910577	-1.902829288466993	-1.6978281579682548	0.5205154311622483	-1.6642987906496125	0.27068283101280327
-0.3244981728477706	-1.2140259567243359	-1.6760422657468692	-0.9053668729559821	1.301293647120102	1.7538008666432607	3.2082503590108202	0.7171231804266857	-2.846510252063066	0.24133312348637234	0.06803529684395297	0.06459240862977794	-0.8559935171692683	0.76828656499437	0.6354162777108585	-2.177266277314544	0.5026269905161393	1.7488951245787416	-0.9136683058336607	0.39379130207867363	-0.05214838558253367	-0.7684529363968562	-1.1764555025101955	-3.2583537755599736	-1.277197604303844	-1.0648643921168799	-0.009056968332336556	-1.5480287869096183	-0.39094210267924134	2.1504085297697473	-0.5268918116719222	-1.534675973838426	-1.8493287539018446	-1.7955056974071042	0.5771510300632938	-1.5774424021200009	0.3452559590164942
-0.35713764052926755	-1.207868003335993	-1.623806909206427	-0.9434805181665992	1.3095035252273828	1.7378042910171096	3.3170143370627208	0.6535880540755141	-2.784178945710514	0.33001990534192716	0.024873905770700103	0.3033838639955279	-0.8665064094690942	0.7251942877236238	0.5890564405440262	-2.1068598181117233	0.5766787984612759	1.6289916156574027	-0.9510094937089588	0.34359463617447517	0.1136724339945913	-0.7490872357570274	-1.2492802665994396	-3.2063037817921396	-1.3760642290298821	-0.9870600103184739	-0.03574195933478961	-1.390504973648804	-0.4295042628915981	2.173699271245349	-0.5571826493918415	-1.4891561302482441	-1.79157590329894	-1.8607143173998284	0.6184658766304894	-1.4884641679175197	0.4138442611992141
-0.3926524833859185	-1.1267398020018953	-1.50232430864803	-0.9722578426805427	1.2669465365161963	1.6874593506329059	3.3337897740632108	0.5951172973501135	-2.672536776996754	0.4104982080025006	0.007685135845145151	0.5391018817982536	-0.8643862779298823	0.6850060997089877	0.5684681104911133	-2.038413305807027	0.6449783574192027	1.487140281418234	-0.9443292590498308	0.31143646313506135	0.30810015674904034	-0.757729105087465	-1.292469394680467	-3.1158458180037414	-1.453985577964778	-0.9236496567843859	-0.03161784961548365	-1.21339959313293	-0.5492132256778819	2.158132716250202	-0.5910790265071616	-1.437825144892807	-1.7646700429221245	-1.9188610525969143	0.6526839271391036	-1.3537617887048383	0.4509720212880567
-0.41685697109015907	-1.0043497440356797	-1.4017707485766735	-1.0144341309677387	1.2039412218987366	1.66000359444005	3.344919858426251	0.5210490599238434	-2.5430874264654246	0.44985823675202424	-0.014013908243176637	0.789484925565548	-0.8278195266733557	0.6466005030670046	0.5370679164693197	-2.0147254662188083	0.7092779381544065	1.3691273526388208	-0.9381395115193705	0.2509387261400699	0.5289722212134471	-0.7733234085376661	-1.311542985987404	-3.0031063481700953	-1.5488670088824301	-0.8627791895656249	0.023871091236519253	-1.0429680892523074	-0.643189354316157	2.09465712289036	-0.6046710330637708	-1.3837532335291431	-1.7634547148601343	-1.914376083293971	0.6721864338459206	-1.211327866436635	0.46861626608796525
-0.4410314216368246	-0.8990459598356668	-1.3448882830281392	-1.0632359540873524	1.0825292875522226	1.6131959142839158	3.439086230076711	0.4604905047031537	-2.384202517631974	0.4407991018994443	-0.027236734959327415	1.0249147569874306	-0.7639520246473551	0.640822493503696	0.4970277189821233	-2.04323174259382	0.7676048521554608	1.210962222467533	-0.9391811073637513	0.1876192715304492	0.7722105831877708	-0.7765515486799954	-1.3132801756190167	-2.87471529329581	-1.640862130099436	-0.8020449922635123	0.09129494381572278	-0.8681249725572358	-0.7291878880408907	2.0135603377436153	-0.6017236848381872	-1.3358179873641947	-1.78390429103953	-1.8624450869039233	0.6928615629715622	-1.0725475950206753	0.4793492694305989
-0.4504439745606196	-0.8037353429907709	-1.3289993781801994	-1.0852184333004986	0.9855138852937418	1.5525639452662794	3.499500951586363	0.3797294204606315	-2.2140368084770214	0.3903537333024219	-0.049047974922344806	1.2094637084436008	-0.6566227348807818	0.6293976437201736	0.4509267312865031	-2.0952096466499506	0.8284758549664873	1.0465471159228052	-0.8687224421098906	0.1067643939777267	1.0107923548990732	-0.7708112372206788	-1.2956796119054081	-2.7208306968339158	-1.7266256975604652	-0.7510568476065599	0.17534908452447784	-0.7326476267107433	-0.7897457739385783	1.9446945961517392	-0.6381988356074674	-1.293511719067636	-1.7951748398089389	-1.755847953286898	0.6951809132904617	-0.8936266803515773	0.48474384430301587
-0.4616451036854835	-0.6556035824531757	-1.328396379146295	-1.1601716523451213	0.891736952196152	1.473622810823406	3.2715380689777662	0.28999776295599167	-2.0140720991655994	0.3047802830971624	-0.09079967911837275	1.3305550069845036	-0.508056717896926	0.6046735342403093	0.42486626153579615	-2.156018543535022	0.8900333106043569	0.8997770050244915	-0.7847077006221045	0.004611492076171097	1.2224848771676224	-0.748273920293153	-1.2482157686699709	-2.546939689070262	-1.8141059303040443	-0.7281102818035736	0.2700112599523117	-0.6566647981167766	-0.8642532857840985	1.8655850453263572	-0.6874349056478073	-1.246155227808711	-1.8064197645190574	-1.6473438446687894	0.6919292983167277	-0.7321737755277792	0.43153013998380507
-0.4561592264519748	-0.4809193933657393	-1.3398126643404626	-1.1799492566878325	0.8144157325167358	1.3926514686380986	3.0852624543847784	0.18233623061557766	-1.7766456542114781	0.13417885058100168	-0.14733771383276204	1.4531078481232167	-0.3624520559853604	0.5915159374345096	0.39658463644207353	-2.1940830709719465	0.9462688980030233	0.7615466848523642	-0.7295694258363518	-0.11879304361573659	1.465677862980144	-0.7656399325646596	-1.2061034251248448	-2.3600514079907993	-1.8765902513572652	-0.7052381477503669	0.3522031868276515	-0.6389173338649575	-0.9781953535282705	1.7952517060260835	-0.7274912530380712	-1.2018885857227408	-1.8192798341780971	-1.5357108298684397	0.7138031172710372	-0.5766198572416359	0.3633018409189216
-0.4344505534771651	-0.3182458289193994	-1.322120082188197	-1.1604597629989504	0.7350374751494095	1.2831869396852273	3.1867512499582906	0.08043594004006888	-1.5314436281603483	-0.013946917630699263	-0.22267398639132496	1.5709906661190807	-0.20693483785708686	0.5801627061123167	0.38259438972308846	-2.2286629363736665	0.9885010138022595	0.626027034240109	-0.7030149439883461	-0.2392731898710844	1.630875037016398	-0.7730260302580179	-1.137438359902024	-2.1476759938589693	-1.923771815576592	-0.6853398621667848	0.42138612792828134	-0.6365592450286783	-1.1074579006587817	1.7916789196731362	-0.7728437142983219	-1.1431887212237164	-1.8373423355248053	-1.4533948137364487	0.7270791306899552	-0.4649933004497	0.28971125116288643
-0.4220752445561793	-0.1540290371304525	-1.2549254553933282	-1.1879436201876374	0.6599140135225036	1.1589444164342364	3.296464781047954	-0.019485323833804746	-1.305301409635622	-0.10346358267003608	-0.29683039265470124	1.650689702482153	-0.06010408297368981	0.5793376509442527	0.33293860470767317	-2.2408185382676207	0.986495811156975	0.513262476610009	-0.6803035923342157	-0.35219774155165673	1.8120800355480415	-0.77146471578451	-1.0535669127466876	-1.8962301872536902	-1.9700187726903533	-0.6939142994296761	0.4664685301478926	-0.6502658843444069	-1.2506999736326645	1.7660671194788855	-0.806560329387177	-1.103460615555088	-1.8360436239192126	-1.366263353093897	0.76597982227068	-0.36518086218328605	0.22411488607368407
-0.42090106476005734	-0.0008013389755494704	-1.2336771206670734	-1.166774154488523	0.571560947349574	1.0248504889804253	3.2908595836384693	-0.11803313246863949	-1.1516028190018104	-0.18977752839668738	-0.3573712866404915	1.7039030562175417	0.0774321606519256	0.5977443825220042	0.28574941796016795	-2.2310272276175356	0.8812128465797425	0.3958295436267957	-0.6318858697359685	-0.42418027610717746	1.9374601809704537	-0.7727647644410511	-0.9814346354477264	-1.6589903554969498	-2.0030029300188468	-0.6928205869779647	0.510014976086637	-0.6887731973314033	-1.3851287685366764	1.7091234175488907	-0.8490706156908004	-1.0771854422636626	-1.8168229966545444	-1.3039308383356931	0.8223481250182363	-0.22900226363089854	0.14157848529691539
-0.4052872041223262	0.16419185109703288	-1.263487137309215	-1.1716312232950157	0.4614947289187509	0.8995685105286604	3.2548427062259817	-0.2154889962837622	-0.9852587729285576	-0.25482533662559587	-0.4567500493798101	1.6629263659573765	0.20320931345963963	0.6387363762711227	0.23477422253252586	-2.2305779561222634	0.7897214153961782	0.29273610792483196	-0.5585427373957297	-0.46819614353220346	2.043678581968291	-0.7485995605001176	-0.9135726364730752	-1.4890279740345034	-2.0418830334604374	-0.7089054129982154	0.5515419473572849	-0.7306633775049084	-1.5306738904264385	1.6204427159276453	-0.8908081749501049	-1.0809100852554447	-1.8075820500986317	-1.2458006448791412	0.8630740164471395	-0.061762042304586595	0.10806907533969734
-0.3630740751264037	0.2871097353443078	-1.3521149351905766	-1.207355328040808	0.34993141383289217	0.7596171724140114	3.416063584433739	-0.30110524761420854	-0.8461665490358079	-0.2888614666762256	-0.5664975205518918	1.6441890214593182	0.30828100718769164	0.669543332867647	0.18364330491303904	-2.2299545919225734	0.709980263071977	0.17757388236739927	-0.5244671611928782	-0.5113305606085506	2.1263766368532964	-0.7113694956037749	-0.8522675897975486	-1.3707336635325553	-2.0674857819896295	-0.7215353464704244	0.5868652104082125	-0.7726646414543169	-1.6337808415948025	1.5429362508845927	-0.8933532432241028	-1.1125089419546572	-1.733984559034728	-1.2002439722434208	0.894518339272692	0.010637874946141795	0.1674034512241856
-0.31534503173939743	0.41062298376780254	-1.4086575454829926	-1.243405123090929	0.23987378333488732	0.58923956094955	3.557624935444216	-0.3860706716528856	-0.7191964184360555	-0.3320357076106949	-0.6880512550415473	1.6011302878161846	0.40816389643955564	0.7556439390295588	0.13628602070016488	-2.230631307112327	0.6346801760828114	0.06572193190687228	-0.48744906769098345	-0.5258242022121051	2.240600056834482	-0.6697585179520201	-0.7825100404861633	-1.2885762417337965	-2.091512378194341	-0.7419752157102036	0.5814948100786566	-0.8010230477065787	-1.712315377345821	1.4926437609739256	-0.8846301036377741	-1.1501690344046147	-1.6147273052374025	-1.1903408637096045	0.9284808697946968	0.04266138831341305	0.29323538953488665
-0.265335895027364	0.549524836536561	-1.3896453875886896	-1.2587691389112678	0.12882176624243738	0.4184428163695547	3.549355320555633	-0.46735752380369633	-0.6271023092079195	-0.35218399144411466	-0.8045091252869604	1.670909651681042	0.48936597303511986	0.7982624326330481	0.14216200682396202	-2.2231200493007472	0.560550165128829	-0.03426132347677065	-0.43555734734837415	-0.5500676701740396	2.3376137374003405	-0.6585102708802077	-0.6837308441935298	-1.2149505870548132	-2.1064031129679197	-0.7911725787002217	0.5704659988093768	-0.8192496370357834	-1.8022497213706736	1.462876461853293	-0.8880424612720954	-1.2021646380053093	-1.4963155230536913	-1.259212400421362	0.9226721825117128	0.17037848034106656	0.4372218863434602
-0.23218306501639993	0.6595847532331667	-1.3915102425629744	-1.261215857016369	0.03207782826939931	0.24816821219619922	3.515901291516215	-0.5138814179287092	-0.5393757016039313	-0.37119309046650445	-0.8920801770199992	1.8767390176626784	0.5422541018904807	0.8697455272005195	0.26243832147739654	-2.203046037302623	0.5103411662944144	-0.13927148564177153	-0.3908116149427627	-0.5546054102319308	2.4476094271843203	-0.6593016048450586	-0.5683391321211816	-1.1665424538192906	-2.125004565440954	-0.8526507409195311	0.5194619106705873	-0.847176830718398	-1.894496576303665	1.4472315742574189	-0.8657039086152951	-1.2639445199972235	-1.3819378377969673	-1.3558776572601645	0.9327439172332367	0.29186005510152163	0.6120284756072542
-0.21411434940956786	0.6961837827338944	-1.4121539823161087	-1.2688085627463188	-0.0571829472643232	0.09339341449632214	3.683730539210915	-0.5555453263189802	-0.4909420944478267	-0.40477933647539965	-0.936871665575927	2.2362825979438012	0.5476892726623703	0.9547849733767976	0.4107768063740599	-2.1688649003529568	0.4679973067492694	-0.22283638494954153	-0.33632753699485385	-0.5439697799493837	2.556174661135869	-0.6883391650552898	-0.40615422074779983	-1.121362280365215	-2.121204557634677	-0.9089323121152997	0.44335807851958975	-0.8683312709981991	-1.9678572946873758	1.4204298927496766	-0.8420321209288787	-1.3199897876259719	-1.2676975165291746	-1.4695309220239472	0.9214571854646991	0.39830246564311855	0.8224699492234226
-0.20808780333970578	0.6761271977632323	-1.4205063302047862	-1.3107217934800188	-0.15129819732206018	-0.05038066119603259	3.8814858248574624	-0.5906530289363746	-0.49376197457009435	-0.45462588391707454	-0.990423842334706	2.5646360222085214	0.5384873564942253	1.0189296678755093	0.5734559644849987	-2.1597362651583976	0.4386874581446671	-0.2857713340862861	-0.15180963109982376	-0.4877871856491711	2.532733999990104	-0.713209661093468	-0.24119117114233016	-1.0784762201157783	-2.107911527969984	-0.9644704671284572	0.36014392612681234	-0.8969954628094037	-1.9865276978131476	1.4059335796830736	-0.8268328670870353	-1.3903443585733517	-1.1644123845870291	-1.5936062025300253	0.8783891987519196	0.4808467986333767	1.0410840074968033
-0.21433826276603796	0.6380013778534188	-1.4265623875510305	-1.4110986562932033	-0.23864836835921546	-0.17243237666697864	3.7669229594729514	-0.617348050512055	-0.5042066235793168	-0.5064900531065409	-1.0312508353699354	2.7657058896444235	0.5278159671593061	1.061334617788441	0.7228131406472534	-2.164203708589509	0.4266315635370922	-0.3034814441285455	0.04016086787174215	-0.42643830977746217	2.4888242629288095	-0.7659643166859652	-0.08655091870734352	-1.0237138494098632	-2.1025899495659672	-1.021950914145525	0.25139811912860377	-0.9125139273381502	-1.9758810641231417	1.3110237512422347	-0.8026133669762332	-1.495309770483065	-1.0856367673092044	-1.6971136266978128	0.8327864133219821	0.6886113332900802	1.2590964665869482
-0.23880216228570084	0.5700221808631948	-1.4588163191131165	-1.4561429184451316	-0.28430792606425603	-0.277220476088665	3.6231459847076932	-0.6452589491220817	-0.5165974346734353	-0.5829862369845198	-0.9817731784734922	2.867863695283528	0.5554487982993251	1.0915604941950572	0.8860141227917915	-2.192476925376348	0.42798454604328634	-0.3101022457292907	0.22471871285371675	-0.36624477589595683	2.4085502358093622	-0.8091953308157624	0.0669446315617437	-0.9844995691370677	-2.071836085563963	-1.066736992345335	0.15582764652625308	-0.9419618090848492	-1.9462158259922269	1.1891286606462508	-0.7832780260914355	-1.584674984472319	-1.018748864803903	-1.754647238685989	0.7584635337035077	0.7890469591001267	1.4559153004150422
-0.23634730731659975	0.49943097612035087	-1.4735784908743257	-1.5004248794070891	-0.3093208658568393	-0.3559908619923411	3.484319913343311	-0.6603201792443938	-0.5537310851548424	-0.6519037183798118	-0.8256896072808818	2.932474696518893	0.6373870655795157	1.1143036842555099	1.0612378894195427	-2.2286376648520565	0.44210574990732043	-0.2957484182528164	0.35446127605510114	-0.3570663741629292	2.2962672001130584	-0.8289033147975307	0.18679604047422643	-0.9545298922474998	-2.0458143173171814	-1.1332081352610308	0.04700441279103035	-0.9595484460017749	-1.9159488051536293	1.0895594998128384	-0.7710423489914537	-1.615469403459929	-0.9595426882450736	-1.699559646678459	0.6988057071635732	0.8675693051856243	1.6413682943333303
-0.247936188839253	0.39234028568209744	-1.4496284970446884	-1.523847507807119	-0.29970672452907987	-0.39502403386963886	3.392279406702771	-0.6285968574460197	-0.6404775456075733	-0.7259084756187708	-0.6184187312147713	2.993370378013464	0.6917774705676452	1.1147286729271355	1.2266637394891533	-2.269979066257622	0.4476538860220211	-0.2700621718298757	0.4454845501451219	-0.39761484471686637	2.1772897971313236	-0.8450364789952255	0.2927953245186807	-0.899137102925302	-2.0046728509508034	-1.185991759348889	-0.0862147128853714	-0.9907422351164501	-1.8802392463675646	0.9927923234327736	-0.7471393049480747	-1.574179208522097	-0.8817394802284273	-1.565405879228602	0.669941017303819	0.8755877222872523	1.7756807184611063
-0.26612505307638595	0.2625500815565121	-1.536260333545144	-1.5530161859931995	-0.2887637208926209	-0.40780789834846515	3.1407139897179412	-0.5960372890806839	-0.7337561168337847	-0.7933462966285265	-0.3427147414146001	3.0387673023614497	0.7417225764127692	1.1061323588581007	1.3863670568266653	-2.31028152733037	0.45001935090670503	-0.24535138430994974	0.5005275049949435	-0.4485572091111112	2.0472710459002625	-0.8573238229280268	0.3707927499157292	-0.8062961997498537	-1.9468005458539779	-1.2354428015933832	-0.23114751384492882	-1.0067459282267524	-1.8565199241723047	0.9382340996770842	-0.7622942424570052	-1.5156640731400155	-0.8168645276964993	-1.4109111290079048	0.663701475631566	0.8887871229966178	1.8388294810679526
-0.3030216051814965	0.07210705026479611	-1.616680774615632	-1.5713413166399923	-0.25837274280755024	-0.4158224237640796	2.921775876490895	-0.5506915681921138	-0.8317725360522974	-0.8515482288410146	-0.02402018780845454	3.0965918033401056	0.7851125419385537	1.0756095150587188	1.5308619880213048	-2.335275062201723	0.4586385403147303	-0.20385139034615155	0.5453062496576994	-0.5044680915312969	1.8477285443221523	-0.8820121865457231	0.41978115623258433	-0.7030113261107895	-1.8581323908115006	-1.2937626436864702	-0.35688997917212384	-1.0428966782535125	-1.8592790411150755	0.8651538819972308	-0.7999422156142292	-1.4227263160757884	-0.7162719474360528	-1.24668138468164	0.6565586269314558	0.9079329307151347	1.853506055439701
-0.3527194477150231	-0.1113516947103664	-1.6371002849088712	-1.6129031978456347	-0.2059355042582324	-0.40970820527058843	2.7667176447396686	-0.5032133002050623	-0.9102242074284141	-0.9145181294384626	0.3074954588979958	3.067592876736807	0.8693934182475826	1.1026516491697476	1.6126008759024846	-2.369703298473789	0.4644093587422643	-0.17082609785338748	0.5299879541332381	-0.5597045266012572	1.6606788748032197	-0.9008314899241071	0.44269909017419407	-0.5995001470252098	-1.7419464243782397	-1.336979340968731	-0.4707451082370307	-1.1164326120255192	-1.8324978182247527	0.7672684166573619	-0.8209306805514325	-1.2932465598207812	-0.5936426761853566	-1.072756526228616	0.6716144758592979	0.8282193225829448	1.8457764087978124
-0.3809188773767666	-0.1638443709691696	-1.5569657829479762	-1.647108761445437	-0.15171636783835837	-0.39039306962556247	2.651521743996649	-0.458268851425723	-0.9899033838354775	-0.9644242009371384	0.7395255801334262	2.931162361249953	0.9699464664081487	1.128308372679013	1.5653685819522039	-2.399506846291399	0.44927568802459783	-0.15378900417282143	0.4833288286003822	-0.6286179093877265	1.4504364529249552	-0.927705442587583	0.4189176808361248	-0.5177790234843214	-1.6048949386523863	-1.3628716679759882	-0.5323750455637338	-1.1865740819530934	-1.8168666070126225	0.6472605952323933	-0.8103216001214782	-1.1691391496309655	-0.4108228295017641	-0.9372965726017964	0.6890086768157546	0.6879586788622467	1.790181954280221
-0.3910960124933848	-0.1922379530626016	-1.429875823354007	-1.6642155840679727	-0.0884247584792405	-0.36113595440105406	2.5809406635951193	-0.4310749730979559	-1.0631958849726195	-0.9685905294080793	1.0763350625146304	2.6606101243187528	1.1026737895063659	1.153206937385193	1.4669005930665988	-2.443088989279633	0.44596640239930674	-0.14076486796903892	0.36429304932616385	-0.7105391750347652	1.2553220006973738	-0.9374401064409102	0.3611371837334202	-0.451896174030911	-1.4610545105770867	-1.406074708967633	-0.5664873460219995	-1.2612095620014192	-1.7978593569624242	0.5464618858208182	-0.7842314514227743	-1.0797040991054803	-0.25645071828736876	-0.785200662440919	0.7215823046861729	0.6076250011047879	1.7076253312823213
-0.4048257241559437	-0.2030825318751921	-1.3325398363366991	-1.7038823194581034	-0.022103040612518512	-0.3512594326568064	2.479843972012325	-0.40011666079546665	-1.1116170933847844	-0.9740782462348365	1.3876699286629155	2.3613306321862515	1.2244329567863612	1.1752774910542576	1.359142898855576	-2.4751950535105114	0.4648947260940936	-0.14989370514104078	0.12122677006118869	-0.8328413996870715	1.1651883423228586	-0.9463237722606079	0.30812969193486156	-0.39366213795286237	-1.2914881192233076	-1.4355181681273435	-0.5706857830014783	-1.3385668997345863	-1.787511722227808	0.4860087922938134	-0.7500985124740154	-0.964038625236751	-0.13688029362641166	-0.6076754222401403	0.7944423625556964	0.5043334131876276	1.5951398210098877
-0.4166931320488397	-0.22248462310680223	-1.2876016458730695	-1.7133620893582964	0.037701854160424875	-0.3353714459976337	2.4430405245461686	-0.3860848176219051	-1.1913845888067365	-0.9741506705567506	1.7077314623294657	2.1473636672711205	1.3328515761099835	1.1840991540547283	1.2259437048246096	-2.4862162448789036	0.4925887062865108	-0.19777893240864475	-0.10883865723615731	-0.9668851728248239	1.158908170855831	-0.9515490885999421	0.2312841358907979	-0.3619537412997348	-1.129509987417861	-1.460736619266767	-0.5339783477588789	-1.3946419287755796	-1.7868720915510892	0.5562812644307892	-0.7305827853890494	-0.8182702438473146	-0.06223720500678183	-0.44536462769669266	0.8703552400012267	0.2366485892576216	1.4767439502719433
-0.4151994661221451	-0.23752170491339522	-1.2132875581732288	-1.721162897453916	0.07353114926132674	-0.3072418292994158	2.386457084198836	-0.38835758452484814	-1.2443051897471855	-0.9431043038708505	1.9319907482042553	2.0214727360333944	1.429877260290828	1.1910057446460212	1.094666803281052	-2.4811900200255477	0.5414696630337686	-0.25239206063077874	-0.3267358479825533	-1.1131760147427936	1.1814382652424986	-0.9575374769768112	0.1782131632923416	-0.2735547945716229	-0.9911178793151312	-1.4814189472560606	-0.47594109528725015	-1.4447983898224237	-1.7761611163137219	0.6908682857440609	-0.7045900077880137	-0.6858659603654595	0.000681347199862653	-0.33765380341808837	0.9453282553701328	0.06336513294512607	1.3563120587287887
-0.4365613464594958	-0.3118316709326169	-1.1809732469107914	-1.737083738633269	0.10681949664440815	-0.2968266758334503	2.3183183864864803	-0.4094314432439788	-1.2662389203475517	-0.8935783584853338	1.9683982371585684	1.9034710377148123	1.5078079985891772	1.1733283146158746	0.9741089511549443	-2.471480139833981	0.5806359843649211	-0.33549638243588836	-0.5083045800640493	-1.278819808157588	1.218744110658053	-0.9648698770082691	0.13701036991779492	-0.16413844155786111	-0.8467324177100449	-1.497301709834438	-0.3858049986238191	-1.503944091811604	-1.7589175816206304	0.8361067190678793	-0.6447966637350687	-0.6367504467939996	0.034307725442266644	-0.33545554994239163	0.9924687667994048	-0.15804729069859122	1.2485012122564925
-0.44480518088854604	-0.39579103913295005	-1.1331114287977748	-1.7572050149410319	0.1371174312645264	-0.31807002677996304	2.2550148506355714	-0.4787992738649017	-1.278771641236052	-0.8259737070850688	2.0054066978868574	1.8113466597482066	1.6298335779891033	1.146285131150101	0.8739971134362226	-2.4138832533454195	0.6178928740585977	-0.42128723873522844	-0.6785926826062157	-1.435518193445572	1.2540202028846863	-0.9434950673576795	0.09863895673654052	-0.07067972969203991	-0.7025493283533334	-1.5126704992932818	-0.25943601768658436	-1.5416036280693157	-1.6913767454356834	0.9413650127401725	-0.5659182724522303	-0.6613634173633771	0.04976997609538467	-0.40702615930465474	1.0082032589353953	-0.36068946244628863	1.1442813564401728
-0.48116925610936867	-0.4844514788149451	-1.0198018723571003	-1.7757483500100801	0.1784650649617266	-0.33050244864883954	2.212691240360326	-0.5564140353487115	-1.2798199520980682	-0.7441914517416895	1.9600871214448454	1.688884678518105	1.7646671926986648	1.1196921208698278	0.7751289907066721	-2.317780149381145	0.6474190390296888	-0.4787846330050004	-0.7719372218357534	-1.5579086791091428	1.3087740125650316	-0.876633313734638	0.05627303128644636	-0.022620635062813456	-0.5954865715868529	-1.5134374862334952	-0.15003020267324602	-1.616227816634926	-1.6032772709497263	1.0236256518275508	-0.489340897525515	-0.6888056493405499	0.00479859657814079	-0.4910290014474092	0.9980713842103845	-0.5154325175043827	1.0299406358102923
[truncated: 55 more rows]
