# Supplementary material for: Obesity dysregulates feeding-evoked response dynamics in hypothalamic satiety neurons
Source: Sci Rep. 2025 Oct 14;15:35837. doi: 10.1038/s41598-025-19800-2 (PMC12521569; doi:10.1038/s41598-025-19800-2)
Supplement: Supplementary file 5 — Supplementary Material 5. [file 41598_2025_19800_MOESM5_ESM.zip › Fig 3_2/Fig 3c/HFD to_NCD_1st_MPK147_matrix_4.csv]

0.02077854317272592	-0.0009827233270691571	-0.035041023748252256	0.6495952700211423	-0.12660882983361316	-0.7397546103886615	0.42146417268989794	-0.6190365332307003	0.8044209166183652	-1.3670756167833342	-0.026752041485720402	-0.09022234257650416	-0.4677862119567207	0.23071647666729983	-1.2177120111002087	-0.05487028228300219	1.0256800692085755	-0.9110329268369627	0.4867801788027859	-0.6124082940710479	0.5809360864529944	-0.8022904454908272	1.1953540438798822	-1.797816499225058	0.3906241266660597	-2.2972014845028226	0.40850730085212505	0.04787145497607878	0.0081669462731534	-0.931919879863331	0.7018361599397879	-0.4115464097023004	-0.8959316223907858	-1.2839651386126036	2.239533898239843	-0.4349099690328121	0.08318288924735986	0.2620252771847109	0.3458518441816369	0.040948050348670516	1.6708147902997035
0.0004623272929864808	-0.02685175272628852	-0.055691349151505566	0.8530229180313006	0.0947193509441949	-0.7335570681524701	0.3371661789297839	-0.6132507836129208	0.496269147427179	-1.3768382561784611	-0.04766493928217231	0.020165640407857024	-0.4512937232819079	0.21573998963465935	-1.227044058255752	-0.07725051986976365	1.0556007487183665	-0.9630807553624847	0.48325500937993404	-0.6074481318099125	0.6502912678836772	-0.7718863639771688	1.0704287247181974	-1.7087842585772792	0.36229518909652875	-1.9902922302955006	0.3593097363692894	0.111191592915775	0.01299078256327088	-0.8948801495919402	0.8015862304877439	-0.422825514398921	-0.9358251179128481	-1.2398782140687654	2.346017187868023	-0.5352461490417311	0.06399451805909931	0.1128124678589524	0.10055839619688751	-0.00012196411942922217	1.5435644710489562
0.00823170314977146	0.007111356777582907	0.12523736110753925	0.9234720266388011	0.11201801956276973	-0.73931166946727	0.30500292394486195	-0.5727437453681888	0.13785852733321172	-1.3979454986503532	-0.01377911147657696	0.22422430181104405	-0.4489517796091062	0.18778110685006513	-1.2103795321042323	-0.059806429019986944	1.0559083444890278	-1.0131503170607579	0.4791317127219992	-0.5589457448327099	0.6490371246548907	-0.7504683793486961	1.03230720494534	-1.5282022589336492	0.3654532529903431	-1.6575923284065148	0.34110732806420113	0.10500101559406744	0.014862099638876886	-0.8339394302627386	0.8810453468988233	-0.44429488993816885	-0.9341178125904929	-1.1955591656562514	2.359203823417351	-0.5516684789557696	0.0291547603134245	0.04502054331501909	-0.1534466244021605	-0.04372628895386138	1.4721974530280644
0.008835322873760626	0.004592875018401939	0.17463130904780594	0.8402630492569547	0.11454493907630128	-0.7261287310609363	0.3709837355508185	-0.5302656043633569	-0.17080691397743597	-1.397396178445144	-0.017523551834979056	0.2772339166866835	-0.4064800862776728	0.17537634618036815	-1.2180453453678952	-0.06492221530129531	1.0529232673510183	-1.048724015007545	0.43904601605476956	-0.5254732137340195	0.648023985411776	-0.7363797594790091	1.0491702327708499	-1.4217641867304078	0.45969532976300903	-1.425514350719969	0.31332251648773657	0.08147926120768102	0.01044119191702261	-0.7976110815752621	0.7899908719774488	-0.46301301564990843	-0.9484816222080116	-1.1836627115871785	2.2476918782912274	-0.5753245845141781	-0.01442686740020701	0.0775134008297777	-0.168316596527589	-0.06627193081165075	1.409210139614474
0.012404940231238464	0.011315619968632376	0.24229673528828552	0.8018200786348958	0.16248245572363496	-0.7357986396677744	0.45416540621434065	-0.5036288719837559	-0.33221173513192886	-1.3752496192008947	-0.03573869834588543	0.41351754333548846	-0.39438763925829096	0.16145271412886686	-1.231413886777553	-0.07370411687595974	1.083703816856067	-1.0713141701773803	0.378611687098772	-0.5201680164198021	0.6529832247471724	-0.7255903925297673	0.9462535106541408	-1.4284153350082032	0.529761692734488	-1.2857239739420412	0.2756665821685976	0.03302992573863524	-5.142403594156353e-05	-0.7584938664505365	0.6685877712026741	-0.4568460712593376	-0.9477946587518323	-1.1891450139639796	2.1099819318429804	-0.5923278743619727	-0.05339864462328743	0.13597197815170564	-0.09110286590877409	-0.06637307554119817	1.3287668889230133
0.024890155147556003	0.012405506294474539	0.15715511653626638	0.704448905889106	0.15819470681790862	-0.7288081605690261	0.4955596114475311	-0.4791260642155775	-0.3309882780842075	-1.3361821821071602	-0.07003969332563076	0.49765285186967106	-0.3728173755029089	0.15518433336501272	-1.2359657805515984	-0.0745171560573568	1.212730921564567	-1.0919675236534647	0.3144360608289615	-0.5374748819879444	0.6205160903007957	-0.7307972542855286	0.7583587124887332	-1.4038912865376005	0.5097181574791028	-1.185491339866634	0.22803307287119642	0.0035692625216105825	-0.010892198363060544	-0.707419577803963	0.5787984674068142	-0.42228014901037875	-0.9400473722624891	-1.1886278594767343	1.8386456867319871	-0.5924773051116279	-0.0682892914841959	0.16779320978795745	-0.018582276849895617	-0.049676313758302865	1.2487188636905289
0.09715520922434336	0.04135106254402321	0.14507831735382265	0.6398899545960646	0.16356596985849564	-0.7258066393604865	0.5103983408046011	-0.4674834674238823	-0.23220990426256188	-1.303496070224577	-0.10473819386935798	0.4952268382805535	-0.3508165681519967	0.141225694400196	-1.2586566328065418	-0.08528910667099569	1.190783097798651	-1.110909148274825	0.23185830210358693	-0.5793038421036145	0.6151472529133601	-0.7119152387531408	0.6360285245499828	-1.2966677186125128	0.46171072034570576	-1.1379302036765682	0.19310210875593442	0.013583873738161497	-0.01636201844574816	-0.6724175835043418	0.5106301172816038	-0.41278415201890756	-0.936438511449223	-1.1792386117183056	1.6146142909954613	-0.59947673995125	-0.07389421778506654	0.17714318347840857	0.008894653364828817	-0.0456900104377364	1.187095117406289
0.2758981994585057	0.07768343740226823	0.13284609370170292	0.5896430157637383	0.12604038012040025	-0.734444765326898	0.5097133870266756	-0.4797265875842788	-0.23501350627651404	-1.288047845787094	-0.13670294864668187	0.5131330607664659	-0.33649499083869416	0.12460014220729791	-1.3014218914122295	-0.09773598166092468	1.1209718407968843	-1.1265045932627993	0.16936535596834168	-0.6094064286563059	0.6077570625483558	-0.6807493041127286	0.5705633460388079	-1.289352775985509	0.40617782743758574	-1.1000630719117093	0.16892484902278393	0.012221764495701249	-0.035589828212398034	-0.633088191062007	0.44315713571937837	-0.42719887058426714	-0.9336236826178277	-1.1574008952592092	1.452759688296206	-0.5916716516880053	-0.07153086652423839	0.17434893370452983	0.023951698748127352	-0.04874597928164995	1.1159498790827396
0.36864785430473973	0.11110022884951526	0.14125277018158539	0.5572958373506415	0.0894585353151392	-0.7367460007422696	0.49368408993359925	-0.5022666286377465	-0.24428768812078905	-1.2825436033557094	-0.1782457358313866	0.5418255425786945	-0.3110599122087352	0.11016633937707233	-1.3402801586889839	-0.10803139042559891	1.0604520622164542	-1.1289297253733646	0.12956977106228532	-0.6435284508371786	0.5957930020098964	-0.6509831763801095	0.5252507457957811	-1.3538625914164384	0.3508137727671543	-1.0790663910931984	0.14297324641882161	0.029174532505503465	-0.046866687571025696	-0.5906562077783979	0.37847249051767806	-0.44859869227685956	-0.9220862632843522	-1.1262132590272338	1.337396513765524	-0.5929557936842417	-0.06895920655765714	0.1656126028223548	0.0712537661088462	-0.04823445404228063	1.0471625171134713
0.38940947390955377	0.12277081185572473	0.16157287382452012	0.524764839194245	0.04395261949054313	-0.7304288886617243	0.46771992711051535	-0.5181012417645572	-0.211420579033241	-1.2861652403102506	-0.21023521586848534	0.5766678675510578	-0.28606026285268926	0.09094433605052096	-1.3685767384430716	-0.11760048331692832	1.0058191695620056	-1.12026400807147	0.09578986056268403	-0.6805771249221697	0.5812903277180594	-0.6246065294882547	0.4609685975756917	-1.4117864191705503	0.3049899956931847	-1.062645458588197	0.11383895377637618	0.03517723936638989	-0.06758748253885853	-0.5525859685184471	0.332100840201294	-0.47335556199363094	-0.9117681538280651	-1.0991702264454077	1.2645467735469955	-0.5885108218611624	-0.06554577012727343	0.16031278502447982	0.13810670229117658	-0.05252964598588576	0.9917044732683975
0.3714469392380772	0.1683626105459189	0.18979989894469967	0.4777159210763515	-0.01899548821869157	-0.7233839496136248	0.43769025411851015	-0.5255352164045076	-0.3667211160064575	-1.2953870483251344	-0.3124856281790582	0.6754115838922774	-0.13922570321515004	0.10319633545983216	-1.4063191014545364	-0.13946212217534543	0.9481088899680689	-1.124373268881024	0.03825974870916487	-0.7344041045261068	0.5619209965214554	-0.5544946251616606	0.30922503606855234	-1.4100096757926333	0.2504015087472893	-0.9228763737449551	0.0710606195801331	0.021388936665480883	-0.10917307362140552	-0.4822644502273655	0.2524766603645264	-0.49059460934856336	-0.8878686149827646	-1.0470458912793383	1.0926788867719541	-0.5835139232765357	-0.08752724890966992	0.1436315618288636	0.16650801582119099	-0.0723960471505864	0.8603070374101891
0.31444006263202817	0.21210558158630938	0.21503347625572733	0.3775613185474791	-0.0969921851610052	-0.6836042242093746	0.41430087914824626	-0.5398911226656742	-0.5315394009181137	-1.2900947321078005	-0.36288934562546526	0.7540362226363062	-0.0026065456132914	0.16584215240253014	-1.4476911334327844	-0.16915903221718936	0.8881640669165367	-1.1176977953871703	-0.011614128284536373	-0.7722778602433635	0.5306362345475579	-0.5088307424793637	0.1297787222599756	-1.4195056128794088	0.20776860656514334	-0.842253835041849	0.0468239402835179	0.004011003742202716	-0.14518970156112054	-0.420745307628782	0.16259098339977535	-0.4973467070895028	-0.8516947570504769	-1.0085623353579387	0.9333206732853467	-0.5626835230890121	-0.11422042196948687	0.16052739163747237	0.24579411690162262	-0.08677987854662605	0.7490019964154809
0.26765031358304686	0.23647225654883788	0.17192378450139273	0.2756239507451934	-0.1665261646151855	-0.6339302152069585	0.3870620138977191	-0.5609193370012155	-0.46909389111526556	-1.275500233914338	-0.33152375798970757	0.7860551625100418	0.11706147097455907	0.2089049423412206	-1.5033815782496287	-0.18736851374592892	0.8435738654713841	-1.0979367682799703	-0.06440544924264206	-0.7921810780623117	0.5226076883760766	-0.467624237589536	-0.07465289888718037	-1.4733777054966082	0.15999164567101182	-0.8162867421026954	0.031219083240006024	-0.029244913831856695	-0.19754876379099254	-0.3788678880985142	0.055073849958473496	-0.48620645716311206	-0.8197060976057712	-0.9806844068490197	0.77627239814689	-0.5402615212080448	-0.1358891067605738	0.18672332144672243	0.4229027683614294	-0.09523347622816211	0.6389323838022204
0.2401867824501583	0.2649296446577821	0.14257760693043775	0.22968786464712299	-0.22918543441982972	-0.5949695674409534	0.3125457285597735	-0.5949338129118431	-0.19326044833085726	-1.2543845516858316	-0.24141660961712033	0.8395364537537935	0.21785224375349604	0.22588804413614408	-1.5548434022895656	-0.20705414490384416	0.8026141330175927	-1.0762198589096204	-0.11067875840674143	-0.8100134810335431	0.5131358858004491	-0.41564274362660514	-0.2552307756150872	-1.492408107152614	0.077209971484442	-0.8144613878199856	0.029911310960710362	-0.06101948383368801	-0.24881633954079624	-0.3206604225764157	0.00409145683885498	-0.4742066165382222	-0.7896501873690307	-0.9433357398585775	0.6677279635482323	-0.5225839456286325	-0.14513543738758752	0.19892661202626383	0.5804378332070455	-0.10960101938204074	0.5331959794287088
0.21045908979683725	0.2689009846803522	0.08533174327465731	0.16980661102736885	-0.3046555007796544	-0.4841849600723232	0.2039881989315086	-0.6291752734249905	-0.10393034574173557	-1.2482937952381121	-0.15968464452023637	0.8516971492791822	0.29519040109204175	0.20547065067719883	-1.6047238570674538	-0.2457753442951886	0.7821120360054536	-1.0491494869251714	-0.13967527926093914	-0.8166327737426589	0.49640103028706395	-0.3585606694880972	-0.40190474890841654	-1.4371495055433947	-0.003580518607148364	-0.7509142267231096	0.03455854190500833	-0.07187344983481259	-0.29077017148641315	-0.22527039550347294	-0.009833086351951542	-0.478399859876116	-0.7808582488758196	-0.9105576066542941	0.5849261048681108	-0.5242104418652651	-0.14189981019165515	0.20539793761134684	0.7153970718417029	-0.12775058728026029	0.4430235807381425
0.17895502549730283	0.29124705115632377	0.11773010885565327	0.15191500884968995	-0.38394810443479116	-0.3924460861908714	0.08895165908086827	-0.6482727223038215	-0.21778330534508408	-1.2464814065735643	-0.08408245150365454	0.8844758925658806	0.3485579674214948	0.16270118757351268	-1.6666510647730615	-0.2966651460817856	0.6685792759518856	-0.9993159956482872	-0.15420605855955458	-0.8044224925299351	0.5039618672882658	-0.29367445484326943	-0.48964893323080594	-1.3817362746785595	-0.03236323778534493	-0.6492747443422576	0.06309873154239423	-0.09251565319051235	-0.3207552637696206	-0.10634261139128309	-0.005591366976092993	-0.5061870326147131	-0.7603858798767992	-0.8829221703545851	0.6004199531135521	-0.536026555237045	-0.13927825094343377	0.19115948499046934	0.8028260337650377	-0.16163091911579705	0.3865598394555649
0.10198679011035346	0.2237022438369664	0.10363611084605007	0.12586161459086395	-0.44923167915051093	-0.308322891626722	-0.01820742600503016	-0.6569636047230943	-0.3572850932161408	-1.2450965013951962	0.012504061428876168	1.1199332437834166	0.4502632916391846	0.11076264481309703	-1.7149338772774079	-0.34858004856469876	0.6153095607562247	-0.9255574527424792	-0.15534002529696145	-0.7753228739312779	0.5014899274604936	-0.21255000944847785	-0.5656003564063506	-1.366270427909405	-0.037267200408089965	-0.5279834875720415	0.08327174628440139	-0.13483316109061272	-0.35075959057316725	0.03544706578712261	0.0036136385493154037	-0.502767733897778	-0.7536136102143014	-0.8670389306513238	0.6303620342801073	-0.5468845055052661	-0.14564632589220808	0.1914105795287137	0.8852308461052404	-0.18965221261788826	0.3396398721167933
-0.06824770368811464	0.12303285042026332	0.08866409845700593	0.11243306921138177	-0.5009935054301625	-0.23058893832048094	-0.10609261906676606	-0.651836884159718	-0.291903794145041	-1.2516115028178372	0.15612266655971957	1.266559240464503	0.5998946922349405	0.06407385308173888	-1.7429024596116662	-0.40132128711534437	0.5921582252611344	-0.78879997435457	-0.16303073841061788	-0.7550602634902404	0.5090565762324505	-0.1580818956913883	-0.6707446577440026	-1.2614728193399067	-0.0003367244030683114	-0.3990280619816454	0.10502535059288443	-0.16788660546830375	-0.37326340707969696	0.17056258287521567	0.024113026992300828	-0.45423030916357476	-0.7350240023140262	-0.8654654820756813	0.6462883020458701	-0.5930113968844336	-0.16884016313091346	0.21911950996477816	0.9090510466776077	-0.22012094586145467	0.3044487006510676
-0.1986219060433758	0.07211439002091097	0.05217188904734142	0.10736179456144739	-0.5341990244451799	-0.13851241275305015	-0.19392810375755035	-0.6307702591582801	-0.1939213034379796	-1.2447237781903042	0.36844884943840917	1.4365037994270515	0.6597740306534539	-0.0008619202930552517	-1.7346231713125686	-0.45111176503066863	0.5752893935655444	-0.6337012119024716	-0.17383367252902196	-0.7230691816258907	0.5034290939606296	-0.16055229109307162	-0.7871899090834548	-1.0735340071998154	0.07909049529189047	-0.20756966618556696	0.13500636564641544	-0.22058513369548066	-0.40597867794169185	0.28781307287625796	0.04448897978242703	-0.3884157089203185	-0.7002143721087276	-0.8774544577141061	0.6577993861330902	-0.6465145841696616	-0.19202072728592023	0.25220013514386935	0.9361994170862653	-0.24461163151836735	0.2769894212338012
-0.290596255402468	0.06745883819093319	0.0023019639056415355	0.10191212909925199	-0.5252478047852669	-0.07204731216660476	-0.28391611955429086	-0.5723997814413033	-0.10395336691022097	-1.2247610059699796	0.6444116395806878	1.6257901738556995	0.6069109715772115	-0.0544238844940345	-1.705081093754081	-0.49329698847768305	0.5646130239984058	-0.4868551674146375	-0.17845515761108716	-0.6785691811134731	0.4890731899429376	-0.05963445024620306	-0.8783572697473412	-0.8634391337298055	0.14029581437078403	0.0383215353231237	0.18293263074931096	-0.2625339818148434	-0.43232529625913346	0.4066215489653966	0.057659312816860354	-0.3129993582232906	-0.6621446964820026	-0.8996397440726067	0.6532869484297267	-0.7118642636054456	-0.21943615644736786	0.28231299571845075	0.9416516873053424	-0.2674272553685339	0.2463115698318769
-0.3061573914391596	-0.012002900735740053	-0.039017499489102936	0.10048178390338414	-0.5075888833463207	-0.05133292583129895	-0.36600367724441296	-0.5035813141771606	-0.06387793972503483	-1.1867894614589285	0.9891589428767267	1.7801748248731954	0.44088715215522056	-0.1602033457041741	-1.6697214145867456	-0.534936584364757	0.5631041269270521	-0.3771743551210825	-0.20028886419928105	-0.6135828943481201	0.47463522925720525	0.011879449921421393	-0.9538828190332828	-0.6660128884628406	0.18721611241850408	0.2602981303404494	0.21678473344885188	-0.2816811157702478	-0.4549477236996905	0.5172763112132247	0.08537800293292454	-0.26757649151151985	-0.5959335059834159	-0.9295460585479199	0.6560412715656201	-0.7875131700943935	-0.23562931855951824	0.3072448109594449	0.922305014149047	-0.2878556008877875	0.24225893419453595
-0.28294432902402356	-0.06813738433922312	-0.076158322015655	0.11549119303800266	-0.5037068738449244	-0.05714707002405629	-0.44640696725919476	-0.44741294877835774	-0.002446837051470163	-1.1643465784344866	1.2622267564420777	1.9033471287945027	0.2839015574632201	-0.31575711554980535	-1.6232433315505896	-0.5701530127181257	0.5548236487808473	-0.2774099873235014	-0.2335074414554592	-0.5598943519358707	0.45018923328085564	0.20834675933289643	-0.9718823504844828	-0.4551305872553762	0.2091284820030727	0.4659660352973449	0.23690143403425395	-0.3053656008731934	-0.47977650696470464	0.6138860835778757	0.10708462633214319	-0.2510186292384166	-0.4965498257001231	-0.9553342374423895	0.6219637552248682	-0.8628804570936065	-0.24940051855000753	0.3187315459016443	0.892801186838993	-0.2999233493339728	0.25419415304787024
-0.2674410506970773	-0.09776812290938125	-0.09969006205332481	0.11900143105285281	-0.4713575424881428	-0.08694319751320459	-0.5244596859028977	-0.30106384801843356	0.0457882367031137	-1.1399729538794883	1.430181509026648	2.027970950541033	0.18160117137698994	-0.4375315254269584	-1.5635751852953477	-0.6194747730026119	0.5112471152162837	-0.1915223972702988	-0.2635056267401764	-0.5215944031175661	0.41590050537921874	0.417599029306371	-0.9721808547286799	-0.25612400113478734	0.21484276892700568	0.6319281856612193	0.2588902155977823	-0.30362872236940347	-0.5023158763643544	0.7216155006413718	0.13506346491582094	-0.260560342076371	-0.39388924579559415	-0.9790593281694958	0.5843511371964667	-0.9148667580602188	-0.25954991973960106	0.32671640022824905	0.9030979800437638	-0.30114128950587893	0.29834307725032627
-0.2645243989210102	-0.11219189011745478	-0.13334662476712342	0.10438158293897526	-0.4487986904896166	-0.11537782626856752	-0.584107086982955	-0.16728966219106994	0.013381072197437716	-1.1160159196364352	1.5188577089700233	2.132921939525742	0.07201080865094492	-0.5292167494651945	-1.4858720803507863	-0.6529728671563209	0.45666760130264283	-0.11545081853414522	-0.287153528857656	-0.48257929623041	0.3540457185338877	0.5070941771699932	-1.016732492083674	-0.11241149306682363	0.21676929994707442	0.7709540574559445	0.27447873278238266	-0.30914306767532673	-0.5382848193660109	0.7944400921260385	0.15680862576491764	-0.2867415797264783	-0.25159100503544246	-1.0117071165213587	0.5390764697796496	-0.9563998854595989	-0.26546220200288045	0.3236612566448471	0.9499151455104842	-0.2955037187231058	0.3393729334771626
-0.26463478012901337	-0.036771368163895445	-0.1839859005323185	0.10620344394206849	-0.458100910378168	-0.21234049849180758	-0.6188923704001825	-0.05895968117723507	0.10879121295513001	-1.0869326164805977	1.5050243721412135	2.2230857434297766	0.03419864495266268	-0.572647048956037	-1.3934602727597172	-0.6574416651064044	0.35629462721552585	-0.05402655040658727	-0.30849869612027636	-0.44485002299705495	0.30094107838701206	0.5589786215288093	-1.0395950284640336	-0.02145320287491715	0.2001673756643354	0.8333755739843068	0.29557670025204874	-0.33581677679032546	-0.5850011689901431	0.8627493730619651	0.17663222912106472	-0.3054573817074316	-0.08145498312377711	-1.0418483056495722	0.5031635545605158	-0.953263481812988	-0.2730015639791607	0.306396946801625	0.9714735108179292	-0.29803365052971875	0.38533924099854167
-0.27128247517751597	0.08714492208287268	-0.2724365131630821	0.09722147930327492	-0.43222580985107684	-0.30395084689279	-0.6286198755455139	0.04592011556570379	0.21063332061603254	-1.0524159746626045	1.43562988902656	2.28422966606023	0.031416777592256355	-0.5806148325521401	-1.2758678171582871	-0.6655530734955457	0.2893416539782516	-0.018027051794700717	-0.3248597103831135	-0.4144597345108263	0.24089784816109786	0.6199306178227547	-1.0610951553608434	0.04015084588256583	0.16195416229293574	0.8426881615992414	0.3036506330366079	-0.3677880263277861	-0.6526759997536139	0.8960522353415007	0.18732654872736088	-0.3235048028374169	0.08869558756594473	-1.0820850844755368	0.4663337851993413	-0.9335332860460035	-0.2855528924470969	0.3181249341443363	0.9773542190344312	-0.2957417372295226	0.3988081610681085
-0.2601577394579909	0.2677529646137102	-0.36553074645492384	0.09555963153665817	-0.4081522113690542	-0.38865349531803856	-0.6169093236866736	0.17109305912138106	0.3110646438492438	-0.9661732421966207	1.3940947939902029	2.1698645870861437	0.0165612256058372	-0.5470880770909319	-1.1475259875938362	-0.6665683524713353	0.256277066059782	0.005324591553857422	-0.33325315424773405	-0.3726408210950734	0.17311959386192574	0.6884261390393231	-1.1074365371264427	0.19730791980780304	0.11356375589079384	0.8457268362836906	0.3243368944183473	-0.40772433966396526	-0.7277599622820117	0.9238048443497165	0.1801055009922705	-0.37535738521088197	0.26193907925223875	-1.117397240106187	0.42433486850360047	-0.8945852285108525	-0.2965327378922409	0.3157851459375775	0.9434800067891672	-0.29522445418412063	0.38226466279619364
-0.24870186011445616	0.48260304214267247	-0.4662168418482427	0.07140321793295372	-0.3511088412074489	-0.458919900369213	-0.5820949555843148	0.3165453005905906	0.396413766606561	-0.7220622125709439	1.2285724031313652	2.1362251289956986	-0.013187906551916529	-0.48976407582909587	-1.008519298738958	-0.6436834040860323	0.24495698243440472	-0.029473398647012088	-0.34450059315216325	-0.3339754343624657	0.07855073688836324	0.7921056997282071	-1.1347167531618765	0.3702930702445692	0.03199245410930495	0.8382000074138801	0.32438270437993777	-0.441366298000981	-0.8066694059810828	0.9892392396345361	0.1824052005647029	-0.4559580267144801	0.4208717959692289	-1.1342609862658513	0.38461093280609226	-0.8186054396476677	-0.296120270555422	0.28178804969910753	0.9375748617387382	-0.28160196675231397	0.3821424355158609
-0.16469169976171222	0.5656028839985444	-0.5726893524419183	0.03872421451419683	-0.33039717635057164	-0.5403222758637657	-0.5116624244450547	0.4426289752269307	0.4461641349908955	-0.4718130264691215	0.9999519528503351	2.1681955336330363	-0.06331296272271399	-0.3963380542291804	-0.9025772170014225	-0.5655139263378219	0.22025816058036893	-0.10286571852016986	-0.371133480173934	-0.28974898332270654	0.006786742530347739	0.8742809818847792	-1.1310549645244854	0.4810302079374097	-0.0838042810877728	0.778168364404095	0.32069193874834184	-0.45677042218917646	-0.8737243401465655	1.0722215545465343	0.2014585187671767	-0.528486596544555	0.5609907043856378	-1.145502806589511	0.3272831560679371	-0.714562638104029	-0.2882806363649062	0.2414763339124247	0.9033991560878795	-0.2697420247504724	0.38708869369591004
-0.03398001610542698	0.563998625675644	-0.6771859797007285	0.017838158698233547	-0.2586010075611132	-0.60874139943294	-0.4166665546811332	0.6006327830713623	0.5322154624156524	-0.28231801717486676	0.7073941705920458	2.15542622719368	-0.02264073620879319	-0.3153660551282391	-0.8087189486629424	-0.4588737680465367	0.19902202820642428	-0.18266479552014955	-0.39725690716695483	-0.2709976959350311	-0.05544265445278838	0.8225576307845868	-1.1432433518507863	0.5201127198363783	-0.17325210314407105	0.6571327251115227	0.2986185400583084	-0.4756202498697924	-0.9335975392566775	1.0458526822990275	0.22542816852774744	-0.5577465403706827	0.7034926280385803	-1.1439471323119261	0.2654050585133017	-0.5965862402031102	-0.2830062134257786	0.20529351493052822	0.8537958741919812	-0.24617267562998668	0.3924389477203474
0.06592976505056036	0.6100912091780683	-0.771073430332487	-0.006227776216783026	-0.27288086346369633	-0.6358167078524914	-0.3097488724818259	0.7570411382113577	0.6071371764218548	-0.1000743289994889	0.4424521893939799	2.0839921360981517	0.020979863016847563	-0.2375962430307669	-0.7396116683378153	-0.342341218681155	0.1727622976325415	-0.22705928376012446	-0.3310319503225393	-0.2598033260787772	-0.11020757912885919	0.7421451449192619	-1.155838900141354	0.5456625752400085	-0.24943099081886316	0.5518184940174311	0.26001241376515594	-0.4919653865338824	-0.9737328052676076	1.045556224821088	0.20634131766227828	-0.5636751837979987	0.812944502930758	-1.1375229931569362	0.2034964957593203	-0.47409900417798256	-0.26877095637692555	0.16998280537257274	0.8307639995348749	-0.16126627266225851	0.38215152482437875
0.14454690555476776	0.6074155042801637	-0.8509109661837986	-0.04032567536771585	-0.38912822332330976	-0.6761214271684894	-0.1885733488186197	0.8267876282230395	0.6060776123851579	0.07309063447662727	0.1775342661730078	1.9770155866361463	0.06409026924746353	-0.16802432719992516	-0.6671862684756232	-0.22563252350684673	0.14728833443643902	-0.2578989602793505	-0.21893995020715823	-0.2665861439422669	-0.1499108017416974	0.6010746882376675	-1.2369364042523796	0.5571039716725195	-0.3047750601575995	0.4532592616354937	0.2323359023845118	-0.5075360022359592	-1.0273880464677514	1.0600420931611771	0.17416795360218612	-0.5495125663113778	0.8828772633952819	-1.1178309752985423	0.14466139894298857	-0.34505734136989785	-0.2370823455711905	0.14984747193718517	0.8192929688556815	-0.08947558262426458	0.35017174957342834
0.20965119148559194	0.5847346107495033	-0.9354241321746842	-0.05954318129197457	-0.3746389909914878	-0.7103680217186357	-0.07240779437242162	0.7950006275732637	0.46133927605596997	0.26494740170899156	-0.09103420446798746	1.8359110841504538	0.04683429900380118	-0.12255700358008366	-0.5993782043906855	-0.1041184433306982	0.13296415866177494	-0.2748815591226031	-0.15030488435664763	-0.2992443238023707	-0.18801349036372111	0.44447932296652254	-1.3156070483982647	0.6207441021270563	-0.3436744681520498	0.3683548332153215	0.1911682114238138	-0.5202905938891422	-1.0638008941819381	1.0461171846683848	0.1210291709439614	-0.5330198633464364	0.9433569814307965	-1.0909930548247608	0.09275325351137288	-0.24659684568838153	-0.2120137478689596	0.13216283079715035	0.7160384593919217	-0.04955362651492955	0.2840634482671209
0.2580575234990574	0.5462003840642284	-1.0024615268313792	-0.06599397668919285	-0.3579307274640636	-0.7525418064963743	0.03358340840233427	0.722409733899912	0.19957870308096676	0.37750118337012784	-0.3320592985839679	1.6851201356725771	0.044832828096473945	-0.0806743038335218	-0.5606901694371194	0.009364661301589972	0.10537002170825897	-0.28189446133528756	-0.13368860038991842	-0.34759638451319813	-0.1963053927756982	0.39580553992572876	-1.398082294945665	0.7369279936790163	-0.3707388196195494	0.32075788595911925	0.13751832717083662	-0.5011352268368979	-1.0806393926214117	1.0527292068416727	0.06126362501709746	-0.5029580901299181	0.9577983223570173	-1.050296260237171	0.06207607434111796	-0.15701105864985387	-0.19923903089802258	0.10417347145135628	0.5425455072688987	-0.02979546334652402	0.22021763371785874
0.3159360261063139	0.4184594953910327	-1.0496342322324628	-0.06906131593780945	-0.46756741305821753	-0.8015840800863139	0.10436495576317173	0.7504186175018962	-0.014253804081227606	0.4508525212727135	-0.4383614752033848	1.5250181036422834	-0.0009625676371380232	-0.035020287882693346	-0.5392607130438869	0.1461868733927991	0.06651390876676891	-0.2938397650773703	-0.13135428854206163	-0.3901253174994211	-0.2071094746091507	0.352456918625833	-1.47867910258062	0.8715210109462308	-0.39591985736304347	0.2749071019104552	0.08341326113390096	-0.4644845289990224	-1.087681600297088	1.0196390205789205	0.002719495260773258	-0.47547992616277746	0.9509003363302881	-0.9948220412040263	0.038948606293060586	-0.07962276181395693	-0.19271668765569588	0.07318394046217724	0.3766133750352409	-0.021422518735043312	0.15465429864720578
0.3615444321597848	0.20975334873863014	-1.0727068889601274	-0.07085413439885438	-0.5576461864354751	-0.8388760750041915	0.15409976733797004	0.7877282386845426	0.045882505436629716	0.4635289375705411	-0.45163220621370403	1.3611146103266394	-0.06254358810522939	-0.0164093015809472	-0.5422003538297699	0.3270945614287692	0.02265419135043365	-0.3243676006647279	-0.13899240770918514	-0.4317302275708184	-0.21805481014704736	0.30922245551860816	-1.5309998595226546	1.0193863726537802	-0.4190802464194864	0.23403489106268052	0.055562846969129186	-0.42524772396475596	-1.0793889639445873	0.9802120557252068	-0.056529913553727495	-0.45010137151845153	0.9160970479000394	-0.9256116753531831	0.01928934070101978	-0.022365332205658905	-0.18508566627123363	0.05460414489277897	0.25031144020187573	-0.01595334735912741	0.08563138140077245
0.39205126298108095	0.01031637957585677	-1.058035877982903	-0.07904441051162556	-0.5424148976063391	-0.8750505517613778	0.18699983434622197	0.7591960727092623	0.15456830474480707	0.40130977603347573	-0.48413553568284584	1.1986636823593062	-0.17358602274126764	-0.017705355850629396	-0.5547360845060696	0.518977831151802	-0.0414108770491081	-0.3707485000788898	-0.146808899417851	-0.48655075095003586	-0.22812660886537603	0.23314404448539222	-1.5795809428851568	1.063503098983054	-0.43764183498260945	0.2115955342622151	0.02985178718896178	-0.3857386168757344	-1.068478226723377	0.9058944087848403	-0.09770468226366183	-0.41998496691692455	0.8696644436708858	-0.8476993940513088	0.016098085193078548	-0.010259799387431106	-0.1814498430800149	0.07030379488869898	0.18836311411203815	-0.010760813386364792	0.026998644075026113
0.41364321099266743	-0.1971092719578314	-1.0413881413161161	-0.06607635697673267	-0.45916463890372683	-0.9152877407401799	0.180186085838606	0.7459247069364767	0.09401025037173003	0.259697660138308	-0.4015304665006072	1.0118037205761898	-0.31748700236693456	-0.0526781447798871	-0.5891511416030126	0.6863494565552871	-0.13971683552063235	-0.42708312543923377	-0.1513185725195974	-0.5303410341565946	-0.22252129434772067	0.14713477911039968	-1.6268020968222476	1.0770217985976378	-0.45956476879510477	0.19801879007454765	0.028329846044649797	-0.35313890761279787	-1.053584501924651	0.7882010585730932	-0.13377085346635129	-0.40520689273356325	0.8200758550879692	-0.7895224660392823	0.016751103118358517	0.013101481491369185	-0.18578939014279455	0.11554615762193002	0.16413478667693898	-0.013743137983319192	-0.04475140059604178
0.36256230005810275	-0.3291772907934494	-1.0014268344782489	-0.07527223110791863	-0.3938306270255768	-0.9699110699396531	0.15255034683914864	0.7806842994058603	0.003302891620813736	0.16240424402648326	-0.2773216368057234	0.7026087749932202	-0.3711196903741482	-0.10604103605364541	-0.6257943414284842	0.7984730551008472	-0.2262275308276112	-0.491089985804822	-0.15921557077910042	-0.5791836703305433	-0.23151099670167535	0.14660516988233024	-1.691745370371151	1.1502856852003718	-0.48572155704527387	0.18621140076643278	0.03328549182589928	-0.33284859291464236	-1.0622334268855542	0.6569638443986234	-0.16539188877340186	-0.4183807390592162	0.7589607135751539	-0.7338095635750829	-0.0030498963795866528	0.015454194750364969	-0.19473820334652908	0.179877538528745	0.1305585768609949	-0.015478886627794083	-0.1228771168077647
0.27997426161344685	-0.4209548422534596	-0.9690916454995477	-0.09406331432345219	-0.4407404513067929	-1.0136097332992315	0.12008655010786844	0.7246477617930509	-0.24236868844320317	0.15672065676704666	-0.14214562740723094	0.3841435992582553	-0.4050648339695407	-0.15373759823240396	-0.679927301564665	0.8800151945303384	-0.3153465264167913	-0.5554416370154336	-0.16624142078329632	-0.6105632708875024	-0.23192473942923025	0.18029606864360487	-1.7098989724565534	1.2972094443249225	-0.5166793066959035	0.20676318172512453	0.047860937757997775	-0.30075994551482904	-1.0658816500420973	0.6336594402111242	-0.18540687057103478	-0.4814310481287166	0.7044711751202035	-0.6738890192433941	-0.004831575761499904	0.0002779421315286107	-0.19485490630885888	0.20130651294558533	0.10976124438156745	-0.03157219530998445	-0.21200137471081842
0.2608309913071737	-0.5062629527089605	-0.9489874467250164	-0.11943923543796417	-0.40273187861110504	-1.0440179906190896	0.08270241787103078	0.6410764078552023	-0.19851256559203495	0.22667691611182988	-0.044880228433590644	0.1375561057290335	-0.4363786146688682	-0.18319786995469797	-0.7266675900602045	0.9646492234661587	-0.4094616043660614	-0.636111112597465	-0.2608328367524949	-0.6501236631323113	-0.2402842797827554	0.24806424774134933	-1.7194424055695154	1.445285457558279	-0.5238877115831823	0.2421912889801065	0.07676527282255025	-0.2708100737164175	-1.0817052197378056	0.5830704753705256	-0.16293026632336605	-0.5481447899169106	0.6394773816039121	-0.6021208472625932	0.032634961118508075	-0.02594099657241016	-0.20035947951060748	0.21202412083182326	0.09381859045517996	-0.1015982382093471	-0.29994306573722607
0.33698230012694846	-0.5761166109358676	-0.9286139752322619	-0.11963750663848456	-0.22259421711068175	-1.0487690766005076	0.056729000829950395	0.6679675365014539	-0.0384369365315438	0.3090528661346415	0.06570075965349102	-0.0705357523447994	-0.4493847715157753	-0.20464252510521613	-0.7705333298158343	1.044536865634936	-0.5157806843325823	-0.7204375403744647	-0.38002364464470056	-0.6640489937459904	-0.2542112197685347	0.26607792605388614	-1.64361169267302	1.596759808966058	-0.5292312901453273	0.2876500772066703	0.09495853858753305	-0.23963682471344053	-1.0994259566361806	0.5590850782808022	-0.13398055817290835	-0.6177892778800594	0.570797972255763	-0.5467395200966767	0.07075016868130793	-0.06685053795880591	-0.22478270482244214	0.201269784968194	0.0753805232149039	-0.15747662922400382	-0.38064775364474174
0.45153689778509126	-0.6551037689067647	-0.896848498813805	-0.13440731480120627	-0.11084675768371559	-1.0320411585577254	0.04109598257178998	0.7083124701381271	0.16466206888163643	0.38830188633189106	0.17752649745123764	-0.26244802273231793	-0.44234628793886754	-0.2042000007388168	-0.814290932785412	1.1029258057122768	-0.6254670990902891	-0.8198927533878692	-0.4558612280345784	-0.6565706650133436	-0.27659317919881315	0.32475372305257794	-1.561985398876657	1.6981354500374384	-0.5358017597234932	0.3255664811736575	0.11221722277942692	-0.2136559154510771	-1.1295722270993798	0.5518589272560216	-0.0922380977277673	-0.6793067782462124	0.5227467157455165	-0.5049003036613334	0.09268183452762753	-0.10907334574121	-0.2414539483832793	0.18821142866663804	0.05638167824022087	-0.19529661395382586	-0.4517045328359156
0.5982061127683401	-0.7331475880453209	-0.8818119058979711	-0.1448291193130758	0.1195136522199072	-1.0025260444072306	0.042205166700212446	0.8093007033134996	0.4141173550721298	0.4523503062330622	0.2720961499707565	-0.4387747906940064	-0.4478516942902201	-0.2133813097013983	-0.8508970721395471	1.1522672179267712	-0.7253669349556253	-0.9268347853538887	-0.46250238253874426	-0.6271246511708559	-0.2948216597962206	0.3413584409659109	-1.4613283432218873	1.7508989508620902	-0.552832255525527	0.33664644389126547	0.14465125915202076	-0.20472544481545563	-1.1667239875067568	0.5328010616157497	-0.05175262466571813	-0.7277090472102116	0.5266442960822894	-0.48929320037431934	0.07471392227912177	-0.1391068738017333	-0.2441168294958449	0.1733334771452984	0.044984275424288386	-0.2074760156728889	-0.5164817623159342
0.6889052053213617	-0.7950614777666941	-0.8585303452053866	-0.1687180064236838	0.4532863164696531	-0.9536035827058642	0.06430397486932513	0.8297311487996861	0.7692454418451673	0.40541403261906367	0.329924008785886	-0.5887483219890958	-0.4575969379778188	-0.23438923995014807	-0.87537771818777	1.172661507018624	-0.8036497230299304	-1.028639361619377	-0.4378028558665542	-0.5912319377119464	-0.301443757445004	0.3540905617278539	-1.3393126589713635	1.7815586475149974	-0.5608041659765919	0.3468683147443333	0.16700914645702786	-0.20714567035699014	-1.2188778533272135	0.49423554204213566	-0.005470636389862472	-0.7734238503856236	0.5725732962242455	-0.5042561969555435	0.03840616703584725	-0.19329440465749811	-0.22825399186290793	0.15265922665603054	0.04268403942033777	-0.2089374913364598	-0.5815796291135388
0.7592242668685046	-0.8536562123372388	-0.82709029848497	-0.19996387209445246	0.6395546527944552	-0.9103275285532527	0.09037178493396833	0.82452945647651	1.063933811905438	0.44071115565046093	0.35444911160136855	-0.7214786106545962	-0.4589027043688886	-0.25074877322193456	-0.8912777627563419	1.1559715855108863	-0.8896874199313876	-1.1056770366661024	-0.3995038065006683	-0.542395346830211	-0.30247050361171185	0.34675264267479033	-1.2138733298945077	1.7916692715964935	-0.5650267358980712	0.34572230675649007	0.17232485270071626	-0.21513116443305297	-1.2610888106836138	0.4380372472588895	0.048068883749306825	-0.7940349630725352	0.6273263167802547	-0.515150783670727	0.0033739479418628373	-0.23113692095962252	-0.2121625065805989	0.11906104906350216	0.049058562099056215	-0.2005516737594002	-0.627887120573601
0.7772901848962809	-0.9184379685705117	-0.8232120974587993	-0.2411149201348894	0.8170328910053201	-0.865273901653811	0.11627566313696133	0.8580174682006356	1.1584540959582164	0.5598565736870287	0.3538050595062593	-0.8502998574136369	-0.45264467270282943	-0.2764254742190465	-0.9069400113827701	1.133605948926118	-0.973025041157979	-1.1642913068603442	-0.34228406768195085	-0.48077870594463423	-0.30996076911088943	0.3242262334726481	-1.0690180835481948	1.7574684221753956	-0.5756036889173998	0.32418940494147364	0.1730671491484021	-0.23962066344927235	-1.2801015052792668	0.38531505066964855	0.10699513814279804	-0.7412109663843813	0.6767078464077805	-0.5274106057557391	-0.0550833528010383	-0.24535665257105005	-0.19782482139528007	0.05771260405643343	0.04571452418878763	-0.17331615658478328	-0.6637585550241936
0.7768115476839503	-0.9925745015578299	-0.8120902076060172	-0.29934745098299065	0.9801684563058035	-0.8138789582518904	0.14829261334213056	0.8534157422380936	1.2571960933822233	0.6113103025940418	0.33121812747037843	-0.9707901530560077	-0.44415743807999286	-0.2937490045878023	-0.9116237515456342	1.1083286008974047	-1.0228809746010843	-1.206144907535403	-0.2746437149234837	-0.3983203156239717	-0.34079802473665566	0.27666405447773357	-0.9169651103053008	1.6792969068050145	-0.5688641916924084	0.28578060218207907	0.16412603670876308	-0.27790273417957684	-1.2403326569061184	0.327976321025953	0.14394174708128643	-0.6538526786398039	0.6988516200649448	-0.5322323073013503	-0.11732989640756078	-0.2757530838807366	-0.1824172755767552	-0.02556361970879355	0.038310798231811535	-0.13487984578867732	-0.6960787009599069
0.7666393120057358	-1.0651155108410657	-0.8202919345083085	-0.35063546321905636	1.1175420732737622	-0.7627105682392712	0.16525162883605707	0.7969529790001413	1.2429321183600712	0.6076431302084658	0.3533289120429487	-1.07265339315247	-0.4509315446977613	-0.3220276732141511	-0.9120914693921025	1.0686654458760347	-1.0674413112932304	-1.2201716040393413	-0.19724708195774904	-0.2973816483655626	-0.3429541916867425	0.20759138335338906	-0.7642173502306234	1.5664798693011235	-0.5443033221474234	0.23719093823354473	0.14674918032295675	-0.32691466459937646	-1.1735709581411546	0.2674276201660709	0.17957482518082318	-0.5699471228816332	0.7173925604373929	-0.5352604975334668	-0.16336719436384017	-0.29701166063938766	-0.1753918073315936	-0.11638547440040947	0.02603208258710301	-0.08668871693324168	-0.7241469640478734
0.7360097679132453	-1.143767841757274	-0.8079702507817335	-0.40582467076677303	1.147772860252286	-0.7175545566350487	0.18604717870505189	0.7468266021905393	1.3232659615055833	0.4679773271948071	0.4112109013065389	-1.1483638226664508	-0.45652010601346216	-0.35532374790944854	-0.9075665223252611	1.0210852795269416	-1.072891069451794	-1.2164340426336544	-0.15882739307855726	-0.19339143850364887	-0.28952088206612464	0.1331826494405708	-0.6115828734946139	1.4302736962815803	-0.5211237254038412	0.15039865114633066	0.1327266635450897	-0.38749379115028054	-1.106741141653618	0.19803355727938918	0.2039271313740975	-0.4858918998916152	0.712520137361717	-0.5462778115447602	-0.2416099687386554	-0.3225261400949518	-0.17878145238553672	-0.15942898353816592	0.007820294081763258	-0.020142578157492062	-0.7428388878226269
0.6782471761371875	-1.2274396669542085	-0.7784676198650078	-0.45771028915652046	1.2020132233527092	-0.676256487842881	0.17801451748419939	0.7075421966533761	1.2314500449491423	0.30118198542681673	0.44260656141366345	-1.2064498158992194	-0.4420571712686785	-0.39831754943409525	-0.8933436478122065	0.9553635804254614	-1.0544913895321257	-1.1923189287095528	-0.1320503367680545	-0.07852559681743541	-0.18307497967735026	0.04491353634168874	-0.2997860999722019	1.2976476254648912	-0.5133494140342214	0.0515472602620629	0.11431747821592135	-0.4541952924552393	-1.0189834843406136	0.13322626086072253	0.21371367599959906	-0.4192620969501796	0.6968543115869679	-0.5791410074611746	-0.356522975575691	-0.34071933386548225	-0.1944524563936994	-0.18368601221414513	-0.011894201029358275	0.04399237535126969	-0.758303389496534
0.5387852730828252	-1.3017538038574916	-0.7597311243339226	-0.5290236926451628	1.1696509410868525	-0.6528147472440563	0.13821344791293738	0.6595847176945966	1.2898550474910595	0.17539114228690753	0.42495903279980884	-1.219347618504003	-0.41552190665196964	-0.4506446058946523	-0.8675708721578321	0.892223584656022	-1.0162484827410752	-1.1492327728112703	-0.12381343723840858	0.023356129980979606	-0.07123990529280694	-0.037282996801519044	0.10105591966400791	1.142083583417406	-0.5208353700006627	-0.05669619213757987	0.11456461858195514	-0.5351857907208019	-0.9148041381470773	0.04396917100962557	0.24647641723510852	-0.35520196087340566	0.6722612063785235	-0.5980807916339298	-0.4823251693105782	-0.351165528524076	-0.19412714062531575	-0.19517682804272118	-0.03616791115603618	0.09564449295232505	-0.7732823307417209
0.36223660448874445	-1.373307801214297	-0.7503593667571418	-0.5760837809715367	1.0660761579306182	-0.6415589649121052	0.13583907998129635	0.6028090380068211	1.25922473350631	0.005673691809977199	0.42087920085102226	-1.2012089035562676	-0.3689277410421025	-0.5165489655079931	-0.8302768043662146	0.8388255132395596	-1.0083264934839502	-1.0793544247623932	-0.12226483770160208	0.10640786573239239	0.06731686077003274	-0.14956814725380974	0.5105809219326287	0.9907877502518362	-0.518118442654813	-0.14632549949282356	0.11616183979053729	-0.5983144329265844	-0.793377941694657	-0.04240418243087784	0.2979417604711937	-0.2653504048416401	0.6294948121495739	-0.597105744426216	-0.5902518469508089	-0.3649439467951755	-0.18693463187398643	-0.20427912508015628	-0.0554847523332519	0.14391601216423255	-0.7867825850064416
0.15594204882691376	-1.4516864474075422	-0.7439428702432369	-0.6312562332065335	0.8482995039287635	-0.632109074500647	0.1471033141264829	0.5285789382638398	1.0464430541425156	-0.019912019186207452	0.4024898846101153	-1.1342188603730587	-0.29491062470490886	-0.581963648585979	-0.7695981565908254	0.8021873972066729	-0.9906053418711089	-0.9819149623961214	-0.1027433225661053	0.18524007819820096	0.1987661079505565	-0.23508583594449844	0.9081728399356473	0.884151988029101	-0.5254507371241404	-0.23201250543085417	0.10729834168072708	-0.6087783940810892	-0.6605485092900512	-0.11776700309917654	0.3483339403146348	-0.15354047495172055	0.5405667119388834	-0.5467050294944943	-0.66601910824173	-0.38667421567293114	-0.1805923517859846	-0.20959964070697504	-0.07748456745878397	0.1759476285145011	-0.7993882599591363
-0.004122585922220462	-1.5305367630169577	-0.712712008272639	-0.659988801969295	0.6914034541162353	-0.6339563559826471	0.13550407728982788	0.4463086941290598	0.855487183847616	0.0401096652566112	0.38312070701050105	-1.0499176940166532	-0.23884709774111168	-0.63569921849993	-0.7736900315776035	0.7746821230308362	-0.9934682195984103	-0.8747202243953923	-0.10257531756330429	0.24885840601503367	0.2725501354474987	-0.2860690664756526	1.2640455666629271	0.8167889407779431	-0.5305734272841837	-0.3179393471965478	0.10280196264816402	-0.5328780841694181	-0.5051756305514706	-0.17408866339867307	0.39270737349840834	-0.02668491936112797	0.4169973743027574	-0.47373518800574904	-0.7162922074706176	-0.39790902700759057	-0.19610983880721952	-0.21252563623915757	-0.10972468544572253	0.21452554193197418	-0.8004311385154018
-0.13373098563822453	-1.5962531234637534	-0.6685872229511302	-0.666286006999913	0.6441085901304017	-0.6392193654879681	0.13802386864712635	0.35730422246147275	0.6060633982893335	0.020216049972170757	0.35861916096425606	-0.962000093869625	-0.14562834397344526	-0.664377041583265	-0.6988714491541897	0.7506759959605214	-0.9805142431657833	-0.7606981588263534	-0.08845525229944518	0.2834401978574566	0.42779498610669553	-0.3424163694314135	1.582922284171389	0.719577643429375	-0.5066735422728789	-0.4106943319453277	0.0787832453980984	-0.4054943901382953	-0.3645514542334839	-0.2188236940242915	0.41036907141446777	0.07277414902829675	0.2844710628038775	-0.3974407063851458	-0.7537461166462536	-0.4255984628139064	-0.21371044866249203	-0.22594311054187383	-0.1627531228460685	0.24617569815937626	-0.8061284606098257
-0.21191177707998082	-1.6569791050258824	-0.5810022701642475	-0.6585953184614112	0.47051715427704777	-0.6436720109469402	0.1595605491745164	0.24790524377340653	0.29659101091369083	-0.049272774433901885	0.3305387402214127	-0.8656740608148723	-0.07854281240085483	-0.6730387815525792	-0.5593534727769096	0.6997446025406311	-0.9657887947266655	-0.6550237705072826	-0.07043821622338589	0.3022830714221658	0.6428138989805559	-0.39621852002366975	1.8595358465743683	0.6286242219168015	-0.4271311484839112	-0.5153244935625693	0.04629785518321205	-0.24974066411356005	-0.250701034869589	-0.2467403750606066	0.417970497724714	0.09191158010459463	0.17004193902489895	-0.32891719019494486	-0.7654326085177038	-0.4627118884254052	-0.22154883067530057	-0.2402329343206711	-0.20955733996442225	0.2612333898964294	-0.8134317200039668
-0.2867223767343171	-1.706134628193808	-0.47880588895572684	-0.6484136734318623	0.2239851175697622	-0.6490461187489382	0.1693250711918334	0.12966493783920754	0.024133120744241433	-0.0630140721156915	0.27458715301565445	-0.7578951086676698	-0.02413121394470452	-0.6708237642895397	-0.37519311404708666	0.6432557027371704	-0.9695319556230959	-0.5582329731606793	-0.04732651110956733	0.29514116320119743	0.8289596579928353	-0.4503642050180098	2.113857471245353	0.5360560217587885	-0.3352658229146555	-0.6152945715137462	0.015694466575076484	-0.07952199679944852	-0.18249855764319792	-0.2674648929552773	0.4373458772129277	0.10006510091331959	0.07679009119405769	-0.266860556114586	-0.7761292401748416	-0.5033989257834679	-0.23258702760160946	-0.25076450179855386	-0.25656270078852983	0.2642669436421159	-0.8194084187391517
-0.35674340901985124	-1.7468321288063329	-0.32929405130342726	-0.6411334900550016	0.022259106446161737	-0.6516384123380659	0.18937367346540634	0.024202617481411153	-0.0952357698568312	-0.08243159680405623	0.1290779918515404	-0.6435013973958525	0.0449108307699355	-0.6461185744783533	-0.1571061510330461	0.5959240505353699	-0.9709410238852442	-0.4703118404488792	-0.015907299952260583	0.27311894955559124	0.9329632329095892	-0.48323966605570234	2.389567149065269	0.45746060670781574	-0.26885668520716394	-0.7174519069611679	-0.03170571342751312	0.09523341180317901	-0.13095896680942395	-0.28071933278631217	0.4513929608674404	0.1176424645014579	-0.00030239154488762574	-0.2107253024727397	-0.7811544454803352	-0.5579251389701823	-0.23351714520266903	-0.2407980170577913	-0.2907476416584444	0.2493902615639157	-0.8328426559209529
-0.4180900099616075	-1.7590635066910962	-0.1897037227896776	-0.6137385537577237	-0.0338147607015822	-0.6465431394767471	0.17855945872107223	-0.07043469822227895	-0.20407247587586178	0.06817784233782961	-0.052706839710774576	-0.5328134736340405	0.10567921005315457	-0.6150608409799371	0.04115975904632378	0.5658506553549285	-0.9996907701858835	-0.3893134108944253	0.02874085282645448	0.24363152546144154	0.9491464406779342	-0.5019220327949665	2.6494992104879946	0.4130264424860316	-0.21159929013326711	-0.8219878029164281	-0.0900092478550751	0.25623649938738496	-0.0731654600113863	-0.29719036525426823	0.4617171803245334	0.15965008716939982	-0.08491998725391511	-0.1541040064185411	-0.7785957827583619	-0.5841613196836967	-0.2321532732437644	-0.20065673829037584	-0.3251350274161791	0.20623745380788008	-0.8373267945205652
-0.5162212805053891	-1.732635461687527	-0.08790403448658494	-0.5657234126063073	-0.10626960864758206	-0.6468089040295819	0.18221090873621293	-0.16563857811516303	-0.29771196411952705	0.37920764327549694	-0.21333393343892446	-0.42823470451983503	0.14307240614667016	-0.5910299044912553	0.19783473889606826	0.5500066581777716	-1.0235625788656182	-0.31905521083475585	0.09030409537597622	0.2082531152375912	0.887481366635104	-0.5006386161270133	2.672190286712305	0.37976037949686736	-0.16596134529818246	-0.9296718269350357	-0.14536956519623437	0.42434231010866624	-0.036832910177600986	-0.31126028012213935	0.46160077619043427	0.2240847185450247	-0.16717273504669974	-0.09237640845102821	-0.7757994017764858	-0.6272856382524831	-0.21579307062544645	-0.1561707558444821	-0.35800983662611735	0.1605901805789692	-0.833252392381247
-0.6114213754299451	-1.669332767574097	-0.016363411618354713	-0.5018270275484061	-0.11017072838803905	-0.6503379087475539	0.18861218352741904	-0.2750023050597962	-0.5273608138691811	0.6952610228780294	-0.3257425759733342	-0.3315490218716306	0.12706898396196528	-0.5617507374418516	0.3314406252106687	0.5252681465452811	-1.0527356049099388	-0.26501405752613416	0.1480587111934218	0.1620412753743833	0.8378020457957017	-0.49804440904941655	2.5540976997649043	0.36751078229508105	-0.09949146328011287	-1.0334503168213318	-0.2159542542948274	0.6039131655743296	-0.0196717692330641	-0.2885125930028146	0.4373384911638098	0.30468459179477103	-0.25100958363792186	-0.040877072620337074	-0.7767295736613887	-0.6724543665280918	-0.1922170687504415	-0.1306548937473227	-0.3838287797968402	0.12479151415860483	-0.7815639489531898
-0.721696955482966	-1.5740759262849287	0.041606315507268905	-0.47262531002948327	-0.12490064367733726	-0.6521459790660209	0.153739646054797	-0.38672698318473375	-0.7099115965214468	0.9809083441215162	-0.4622921455015134	-0.2488059211037926	0.09164071210556528	-0.5154702280205072	0.45587483227331393	0.48180049671973374	-1.0427191680871286	-0.23501818821360737	0.21492142979602563	0.1050982498990238	0.7464604927974617	-0.5023849639486961	2.419989283792273	0.3541011410975561	-0.045259759122829486	-1.114484284270735	-0.29109455441453735	0.7634791203656348	-0.016582364627354358	-0.2397646344708281	0.39808282186967864	0.3652471810771234	-0.34868664748971817	-0.014193196063052022	-0.7817351128699087	-0.715865230875063	-0.18249941843436118	-0.12228547589273715	-0.39432075031154856	0.11175829329400803	-0.6642116474861182
-0.8481095815643875	-1.4474821842164924	0.10007499739856773	-0.39198310692874216	-0.1649665957492093	-0.6595154994122547	0.15163259282013686	-0.48454095709917133	-0.724664918945505	1.3129964761973953	-0.5828363939564029	-0.1834759904149627	0.02737157431626876	-0.48772768207668715	0.6086159428285214	0.428509280019891	-1.0278653683218892	-0.22682020918155293	0.2568547208673458	0.0326589339489373	0.6433696703153228	-0.49724772415573393	2.2822388614176057	0.30928851820228825	0.021256701536552763	-1.1158231790916753	-0.3631186100133016	0.8736846103042344	-0.03678838549670851	-0.19757175357157528	0.3665209931323575	0.3947852071891	-0.45314202434259	-0.03317572319065915	-0.7979296261983844	-0.7755628153623473	-0.18066873462613636	-0.11286246919651162	-0.40433667860689615	0.10668739571028618	-0.4761151050931843
-0.9743851553803694	-1.3044644472306681	0.11630717241470814	-0.36980186543951915	-0.25498911119324924	-0.6731675195156687	0.19187812926145342	-0.5858897194687438	-0.873967821727601	1.5711561676643462	-0.6908777618365431	-0.15312750069178405	-0.019318401192815686	-0.4664618017271815	0.7356553015504846	0.34571357665766694	-1.0013030753626828	-0.19536321429238418	0.2934972534181598	-0.0383219552546546	0.5761366154631629	-0.49596167306795014	2.1505549206370267	0.2382252746580627	0.09663174750456649	-1.0682890190450736	-0.4363404356269053	0.9149141297033652	-0.07974448489936696	-0.17693500749867905	0.3191677322924318	0.41443918939219493	-0.5697151903523844	-0.05511407376543551	-0.8347135079999548	-0.8288447301913549	-0.17654606474227905	-0.10575044445026731	-0.4206658788154047	0.1063322069457441	-0.2801304780606807
-1.0980543595241212	-1.1499577749596077	0.10457345226681873	-0.3291255512594836	-0.3441898945157331	-0.6758665546055249	0.2481302899617555	-0.7000366959638564	-1.0411923588580048	1.5960753341614182	-0.7748859624119793	-0.1392652784975692	-0.12215336584764742	-0.4482587699396219	0.7106932368299882	0.25281427702972736	-0.9718510319911203	-0.11184439267814299	0.3046494044665174	-0.0975253154886224	0.4115024340228614	-0.49186127430290894	2.013312685202179	0.2116244336757521	0.14726177022714743	-0.9966808796198479	-0.4975314565506547	0.9210005227749327	-0.12908584845475982	-0.17797881440726085	0.28609666782254184	0.4381811499285796	-0.6812215019243745	-0.03585435222764927	-0.8826532420739472	-0.8841180971263454	-0.18507289405861832	-0.09650243576396586	-0.43080907223767617	0.1194008941440784	-0.07796225092804479
-1.2258620667583686	-0.9707874506862082	0.04417942832248983	-0.2899767630890925	-0.32419746400301236	-0.6669481932997364	0.28638934240859315	-0.8044532756417903	-1.0437689588692485	1.6394694713654474	-0.8545138569288874	-0.11287817191780043	-0.19945024411963652	-0.44900736735568125	0.530784071118821	0.18412547605523044	-0.9323277717863176	0.01725226187622082	0.304118996234488	-0.15416244917798128	0.19346610512322826	-0.48132191742929986	1.8858821632356055	0.2252307695183296	0.151921074934956	-0.9059603475312634	-0.5483274093748517	0.9127918202956442	-0.18998550061181307	-0.19419291706100245	0.24433114813205425	0.4749153216623858	-0.7816244845201281	0.002728570483842041	-0.9379850134751069	-0.9252838055121497	-0.18579289624037557	-0.0868124910882682	-0.4463772364445518	0.13210440946170748	0.1239696541831254
-1.3435347721668618	-0.7992453601805017	-0.04230479150299708	-0.11295252782048289	-0.27821009116520623	-0.6534007362990775	0.3291054906487131	-0.9183681331408424	-1.0535293440206601	1.6632199180311915	-0.925745517440135	-0.09617995555075406	-0.2730305565769998	-0.5278312699724104	0.2867492663428894	0.12623018991300317	-0.8847407486373667	0.14357081030612012	0.27863499475587256	-0.19864310475531582	0.03341630380462896	-0.46569886913087755	1.7572843993916358	0.27991739867951004	0.13863943947032914	-0.810919348358994	-0.6033346690502484	0.886262952699132	-0.2672724510623998	-0.22157266634343187	0.1965587733209786	0.5024304044951771	-0.8759072811467877	0.047117763894046406	-0.9866834448691666	-0.9590814284726441	-0.186259207218613	-0.07411925409136802	-0.4602224166162884	0.1471870589891689	0.31163828149872935
-1.425043108111128	-0.6313223134050403	-0.1651751963602537	0.09682750605018385	-0.12207821433156898	-0.6249312531761296	0.3994179813602486	-1.022964313584344	-1.061527724353386	1.5265114719774249	-0.9778262763731072	-0.08973768856125112	-0.3365676267186369	-0.5965539172457199	0.02956665568416892	0.08124000362673081	-0.8390457191105023	0.2398242542145325	0.25128029878684593	-0.23904802432234318	-0.05415711843689176	-0.4703687658739105	1.5728575359559958	0.3581947266807278	0.13546873051581404	-0.7224434024485741	-0.636294498739953	0.8535592624723973	-0.33747452530105176	-0.25308711881189955	0.1501953612396464	0.5341159818156983	-0.9626526916034148	0.07920037188744503	-1.0282523985816114	-0.9791129488831644	-0.19410009358683636	-0.08383872518026275	-0.4939587987709735	0.1702041841576814	0.5024350660984709
-1.43632126842838	-0.4753191097765013	-0.33636870762078863	0.1509904506937975	0.06373429078404819	-0.6028771520867793	0.49313650463444175	-1.1214596258708152	-1.1118584918124186	1.2910639310255914	-1.0236499564303234	-0.11410307558171273	-0.40099809380074447	-0.6526644940013316	-0.18205572228020223	0.03662495273526707	-0.7904974675672098	0.4307762243051392	0.22917836307133355	-0.2684952472232736	-0.10759421954604961	-0.4894797254670394	1.373238000465353	0.4204287825438991	0.15101087066064392	-0.6245700213426779	-0.6625701590021457	0.8144764468419957	-0.4175123935180789	-0.28368335654148397	0.09858600186343938	0.5567530225902787	-1.0320865483551906	0.11175061319877941	-1.050637247206425	-1.0101153136722223	-0.19902591025222285	-0.11857450986336562	-0.5365403309867105	0.2068556188692466	0.670783172197609
-1.453004939099285	-0.34168817648038796	-0.42931693276510574	0.12486520406892372	0.21125982964669027	-0.5114563243095396	0.5891233689426604	-1.2073226636021968	-1.1602177027909117	1.0132953482958837	-1.0323504236046461	-0.09537266442448143	-0.4699876384934317	-0.6746197516684964	-0.34265013568848157	-0.022506539549678507	-0.7609880995292965	0.6517058504374831	0.174797930800037	-0.29695466937652626	-0.1229759564521882	-0.5306216113692915	1.238711388990162	0.48035573356048034	0.16306513491707128	-0.525358593891647	-0.6753537643347001	0.7710209420008586	-0.49935695138284586	-0.31458402709963773	0.05917153251327197	0.5825668784031246	-1.077104571163456	0.14896449176228704	-1.064584650191291	-1.018112732447042	-0.21371545737332215	-0.16411336099448004	-0.5776204260425839	0.24607323986191196	0.8194117842748107
-1.4795809313802617	-0.24103916384092688	-0.4684516088600647	0.3183384928665799	0.25090217481857263	-0.38862953294032365	0.7082708968335185	-1.2797304313356372	-1.1968774378878821	0.7187010214383394	-0.9829476182469035	-0.08118675759615987	-0.5189110040209037	-0.7016498106888566	-0.48651379353824986	-0.05535818707358107	-0.7458985276058452	0.8240511926494604	0.12217995605219152	-0.31655924976012995	-0.15242361769044582	-0.5990679264683287	1.1130409936641072	0.5115899343746799	0.16815997393076262	-0.42453930478935975	-0.6941171744624104	0.7153164186384355	-0.5853975179097387	-0.3987751849721807	0.03803403374278885	0.5888688932023607	-1.0872622295660204	0.20375164953600294	-1.0639349789526886	-1.0016556448311604	-0.2459698020672624	-0.18725438727246785	-0.6109115500414268	0.2764502860649272	0.919587029179343
-1.4921216097727856	-0.17637678073149982	-0.5168622948812169	0.4132838686707897	0.1918983225548254	-0.25274585979420666	0.8143445943515564	-1.3522879045249554	-1.2325366375852977	0.48362720468578757	-0.9078461318785818	-0.06928864119142737	-0.5649871676536077	-0.765580864638947	-0.6562392036697509	-0.06707638251316919	-0.7095750743502254	0.9572597594691258	0.06827202023401942	-0.32723976977824054	-0.16389090559233477	-0.6804597503356106	0.9887601720016198	0.544626844856572	0.18798254715457885	-0.34024690742190555	-0.6884381981411398	0.6591118108753425	-0.6673620794500723	-0.5061454239299088	0.021690896269688516	0.5886604687777826	-1.0698059341717865	0.33882361884418233	-1.0763715426630776	-0.972276492086435	-0.2770225570331775	-0.1830381114887896	-0.6635009813070785	0.29852505761035336	0.9490406942393026
-1.4811547878388729	-0.1394497239087313	-0.5222513994493676	0.4683982358216901	0.11744466801338685	-0.12158647833442641	0.8522276611415128	-1.4316956613114988	-1.2726643051143542	0.12787056027901547	-0.8368801115310756	-0.08838952634735023	-0.59942356409526	-0.79360758434968	-0.8251210418828745	-0.08047665158264226	-0.6670031877211946	1.0278480038194688	-0.01708004870958796	-0.34419772123079645	-0.15709677952920503	-0.7601375661556858	0.8527831103023622	0.5558864772606513	0.20263201003961098	-0.32534484402618424	-0.6887270635040362	0.5931342122333049	-0.7340336298535637	-0.6213486924451568	0.06535653913858536	0.567710240304582	-1.039116219475611	0.5184371326887713	-1.084914564192039	-0.9226777989220075	-0.30977952585886953	-0.17701016220594146	-0.6716315285245744	0.3374733971801964	0.9038024881686736
-1.4621760858790778	-0.1129721827318602	-0.477295210041666	0.5128151735664762	0.17351869832219002	-0.011877999564980318	0.8566004113479136	-1.4846289009650893	-1.3075826954156393	-0.07481814388415406	-0.7632927740960815	-0.0886779443708369	-0.6324855585537629	-0.8142896603313655	-0.9200369509812466	-0.0625962518086316	-0.6126566076956999	0.9916342477592093	-0.0988543542838092	-0.35623933879076525	-0.143492835621907	-0.8318653388206145	0.7522970833741047	0.5463571734915142	0.20448026973458738	-0.3306068081460815	-0.6610397561451827	0.5213434373629924	-0.7786403558838065	-0.7275603036129695	0.16343807164659635	0.5334950591350721	-0.9927515020831423	0.700921830465971	-1.094163150077316	-0.8732954519253499	-0.34870522294231737	-0.1742740479163512	-0.6202284896780134	0.3710429388467589	0.8333529321926555
-1.450501556678541	-0.10183845527855524	-0.4629485056228856	0.48029311157686366	0.20797729427198614	0.013707284640316087	0.8094247876584554	-1.5073005790483627	-1.3307927555398302	0.09645732491844024	-0.7104133404443882	-0.09498158913839753	-0.6500433379024987	-0.8434834088312757	-0.9109320173232067	-0.01278349038735883	-0.571620200005258	0.9201559567963258	-0.18768965499355678	-0.26464500061252816	-0.11951067430200005	-0.8999015020046034	0.6704816328702363	0.511371168383318	0.1964274469014482	-0.3257789808132866	-0.6004947432148203	0.4398754194806922	-0.8068453978665406	-0.8080833614243857	0.2761342909117378	0.5029257546610525	-0.9383092285045956	0.7755230985978315	-1.0995005977996628	-0.8148015239160584	-0.3734672875417756	-0.17148392189530287	-0.6090177557107517	0.3966349198446185	0.7663917571488794
-1.430469215915078	-0.12088283584133445	-0.41796704557426645	0.4909151420757379	0.09642448598866457	0.038458242421548806	0.7467285183579355	-1.5161192375922086	-1.3616027526960395	0.2825067937612766	-0.6608534064237528	-0.08304261933324412	-0.6587737139122145	-0.8646758377004782	-0.7830379580427482	0.027448212371498727	-0.5380052114000679	0.8602865816150252	-0.28407717142442357	-0.1395630684825023	-0.07257695020265145	-0.9850485066286059	0.5982476236275371	0.44127646744773397	0.18099383018895537	-0.31835792859388395	-0.5195590452790968	0.3597057914630584	-0.7985768179588149	-0.886637074229335	0.36605094201207	0.4709502610999817	-0.8874217063645169	0.7382922921314122	-1.1119457869911804	-0.7582526587965103	-0.40287117490258106	-0.1680807027091719	-0.6271947963076931	0.4224199953261608	0.7064432228190007
-1.404783139114893	-0.13543762233167736	-0.36779499588115006	0.3643581879751233	0.03354398814334253	0.15033705909254763	0.6816832641237076	-1.5170861425549396	-1.3810438343387208	0.24653585430094016	-0.6098209237218479	-0.061719937708258454	-0.655872031360863	-0.8531591095461074	-0.5691649176016854	0.07679512118412687	-0.48980252133451224	0.8594921360891596	-0.3585044807943899	-0.004232250198405951	-0.022629540680853034	-1.069232603551804	0.5227368673457969	0.3721740033602118	0.15361663351717497	-0.3003453528955221	-0.42134598902700915	0.29546812061993677	-0.7738186846737183	-0.950638054643464	0.4021149517613457	0.4480479593427217	-0.8308597877368177	0.6883105427967551	-1.1211905776647604	-0.7366020315820327	-0.40568406690449377	-0.17440343601971053	-0.6466444215279624	0.4395820228649764	0.6582289857857446
-1.3958126854405608	-0.1645850453272411	-0.3476590684130221	0.19329688924836647	-0.04508138875526294	0.2682393640016107	0.5750664762123969	-1.5253920484670342	-1.3914978059765493	0.34598678869422816	-0.5671222746475167	-0.04540197222205589	-0.6495552844413794	-0.8707960379405026	-0.18145149486473997	0.10697844832724786	-0.4393411555249898	0.8295475365144064	-0.43443226452132866	0.1429972144848108	0.021188753262695627	-1.142213875565227	0.4666232360039685	0.3283818556531374	0.13079550023482944	-0.23274728547834042	-0.3255687388854883	0.22493152083496257	-0.7380523222596398	-1.0155472046141074	0.4208654419499826	0.4551488727861733	-0.7532260158450524	0.6672226077445054	-1.1309584175139757	-0.7195451683473426	-0.39811790832527494	-0.19295106460237382	-0.6635006004733028	0.4394661661747669	0.6096026203689
-1.4359233151258421	-0.1888032317698642	-0.26205449151939075	0.16825467811219544	-0.2358853985749451	0.3820491126368135	0.45529071912269925	-1.5043504201563942	-1.3807044196751546	0.4151646276964086	-0.5475979732164346	0.002538969410723224	-0.6390990124635102	-0.9081375299455182	0.23991976499885642	0.10949191319735727	-0.3929345926651064	0.6841087459696138	-0.49929459127386816	0.25115815910152006	0.06942318486712074	-1.2283088352864426	0.4089395187626576	0.25983669305993107	0.08338612645332569	-0.13903454689691702	-0.23329668026364186	0.17062753872392783	-0.6952852811903384	-1.0800898106921895	0.42468230691731695	0.5282231020278705	-0.6719490807097075	0.6944299796993347	-1.1629075446333712	-0.7063706309354268	-0.40013717009623495	-0.2266226981496851	-0.6315091986779063	0.43495038239243344	0.5818864483898378
-1.439625574781837	-0.23561496555496803	-0.2583433575081759	0.22550571066667785	-0.3923252419078526	0.3909014684839879	0.3576513158865565	-1.447384060583686	-1.3483124550435424	0.29185242331004513	-0.562779559178197	0.002657688693998615	-0.6107047822807523	-0.9327314204659188	0.6321061661530356	0.1151175886456538	-0.34332026171823016	0.5409343481931808	-0.5235087651948923	0.36287092750150407	0.1197821507836661	-1.3049111022170627	0.3580919745847026	0.15450541231981313	0.04609224100762936	-0.06678683206607702	-0.14304055173498056	0.12581387783365441	-0.6349234830255618	-1.1409707372691975	0.41564209301098937	0.6270521311242958	-0.6047225347210143	0.765937673574082	-1.201687017748843	-0.7063271153874504	-0.40304097019970503	-0.26172816312810027	-0.6069060038631349	0.4227707179597875	0.5440163228346226
-1.4209267868901836	-0.28707933963044374	-0.2859582715483489	0.05839132132977659	-0.5153192911709146	0.3562823678802779	0.25424653483867293	-1.3729069697292495	-1.3446231652221745	0.13293770428056662	-0.6205713310276864	-0.01075828866484561	-0.5788952883459759	-0.9567333117228254	1.0367227858767356	0.09997141325182717	-0.27475776564771837	0.41308660363581107	-0.5504757440900978	0.48702551180598713	0.194946335459415	-1.3506325182060113	0.3148052992207409	0.043479724231837845	0.014050217417988006	0.010232993519668915	-0.035477303004080786	0.11779118235705417	-0.5552433468036237	-1.1956419000986003	0.38227607405562275	0.6725351777211155	-0.5568742150123758	0.8529619064552658	-1.2398623621660712	-0.7057490975426303	-0.40677471368764256	-0.3036455876779935	-0.5679124653270149	0.41621154792700416	0.5114895147262918
-1.380528849180243	-0.3353322855205124	-0.28084967109438497	-0.00893012890331466	-0.5008360957982837	0.3720345814704797	0.1760148131782974	-1.3128162527142324	-1.3457506121915848	-0.051756359277369726	-0.68675106695321	-0.05064307940430133	-0.5325803922190809	-0.9640154220941138	1.4390393991534096	0.07370552645446259	-0.22036395568980133	0.3295087536782398	-0.5608956361521499	0.6294266015983225	0.26990268014292706	-1.3827442791031448	0.25360873975793174	-0.07942197106377263	-0.03367440252868894	0.15369724225250483	0.065974254927593	0.11418996481320594	-0.4714750330340703	-1.2479075682836336	0.3572830103748468	0.7497695869312377	-0.48742569756886667	0.9122857422093172	-1.2599183308861766	-0.7018158667392037	-0.41297124029050253	-0.36603609902399104	-0.5108926360703656	0.3996550751975597	0.4760620212391002
-1.3295794714507176	-0.3872071866804325	-0.17665620729111767	-0.09466092047713398	-0.3557180799449032	0.38380119812734736	0.11192565186620909	-1.2478784209771923	-1.326781759646039	-0.25957810378595647	-0.7281322911777397	-0.07407721839977618	-0.47699776334369287	-0.9558234513674323	1.5932700151961068	0.05083281065280608	-0.1850718878311605	0.3049002459654449	-0.5369533935597788	0.7233626441683613	0.3045380912401365	-1.406675106601334	0.19666586378982567	-0.2061452550571527	-0.08321967112007955	0.30530770719310196	0.19793311726133966	0.11616895735000303	-0.38186619431177926	-1.2453688825984504	0.26548780335952993	0.9118650605141057	-0.3952417673519301	0.9074887977217145	-1.2869040111449588	-0.7050688592124688	-0.4178191715024884	-0.4211919189802999	-0.3859578310187085	0.36902398495955013	0.4438569268138375
-1.2800051055634722	-0.45093205403673126	-0.11764183398769108	-0.1507200080102331	-0.29014346668980684	0.4203871742618331	0.07148762769056793	-1.2180101223628355	-1.2936460341864389	-0.3988629401115181	-0.770624442615351	-0.1006190092221656	-0.42179718568439545	-0.9351196400009126	1.7383386633001596	0.005775616803026906	-0.15753032179117576	0.3716231634350122	-0.5065954113680723	0.8042524927448615	0.3118823982680683	-1.4424753580685734	0.10737953590922336	-0.322284030180627	-0.1403373302700383	0.42896372259805515	0.3180105095443544	0.10863475895259352	-0.30728192212521616	-1.167037459195891	0.12548169702490544	1.1006872319817782	-0.30563054605464884	0.879462538463532	-1.2971928300543385	-0.7149259518772293	-0.4195336532194661	-0.4654568134054259	-0.5320529666101295	0.33995656596899254	0.4179289566895096
-1.2250957359793608	-0.504076386464863	-0.06217474266761789	-0.1509629600446737	-0.14080235314073894	0.5282505499472532	0.057887100110639765	-1.1746488755884008	-1.2676291623661509	-0.5340253576915315	-0.7973155151810402	-0.06861403632293275	-0.37257075664991757	-0.8710734288553039	1.958491642604029	-0.0695995092992346	-0.12185069444680233	0.39295598342136573	-0.4513197235638845	0.7762643011196472	0.32298447172820616	-1.481104431381796	0.008935520564664979	-0.422915412471305	-0.17456614904048545	0.5511634706956532	0.41319701542959175	0.09968294325109016	-0.2407212086257032	-1.0612228432594062	-0.03315202518522969	1.2596575058036747	-0.22028731698345855	0.8900170859289765	-1.3041415176514985	-0.6580273202777186	-0.4120769349718745	-0.5002372477865341	-0.49313086614306145	0.3112703443877178	0.379976309780645
-1.180295489373194	-0.537090334057181	-0.14575008709555726	-0.21008324321172567	0.026966986241478474	0.615911462821271	0.0696000316255361	-1.136461165523881	-1.2284872730773635	-0.5658275382543054	-0.8295602213964257	-0.10218505623831287	-0.34899111650852455	-0.7938362093314547	2.1015356131168046	-0.1447829972503384	-0.08245251386765122	0.35138016610079725	-0.37638012165458357	0.7352113866802599	0.30794984144665216	-1.5149264455208602	-0.07859703301216645	-0.5144469085100148	-0.1665099648620971	0.6766338101978461	0.49783552964285854	0.09345628260372492	-0.20084557496032743	-0.942746619740426	-0.16446150184639624	1.2967832593710709	-0.1329729523129692	0.9306398209413278	-1.2828710811884936	-0.5106278846124642	-0.4076597528912355	-0.5275703045820791	-0.5206316030024896	0.2867213363153255	0.32713195506913234
-1.1409184458023458	-0.5757672261831492	-0.32414761508431156	-0.2746668753463609	0.09161384531874049	0.5384796533140316	0.10499371377446802	-1.0470361451352876	-1.148754341457956	-0.4302035739378705	-0.8584480879954723	-0.14718455304076244	-0.3173441930642616	-0.6799869191627723	1.9833978016560079	-0.24254922680130936	-0.07318652683549885	0.2439359930201131	-0.31787587709842513	0.6819286345078381	0.2868843587927653	-1.5584631098914432	-0.16564733835756557	-0.636300701723856	-0.12557862366440145	0.7839996557894243	0.5742123777640028	0.07308302707814149	-0.16912353139665384	-0.827090555392477	-0.23657681734046437	1.3068253330972444	-0.030825992769761355	0.9788526044217123	-1.2138185844465263	-0.2978590233052213	-0.4095277515951411	-0.5381570840521187	-0.5975002664845639	0.26618659179485926	0.2744321442822871
-1.1266269841345549	-0.5870232382999057	-0.32640709116725375	-0.31585701911647784	0.11564838712221337	0.43882143143769364	0.16607313898790704	-0.935131522883645	-0.9793005376715472	-0.3836803871554553	-0.8880664650448086	-0.22040557885420337	-0.28339896760263755	-0.5604541536558336	1.795580689893982	-0.3414317538883699	-0.07595712583160184	0.1850650619095046	-0.25311516322559247	0.6018276965651934	0.24810099557992177	-1.5975657731604698	-0.2765649080122584	-0.8218286412318406	-0.10108041919870844	0.8346791156466888	0.6500137710682735	0.05840615977750561	-0.15028986739527259	-0.7190481850332244	-0.3148065701921531	1.288825913606066	0.02962127029931893	0.9722168664803261	-1.1399306429838938	-0.07650979908988798	-0.4071643913901865	-0.5293610935450852	-0.685695243811146	0.2538259177033601	0.22351025008001119
-1.1279420521150725	-0.687584904751187	-0.3303630696104712	-0.3638917081327343	0.24864545341829195	0.3108303119913814	0.25101575513302476	-0.8347487498471038	-0.82292688958941	-0.3420781182309971	-0.9207915789902816	-0.30992906681214877	-0.2474200265018937	-0.4656598618440496	1.5904459941568838	-0.44082512504370436	-0.09519788444126581	0.09613625211382001	-0.19324101136286445	0.5550362008354527	0.19249723865821983	-1.6291536781601987	-0.3695678822516823	-0.9978927769366479	-0.07105976458438615	0.8430009663461708	0.7274784744747588	0.04821937954995777	-0.13109971220490105	-0.6124649338043573	-0.38474001723257756	1.2251413683012284	0.0809420848935672	0.9064803179057502	-1.0556338159145722	0.1351818471429167	-0.39408764915622363	-0.5090646851238834	-0.7340810001268074	0.24685770262147017	0.1719711679101364
-1.1471716204566937	-0.7516067491472966	-0.2654764872807724	-0.42389248298322474	0.3816643425060407	0.236643444106297	0.34208281274814256	-0.7739752248743855	-0.6467081973863106	-0.2772271952398612	-0.9577185689975056	-0.393211014154661	-0.20578157775296627	-0.4187552795982959	1.3715088975262828	-0.5345037750120766	-0.11348836786234925	0.005240979011955804	-0.14357898828581905	0.5020898994011707	0.11375264342113689	-1.6561746498393197	-0.45128354813247185	-1.1227680725445386	-0.04807944759487396	0.8662325167236224	0.7892055011274384	0.07006148053775256	-0.1186100618841088	-0.5195849670840355	-0.4427035296677387	1.1375248619009448	0.12878283177670408	0.8870492013509829	-0.9776018482985387	0.33172228272317367	-0.3750825967843266	-0.48525919452289257	-0.7911717596741416	0.2333965213297735	0.13339210260168044
-1.1758020763698844	-0.7545823426246181	-0.2539648679880596	-0.49467530156906586	0.4761519520497705	0.16970998795542927	0.4380546059013385	-0.6881598914503508	-0.5548106442247022	-0.2119414579506957	-0.9954823255205157	-0.4865897711672297	-0.15707510492182103	-0.18670432713077845	1.0852130819023007	-0.6021038675530866	-0.1624142994744855	-0.09985110502101663	-0.08361972360504173	0.4302727346992312	0.007915869957678923	-1.673313821890756	-0.5407945899255254	-1.2316434921761705	-0.04937428580414995	0.8618603208983338	0.8283851272900591	0.0442809099651698	-0.10933108597326488	-0.4291930949358137	-0.4854370531379481	1.1114668294055712	0.17176283564162573	0.8980544542314517	-0.8869214751555994	0.5341582540061766	-0.3445024136851859	-0.46044308441328835	-0.8508681521772195	0.21853717834806718	0.09495915749534296
-1.213852432885689	-0.6424487620093304	-0.3198142617367233	-0.5489178339480999	0.48010779193046205	0.035252947642521855	0.5384760914734198	-0.5776001232106729	-0.35258496749803625	-0.13939380077853283	-1.0390137314477843	-0.5864085953708171	-0.11761056377204235	0.09150052992368525	0.8177343793910248	-0.6414327699852284	-0.226507890390943	-0.21734256078783626	-0.029495808854799486	0.34992989438866484	-0.10160473591145247	-1.6781293596574738	-0.6084927660496431	-1.3093735936035062	-0.047123865159695286	0.7720138037369044	0.8476381496187194	-0.0298279390599554	-0.0876250571431902	-0.3474449453939342	-0.5315534461925789	1.0564442040092739	0.18136364889021817	0.8591012336437668	-0.7775703855617999	0.7174555946602531	-0.28055520078130575	-0.4229925500810384	-0.9004268447852377	0.20656532035976488	0.06003430276919194
-1.2709916084994162	-0.5502490373064518	-0.6456660637157672	-0.598577788298201	0.39308286330828524	-0.1004821587617648	0.6303112491822367	-0.47868441786024496	-0.23709396321400011	-0.0421713375042904	-1.083038576509399	-0.7020478115939381	-0.027445473253080423	0.2673172509636353	0.7442638322422801	-0.7096205104116818	-0.28197260900604376	-0.2090434795179299	0.0543056324194223	0.3317743100957026	-0.1765239378448206	-1.6823928804872157	-0.6706927565059666	-1.3479864077782913	-0.036885927818375054	0.6595423963988931	0.8400623782827191	-0.1135887219475216	-0.019507942311889716	-0.312157106957759	-0.5646198426794264	0.931335117054337	0.1691173828316883	0.8801299210358255	-0.655573995614301	0.9333354071237808	-0.21716595826384483	-0.39004755436094163	-1.0317618153231627	0.20138828648841342	0.02345347888377918
-1.3335001168938383	-0.472068375806414	-0.8757632376018684	-0.6283408087932456	0.2727515413462307	-0.23049091041164832	0.7209148026788504	-0.35124661846123173	-0.2407389815575119	-0.03772073980416572	-1.114857256047086	-0.8398714717688789	0.07132822121763707	0.4469563739267305	0.6698604740798719	-0.7605847985308296	-0.324664284613471	-0.13253733461873515	0.1837235910284439	0.31507004933088395	-0.22871377759976816	-1.6664609994548265	-0.7409248532906866	-1.351659014888472	0.014002678392318172	0.5544329307991742	0.7975231604146517	-0.20818060112276746	0.08216353217515285	-0.3409715385740092	-0.5916793722280073	0.7657761274772932	0.14717271479791091	0.965977664664646	-0.5518912271989398	1.2234646496323696	-0.15563519789971306	-0.3469037034287431	-0.8903264983363233	0.19669753545964141	-0.01320815134628095
-1.3968993329786792	-0.3869698962025442	-0.9850091168007923	-0.6557189897778033	0.09088182322656778	-0.3638698615671952	0.8186565311254099	-0.25691020614570664	-0.30389962329933395	-0.14798772034233149	-1.1525866798319524	-1.0188792004864156	0.11075526235173519	0.45105205670930804	0.4724738053102011	-0.7869389704565235	-0.3566936729474056	-0.03940978357700553	0.2935313638581243	0.3080451175142457	-0.28890707604910504	-1.6127624390952302	-0.8126954066314986	-1.3263311712624257	0.0553383414042955	0.41710401061527325	0.7375849398162893	-0.28984926262436067	0.19005382553966127	-0.3908856598568084	-0.6041597271436169	0.6273700744035088	0.11305909067392231	1.096445244380843	-0.45614976674901203	1.4422567196180252	-0.10988488187537113	-0.3077262340026773	-0.8183339987794556	0.1950382364678899	-0.04483731848076928
-1.4563475355847046	-0.3265932993931342	-0.7563027968730672	-0.6761297532229412	-0.061686412122468136	-0.4905981637079466	0.8912910373353501	-0.17190657845032803	-0.2649613828086864	-0.4139204276509629	-1.1831781519339384	-1.1724600521212645	0.11491699824687271	0.22173088702847932	0.3019428286161972	-0.7942343780802152	-0.3705508624157017	0.16412884518707696	0.4139139918289228	0.27522184072379263	-0.34917840443960174	-1.5310082159574205	-0.9021813037582591	-1.293016096901309	0.060412051962133784	0.27087599335894175	0.6624678948172086	-0.370189956098565	0.30312273710957005	-0.4323390619492219	-0.6067215044196923	0.6029811160816949	0.0610333467478224	1.210746676816367	-0.39392209569519876	1.578130775034867	-0.06655677840823183	-0.27516244108060367	-0.6459537160038179	0.19540997618817627	-0.07017568668885013
-1.5156592140650418	-0.2560816332152737	-0.36647030888424414	-0.6907515561233026	-0.17962779167939175	-0.5368695150748859	0.9556424896260788	-0.1704931437738662	-0.2866809698450449	-0.6634553748151324	-1.2108220206341047	-1.3225498584790918	0.11420898738744142	0.22661706205530852	0.308960118627198	-0.7753462417666191	-0.3553134068346922	0.32240737213945847	0.5251228502066796	0.23040582256091677	-0.403182679024245	-1.4185779301689299	-0.9933839198910952	-1.2421207083367227	0.04133857853674913	0.1163976801960516	0.5918870280784677	-0.44754477978535523	0.4106594007358879	-0.47198251595032276	-0.6059586732667889	0.5923692540821868	-0.011410976733503797	1.2970620537631237	-0.3767584233071193	1.6908372758662118	-0.025582518595470522	-0.25503839009578744	-0.4602813823791929	0.20343876600561095	-0.10495850900979224
-1.5523332383891881	-0.21090036160952413	-0.05764005250814006	-0.6946611290913136	-0.31939420637101745	-0.5668072384323478	1.0045534113929713	-0.22596270058596807	-0.4105794229172002	-0.7959305051934902	-1.2392896244457978	-1.4386707258179483	0.09001082674093827	0.32074338161693394	0.17304613922873097	-0.7502535285014796	-0.3348364767492438	0.49560535809196293	0.5607072613035052	0.20079226344473328	-0.44352577759720335	-1.299871884038291	-1.0471898531647503	-1.1266845485567225	0.030407243689701137	-0.013264412610145609	0.5271103710082251	-0.5014060042440892	0.5091383824207173	-0.5029934719126338	-0.5786397456731852	0.5802842510951455	-0.0791288983749147	1.4113804141015591	-0.3694191739244583	1.8042437201815187	-0.0016103276938427245	-0.23232849746090384	-0.30353087002084606	0.21447168564740907	-0.13820576441433222
-1.5294045792300797	-0.0669713127270248	0.1834755560346747	-0.6889391897974173	-0.49528509142703464	-0.5643434703236896	1.0445271382314227	-0.27481472687047104	-0.5717432449034019	-0.8726040845915632	-1.2388869039334085	-1.5376161951058638	0.053878029942057835	0.4764453656064796	-0.005438613040919527	-0.700258466779161	-0.3040729009380848	0.6566676409997477	0.5655335293383035	0.1813039944833164	-0.4639834874056167	-1.1676516245154347	-1.1038373454740866	-1.0023287085757988	0.03610544417565502	-0.12118883810695331	0.4653383513869002	-0.5641733049774367	0.5879070832565689	-0.5252778040498487	-0.5155298469308401	0.5269295901724	-0.13480166283600772	1.5681319486687522	-0.3618974093611172	1.918398139293177	0.03450372956539992	-0.19227051678600326	-0.1726703866310316	0.22624939829769602	-0.18723270522525448
-1.519602305447589	0.059092529133121185	0.27734222858390084	-0.6777187153792255	-0.6413809315082968	-0.5746233303632635	1.065804700654914	-0.2830424494515949	-0.7911886080855071	-0.9426248491924225	-1.2084663437103582	-1.623716636002155	-0.009251873215944085	0.6275266891890356	-0.15858024965320333	-0.6372428341953006	-0.289299635338255	0.8001293871953307	0.56369006338714	0.14685078600627322	-0.4540813370431347	-1.0321953587389419	-1.1605911070835986	-0.9096655691707927	0.05439644444620355	-0.2177318091499631	0.42111364789381023	-0.6789438946492246	0.6486504419580486	-0.5330828258945525	-0.38829599217296706	0.45255095125207695	-0.17417091738876772	1.6419524172788105	-0.35292345879497355	2.01222135544693	0.0634307876552257	-0.1285995673262424	-0.036541924833328514	0.2521857968031851	-0.23973736138245005
-1.4823531369343728	0.12978762230615926	0.3667778346406568	-0.6811116662050349	-0.7001723684680772	-0.5715953571793246	1.0815218000937272	-0.31131022735112845	-0.8161639196034262	-1.0087196254760937	-1.154574971397166	-1.6948440472550341	-0.0927784046209992	0.6141894334418426	-0.26382201446708775	-0.5745142768352178	-0.2625899480783982	0.9836629310236337	0.5484407064033434	0.11118718912225352	-0.4755323061486682	-0.8995350602622662	-1.1895780557223794	-0.8086465750894849	0.08831145762801304	-0.3102377323108222	0.42295519667842785	-0.7790912846145949	0.7140433036927485	-0.5308722574125344	-0.31069750130403373	0.380862623504977	-0.19834084340902	1.5903752130947253	-0.3726257827888079	2.051047897866977	0.0821773905483146	-0.04849176774919518	0.02012798165594242	0.2901087652576376	-0.2905781693850529
-1.4383680740342015	0.11032252427031468	0.43930962820265923	-0.6614856099056191	-0.6920485793297132	-0.5655241620256285	1.0768074370401457	-0.33643762428861096	-0.8195064752102228	-1.0162309107260292	-1.0600942832721079	-1.755902771341019	-0.19368592920931868	0.46572036523447746	-0.3387636418548251	-0.5274169197816765	-0.2361126382379754	1.2054210255672775	0.5154343611902342	0.0679905536110554	-0.5076766566923212	-0.7891785170909914	-1.2005363924416903	-0.7636917737745488	0.11862238841422774	-0.3927551154651015	0.4179817521222929	-0.8280190544889159	0.7681404237995461	-0.5400594853950996	-0.271835402068783	0.3289186189231613	-0.2220119291342746	1.4979932989419888	-0.4234595382910512	2.085935462147072	0.08460536312297127	0.023464581316216655	-0.03416260234866848	0.3291556224211961	-0.32740575125326377
-1.3799309949818712	0.10283404440370902	0.655063621520463	-0.6362269759801474	-0.6998232038013549	-0.4775168838737356	1.0649887430338623	-0.334990929363313	-0.7262213949039572	-0.9878264584120877	-0.9809899003609133	-1.818381238385232	-0.3559123174659689	0.34469093441175536	-0.3998368839121337	-0.4632376212947961	-0.173789093202163	1.312695183340633	0.4355340501187552	0.027209919132962036	-0.5349299870192014	-0.6803729204635988	-1.196483522192425	-0.7722333523384722	0.13256957023823024	-0.4589970357199661	0.41300743221657327	-0.8897460272041136	0.7558030127903185	-0.5518565595987661	-0.25014774604369905	0.2734072418079592	-0.24051346097046888	1.366209574774407	-0.4815942460397447	2.101292345342414	0.08229659786605967	0.0992688701619775	-0.10167776615170943	0.3644351668010759	-0.35335697804778105
-1.290780740907446	0.11472186061496525	0.7900296221035507	-0.6527840174996744	-0.7215228088717849	-0.33997348931118465	1.0178911191818019	-0.36111224233966305	-0.6155553914198993	-0.9594223593902835	-0.9474713743792081	-1.8945986690736714	-0.4879597705682442	0.21380559081456324	-0.43312409007862884	-0.40246540720029006	-0.15358946350029093	1.2861585717001376	0.2699727064491338	-0.015606769762620747	-0.5308426516725414	-0.6161697472914734	-1.1799054848969497	-0.8460993972011097	0.11698421279733717	-0.5290853796260322	0.4285836945069902	-0.9028223194930931	0.7204025615625523	-0.5503433912217821	-0.23342543539865895	0.24510821282721418	-0.23928211208306288	1.1961349342205607	-0.530409293938662	2.0315471850369624	0.09366011056075219	0.15505866781953284	-0.1730596304857291	0.39453531288735505	-0.3849709564693514
-1.1485503292772319	0.12851091218893285	0.871631666417696	-0.6810027566723545	-0.7589427780463511	-0.21155104706600913	0.9269374918386971	-0.39539284602246644	-0.5399987358782805	-1.0037731822612144	-0.9276658953408445	-1.9416907678310313	-0.607578218473396	0.22496729087327	-0.4420454799150998	-0.3468612686949202	-0.15969412101784458	1.1984977276908855	0.09684615325983767	-0.07488418482620317	-0.4888847110826721	-0.5578803015872893	-1.1432943478808355	-0.9262492192737932	0.10779741613471328	-0.5757787001494707	0.4645745680247459	-0.9304958924799189	0.6857037988450092	-0.5455399207821211	-0.21791975476433043	0.23323075219551376	-0.23995299727426236	0.9951837987557746	-0.5688706593101129	1.967232026175715	0.0944908052518441	0.20467264407611535	-0.29062255680488536	0.41487827649205533	-0.41632447836341796
-0.9354987536383972	0.15429259539997262	0.7140018319200124	-0.6849961062039658	-0.8165302699453095	-0.1731415339874407	0.8580210660134714	-0.43315051457507037	-0.5505229515943082	-1.1023260848426517	-0.8898329721336902	-1.9982804092504225	-0.7068784976713441	0.43935534343087124	-0.43847919695276183	-0.30107142288089384	-0.19673592225096612	0.9701456113827553	-0.07348635511367162	-0.12639521298316808	-0.4313693520592715	-0.5100886252602114	-1.1004500333671445	-1.0188307271553163	0.1034375112501881	-0.6359229358986339	0.470135663935299	-0.9622586007237104	0.6334544669226562	-0.5360411170643629	-0.20654583000659216	0.24387655963372815	-0.20004423299615254	0.8240532802578107	-0.5973164610143364	1.9058631983317091	0.11306535892793554	0.2455273578030556	-0.44385499339118023	0.41710529953719133	-0.44794323345580683
-0.7037878949612999	0.1092336084576749	0.4955711161592252	-0.7206988850582674	-0.8565194139485554	-0.1588468864816803	0.7620490084540468	-0.43580215529424127	-0.5342177662997897	-1.1422398528787225	-0.829747923738541	-2.008171122244713	-0.8162850575036316	0.4118154761683684	-0.42101014798619685	-0.27249651919713946	-0.2336609209809919	0.787445343278042	-0.2594685188418123	-0.18966614808295484	-0.37809063554073563	-0.5171289759951365	-1.0224046947230576	-1.1205815811139586	0.09642190352256984	-0.7011326655384461	0.46256097219711984	-0.9857898282536214	0.5920272432144481	-0.5174757279828021	-0.19955862754099632	0.27070952978929885	-0.153797659142415	0.6903672830005267	-0.6264978437492024	1.8058936162882895	0.13284025015434456	0.29135547176264476	-0.6013948186589898	0.4310086277894829	-0.47873546662965927
-0.5238628553447098	0.13489300700526266	0.2231777545676657	-0.7641119003159107	-0.91053755372584	-0.15728279673630757	0.706415822734588	-0.420356626799861	-0.541035573889678	-1.149701382819316	-0.7619658262970138	-2.011655533208846	-0.9152279694746838	0.3006336875792514	-0.38099814606689597	-0.23793766649311943	-0.2661709249102595	0.6073353739789991	-0.3583932635037935	-0.27782283084401427	-0.3368987416865662	-0.5463455973121303	-0.9259044944233068	-1.2680925029660668	0.10651146148073938	-0.7829958738467527	0.41685984573811324	-1.03978857592254	0.5545632554764668	-0.47736435989174664	-0.20790456760233322	0.2999702703231245	-0.11467625608044267	0.5972828608769544	-0.6293083705201291	1.6882292166558819	0.15346837527057863	0.33781804352775996	-0.7229572422466375	0.42717905188657557	-0.5041881615954324
-0.397416565635546	0.13546366876803664	-0.002150442239160363	-0.8531468395581235	-0.9784041923554053	-0.1266850187927064	0.6619963695706785	-0.4210259750009788	-0.46473663323599973	-1.1467219524610928	-0.7478848927872827	-2.021975032320378	-0.9901924022291198	0.1416274964388609	-0.3506094519620741	-0.2059798082705749	-0.29630790017332936	0.48769780019413067	-0.37524903899045475	-0.393692946699187	-0.3031453332216578	-0.5810275224208182	-0.8277992703719615	-1.4227879726205475	0.13619718205057074	-0.875797915063701	0.3655459777430658	-1.086071853746692	0.5271644842322927	-0.43836681530601024	-0.2296422508153031	0.3429555358527233	-0.08925431817748791	0.3954212158343049	-0.6216534285281634	1.5761619017509472	0.16354339710435237	0.36079415398569625	-0.8214342237330419	0.42427527865101017	-0.5176539721647166
-0.2664769896766125	0.10798746950631125	-0.13819634154413105	-0.931843750852067	-1.0589123459017011	-0.06732367399966001	0.5539457066823867	-0.4508019209147641	-0.3200016615391289	-1.1715018629740304	-0.7665721770986504	-2.005034838120067	-1.0131012674421447	0.03558731147096795	-0.289928651949681	-0.14571962669799376	-0.28592234842572517	0.3499076169624765	-0.4080790088569845	-0.5098227078549272	-0.28209886336066925	-0.6242142328835221	-0.7476847903726481	-1.578868743834573	0.14997461593948003	-0.9715594398899265	0.3225123332513334	-1.1235733964035854	0.5218971357295332	-0.39897972720544284	-0.2989755075044017	0.38330240709716557	-0.07793876356442322	0.20633125034095987	-0.6125949482469601	1.5167200737390347	0.1778224803729646	0.3678953523804351	-0.9284569881968163	0.41638993045002515	-0.5170172421838043
-0.18486777903986476	0.1069567844857908	-0.19350900116970737	-0.9953547637174072	-1.1283196328329135	-0.04367716399127395	0.4746402313282034	-0.493458739425217	-0.2562268268278457	-1.1870075604717125	-0.824167876434827	-1.9858211696450323	-1.0254126282238787	-0.055592880058173345	-0.23734291399820573	-0.05002710021059564	-0.2345281285335425	0.21831073875797946	-0.49640717329666517	-0.6248017476378378	-0.2276284294112812	-0.664115064799929	-0.7103945435624823	-1.7698783943192882	0.15909610646583022	-1.050916816319583	0.24734756419290366	-1.1848686499148389	0.4980764441134534	-0.3632592327108832	-0.3332949117710762	0.39301191226709775	-0.09247523111639797	0.12568883685748677	-0.5835094808622434	1.490385777780555	0.18869964724610142	0.36059896759081445	-0.9805318812956353	0.4079368581956559	-0.5129782405092402
-0.09997063438194824	0.12051291289127926	-0.19131045540986671	-1.08426403811422	-1.2170859794401028	-0.018074452602184883	0.3544252954930206	-0.5510849246501673	-0.2958734109641961	-1.2197018036812666	-0.9136888622196864	-1.9128482671336369	-1.0376648340512995	-0.04975281917488349	-0.19556253441864696	0.02889874339666885	-0.20171677302775776	0.05277179495987818	-0.5946467872734503	-0.7361140154286807	-0.16515330522560628	-0.7074577208043459	-0.7262908586654183	-1.9349467475820012	0.17328530514778756	-1.1317024603550165	0.21506904826316214	-1.2464761512469984	0.48710037465274947	-0.30838302012590557	-0.3421404028328773	0.3853583682196659	-0.08717611849351696	0.07875834202266356	-0.5477233947176238	1.5037930823217407	0.18643095167582657	0.3591521733441606	-0.9228893189965369	0.4015836556121335	-0.5223478824372295
0.02724143684088249	0.11371155637168703	-0.2279073975868898	-1.1563565636443447	-1.3154957565009286	-0.10401007428074957	0.2543615515480565	-0.6423166655619237	-0.41366009797531733	-1.2655977497148478	-0.9892527128352754	-1.843546933044714	-1.0554554224762565	-0.04665847699848523	-0.16689964567627297	0.19416867340863256	-0.19730025702609766	-0.1368057546350286	-0.6776835538152356	-0.8407861342522717	-0.11752750439471907	-0.7526627905064422	-0.7585183274961289	-2.057654085198639	0.21256070361798893	-1.2303366414330987	0.17828656693779152	-1.259715516790023	0.5023871057913764	-0.24820558929229133	-0.33303573826194616	0.37463638983474923	-0.10639244298699442	0.05196358770130699	-0.4945214271167256	1.519912308654748	0.18881860412830478	0.34788926301712336	-0.9202509343361003	0.40533468015365165	-0.534336919564683
0.12955158675913966	0.14093008437828275	-0.283928477512859	-1.2018081419495936	-1.3764731233564231	-0.24144890574054587	0.19119437475463535	-0.7500306566953826	-0.4156655959222131	-1.3400022514788401	-1.015128069615135	-1.78862634507843	-1.1271769806352647	-0.08442680455732021	-0.1393053163595675	0.3562130553233489	-0.14125063107145813	-0.281731352202882	-0.7160406283979499	-0.9624820982135451	-0.11250392045453532	-0.7883379221720584	-0.8010444958110376	-2.145925773218881	0.2407302173842642	-1.3283005266249055	0.12660913708196733	-1.3087703020035237	0.5550284311506927	-0.18934723311731416	-0.32263381756813214	0.3579655373377554	-0.1283932916868053	0.04624407250501651	-0.4304689492753564	1.5283547354862337	0.18431427047923057	0.3583495350094815	-1.0091934248916705	0.44126299572734523	-0.5375893851024196
0.18492425373650792	0.13549423993389978	-0.3776025316213124	-1.2562154349037082	-1.4189051963187804	-0.3907752549447698	0.17043504853894093	-0.8568952868287912	-0.3356440142671814	-1.3853952861549201	-1.0318942242140094	-1.7763706741264211	-1.175263884545369	-0.13896022447108497	-0.11218752381168798	0.5141426286967646	-0.08196993525203568	-0.38736634038514295	-0.7394872160131573	-1.0445430105711737	-0.16157574519945195	-0.8461201663570795	-0.8650553786657224	-2.2574477420201986	0.2452927633681088	-1.4399899220955947	0.08148253173361084	-1.3265856868055832	0.5984533526781529	-0.13271126075862066	-0.3157656782143177	0.34716226631379166	-0.13216202207638086	0.022157782649531856	-0.37186777550723116	1.5154901437226416	0.19400662680562147	0.3893047529457955	-1.1070583271604952	0.49355027595860274	-0.5467686299361916
0.20971566179814038	0.13545638991902192	-0.44291450307312596	-1.327732694697111	-1.4622652478054288	-0.44624380255817664	0.13166489885247476	-0.9413769300559729	-0.2615444806334098	-1.3823634507963252	-1.0456982403832362	-1.7547400207136445	-1.1906365142127902	-0.19124996263749558	-0.062132869070443464	0.650340478173682	-0.020829403550187163	-0.4717229501537368	-0.8103319838708826	-1.12111902930354	-0.21851712267305395	-0.9005505806579686	-0.9284577076599738	-2.3603609120249347	0.2512776385846162	-1.527513284219279	0.06980157509437611	-1.3128040620610002	0.5890103371365178	-0.11746603699709332	-0.311861117208596	0.34928695770217144	-0.14380251059074173	0.03220237703976166	-0.3079919475193743	1.4812491548016316	0.18877878487720917	0.44437849907550236	-1.1919602983027242	0.577014144912112	-0.5436806569633961
0.17205475553487948	0.18650732537044687	-0.530232429420978	-1.3905260216676094	-1.549144432811461	-0.4960332666532178	0.08195917196280786	-1.0220201002146423	-0.22531654001713192	-1.4204883829770043	-1.0796868993339785	-1.764578357553549	-1.2045157453684305	-0.24629843048362204	0.052771943826794086	0.731711331720782	0.016140895647881577	-0.5483112654011465	-0.8486575020856775	-1.1656546970400175	-0.26038096792689086	-0.894588343528314	-1.0250891895858445	-2.449690791269269	0.2664843644927764	-1.5960301293188566	0.051672793415453874	-1.2361172169645194	0.5574024477339442	-0.1182946141655089	-0.2965107799593164	0.3307783025680947	-0.14260611607523	0.022600024113099904	-0.25168687682766866	1.4850374706198153	0.17552523515096094	0.48979468356317213	-1.1960215096845332	0.6451242439202547	-0.5258058141859367
0.16484533104698795	0.16101679612000633	-0.6303788562382544	-1.453771742081549	-1.6200501501202478	-0.5622195322989839	-0.008106050452645387	-1.069173198482362	-0.1645672181025561	-1.4976111733277038	-1.1244592959129909	-1.782582136862262	-1.223324379993726	-0.3144988737895166	0.10969302201442133	0.7847795011372727	0.029824164874795455	-0.6197624966474284	-0.9066136249061147	-1.1659832586718184	-0.28724795387406105	-0.8792845142397436	-1.1495126741444581	-2.5353805212656435	0.2821590376788671	-1.6534142449904874	0.07920020358353205	-1.120350727504568	0.5374271661538411	-0.14688106353649533	-0.28514483213462566	0.3204996066556014	-0.14752893761027563	-0.02069731955929981	-0.2032813667727349	1.5161145507837008	0.1608038827160935	0.5202629461317895	-1.1312473874597266	0.7143401727057915	-0.4990337343310901
0.15542445866723226	0.16584704032634331	-0.7283848597698007	-1.5057662700039764	-1.6800709852660887	-0.6437831092436169	-0.10932974452189784	-1.1248505803455207	-0.13230305047035626	-1.5587348348289047	-1.1520076845165668	-1.795674429587	-1.268849663114392	-0.35140202712869245	0.15347172740535486	0.7992912417721185	0.04977720343630372	-0.6967625804944428	-0.9911296563506168	-1.137561317330289	-0.3192071856816198	-0.8507777903373832	-1.278967474087977	-2.6141083643944736	0.26451125483139487	-1.7032924608621745	0.10599348723337991	-0.9851399411312947	0.5370374517484879	-0.1716214739123137	-0.26904773577532315	0.2722620456266348	-0.15416691085994447	0.014657240468144064	-0.16876219129627684	1.5720603560921402	0.1361660341452097	0.5442882150290733	-1.1127631441241728	0.7876290394949355	-0.4715479045652581
0.17960111205845392	0.17383921654478504	-0.8159094438033797	-1.5946308635668687	-1.7322111412517973	-0.7496423587929046	-0.14314465708064833	-1.1934360290074235	-0.11248005354536697	-1.5939842634217611	-1.193135523109437	-1.8327033232149574	-1.3526196805367525	-0.43763804898469594	0.27387070005993575	0.7637665794755145	0.030227255150621128	-0.7778508126248714	-1.0573169036791195	-1.079693362146272	-0.34173399657919085	-0.7924181539990844	-1.387473326160252	-2.678784874389691	0.27425075269145116	-1.742866786552937	0.13319672627198523	-0.8089570660013159	0.5312823904811347	-0.18718065795831323	-0.27603227926323665	0.25503494888717304	-0.15763220596564398	0.017138236238640088	-0.12456246583962369	1.6482371964933318	0.11468242121927716	0.5555103188928637	-1.0616629950737169	0.8264087957584125	-0.43762032398584544
0.23132651193142223	0.1632033623641042	-0.9281605076202377	-1.6794211235866698	-1.7907839219970956	-0.8092629329448637	-0.2251809199624474	-1.2571435634532844	-0.12188006886702715	-1.6417075541537045	-1.238127699333356	-1.8664447402192745	-1.429853867761401	-0.5538386438352434	0.34971865544747066	0.6599763754831167	-0.02832824169458916	-0.8654676226447453	-1.0636353960400613	-0.9746796843126212	-0.36717325185266037	-0.6696775362904197	-1.448475345310162	-2.7065756206009826	0.2652373054052593	-1.7414569025896103	0.14951966175801099	-0.614226487351809	0.5360220165532539	-0.1719727921354919	-0.2540480881381646	0.2658286594187603	-0.13744782816302392	-0.017460281325010124	-0.07639457053881905	1.7213888852620787	0.11195617991471682	0.5829795932751454	-0.9565874019678671	0.8302961686496328	-0.41888524991486464
0.2795920682942025	0.11766105984721187	-1.0090616566692858	-1.739840781255161	-1.851392136956114	-0.8466464205776518	-0.2615949457470367	-1.294086360487546	-0.17100812784429337	-1.7076583638914102	-1.2970817722011792	-1.9469133687720603	-1.4857827643872132	-0.6743547968230695	0.3860539279006209	0.5622468606609944	-0.05829984228605084	-0.9327371488676596	-1.0356299788894197	-0.8482496520189959	-0.3773294319473314	-0.48698415470159234	-1.4326900637599624	-2.717641804146232	0.25214366517850806	-1.708846753179563	0.1510739908369509	-0.46514660110467226	0.5264559079820915	-0.14009759817770892	-0.231782606718484	0.2596702227282507	-0.12071289102847779	-0.0468809765855442	-0.0104845780854541	1.7566648052816625	0.16322474292137207	0.6067098515355187	-0.8548211972459459	0.8507542008037928	-0.3941060727102687
0.29606807441493077	0.13570095924592485	-1.0409868996953222	-1.823558701260879	-1.8894678096374045	-0.8353514270821675	-0.33260388246435657	-1.3225310838265187	-0.1445544441091554	-1.7620141256816588	-1.3782686737545367	-2.0056640503214256	-1.5389841950838172	-0.7494332034606713	0.41159707036539095	0.3843137023333575	-0.0939929479178294	-0.9923776067760984	-1.026011130445707	-0.7380194915343603	-0.35981923086503786	-0.28213427279170356	-1.3906130982913631	-2.71469820062151	0.2283484620621124	-1.6981361602625775	0.1587426367638705	-0.39100936619121895	0.5068445877501457	-0.12834488518360332	-0.20015341425878738	0.2623653710553546	-0.06867180000675625	-0.08218411810789372	0.03307282504251814	1.749584907730687	0.23677609873651217	0.6622749603902088	-0.7156034435976284	0.8603907977506637	-0.3728176205227434
0.3196470056427188	0.14760478892501408	-1.044341156099799	-1.887011070531699	-1.9324587092275762	-0.8113955845614654	-0.41993461566499546	-1.3138758651840436	-0.12508738986613163	-1.780111809826949	-1.4718647300135497	-2.0169029255296174	-1.5658949457730267	-0.8000182066493811	0.4483034199741736	0.21330073983401188	-0.12401093954415728	-1.03597695565132	-1.0450363890392924	-0.5823819321760678	-0.27139626611463735	-0.12518250382619753	-1.3619921157130406	-2.651340778146909	0.2456742040250858	-1.6723003548130477	0.20501682541755292	-0.30091289815835104	0.4473451498241148	-0.149202816999257	-0.16340442231431168	0.2645415212248744	0.01166244891964673	-0.13581594650788623	0.07857696475927957	1.74868257589623	0.3320414030625064	0.7063693697856396	-0.5232900036514427	0.8140343292037931	-0.3556576757794508
0.35604759881416925	0.1579378429866719	-1.017798559589234	-1.9139201027600954	-1.9598595696096612	-0.7629850463840022	-0.509224599018581	-1.304064892953304	-0.07319000237735362	-1.7306335404027755	-1.54153061718229	-2.005623546095367	-1.5631682720976712	-0.8427904736681411	0.4752717370374496	0.039305183119418226	-0.11486360058972474	-1.0348108107215874	-1.083380813574736	-0.46313945005962276	-0.1729522587771683	0.0047089285661632676	-1.3115604907836436	-2.5871602242864107	0.30614731886734775	-1.6221856970169193	0.23740417647897152	-0.14847143847132105	0.39539361136550133	-0.1771027981347088	-0.09500931203998064	0.24929669014584355	0.0427444956640787	-0.1586368756207214	0.12156504611053505	1.7345022545924043	0.43238291059654654	0.7402512746042988	-0.175570994387581	0.7634494329919386	-0.33149121364589396
0.3781592257781531	0.15503503799950008	-1.0108595223781307	-1.9295276765588198	-1.974323797509158	-0.714528761849084	-0.6082976128254758	-1.302851225786543	-0.0007653472938462524	-1.6439435989729438	-1.6197704165416842	-1.9829771444618616	-1.5592458232744209	-0.8746070930850227	0.4862875159466917	-0.1173586871161196	-0.07063356582876497	-1.0361107674367125	-1.1065864315394882	-0.3572210942462293	-0.07575548511881018	0.10474269445461452	-1.259978484137301	-2.5282352474765575	0.35369602040943804	-1.5741795015972397	0.2754985150483658	-0.024556012716551216	0.4055585734761168	-0.15672487501481283	-0.05179067286370289	0.21790741695437962	0.06805246813892415	-0.18510619100860054	0.1664136354607566	1.7383295701941517	0.5834516396707772	0.7925024396636544	0.02297764654778999	0.7071548773900693	-0.28837322034284896
0.4684124469090089	0.15425183384548863	-0.9821015330137801	-1.9138670442698154	-1.966928522500194	-0.6583217373224717	-0.67524526987353	-1.2918249840370684	0.10330420598960555	-1.5630603082303884	-1.6959813515599116	-1.9497916130427633	-1.5419260977224092	-0.8801558695534611	0.42009100493544366	-0.21224525102693828	-0.05553313018195903	-1.0236960073475456	-1.1291399533174875	-0.3111650355180696	0.06027371416760256	0.17383102069450565	-1.2054287451666255	-2.4743655827074518	0.3628189515123238	-1.5270412969264968	0.3447412348772273	0.07934475461945671	0.42533930172442486	-0.1371793932146981	-0.020878314197422816	0.19462428891745345	0.14407751822323295	-0.1823469428339934	0.19848042794351498	1.7039334031869615	0.764503012642175	0.8743527777236053	0.14934191117574305	0.6662249418045545	-0.2241357283541638
0.577178154634278	0.16293986802976218	-0.9589204933150682	-1.9152353948086194	-1.9694717955107233	-0.5814983543693863	-0.7365663623797885	-1.2976676171499335	0.22852740925081783	-1.4687781187691473	-1.7578189233447574	-1.8946115885250863	-1.4973779276863743	-0.8706548587993366	0.3924901401673481	-0.27678040649262375	-0.0008773604804456492	-0.9844549578824686	-1.162079232654985	-0.2643796122843577	0.19077453571111613	0.28160274380137384	-1.1509792672442851	-2.409332360806437	0.3914779251661257	-1.4387786267227778	0.3905643267116791	0.10619440806322773	0.4489592613007886	-0.12131937464647384	0.01789838458350662	0.1647317022713848	0.18779538015434089	-0.11915508126461853	0.2349627629248312	1.6480048398880978	0.9461203699373195	0.9495511461622211	0.17751772985367573	0.6241683432544948	-0.14828497038754188
0.6944561283927155	0.1551835265194055	-0.9428444347028198	-1.8863995016174175	-1.962696532526779	-0.5277790603291469	-0.802292462652321	-1.3085709356122428	0.3691034209206056	-1.3742165341092945	-1.8001364013384726	-1.8378595810270977	-1.432482301959059	-0.8617250625317704	0.3849292265853005	-0.3050842790768835	0.05788713370930321	-0.9081762434585199	-1.2169794065559525	-0.17011177385118376	0.29120027385072694	0.4665972759721284	-1.066912733873507	-2.342502920810174	0.43375291610804007	-1.3294328345567439	0.44722789369261423	0.09150839287721395	0.4786550431823617	-0.09882458938650013	0.030981260887543695	0.16310044325963582	0.21996030364088495	-0.054640727280267365	0.2963537278072506	1.565881969327546	1.1274043975267531	1.0000738292317721	0.20554347780876273	0.5822277747856092	-0.06733176164976037
0.8076697498817278	0.15835419315032848	-0.9084670971530683	-1.8265299767165675	-1.9593496912996113	-0.4863894988220685	-0.8834228697953895	-1.3125259980994737	0.4817712625760565	-1.283094837226663	-1.8218202871316749	-1.7986350790072705	-1.3134965743888982	-0.8411828040778161	0.2823866819358824	-0.32444762707162267	0.12372465282915161	-0.7886226241790047	-1.2667099048888766	-0.023229883243779014	0.372405379099764	0.6244438089788138	-0.9373502088859746	-2.2894839766098523	0.407274159002199	-1.2486090402208465	0.4572310969614894	0.041155992320008994	0.5264967279704892	-0.10299988683871171	0.05661312623001451	0.1455858773104113	0.20454505258973898	-0.006209997049894733	0.34342229863783663	1.433006504637921	1.3078857792057406	1.057740952248215	0.22019196335759644	0.6122776112206975	-0.00017546785518445795
0.9150005019029546	0.13969413581553997	-0.8696134867420936	-1.7494555382043484	-1.9711768285795306	-0.451818322973788	-0.9659784265098992	-1.3114048095323676	0.6017500075417603	-1.1576542832409253	-1.832632944453243	-1.7607363920421395	-1.194746014170593	-0.7862657823583019	0.2140150467174228	-0.3396918159358045	0.17979757217260567	-0.7225562220205164	-1.308387341879121	0.0745227638858374	0.4830803133412237	0.6084023118569096	-0.7645923233752292	-2.213950636280703	0.40369528669597454	-1.2005224941423944	0.469829419965317	-0.015543820971552047	0.5668348277947314	-0.14300894487623908	0.057536027839402745	0.13157782111721142	0.17141785800071557	0.02718240743129687	0.3830215719816904	1.2936505895969	1.5023790294305805	1.0972884740504099	0.2364586433546288	0.607420562493734	0.06686908963462682
1.0095922590550772	0.1310526862649623	-0.837553466964496	-1.6944199210232322	-1.9721435578553845	-0.4312259269250294	-1.0360328567424504	-1.3063770868521072	0.775766961093786	-1.0591582018115768	-1.8159016238003691	-1.7154837438268236	-1.1244321643466892	-0.706600049627806	0.15166505567450256	-0.3666015899431493	0.25137849155899217	-0.6472838539965862	-1.3849685967979508	0.14462578598065334	0.6024430146083694	0.5314372822875084	-0.5939093757269923	-2.14743116886864	0.40111785517797366	-1.1596259603215313	0.47347554276810166	-0.03862911958223197	0.5963634806915523	-0.18242565187156762	0.08874199673022029	0.13018415172255823	0.13112546482799187	0.06643609829566442	0.40655621794209457	1.171153295732853	1.6038440909779204	1.1303439897756768	0.249582809980922	0.6087845714179225	0.1263755487012737
1.0862789431406554	0.10036214727822379	-0.8297105831632361	-1.6357763265030656	-1.960369447919711	-0.4033794656226621	-1.0871822416395518	-1.2817075047644026	0.9986599803711191	-0.9625853838958772	-1.7913879485240058	-1.6595376307576575	-1.0565959564038694	-0.6198413195031154	0.10670757611326812	-0.40256377296226303	0.29404283588403335	-0.5481507556865729	-1.4572945545655869	0.15264879554173183	0.7036315891722156	0.42540491216346143	-0.4351080901783847	-2.1045588769768773	0.3834261347461704	-1.0088939506648038	0.48892108618722796	-0.0063938010868565456	0.6234588875058288	-0.16519943157280567	0.14022340610034684	0.12618923169378507	0.0939155473752868	0.078135395195513	0.4391223429775774	1.0824003798616346	1.6915401663849572	1.1496581048407637	0.20602653371682206	0.5982473923077007	0.2026914400716831
1.1516752140667532	0.040672673815827065	-0.8460163238229372	-1.5868228878393267	-1.957938348137393	-0.3847999093019321	-1.1150585903069148	-1.2588169911829348	1.3135246337496735	-0.8267408475216973	-1.7559572143296456	-1.6142350506084928	-0.968906923258286	-0.5346139001916116	0.04794546914310358	-0.4498111722891913	0.3315155508285997	-0.45040533515099757	-1.5045397311113606	0.15363357364330243	0.7577475604557491	0.3726290043584266	-0.24035230072285554	-2.1016577932516634	0.34331839516339774	-0.8607868423247533	0.4933961650465675	0.017607200850171582	0.6628772714624678	-0.10394191806911031	0.19771567382968333	0.13109780472913873	0.050217486704159243	0.08490867234805684	0.46872485620306364	1.0042273252756249	1.7574083451097664	1.1687197330651948	0.13595819681061022	0.6147944073481487	0.26759694839796905
1.186676619798812	0.0065872796485047114	-0.8764623920005906	-1.5582271541304453	-1.9687498078236925	-0.35423045053199387	-1.13881020181018	-1.2261374804835168	1.5765662757222487	-0.6366590788693458	-1.7135387655072762	-1.5010276243160872	-0.870850693876305	-0.4498448907365827	-0.01299669643130585	-0.4779335934678701	0.31098940541984516	-0.38162325997791435	-1.524758837916118	0.17789061091437622	0.8783511301292741	0.3800398998688742	-0.06244547572509264	-2.08190263999015	0.27807937294970436	-0.7707573372146237	0.5255869125912994	-0.05107115848499631	0.7242181669295815	-0.07056657676976472	0.21647210240181125	0.139225076864598	0.06081399594020177	0.05828954501940925	0.5080808619974755	0.9937987831506444	1.8038949416260617	1.1945114150709994	-0.08327130494118433	0.623208072565032	0.32145550250545024
1.2031408484030879	-0.011772889106867062	-0.8895059737027147	-1.5331919243745744	-1.966553252063997	-0.32564333391844713	-1.1422183980951304	-1.1820478502830856	1.9207229458242714	-0.4112068790670991	-1.6685406750306544	-1.3693230702580865	-0.7647622516286542	-0.3596304361437998	-0.08957591371112175	-0.5012975311191338	0.23353874779493483	-0.27839041636308626	-1.5682660629939145	0.18843360053463093	0.9873947279949185	0.40461570601531277	0.06545620435167433	-2.0737709717682007	0.21189849459425422	-0.7268771665065559	0.556308152431833	-0.114261396452325	0.7928276538789902	-0.06685878524141506	0.2526204017436208	0.12691821923749713	0.07774601306057476	0.026183237961934124	0.5404158034375585	0.973417496260162	1.8085605557638496	1.196532894140366	-0.12909830259163452	0.6278504842944873	0.3339945743540183
1.1885074162463871	-0.020591942573409853	-0.8970840773441371	-1.5118149378959136	-1.9542692638182735	-0.2956293666318932	-1.1385775243291283	-1.1367386013228458	2.292984389670928	-0.17373450311213143	-1.6308215009464457	-1.2727500242757614	-0.665692407386216	-0.2963258756642251	-0.1470813373687177	-0.5446130588774054	0.19134390646893024	-0.1780828718366536	-1.5865625688642968	0.23226106228830257	1.0433642943729966	0.43389864506646286	0.15610262046610673	-2.070570951131942	0.19713234500985077	-0.6991849242773112	0.5760747627865639	-0.21001963101327928	0.8721414990760138	-0.08449241921102439	0.30180555048578445	0.1106552810819027	0.02569199973957434	-0.020024223819773236	0.601618408513285	0.983893248649457	1.7752774218655059	1.1871790224604069	-0.17892208724354058	0.6256832811322555	0.33812322531364847
1.1664441140696393	-0.02108690430642813	-0.8931865021599295	-1.4520263970065437	-1.944791645791065	-0.26092748690516915	-1.1191727512218745	-1.0741875873051225	2.6971860815034687	0.046085925610821456	-1.605775167020995	-1.1840962598201172	-0.5882456848614293	-0.23454642309218862	-0.20220905094940708	-0.593621279622002	0.1392023686702996	-0.1117327936491258	-1.5614257561830562	0.23982825681648706	1.1184125203846345	0.43072916548372786	0.3289050782063655	-2.0797477625173713	0.14684023352326742	-0.6833397545696005	0.6099736383322387	-0.24864993124697737	0.9423782145951414	-0.04479633326637644	0.3326225700300497	0.0902264437347652	0.020071381504380408	-0.10658061178423514	0.6487452772457225	0.9826255504216123	1.737772946479962	1.1803036891240182	-0.16612527898342766	0.6380941335181535	0.3196963266398908
1.1486994106385502	-0.024956340442788695	-0.8890791806561047	-1.3929946377416964	-1.9294443086585613	-0.19231230751832967	-1.107597046539553	-1.011534251668474	2.899474366954119	0.2631124023476542	-1.5777938626377377	-1.1191193454593733	-0.4991419504200703	-0.19261980626933273	-0.2553162864256563	-0.6329936879467098	0.13305324958225936	-0.047615439440747795	-1.5459060731891054	0.19006465060028066	1.2250931076115137	0.3394840663965855	0.48434810829503777	-2.094933173356946	0.09948865087044394	-0.6439525460764581	0.624400158121688	-0.2734379562560354	0.9596287113046014	-0.043423713661089755	0.3587044259834031	0.060992108370360586	0.013939444599163358	-0.19286149812880887	0.6706826704115116	0.995980718410034	1.680880753215138	1.1959229216531007	-0.20879678317862393	0.658465260018977	0.3022647072488444
1.119831819977065	-0.014154528504566674	-0.8889267144559014	-1.3355769736022132	-1.906764921427539	-0.12550302005198327	-1.0706356998620354	-0.959785836846109	3.0508903178599835	0.4851008671534093	-1.5335591568346885	-1.0200559145965498	-0.4509792806332148	-0.13822768652903966	-0.3086434700249924	-0.6586009804201681	0.20586983710589632	-0.049327462115000255	-1.5186795964492084	0.07716637017077815	1.3355521760820752	0.25326283620761425	0.5375883659813071	-2.0995012928857735	0.10209105238172578	-0.5575335572328457	0.6672996115221114	-0.2807215025940848	0.9430761047193471	-0.035233216535967254	0.38507785065731764	0.03454673366450463	0.06211212744934312	-0.25359690938690954	0.7021315092748734	1.0254792515448687	1.614675112598184	1.2051008351145769	-0.2802880102785046	0.6445081542961958	0.30100440286513724
1.1200726517036177	-0.01259685481536201	-0.8924575845619034	-1.2998043809449118	-1.879849465196622	-0.07287510339674626	-1.019340891539277	-0.9151076856562883	3.164749682070462	0.6767921170194303	-1.4990873401767144	-0.8739449501002612	-0.3728172585135547	-0.13005208037864247	-0.3622236202126708	-0.6742166883844789	0.18525029443586824	0.06068832072532789	-1.4693743184552477	-0.012853441424005196	1.4249873022220987	0.25677236791334657	0.5241711720472964	-2.1189945111991726	0.09943727030734635	-0.4998211097070473	0.717281985264122	-0.2863989851892509	0.9405957586501905	-0.013158906798871417	0.40281524080473785	0.004282653600375641	0.11437588938444714	-0.3076629384965871	0.7381938178271538	1.0513802804341563	1.5261170981618997	1.2167114369609195	-0.41082716517025053	0.6879386503097172	0.31778661508181194
1.1002964587194923	-0.030729923481466394	-0.904390942773043	-1.2291807378299113	-1.8657421521141597	-0.010252696836536873	-0.9781226045834271	-0.9013553853838114	3.2007200217142526	0.8831630084840129	-1.4873995388538177	-0.7296779754127296	-0.20039297866876563	-0.14987833188625632	-0.38712269263061244	-0.6443323846688009	0.14226154842578664	0.14729699027606083	-1.40393266766289	-0.09553278717506956	1.5083444231563972	0.30440600933125955	0.47176095302939797	-2.145659618748678	0.09284831333030882	-0.5114982579790315	0.765328348330016	-0.30268313595082	0.9411123391485143	-0.00289696675271017	0.3995813626031241	-0.03468175906487852	0.14076319466828818	-0.3579853618773422	0.7938811798631269	1.0582194056371295	1.4719200921944924	1.2249478659300486	-0.5680226532327227	0.7015273790460773	0.30893200207752736
1.0676077769579904	-0.04165110854353388	-0.9146030895527874	-1.1689900694352606	-1.848118718205593	0.029838539478003644	-0.934321068775447	-0.8968745225416107	3.1202159694935414	1.0497009769299521	-1.4743656686521418	-0.5653868985546276	-0.06738200755796661	-0.15913377313585872	-0.4161066276797184	-0.5959086284516549	0.12581943595385928	0.24483946293712475	-1.3110524455880805	-0.12079848145195733	1.606852553697863	0.37765438729098344	0.4954234074147167	-2.1710127795072554	0.11240846152858475	-0.6079796438198317	0.807834305831703	-0.33567986343916656	0.9418051647580306	-0.023278015565579784	0.393586549697018	-0.0599376776313982	0.13778964826089754	-0.37377909529395803	0.849337641219481	1.0783031447052216	1.4113014180724337	1.2134436071816432	-0.6765129923864901	0.7334758990899664	0.24961949450311288
1.032035188084996	-0.055038367651874975	-0.9138309310803017	-1.1264874261687399	-1.8093251368637522	0.06496302841169466	-0.9106646435144302	-0.8876200242607764	2.8921599809542746	1.1667885860305673	-1.4710090545793382	-0.38798921282292265	0.0019082502886316063	-0.17566628174402688	-0.43273171365069435	-0.5546416976735873	0.09202920164914756	0.3841552492020116	-1.1960552658666246	-0.1569998070783633	1.7384661909654553	0.4412090086937096	0.5628587556058966	-2.2077573515905256	0.11522334807884482	-0.7305539374204655	0.8305940077743313	-0.36685921103239566	0.9349837699228143	-0.06615038559724083	0.3664256835545389	-0.09601658573740816	0.0946169551567572	-0.3899939102955023	0.9038146964446503	1.1020427645369952	1.354117717837326	1.20769171785958	-0.7812264125718504	0.7564200686964128	0.17785849482335794
1.004905177204998	-0.07397793278883864	-0.914189212611535	-1.068405134624695	-1.758504545944453	0.08059521227352603	-0.8835920897816095	-0.8699513468558747	2.6699427805435794	1.2284875248954017	-1.4817211645928907	-0.38161939951365353	0.04769600711059879	-0.18181346210211718	-0.4276679540499142	-0.5464273607093502	0.08052791615159889	0.5559120004519731	-1.0979153053872246	-0.20963012108864829	1.797738226887287	0.47631643802611573	0.6045115570222007	-2.2154664184463715	0.1006884110283806	-0.7841109181242044	0.8414416899657274	-0.3873532186449699	0.8951445247954825	-0.06944740091802311	0.32665497028331375	-0.11406372232893021	0.04440759259690627	-0.39966249364230605	0.9531147723983885	1.0956295580229436	1.3221939480581406	1.1888977957814686	-0.9046695551972153	0.7933231803935873	0.10066658546568526
0.9685298159101621	-0.0937676674907512	-0.9149810260269564	-1.0134337461423388	-1.7021609531706923	0.09115826404972716	-0.8668604636441651	-0.8635431521683368	2.325700459889063	1.2189698347154967	-1.490148999753879	-0.3933945017904507	0.09407338565798631	-0.14944690214784717	-0.38309832780682196	-0.5391739734111615	0.0856189057885641	0.7245594291946761	-0.9844718814718435	-0.2356381772493477	1.8649577209410182	0.5098250470473689	0.6017339977792531	-2.2095749918748395	0.08554242943079808	-0.8200824458500261	0.8444152437508983	-0.39969036179539846	0.858910707675568	-0.05676624432792441	0.28384678862861973	-0.12095723568627267	-0.004611381481451393	-0.3819169730199713	1.008886822858274	1.105598313225908	1.2713790740784319	1.1568580366806072	-1.0307334689209	0.8246271852037109	0.036811203223246346
0.9344974938076017	-0.12017533171707859	-0.9165789728876528	-0.9573453368119799	-1.647960888812382	0.10273862767981276	-0.8527861201028226	-0.8761310003704036	1.9095512243274115	1.176165548175766	-1.4690727081963326	-0.33395330000514434	0.13580976226476335	-0.12523085935567965	-0.34668839635174803	-0.5010706638061906	0.10530892200290513	0.8822444760988828	-0.9060941823400608	-0.2283747586548889	1.9008534311314982	0.5329809917470276	0.6112749428936555	-2.2176151289253285	0.04346679027178027	-0.8326899761251715	0.8453935840497181	-0.41798338818600034	0.8125676127840478	-0.007699873815750468	0.22227077050121427	-0.12696526534492963	-0.014057824733952382	-0.3738569636473518	1.0356499657039397	1.1209367228395624	1.2426769071048558	1.1118084118104319	-1.1224124723063906	0.8595730045187991	-0.04235519097531158
0.8865160819123711	-0.15366677180477914	-0.9310475379526361	-0.9167332513307045	-1.583241015161121	0.08937415610897462	-0.8475244361563128	-0.9200407093348721	1.465004787152725	1.1417687312743539	-1.3966543629045514	-0.3088418670416058	0.1778724206981142	-0.11224863170415081	-0.29914897175792465	-0.4440200074289603	0.11406771157248866	1.0341399330884529	-0.8489761251513072	-0.21766975520331364	1.908848213682403	0.5466154770027657	0.5231428875362565	-2.2225561892910624	-0.0048724756633536205	-0.857703076807752	0.8361352740989629	-0.44841047467163647	0.7536655343656373	0.01691495835394629	0.18249775278266434	-0.12489126448383814	-0.0160826080197205	-0.3889879696649746	1.1133055173235236	1.1522358965077435	1.2721201128456738	1.0655403782994213	-1.224021145137081	0.8868170861562297	-0.0551472206718565
0.8313352220891493	-0.20679072345566868	-0.9431892385588971	-0.8888579960687849	-1.5205851289089423	0.0487535690867383	-0.8156714178127938	-0.9526545236033469	1.2487815906719653	1.0701955715810167	-1.3274660015207258	-0.2646752558462054	0.19875227097820994	-0.08670325075833255	-0.2542947777880418	-0.408108970361595	0.04571853316893034	1.142078714175883	-0.7860397337206025	-0.21554151007956915	1.8857591554769388	0.5933779430352265	0.409114472703918	-2.215940952392027	-0.055355079387140814	-0.9256404694972866	0.8335087730814049	-0.4599090616624052	0.7043037354934725	0.08767624338639811	0.16007143275739097	-0.11816790512772135	0.015045394211090598	-0.4116391965511201	1.1691292861682556	1.1693576225403608	1.3128970294517477	1.0201846629457703	-1.3036937607634855	0.8977381607442345	-0.0935489868188618
0.7791763515153738	-0.25789697815960727	-0.9537742676846273	-0.8515243667763992	-1.461841029051467	0.02552531148937127	-0.8107587500878614	-0.9880502498064967	1.0522389550147717	0.9949567115526762	-1.2919225958003107	-0.25714018832938346	0.19958783470787822	-0.08528011256804331	-0.20742692987982908	-0.3824829385207534	-0.0853639637634652	1.2700117017965398	-0.7342336651316881	-0.20014808025185377	1.8700654371816547	0.619622820688308	0.2957485536582289	-2.205541453336774	-0.10196109165404468	-1.025613997916739	0.8209626500911348	-0.5088365266072135	0.6551847801006665	0.18856982630727806	0.12196979523048675	-0.11171229646584047	0.03232244119875691	-0.43552383276316925	1.2180060925120537	1.1797139124347396	1.3542266572978703	0.9812770601352826	-1.3498947689176133	0.9110304198290429	-0.13059393471643194
0.6939187778842428	-0.28286925336018165	-0.944221965417734	-0.8106581590522032	-1.4097151496584397	-0.0056192443457180885	-0.8059439126674622	-1.0291430240002821	0.8720091783749254	0.9305229971347261	-1.242871631691497	-0.31605459773736055	0.15674248228527615	-0.07915940802674645	-0.17171260404911098	-0.35333696163550393	-0.0902158675968706	1.3555045470828353	-0.7346375728910108	-0.19370682139842407	1.8456858891176033	0.6263372603813975	0.2261610867130553	-2.1915758089594224	-0.14396686285109334	-1.1003125633940385	0.7974405770170149	-0.5470493783381573	0.6275692476277838	0.27756897667014185	0.08286217190487608	-0.10474736395413756	0.06524173747980921	-0.4659845360588406	1.2531866698814496	1.1926942719769107	1.380860978005439	0.9429077262378976	-1.3874175591489446	0.9384869842125987	-0.18400809339508595
0.6438383748943737	-0.32460326207243934	-0.8818632895345031	-0.7702395974328443	-1.327373881611852	-0.049490001145246966	-0.8008250080843251	-1.0601352580708439	0.7332464290408851	0.8429295110636501	-1.1816437141065954	-0.3319152495608989	0.0519275616969024	-0.05420819483989314	-0.15234698546191017	-0.34841336794020367	-0.07155822667862503	1.4472521021378069	-0.732770315913445	-0.18949446178409277	1.801896687237948	0.5510879345777149	0.18525468486461022	-2.1732880756488706	-0.1784710718359	-1.131650706159139	0.7690364750617049	-0.5729510059272434	0.5951776245770182	0.3481023868694598	0.03671883454306266	-0.10000723768922803	0.11851947463633197	-0.5004990489042914	1.2644367124077949	1.2137020185486402	1.4053881340669885	0.9206561651535596	-1.4036448863225097	0.9736095572264917	-0.1631857313806661
0.6004437194220822	-0.39294291970423206	-0.7975694165498034	-0.6872477409783289	-1.2513008535576948	-0.08194813095869255	-0.8040904250059026	-1.0794749596774345	0.6185708168360086	0.7718965939303268	-1.1122996625264243	-0.355860579823183	-0.015233117794434776	-0.023602907078955702	-0.13454788045207228	-0.3460538629960507	-0.03664163258825491	1.525724289083857	-0.7339789454298516	-0.1708359696318939	1.7627469389266726	0.4313064970756309	0.05832388005552545	-2.149805786068647	-0.2332098589336602	-1.150643342119069	0.7606653873536835	-0.5996570375705778	0.5482331185661264	0.42746209344255737	-0.040376746150267644	-0.08851245283720649	0.17304213953978062	-0.5520735023041532	1.278603202613326	1.2423315544008644	1.4195194603661272	0.9013277669861539	-1.4090943002882705	0.9966414994410993	-0.06874495992316286
0.5584588273877003	-0.45027113454617096	-0.710377001051843	-0.5539273931961822	-1.17970170174724	-0.09926421645446962	-0.8044315090406261	-1.0867395657137093	0.5347850085047573	0.6987386245909114	-1.0316158483586437	-0.3701466996935635	-0.05049940014647995	0.014399723893979347	-0.15254362643305153	-0.3305483628854455	-0.01133628780097862	1.5327246278566906	-0.7486258439123812	-0.1292966509810127	1.6895601400625488	0.3150992102668547	-0.12512763500863885	-2.1328024103661356	-0.2883752967820013	-1.1456575285913062	0.7837332619532115	-0.6430744262226396	0.4833622057153212	0.5181017116679052	-0.09963162064111565	-0.07250517249114594	0.24224735664871494	-0.6135797679410955	1.2640458056030492	1.2522613098202657	1.4203982386811835	0.8657263542868847	-1.4042196279620176	1.0291010762184676	0.07192687147745985
0.5357150963624784	-0.5149247830367804	-0.6120851584930274	-0.4434048824113564	-1.0974809689331484	-0.09456323362645522	-0.8077947562667367	-1.094641450020875	0.4562675355527384	0.6136482133128804	-0.9556482046458532	-0.26729777528898957	-0.08388587537446549	0.03947333099960784	-0.19928571808325182	-0.29579727780344267	0.023932083998020496	1.5050379782606296	-0.7437600444798625	-0.014550203816014805	1.6277561093484774	0.18361723902862306	-0.26090433341964464	-2.1467132009563357	-0.3279613795916805	-1.1696869856161676	0.804520159358853	-0.6786828749864358	0.4112501763744114	0.6181327483343553	-0.1485620393212987	-0.07652370921239679	0.30927104044491804	-0.6581213124775053	1.2409926547003955	1.2461688457367237	1.4136747956990479	0.831075079959603	-1.3672635183886133	1.0364903896486632	0.26572862931168845
0.5116410341179293	-0.5737902907906818	-0.5241245155111683	-0.32484177630739186	-1.0328438995194393	-0.07125437530404813	-0.7971497615086222	-1.0853818471044656	0.3784583472177849	0.5271478719967535	-0.8697405515977004	-0.13908018116796828	-0.13545180362662929	0.03602189309232977	-0.2676194529330077	-0.2646464008320353	0.10598549288210042	1.4501677122617413	-0.726571792750804	0.14156946759629993	1.5702251138942362	0.07165515323352334	-0.305545644595061	-2.1490803528480322	-0.3669042449782832	-1.174761436583069	0.8388417791507152	-0.7159144635458208	0.3298912295006421	0.6640970839312238	-0.1926002049635092	-0.08453545873163919	0.37410647610774833	-0.7088284224519288	1.206101203458429	1.235872492351823	1.4147511676563325	0.8045531593444866	-1.3004324272547934	1.044310374710138	0.42692895103080736
0.519474191652002	-0.6314125711328258	-0.4175076814793627	-0.2051437770218559	-0.9668115990981097	-0.06523764009970336	-0.7966711862350953	-1.0477632008982196	0.3418535087533561	0.45460934153813853	-0.7963634708583471	-0.06550949214784516	-0.19135968439858322	0.047878772454833025	-0.32560423488964807	-0.2585557880966289	0.18183805066216563	1.3806715703198809	-0.7033678935424748	0.30441724697757233	1.5399986476997163	0.026838524193386608	-0.3263768095557739	-2.1306254615470475	-0.40629921130092655	-1.174726145646069	0.8782771707906093	-0.7633819259842831	0.24473863193102208	0.6878826944597266	-0.24792968594937737	-0.08859980614552779	0.3927551110119175	-0.7576013079199042	1.1802582269395567	1.2217668864228246	1.4072598893040165	0.77494035138235	-1.2520784388232369	1.0495844812504969	0.5700673815708617
0.5626754106590147	-0.6689801666689121	-0.27825555556871306	-0.0714377777919363	-0.8884537043609564	-0.0241399839211487	-0.7906136395408975	-1.0005556226633763	0.2785444099891222	0.38348869019070964	-0.7796394177193868	0.022075659088575294	-0.2452177060387514	0.08183690722432399	-0.36066688960236265	-0.27512177086651934	0.24601427298792364	1.3049355865854988	-0.6773406962840454	0.4747297531840111	1.5188930638276203	-0.041061981509656155	-0.32402485687492455	-2.1298558856338143	-0.4439854137564425	-1.1789690281021075	0.9222249136751526	-0.8008495299864237	0.16792792311925755	0.6865341351714898	-0.3172359096987041	-0.10047701069261088	0.4073380227399957	-0.7958196459224347	1.1139096460217672	1.194316375606342	1.3652430663320707	0.7589406866226127	-1.2233492908848231	1.0743963079915635	0.6635705573678164
0.622630653833191	-0.6882137973060807	-0.12925589765083553	0.07496148784426729	-0.8044602266384832	0.028601209428739238	-0.7832578582649224	-0.9516776611676334	0.17019274228148631	0.33822225186384286	-0.749462945722265	0.11157393665754252	-0.3107909464860275	0.08275599629299922	-0.37651970044273564	-0.3028560345939607	0.31433241218189695	1.2554725557144693	-0.6307407408993344	0.662372903107965	1.5387543752561803	-0.1619250209522356	-0.31121245833543787	-2.153165174808405	-0.49000607175777705	-1.1820889104058925	0.9625316837303	-0.8564787357592337	0.10025157300137981	0.6628427787867881	-0.3955260508879814	-0.1123508007781312	0.4271385776642946	-0.8414511358075714	1.0387638678971203	1.1712609351354903	1.3367242181748584	0.7436060863162282	-1.188775296577099	1.1070977205037127	0.7841824879436985
0.6806286374963642	-0.7092030863256613	0.028624200427402834	0.1970806298178503	-0.7324835609272671	0.0893952865693229	-0.7350671790643762	-0.9048769200990451	0.07927772078510471	0.3055297751149757	-0.7080125548135914	0.2069532532630464	-0.3824656243437428	0.07622705987181604	-0.4060423291278094	-0.3359529831958221	0.3626383705366392	1.2081936305405638	-0.5821590834218988	0.8419044799399137	1.5368874130888996	-0.26945025926113414	-0.2005560755933562	-2.178432971389345	-0.5460548231184352	-1.1914878162927642	1.0326451429692185	-0.9027941744990798	0.04325527146060816	0.6206067182114008	-0.45397573375702455	-0.12001000714098856	0.43907450709551155	-0.8941125721731507	0.9492260259844688	1.130899853863214	1.3217338979684405	0.7254217838487362	-1.1724489526219068	1.1481156887838364	0.8991302248019736
0.7573990053255215	-0.7116720719115408	0.22282851431018277	0.33160931490232437	-0.6454775181976946	0.16553029576260642	-0.6849595547074381	-0.8637047150288231	0.011776113067868011	0.2636973363630411	-0.6739336784487482	0.3030281950336716	-0.4548395982685129	0.09121161572481314	-0.4221085683879548	-0.3840049231994266	0.3745454028189422	1.1000221656263125	-0.49185727098209037	1.0208801921528354	1.5460802506682896	-0.3491817627405212	-0.13220175601933717	-2.2224065585462283	-0.6061643196364246	-1.2408805343085945	1.090423730250935	-0.9447945557060724	-0.033203453580239746	0.5849367611238594	-0.494030041770183	-0.1335611514693592	0.4317915156359363	-0.9463114535916677	0.8626274030211818	1.0789004571798055	1.3037431095395413	0.7053434868017685	-1.1680335023565973	1.1660124211295444	1.067878140879735
0.8438864579952996	-0.6570981735368682	0.39734082165028894	0.4471899753421207	-0.5810350183471009	0.23254435263851425	-0.6450791632676356	-0.8179820592592341	-0.07384758139511471	0.2608124116515561	-0.6251265586279995	0.36741919481401497	-0.5236957010039938	0.08305429049553495	-0.4189763548838039	-0.45081766519692107	0.3652177008898945	0.9899674237324672	-0.37953760782847834	1.204002068030351	1.558229619056019	-0.37160885128697035	-0.09558715168608146	-2.256978725911121	-0.6646017869889406	-1.2443864646190839	1.1430491870494666	-0.9865860601969316	-0.06311865556073279	0.5560646491939667	-0.5051256601971563	-0.12835779658572838	0.4060055225405373	-0.9931600596961557	0.7759542317495971	1.038239364940914	1.2908541939616889	0.6781510525497261	-1.1732839306746654	1.1944154374680853	1.2037477557210845
0.9421785999073002	-0.5778460654618259	0.5516660986706335	0.538474594572212	-0.49797013100289045	0.2936200966371434	-0.5882952816418849	-0.7755563113488353	-0.14472533201368187	0.24836298555196862	-0.559484618732089	0.40952997211488434	-0.6002630745695361	0.05826964801890584	-0.4085962738194452	-0.5256586238280156	0.33059863579950977	0.8760824433815708	-0.3029633654358529	1.3731046090002683	1.5456000877035352	-0.3805501327543439	-0.07448442432940283	-2.2720787725730585	-0.7147254470593125	-1.2405467439267452	1.180586368526136	-1.0242776959119824	-0.05840207303045066	0.4958955965064682	-0.5201855189067246	-0.1458054106344709	0.3850928478302327	-1.0327091424663324	0.6975782109423081	0.9676188031778661	1.28589582067591	0.6646438467571476	-1.1874671325582962	1.210875205327539	1.3000542416995935
1.0676755901020456	-0.5199471888571129	0.7267888323813521	0.6005499563926563	-0.4072207860673875	0.35932929312659123	-0.5195100013059795	-0.7405006042346156	-0.22452083398845996	0.24596795927092666	-0.49615750731965125	0.44726070621161707	-0.6817985135927305	0.03655519168773377	-0.3581831482571169	-0.595161091105434	0.288477589495212	0.7682217191689527	-0.25492862656464294	1.52837340553354	1.5150027751846522	-0.3560267121976459	-0.05591680869646669	-2.2635903924453125	-0.7520332580781851	-1.2134366409475938	1.18451474196679	-1.0374207677642222	-0.04037766783129624	0.4519097923384582	-0.5472903987968897	-0.17366570975820986	0.3659027857463751	-1.0581589749013545	0.6259110997073831	0.9131285518968385	1.278428584135576	0.6576615581898654	-1.207749704717855	1.2435821794862454	1.3613082877634395
1.1974333741466798	-0.4456301404142235	0.9098659214982673	0.6738156330683962	-0.33259401764212065	0.4163092132543989	-0.4742198584317253	-0.7072781709048462	-0.30442347293965055	0.24989921752916336	-0.4405482450796204	0.4339033901456849	-0.7665180736656585	0.006785531134914305	-0.2943728644070164	-0.6554641418989828	0.2225549781998981	0.6696177969102453	-0.17062077089805155	1.6083089442812253	1.491593516085689	-0.3081800004178462	-0.0675357619694725	-2.268948536340572	-0.7643729965847201	-1.1765383230995203	1.1604009617518438	-1.0495365320885004	-0.008911914033481915	0.42081935140017784	-0.5744205389750381	-0.2086858502412093	0.34184936559470774	-1.0727961093515281	0.5769009779272622	0.8687128068108393	1.2663505788410387	0.6566376277900995	-1.257001667455865	1.284046410584156	1.3639704983898695
1.3290353693885706	-0.35678742087705106	1.1199710842162667	0.7508565609551752	-0.22886241631284707	0.4660265723764989	-0.4224596951468634	-0.6833165765915806	-0.3755060529291	0.265908945142782	-0.416648649668571	0.380390673209302	-0.8604783506307129	-0.045557915116990796	-0.22376767962072575	-0.7220984248474094	0.11252327320799785	0.5867238738557901	-0.08999596961929801	1.625678580133517	1.4717568354950905	-0.2733830995379185	-0.08576987992315252	-2.3021074883844106	-0.75985654905001	-1.1241882143813995	1.1034351365593686	-1.0625725736818166	0.027237376336265866	0.44240596710363683	-0.5924498848719933	-0.225748199210254	0.30279507343459083	-1.093853574178537	0.5457987695489169	0.8145168602123054	1.2544508836520358	0.6570740185750659	-1.3313440700882366	1.3172690126926903	1.3973136699185065
1.4491018682194314	-0.23360716784267738	1.3436302955829276	0.8333558112157216	-0.09898315390706189	0.5378041321022765	-0.34059423868865435	-0.6526827886576527	-0.4639619414021504	0.28354411099827326	-0.4294607754905437	0.29406778729358896	-0.9560821529308863	-0.10417668468026468	-0.1509821737622628	-0.7732254886719148	0.0009092116820596408	0.51410025312979	-0.061947617933218804	1.612486543465329	1.450526436927257	-0.2949335621751278	-0.1135608238331042	-2.34142921472794	-0.7378152478655188	-1.0800482064426824	1.0165893700120567	-1.0574189599893031	0.07448942500167435	0.4692641016018736	-0.5929512498861206	-0.23425646834845743	0.2645020181078602	-1.1074877303811923	0.5266335370139955	0.7630486282653157	1.2440670747956164	0.6781874444541222	-1.3725812273403513	1.3450737776594741	1.4568003238602774
1.5591735863284844	-0.10417845965988896	1.5165657710867488	0.8802025485601266	0.03520111304613717	0.6030534687794009	-0.2745746475025223	-0.6112986153119835	-0.5535057276577259	0.31259532345163626	-0.4351156531271756	0.23012104205474948	-1.0421609855792289	-0.16930744614197427	-0.11151378491529156	-0.8078555424830369	-0.1106289296150289	0.47889040759945545	-0.06563991923060997	1.5720317502375407	1.421607619152601	-0.27567443917702794	-0.14317965264221705	-2.381377377812313	-0.7015086375387809	-1.0424249225839382	0.9336427022974606	-1.0450119879804884	0.11854918344545713	0.48700402041087026	-0.5740089883181846	-0.2365589535958102	0.21412180439769912	-1.130059396123653	0.4932379857131912	0.7219294322529615	1.207940245323758	0.695988844554441	-1.4031929635755966	1.3725005503226904	1.5376002103149018
1.621384752042974	0.04750867765673078	1.6885748529730165	0.9604462823988633	0.17128171941007397	0.682069191453577	-0.20568360467522967	-0.5802323754709551	-0.64034275575716	0.3653933613263358	-0.444784704483443	0.1405187105257349	-1.0899991481881401	-0.2135598827819019	-0.08706357464792007	-0.820038253520913	-0.21424035866175012	0.4256694957553278	-0.09671469160081796	1.5052082991685203	1.3816732817894077	-0.22887402538672758	-0.18256149367120544	-2.4268333155367796	-0.6755086320348863	-0.9874473954042514	0.8434910321525537	-1.0160985715954163	0.16088133463837564	0.49568614285357615	-0.5410202339796657	-0.21145241772267404	0.13413411482551346	-1.1415875096053067	0.49579747648135275	0.6710602739286762	1.1810660073674506	0.7163542175548898	-1.4382077729784482	1.407175590747532	1.623139931969287
1.6906008993476616	0.20220722038782596	1.8480608722030856	1.0528970434687488	0.34063045784550205	0.7595826908848435	-0.18766167614286247	-0.5248980571654777	-0.707321960035691	0.4275389203347889	-0.46325546700096865	0.0506775437327193	-1.1062580458317834	-0.23327150661033333	-0.060911821553301104	-0.8321804298003492	-0.31804965288243714	0.3697071769078775	-0.13888366886535033	1.4128194584611307	1.382030567315343	-0.16306406808258084	-0.268450644795258	-2.446094460135306	-0.655225314415817	-0.9138458525782959	0.7391406081800935	-0.983417751082127	0.19751426083839213	0.5020570247957136	-0.5195670111535858	-0.20783991738896274	0.06739107322756441	-1.1366530259065462	0.5038000943666481	0.6358964269713339	1.1462935333039206	0.7357709717133964	-1.4520101410865902	1.442609348000774	1.724008772439128
1.7470056966373293	0.3133069132890267	1.941948322834844	1.132121314267795	0.4798025583789337	0.8324755903733383	-0.14307696908616047	-0.46460885452233935	-0.7679160366345836	0.4998092431791411	-0.4847520213458683	0.015463658441425023	-1.0801904381007637	-0.2636332420718376	-0.030144491216540375	-0.8219767063145713	-0.3977087642509408	0.3616056167011862	-0.19638645249174935	1.3100438687107432	1.3684492893139892	-0.0960695302751708	-0.3393106965355611	-2.4653468411110335	-0.6423153476973351	-0.78937473474961	0.6571032244355929	-0.9402293644940306	0.21808003950871138	0.5091932181618805	-0.48438282757524237	-0.19746820585272254	0.0027102500404595385	-1.1182993703721085	0.5138018572640701	0.5935092453643086	1.1257522091463636	0.7637747101823653	-1.4594633754343798	1.490430838844589	1.779941506750396
1.7432709563866347	0.38080455366676713	2.0181379012772354	1.2165237725746905	0.5972387505062597	0.9018884990982773	-0.05922159135250264	-0.39748861939640834	-0.7959342743971671	0.5707747403962553	-0.5254636318746266	-0.050233847051364154	-1.0417539519583259	-0.2696911611047393	-0.023532372944929287	-0.7888897322344202	-0.4819883276170532	0.3516428336795302	-0.2879012566517653	1.201606197820317	1.3675404390683104	-0.020008379233950314	-0.40261702584071213	-2.480260579643828	-0.6418279526361761	-0.7299270976366903	0.6028907588402987	-0.8889146063950488	0.19777163947490975	0.5194529562593834	-0.47818534148133934	-0.20084368564626498	-0.0351334345671213	-1.0921821553647928	0.541147830769977	0.5419896281235431	1.1097195762163026	0.7875532429280551	-1.4629984649553518	1.5188703723712003	1.8385221001483292
1.7670224572781315	0.44225958474623595	2.1029829550188404	1.2999702006633007	0.7427439475531599	0.9825393272917804	0.04212293636315969	-0.3101327847843562	-0.8133919938318808	0.657679601209635	-0.558486964494489	-0.12311701175157792	-0.977104783200262	-0.27075372388537	-0.007856317980588574	-0.7533721582149466	-0.5620144007399559	0.3321424917542423	-0.3772764531289955	1.0890404689154765	1.3860293423457373	0.07897991563058293	-0.4371517692504797	-2.5332308370508203	-0.6467379176611521	-0.6787478289649844	0.5557763483809082	-0.8342289440130879	0.15234547496791423	0.5563694311119574	-0.4686927911549292	-0.19648199553792708	-0.05794077053052994	-1.0649413508017127	0.5486825680569353	0.5068259864282194	1.0929241166268908	0.7994303266548044	-1.4531624806189225	1.5412651290610142	1.8711000954151558
1.8067581077400525	0.5191894488315405	2.1205699171730688	1.3799580529512814	0.8983841181397174	1.0531560187371831	0.11792793765865753	-0.19439000306737322	-0.8201124041704849	0.7750329448795519	-0.5906118820322629	-0.2160158984376602	-0.898529091013262	-0.2664482517735365	-0.01079973043058709	-0.72250249908861	-0.6293278202939414	0.34637188833308963	-0.45628765150303796	0.9635708884675553	1.4137484445859783	0.18516853410321996	-0.46544640052838737	-2.6098174350090044	-0.6511076664853358	-0.6429503236268527	0.5303362676537935	-0.8075201680041397	0.10019571140435565	0.5640520836879135	-0.4457455183132673	-0.1781047943286433	-0.08309135507045148	-1.0299022845647858	0.5743639272108054	0.4740782786936685	1.0874335678154652	0.8240742353619135	-1.4339884521075148	1.5323262993912319	1.905328517754971
1.854940297243104	0.5636253662981565	2.102693185002984	1.4591759706942546	1.0977641179733808	1.1225416974874467	0.2565666994934787	-0.046030019252027043	-0.7955446853920305	0.9096510864809835	-0.6116380528041974	-0.2844728241655682	-0.8110070121628417	-0.2596381673930738	-0.023600892297097227	-0.6963151351217308	-0.6723964573146397	0.3921714498796033	-0.5733443482954972	0.8598980564468477	1.446997585075049	0.28904522206910405	-0.46509834541075107	-2.673097607771523	-0.6873304832769286	-0.606192626502263	0.5371656035974889	-0.788796581141742	0.04227260367541509	0.5330746940161302	-0.41643971396273455	-0.15374545646088894	-0.09250937597935985	-1.0034316995841883	0.5845608329932795	0.45076022599601817	1.0963240295380345	0.8308850066752992	-1.4086499942168667	1.5122406374699584	1.9450248767452982
1.927754924742673	0.6374320218481159	2.060367107745017	1.516026886380982	1.292620518230546	1.2026977679330821	0.4068446235054535	0.11256411795045056	-0.7593078904801815	1.005651158960034	-0.6100549877906541	-0.33966122886794703	-0.7157000013600097	-0.22667552333500426	-0.05617946130664557	-0.667119073404064	-0.6734970713342936	0.42696846127204247	-0.6748771339532058	0.7744730780141559	1.4730426205868759	0.4469147986791375	-0.43242642475225707	-2.696160217193243	-0.72445197973055	-0.576163936447655	0.5904393793123107	-0.7785427164214213	-0.009011684972864017	0.5010266739416785	-0.36485365609428505	-0.13476702547804403	-0.09673655030295403	-0.9708941542000378	0.5731937530385969	0.44021591609245814	1.1161252164962991	0.8436866752237527	-1.378339116664257	1.485489248886538	2.0014072926358737
2.0076387028122116	0.6861767267776363	1.9578239010291463	1.5636468814074171	1.464461745796822	1.3169236341492891	0.5365763327218787	0.24390797075702605	-0.7071885553157496	1.0692914381195444	-0.5854521977574738	-0.36142107679487634	-0.6213056036148383	-0.1859433112958895	-0.09019723120073533	-0.6367859162114221	-0.6512267180896298	0.4584672599541662	-0.7238372512823696	0.6865866953811902	1.5135207736421394	0.6198478061980022	-0.37556057086721745	-2.7069079891101144	-0.7738018101052988	-0.5528310497765103	0.6648047032665124	-0.766817566802788	-0.06333620178921798	0.4649149844707942	-0.3076315109532909	-0.12056371899113028	-0.11787667091020833	-0.9406219854230453	0.5619904261180434	0.40412462554528406	1.1095938575744795	0.8388299403310528	-1.3615545027325604	1.459547228310368	2.0451818808427893
2.033591490186759	0.6986701432269384	1.8641738540295645	1.6359133829346182	1.5452281017193277	1.4426426845086602	0.6437663533365077	0.3585970000342752	-0.6423089996603557	1.0905905378493523	-0.5609920013593584	-0.4119840734685374	-0.5462613908974656	-0.11934831109020254	-0.08264563523010743	-0.6113740182515528	-0.5975848120114686	0.4711010748920126	-0.7354474509173632	0.6162348792853297	1.5545806572748748	0.7812759692278601	-0.3082623272775094	-2.694982970530527	-0.8333497218705537	-0.5439515242126578	0.7483649910398681	-0.7576172335485125	-0.07236228115904439	0.44074349586638606	-0.269527090363079	-0.10913580067805224	-0.14102027016951735	-0.8961999942009495	0.5432927636641377	0.3766493190769361	1.0980874463598178	0.8214279293788695	-1.347011730292573	1.4264558253653046	2.0621573604616343
2.0229286126796686	0.703620342865042	1.7572630382084165	1.6777565370924776	1.6612086932471228	1.5042985141038008	0.7322628535984612	0.47198457614731854	-0.5586822439918833	1.077804895399064	-0.5408725155991384	-0.38494331248202857	-0.4882439573067935	0.008539465744736019	-0.021540477072837794	-0.5838046524681308	-0.5413129313345753	0.4818848179970101	-0.7247739735327134	0.5786809195261646	1.5857757519285531	0.9226610422547742	-0.23487907444486553	-2.6165420549037206	-0.8764301631630446	-0.570422328954958	0.8480731443823423	-0.7544383433796201	-0.02145545079056994	0.42591364018097	-0.2339611071337296	-0.11696544558059889	-0.11358631087046911	-0.8530916082448016	0.5280592841920426	0.33327775830131656	1.0769743528175062	0.8032766748894661	-1.322551094254426	1.3761092629161664	2.082608304626933
2.013571296637574	0.6594950866743848	1.6526260185000634	1.7202067083046635	1.7881663529363219	1.5282512850833594	0.8499252117040154	0.5660227220882132	-0.5091504291365665	1.03170350998762	-0.5144024756979967	-0.36373096995561655	-0.4464609090255715	0.1324203168210132	0.06388522169699472	-0.5492272301758204	-0.479114074438888	0.48759833343365544	-0.6651444007089286	0.5511604823859656	1.5681483744778004	1.0242018779706137	-0.16700515033739388	-2.5876461184838417	-0.8993665425682256	-0.60734236778365	0.9303044180598175	-0.740537216759048	0.05298149466367721	0.4310162534018132	-0.18710232751015357	-0.10591738611641062	-0.07152721854333143	-0.8131150959261045	0.5298983402744232	0.29528663229761165	1.0525756701887368	0.7862544024172532	-1.3041203263281804	1.313195323328235	2.032167426199118
1.999593814051878	0.6089554175777717	1.5908190849435355	1.752680333477754	1.80016644093901	1.5438882614207337	0.9247267913624782	0.6755839732497831	-0.4666120320666349	0.9827051290499978	-0.48276222615708725	-0.3802137457409544	-0.45271736410646424	0.23895146429250474	0.12185514796894921	-0.5338545822054417	-0.4127335928573183	0.48918251629293785	-0.5872589877917213	0.5210903828018226	1.5317758223344264	1.1028986600702202	-0.1082833553992238	-2.570007542417687	-0.8909703823274719	-0.6652978187801184	1.0136108544536577	-0.7264397155323591	0.15009908415483603	0.47563229824076964	-0.1046175899383904	-0.0902222444649057	-0.016006582074326498	-0.7829690400258043	0.5301753286248079	0.2630474817407336	1.022844989489853	0.7635853786591728	-1.2760100332749353	1.2475907447805503	1.997656756910588
2.059698758438535	0.57379624760376	1.4896621132744499	1.7654927580829987	1.782472643823656	1.5736534556586503	0.9607500247413918	0.7591374724084904	-0.4507823224442945	0.9302721597172152	-0.4288272487604128	-0.3927370937593132	-0.4644473267577657	0.3329156509951017	0.1717934506780166	-0.5396769439740008	-0.31303900726076905	0.4871587369386817	-0.5529337032749997	0.5058199142177291	1.4668865716024413	1.1539176823742492	-0.06587144974156528	-2.563984661504165	-0.8645478077065132	-0.7081421136598853	1.066846523283233	-0.6907684512889664	0.25233322622387655	0.5281732100081291	-0.02452297786120113	-0.06787004091929998	-0.0071645062536593775	-0.7629486208509235	0.5344203764131862	0.22747721598625192	0.9992572171443983	0.7499101747770676	-1.2539794340858843	1.19126172115656	1.9714197502966513
2.1275272185469136	0.5519023432285987	1.4102676559938954	1.764560269079086	1.7119886978529422	1.6128239267175162	0.9706187228127249	0.8513816708605306	-0.42812713150923737	0.8843939371725232	-0.3900402763991412	-0.4168440917514694	-0.5136604855402158	0.41583210972652046	0.19141240330865789	-0.5497811344665418	-0.1903496803796481	0.4869981627962111	-0.5113969293103844	0.5161319343810304	1.4102143344649913	1.17758930718563	-0.05181108171184603	-2.5633965250407407	-0.825581652999254	-0.7512695166333918	1.0970003060842637	-0.6383803413056199	0.35440041656617893	0.5630058895447501	0.04174140496357906	-0.02055166432464624	-0.009138876158234055	-0.7437113287844952	0.5469269790303389	0.18566694380914575	0.9919468033401397	0.7423989913327418	-1.241188179651664	1.1555627282696777	1.9359188247643284
2.1957998441860616	0.5929474816700793	1.4408928649371653	1.7536731416074596	1.6174301336435857	1.6570502590615543	1.027011018814115	0.9195468683810798	-0.38513126250145624	0.8052956549538717	-0.3649440472316142	-0.44453099989592254	-0.5682837029228818	0.4808241883383613	0.1974084831080773	-0.5703899818870991	-0.05379309725955487	0.4658509447121884	-0.5032991803007162	0.5122515126942013	1.3498840027637822	1.186744370308245	-0.05071953851402662	-2.595003991270469	-0.7791729997177063	-0.8177709290720785	1.1321609688777265	-0.5687280371071962	0.4511690609952351	0.592866193067775	0.08243631978883695	0.05518008018696088	-0.01468416156674245	-0.732965919213721	0.5531441913258733	0.1613938479906215	0.9838595134426535	0.7320161601606875	-1.2373189084927008	1.1205904247982628	1.8551053043469274
2.215898202418426	0.6185413705765325	1.509778666584541	1.7457978374483036	1.4711668495253032	1.6365199473550565	1.0531475744981593	0.9528368751826765	-0.36774969000865515	0.6962311336461497	-0.35168434279412975	-0.46139786748009237	-0.6259061213835915	0.5361881470604072	0.1943097578867718	-0.5976647809442679	0.06629341013673304	0.41336897128294875	-0.5056225952328529	0.4971720753440524	1.2694928221714268	1.2041042885730964	-0.07437325843631708	-2.614929223730014	-0.6910258021864348	-0.8763089152740161	1.1537354139278269	-0.4821121991931223	0.5652834656550598	0.6045520957172144	0.10269309129039575	0.11931174923348054	-0.023131256715455406	-0.72294840946815	0.5757056898041997	0.15390318008770956	0.9632679268719215	0.7445541194309493	-1.2344344100048552	1.098260690771155	1.7848186383472435
2.136440104988364	0.5706689629129666	1.5733068115724635	1.7416035637916578	1.2984557695620815	1.648111660438587	1.0501663942721844	0.9678852492948744	-0.35296626297965467	0.6175135237054805	-0.34560469149943923	-0.41266534756735707	-0.6715961220027107	0.5676842830187739	0.2017874770098996	-0.6104988070274403	0.14972812816282147	0.37591827394649935	-0.5191069268711029	0.49770020416240357	1.1694160670281015	1.187901092578814	-0.1258515367171828	-2.654619995966984	-0.5752625123745883	-0.9376265930620642	1.1551453103253186	-0.41465874171008316	0.6669766415875468	0.6231392276991273	0.08893370902112593	0.18890652832704044	-0.002210329490582702	-0.7146693953516106	0.6353469309871906	0.13154283891717705	0.9296209825076778	0.7451898735180306	-1.2473380104028442	1.0945880336915181	1.7338228337151773
1.8851718088120932	0.5374727529413134	1.671020518024062	1.716021217224435	1.139312755380613	1.657994354959531	1.0296267896323468	0.9886036603215713	-0.3396809827613153	0.5759834441410849	-0.3217043442766057	-0.30968055941830513	-0.7067352132804448	0.587049704023806	0.22024604318582344	-0.6141231662140068	0.21280371689464922	0.36535234669216826	-0.5389135321344244	0.5120206399619233	1.062291017713963	1.2155988376282811	-0.194277320079614	-2.706777833082613	-0.44229797042203955	-0.9940642905378116	1.1559091695511037	-0.3727568527356616	0.7703590863946989	0.66074716813657	0.06512102757641021	0.2350240387899684	0.0574371984401011	-0.7053706866834275	0.6995815444880702	0.12110608631144562	0.9117140148545116	0.745320413871661	-1.2476817128852224	1.0868536669868216	1.678595716775694
1.6987046756902555	0.5864189364115683	1.7680896827398098	1.6782814670772364	1.0811333967393488	1.6240878519010944	1.0203905512595084	1.030180115904147	-0.35174791190904625	0.5711689555395015	-0.28788810082836724	-0.17762305991461386	-0.7226943484748004	0.5776845772474895	0.21415954318544556	-0.6180435776938897	0.25216870509382056	0.38893493927032924	-0.578081240996317	0.5356279292258959	0.9719301595179726	1.2550697140598763	-0.2819287152897679	-2.7705727875399386	-0.2615728181190365	-1.0306516504879595	1.1387138023124908	-0.3343043264078117	0.8469230014056466	0.7052649308768613	0.044672809681714006	0.24844145004045265	0.12742278663688472	-0.7065503499175867	0.7870851184294401	0.09577515215305418	0.9101701298283906	0.7630529766203668	-1.2403497106226298	1.0826601802284088	1.5942175130729663
1.6789649243489637	0.7139475738474876	1.8861069452442902	1.6327683772264396	0.9149157190302752	1.6371970370133528	1.0320580049031083	1.0627788222825791	-0.3912457438797988	0.5709051640769554	-0.21941483775325565	-0.11574656947147947	-0.7635164403682879	0.5059154459885188	0.1352042037596833	-0.6281220890986231	0.296517863307782	0.3809721468410817	-0.6137158741558124	0.5332337516976816	0.8860817261867187	1.2995429601013677	-0.3635506842035282	-2.884884185020433	-0.08762560962779506	-1.0613223821845226	1.136780738646642	-0.2875467398746905	0.895211882840852	0.7612513552342972	0.02223272206088469	0.2533776233067745	0.1564994223530989	-0.6851285119804035	0.8664539838675118	0.0921387302287507	0.9339513636296392	0.7899512749854961	-1.2509556139085052	1.1023680337456232	1.5276168008696243
1.843175720214986	0.9659323009731254	1.9787853361005858	1.5749872903540587	0.7881950507795874	1.7100661941423287	1.0244610851467706	1.1186457394935458	-0.4038929245306345	0.5735840017083261	-0.11282647144799614	-0.028131040065514812	-0.7900834611602471	0.43954435554771065	0.03159414955630581	-0.6434204587158396	0.37779081783193863	0.3769144283488638	-0.693103927063085	0.555408826602197	0.8082958793985109	1.3500844559601903	-0.4018362177821363	-2.9903053740388996	0.08755390884820133	-1.0959213588824561	1.1703517957729084	-0.2676994877583482	0.9314482322181113	0.8061155220928331	-0.002170134252553074	0.2505430511325124	0.15847137119178653	-0.6608498788280847	0.9723081309021742	0.08592257525270589	0.9732043799658026	0.8139525113028547	-1.2648249452888376	1.1373515787312651	1.5137771326894582
2.1059524456400367	1.2101915489082298	2.0376392548734303	1.5189204116005448	0.7645756518961573	1.7037908830984634	1.074224188188015	1.1607807291928505	-0.40446874888595374	0.5713588500633211	0.061200414313422755	0.07671484743606029	-0.7914089018553182	0.3850374568378537	-0.055166014896353956	-0.6362001783407746	0.4523562271280447	0.3939191804765868	-0.7938838630325452	0.5864552711052731	0.7552651317655196	1.397198177970101	-0.4560118570545096	-3.0686972782937545	0.2885508301483813	-1.1368450156465655	1.1988321698553506	-0.27687451186307743	0.9346659716260517	0.8131631004520068	-0.07899836951200959	0.2334257862399954	0.15322802888478876	-0.6590106621767287	1.0759400710823412	0.07523622403216593	1.0261916069629784	0.8413776881070533	-1.2693860644732715	1.179962676332929	1.5106102262479548
2.3331898549964203	1.2505507286185389	2.1282735316643824	1.451999413341463	0.7531282719815637	1.6976327698656022	1.1308346193278909	1.2013683046999062	-0.3868227280987572	0.5542568609250969	0.2871589496706194	0.17413156152975148	-0.7996458489615262	0.33739813285349546	-0.12350518283220509	-0.5982791690368494	0.4995031086924313	0.4464598824116376	-0.838753718202218	0.6179143068019171	0.7333865823830152	1.4456448558530606	-0.5232897202304854	-3.147365723534722	0.5249528009601997	-1.163159983665938	1.2118120285647578	-0.29863062272831814	0.9288514023110972	0.8233782625156888	-0.14297378617093556	0.21684487635134153	0.17235951161946114	-0.6685571530237817	1.1684140267711514	0.06404205457722027	1.081359050653624	0.8872669769539525	-1.2835737094176163	1.1993000511550567	1.4773624924587558
2.545660476908922	1.233405545340747	2.187636513459269	1.3870824621857836	0.729581887672133	1.6260015549157216	1.1492359707981095	1.2103552102010455	-0.3776054064090509	0.5152999257609855	0.47232593184600713	0.2814087501179342	-0.7759303636929075	0.2958250488730312	-0.18229169931960953	-0.5596781944656939	0.5167164476511623	0.49421879541573677	-0.8582213159487365	0.6323091238768312	0.7271372683155135	1.5068266825667345	-0.5960686006283604	-3.1947055155824304	0.7815624591229765	-1.1900623797679246	1.217181128215271	-0.3411307834064682	0.9299448310325491	0.8625702633357097	-0.18305143409930677	0.167489204357399	0.18012459362698946	-0.6887259029479262	1.2828581524540392	0.042124586738358685	1.1149173631249465	0.9308933326871754	-1.2863046049493485	1.2116225266915528	1.4726743228021495
2.72418227561353	1.1229772534726874	2.1710572883078583	1.308325371393654	0.7026152396588866	1.5951948076112652	1.1350844206380544	1.2005968866780306	-0.3831496711526027	0.46996665633813867	0.6412831001428099	0.4551762445891317	-0.7605226107713631	0.2663551954265643	-0.2178611139829801	-0.5164819365202136	0.502010853120878	0.5394310719041402	-0.8342398513348008	0.6537101142266453	0.7399156916997193	1.5627708587269955	-0.6678733507153313	-3.1338457256056493	1.0322535085898763	-1.1948108576433973	1.2071317940232906	-0.394951757169539	0.9487139224716399	0.9142755087340941	-0.1985285425412274	0.08439559617738382	0.17615911899261938	-0.7335349083503406	1.4034719467804808	-0.0049727834654927135	1.1506429698157983	0.9704549575525843	-1.2889368010609332	1.22488031775424	1.512215206778354
2.8745515848797933	1.044247766756921	2.1265177836903995	1.2068826762739069	0.660762574052451	1.6313437971121552	1.1093955046988055	1.2041357954668135	-0.40015109922220987	0.4169330903718801	0.7981716844721882	0.5528520809772892	-0.737155400296261	0.261271082150377	-0.21645505754829952	-0.4808856274463885	0.4854048759929439	0.6124140020538784	-0.8156765944676236	0.6569134118005843	0.7700978777361062	1.6035828668173213	-0.7293236330950731	-2.958392187204923	1.2398182584112407	-1.214436159587633	1.1781547757649022	-0.47957884480241225	0.944212835041394	1.003062375134448	-0.18773226591290706	0.009310618975050367	0.14832588899731852	-0.7779664215178244	1.5130982927280547	-0.06270691358615273	1.1918589249696423	0.9899378772823875	-1.3001260147462648	1.2281204500209821	1.537390199449672
2.768186087474869	0.9932422513233494	2.0704032023930354	1.1041184337888867	0.6269467307003038	1.577791825820303	1.0670299591176335	1.2031400481685466	-0.4248144443928342	0.3672478506372491	0.8556795220711877	0.5668462910805576	-0.719566229209047	0.2678206949237224	-0.19791564337672604	-0.44547225534520773	0.4577942407208198	0.6822030431259867	-0.7968135864803363	0.6406529359371552	0.8470578995751342	1.6227808228262446	-0.7809033820150629	-2.7318028773120098	1.4141798799553942	-1.2436599006456466	1.141313062450978	-0.5449224949877471	0.9531448663734373	1.097873450828371	-0.1691606362897105	-0.08192416388975492	0.0810632321953981	-0.827059519429253	1.607441735196667	-0.10678598790898641	1.244952690000955	1.0121112533847887	-1.299007632892247	1.213804924156585	1.5284922447952967
2.7101554119610958	0.9277707513574178	1.9937399398258868	1.0298877069515144	0.5584180864681021	1.438864712864631	1.0331288501284026	1.2055939357633556	-0.42835970433957604	0.3042258327180815	0.8171609465168664	0.5163424096264805	-0.7101249400499536	0.2746398567270854	-0.20069612361148764	-0.42009346430846184	0.40180034552717403	0.7197134601666572	-0.7311337332353638	0.619573790899493	0.9193023613239912	1.5964578209988676	-0.8216799050450868	-2.4939928844496806	1.5770161209085007	-1.2643975826533038	1.0900870795542184	-0.6011005738832434	0.9501725027022007	1.1950175179791236	-0.13582225593014347	-0.1542155140027366	0.005576188462706316	-0.8884643657678757	1.6990236436271622	-0.15984326398466595	1.3019043116197722	1.0444212151742236	-1.3021761699043115	1.1953627590050304	1.514140705030175
2.6429696979299417	0.7928010921504703	1.9133590851948443	0.9376503527146405	0.44634479440588165	1.335765667820311	1.026507324948883	1.1978683101733543	-0.39366444228668757	0.24402514692567806	0.7794641012426478	0.437379071750754	-0.7060821742749852	0.2562663963245689	-0.2046253209769186	-0.39176306374093006	0.34300229543517147	0.6952447362096765	-0.6360032808768938	0.5971599329978385	0.9680243728196579	1.5542192897104654	-0.852908415986076	-2.2310134423289387	1.7002646223889115	-1.2929892855991079	1.0471047889047786	-0.6668101394837026	0.9416952647892698	1.2885299810251152	-0.09686817379359727	-0.19698079146459704	-0.06681517075167405	-0.9458444529541031	1.7697173969182702	-0.1868187984897443	1.3447857382551265	1.1138070859265166	-1.3050993864926657	1.1705273405841887	1.5175140344519669
2.488304235857446	0.5516997000720223	1.8205111002595007	0.8197372885155149	0.3966780581022254	1.2216409228380598	1.0042990526011848	1.1958539248343316	-0.28977817292156144	0.21852245958176808	0.6824748677977277	0.3591898534368556	-0.678277734831803	0.24216840210818696	-0.17605384981362698	-0.3534215328461756	0.2681644122127629	0.6949842988273668	-0.5794981666035854	0.583959493373474	1.0101159841368912	1.5439813891952965	-0.9004168543525835	-1.943457880671163	1.815012312946152	-1.3163893149889874	0.9864395321198206	-0.756391142471285	0.9035640272409537	1.3780018682825563	-0.06469714372502652	-0.2294972780064874	-0.133242436717591	-1.024276886392697	1.8839477486768679	-0.1998311789068417	1.3597372409526147	1.1782385205652057	-1.2834029689416058	1.1279305398557251	1.4887200618365442
2.305067205454019	0.2510963376818034	1.7455075572308474	0.711356497653608	0.2836490705307796	1.0768258376038915	0.9982674177173767	1.1916946769240997	-0.1720918936222183	0.26014027336026935	0.511664734056863	0.2632409286936836	-0.6732384193443581	0.2136668071044398	-0.15648479233596754	-0.27927766594831177	0.1648626230504153	0.7122846758809657	-0.4961535707865033	0.5603717545845199	1.059650259783309	1.562201278991147	-0.9965451253357541	-1.6200367058390324	1.9368268549393377	-1.3360636305522489	0.9043025627709195	-0.8287474091227208	0.8501326375900835	1.4521057650848432	-0.05300021226726135	-0.25757382636255327	-0.1893232235245062	-1.1101846817570968	1.9883443619104284	-0.18736931122405126	1.363446191321946	1.2291737437993195	-1.2454146411558873	1.068115884952007	1.4539893356049494
2.0088322986499505	0.029130748509762844	1.6894468866341072	0.6134314408118285	0.19266475327487328	1.0284412223623198	0.9629038778784901	1.305946950834661	-0.06762212617894452	0.2658783264908793	0.2828232511112856	0.1652639992526778	-0.6659633978164305	0.18348109800201415	-0.1364826102846595	-0.18056003680527047	0.08846953561154283	0.7197880478470331	-0.40175632960539664	0.5319571582730298	1.1203702568760883	1.5574835478457367	-1.0819710852386175	-1.290671522698573	2.0162261514591173	-1.3314535786761763	0.8258015038129836	-0.8697799440567098	0.8141107704099225	1.5071217208505456	-0.054566409210627796	-0.2682943820551521	-0.23433870962275144	-1.176641587506536	2.089394633485356	-0.14234857686396668	1.3537723672256243	1.2767854451577203	-1.2311892301954734	1.0111332299329125	1.3858506167234448
1.6414910587785951	-0.019791269181762303	1.6488599910410773	0.5791983821382873	0.13808493155123788	0.9785657115473037	0.9315926278971016	1.4822354259643702	0.05897305018103819	0.28376491858410985	-0.0011678864702639679	0.09366439950928855	-0.6603991877433064	0.12950724573692524	-0.10217411516620441	-0.05120470922162369	0.026331834347713502	0.7113254436193852	-0.3148982175340072	0.487804157533664	1.164574861989228	1.5445264415740991	-1.1472879291244271	-0.8871391506498003	2.048813433267425	-1.3213928333785563	0.7984750709916828	-0.8870157798271148	0.7792177835540389	1.5387750013483923	-0.06335695988467008	-0.2882362602757052	-0.27095797279955464	-1.2288205574792532	2.187701312022914	-0.08957255080638818	1.323667510784214	1.30668201875433	-1.2171345597110703	0.9841512050947652	1.3093564313906867
1.2946717188130876	0.05265715314200277	1.597671219228372	0.5689653541497305	0.09464064816776943	0.9742670788250972	0.9520307005452076	1.6583774003421508	0.20454454030630181	0.2907921936058913	-0.23862037098784739	0.009734754674662043	-0.6697557057401927	0.06615775201399318	-0.0626982564820216	0.08084883259659396	0.028740029599473728	0.7239984108944391	-0.25742630277295875	0.46830280051460493	1.1700675388546327	1.5222368273498588	-1.188323866235748	-0.4598054282351828	2.0610960289047204	-1.3118225919440447	0.8393684565709065	-0.8757346075788324	0.7299825975491104	1.5460323018907831	-0.0751275450242398	-0.29947239966432515	-0.31200746199960244	-1.2669275098806247	2.2397402197484384	-0.03545357746488842	1.3060849322879282	1.3140110506349654	-1.2142062653390433	0.967859652742661	1.2285029658542728
0.972411933558431	0.1521814380316698	1.5449794058508612	0.5913825662930939	0.06280309186835137	0.943518773581489	0.9748804224031689	1.8492472784372846	0.36896334891610005	0.3366409751391381	-0.4545324454731208	-0.15001534451559215	-0.6587255778885658	0.002047948477953676	-0.039743520222806736	0.20793230369281868	0.07434278039514	0.7372901337771306	-0.20817214059500783	0.436434598282432	1.179684082197157	1.484876514851737	-1.217907439575911	-0.08275672428610645	2.0622917074291403	-1.3102000403483443	0.8961961515989421	-0.8341205720643086	0.6619902217146111	1.5471869822849325	-0.08150253265054583	-0.31541793516378724	-0.348054484430885	-1.2882301542214312	2.2628244223831553	0.03728331781635401	1.2914592462299064	1.3059301754524353	-1.1967056839094279	0.968695265836876	1.1429833363555588
0.6966133944275023	0.24606752647433758	1.4875878148324553	0.6081820013366377	0.053307524085115784	0.9159751095975155	0.977143475312625	2.0279896411618035	0.570856930530206	0.40361633207512604	-0.6561149873520293	-0.25235957229650063	-0.6301034426809331	-0.06497822931550698	-0.03758552467253164	0.33904038818721904	0.11727979438924659	0.7208677107154664	-0.17429122336379782	0.4094334638339528	1.2101557497673383	1.4436596539667124	-1.247990359520586	0.18094461314826815	2.0586926670514196	-1.3154450349521336	0.9640888781202139	-0.8212299818485045	0.6003120042466065	1.5363168747604758	-0.08707911791139593	-0.3317541419737553	-0.3810205233245135	-1.303470895369679	2.262866514731063	0.15899568972067318	1.27186742338432	1.3118080921479	-1.169321196559968	0.9977678786749745	1.079073537858177
0.7640586891463764	0.3123632833027251	1.4421307051647847	0.6432533841566052	0.05154471160621393	0.9261275333556069	0.9887012003714111	2.167206558830751	0.782996407836215	0.481135692849988	-0.7555593874801353	-0.3280766012059343	-0.5825347520156862	-0.1349386840615536	-0.06919023268458527	0.47903577152550286	0.18415530941881764	0.6966733009185397	-0.1528611495338988	0.4071040773295652	1.1909281981020563	1.3902866110000118	-1.2795791088317325	0.3844229514047535	2.052093866134723	-1.2999220852445386	1.021586040510502	-0.8274606065795336	0.5272419459844675	1.4987897619506239	-0.09202679586194956	-0.3452350053016197	-0.40489245679606595	-1.2978886443061237	2.2497395675111447	0.2840068275284403	1.2138046943986147	1.3059731447854614	-1.1391112399578627	1.0400896970958595	1.0146607178920275
0.9343618411125021	0.3733629495878169	1.4023976764498742	0.6861394448292031	0.06155737145783015	0.9540003532734606	0.9900340721691172	2.250881378924649	0.9697205151344124	0.5769111304117138	-0.7796253838994154	-0.39748115123643385	-0.5205036521340445	-0.18164429424034137	-0.08281856484869521	0.6035326581407655	0.2787264680062229	0.6799329509667675	-0.12924913161301121	0.41365945014146205	1.1579508270835268	1.328915529988143	-1.3142537889264385	0.5866377050850187	2.0454950652180264	-1.2637735626374555	1.0910557968432724	-0.8312057508533309	0.5013660743074102	1.4414910298987211	-0.08755277046923259	-0.35391200574873055	-0.4369519949030985	-1.272177974047111	2.2287537719253816	0.40725271197489493	1.134206662591215	1.2925347859465817	-1.1238648771176598	1.087529846037921	0.9641397100338575
1.036688416177022	0.42715073226887246	1.3843550004044294	0.7625115564832396	0.07363500175391038	0.9483175664785385	0.9704386621711378	2.3613108988395655	1.1279783573141189	0.6618669962674415	-0.8072238932886029	-0.45302190778808693	-0.46406163909649256	-0.2051089281368564	-0.05870282795981312	0.7186231463354762	0.3651930373017377	0.6700249316572812	-0.1283482832467211	0.42179408602326196	1.1295376333645513	1.2601729183598511	-1.3491515154451998	0.7629189514302147	2.034491941640296	-1.2282848742099672	1.141399573250418	-0.8341525896631321	0.46941126564860963	1.3911802624740148	-0.0338083908717274	-0.3692702538593474	-0.4757233692868553	-1.2484871644393887	2.2124792141320335	0.5208976707559979	1.1033219498736335	1.2371696405243555	-1.1125645869144771	1.1212345275717026	0.903706811236906
1.038550320055944	0.49038937251097076	1.355885938701238	0.8792056353788041	0.07504079744011524	0.930388915472457	0.9432212138251167	2.4612221225808355	1.2149877490340075	0.7182568375384178	-0.7722947177958583	-0.5156295344290167	-0.40635178221893914	-0.22924907358755045	-0.03950986077519765	0.8172727577294078	0.456931350694359	0.6650783559906153	-0.06568513971208935	0.4507367809266424	1.1025402977018772	1.1702647116351597	-1.3762981206643727	0.9018405492030738	2.0271118680492095	-1.1937142083214078	1.181808044338129	-0.8357407845365767	0.43276139864695695	1.3209590456296363	-0.007086078781676397	-0.3904000801653798	-0.5176156430865239	-1.2315186768804582	2.148368428038235	0.65234130970758	1.0790880538311582	1.1727005176997156	-1.1250930660436103	1.1446653740911032	0.8434475660711126
0.858923652991801	0.5197959225314677	1.303364005803372	0.9868433281215768	0.06807135240057198	0.8846183777997529	0.905127150864843	2.4798116945560653	1.2760257209842072	0.740207172441387	-0.6594041639077927	-0.5713225310027522	-0.31061957669606083	-0.24327621347518097	0.042171549283994664	0.8866125978581749	0.5284668857229466	0.6453007263100424	-0.021803947611852788	0.4851304432753828	1.079161757962619	1.098202731019962	-1.3965369831594991	1.0345659410781558	2.020221590480175	-1.1515499102346252	1.2070229559737817	-0.8411405373316635	0.40692427050727387	1.2471115952869802	0.008601475926133098	-0.4240555741770121	-0.5672135466178522	-1.222935193270173	2.0601870292878592	0.7590200860960994	1.045224184955675	1.1208242180618924	-1.145338982952278	1.1636605224368861	0.7789713601376673
0.7171780736531987	0.501383346063188	1.2177452773508266	1.0807560181518077	0.05998141918199538	0.8228605773954465	0.8534174891696182	2.3518089516324263	1.334617605239884	0.7759435553635416	-0.5624743235938222	-0.6063148651609926	-0.1914968869207427	-0.25401177895883664	0.21461512976431366	0.9233542791377559	0.5716991916568882	0.6116936486091835	0.03375515281389126	0.5412782710129852	1.0300749886643321	1.0806792970414705	-1.410333993894885	1.141638910704993	2.034982698046704	-1.107063362150956	1.2329324633404273	-0.8575099158920055	0.37746804017051194	1.1866906611553625	0.02722037921810393	-0.4723978055251939	-0.6327699674947793	-1.1848462788189467	1.975886061987596	0.8568301064401738	1.0974910842048895	1.068122931235173	-1.167381641877553	1.1695239480871717	0.7252779444144172
0.6598336893391378	0.5119260309764769	1.0823373213365781	1.1693488126168599	0.05733127567767955	0.7489963302503199	0.7955558877566327	2.2145171454067945	1.365134643269958	0.8060929175437991	-0.5074126309365986	-0.6270076362358934	-0.02790383436023445	-0.2477516351157627	0.39463125115585973	0.9195136638315555	0.5933486208935942	0.5683703484912337	0.10219527731094505	0.635364539094528	0.972926739826953	1.095201914867779	-1.4238739996726857	1.1751484076608065	2.03494908459421	-1.067623576440405	1.235618473540574	-0.9180719054043014	0.33576429649251743	1.129782640725201	0.030867964802913282	-0.5247841820563496	-0.702445557789647	-1.1396329292956076	1.89032749953879	0.9745028397105427	1.221999371056288	1.0124266338860748	-1.1742502963799673	1.1572430522294954	0.686044183389186
0.5672820040110086	0.45021536671960216	0.9993357748891649	1.254751479316578	0.05282680673537408	0.6748970339637926	0.7272756233171007	2.030484732093093	1.3786741657313313	0.8990711646081456	-0.48635814192079324	-0.6326932423816969	0.17119230522880247	-0.24016033763445788	0.5733675526870446	0.923145450853438	0.5598975808341664	0.5116116017210971	0.1978501222539653	0.6869342972653466	0.9070891464832543	1.129079948279109	-1.433379212892882	1.163431119399427	2.0095253097044936	-1.0444991885571768	1.1898979434991106	-1.006104122608648	0.2964969870090648	1.0655918093718477	0.02688047323769511	-0.5774886725897966	-0.7457374986474673	-1.1042498880715148	1.8098679765139374	1.095368505787488	1.3498932959929657	0.9775744479203763	-1.1730573345782496	1.1224692052259968	0.6566113280618857
0.45864505675708517	0.4028018176979401	0.9181497134030148	1.3286061052344276	0.045342751715063544	0.5895299741564567	0.6640053280945775	1.8233921847960803	1.3723084584733127	0.9618176146601893	-0.45856040240879936	-0.6053011770690021	0.2851600289401476	-0.24318987709737194	0.7562755955706095	0.9356649611669363	0.4957596681634816	0.46310928990926314	0.3103601583064629	0.7510520599210396	0.7978339060667938	1.1682147090771093	-1.4483154093516954	1.1389319249958543	1.9633814824093783	-1.0249036115486576	1.12627704520753	-1.12029004043297	0.2924947542757293	1.0009366890879168	0.0056250753967713955	-0.6199358360493659	-0.79684213332162	-1.085409830406788	1.7468205397336665	1.1980251318660549	1.4446716284085503	0.9640568718753579	-1.1869596715524575	1.0810500444057702	0.6517277382721443
0.29374319002660254	0.35878749116627145	0.8317375149041432	1.4642585132919925	0.04164614049364375	0.4948300039088694	0.6166554607005587	1.6618041444927383	1.3399550985703912	1.0074099649837511	-0.4366899470032369	-0.5930448426857045	0.34062275283582066	-0.25773291718651425	0.9279847120499343	0.951443381169445	0.44389314894707443	0.4255230461902036	0.4239169170203536	0.8255119241140884	0.6480680884492765	1.191069360934041	-1.4620751001086885	1.1013554579038887	1.9329219321439233	-0.9923117671556361	1.0450244123655652	-1.191418416923054	0.27704107141036455	0.9380817960975619	-0.0274566840722413	-0.6567189768527559	-0.8258453089000172	-1.0828175548345262	1.695801508896782	1.2271397018686026	1.5020316352648604	0.9519387998054502	-1.1969254567340328	1.0247520997986772	0.6262212250322521
0.12038422145996552	0.339204475776384	0.7967055835191533	1.6183004355702342	0.041399319621071275	0.4104730672421034	0.578107676652234	1.5319158911102893	1.3003702288741732	1.040067995749228	-0.43683254063830174	-0.6079155153564714	0.31470614340737696	-0.28132679593458776	1.0903952985280343	0.9574614133426189	0.3729422695887583	0.3913685791672493	0.522188602991985	0.8832811137320391	0.5193755578635175	1.2319637324949413	-1.4580193977759563	1.0622242592115902	1.9002112409457463	-0.9819620592812193	0.9885169202155529	-1.2467113464293647	0.26267127065626195	0.8725802682316874	-0.06352098926348163	-0.6758652855291175	-0.8488245442718471	-1.1037864232496708	1.664886404455077	1.248126511714419	1.5750263329758187	0.9461504225581358	-1.2063479190625777	0.9624797855950961	0.5985148599386962
-0.031696260600224194	0.32220981909622187	0.7631332843535705	1.7687969336769136	0.05525581744428001	0.3629463051227152	0.577643114908816	1.51095483821321	1.2600388240040212	1.0541251954838216	-0.4222255894835764	-0.6364908278316231	0.2707299014273922	-0.3335941179094467	1.230034745062074	0.9738900872710928	0.3051459246748345	0.3680132188246526	0.5772757088414796	0.9321604629656001	0.40407140984024553	1.2597505027662792	-1.4364248936827237	1.0182081522551987	1.8705749801702987	-1.000866770521687	0.9462320789367513	-1.3013053469998366	0.20336700140056058	0.8032981019311084	-0.1217061865768693	-0.6902703297867154	-0.8601565501954832	-1.1347921415394633	1.6251715841660253	1.2700255059715928	1.6539131278454124	0.9385863316221954	-1.2210617493400555	0.9015276071473017	0.5626816962608107
-0.13075813979262835	0.32250970767563875	0.7250264213817144	1.9115452166714184	0.09817570118342825	0.3334048323567342	0.599279740990567	1.4383797391521758	1.2083973551715719	1.055681152938684	-0.40730914247769945	-0.6634777810488588	0.21456744836589178	-0.39031787458198697	1.324213749207728	0.9870961417916732	0.27338134833618766	0.3610436072025386	0.6394824056704612	0.9882346288175814	0.3157990529776948	1.276373086285362	-1.4411592373246722	0.9447008316858152	1.8378995830972393	-1.0158212357831502	0.9192394139942017	-1.3602617606564693	0.1433024396029076	0.7261764613452284	-0.22764487995978677	-0.6963859149846087	-0.8716978346957784	-1.1698691939905241	1.5879150259986106	1.2856114615798682	1.6879245282983824	0.928365511639301	-1.2466093484457428	0.8552386559913241	0.5380018317113894
-0.16097322621535487	0.33436549695122914	0.7803183029247582	2.023879786601396	0.16915253631890118	0.33550480800372484	0.6300127345502963	1.346665690296178	1.1588224789254602	1.030037443149953	-0.4287089637063687	-0.6656296728105342	0.1266901228880536	-0.45861463943088127	1.4080113594244503	0.9858274675196685	0.2669760858609421	0.36038569925769365	0.64842406408365	1.0279741914330123	0.24245411859883853	1.304387567328288	-1.4451598860722572	0.8777435077124058	1.8165848126787913	-1.0122920176400547	0.9352181328452687	-1.4133327602832915	0.10996253682169015	0.651781209141162	-0.30933275146431083	-0.6941733438917499	-0.8792493965982763	-1.1936800668656355	1.563785070031868	1.2741701566543389	1.728274702741773	0.9190461354518329	-1.26787574119198	0.8404275209521426	0.5144488022258596
-0.16644052891989933	0.34827101010943645	0.9666513681157728	2.127335855948627	0.25524446921421606	0.3662409142186786	0.715981312963426	1.3574449409341978	1.1121870517231027	0.9833269232117143	-0.4727257894422861	-0.6559147691078004	0.0001803868900782657	-0.5252083788833877	1.4398061992030482	0.9724645795619837	0.29863971486030844	0.3701281884326576	0.6461027116592205	1.0714579783243494	0.1830576609676735	1.3260473432481346	-1.440441687952876	0.8008930273343742	1.7805113356547064	-0.9997683167744842	0.9673637123514387	-1.463953895219954	0.06572219550988326	0.5979126834508554	-0.382233292612208	-0.6893689119340692	-0.8846111808804775	-1.2161344793725901	1.5182825519055592	1.2599097831631976	1.7687237741804946	0.911088951935384	-1.306410089403305	0.8677590494328907	0.4966100774901426
-0.2013112200635332	0.34835835629761636	1.23953986579838	2.242610173420858	0.35724195401587744	0.4016377028991268	0.8147586677256484	1.4077153005140548	1.064057993400826	0.9578230582273466	-0.5189810094636185	-0.6381297475372403	-0.18255507684374317	-0.5900879983115166	1.3954795657670602	0.9531477510387104	0.33730785882267245	0.3978138468303082	0.6146759379736539	1.0980548459466388	0.14677657502594293	1.3382504603957621	-1.429670771635693	0.7233933897119447	1.7305120453585612	-0.9871274414001864	0.989229034609564	-1.5270942772119716	0.03517026754908853	0.5701439626231858	-0.4481151401354901	-0.6817114128019937	-0.8847708443935074	-1.263280375424001	1.4702451773851914	1.2332953045491135	1.7226764416039564	0.9063412727298014	-1.3306250876562622	0.9345431016296235	0.46516489709544295
-0.2620752828597027	0.33367255052500394	1.5701989017991997	2.3156927424540887	0.47133456813721997	0.4648759425666021	0.9353741842850842	1.431283608980619	1.0149304066526565	0.9363184602376531	-0.5276178232402142	-0.597256095002973	-0.39933764988460746	-0.6571845261324564	1.3374505317178755	0.9196709217163923	0.39589702342314403	0.4206946709339678	0.5936662032144783	1.1146878629427217	0.1469404116110348	1.3095773743951162	-1.4024906763678244	0.6541997190315847	1.6999610184831055	-0.980064530818248	1.0182782721265085	-1.5950375124781548	0.03177810372298642	0.5611167787138561	-0.4985426223392955	-0.6612730149624797	-0.8825169029315261	-1.3189280483303178	1.404382728583807	1.1752930570743125	1.6443609903786967	0.8900319143039699	-1.3691899025696261	0.9990047210891946	0.4421392866962816
-0.3455013470545941	0.2985040636242533	1.8709539108308058	2.3712036520060304	0.5882011242165583	0.5728157800209114	1.062464327211628	1.5395934461410636	0.9819586922613552	0.8921015939687968	-0.48766754744489693	-0.5857748927871549	-0.6335099309011126	-0.7090278315976075	1.2992115793879386	0.8813420181416756	0.45727048901313905	0.4617981822120222	0.5512462634496493	1.1749198296468077	0.23338654405178713	1.2231390316752553	-1.3708955297242116	0.58645042322001	1.6870949893489544	-0.9492651701895845	1.0500997096815248	-1.6393974565494447	0.04168842203501656	0.5609274648352807	-0.5478029906056764	-0.6355695173927364	-0.8975704116728929	-1.3668249571423703	1.3514716122065642	1.1149324762664423	1.576184422050288	0.8634331049884716	-1.4024001945996214	1.0649925146864816	0.40950436365505355
-0.4426421707159408	0.2442620807646636	2.0846111990716674	2.4181123840075	0.6851989462611938	0.7026709328296443	1.1914298929404445	1.691757367761729	0.9260525814813156	0.8546838348830239	-0.4259302673520602	-0.5937221012793543	-0.7799643935487303	-0.7541802442879926	1.2801091636382456	0.8320046381806389	0.527907900317899	0.5027559873237607	0.5286611165534735	1.3210931817803349	0.3488055824803548	1.1278229969322144	-1.315220188443521	0.5055657551466683	1.6938292044599828	-0.9106536099952229	1.0885989502465252	-1.6713130259579039	0.02237504720225081	0.5604027565817533	-0.581061188016019	-0.6112184311404263	-0.9087886386912158	-1.3962028396204524	1.279173864444791	1.0362948398376588	1.6026073751608476	0.8230046518461973	-1.4133225072806315	1.1263214244126438	0.39246023583766554
-0.4808852982409375	0.18822367796817793	2.275804459932123	2.4116264024535696	0.7739620435158887	0.8065484937419327	1.3174845311781906	1.8321897838568368	0.8723044101035906	0.8156491754486976	-0.32721838250566837	-0.5748165442618557	-0.882360034956481	-0.7935485231061803	1.2946420127734546	0.7742084393615292	0.5999015293387573	0.5278236429201727	0.6273785791908832	1.496113761562608	0.4604248741192965	1.032467294488272	-1.2640254096580927	0.4045276758423751	1.6957120379918098	-0.866090721149438	1.1443584853548716	-1.7047959025681945	0.030623748889820467	0.5678963638094581	-0.5805511370081285	-0.5921236239259741	-0.9300925263130031	-1.4182281572964377	1.2097194202822332	0.9607376444186914	1.7309270405180424	0.7787294591842736	-1.418933140878016	1.1660910066436991	0.4000789899143098
-0.48993734950683204	0.14242807150556475	2.4155980795206595	2.383962822642347	0.8568380709143	0.8863804621369878	1.4179012309975367	1.9517451560797994	0.8142801157083515	0.789088083743344	-0.21458996032635155	-0.5337784306028157	-0.9056014302381292	-0.8411027286003019	1.327489873876424	0.7419828819541893	0.6647955683402316	0.5548640311527098	0.7281083618479306	1.6543894864428492	0.5782997620731749	0.9107855621481813	-1.2373809566588283	0.31434772518650134	1.7017372493513097	-0.7992891745358505	1.1956121292985027	-1.739559025737151	0.07087195357832542	0.5904993667900927	-0.5530774628222446	-0.595583042566275	-0.9662827982513033	-1.4328260401717352	1.1127358905497944	0.8930522063666612	1.8839003318852345	0.7427604306380944	-1.4483801604832258	1.203105038642854	0.409150359007514
-0.4500221315294989	0.11342040241108838	2.5065653391234375	2.3488987004578914	0.9353901884973175	0.9489532012233888	1.4840120423324898	1.9928248825503665	0.7679679588373018	0.7862320112230748	-0.11614070839656472	-0.4812090431243646	-0.9152272353194473	-0.8768087463643471	1.3644553318230481	0.7417299111057067	0.7162613741572227	0.5720065598594661	0.7885394939169819	1.801380766612856	0.6854931688814312	0.7952405139796499	-1.2371131527287718	0.20932025003676155	1.6984328068750876	-0.7420546281791977	1.2374263242840193	-1.7887337580237297	0.18332653191963236	0.6385211817311409	-0.5710001541699364	-0.6111942453710213	-0.9901032514312714	-1.4483101199243387	1.02410075353994	0.8554415129885207	2.028504818762762	0.7108441183501318	-1.465305365550374	1.2383997415964862	0.4355803938312917
-0.41846810520950006	0.1059348340840887	2.5965674287140983	2.308176309167876	0.9942048555129042	1.015481475351082	1.5172442035636973	1.9458677290383517	0.7554258491605788	0.7992051929162673	-0.017107048106546285	-0.4143198055321082	-0.9056099601712735	-0.9148389121867471	1.4210195323699104	0.7600435574135626	0.743383211786514	0.6063808251299074	0.7629764296429247	1.922853054762232	0.748702402738753	0.6758443679480033	-1.214127936844971	0.10532071538352583	1.6978906699055816	-0.6928800589494444	1.2950039079584705	-1.824675677702509	0.3083490655756023	0.6897581102440844	-0.5872249405463903	-0.6347978490794863	-0.9768064143788269	-1.4638872777511023	0.9399147811540818	0.8485389618217518	2.142352565484404	0.6657948535581666	-1.4761239010275635	1.284997906639939	0.4446087083052005
-0.35885768447889005	0.12601484928471868	2.561318619073055	2.2810290722436433	1.0354737940743755	1.0643965304993366	1.5435066166124929	1.8960570155676713	0.7524604865451188	0.8337518645659342	0.07925893336929313	-0.33835248843958077	-0.869522055116516	-0.9500777200371164	1.4608734498565918	0.8121746523489499	0.7310058376076176	0.6292789952057475	0.7070192892922851	2.02625626675022	0.7868808657813816	0.5393305491531958	-1.188523970136916	-0.013905776172926609	1.6959982325301852	-0.6405171495596724	1.3254718508075591	-1.8223548591820833	0.41833077560369114	0.7623858958541296	-0.6011438023882152	-0.6611227786537055	-0.9664726784572201	-1.4896465945711073	0.8449251521412432	0.8268610347587793	2.2103250288465057	0.6301281226716541	-1.4832042356368542	1.307400098124159	0.45918867674491726
-0.30874906562281235	0.16398889574980097	2.4300674027048705	2.256333696080777	1.0816179850852206	1.0972127889397172	1.5146061565207167	1.820531528707244	0.7550958790789559	0.865945610580925	0.15958576224155518	-0.29760467834558524	-0.8335116087209082	-0.9910693446506766	1.4877722129191304	0.8997624130542181	0.6851181412753117	0.6521020820020061	0.6408463076420903	2.1046425482359035	0.8051321174501087	0.38913682407108324	-1.1727144597156374	-0.15202955969242063	1.7080796276446968	-0.5941349933966055	1.332643881736852	-1.821311390389954	0.5304976540590345	0.8257488482179101	-0.6011048040488723	-0.6908371304061828	-0.9586085043493036	-1.5144629489073798	0.7875028056279942	0.8184264078840062	2.2144767492531754	0.604528700825147	-1.4828995686164634	1.3048391661147236	0.4718175533535657
-0.2195504075401887	0.2572813212668076	2.2008660590000573	2.224586008794043	1.1165654523586928	1.126700455275739	1.4933384300089243	1.6926345410139034	0.7642577138497486	0.8849839350418798	0.24419967251110775	-0.2966940316079906	-0.7899360623310074	-1.0349238875867997	1.4923646142432907	0.9920704569909896	0.6355236362740171	0.6693967596647459	0.5478278975508996	2.1795156081517417	0.7970110008405408	0.26430801985716407	-1.1508766875930365	-0.2753035466676934	1.6914356865463407	-0.5602715886569106	1.3229590722901918	-1.7994345274377221	0.6292349158639962	0.8538905576659221	-0.5885242943072229	-0.731249843851099	-0.9523924456632727	-1.547098047680023	0.7628791271214542	0.8002029174395077	2.280090360250069	0.5845911463477516	-1.48804685445367	1.2513078319813853	0.49409807964658786
-0.09237752428689791	0.4097944623696467	1.960401029068424	2.187342299679921	1.1356722242468564	1.1341947978258864	1.4632418569529921	1.6406466890251046	0.7960246832713022	0.8735690660844659	0.3020453242051294	-0.31728728798955774	-0.732434760998407	-1.0662089734627298	1.496692710364649	1.0791754084007055	0.5722864199463328	0.688002297225124	0.4356711346935131	2.224907289265643	0.7567125145269016	0.20517589289466415	-1.1408892605498984	-0.40563192541783655	1.6534284756195095	-0.5273847512867181	1.2916981531703047	-1.7591122343244898	0.7344301530590888	0.8633310097442273	-0.5571731747791391	-0.7732804429999758	-0.9500866508641158	-1.589623747710108	0.7413464760321411	0.7965005694600196	2.3301010857060827	0.5757057604238516	-1.488035112078926	1.2044450092741759	0.512932083665016
0.06287786988770176	0.6057617497839622	1.7130213902119078	2.148798936809148	1.1519234736474167	1.1035408172145544	1.4398821906665586	1.588252068542278	0.8071484823690985	0.8483705043887815	0.3301104581083615	-0.3198910812112773	-0.7021265617054737	-1.092184523393777	1.4710225596698532	1.1503610231607717	0.5085478225124704	0.6880057664195599	0.3235604345082537	2.2380684949435423	0.6173426263852466	0.2227544377247906	-1.1215777333476629	-0.5390694427900232	1.601283926765997	-0.49812280053493413	1.2554843076885442	-1.7643207353292714	0.8427087427648374	0.8559974465897582	-0.5187630603880329	-0.8259755437641243	-0.9479602909943218	-1.6415629550979596	0.7181503491543003	0.8154677241984757	2.3587619308153145	0.5800973462852352	-1.4920281542149227	1.1746311947222714	0.5400890239778973
0.22036439044129552	0.85058339070936	1.5778782143574974	2.102458209908888	1.1712321573463607	1.049481279194747	1.4306833128938032	1.551290386645463	0.8074781573075359	0.7897849524842447	0.3231386568297837	-0.3370821571910979	-0.6377658921877629	-1.108355195839106	1.4178974763745464	1.2128325137517546	0.43593229076983864	0.6932504450081272	0.198563873671111	2.1563660684141714	0.466676067326009	0.23681224699473144	-1.1017916018925478	-0.6841658891873186	1.5461950795701238	-0.45864124153223	1.2124952476689839	-1.7814300253519462	0.9621865697710804	0.8392768688915038	-0.4700761449751708	-0.8838202216422852	-0.9359597873712694	-1.6902995154022744	0.7246791483301224	0.8514642699030317	2.350014217351389	0.5911952783786647	-1.5094493952746446	1.153732092733208	0.5595169425502718
0.3875296000755963	1.1068513128647655	1.4941251330884362	2.058700898107817	1.1882045786286555	1.034374742764056	1.4460214917665992	1.4342523093740036	0.8189612932339335	0.7641703892968443	0.2966648578697211	-0.33601822290833294	-0.5299583647142435	-1.106980218420317	1.3300788575114195	1.2572885325668604	0.34016654206219193	0.6917299466467073	-0.032973929039339246	2.0332044233557474	0.3611007681963261	0.25543486993714104	-1.0624788160576215	-0.8328737174292888	1.476379026375522	-0.41274775086802695	1.1547390985149515	-1.789185297645993	1.0666013905751026	0.8128470402603991	-0.4190189282235678	-0.9309372303662578	-0.921591563380922	-1.7365872366036619	0.73644464960871	0.9494746670298173	2.3124513904846795	0.5853600669588725	-1.561255165838785	1.1633123638878318	0.5711146610267964
0.5479726469564736	1.3661169270831015	1.4216582008381227	1.9902264868809383	1.211715883310355	1.0422740494975806	1.5018709882215673	1.3547321590418393	0.8301185320546708	0.7575399791093396	0.3190813792345223	-0.3455946789763063	-0.42027639103439896	-1.0855350589685262	1.2464413527303564	1.2590372572241568	0.2605820086864478	0.6845301291937982	-0.2601818405698526	1.9050442284306335	0.2684625427224194	0.28055421442799633	-1.0218718739506925	-0.9982192608353595	1.4068985794944608	-0.37674465984224403	1.104538004090085	-1.7860957518242937	1.1374949736494517	0.7921320739893607	-0.3904559476960876	-0.9712955969646287	-0.9085185536831929	-1.784675430718616	0.7559924049807208	1.092230993725975	2.268795466893742	0.5890335368440053	-1.5716852508649763	1.1757415536818403	0.6262697810751241
0.617389751436497	1.643396236843697	1.4004030647622394	1.9213156584012965	1.224905619386051	1.0666117651831346	1.5725827323380894	1.3352155119958096	0.8433951055490316	0.6961825559772663	0.40344719161529746	-0.3719368118981755	-0.32751693323343267	-1.0441011369241395	1.1966162786851307	1.2270623362027717	0.19111038535249428	0.673653956837039	-0.43299179882609656	1.778624473133771	0.17613489827765746	0.2955255920461853	-0.9789085854633303	-1.1536833326672071	1.3484920845374575	-0.3407257306014267	1.0585445984048019	-1.7615092852230667	1.1393017392649116	0.7695395436913709	-0.3371025559946911	-1.0093409503924942	-0.9152191985921817	-1.8297406187717207	0.7928032362355295	1.2230700539275094	2.2140269670206756	0.5882417296618746	-1.5880960129737354	1.2065363932962838	0.6667999645258048
0.6324251137880622	1.8906406863368228	1.3742156611490182	1.8418637136204576	1.276243226911741	1.079950749497676	1.643364388105481	1.4488785781947064	0.8513166305961988	0.6299603001140387	0.46135173523241296	-0.40207024513144407	-0.2535830114732799	-0.9773639489747419	1.1203399493934318	1.1687888459086309	0.1391155148099656	0.6381695493470474	-0.5435528682206957	1.6482238929143527	0.10500186849793773	0.3251743218048871	-0.9413243233936026	-1.2791618576444548	1.3026260484175938	-0.31619205268793593	0.9983813050034318	-1.703460555246601	1.1358244434791374	0.7483868729918527	-0.28311528174031214	-1.0403693007698203	-0.9709977214783775	-1.8732887070060003	0.8226949100903698	1.3059314572315501	2.190921783963654	0.5792957065674578	-1.5432319217884598	1.238951046050918	0.7188314719442541
0.5930600853965541	2.102122694849576	1.3763079859815341	1.7675649350804732	1.2473272121435117	1.0907919826951646	1.6988148426804457	1.5423121796264696	0.839058950407544	0.5590366091331761	0.42068122374785644	-0.40421696911255334	-0.2113001091098068	-0.8095483710600542	1.0516258460234167	1.0960382923593772	0.11669122386371175	0.6189645845480326	-0.6100340916477283	1.5331052068813118	0.04218252143297672	0.33557573803369634	-0.9064347225722645	-1.4078034012950305	1.254141044156291	-0.3223381285970728	0.93523374937364	-1.6346358297453834	1.1288992260927877	0.7412152336228887	-0.22147297027676927	-1.0759832730263275	-1.025839899930682	-1.9027426232759979	0.8603482058877736	1.4173142233039298	2.2749829778171087	0.5698387084882348	-1.47914325910254	1.242691299335523	0.7503034418798484
0.547704460231507	2.2791667217487213	1.359574609920526	1.6807020428772028	1.179321682662289	1.098812626195844	1.7431148371103333	1.542868195761525	0.8377585495313079	0.4907567209800649	0.34821659191056276	-0.40617967820458556	-0.1846064140571329	-0.58405888244578	1.0329016465569787	1.0004395051536692	0.10415529804666565	0.6274281799740906	-0.6754209141102036	1.4250933663744012	-0.014541661864983077	0.3201665016712029	-0.8734322157221908	-1.5054175007137478	1.1933648007984794	-0.34049381388128086	0.8924817048432526	-1.55864160154383	1.1646883788229687	0.7606476990654485	-0.14476084370944714	-1.1009751398986376	-1.0877747942083178	-1.9243438969840452	0.8813468706913798	1.5164019997147682	2.4817676044178274	0.5508110044322022	-1.420039919996341	1.2230807023868242	0.7651879021549151
0.4838998176666484	2.441358111655831	1.385391096682055	1.5984380092817245	1.0873765507189246	1.106400639858876	1.7473654316391822	1.5826786305610825	0.8412928065400864	0.43707986891373557	0.2729163766272912	-0.4050137850079487	-0.15034154057452576	-0.33790842285806366	1.0146575009295922	0.9111013220001754	0.09130310785087575	0.6260315814139599	-0.7196225167827504	1.3227387103208357	-0.04301103880209957	0.27232664876997653	-0.8228205285140652	-1.5948626053689627	1.1526346601235675	-0.3767737908448967	0.867190258475592	-1.5347285016374	1.2146961565437724	0.7920139206467036	-0.07679010627323815	-1.1102485329654288	-1.1611800943239223	-1.9298647209199096	0.8834946154923891	1.660617575154675	2.6049803882131455	0.5812952496722886	-1.3485150208434775	1.2107178477725842	0.7694536581577682
0.3734536484739862	2.5602869345575385	1.4045967837795124	1.4975241118314222	0.9815883219412085	1.1086681343100715	1.7191585751862344	1.571810792749631	0.8247442166603134	0.41558027589598756	0.1978680182917179	-0.40528718853384466	-0.14663573884890782	-0.09626061717963094	1.0058750616138394	0.8345192787709671	0.07417002342503538	0.6305923330994114	-0.7680051663290328	1.2053855331533987	-0.050368519177075945	0.2136381338824458	-0.7461901728805364	-1.6621716751952493	1.1294188088705102	-0.41627850192407784	0.8513671738628238	-1.5353060381342711	1.2846462205314777	0.8275410196017594	-0.03510116218558597	-1.123385673829279	-1.2205685793960823	-1.927320880309854	0.9035875012717245	1.8820697998510212	2.6857513599226244	0.6402260815688712	-1.2644128831437589	1.198353742641688	0.7594941679454327
0.22711536585884637	2.6472441410458716	1.4177608222033442	1.4031400390033342	0.87511904119935	1.1002353379127003	1.6725615252059094	1.4677519953767981	0.8300577089469593	0.3916576876363248	0.11900922723002057	-0.39990466573475575	-0.12082378087267402	0.1363907059525	0.9944280479000254	0.7717735949448837	0.09985147395007488	0.616170396229361	-0.8243735019662267	1.087243959201945	-0.020524187979733675	0.15277455719661698	-0.6693637947222004	-1.712940315807867	1.1160740281344128	-0.4215475366756872	0.8327667158959388	-1.5070732549142818	1.3765342427994607	0.8711063052820396	-0.007660453414125368	-1.132135231584605	-1.278395495623513	-1.919398410148392	0.9217956849225469	2.136727589740958	2.7749284510174492	0.6993307352198922	-1.2798195135311465	1.1914015005456593	0.7371502556851144
0.08253578861524186	2.674995888415908	1.415725131684973	1.3153955380957771	0.7683548264478257	1.0838211091781824	1.5793673988046364	1.3099104828966128	0.8710851795062883	0.395309256285835	0.03888488633162955	-0.3715840061222297	-0.12304457405480822	0.3501582157945979	1.0000973551299428	0.7368907825091451	0.16134350372803397	0.5882451156160173	-0.9046428644167769	0.9675466595258211	0.02146840183387472	0.10396844755052514	-0.6136767757291219	-1.735292617372767	1.1090625020403113	-0.4186078508352026	0.8042656835633014	-1.4684332884150344	1.4619928636691906	0.907770361629846	-0.009131518044852367	-1.1436334308981895	-1.3230561407554167	-1.9113343803988312	0.9301116837882049	2.3900422270849546	2.867802471575614	0.7775353918304152	-1.3014860991031263	1.177389621667908	0.6989344972138892
-0.07636588240172396	2.705779567554642	1.3981440660136255	1.2520056968594762	0.6575607782752557	1.0675643786171891	1.4665925898323098	1.2130627272226315	0.8930614673284175	0.3688618068846583	-0.05413678572427407	-0.3660660036704621	-0.19151920127866429	0.5333819626309726	1.0325851102366415	0.7190620677355029	0.2242619389843057	0.5671613342302548	-0.984055942417563	0.8484290126935836	0.05320659262705361	0.0820818692797214	-0.5728585125530514	-1.7107499489085374	1.117913356254869	-0.4608613802941878	0.7959088961496592	-1.4413806433947234	1.5226168770820132	1.0002301858048919	-0.04290015053763933	-1.1642482425851282	-1.365772099220437	-1.9056662837076352	0.929800821448332	2.5133111008775098	2.877221352290708	0.9508333525000469	-1.2066338300195256	1.1688754685054352	0.6656566251911836
-0.26130880420156466	2.726883862388659	1.3646270533946723	1.2009854065951555	0.5317689043541549	1.0451665263275323	1.3308189338891663	1.1104300231068573	0.9577058824077567	0.3141713007942811	-0.2041134631138807	-0.3625557538034988	-0.2771499325072414	0.7039137071979982	1.0978997290121248	0.7045803355553344	0.27139679635038416	0.553771730504545	-1.0601872269049433	0.7314238932253361	0.12284432021176199	0.05409070436633284	-0.5215697456518267	-1.6610174606315653	1.13269919371859	-0.5418917502061761	0.7792062048355427	-1.4140809444833005	1.590256762694127	1.1352754285071363	-0.08117244125220448	-1.1670446866052693	-1.396009682660088	-1.894873052811135	0.9312985499914932	2.50212596295139	2.9116837871538843	1.1257640518038317	-1.09037187948166	1.1942698888886976	0.587538563134002
-0.4104385694717342	2.705291593516678	1.3185426702624445	1.1492613345529987	0.4070213631876987	1.0167061924760759	1.192125175558824	0.9795002409411635	1.1652222368528133	0.3050407599148763	-0.400289726452791	-0.3418307888523685	-0.36354539997108215	0.8643919285370225	1.1378035154049955	0.6782210702568521	0.31559774932939055	0.5590520922358837	-1.1521977582298923	0.6224390629366707	0.23981497966146642	0.0024401783200860617	-0.4553143440115385	-1.6043476560887497	1.1590883949831445	-0.6084378490372808	0.741077640097393	-1.3949402445406123	1.652641961090205	1.2939623494841013	-0.09797203951521491	-1.1381998843975165	-1.402529400457349	-1.8904102228072521	0.9202989914371207	2.5298314091951686	2.951930281283102	1.2800255009044208	-0.9760518638373062	1.1808444366443218	0.5090016753080082
-0.5314476023467999	2.679488656066515	1.2757094954767294	1.1173044125061211	0.2442507687815491	1.0049323871058937	1.0648176986446667	0.8404962071773625	1.3895329173940645	0.32884558412875925	-0.5789081773840912	-0.33527360858014243	-0.43663417172995267	1.004751101049765	1.200657234894011	0.6535903683483794	0.37056455428154617	0.5656331540811552	-1.2335533747395564	0.519492270510798	0.3641525566948493	-0.04982324398578003	-0.39667190034657557	-1.5310754927311496	1.1736101267487005	-0.6568161010976336	0.7001398071840983	-1.4219736790016293	1.6940861509226228	1.4706746370047095	-0.12497748545773413	-1.073855778934082	-1.3503839685837713	-1.8687634553601296	0.9127848172971728	2.5799531099833892	2.913039645175462	1.435964571187744	-0.9441473048371802	1.1539411733384304	0.43908121276466405
-0.6169203665195624	2.6658428522411617	1.248375085550743	1.094140888016133	0.14859270298440097	0.9859099624770382	0.9341576856007135	0.7595522526623889	1.6523137708477464	0.37470290355532515	-0.6536771123398798	-0.3631485471188421	-0.47809566794009983	1.0544573037984395	1.2717440483269171	0.6185097632693637	0.38791099831921794	0.5893946579723777	-1.3010771270623107	0.4292411962623895	0.49963619675796556	-0.06588836004409877	-0.34318019599737526	-1.4364783516057715	1.1747721918206264	-0.6886280044699491	0.665892787601662	-1.4982514916499037	1.7284802830815955	1.677368066694242	-0.1671773521070724	-0.995094109520652	-1.2863424858526744	-1.8596862906213036	0.8873676290287305	2.571206074316068	2.746401438661585	1.5973122562331974	-0.8554746540532323	1.1279020012791776	0.3803836543176452
-0.6572285204717971	2.6627505060256405	1.2561545119648094	1.127753265677825	0.06611254408615583	0.9741104520107624	0.8144804991529886	0.7546124304332859	1.9284448065063056	0.4307568228857154	-0.6917892083228907	-0.320506326438134	-0.5126093046429231	1.0586480473708362	1.2948462128209024	0.5749637603924239	0.39110412205120204	0.5892199592525602	-1.3376367949284758	0.372004702076528	0.6181545307597133	-0.054207281952612665	-0.29540308025450834	-1.362309539804347	1.1696002819622884	-0.7123074086600241	0.6480987979605054	-1.5724807878325073	1.7080039437406924	1.8391073718666244	-0.221528658132699	-0.9241825717791468	-1.1995892414386322	-1.8513363909113214	0.8594144906552227	2.628498808991592	2.4741490046362222	1.772366198305562	-0.7017391995218132	1.1055519032713788	0.3344814503405501
-0.7047661154084945	2.6441696425681345	1.2811216244066048	1.1677393726758794	0.0062948444590390255	0.9645703759231784	0.6998656872367544	0.7530771483345559	2.2111486750077507	0.46833209138271814	-0.720889837656859	-0.24696287301829142	-0.5458199523325986	1.0367815442060808	1.3350922573909867	0.5076702188593901	0.38078875806581236	0.5977338579979418	-1.3431051903627753	0.3098528714712947	0.7258054069516806	-0.046024228905528465	-0.2809409269254948	-1.2952655533388102	1.150403399147034	-0.7067408417259837	0.6402305139716727	-1.5893809053574215	1.67637402369922	2.0040091586673556	-0.282191047687663	-0.8829301853281827	-1.1076010482433944	-1.851835129250857	0.8053041563857144	2.641135149390326	2.227694436609883	1.8773327652574578	-0.5590168547907105	1.1014345771807474	0.30279755600109065
-0.6816341224451695	2.641441529957322	1.2924386597642514	1.226322491687335	-0.04361010429891503	0.9531444607094534	0.5828439854227777	0.6889622387899915	2.4523790289561673	0.47623847500624433	-0.7416977324074547	-0.14764511402499908	-0.5769354054842075	0.9849171841628129	1.3761635011245361	0.4541251611932136	0.3728164349553063	0.5953723277853717	-1.3519818797831877	0.24412921018820652	0.8005508673820845	-0.06023041354525457	-0.3000985158338769	-1.2334204400386197	1.1251982077369624	-0.6955025364535699	0.6363586968676752	-1.589853454623103	1.6146537960818663	2.175917707217978	-0.32069187753403605	-0.8350528898295033	-1.0307435842269002	-1.854569197169883	0.7496249471545042	2.5895425409756907	2.0356711820435605	1.8946801331410554	-0.48351092246023725	1.1006653675718323	0.28307614844051904
-0.6186283704749813	2.6432589129793804	1.2799344658532708	1.28591429727985	-0.0923734790030896	0.9440350539013403	0.46401189416248173	0.6708263613308917	2.5892428270333534	0.4359802471362686	-0.7738359319534157	-0.09816920189434189	-0.6155763300924122	0.9218429632893385	1.4428083073556315	0.4087818343936229	0.3244584649520705	0.61122902435435	-1.3535112292480609	0.18667801744938478	0.872076576371637	-0.11472020827474523	-0.3526021671381065	-1.1706446624549984	1.1058984677570771	-0.7175250088083092	0.6364001592596625	-1.5935024241286249	1.5184642282624015	2.354856648187025	-0.3570664558766238	-0.77628886817549	-0.9404064908182775	-1.8584069643587515	0.6862437732584079	2.567509715882287	1.915290072915766	1.9008072239576468	-0.3433786917085278	1.1028897109384188	0.2760338478777738
-0.5929560253083276	2.6698497130469248	1.2325469600043868	1.3313976269027035	-0.1421478200252988	0.9308052073252988	0.35182909073569457	0.6518645858827925	2.689263369980694	0.38551399625002725	-0.8021313708665332	-0.05716670402028451	-0.6624956895002291	0.8696914036715245	1.5019307827899941	0.3809552532843946	0.23445957767928766	0.6386579623637296	-1.3540866688983635	0.15916580190659596	0.9367737065675226	-0.1552775557814194	-0.4250140947458818	-1.1033540611523154	1.076054139710693	-0.7729632300678081	0.6558323948265967	-1.6193399250412106	1.4099326913704886	2.578636125346076	-0.3777764353520607	-0.7188428286848152	-0.8523050596376678	-1.8553089465271242	0.6258433241268668	2.69000598343624	1.7991368165992516	1.905133683673499	-0.22964858758240583	1.1175032564645089	0.27955691169778174
-0.5934553814430982	2.692535265040955	1.1772862175066516	1.3488153329856165	-0.20194049482495818	0.9102491905227073	0.219602973159904	0.6193924653103241	2.6113893239306813	0.3127635493910317	-0.8102176078131853	-0.04279782982597369	-0.6799004027638345	0.8526505593809283	1.5477051893130294	0.33893178686818015	0.17794388820559234	0.6645309666685207	-1.3592137193071252	0.13938261336454594	0.9861861564288772	-0.19780769009248067	-0.5014074552825806	-1.044156233815283	1.0491441220093578	-0.8080528803240112	0.6737192298803532	-1.6575179233288637	1.3350280126620973	2.759942429653453	-0.37147861716693936	-0.6560343773093641	-0.7728258312062767	-1.8353903063684995	0.5827316858636185	2.9351487703418773	1.7621775393875108	1.8872848468698322	-0.22549859432668545	1.1210664145226512	0.28455507461331486
-0.5858364373921171	2.7035379732119904	1.1290193775893012	1.3692589647692075	-0.2632258281797226	0.8888566688980777	0.09636005719630779	0.5783882782899705	2.518150315475705	0.2476439477294498	-0.7954600436976972	-0.01615163586917457	-0.6898645530570524	0.8484623373148932	1.5543981214594598	0.27844505844069395	0.14418217641779665	0.6769226813946483	-1.3551811729883065	0.12053762394756214	0.9777084434033346	-0.23782358862219036	-0.5861759456852462	-1.0122786207982983	1.0005436075195209	-0.8071646421141047	0.6795544561024632	-1.7132745591449905	1.2617677818733695	2.8320643041326665	-0.34453351524571363	-0.5930165056247125	-0.6932764702037415	-1.8106533502448472	0.5310397984948579	3.2131872588975887	1.7323256228429966	1.9129320174874693	-0.3869972501629941	1.09218058316083	0.28460554419482215
-0.5726960563120924	2.7175174394761896	1.0872233155225468	1.4044610669539126	-0.33756679961464026	0.8681381436066216	-0.031153019357044	0.5355633616120505	2.2550939163438444	0.17796666846501694	-0.7957835733688202	0.010300067967670395	-0.6833965186623369	0.8474713853149218	1.5534059926942239	0.23078407724336042	0.10005980017656838	0.6758707720817037	-1.3395226144754058	0.08266205464264147	0.9183658359794791	-0.22616294999490938	-0.6831219291566905	-0.9917120209812877	0.9360549504106492	-0.8090049578535169	0.726845450833542	-1.7693940610811159	1.19205752265621	2.8269810250951677	-0.3370205442597044	-0.5480762161471866	-0.6459683205111489	-1.780502639171246	0.4602052773517321	3.402457724297501	1.7146616527957295	1.9324909857351649	-0.48552694539115543	1.0765292638110846	0.2881333918614185
-0.48936299752738943	2.7274393841454816	1.0468894913590625	1.436929400240736	-0.4218671221041019	0.8268956239627923	-0.14246698391708565	0.4939351729514498	2.032013245029037	0.1300458285462786	-0.8079634254803023	0.03268039873689456	-0.6781185499060859	0.8518857865015613	1.5365371790059472	0.19685856422317177	0.016928407932579444	0.6722593406737293	-1.3364962281664057	0.05156325790899698	0.8505770651427508	-0.21220490045063292	-0.7621023847061839	-0.9779815338157192	0.9039634910362331	-0.8079869282996566	0.8035599212894414	-1.813901572740735	1.1308181707086196	2.833487514851037	-0.29508920185767934	-0.5360023955217639	-0.6418528815491198	-1.7710500981853528	0.3889884748849889	3.5864591136759154	1.7968926637120421	1.9269988328283798	-0.4998186721460424	1.055618528864555	0.29043011660849677
-0.41247720475560445	2.7298967235729363	1.008220777804136	1.4588403226847422	-0.49878675210426626	0.7956356130350776	-0.2396992015613877	0.4465394328133475	1.896652906339855	0.061679089409404975	-0.8447122360946772	0.05514872144548775	-0.6838579273059764	0.861961725921114	1.5718154931158166	0.1658121862834699	-0.047892535128485056	0.6522019452418456	-1.3448617594267225	0.023139200715192824	0.7661231800416963	-0.2280076949113093	-0.8368164256194088	-0.9553989761762314	0.8789821412101608	-0.8116339601365862	0.890585397106458	-1.8566917213853713	1.0674540016230716	2.819013730375537	-0.20578920904378642	-0.5386383598484418	-0.6637103688282358	-1.7595342574333102	0.3197779248268221	3.833987455763549	1.9404732699217793	1.9109871150507025	-0.5479434938531985	1.05783552938649	0.29879826025321
-0.3728384679380305	2.737266412623618	0.9318604652960069	1.448609034456156	-0.5645996009009504	0.7633513193799616	-0.3205392906655984	0.40740679289888604	1.77256733248796	-0.010966311920754781	-0.8982620352539262	0.009361836455432121	-0.6810018521680616	0.880764598856951	1.6015924794692473	0.1439756450194668	-0.13368089210191897	0.62221100714141	-1.3645999581844228	-0.04150193009123295	0.6940177662919064	-0.2561085667562759	-0.9218446763057242	-0.9226915129958713	0.8529841717211027	-0.8318494109425181	0.9676002583614507	-1.9029998418169147	1.0196741039141555	2.8087639279000305	-0.1224955513726236	-0.545728773822587	-0.6968920280735735	-1.7527624614722712	0.25573202650245774	3.981947708316452	2.1753206514715653	1.8560298182140194	-0.6137871147433244	1.05852160853626	0.3130787598964944
-0.30798866321251134	2.722736374219926	0.817205489644117	1.4886599007378731	-0.6249899958459152	0.7285093686635056	-0.4023991945930093	0.357370834522115	1.6496573139447457	-0.056805966740453726	-0.9659948138424117	-0.08664023262572378	-0.6506101229106235	0.8604513436107257	1.5758275778526922	0.13249716280344095	-0.22065781870746495	0.5793704206492823	-1.3924245621594018	-0.09206608412880554	0.6077283690058853	-0.2776427383834963	-1.0007483479847792	-0.8838618478435958	0.8416957659701358	-0.8754644810416904	1.0363437663222517	-1.9673145683478714	0.9703292711662002	2.7451840030342796	-0.041171073484703426	-0.5272807225358698	-0.7144490457774293	-1.730118450104742	0.20552027169535636	4.071266654730595	2.339832710325378	1.806364950903797	-0.5803670467753305	1.0478984432702432	0.32135601045602835
-0.2861466515915211	2.66670373627186	0.7094882876712847	1.663770947378857	-0.6783077667765152	0.6975830883054168	-0.4585299928344445	0.32771107057183174	1.6275097692891087	-0.07983825881402266	-1.0158842920284434	-0.23560629113247655	-0.5997344062146738	0.8688502291494113	1.5237413426136825	0.10292682307538474	-0.32191303339134253	0.5345486763345421	-1.4150705530329397	-0.10682989677249037	0.5231545677015875	-0.31444649184148576	-1.0724186667453264	-0.8701204872941835	0.8228468784266273	-0.9398722794305225	1.0928140269366018	-2.0308911825006204	0.9167185976953238	2.694463995395461	-0.011441549222790767	-0.5162653849949937	-0.7223341104384524	-1.6838980384773072	0.14493938094879824	4.150179637841821	2.4585372035900663	1.8434280410823884	-0.4781141301411055	1.0309234415313373	0.33729985355809045
-0.2771634961561723	2.590276491268738	0.6207495897340597	1.7444970666708044	-0.7202636133972858	0.6736936869229233	-0.4995658394926513	0.3082944560704783	1.7449159577052131	-0.04893815084192077	-1.0430577771556444	-0.3187778784259534	-0.5547221074634391	0.8457852540111543	1.452987076044679	0.06634458558646261	-0.43017863532111267	0.4825754354893955	-1.4291433868703045	-0.10397410073085733	0.40884561623235394	-0.3402683482872418	-1.137616933678512	-0.858484019109731	0.794411338193473	-1.0176367839481517	1.1380989538464814	-2.0846033879065446	0.8569563114569105	2.6633440161215165	0.006412658677479232	-0.5146472147525696	-0.7515909570188598	-1.6444993389646225	0.1007387239401835	4.136459924508086	2.4533379113133833	1.9498842035774668	-0.3755495645339388	1.0014922955847823	0.35315902257553833
-0.07562932814188887	2.5010132580662723	0.5542712378114444	1.8351760651226292	-0.7453310666812578	0.6437603203614096	-0.5200308815760611	0.30254292811271893	1.9782650441369931	0.001838408304949557	-1.0593059334352222	-0.4086326979365456	-0.5190222509864354	0.8032766911706668	1.3771259710139858	0.006717340472366881	-0.5091572050286539	0.4073739554977747	-1.3969854542025433	-0.1079334648660556	0.288734303541773	-0.37705717336618955	-1.1875258671658495	-0.8711717974514859	0.7817329921722816	-1.0953416688991875	1.1758007856621702	-2.116814921899938	0.8079315560373285	2.5946834975215087	0.016725001367590482	-0.5195190823261203	-0.7872615764486299	-1.612310804618754	0.058118841607036134	3.791342218746542	2.422532085791368	2.034200837321858	-0.25155338779426895	0.9620974217375039	0.3784263434860117
0.25126488342965103	2.398843839444563	0.48760675357922534	1.9727039511839919	-0.7476418351824042	0.6145880860520311	-0.49625547351223426	0.29536805378700026	2.260139182503317	0.10618759833763469	-1.0728701216452972	-0.48608188658163415	-0.5028635470466593	0.7422370737800846	1.2985672206263907	-0.03286937151240625	-0.5815872285583251	0.33553858530757613	-1.3032437914087023	-0.09729801250139634	0.15988596214958364	-0.4252914231406485	-1.2168123099546369	-0.9060568586081784	0.7740329905422819	-1.1638076422177253	1.214262946126986	-2.141485853976156	0.7436803372039238	2.5027494557212875	-0.007225503753666496	-0.5095386111773136	-0.8216989071539192	-1.60731011165973	0.0009364904807080965	3.465623005329671	2.3925056156744415	2.039739320291627	-0.09552745612439598	0.9052081088545348	0.4050431875190654
0.4629708619696495	2.293893609345173	0.4313356908576004	2.140772946537597	-0.7522637800873452	0.5739866689319665	-0.4164010908277517	0.28642052036294197	2.406387058170134	0.17451362055567973	-1.0934780344613029	-0.5719340505391601	-0.4953077919506401	0.684772700259118	1.2319801573393034	-0.0437740258611538	-0.6434781736986046	0.2687746817837426	-1.2269083186583112	-0.08590928650048028	0.03735639932296683	-0.4583100906347338	-1.2284446322496898	-0.9132868474176588	0.7761026188315385	-1.2305281876744232	1.2621084748198679	-2.155787048117264	0.6852829376743166	2.4362318091085613	-0.05074433855587516	-0.5249401091343958	-0.8425924446253953	-1.6171805602487557	-0.0604161427635758	3.2400581097731007	2.274230919886042	2.030019609150592	0.09831693559925318	0.838172219416907	0.4324960087434375
0.3901139832899836	2.1915302821857057	0.38870534946728663	2.3058831212179682	-0.7358948507728253	0.5191241516349421	-0.3179211401913097	0.28780792826519375	2.532489109295434	0.22510664738130393	-1.1133965358712206	-0.6622340324445987	-0.4759278841991458	0.574193803840976	1.1383594224750406	-0.06284280712963966	-0.7176954405088259	0.2033204635874315	-1.190298463104605	-0.06074364180972489	-0.06327385779702047	-0.5011843225686705	-1.2253149603340077	-0.9032138744563383	0.7790340960427338	-1.2942788698344905	1.2712018980872162	-2.1617115236176394	0.6341174118955051	2.4115270192802507	-0.08427918782198014	-0.5604322989284876	-0.8687563702092309	-1.6179244357823315	-0.113983140725834	3.075274171638816	2.1687742664172562	2.070660436420959	0.1492975028442055	0.7795086966208766	0.46187982964320673
0.18645405277707275	2.094939082295112	0.3562779788062156	2.4592437724810123	-0.7049011838668047	0.48116121014105506	-0.2663804340760761	0.2735485980465878	2.67444613429977	0.17650330593524993	-1.1116603518576338	-0.7410734134216111	-0.47036744261351293	0.4825302395423831	1.0316184408603557	-0.0909354745222805	-0.7646533743802707	0.14590331327324463	-1.1602191944543951	-0.03667340406804661	-0.14861279255875706	-0.540402476380628	-1.2150592449951358	-0.9134004499354283	0.7635695309443375	-1.3707123986386969	1.2611365741761582	-2.189264344517474	0.5849789581211449	2.39848718673609	-0.13621921766277886	-0.6020525936128708	-0.9076695019176408	-1.6215093424214568	-0.1712625457658204	2.9782714468145137	2.0407959447030994	2.116941048664096	0.19159099772078292	0.7238090769453441	0.485112819791974
0.05698481788551315	1.9874820165949658	0.3164305302449275	2.607380005535861	-0.6590390575370793	0.4463286265358876	-0.23102667726764287	0.3179559517527651	2.600940841956106	0.10492985183179862	-1.0942897405842835	-0.8208614313068667	-0.4558535580234814	0.4001617041432639	0.8791628954100625	-0.12183066417971818	-0.780253709080905	0.11733945308405698	-1.13195321383008	-0.027626624270620716	-0.2169852312298753	-0.5775738979488073	-1.1947421164176641	-0.9365429056982093	0.7499260226540068	-1.4631790090872383	1.2501532711557983	-2.216391178888202	0.5450242420588933	2.3893866940482487	-0.18682207421684155	-0.6459139132364715	-0.9303077736191214	-1.6191527667373617	-0.21202070425218156	2.930453606924824	1.9158443869432802	2.166999361431473	0.17686374305271885	0.6658889679114907	0.5010351355843885
-0.01534207255381197	1.868400629017905	0.2747095612915847	2.7260169467178788	-0.6009914514511319	0.41248721400891614	-0.20841201254678957	0.4089796158152975	2.5233565527286634	0.0002464474371909997	-1.057524640714585	-0.8797167254952599	-0.4358293207772119	0.32087898822904176	0.7685728216413621	-0.16639897064241796	-0.7499286445967257	0.11836286544270487	-1.1150420256363525	-0.00450610193567537	-0.2499087880187237	-0.6212029184169092	-1.145051650378309	-0.9653810671233366	0.7496892446927191	-1.5404173681014264	1.2238096254092068	-2.2463453196997896	0.5415203575709995	2.4717180914543357	-0.17530929173568538	-0.6859518895248427	-0.9397226982496228	-1.6201678061157043	-0.23789887273405813	2.99714734205943	1.782492720251111	2.2910772714059555	0.11682917015700667	0.6193342294233479	0.5337745856735726
-0.11331363363682707	1.7828010734478443	0.24393621023555717	2.7635644855026573	-0.541652629532814	0.3804146606368787	-0.16723338652521008	0.4539812131964863	2.4074714142344313	-0.14126383494349004	-0.9874188935313171	-0.9177600404813695	-0.44340162235902303	0.31487124717272863	0.7153333023297478	-0.20994195994045778	-0.711165761136998	0.09666801023698444	-1.109678818095119	0.005658452392017468	-0.22061462394863401	-0.6673267041841644	-1.0890552990536855	-0.9972014569292271	0.7513297492416753	-1.6126056698281186	1.2135671599205584	-2.2749605150215357	0.537250718462061	2.6346784040109497	-0.17630900825590043	-0.7353907321116921	-0.9502586248816556	-1.6360836108721923	-0.25095957625890897	3.1321604875172	1.7789513112590307	2.38097823807882	0.05981422826714307	0.5695103356480683	0.5889871118809611
-0.2719153212751045	1.713334125911405	0.20390130967563946	2.6613956151296234	-0.48002996068812037	0.3592733082986579	-0.1357399606524071	0.5837218212898823	2.3655339286906036	-0.26896628295651626	-0.9311776081847236	-0.9307104636625934	-0.44866069586089397	0.29453706342370484	0.6957718301751876	-0.2625405416082593	-0.6580785307115782	0.055458688528629244	-1.1099311315379636	0.010304863987274381	-0.16105855848747877	-0.7223215807846788	-1.0450246591842847	-0.947778194705624	0.7652772912098118	-1.6600326390979698	1.2080343669799054	-2.3130968294448158	0.5179040191226385	2.745627078069244	-0.15006002078310565	-0.7725358058407658	-0.9568272116513625	-1.6703611753966368	-0.23598436094276498	3.071282235898024	1.7367824739134057	2.420477617424375	0.07679751048505304	0.5239114017184737	0.6333242804466697
-0.41581917011402103	1.6733487005403167	0.15142570067042466	2.630865201312001	-0.41762289505124606	0.33657440140898665	-0.11468264861722928	0.7002723257463284	2.388578708630798	-0.38369790455726555	-0.8781412964740657	-0.9614327794583442	-0.444800518190443	0.298993321615941	0.7010211887214073	-0.3184756007881586	-0.5996514970454969	0.012345720713347646	-1.0980617434344349	-0.002197102574748288	-0.0805353676736893	-0.7591101938988127	-1.002284787673954	-0.8713298672404963	0.780220713340745	-1.6883027216332274	1.2065313625649388	-2.356928617304505	0.5053959339683767	2.848530583613884	-0.1088581570905867	-0.8094757273375924	-0.9476670771596453	-1.6885944947012508	-0.2323126661359635	2.982940336693165	1.7080101849882152	2.385213718033683	0.00747056173127344	0.4741374235240096	0.6620771119814324
-0.7298370704811419	1.6484559977171742	0.09851206722263625	2.6081670584253644	-0.35996075696769647	0.31638718738340266	-0.09625353449302176	0.8525175095028293	2.329541217193337	-0.48372432976151974	-0.8392057159834557	-0.9648893961432163	-0.43334352396314124	0.33217130231726105	0.7388184075296798	-0.3842518626456325	-0.5607110189730901	0.004782133443853596	-1.0954891088210137	-0.0299954720244603	0.003935122486664883	-0.8009218583325497	-0.9644889663224567	-0.75945086195476	0.7878871255278599	-1.7056591427087369	1.2011027362248454	-2.411585707791135	0.4917328862391863	3.039573797477506	-0.07842665976608257	-0.838903548857237	-0.9342948848977801	-1.7001766505129503	-0.23535228568566474	2.9909981025014996	1.6659575497338373	2.3356038226634777	-0.1731908245477697	0.41772556630722324	0.6713168724745474
-1.1392008323441536	1.6365521680380848	0.041554288873317434	2.5479786240724094	-0.3058420691876702	0.29859621112928114	-0.0862616231192226	1.0261502006889773	2.3869052467678253	-0.5929922001352914	-0.8082739237471669	-0.9386692891858361	-0.4104897203928581	0.4457117079566902	0.7739195557886139	-0.44487369490856554	-0.5622189093673757	-0.008467711306002212	-1.1327713418872603	-0.06979918728086029	0.09860914483579326	-0.8600278015843859	-0.9396781947296355	-0.6906148769160634	0.773248683053324	-1.7290066514462616	1.1963854773137845	-2.454774399308744	0.4792318914054897	3.236038638587145	-0.05461761225753268	-0.8761322768946052	-0.9030254573528925	-1.6884578653648745	-0.23861237253301182	3.0444434058974386	1.644189692468324	2.2455146551129994	-0.2835064999874538	0.37018859427405815	0.6610268184629551
-1.4443062133269513	1.635057965912291	-0.006625030390988227	2.4432274807540035	-0.2435337159916215	0.3046979038546143	-0.11951705209853514	1.275393074482762	2.467584407440618	-0.6729034958849937	-0.7811543184644983	-0.8839697635084981	-0.3814119742552775	0.5820286284066498	0.8229527640971425	-0.5146952237908716	-0.5945624452618867	-0.012645563045549996	-1.1402314322641256	-0.10071753204193348	0.18885681187755615	-0.9120848761438438	-0.9223534931856034	-0.5952929517273148	0.7541293272652853	-1.7532051814166145	1.1851525829485539	-2.4907734627781855	0.45531598691324826	3.4535911660578416	-0.03949763110814407	-0.9080387129705632	-0.8834715265993867	-1.660297895987173	-0.2498510294242676	3.1262099415934275	1.7081824846407538	2.149937415542113	-0.32632817963478444	0.34285928835022406	0.653781204420204
-1.4918184575555904	1.637712416571072	-0.03276638528075971	2.311004773508148	-0.18881683897824444	0.33455938328298407	-0.14295058290895352	1.5345689281647517	2.589332978519429	-0.7220555294613462	-0.728167876935524	-0.8397834588790488	-0.3634528470274525	0.7837776303284882	0.892692067191234	-0.5810088152551184	-0.6098328974801128	-0.012418742157326041	-1.101698632024759	-0.12721344328425832	0.2845799972234473	-0.970471686371295	-0.9187658257308305	-0.47492978583592177	0.7293309066496056	-1.7767540617452906	1.1781615743133425	-2.4819832597183615	0.41591341183921243	3.6629776863689836	-0.021413628447715827	-0.9261817390243143	-0.8397207396644	-1.638904050453442	-0.24241965990315392	3.1318759943592025	1.8055275309209755	2.0908629844554945	-0.3243913859972419	0.32829182015949865	0.6569253875904129
-1.4285578781554427	1.6457951416712604	-0.0052040060952058265	2.1601348134436984	-0.13934824138587354	0.37313728652494704	-0.0938056616298665	1.6892620479230147	2.6083570228407025	-0.6967815693353516	-0.6183492259975952	-0.7824389024877711	-0.3329874460842791	0.9521512176009204	0.971851606664444	-0.6504098395245045	-0.5862196090639928	-0.020360793759837594	-1.0321226845333618	-0.1638636318575129	0.3654587023568465	-1.0022205635068968	-0.920359706425047	-0.36441628281377625	0.6797971146512807	-1.782486081461386	1.1523082702256882	-2.4287318942848346	0.3681444382884816	3.830736635819423	0.0018231775193703725	-0.9374844604134138	-0.771513083770872	-1.604132422653049	-0.23549650373013437	3.0564233183601868	1.8952676011130496	2.116042053400496	-0.37288844098378987	0.3226455798284783	0.670262991071129
-1.419159631282629	1.6638490164600814	0.014534602317169003	2.0121756281932583	-0.09612850841015107	0.41232731959762026	-0.001200817389979958	1.7661348838863387	2.657275412098841	-0.6077027842368811	-0.499642906751084	-0.7374618925142711	-0.31641537577447293	1.0850230039095048	1.0635773230935222	-0.7069214472816461	-0.5370855749313785	-0.07471030889390784	-0.9587410665709356	-0.21368076913626952	0.43338512913517063	-1.0062987968085335	-0.910381508797842	-0.29176065654904304	0.6190584463314356	-1.7633031748020922	1.1070830275683143	-2.3639282742663204	0.3155929827423296	3.8944884200926753	-0.019870682786972352	-0.9328720919186548	-0.7053635204039501	-1.5759024360833238	-0.2245273068693344	2.9309597830630785	1.9036516821707443	2.1386933733132647	-0.39491301665195827	0.33558947807477296	0.6901338938375872
-1.4629627500385074	1.6943488496026273	0.006949479053269753	1.8819420837480052	-0.05629905829361267	0.45440242294713407	0.10846774721030643	1.814317607751209	2.6870786758485954	-0.4790941418915809	-0.3837841999390976	-0.6949688391212551	-0.3062539305043911	1.164247725177418	1.1314113715032634	-0.7477471646419322	-0.49098465880350056	-0.14920635297690893	-0.893041258563896	-0.26942682675336604	0.47319753554792515	-0.9920531200958947	-0.9053099619468681	-0.20434676491154838	0.5324024135816126	-1.7283210829954885	1.0629518114108523	-2.30918092464396	0.23495266518041924	3.949413612608791	-0.09956881174750941	-0.9078782332770995	-0.6568433455855749	-1.5415989697514367	-0.23404500776582204	2.702384925263453	1.8877680583878642	2.075254794324843	-0.4086496401559921	0.36487783918883665	0.691391088721012
-1.495030867592336	1.7206138483882611	-0.008678446860038462	1.767474255328032	-0.021326953700199013	0.5120774698684631	0.21461865134705693	1.8457312603909912	2.7173106055612744	-0.3124851028440139	-0.32413094211199245	-0.6621100650706546	-0.2889016776500458	1.2080629326143053	1.2040246984014105	-0.7840368090865566	-0.4434414540702429	-0.17447678298811073	-0.8412479087725091	-0.3266174069448663	0.4397522339583258	-0.9616352063640896	-0.9007590420285103	-0.10526427180600373	0.425234683812634	-1.6803621193956435	1.0156034812819865	-2.2474939891737673	0.1633742356394472	4.008471486814664	-0.15900464444174744	-0.8416584502616942	-0.6151144657548486	-1.514479347813326	-0.2555252159298732	2.509741594371321	1.8297398895068835	2.000619223326976	-0.5176478528855217	0.4094377146253538	0.6751482552071764
-1.487103489926647	1.7636548472296476	-0.023427796824107498	1.6606242019107078	0.010945257542430647	0.5507780169163657	0.3296702623527198	1.8089275246173497	2.5825880712964104	-0.16096104924058113	-0.27972994055436207	-0.6485273150527571	-0.2872327024803416	1.2641745179724617	1.2553600129003832	-0.7936306011809424	-0.3998071518388156	-0.157890068789937	-0.7813911850999068	-0.3866586446796182	0.3889648575118442	-0.8987235045228484	-0.9049848017095931	-0.08901067272077207	0.31597120329988965	-1.6113357872009377	0.9671069842814053	-2.1620753045261756	0.1106261503104774	3.9235353452636352	-0.21002829898615866	-0.7697373700513795	-0.5561102176416164	-1.4935751863070617	-0.27935155496089015	2.517690160785677	1.8251857191850547	1.9904189278020357	-0.7119856782376123	0.4632074560812116	0.66230458388671
-1.5066306650180759	1.785862033266413	-0.032278698413085026	1.5679421895997645	0.039529341530817295	0.6044077787998716	0.4537997324003687	1.7948268272441918	2.2888332391325386	-0.034300224212475215	-0.2480906934291649	-0.644366050537235	-0.2693257055560047	1.3064871597686802	1.313500070882821	-0.7993455776732161	-0.3621390296901234	-0.13148697157531045	-0.7437655445004149	-0.43181214128031	0.32566960944734896	-0.8254536272748496	-0.8979474977839619	-0.12211087603399291	0.20909916627057687	-1.5322988235179318	0.9222663556423164	-2.0794381868925536	0.0691577090494692	3.806695115891938	-0.2302368632223343	-0.7025925524908502	-0.5013851755049464	-1.484207919632086	-0.277762051298521	2.6606194412588393	1.8439526073570032	1.9213532866042538	-0.7883190798482376	0.5145383800553962	0.6732450018419918
-1.5097968628265905	1.8035171435907984	-0.025856024631400305	1.4719398328181321	0.09297458203892962	0.6840839917397818	0.5562341425897753	1.7490132952269222	2.0126959759527607	0.1580729383606328	-0.21061989289805458	-0.6635897053990392	-0.27742656457713916	1.3408923576160208	1.384842265609001	-0.806496036396309	-0.33409988554621584	-0.1082892117799534	-0.7449972053528852	-0.4552869177389637	0.26116282858123746	-0.7569088090986874	-0.8787546004704903	-0.1783713869342159	0.10783535131681374	-1.4491888931436792	0.8604894340633178	-1.990535987492978	0.0419103414719359	3.5953375830010144	-0.22185287023594155	-0.6295418545800916	-0.44992055183529356	-1.4826844506897903	-0.24552490211328096	2.930361649540421	1.8694484480930005	1.9140775462986572	-0.7360844047652979	0.5848571384292064	0.6903360113559459
-1.522131566716142	1.825218042005479	0.012274845449327564	1.3794904400987857	0.16961806194637102	0.8435267906379538	0.6301251071973947	1.6742795991491852	1.734692050180645	0.34355534388202885	-0.183116613001529	-0.6660948219458949	-0.2934988864385417	1.2806011233134575	1.380159050381991	-0.8230781481800287	-0.2810468855526121	-0.0563149797363963	-0.781372966281827	-0.4686210187741676	0.2081088061901276	-0.6596351278951152	-0.8654031929239234	-0.18957811302287692	0.027118599536151134	-1.336500756802439	0.7947886120800421	-1.8969485461322482	0.025303038128035728	3.4110129978493964	-0.22692463381167732	-0.5634284889500683	-0.4110708378773863	-1.4906589741527054	-0.1907776209149314	3.064395695168719	1.846538354322793	1.9764987843185504	-0.7922590369295462	0.6482179800935897	0.722208867635646
-1.5188280525723123	1.8315934402807148	0.0473704307709398	1.296186655572465	0.24293876688287872	1.0180726710276302	0.6819323347909239	1.5778958388254534	1.5319921373831809	0.516123685261214	-0.16614471257771918	-0.6085313332292829	-0.31003990831987205	1.1757563845114332	1.379177420333848	-0.831226695745751	-0.19773233400882032	-0.017387198528899	-0.8365337036564677	-0.46886766669647606	0.17125913534287118	-0.5356454015376743	-0.8685739618115564	-0.2276485887778295	-0.036211257807608345	-1.2230026937398792	0.7236058841452946	-1.7968936107950992	0.0034429214385347643	3.272368106150973	-0.2227513387948478	-0.49639094239031134	-0.37252925957780325	-1.496252144560034	-0.09131260926565761	3.0622609701736434	1.789373687188838	2.0413006194089713	-0.84195203691572	0.7023369519699219	0.7530926636331998
-1.5030181891197876	1.8703843191822576	0.07246586191161737	1.2208772217021762	0.31538819176317306	1.2015027118749022	0.7044647691747239	1.317618253707473	1.3196348444061181	0.5979484701087658	-0.1429791360719522	-0.5177746661750325	-0.28428716867825954	1.0330976234122953	1.375405493750462	-0.8230405845557158	-0.08591483982546758	0.012730712087897675	-0.8994766263615783	-0.46723846044495143	0.11790565177732781	-0.42366075663022984	-0.871759949839314	-0.2680066946620398	-0.09265592761942502	-1.0931106639904153	0.6542194902712916	-1.7294545124428087	-0.012159209949149784	3.1489730515650463	-0.2066910249601527	-0.4212343753105392	-0.34573339476248877	-1.5004212140847513	-0.0016302732931403718	3.3161770662850025	1.6929747863843307	2.0499737032204206	-0.8592684217425905	0.735327499170379	0.7661599797816725
-1.4922414974963112	1.9508653881249878	0.06145277620723109	1.1722737875583982	0.38786515007221006	1.3944558373055609	0.6895205291417221	1.0591417350992613	1.1342884654988128	0.627452220349048	-0.15056742301355297	-0.42136483127326185	-0.26926022577510383	0.9022279131545428	1.369432511128646	-0.7846437693438223	-0.011913645062509992	0.03527980686358575	-0.9713553637080405	-0.4491264627088484	0.07511826080033178	-0.3525859264344186	-0.8752312636593238	-0.28496073441397685	-0.13456806134166968	-0.9687317471992507	0.6005472554255894	-1.6773104070554479	-0.04114548877433409	2.9429834398552965	-0.19672769968064224	-0.35014784641392727	-0.3379669585994646	-1.5165046486694151	0.08942016749213863	3.5946502997964416	1.6336082899696762	2.012964864825427	-0.8785523525343745	0.7591616635827718	0.7623671070140802
-1.4800863611221717	2.06194149755538	0.08831093844233148	1.1420714986148766	0.45211083689512466	1.6218668618898486	0.6429239550926085	0.8592724989390741	1.0300447777357922	0.6104091132337136	-0.1372929329443129	-0.2871445806852191	-0.2550077374211342	0.764275795829313	1.338012213082321	-0.7319445511186797	0.01915296850925441	0.06876211746454663	-1.0471332718749244	-0.40528056281392555	0.04834507129812696	-0.30143548594572284	-0.9003042729471262	-0.31968155878783683	-0.16227250898308537	-0.8423795585099667	0.5831003564838607	-1.5982507224636908	-0.0712405823165964	2.81038048045184	-0.18832095766296625	-0.29103725691126403	-0.3372287013744958	-1.5312805496037076	0.17416877311162673	3.7638264346080943	1.6745241983012722	1.9237910160840568	-0.9162705358814499	0.7902835816083509	0.7480033684401579
-1.455126476479903	2.1451305894856416	0.16962792992692516	1.1392267816212667	0.5011825452109524	1.9132827043886826	0.5850657909605931	0.6816201933718766	0.9140163177105798	0.5671531426963956	-0.1369120149736646	-0.11784815917448159	-0.27815730784044246	0.6569072813103143	1.290969299066592	-0.6979560500550097	0.06494894537539948	0.09696671778991643	-1.1062873679219478	-0.35335754799261404	0.016402084773583174	-0.2737148547524839	-0.9317464341473978	-0.35040682032242837	-0.16011812677432685	-0.7281518062547521	0.5833037530051064	-1.5287899719357896	-0.10786429109987801	2.5906743397808936	-0.18034169062404154	-0.24270014725542674	-0.32381248973287013	-1.560201366007247	0.2790615930235501	3.8404823565610657	1.7135600870229717	1.8617269756482049	-0.9514517569497312	0.8107795758752889	0.7272510419397916
-1.4390789501393328	2.212956360376977	0.2541757166958681	1.1538824581788443	0.5489445189141888	2.1668549816026084	0.5373386158785509	0.6132324978343354	0.8023624699839523	0.4972200328189116	-0.14817666153987843	0.0735822156752476	-0.3451510066281548	0.5403536755691918	1.235180953712861	-0.6620203950191681	0.10030651994789049	0.13116239388677928	-1.1492377159188063	-0.2861641250401309	-0.005235442173183907	-0.25540415317418746	-0.9620609497026671	-0.39883200328276947	-0.1430071987823972	-0.6284887068499735	0.6058069191628273	-1.4975926030083653	-0.15244734305620505	2.29634899261548	-0.1685527585384628	-0.2235768861946156	-0.31874988801480475	-1.5839925390353446	0.40698713869881475	3.834280569926334	1.7309065048036412	1.9338616834534978	-1.0039064365311559	0.8181718080533946	0.7016617681539205
-1.4005675276207206	2.185727059673839	0.3511146252969296	1.1700132724682946	0.5935780689816899	2.415818422222822	0.49334247708641826	0.6215967751397767	0.7872396282913862	0.43041431499086924	-0.153859356212525	0.31215028447060134	-0.29894142744670626	0.41750235554021253	1.1629752395058282	-0.6481831867205783	0.1571339996800288	0.16628303156018587	-1.1735347442119402	-0.21006749798029095	-0.023716624098036352	-0.25907505066473274	-0.9781669554416462	-0.42506379837163966	-0.10686985619857378	-0.5601289881565477	0.6748207350753327	-1.490884123238135	-0.21412158488017824	2.2259510828177644	-0.1584971844598884	-0.21307144158048924	-0.3486756053402192	-1.6072405802985206	0.5050464384376065	3.6967061649985107	1.7225221733104044	2.0327420404682135	-1.054194013249311	0.8185869533119039	0.6738159539323133
-1.3430206281190575	2.152691275534476	0.4638520927944737	1.1945623189000723	0.6346317369206581	2.643646610019142	0.44719592243815676	0.6592222885687697	0.8334581952582474	0.3505476518145174	-0.16925245188956864	0.5898029690526473	-0.165514655105704	0.32102094903718037	1.0522825407775491	-0.6197653499201815	0.21423803597324365	0.15931760775135542	-1.185300319427541	-0.1565294833441566	-0.03551969397406696	-0.28026356824172927	-1.0071647374613888	-0.43889604093526763	-0.048067922982590244	-0.5239700886903642	0.7369889379186186	-1.509842200895725	-0.29294625620012027	2.2565715956886576	-0.16462803952748842	-0.18716990524008864	-0.37423146661041173	-1.6311704986508584	0.561339295448034	3.4912700840493516	1.6993052960018828	2.146726478119972	-1.1095555018305956	0.8338226335016033	0.6396595284836528
-1.2693015612955385	2.113144007758693	0.5703840736297756	1.2450088234802945	0.6566699011889614	2.8297584766122754	0.4293685968899421	0.5735543715263633	0.9136410431499506	0.1646841912819898	-0.19492431827984524	0.9057841532896923	-0.027180255712603407	0.21891607904728944	0.8975490361861238	-0.5732282638733469	0.3072867912386381	0.12056648288053598	-1.1957895461236832	-0.12158527623353729	-0.03822327437907227	-0.28925695399125423	-1.0018596363626562	-0.47701065938283893	0.030323690250645907	-0.49857353916529634	0.8219652495365578	-1.5276275196478417	-0.389277098656847	2.3256187979555434	-0.20560914898396926	-0.16275650506425263	-0.4047160062314319	-1.6535788101302207	0.5838481888420535	3.2548033121525464	1.6645841612243566	2.1747434434618444	-1.1766847128174824	0.827788128765911	0.5961224582598498
-1.2176053939577993	2.0637657226955133	0.678425891024441	1.3209983554938904	0.6530909633550585	2.9243109998145904	0.4208335638350006	0.5009914045588483	0.9699449184013706	-0.002136036972974836	-0.23208787839515627	1.1947263922469138	0.05253408219699468	0.12580214428970565	0.8120705813629021	-0.5307022088972528	0.406491740294798	0.05224240827890976	-1.166135841563721	-0.10094030105999921	-0.05053285391394661	-0.31829162471192857	-0.9755861465954245	-0.5127996720023552	0.11078982253047612	-0.4872617445751229	0.8767339180935296	-1.5524859833743114	-0.4908077036678029	2.371099778968815	-0.2374073312930652	-0.13215752322848034	-0.4382475822413075	-1.6830083925397834	0.5858078912540756	3.097550437486465	1.6112874710285727	2.205695766369353	-1.2327698490444907	0.8298112860704515	0.5571231057174489
-1.1299685243404716	2.020092046297745	0.7935086705485777	1.4027430581716105	0.6593867367762314	2.9510998489005535	0.4256402046623172	0.47823571745064014	1.0210782687253028	-0.15550530596871634	-0.2690722567019056	1.3965268266558757	0.07616445563424963	0.041192998337980284	0.7011442861793163	-0.4999624307770163	0.49084316921823784	-0.010453339433445081	-1.101983945590919	-0.09023136816848558	-0.05587005207410698	-0.3724674087098538	-0.9473176657704616	-0.5542094126224899	0.17376606635400157	-0.48177945957108703	0.9492662891960336	-1.5925051765520164	-0.5880563627991247	2.384966684911575	-0.27390655660056773	-0.1088239465219601	-0.4844250307469976	-1.720015539088982	0.5572824591080733	3.047506325741334	1.557335391020734	2.2046882675385566	-1.2832569826610019	0.8312714218947477	0.5297291258061139
-0.98427121853439	1.9294140377699374	0.9009889181450715	1.498048114688877	0.6698718743440987	2.9311509516133314	0.4204734425518275	0.5508563690892274	1.0691709063784631	-0.2475714999395115	-0.34753910322012	1.5814537591677784	0.009761559030197764	-0.030419295225320976	0.6164458860360627	-0.47517935213262863	0.5547970836915631	-0.06297919817230131	-1.0151427804578574	-0.10017406027194484	-0.05448868826099133	-0.41103620680015274	-0.9105571429684964	-0.6188083483270023	0.24650809855935513	-0.5062967336190063	1.026521142128786	-1.6583202203201803	-0.6770722734641487	2.386996774162684	-0.3211835638693995	-0.09842861829324236	-0.5202605363280743	-1.7564273524526546	0.5177666459196189	2.892320029080101	1.5197567867149113	2.1860050094968995	-1.3178592221404082	0.8447414040914831	0.5015376786684969
-0.8887846077948014	1.842903024726222	0.9941167333108438	1.576433042059973	0.6798801737164073	2.8954717314571488	0.4610658799648938	0.7545210048077855	1.1050166159092243	-0.31562042335783724	-0.45838497965915914	1.7323683153700067	-0.06460202840257526	-0.1076247941991455	0.5649520409089935	-0.484257652456071	0.6064049428280962	-0.11429591875037719	-0.9166956094554737	-0.12426878144708753	-0.050582591601569506	-0.42884936639866567	-0.8641674834436145	-0.6840830567229327	0.32577106851966414	-0.547346275910112	1.1063413529106167	-1.739584789231671	-0.7397036072741335	2.460826501503941	-0.37405865275643435	-0.08262905102560088	-0.556403431476293	-1.7767886572724199	0.4718009049547821	2.7446627432668835	1.474920309981433	2.1871692623749928	-1.3451884885924223	0.8574975672111936	0.49516822612840655
-0.8438399149666784	1.8076614581813608	1.0538366376380517	1.62911610163311	0.7017984146061867	2.7982196372790757	0.5218428244529658	0.9366148927030731	1.1251246886858586	-0.3799905451910666	-0.5963494589651546	1.8528924809255476	-0.13547114254316658	-0.1571507596731175	0.5577095009227744	-0.5211504371283697	0.6575528064712309	-0.16628405235163887	-0.7981990760326328	-0.17285509723118625	-0.06619420341363563	-0.4566444578029866	-0.8041058033492792	-0.6903941634529676	0.42678057369570316	-0.6028173049007532	1.175376118856512	-1.798657868919826	-0.7941251095467905	2.4186430728721016	-0.41750392546384757	-0.0708107459404801	-0.588829300353876	-1.7889522019096211	0.4240321520681052	2.6426906249684685	1.4249401376614796	2.2256044905847565	-1.3538556305995817	0.8615937711297322	0.48853996748788503
-0.8239536048444254	1.8319690288898876	1.0927666215415774	1.6501971222678837	0.7888326026184741	2.638224714700787	0.5511660040025048	0.9612700536230095	1.133927127599413	-0.4408918681738355	-0.7223142703839418	1.9179911523865207	-0.17467460964011655	-0.20200961859292602	0.5829917240210047	-0.549039412054254	0.6672884922451832	-0.21151404651162647	-0.674504954437445	-0.2371479889796567	-0.07744825467901549	-0.47713233991930004	-0.7525071482870438	-0.7217604677664019	0.5181817935244563	-0.6114253747719275	1.2253356806965663	-1.8214530636908048	-0.8375740875190258	2.404647272373715	-0.45316758180673283	-0.07159379579227383	-0.6406453329704315	-1.7839377338696032	0.34679400473129457	2.604363690302077	1.390100546872833	2.222132376434499	-1.3672616142197365	0.8556893096177444	0.4663187608925588
-0.8139902484378151	1.894289078386296	1.1455293892630876	1.6587979566007864	0.896173816060783	2.5229800553200734	0.54626761421391	0.9564149271411152	1.1482182262803318	-0.5075847768783249	-0.7950613328481568	1.9410436438037018	-0.18024309788404394	-0.22213350871142187	0.6203860545608549	-0.5732611585726041	0.6942143074788074	-0.28022565491172424	-0.5463650974794334	-0.3207141790984337	-0.07662353673378922	-0.49082943958108743	-0.723942701505776	-0.7604778287153972	0.620185176461908	-0.5963663433522051	1.2464769487923473	-1.814985051334214	-0.8750264268732215	2.426220998621612	-0.4811511651883643	-0.08059801547251083	-0.6705221813233997	-1.7841908060181328	0.24702996490225648	2.65262859086862	1.3704794230688933	2.147457916989983	-1.3687484527515394	0.8489744318713098	0.4366268602724984
-0.8273859850875507	2.057178655490922	1.1957405803711363	1.6597143046534455	1.0512410669830363	2.461422014009988	0.5095611551406353	0.8544174869108925	1.0988139132812411	-0.5938175582824405	-0.8518379081850828	1.919803367328284	-0.31381788965313684	-0.2164091849701133	0.694027468330279	-0.585522180217099	0.7182215981138926	-0.3636480601785984	-0.4495541138411544	-0.4192793437279986	-0.08117138572503216	-0.49427274742279514	-0.6949938589470607	-0.8175329080827627	0.7010531407595743	-0.5769393584862211	1.2487478973978268	-1.8120998692718615	-0.8938223602401665	2.471336778393942	-0.5070545416964113	-0.09542303850236411	-0.6735472080223751	-1.7785610087072743	0.1473887519244887	2.7327772513327644	1.3729865332746578	2.00184805023068	-1.371605340790662	0.8429686154589076	0.40280028104610616
-0.8532418588177506	2.2349831765351516	1.2290014329266534	1.6801858340327152	1.2211571980018883	2.4003872238932713	0.4685528067301889	0.703620371524239	1.0260153412957584	-0.6766163106706125	-0.8779716376147706	1.8620743699638118	-0.5569648223096694	-0.2003683701023889	0.8058277817118101	-0.5972322687049992	0.7561112451439643	-0.41283895752607674	-0.36084611454460674	-0.5120718588229412	-0.08114869214398915	-0.4961904142913414	-0.64010686383122	-0.8762355809942723	0.7607608844914369	-0.5770516401178039	1.267368333760063	-1.773561291835555	-0.8943275455804389	2.4294406772090182	-0.527396902735149	-0.12575085518233697	-0.6739157770664728	-1.7636881532090551	0.07001556405512954	2.65992565563544	1.401679935004282	1.89856657728463	-1.3857403037293978	0.8294762237935218	0.36264754309124836
-0.905608235499777	2.421296380923926	1.2674395378439607	1.7606832153805125	1.4095113445174425	2.3442109147780927	0.419146123284919	0.7231935587042165	0.8941303136183052	-0.7409752449194926	-0.8878800157223334	1.749112971927276	-0.7911320857184425	-0.16699472050743566	0.9423118913173028	-0.6021293344170275	0.7605993470704329	-0.4425397470718533	-0.263231412902994	-0.5825950287265919	-0.0887967057065153	-0.4907674849912234	-0.6086248417178565	-0.9202067987272141	0.7924087903505894	-0.5793159392171804	1.3206890865692547	-1.7479987458644834	-0.8952677727325351	2.3336102604043534	-0.5324763478019674	-0.16433825438333727	-0.6675266252261287	-1.753681223402804	-0.0005106237391901247	2.6390205400730893	1.4497500354493607	1.873686613305836	-1.3965759767264843	0.8511678013064327	0.321285233445753
-0.9180662600212365	2.602599699112674	1.2817298044980248	1.8064958706748786	1.6057202683749785	2.3015313059907783	0.3701093441532757	0.7343674457427445	0.7978602141604115	-0.8242140138324165	-0.8783086998980087	1.6358408087080487	-0.9824207220428125	-0.1486056267654794	1.1004220457935836	-0.5954663539145424	0.7570376676786928	-0.45670228731792495	-0.19805565372922024	-0.6315159514347046	-0.10578423487224664	-0.4688914716523621	-0.5831233858440681	-0.9693983442724295	0.8086108417995804	-0.6128868177816956	1.3841629316745139	-1.7346580796880766	-0.8936770086685797	2.275607710372668	-0.528235573840396	-0.20706398099875906	-0.6662336492070576	-1.734265976757016	-0.09013175329761929	2.5158269153366097	1.495416205131765	1.7957436039256234	-1.4111241443116247	0.9324234312360078	0.282087590462264
-0.9780470915663588	2.7804033466950226	1.2807361067401606	1.7942904351984388	1.7660935169429355	2.337361595868064	0.31895282028800565	0.614761713886306	0.6979653726958643	-0.8944492267606401	-0.8472250416813164	1.5303119361532778	-1.1269338986674238	-0.12572346083841274	1.2672802562871393	-0.5566963642563639	0.7454091493850976	-0.44742266797660885	-0.15186143142315264	-0.6740781335281014	-0.1369333335116643	-0.46011918670310514	-0.5502614773806771	-0.9825930170484722	0.8286133862499698	-0.6515974516676023	1.4318341490867952	-1.740047403893832	-0.8921893074785547	2.191530865859146	-0.5209538157359759	-0.24008865323661704	-0.6585127246061587	-1.7122330415247204	-0.18041897701071932	2.3799282695299206	1.5437733047073805	1.7365491467690979	-1.4264060516375399	1.0774747463529466	0.23662545253283346
-1.0907858361980691	2.96728663053865	1.2840825011674635	1.7565641295141667	1.869512950375664	2.400426217217007	0.2850273859257556	0.5524467034236433	0.6022147842734562	-0.9468986536188208	-0.7925695779914748	1.4341632836747134	-1.2423096872281074	-0.10325809991286075	1.4125979864542102	-0.5198154853429576	0.7423656290506626	-0.4202607092590469	-0.04310605315105999	-0.7103967378234485	-0.1722426637080682	-0.4654242768901537	-0.525647760567385	-0.9611438879577031	0.8310955140263072	-0.6906431288512975	1.4593706045339134	-1.7334286038932583	-0.8831504148865641	2.1000855492490063	-0.5162048815950883	-0.2717020146950794	-0.6694384838809871	-1.7108559566228538	-0.24475578521200986	2.214811396401212	1.5797523772097652	1.7389215820668718	-1.4411195645535382	1.2472852929515874	0.19804530846697183
-1.152592975002882	3.148425301162679	1.285012741538134	1.7247087502474767	1.8961565394916626	2.494107461830424	0.2193271974636127	0.4401795147017188	0.5115730860270646	-0.9908786669506032	-0.7443155410399503	1.341537800514527	-1.3465018962884918	-0.07157486818248933	1.5528485108166157	-0.4595801127403326	0.7520205010266864	-0.39557060113712306	0.05059927513200639	-0.7224413780295237	-0.21288952970083833	-0.4640595868563837	-0.5281198782850457	-0.9501091885388073	0.8105485228820335	-0.703291810203005	1.4941593312889074	-1.7331761222568225	-0.8747329382469685	1.991030013976469	-0.5159055988848281	-0.2953642333270436	-0.6777816485279942	-1.7162898134575095	-0.3105651010496423	2.0006681006163705	1.6089396378271896	1.7374116541074467	-1.473008046021109	1.4303700213133737	0.14661895764195185
-1.1233604397733097	3.280963242490704	1.2896833175495244	1.6910366594438027	1.9957883928860158	2.6098999011656945	0.1496910578844977	0.2730566302090169	0.42638092336733974	-1.0248491780062934	-0.7294472099882606	1.2490973797665053	-1.4415715663230668	-0.03996849196600876	1.639918308683124	-0.37323662056245865	0.7418298531446741	-0.35182205212118867	0.13201439498902243	-0.7224229398882727	-0.23371531832373177	-0.4559139486270354	-0.5460249981313325	-0.9408298103087634	0.7689181419205131	-0.7047645945060393	1.5180347829903043	-1.797696157828615	-0.8454729578544224	2.079016660010645	-0.5221772409118756	-0.31387545215267715	-0.6755952283180182	-1.7228741328938013	-0.3617355953351444	1.977266177857856	1.6305537276702338	1.714040417827378	-1.516675716164539	1.6019219386271704	0.11238192437827728
-1.0465546601738331	3.394073644643801	1.28469770088136	1.651314822823073	1.9887653290433878	2.700049067341599	0.10863617397784109	0.272873046454256	0.3478092916407429	-1.0457390476770176	-0.7177044111273119	1.1656328351828282	-1.5139238853092047	-0.011054378521561232	1.7057709867095947	-0.29766043356938143	0.7460813859602524	-0.30783402956932293	0.1530545517368792	-0.7050451428914928	-0.2508201899085155	-0.4487064615166398	-0.5533950321621959	-0.9411027809300327	0.7252657917434504	-0.7445208899745357	1.5319910649829411	-1.8822025513111047	-0.7962532186192967	2.1829916015489252	-0.5470227283768548	-0.32204085244225716	-0.6649899152060236	-1.7319680139367528	-0.39069478567613897	1.9967595012551942	1.6381950169118966	1.7501723457556344	-1.5561012154105067	1.7798101397697288	0.09026531658860566
-1.0191872504756654	3.4681976580108143	1.2501398186414963	1.6054428285887088	1.924484154690094	2.802090456601555	0.10302838227826686	0.22570392466679384	0.2791590161590437	-1.0311304177980614	-0.7250493616547681	1.0946275302045414	-1.5779184543217197	0.00788036919696946	1.7493409251111447	-0.2454781926822455	0.7615990333250828	-0.26400323586529334	0.13873246384310195	-0.6882649230300126	-0.26902099540708974	-0.44950199574418914	-0.5401003853912767	-0.9571265783507474	0.6684979045762978	-0.7908920725171862	1.5732124440514907	-1.959313309416007	-0.7398778265794509	2.228555826962705	-0.5946648132814892	-0.32274849960120017	-0.6690419364175503	-1.7350998875742036	-0.3999733882357433	2.03881358365818	1.6413242090026994	1.7550506853409171	-1.6060583553561294	1.9473136407657783	0.07639553409416597
-1.012799400184759	3.5081282590911216	1.2134811037866742	1.564332272554012	1.664774986098936	2.875050232907853	0.13110885255400703	0.1580295733374339	0.19825554666511255	-1.0077610261434482	-0.7441779594834463	1.0343830807320809	-1.6275573835286825	-0.00868239748753367	1.7917557421645995	-0.19247349942412825	0.7740994458122434	-0.24473314933072085	0.1013371709793733	-0.6724625291840576	-0.2548779959247204	-0.4406896191644022	-0.5161846315781423	-0.953851904631383	0.5945180569828628	-0.8376829677582471	1.580008658225823	-2.0406764010530205	-0.6952769247411006	2.180738632128713	-0.6524358305045379	-0.32822984856375614	-0.6554932935910514	-1.7400081330234507	-0.39790361778413647	2.1321897391350797	1.6424373949845819	1.7894254316057414	-1.6540288124396212	2.103901681363097	0.06829260690431242
-0.9991760353022509	3.5156589562820137	1.1887967417382581	1.4791492121530108	1.3451783665278474	2.9828375825039783	0.14815512210332804	0.14041285791798214	0.12421031937751148	-0.9676832716736294	-0.7816034007035781	0.9470922834833108	-1.6844060868771351	-0.05215861360921448	1.8280603058702547	-0.15473372930191837	0.7773868057030574	-0.21920728748918133	0.07940808372226096	-0.6542099784039918	-0.21149523054652777	-0.4306356223499101	-0.5150171250200477	-0.940697674351666	0.5261579704830264	-0.8572755751014473	1.5720806170386865	-2.1230354839570507	-0.6690001967263732	2.062750972681621	-0.7438665507679815	-0.3345790398402551	-0.6158732404873327	-1.7423101162206556	-0.38518482833122153	2.3085713918531865	1.637075820477019	1.8218399120968514	-1.6899185874416578	2.2637266160195315	0.05360591084720919
-0.9881379145019247	3.5001095878622643	1.1949313302134814	1.305164558164945	1.0891227819551836	3.116502121633924	0.16091007856461614	0.09690877291041668	0.048390986400611166	-0.9220388107598101	-0.8309666106406878	0.8793133496152139	-1.7359577809684175	-0.11302379142467092	1.8321206847057556	-0.12240740375844039	0.8011754237084542	-0.2038351432190766	0.06348645922633536	-0.6390628942339746	-0.15211091674873053	-0.43832870358913895	-0.5370838194781955	-0.9262618129243348	0.47647116524702826	-0.8806517736342055	1.5243323396846464	-2.189978794365504	-0.6396493082951517	1.9508882213996792	-0.840903873195891	-0.33904629371858397	-0.5868935667811812	-1.7404290030095932	-0.3747949187830151	2.468784555353785	1.6204060795294306	1.7564348259790799	-1.7364434629856909	2.3937134351176104	0.04733596949192678
-0.9791410538400317	3.477131134983872	1.224187993558608	1.1413495412323116	0.8899210763689785	3.115954254543449	0.17321554443750892	0.0042927143466445165	-0.004577180565920977	-0.8875524931836052	-0.8999224366396682	0.7647817144701798	-1.7757648398670522	-0.16086041319577146	1.8018450092904341	-0.07818139316949718	0.8126017676909691	-0.19773305322562837	0.05162254020574334	-0.6311873898029041	-0.07768953172566231	-0.47543247810097167	-0.5738310288410602	-0.9103665161801484	0.46254455245499093	-0.8832076938679021	1.5050658953290235	-2.2520081656783506	-0.6163358278252201	1.9049574520933379	-0.9366530686576271	-0.3521384775051876	-0.5557147893149529	-1.7336660941975826	-0.3423575894317438	2.6498899850143607	1.6304560578090563	1.7373516410724938	-1.7594020271410156	2.454847674078591	0.009685685606680382
-0.9637088103096236	3.435687406770332	1.197431071126722	1.0165950957485985	0.7880620745163267	3.0811356126853147	0.19198574259644013	0.005802816628636814	-0.040065492358810975	-0.8637944801779195	-0.9978867449082698	0.6720326235856421	-1.8111949603157744	-0.21810530471702974	1.7610364959521223	-0.0584561185933802	0.8313181314381591	-0.2153105197948301	0.03598234144894959	-0.6230830710615547	-0.017779667801024513	-0.5160395464968678	-0.6250250929886045	-0.9175842683755718	0.46659538164383624	-0.8728965520470938	1.4728168495019616	-2.283798287085325	-0.5851493060448085	1.9928366859978257	-1.0268786811469832	-0.36793036223431236	-0.5386490726546966	-1.7247914294973377	-0.30040704443417204	2.700696439897156	1.6480463998071282	1.6814998619524384	-1.7837804665559527	2.4465750860559092	-0.029006735338610323
-0.9525967499441276	3.378461678122523	1.1086468018003752	0.8998304367737321	0.7381684423646983	3.0970843177727767	0.20421717472536197	0.029474820158675474	-0.06165728239575705	-0.8346799695499498	-1.1203061623152473	0.5022244870465515	-1.8346026285542727	-0.2771503097156092	1.7340101734769107	-0.046983485267106405	0.8321427677360503	-0.25318787848699853	-0.07395805062630259	-0.5914154123306247	0.034830473679901316	-0.5413403752614514	-0.6534922960814923	-0.9634121732010774	0.48958274305260696	-0.8541824480680592	1.4504099426202202	-2.3172389919440226	-0.5442675305686538	2.131121747061794	-1.0872153163916487	-0.38918310915661497	-0.514233984802369	-1.7044572093222314	-0.2778555515139547	2.675441822157338	1.6500491328323506	1.626790538976182	-1.822542680309612	2.4036978648486933	-0.05999654137656266
-0.935651650096373	3.2703297175417076	1.002080789835304	0.7741853738125934	0.7354458961403554	3.013358332295217	0.20621608581257864	0.004609980037540715	-0.0865458218170779	-0.8024355849952739	-1.2531277478096334	0.45141193545595826	-1.8505382866261353	-0.3645626142891357	1.69009666455851	-0.03128880880219126	0.8235398732956885	-0.275977091077585	-0.18338185327116327	-0.5565688366892525	0.07062306645212887	-0.5979201430567714	-0.6735183023594296	-0.9957794779853731	0.5550646296634502	-0.8637389781335555	1.4135769828021414	-2.3373530573838925	-0.48882882052062165	2.227510706940838	-1.116071723969648	-0.42454355764206575	-0.4709513700843283	-1.6841428794330464	-0.2602547397422802	2.664632313725544	1.640056003420641	1.5737630212914566	-1.8556625243179288	2.3526925480895775	-0.0863545482141825
-0.9528750795930161	3.11306238164704	0.9003465244136984	0.6471833427550922	0.6328314585835336	2.8276566580405986	0.2033181935485712	-0.012898645295878402	-0.09788758415752065	-0.7791810132852958	-1.37188163168169	0.499908762673956	-1.8770412906659744	-0.46453832430758757	1.6984168978542684	-0.03117569348151917	0.8405213968963485	-0.31003690608634255	-0.2882588576755484	-0.47966135458482284	0.0929019914894518	-0.6588085377942483	-0.6987370527798737	-1.0119068159865694	0.6362617656994659	-0.8890194080881477	1.3522976391053123	-2.3584919909156237	-0.44987687836688084	2.1159113839069574	-1.1041447318539563	-0.4409901653759062	-0.4411998650500002	-1.6788378862593063	-0.2632533020018093	2.508833515200339	1.6125286295721515	1.6243981793508044	-1.8826306334061882	2.300622190464003	-0.12011111584575367
-0.9897730351716761	2.971306797080412	0.8180014390211026	0.5205628860192688	0.5683145164996726	2.6667815319769126	0.20445778439326748	0.03493018769011351	-0.09108394344054646	-0.7544820655538313	-1.5022164743979551	0.5260004677429868	-1.930938848414224	-0.5675141225946541	1.7727451901894653	-0.013950819274309922	0.8671726129965276	-0.3589062338895551	-0.34814160332038957	-0.37705841838005105	0.11890271916804736	-0.7073472871362625	-0.7168819733383878	-1.014133425334854	0.697656736679251	-0.9302391546258191	1.3016816289773763	-2.3941675241721927	-0.43329363146775546	1.9030006716207413	-1.0763046446345892	-0.45015230390343436	-0.41817996770873045	-1.672652853732944	-0.28281830833607746	2.349795271495107	1.592781035819764	1.6319250141946458	-1.9039303491077806	2.2302433232223473	-0.15069594535076714
-0.9517717956527344	2.8641114787908437	0.7514568218623032	0.4030266013298311	0.5474437696100598	2.436838991106973	0.20259715776353948	0.1348228699299676	-0.10317123746809129	-0.7616271046213926	-1.6108384915794065	0.5811916658402662	-1.98568358961531	-0.6638737403404379	1.880270425970955	0.03929084315278033	0.8753440344604073	-0.42582302976817915	-0.3456211845270888	-0.2558801279042457	0.13691616424752157	-0.7322512450954278	-0.7306106964537357	-1.0030620485316497	0.7595650811170511	-0.9764498621111393	1.2121588741663025	-2.451415295797902	-0.4223388329687472	1.7768623112425754	-1.0306706787641473	-0.4480088756572269	-0.394854172982683	-1.664507781648193	-0.3026976272026699	2.1172810250314917	1.5526898117262644	1.6288686703505448	-1.9095527250799098	2.169664198062755	-0.1754320440168346
-0.8270769441121292	2.781003618815589	0.67059722897832	0.2766002269663483	0.6697964123542115	2.174647664468895	0.19966066219017595	0.22109475921294344	-0.08931219889673285	-0.7662040042606159	-1.710217233478361	0.5169320603725595	-2.0070232112144173	-0.7423798322953954	2.0003468780364564	0.09543967543307934	0.8749925363842967	-0.4854054777896544	-0.32952269312024673	-0.11866104748404793	0.11922300308684268	-0.7589877297135016	-0.7602356129188983	-0.9969070641188921	0.8394889875918226	-1.031552426342017	1.1440761384285478	-2.5019165019572576	-0.3918069427603216	1.7310966880856298	-0.9611242311533077	-0.43507517979484217	-0.405118522424328	-1.6552224037035532	-0.3202315052407869	1.9092935371891806	1.5270680019129026	1.504489254888457	-1.9240386898150532	2.1121795762001616	-0.1818963028286135
-0.6616723147454804	2.7406199821725896	0.5984498299431658	0.15416692287926453	0.8265270902751715	1.9685329852386815	0.2116298033404575	0.2719792774137777	-0.07420057264522315	-0.7812457114179263	-1.8212673521187674	0.5486325532276272	-1.9462544358042717	-0.827781840707352	2.127772432066665	0.15416010918938855	0.8585940465852996	-0.5397108102545849	-0.3383894825036648	0.0534127546087795	0.07392484411841146	-0.8083519124341116	-0.7825895388703229	-0.9908650330666594	0.9083330117691327	-1.0791438302229572	1.0862593275483068	-2.5751392258187566	-0.3511294191615923	1.6852276807538602	-0.8726352265325674	-0.4175908602842969	-0.4543590482792947	-1.6519830378826132	-0.3454703530614151	1.7525936384016316	1.5067539229656854	1.3225383747871202	-1.945117204565383	2.0628206854672184	-0.16129366288799757
-0.5407829741822318	2.7634406296043372	0.4998067254755938	0.047422455857597454	0.8910460718722726	1.7910252896115384	0.2398168293262704	0.3394453916587159	-0.04194201273355169	-0.7984949056133748	-1.9160399938200137	0.5813980278885478	-1.8582780785948834	-0.9152440224417585	2.2379197224419913	0.20273182364155548	0.8144973965357997	-0.5973506283356564	-0.37171434765701933	0.21721055166139544	0.020998237882328956	-0.8527529995967871	-0.7956712764879136	-0.997297207622775	0.9471127198582918	-1.1274833521910455	1.0255309872366234	-2.6530828683943843	-0.311466925596922	1.607870512220606	-0.7653815209646871	-0.395771028204064	-0.5103960917601865	-1.6416584771381024	-0.36048559060999547	1.5777530929203536	1.4866970413195688	1.211852013484254	-1.945065792005692	2.014989474220824	-0.1405449553675753
-0.4736970785640571	2.815225564190432	0.3755369448382744	-0.07393515715285921	0.8950690117385669	1.7292294979465646	0.27375918568714236	0.5314400063860415	-0.02870690685678281	-0.8244250764434646	-1.9944305063817414	0.6849952678695558	-1.7912098287196598	-1.011658240886289	2.370172061655449	0.22742721138443894	0.764697920898237	-0.6609337266008759	-0.408485563501197	0.359281266234266	-0.046075685151540424	-0.8737736107604249	-0.7909933098346011	-1.016383209596763	0.9457125586975483	-1.1623020841225804	0.9568217258694013	-2.737474550443527	-0.27054716626059666	1.4765199782493152	-0.6466205872245875	-0.3643887119780346	-0.561378367480428	-1.6340231592257077	-0.3752003163960571	1.455707991283629	1.448352104256815	1.166140135171284	-1.9221027847896532	1.9653775903072195	-0.10578124451375366
-0.44725708226901695	2.9048488674959705	0.3143665253773329	-0.18349284118022224	0.8427344901410672	1.6599350308978729	0.3019961844501353	0.6769152530514522	-0.037421599701225675	-0.8519750917232525	-2.051531388261967	0.7231464078988282	-1.734893255875405	-1.1106958093339998	2.537172529765607	0.24204773797308704	0.6927702851518117	-0.735057030521679	-0.4450975159377393	0.5385924921650341	-0.06378406761657732	-0.8645587887006119	-0.7673387429340776	-1.0643805200341772	0.9338285753895322	-1.2044375170624635	0.966586542268088	-2.822199215520434	-0.2318811159610751	1.2630265551595403	-0.5186305192138209	-0.326597451398153	-0.6058357027651322	-1.5931416388975939	-0.39128062835439065	1.3981972683441843	1.3984853792371525	1.1555474024081769	-1.8768857559029442	1.9115759501680842	-0.07992532390289338
-0.40856530002536606	3.024324186381722	0.2907994906778482	-0.2987065602714493	0.8390197207253672	1.5421647804739969	0.31290664306163163	0.7609194709297656	-0.03985180869235723	-0.8885617310559359	-2.0894120264570235	0.7651141284633507	-1.6738915578326534	-1.194258378855425	2.7042228667819552	0.25529443124180135	0.6148512430579397	-0.8167366611836206	-0.4787396291515863	0.7438307673408413	0.001754662334822643	-0.8498989630221463	-0.7744631532773619	-1.126070419837232	0.8994982199829448	-1.2577185734342824	1.0079774473728424	-2.916699920771411	-0.20770261638218596	1.054669311581136	-0.4128324857503058	-0.28234204600248297	-0.6617757543923142	-1.5337431087719444	-0.4118306646335391	1.3372479960665187	1.3804760585781835	1.104689235910943	-1.8012727965870994	1.8706627757091803	-0.06654636406842082
-0.3889269515163069	3.147493957873514	0.27287053251653337	-0.40767697058797464	0.8433665352942054	1.4828701534757018	0.3060532336197456	0.9854117294074349	-0.040230772542808046	-0.9173058737599288	-2.095116022463555	0.6627630568649358	-1.597293814536102	-1.2630243960381478	2.8798086607944557	0.2471974540755601	0.5297361377257037	-0.8895539372990354	-0.510997387192375	0.9517477114964279	0.11748849394257707	-0.8141613925784694	-0.7719235419817565	-1.1994927657233234	0.8374835609968292	-1.3032797104690004	1.0443759420137968	-3.0034447438693164	-0.19599568680664764	0.9907537238101091	-0.3379038536914007	-0.22343831596284783	-0.7325626475033429	-1.4822090707402844	-0.4231938734722915	1.2632126543070217	1.381828911373263	1.0422631968482527	-1.7193852834586019	1.8269648372679193	-0.02527194086052418
-0.4229568441760116	3.2998349687548467	0.25255265643379793	-0.514452155682962	0.8050940495852353	1.527116519892388	0.2924971262862001	1.2096998482435883	-0.06068035845105866	-0.9241803499323114	-2.077081185478886	0.566826353224454	-1.4825551221925213	-1.3233738771376558	3.0171502531184733	0.2398586678936218	0.4584757051690945	-0.9202394750314695	-0.5634852520790263	1.0957699673016437	0.26364271116237475	-0.7813612608075964	-0.7638230156929732	-1.2959867443168323	0.7424434448395413	-1.3293622724805128	1.0573138422997854	-3.071434572365025	-0.18980127888998477	1.0397639988746135	-0.29788366922516707	-0.18377649952333996	-0.8165158117098986	-1.4465089064150194	-0.43396192411317386	1.1731099263689266	1.4008970735016129	0.9131456322505327	-1.64715793640685	1.7805399318326143	0.039737018148235104
-0.4592730538187122	3.4285992635995486	0.21574021184672665	-0.619130971901459	0.7887522457968102	1.570125994771322	0.25910526369299824	1.1448517482171046	-0.09739174360552853	-0.9143252657612475	-2.0360950959858437	0.5364984647886673	-1.3345486342480448	-1.3850322721892887	3.0818564712384493	0.21928900548771538	0.3760749926966859	-0.8940175688862484	-0.6373879626136715	1.1929884221848188	0.4389465011308988	-0.7533940176374994	-0.772658586747679	-1.3902711214818595	0.6629200186416238	-1.3441876336634246	1.0555977953029345	-3.106673446559546	-0.19966290189327585	1.108562542061271	-0.25558178646541146	-0.154792273468429	-0.8823773838804205	-1.4274067942332802	-0.4434489182968438	1.0992451983994205	1.4190266032204932	0.8271421521196745	-1.5579777738392269	1.7584772451120174	0.11543775468584556
-0.4646091137950806	3.556955651745451	0.17573482177970307	-0.7085093950544327	0.7623423848981387	1.6476788752811635	0.21364061270795517	1.0365837553339294	-0.09926560769159774	-0.8581578748845462	-2.000770943642087	0.3998448879027143	-1.1812218976000612	-1.4525017308010573	3.123670236738362	0.17931797305920555	0.2882516464200352	-0.8205816610629973	-0.7243240718515203	1.2958528928439745	0.5986359726626911	-0.7467427737396636	-0.7874578374134391	-1.4868238488059862	0.5962165231287228	-1.3546251305011745	1.0604702186813502	-3.1082331610165133	-0.2196284849277485	1.0973038711576666	-0.2256668989604142	-0.13175347861018602	-0.9393761388954053	-1.4141542352820116	-0.4722445695156411	1.0409545618935059	1.4587892558835698	0.7784876642659253	-1.4549798511317027	1.7591132746970444	0.18184735221798193
-0.5445805630633204	3.744742095174856	0.15156092667782442	-0.7679879626584818	0.734574208181494	1.7366335387119733	0.1664980397970553	1.0624390778825585	-0.09716566392527495	-0.8049411210568751	-1.9249854087917382	0.3793197205218495	-1.0597522165264597	-1.5282334093067313	3.119756839942155	0.12300033791574969	0.2252571511186548	-0.7228482588081471	-0.7948999230793579	1.463449536410291	0.6983665123196146	-0.7450728543737647	-0.7890385105408342	-1.59597022667143	0.5371211924916868	-1.3533628813279897	1.061105430696528	-3.0801674486764794	-0.2579338987330064	1.0460454602187856	-0.21247969914421513	-0.10144017339185615	-1.0106785810134613	-1.4154538538681787	-0.509092969916053	0.9906236991081709	1.4923528775883717	0.8228829070029697	-1.3640206870541811	1.7685696501258121	0.20948281113740505
-0.6715326574936171	3.861685539219239	0.10908884127233354	-0.7867985937388549	0.7080344302894218	1.7679716016390983	0.12624536438757	1.0928766692626144	-0.10434148019942886	-0.7348522358437347	-1.808200469861649	0.2917059369876978	-0.9979980621831566	-1.5784222283729488	3.0916071547380524	0.10242784444346839	0.26344264935359923	-0.6314367200142714	-0.8511510395285274	1.6254385820326434	0.7531977465324895	-0.7244045892923345	-0.7778961942684669	-1.7146166962300131	0.4807103041996263	-1.3485112966726436	1.0446716175964612	-3.0377517534733203	-0.31166267668644093	1.2424345757769943	-0.2125925579747377	-0.07612080274795636	-1.0668532783175027	-1.4181654923158464	-0.5318169724588415	0.9281860555115348	1.5199538794860563	0.9336388834263817	-1.2762651601683648	1.7758552232162572	0.2059269779682666
-0.7118012009645109	3.8958774957361415	0.05731687922422731	-0.7884015186557394	0.6769501682052717	1.7889191419095674	0.0826751840294989	0.9031045167235353	-0.12363351453332697	-0.6824521521207358	-1.7143028543778862	0.2329524620434314	-0.9467497088877288	-1.5722399990764373	3.0794968845719235	0.05960991798422134	0.3840621363306873	-0.528055469217459	-0.895708081029278	1.777001614439071	0.8285346238249567	-0.6879440371488641	-0.7504282666821378	-1.8241548404924508	0.4451128296772657	-1.32600213859592	1.0294957693843303	-2.9897808524095497	-0.3739443057571196	1.4202580686322606	-0.22529006273441565	-0.04729677184804527	-1.0793443368929723	-1.426582490000995	-0.5266830860911285	0.8347558750712987	1.551355240725713	1.021606470165191	-1.1791877110707325	1.7790217100350638	0.21260307507467163
-0.6803753013481562	3.9011168112571197	0.0006320237968198361	-0.7596661573408576	0.6286890236364964	1.799569303463955	0.0393041015614641	0.6005852710462524	-0.1291087157714228	-0.6096334021151883	-1.6538808514591874	0.1471645112511827	-0.8548351370034275	-1.5213755928108503	3.058446956801583	0.007222562730425574	0.5370476891943248	-0.40236952839298123	-0.9088153175083986	1.9209977545819246	0.8583924577030195	-0.6549044456995706	-0.7288393208835595	-1.9308008593996475	0.4124588251657584	-1.308312662484259	1.0101962163895881	-2.935391490034986	-0.4393499807139837	1.4700782311546148	-0.259170224568884	-0.019770520880558473	-1.066163517019389	-1.4389707398534224	-0.52779232296426	0.7332426405420168	1.5887094547863687	1.0411369658285838	-1.0640640092155063	1.7933043967015554	0.2263597435165292
-0.6217280226748435	3.871502086154795	-0.07315757379912677	-0.7191518111837826	0.5618007333897153	1.8075141583207195	-0.008176382509417452	0.24759170927353608	-0.10596122600260212	-0.5378319862601193	-1.5792205533062122	0.08318703866843617	-0.7356305096938475	-1.4569790940015366	2.9879848170356764	-0.03144424368401766	0.7007764437970901	-0.26955488860153437	-0.9032197340988228	2.0018910187485255	0.8872232686633861	-0.6413630796146822	-0.7109797261172981	-2.0200288988554815	0.37647286316620154	-1.2962942289608115	0.9297781418415194	-2.883175665226261	-0.5030400513197976	1.4453796175237614	-0.3032340936620252	0.001440683426060145	-1.0478704803641112	-1.4878680454077986	-0.5379517596567116	0.6556122166287935	1.6256807529041002	1.0353072996132213	-0.9280476394923886	1.810411517101474	0.254144616316447
-0.5722246915841358	3.8307251005110268	-0.14281637627368518	-0.661563801364979	0.44940275285916814	1.8107037054607915	-0.038647613902963854	-0.013206182421216494	-0.0937786007260733	-0.4504150768858576	-1.4764538969038397	0.05330749011419539	-0.6094672527139895	-1.4029384722480016	2.9041026921463597	-0.06340505181830186	0.8723567202622473	-0.11328056483480524	-0.8440841868711125	2.016052115758529	0.8550296564438099	-0.6338486604890874	-0.6966459429267285	-2.099662154050935	0.34109350393611193	-1.2961123723131847	0.8240540025877288	-2.8302981433751855	-0.5626744585623021	1.360672263808969	-0.30512525313122485	0.0309069176382889	-1.0773739100802966	-1.5427425934802965	-0.5442107537828329	0.5949271617269118	1.646975537431756	1.0198623209324291	-0.810764165824071	1.806258540777597	0.2856789436923209
-0.5078476247499264	3.801358147429171	-0.21121276984195467	-0.5608205288492091	0.3585166422448038	1.8087134622549486	-0.0489145077543696	-0.29440496765360263	-0.08881370205606912	-0.37645060636712274	-1.3574631421989825	0.08368953549361764	-0.4804545227116538	-1.3724484173277731	2.800233634592312	-0.08239329412957379	1.020629905919352	0.05790113522342525	-0.8012697237570288	1.9856838925888802	0.7635171820351769	-0.6375619479143595	-0.6980296936149438	-2.1584082231242325	0.29685027728342744	-1.2894688067568079	0.7321222215277109	-2.77671196533682	-0.6006624209900538	1.2097066637746479	-0.2846037715381179	0.051042282014081786	-1.106568085001384	-1.5958602368293462	-0.5480097606910913	0.5845049827245122	1.6607249495301364	0.9969576019808735	-0.7196312780726308	1.8029664768660012	0.2839673790599326
-0.40234378734910364	3.756877683406583	-0.2734933875232397	-0.38868649915107223	0.3283799991974476	1.7976742242271275	-0.04435085625101493	-0.5529792526229842	-0.07274758274197532	-0.3158549988471974	-1.2147398697219125	0.027335237594601852	-0.3592616023171583	-1.3468763084145254	2.6921598408427423	-0.1038704979433663	1.1189629607819467	0.20987170027253663	-0.7593290076579627	1.9582452180258685	0.6403706222526453	-0.6336461402216059	-0.6885255391175387	-2.187809203880253	0.2637160565838293	-1.2965238830788097	0.6827574360959096	-2.7056502769311424	-0.6452369873520188	1.0486735933549665	-0.2583629116737724	0.07209548211187027	-1.0725996726042228	-1.6332720237377703	-0.544590619971734	0.584946674568003	1.666988342422572	0.9787743725464466	-0.7004693727697429	1.8009661756432027	0.2691364978666558
-0.29915214577908644	3.667143741596017	-0.34214248750068627	-0.1885736105073643	0.2775313445759632	1.7789728823892603	-0.027077197345211756	-0.7166343269730734	-0.06205011797593631	-0.26097577587345855	-1.0446598128865419	-0.04141824191944089	-0.23110873182929798	-1.3306466327203434	2.5825374863220376	-0.1309979584592032	1.204757293502307	0.34575338052505417	-0.6820984065626564	1.9296452428286528	0.46618825496393707	-0.6163979274137217	-0.6935303334965222	-2.1991777648699427	0.24227979754422516	-1.3080965274140934	0.6589705522654762	-2.651832047533685	-0.6684934920316945	1.0099778365741057	-0.2566643271860153	0.11444715446305946	-1.0231994832362261	-1.6573069268279785	-0.5228188705455377	0.5739729852578856	1.6600910971746488	0.9535171186195079	-0.747748299189243	1.7810840116635074	0.25602851902218193
-0.24341148422656764	3.5617774524869317	-0.39659426062566594	0.018060725102198315	0.22658471173841951	1.7648464551318526	-0.007714729234512915	-0.7515003156135454	-0.05326016361913751	-0.2348726155483209	-0.8545439294002547	-0.020609195781802717	-0.10440911899136296	-1.3096871153937297	2.4615581445865864	-0.1387910055822154	1.2989828262964964	0.4611467170568443	-0.6036652259735509	1.9082276793102362	0.28808654017848584	-0.5853111980763008	-0.7259775402425647	-2.190499778894253	0.2564072195024209	-1.3283507761903541	0.6423490642144849	-2.6134136733112467	-0.6892372377482008	1.102186584896005	-0.2505172878075881	0.16218713169921137	-0.9747513062169512	-1.6732992668655058	-0.4936516335997223	0.5784643234903127	1.6474110448383912	0.9258029790520095	-0.8043454346912478	1.736249574261145	0.24326545551672957
-0.15518999031163627	3.3963137832166495	-0.44581978442396464	0.2457398731157469	0.17694483582413673	1.7496815376354564	0.018083386477092865	-0.8441389215586691	-0.05639487939455744	-0.18864675942869008	-0.6991220296202292	0.028266834793950923	0.01980968295007877	-1.2546421272263817	2.346731051067305	-0.14217809848639634	1.3677341162620649	0.570313097375447	-0.5219237830221307	1.7649322187613818	0.17490285822780577	-0.5831722005770668	-0.7740180662159044	-2.1023624015078775	0.34540795863094376	-1.3545978095802407	0.6150306583488743	-2.5682533075651435	-0.6980831723305236	1.2970845515638163	-0.2672816989326007	0.187268429010627	-0.8629540190838316	-1.6788330194872192	-0.4592152627420984	0.5922028388249657	1.6543556224036546	0.9042650209636935	-0.8441795685783149	1.68681186945323	0.25827477418775274
-0.08039774351365493	3.275996155922885	-0.46480140517195173	0.4477316187513173	0.1330995841376448	1.702115825760292	0.03618463687800048	-0.8917317509896007	-0.05331860196990791	-0.1474380226160134	-0.5654629257982726	0.09149951846132529	0.12282637215272854	-1.1394469073921918	2.2320141940774945	-0.18845506174045806	1.3661899854933441	0.6734311849943213	-0.43212305682978125	1.579117679052613	0.10706211355546895	-0.5945803588302115	-0.8537674191925715	-2.010832495904416	0.5531542210957741	-1.4015253094259728	0.5839571778355236	-2.532091106806459	-0.6886307621141395	1.3837527137060688	-0.2881818544007272	0.21137114163807133	-0.7155308033827673	-1.6856659674975265	-0.4331821806191528	0.5991806144163687	1.6702557749322726	0.8905598201661972	-0.8971798877515706	1.635474745438481	0.2892805582733103
-0.05399550921082635	3.2063314566164065	-0.45940500019642505	0.6375113692055183	0.09542940747877082	1.6251530253368667	0.04993376075832765	-0.7197642468658073	-0.047894755646125456	-0.10005044773757646	-0.41508862267413393	0.14993314968947322	0.2024644292205709	-1.0297906553666947	2.132344623360422	-0.20373434606538954	1.3093323054491774	0.7868911890267964	-0.3088956532286252	1.3958607815735096	0.08095813008312723	-0.6319874852715349	-0.9543725524348492	-1.932475201468047	0.773575876399898	-1.462768236495564	0.553640320324726	-2.5019104033670065	-0.6657477653928108	1.4656732597160977	-0.29801179945084616	0.24497169127238488	-0.548013561521269	-1.702456965994428	-0.43600823325611093	0.6205634978535791	1.685567654373952	0.90163102485438	-0.9923671318768612	1.6149105769966916	0.30480988106848983
-0.026943240502206266	3.1496478566432335	-0.42379248987559626	0.8131898819851525	0.07777370847074411	1.5818439728117446	0.060187434298309916	-0.504224786682969	-0.05375866045980086	-0.059985294020656034	-0.23036635471136022	0.2195574700637774	0.26073742013641277	-0.9136398098366547	2.0575911329829815	-0.19811266318468734	1.2383364052553376	0.9045727070887933	-0.1334092474710323	1.2473756492446373	0.14947500509505562	-0.6746551241854928	-1.081784546752575	-1.856160048611608	0.9871255014377696	-1.5349279361028558	0.5136724418612311	-2.466589198204083	-0.6402096968455393	1.599307912625211	-0.27863760173049157	0.26743421038032367	-0.37662485251438127	-1.7221293051656867	-0.436633063109063	0.6227992421406618	1.6962291962458735	0.9127474553657032	-1.119683227054352	1.6013779376103536	0.3198134591236069
0.006857096214634349	3.1296942022615037	-0.3362739427173476	1.002129350713891	0.06550367661412326	1.5358830867240676	0.07163886805325141	-0.20592865408746178	-0.06019838962879527	-0.006161619630250814	-0.08298731233804027	0.29697291799021064	0.30476983291453286	-0.768900805989486	2.0163862930744303	-0.1688042925970398	1.1834473381434036	1.0160629520803743	0.024879625272819762	1.1328772101926963	0.32750116686069264	-0.712293271077572	-1.2115958715960606	-1.7859728427686972	1.1771769222216364	-1.6036347351374964	0.4624230579522445	-2.433004261685924	-0.6094222588226563	1.757724960626334	-0.25385858870757405	0.283579548788917	-0.24709797678692058	-1.7463252031925247	-0.43264498565446674	0.6234828878203349	1.6950391265527567	0.9232638995587777	-1.290502408711966	1.589736836023352	0.33149035026116874
0.0546797809890357	3.1556360201508724	-0.24247232802923957	1.1938929274015933	0.051444575585146216	1.4867926901444832	0.10370314697331653	0.000927202932215232	-0.06777884721055663	0.020001654638627187	0.0153266134705952	0.3988047323940409	0.3621461773286861	-0.5989449230452426	1.9900738833615044	-0.1329749617181526	1.1649384617251506	1.1026865069532341	0.14397877532251807	1.0587211219333734	0.48531205268369443	-0.7451114804190089	-1.3499489719196693	-1.7301972523300393	1.3640624359727727	-1.6465712876198384	0.4033063237606491	-2.388152179677062	-0.5729729466027058	1.8729016446394842	-0.25249183281691046	0.27867837375361637	-0.06736386485947857	-1.7891775546171331	-0.42191626720753084	0.613416793262835	1.6969306661975616	0.929616423339867	-1.4610273962780156	1.5776927317996585	0.3278169779813541
0.09138370594519689	3.176753999221037	-0.13899270367491773	1.3615396050980892	0.03399582190657627	1.4296865536380587	0.15305139664209508	0.1609675772451411	-0.050922924731504185	0.03001019124954386	0.07862540663916208	0.463719039791575	0.4142651251782894	-0.39654486818092965	1.9660134484649068	-0.11324648256165623	1.169946680136556	1.1454889323065647	0.3234974867730306	1.0117851709235461	0.623766199480061	-0.7594387302762733	-1.4766169487958165	-1.6844313420213735	1.5490031714010584	-1.7034180352813753	0.3170067169974482	-2.352274173224124	-0.5352555558722379	1.9746375803344118	-0.23237834475940108	0.2577639430645199	0.03874533501282405	-1.8259269738445014	-0.4179626916774487	0.5841676083231462	1.6932677959678628	0.9284393036670793	-1.6072098062763192	1.541924277441367	0.3205052990172176
0.0964797264046393	3.1594408201079798	-0.026060820713246967	1.4727853868819971	0.005878052225429092	1.372045642212983	0.2057039309480359	0.28958997256795443	-0.03757359844186579	0.04059514753533781	0.09962000131616147	0.5021463767416441	0.42110914212458617	-0.18359861296069097	1.936483181963148	-0.09256114965972882	1.190888359468222	1.1538737274590027	0.5166726805050856	1.0196204741613972	0.7885457941921612	-0.778652432242806	-1.6169866513561335	-1.6387878303111383	1.73511533564875	-1.7643555676260718	0.21328245976112567	-2.3177387714151796	-0.4306312920632337	2.112842887892086	-0.1975282174105652	0.23698788343026606	0.0746211295177496	-1.8472821581639696	-0.4046466739111928	0.5508539110980744	1.6814745358839898	0.919094302921905	-1.6650393516119528	1.4877373415610504	0.2961758512303948
0.06905976680122584	3.1609795687897453	0.11571368018135889	1.5916391976616546	-0.028192301983962515	1.3365821509865694	0.27041497570948075	0.5584742479543332	-0.011021632025886624	0.09523059893431329	0.10301568454134932	0.5004612612678586	0.36778253531930244	0.03478073201613189	1.911026417693256	-0.06312385307337896	1.2019880926687982	1.1206829530904752	0.7138071671572263	1.064880670169656	0.923874813478097	-0.8066775720878067	-1.73728699294021	-1.617128049694562	1.907793403415147	-1.8448829921913916	0.10059053781443335	-2.2663300950263157	-0.35977169188245073	2.093921704186843	-0.17121164758834123	0.19555697754724705	0.09708145847223201	-1.8676326714456284	-0.4099882618644811	0.5205051539448642	1.683045267600157	0.9105436240970681	-1.6896926260682015	1.4454092968282422	0.25810749024832724
0.03904426439048199	3.1285488025805064	0.281572196931646	1.6992588505177324	-0.05994018088620902	1.289823491992833	0.3640753296134111	0.6050971966260104	0.007754787162576954	0.18484874336245427	0.10886728626150713	0.48193686298454663	0.31975610678659844	0.25177375279554	1.8798399785701652	-0.05873221972103709	1.2235044168265636	1.0761241241540704	0.8792534916470437	1.088694587521484	1.0048975398258235	-0.8701173085613565	-1.826921481810728	-1.5993459644363885	2.039239361612856	-1.9281365695195003	0.031434711020996764	-2.2267648809069756	-0.26973069812170924	2.004331126526096	-0.13614187391083504	0.14477101605838757	0.12498713392134228	-1.8824107306875422	-0.41144838330992217	0.48032178852842833	1.6768161843769047	0.9144520330114361	-1.729440247215937	1.4067083283683788	0.21536762413924398
-0.00828204823874274	3.085515373742096	0.46224660966708553	1.7713389491909226	-0.08549899370000993	1.2542317366937072	0.4627358697038968	0.5536495203784643	0.012676299784281947	0.3108483232735078	0.1129796967209413	0.4276978633740082	0.2771854023661629	0.4434170615227627	1.8273345820512397	-0.049984627848257704	1.2519223511804145	1.0362065817739554	1.0407143637440233	1.1603705644237785	1.1266134547467475	-0.9348477593485974	-1.9005689653840079	-1.655542241227278	2.1043308519825934	-1.9774830738864622	-0.021009525070880296	-2.220404966062602	-0.181492342396956	1.8006873957287386	-0.08708828547556069	0.12490530878453669	0.11493497281196705	-1.8993052009909914	-0.41343948937363645	0.4223298082598056	1.6637411951917322	0.9456256839918517	-1.7709800086388257	1.3545992204892754	0.16184233670434214
-0.053800300836681546	3.0616445339744676	0.6311378841123965	1.8401945996332252	-0.11620202996930211	1.2500093479005927	0.5697093416174107	0.4550975947076698	0.020617127195794727	0.4514150212373802	0.12687568453176545	0.35111205373305265	0.2515665536256065	0.5666552310576847	1.7539202030389394	-0.04298866809974139	1.2557365387366162	1.042059608386852	1.1794797104073642	1.2413790820864288	1.1952529304465063	-1.0078929236130914	-1.9489205705814983	-1.696110803890122	2.0638187185567123	-1.997272923571894	-0.04737680525625436	-2.1913921426564213	-0.11319323423029042	1.5188500512912122	-0.03480253240206802	0.10440627579843223	0.18996966146077954	-1.914862790161989	-0.42100990165054253	0.4125328984189445	1.648754631518436	0.9956306091633339	-1.80598529719729	1.3104186771956001	0.11612383722008732
-0.08517919601517865	3.03857145605888	0.7730934631884225	1.9039612678526001	-0.1368981945255538	1.2216163265465345	0.656636326507179	0.3026941672483433	0.02875806168721843	0.5997962468690706	0.14826222375224757	0.23358485173149038	0.2199466460377104	0.6381460132294372	1.6693698348066892	-0.060915776224458894	1.2491064517162687	1.0267039626142869	1.2647226795682875	1.3238005054452064	1.1638064628701272	-1.0800920757436212	-1.9697782036119935	-1.7131176428465325	1.9993567601329645	-2.0000522474851556	-0.09507022736966346	-2.1498982493698633	-0.051072935275044105	1.3143948218540598	0.015132566223337529	0.07276363533206649	0.2736068560515956	-1.9353542282353877	-0.42274741856907766	0.41949739766297417	1.6360850974749213	1.0382252207996399	-1.8103791668819889	1.2352013035516862	0.07394332237334957
-0.1363563604194018	3.0163703842552865	0.9058412630687338	1.9597294747792227	-0.15749118010698387	1.172750721032291	0.7368183085087334	0.10873174984296	0.046980201972919786	0.7490021152313323	0.17425736920971918	0.09247528621754053	0.18828052364175743	0.6563959198202525	1.564306548183376	-0.09088516048808722	1.2356645165383653	0.9867574276806703	1.2610527908546474	1.3865987591468236	1.0863499220829342	-1.1600542877826803	-1.9598407668122533	-1.6896290564410381	1.9384042862456503	-1.9784062155627509	-0.12397923096533332	-2.105205340566581	-0.0023303999365314825	1.1344290209251928	0.043479040970232655	0.0450095544167849	0.2630918199726696	-1.9536456737266246	-0.42068454850237397	0.4155539554846383	1.6231473469664803	1.0477608119494377	-1.8316985589953148	1.1481696790523281	0.026631988545183078
-0.1938883927870685	2.9526757969108908	0.9989213167231716	1.9944382447064075	-0.181114331694776	1.1522195379666034	0.808228349474639	-0.14523394194113295	0.0649237270913114	0.8850693434160816	0.1915390160886089	-0.04282311004982396	0.14275339192876915	0.6357949606982082	1.4545025658569721	-0.15333394312538945	1.219075317361558	0.9348253215695517	1.2492232779001242	1.422927035909712	0.869240017116739	-1.2449822297995046	-1.9465858221460075	-1.6170010193591922	1.8867757038879165	-1.9360319197141282	-0.15515830781689818	-2.079324143254839	0.03817926032281606	0.9658824720338142	0.08063603826798464	0.011024507956625077	0.31759877965672867	-1.9463512287631872	-0.42401605433346506	0.403774912433446	1.6377597599408034	1.0522332233662965	-1.859079872729979	1.0871144433200999	-0.02751704072714397
-0.2848434588333098	2.8182579909208623	1.1017499974459433	2.0347030763315597	-0.20793421633525738	1.1191771618165158	0.8381437989759458	-0.4253179709050524	0.07342768770115773	1.1045865297211521	0.22493198950235685	-0.1652206309780143	0.06691753275361291	0.5806584418499472	1.3331287348267729	-0.22834489307329156	1.1712338286205148	0.8966292430285471	1.2052289572521488	1.4325586977287892	0.6988614814622445	-1.3315310970295111	-1.9117408729583922	-1.5061038644056075	1.8444381198955369	-1.8977962060190379	-0.17788996939450194	-2.063466893810915	0.06794240024975867	0.8503532077049621	0.10030505161609256	-0.023402369829793743	0.4156538133015206	-1.9077574721938322	-0.440517634790117	0.3977567942530986	1.6624807531114592	1.0656641405888423	-1.8856741299953008	1.0592636509335323	-0.06672209867284501
-0.3861816546825206	2.6660863501214895	1.2087874472565792	2.071794032844717	-0.23423863439941056	1.0961077094314575	0.8453385568587839	-0.7104684079040384	0.05874283849618418	1.3452881135754413	0.24607293687334236	-0.2745939481821688	-0.03140929621334863	0.5107121075395236	1.219277759529161	-0.2962375998809863	1.103318639886108	0.8875174038421443	1.1075513422504417	1.4215030673288342	0.48450428020148345	-1.4102658208308199	-1.869788188311455	-1.3903597768867269	1.8093651232753185	-1.8600294166190714	-0.1763867023746597	-2.0577836175550095	0.08106529216474609	0.7284006980207495	0.07173736765253409	-0.04690553146061227	0.596643111729646	-1.867041210517894	-0.4469839854825686	0.3883747230573863	1.7149855661250801	1.0890272631065856	-1.90757143736293	1.0777279497044745	-0.11172371961044561
-0.4615332014770354	2.529428522020197	1.3162680598734422	2.1109810789791523	-0.2557930261271385	1.097333929651054	0.82824971790668	-0.8387495022563423	0.048331367477097764	1.5864628439246615	0.26732164393339264	-0.3514671283235232	-0.0967351421909811	0.42269691079502236	1.1246593840731887	-0.3729805724679166	1.0283251132037448	0.9165619952603338	1.0172953174817325	1.3898943501969852	0.26300081492003996	-1.4525446254338779	-1.7676342494978001	-1.2948184040915098	1.7856623571532804	-1.8060256285562022	-0.16322640493756033	-2.0857871242744728	0.042613470836588216	0.5809756703112794	0.02716225101154588	-0.0724639144139255	0.7406734777788202	-1.8223280170459595	-0.47163733564419097	0.3819235430698642	1.7520900959508794	1.1114154968685073	-1.9494244345661578	1.1486190033480173	-0.1528497311537082
-0.5034236621239008	2.404990483876036	1.4319067654192783	2.116566183219168	-0.2612566781463098	1.0748323856178321	0.7851935432567502	-1.0349446826840922	0.016749570890258164	1.7423265026150712	0.26405627475079496	-0.4022716489037769	-0.11526603902408565	0.33026126124861493	1.0457932837427122	-0.45218394122498023	0.9794791844552323	0.9503821806194102	0.899085782006346	1.2975806826982699	0.13507947863836414	-1.4537234223257884	-1.6606722269997836	-1.1847018607243136	1.7869024534542093	-1.7212456432541576	-0.13216637562949224	-2.1231339761896217	0.019711355572306796	0.5176234591604677	0.005800624057787774	-0.11272696062699447	0.7741814026982141	-1.7961970481175278	-0.49263727701900495	0.39157738528365177	1.7462797409529827	1.13476939898356	-1.9874462439879708	1.2031761026671204	-0.17710546704037405
-0.5385903755980889	2.2822935464162564	1.5222248784138603	2.1320746214176323	-0.2647797333174309	1.0605122508557754	0.7160039857975176	-1.1040364974605916	-0.021609893813213203	1.861384775257762	0.24017873248541477	-0.43099124022554464	-0.15652577458648723	0.21167698557452366	1.0209979386496435	-0.5126740673565642	0.9206976326818376	0.9565848524715447	0.7824468461499762	1.228003601026024	0.09911491280198784	-1.3901383688319124	-1.5871008126590578	-1.0786806232069877	1.7845050940031393	-1.6233264444547693	-0.13778611996220938	-2.1460137523088063	-0.018358424090252498	0.4449392821823358	-0.021857030702785475	-0.16912305318703025	0.8466908711311305	-1.790714523562001	-0.5305186650393723	0.4010825767434548	1.7411152592165653	1.1514326182686903	-2.0251157821674566	1.2621341273899642	-0.1887425565743207
-0.5501194022971668	2.1627189440299404	1.5957312763605893	2.160916658223498	-0.26672400128931334	1.043458662315872	0.6331417178579848	-0.9401714692203942	-0.06487375283361854	1.9107717775464566	0.24732846255291366	-0.43536744251169307	-0.20766281093396008	0.09140596587061942	1.0128745562993688	-0.5701503811421855	0.8616023332223681	0.9484490959196975	0.6491249042025495	1.11695385004955	0.027412025062195734	-1.3110642288020489	-1.5366307031561974	-0.9777265773079818	1.7698561113102855	-1.5520179923405206	-0.14513584685716335	-2.1571019041756108	-0.07109453184198178	0.37190091370655687	-0.03857012060410679	-0.24643841359004312	0.9082144826444776	-1.7894197505880425	-0.5641880581150458	0.4395339001932136	1.7141105443431464	1.147043024840067	-2.0556338967662287	1.3360705306190808	-0.20943362591912282
-0.5225882692761232	2.0342679308468434	1.6680291761016535	2.1913309018729286	-0.26572341609367134	1.002825876264981	0.5333098581753869	-0.6407212311700818	-0.11359038221000606	1.9157796935932325	0.3127686662867378	-0.4048220184480222	-0.27771669057873577	-0.025851417510991192	1.0048742714070025	-0.6222324523644861	0.8101899372164647	0.9138081982768821	0.5080208800500385	0.9945364711419847	0.003501348522574654	-1.2637006911185202	-1.4922453382155751	-0.889987035938835	1.7376340156537136	-1.4998887701570751	-0.16186786238236178	-2.175446768583355	-0.10606761399767901	0.3164123445702261	-0.051960339275201585	-0.3132036568401463	0.8562768371651936	-1.7892489903674207	-0.6095749947942324	0.4550378495197555	1.6736854896728528	1.137451021437413	-2.0692661591213186	1.3953494862552116	-0.24385723398359066
-0.5053011989394591	1.8873245650102632	1.7429563456377555	2.2131116913881423	-0.28626702505955615	0.9928296436416295	0.43948980290946205	-0.40136251131077366	-0.15430508953543892	1.904206431994245	0.331832107094121	-0.36257122222776067	-0.3507511401317929	-0.14488449610232096	0.9764781288191549	-0.6566617423982051	0.776638229450275	0.897743350041738	0.38400452600073226	0.8605803523072266	0.04425066219620511	-1.2067518017399999	-1.4461652227667963	-0.8060483102356372	1.7035951128898557	-1.4566541198417648	-0.1372323154583934	-2.1858848107292888	-0.13766332324242453	0.26590635559981185	-0.08216227819311941	-0.37340516681220554	0.7765569943274835	-1.7736698181202109	-0.6643147131707285	0.47741522743784504	1.6237887123882124	1.128665833276671	-2.0975579829408804	1.454656137157288	-0.27652765316650474
-0.5070892160671865	1.7112302823305918	1.7921001610304201	2.2495832598410823	-0.3119391940192472	0.986023239171689	0.3354821756606715	-0.13556253456734815	-0.18260548418356098	1.8919354184240138	0.3216926721648884	-0.31425195017313234	-0.4149387814081389	-0.251124888675297	0.9863920673695452	-0.674635406072446	0.762354041125797	0.9078424228448121	0.26970618920321254	0.7332589416767283	0.10565152207047572	-1.0889050579371617	-1.411538926303652	-0.7383772703298747	1.6702976268495735	-1.4290953428567117	-0.10867257634695313	-2.207784848324478	-0.15243380307618287	0.22694260555537857	-0.12876086207836784	-0.4265794303490361	0.7905238212617083	-1.7589203247144607	-0.7276050434995789	0.5076768016012082	1.587147488314153	1.1500196713737503	-2.106545977403889	1.5019709848558223	-0.2984787637834515
-0.5087615705893985	1.5521064905523527	1.8257115173754659	2.2956690267327846	-0.3466747558670625	0.9605819470724773	0.24000587977962437	0.21840365485372137	-0.1987967442083956	1.863493046087331	0.32370502170719534	-0.24143725856542	-0.4587344951436226	-0.3453722657573258	1.0253672422355895	-0.6635169977234463	0.7390992415987573	0.9443936076239025	0.1447273315572234	0.6053744120765476	0.17921788491509552	-0.9442227208253712	-1.3869061524801163	-0.7086585271027219	1.6430872969598156	-1.413386661795312	-0.054640747891923566	-2.22326002108911	-0.160912180504919	0.20965516034269407	-0.20057024741796986	-0.4643686991596727	0.7924912637096544	-1.7603465005347712	-0.7868072407927418	0.5708557120314228	1.5338142345293133	1.1772615083561662	-2.1195520855597803	1.518926855791597	-0.32260638108271056
-0.504773059188247	1.4007360122832806	1.830662035931245	2.335450327958358	-0.376177130691849	0.93791462695343	0.17243924775072722	0.6493788801559239	-0.2017257451833761	1.7907178098966987	0.32219638606028556	-0.1823869504955287	-0.494978841284922	-0.4302593825703154	1.0707487342714401	-0.6225162466072922	0.7209977897603709	0.9772644727055017	0.03109518818663546	0.4901768349801209	0.21188540552708965	-0.7800205439942871	-1.3731006719624	-0.7086082174162811	1.6207857316145873	-1.380221753449412	0.005812645115257265	-2.238753184694985	-0.173740849439023	0.1929383420689788	-0.2842171945905432	-0.4858115177756517	0.7832684575586171	-1.784193091285026	-0.8343146657525711	0.6352202158819795	1.4807216492998365	1.2121972564717336	-2.131355393708087	1.5015889415088015	-0.35214558131967033
-0.4983577456302772	1.2534881226962304	1.780919250191851	2.381013329093195	-0.41704387724235303	0.919865074859788	0.10404026491461305	1.0482024552805018	-0.16430158923541804	1.763334725151804	0.3425404129400458	-0.11673096183444978	-0.5160934707124853	-0.4952952194035493	1.1147517447530535	-0.5667726133546843	0.7181953126571265	1.0137160420443558	-0.07955972530864014	0.4214566734791312	0.3325875815777569	-0.6920264098205109	-1.3707362792887527	-0.7326354745031762	1.6155521170613145	-1.3321987299262585	0.06805291840766967	-2.2218640537804104	-0.1926139153646882	0.17889125227866629	-0.372449241516889	-0.5114649365758033	0.7900701978228188	-1.8101672655127377	-0.8896181455756291	0.7094332324449132	1.4157286175747321	1.2427090837026842	-2.144173306506592	1.4602036970121712	-0.3671386109930602
-0.4821037166469832	1.1267739011188982	1.743976100234255	2.4170690865354656	-0.44751114578107815	0.8997580258796493	0.06193251540619752	1.197759808053957	-0.10928483341687692	1.7729236625794051	0.3777302165179707	-0.07767615855483408	-0.5623386220919069	-0.5181027487423229	1.1381651962088297	-0.48988515663742216	0.730275717101075	1.0042005373053535	-0.2030424054887135	0.3621259691646872	0.4387536887173288	-0.6775476989913838	-1.432258819499	-0.7582129190896935	1.6083499546723559	-1.2964347393824405	0.13340943622102802	-2.138524774958116	-0.20900901554310067	0.17789070829061962	-0.4758030983783851	-0.5355348988260888	0.8690155234040959	-1.8495790629903006	-0.9490342548007801	0.7840729066400358	1.3855295973697253	1.2795217994994506	-2.145756940289665	1.3788745072792887	-0.3796789864398238
-0.4838547639921261	0.9936850964974203	1.6896133359222856	2.4555390052854826	-0.49267453487471113	0.897745186151621	0.03318891430945997	1.4236397033413029	-0.037472659472353856	1.8247280663178398	0.4297606040614032	-0.04373431546639947	-0.6282664753635189	-0.5160913431179541	1.1547760039245598	-0.3795372351801633	0.7358792731449695	0.9791152879371584	-0.3306755386782	0.3407351862907758	0.5125309081399577	-0.7037586622742288	-1.5058596928013934	-0.7931651680211812	1.5762882432033969	-1.2860544863790289	0.18505301922625012	-2.0611103619459734	-0.21615479254417594	0.19291310021850175	-0.5871280798982579	-0.5285867540837372	1.0477884460612727	-1.874591097536269	-1.005892391342448	0.8518569115134735	1.404416694601585	1.312197456718677	-2.130662910959658	1.3350804419379199	-0.39745513846216496
-0.479781486160905	0.8720628083062121	1.617013592414704	2.460869708027366	-0.5329406447759764	0.8976876764451059	0.03239939731125494	1.577827624412836	0.03736797870073397	1.8954777609210631	0.5122970077673539	-0.032592859905366464	-0.6891338071529034	-0.47978255925825175	1.1309659634306168	-0.2779337859048505	0.7395623130498616	0.9790595330265782	-0.43381295533209396	0.30649724160151515	0.5837541033916758	-0.7801578971937453	-1.5508659721910372	-0.8315426951527336	1.5506851165350173	-1.2953068322117793	0.223500415461407	-2.0102167115038974	-0.22329001003212395	0.24255012505973786	-0.706868696238945	-0.5140573665175516	1.1465759174198111	-1.8888994074723828	-1.0564477163138617	0.9222616197375961	1.4278471934269894	1.3391262657107765	-2.1109465116796593	1.293172371139281	-0.4163726923612593
-0.48629582592222675	0.7527677137220712	1.5768122144881185	2.442392507670121	-0.5702223349528571	0.9026308971278354	0.07485563422879107	1.4644455649687325	0.1332446522920771	1.9864534303869277	0.5651268218412917	-0.042748596240851214	-0.7603157480088083	-0.43271162567332755	1.1191336467995103	-0.1843857179180084	0.7428977697339065	0.9922543662646616	-0.5220730913925665	0.31566483656382716	0.642992126617041	-0.8608254070109742	-1.5695394601031023	-0.8890009433640914	1.5391547419453135	-1.2998071478836848	0.24265102188867674	-1.9905661389231841	-0.21739653557830807	0.316042578313774	-0.8277295162418984	-0.5029191083604059	1.2112619110188096	-1.8923596824263211	-1.0976036819898716	0.9477152595308004	1.4608035089437004	1.3431526602518626	-2.0920796890804785	1.2580638533020916	-0.4335407218052862
-0.5192873958310491	0.6467905836036489	1.5698832855333824	2.416379326161823	-0.5996859590260799	0.8944952342141257	0.10783687394918233	1.2212007524293123	0.23616167143533354	2.1139065130330157	0.5479930312799561	-0.0696454973899791	-0.8344264532935863	-0.3572968753021987	1.123066991158193	-0.09729065614045615	0.7444723804471741	0.9927326194976377	-0.5768505804600851	0.3281359419091002	0.6914343151884061	-0.9079424598965332	-1.5949075169051878	-0.9457350469319646	1.5845309820431255	-1.2791528427651724	0.24726819916390572	-1.9766927608882585	-0.22028786701451314	0.3917469158484166	-0.9322926407003445	-0.49826804263459934	1.268699740694627	-1.893933977397109	-1.1084635077499612	0.9663711795754557	1.5009538358249894	1.3333441298190973	-2.069029724819037	1.221065032419407	-0.4491418022992912
-0.5312745837643029	0.5487875781581113	1.5827289138816512	2.3829390730351525	-0.6119020314809049	0.8764611487460996	0.19398148080891475	0.9909927213336516	0.32773073023124716	2.2566954185407484	0.5682819252955437	-0.08894541193256929	-0.901456939068512	-0.2798989097478198	1.1646954543014238	-0.016392637367197933	0.7385369006034843	1.0348357543724926	-0.6128782932134403	0.35242616783442593	0.696365325922993	-0.9436067510759492	-1.6275267661048152	-0.9992325173949947	1.6572599290116152	-1.2475936918505308	0.23504160795031076	-1.984183659294878	-0.22982991914090042	0.47496688009735005	-0.9907706505449646	-0.5018219280448113	1.362782957929999	-1.900389856370058	-1.0931929559599758	0.9508980400779296	1.5398144196676524	1.3169027187111548	-2.036728356066541	1.194042050533632	-0.4583698423682644
-0.5238779865485819	0.49089889194201924	1.5626014099604957	2.3246615820979186	-0.6260915369469473	0.8483587256817806	0.3104362956690565	0.7470657646680625	0.41742208807967723	2.390074976790693	0.61291699092198	-0.02698791303731744	-0.980403160459743	-0.20293950979485303	1.173609914984614	0.07024584598466183	0.7055727007592577	1.0942754450429226	-0.6325343319766252	0.37035750201273043	0.6960240919543812	-1.042703087434236	-1.6369565188580624	-1.058863533852786	1.7404174496162828	-1.2413119163775819	0.21049388776799088	-1.9880529098803053	-0.2563566316006984	0.5597725159108069	-0.993856246424486	-0.5097147404862742	1.456310710280086	-1.9008824583447885	-1.0539404614594143	0.922400651913381	1.5690369916964257	1.3073985743916723	-2.026345240539326	1.175154415094655	-0.46000950578642963
-0.4943639528316135	0.46265346391639106	1.5016025753435365	2.255669906441851	-0.6335763465871567	0.8020945630281556	0.4203274903137128	0.4342864303924081	0.4906547861770202	2.537844712614673	0.7090185852537182	0.08999422778426602	-1.0716943870129731	-0.11607232968156533	1.1370822535407448	0.14672135283304946	0.6697847717403597	1.1672251700459155	-0.6316572505741478	0.3955811815087347	0.6560601422354364	-1.162089543645815	-1.6334555872679661	-1.1288713126333454	1.8363223918870157	-1.2479266337565749	0.15902770894523427	-1.9925765391997792	-0.3065738270039108	0.6456914784484835	-0.9859183117164253	-0.5241604737441646	1.591614719250981	-1.913258871361105	-1.007210019839645	0.865356062597573	1.594165193057529	1.2940836023526563	-1.9936503435521586	1.1544417898341117	-0.451770765191932
-0.43896658211738265	0.484633258709929	1.4465803034605944	2.1750353270083975	-0.6489944548290953	0.7768482375476223	0.5119172790425113	0.09683545386222475	0.5687641056175214	2.65140752606106	0.8000654983565235	0.23026734611266825	-1.161196572325167	-0.02404985416751207	1.0895254273233408	0.19735568377402019	0.636403360178109	1.2336057275845604	-0.6285672702775098	0.42375738172178756	0.6105539772241759	-1.3020435513714965	-1.5707736132609083	-1.1801047173750896	1.9297632279938703	-1.267123933393781	0.09096548556607731	-1.9826013800539783	-0.3689840947477015	0.7501983785590456	-0.9785068545894935	-0.5326215094974127	1.7168655225848455	-1.9297813509980695	-0.9745511881329924	0.8227435853987599	1.6010311338627674	1.2626012443204409	-1.9755693079764032	1.1389900671292337	-0.41559067695945745
-0.3733526119858352	0.5778226157248836	1.463078999502947	2.0756563865489306	-0.6600178199410514	0.7567377031307252	0.5866249944898676	-0.2098714242459764	0.6212936602957705	2.7097213374299605	0.8524392132813958	0.34781549857598504	-1.2339722717700294	0.0560214729472163	1.0379465425878234	0.23772760284126043	0.6023318155595015	1.283259811949178	-0.5924825979363079	0.4075931771368575	0.554882582360926	-1.3657453066358114	-1.5198177617414044	-1.2273471682940007	2.0120393558549345	-1.2961719268299667	0.013680870747450325	-1.9916309527811955	-0.4369972350924275	0.8471904575462895	-0.9622073213959659	-0.5481937305326476	1.7898060078938252	-1.9462782271818804	-0.9328221454908017	0.763268229888703	1.5806727278247077	1.2344498497802727	-1.9681976355288644	1.1193466231012221	-0.33577506694039133
-0.29895594186151125	0.6637957218263925	1.4858997921761319	1.9769208752308827	-0.6806674835954266	0.7365300121641855	0.6287137067498335	-0.38082109150500115	0.6643644189354936	2.7246773712439665	0.8751489412420252	0.3710286101999497	-1.285261201666931	0.11096207075120831	0.9934920872712351	0.2665261459129529	0.5801379418087247	1.3640499163777444	-0.5322867292463889	0.37063960557387077	0.4992623471318769	-1.3908940233937466	-1.4879859376177988	-1.2858154564908477	2.0646727403461416	-1.3107769105636864	-0.07076439545587052	-2.036912893923974	-0.515530385350073	0.9498772591192834	-0.9428907348587314	-0.5679039944438404	1.810183623312683	-1.961756466807979	-0.8858808971122502	0.706026441246234	1.5399378843896023	1.1964455151614737	-1.957059834403223	1.1176414017751202	-0.24546274073711496
-0.22999647047591246	0.7866577435818312	1.4871105366609891	1.8724022118764683	-0.701186618402429	0.6956379967543819	0.6585694004435068	-0.6177872022871427	0.739404869045307	2.7134338489731618	0.8488355287959196	0.363034612343165	-1.3183185218277045	0.1470077606371775	0.9461431356522612	0.25936543677712365	0.5627990478490601	1.4764647016865446	-0.43706246716237046	0.31623112931192193	0.41323790017204465	-1.4077170650654778	-1.4694458487774362	-1.3600001726447601	2.1242398597985357	-1.309159150028034	-0.13902357249154804	-2.057579619711077	-0.6075202803310342	1.0502869235428853	-0.9178948674337105	-0.6004842176015747	1.9319210832687017	-1.9552597492692552	-0.8241276275205072	0.6344686941579446	1.4760555342909656	1.1628233323549642	-1.9676520911454767	1.079705428998297	-0.15487055950841871
-0.18494852632642747	0.9007347768841172	1.4927736872906472	1.7704036034061912	-0.7308517463837834	0.6506987357485781	0.6691435343323924	-0.8004512070148582	0.8136901953144827	2.6593212699374478	0.7910462629857109	0.32938558687518554	-1.3386818225960333	0.16840072490729	0.9015070525299738	0.2444877797522158	0.5657111408996673	1.5888175370947004	-0.33633990328229835	0.24056959100062253	0.3079795362741984	-1.4188458234131107	-1.4543794294152943	-1.4419234923091386	2.1832770871819753	-1.2803787658608752	-0.2042061875207785	-2.0514386442567534	-0.7020146031485004	1.118424345071311	-0.8837420717541999	-0.6229758449943386	2.142187857698427	-1.944215773810876	-0.7530888549842574	0.5688644898189015	1.4035036066173459	1.1288129852383766	-1.980148834126652	1.0300047478935574	-0.06725297408837336
-0.14595596849446119	0.9932498213263246	1.459380220027292	1.6627590968362456	-0.7683019003543046	0.5914334583061875	0.6617277328425549	-0.8949837014305431	0.877764482301987	2.593497056548955	0.7283952809711745	0.28898167861088986	-1.3348319970425873	0.1715841266883674	0.8579305524302405	0.22965749109423847	0.5991473604355996	1.6913649422288373	-0.21261831595947633	0.16090527428809365	0.25803738502117834	-1.4157217648619427	-1.4527561426955498	-1.4878302275446176	2.2324982260528907	-1.2403313866260688	-0.24302356484699894	-2.0002285776073343	-0.7995297063976343	1.1599600785611308	-0.848918327372813	-0.6319157589818049	2.3553718486512727	-1.9623703148873148	-0.6887658820546971	0.5869236310702217	1.337764026543087	1.124973111209925	-1.9979775673261464	0.9841431266520801	0.026527640891474087
-0.10636106727623791	1.1145218513029325	1.3995640514052812	1.5752617367913089	-0.8081909042574568	0.5410024560077868	0.6815891355063728	-1.007016260041956	0.9212747858824596	2.5065548056510405	0.6645789906911673	0.22913780196717498	-1.3064666682803652	0.14770747865242415	0.8183459270369802	0.2119142176491192	0.5632215725849411	1.8099107853046266	-0.10117793077905002	0.08307449470390396	0.26620596719275513	-1.4024588236444218	-1.462801304539304	-1.5386293460898595	2.220101584773206	-1.2162301117807846	-0.24381283838905482	-1.9339667541665986	-0.8834808744700503	1.1834921964635694	-0.8218041410607595	-0.6119309154532498	2.5364011748713335	-1.9841139945786064	-0.638828831570578	0.6421659213355725	1.2715195433736488	1.1322687758431267	-2.0282786066728895	0.9448436441068766	0.12691498720219535
-0.0927873475303438	1.2251242532394302	1.3033171652665065	1.4979555164531295	-0.8337327483210993	0.47379386819279573	0.6726212694554295	-1.065916475321611	0.9601857551427478	2.428065069138955	0.5952268596403558	0.15713630253246222	-1.2493113626910324	0.15437560222474817	0.765302996202922	0.18916360697110635	0.5223429335615966	1.9093106398868152	0.011307458306346552	-0.015123660235382464	0.2652384734126491	-1.3991763970965239	-1.4915776546872483	-1.5908682304874513	2.180830508032611	-1.198686129471983	-0.22438241187792873	-1.8685904155375126	-0.9660772848630392	1.2009982253601694	-0.8317566945262364	-0.5666514561271271	2.6454644108666074	-2.0059920394992603	-0.6026176817159432	0.7134701657254563	1.2097921410223464	1.1644338421609706	-2.0663953071770953	0.9029063595577818	0.2121782025237723
-0.09306699752861036	1.3143818671704564	1.2406875319556578	1.4412460435312804	-0.8578522358510263	0.4180639128225018	0.6606354707127545	-1.0963700902214089	0.9636787747456192	2.367136895953748	0.516655010076285	0.006728667194588822	-1.1776570193488622	0.14854638381881172	0.6979579255417611	0.1486273629642852	0.5093758144005868	2.038657076440578	0.11506465852624755	-0.10863444672466616	0.21594577370394527	-1.3883761842105575	-1.5441816199759526	-1.6469975304796503	2.1265138098597363	-1.1406118635802298	-0.21035814440089276	-1.8084160524216386	-1.033510285050089	1.2151186239289946	-0.8605283102603616	-0.507931253396506	2.7639653272734455	-2.0385054626217616	-0.5843858297449042	0.7707738203403787	1.1499481391607504	1.143618921117772	-2.101858548350585	0.8777072956221534	0.28015690173689534
-0.1061440018384899	1.371097494079295	1.21369447223149	1.3735280508971484	-0.8794488455028263	0.37898127476994986	0.6670809013441147	-1.1263326986948203	0.9584305386173337	2.331006886708575	0.38781451858303057	-0.19293412176669106	-1.1069808454297927	0.12515134349786725	0.642611051241767	0.08947017249138439	0.5268584394749058	2.172835605244615	0.19669561981481998	-0.214935469535171	0.16951858140351925	-1.4018701670753155	-1.6129263435792596	-1.7054371973335918	2.0617469294026525	-1.0792200290067888	-0.18280126413013514	-1.7609063877386322	-1.0900588834923137	1.2394128308915715	-0.8894895997358365	-0.4486929061236918	2.8558240736485394	-2.064341039644384	-0.5651089144803297	0.8022059791652716	1.0933359328313021	1.117402106772358	-2.150217455885074	0.8566372170059804	0.3519079031772807
-0.14514421769684868	1.4023485044401867	1.186338161083375	1.305289163516071	-0.8754803606400456	0.33532182257390447	0.6961632068195197	-1.145466841433861	0.9629938359545431	2.303414770782421	0.2692212217080736	-0.3911254899640812	-1.0337578394598634	0.09336321710286763	0.6034810202986091	0.028764172243125597	0.5231527493359922	2.3059362057774377	0.298179249038841	-0.30886480183085285	0.13455137077888987	-1.4099399703503592	-1.7374432868922742	-1.7867772816717404	1.9984196650966564	-1.017237740120361	-0.1401664872657561	-1.7483609777310956	-1.134942385250335	1.266408184385485	-0.9209074891479464	-0.3937371472663377	2.9407926679543195	-2.087375260333906	-0.5352581944098881	0.796379329396021	1.0478698761726732	1.1006219820951393	-2.189110422568317	0.8425236338187494	0.3938664475423179
-0.18227429069616655	1.3645919499836718	1.119104932998813	1.2474742281194435	-0.8603553304507235	0.27892963421949746	0.7420125688669834	-1.1067293415162425	0.9460679940547966	2.263981480053131	0.17589381285993916	-0.5422156808706846	-0.992799107544452	0.06000721805244299	0.5771806841103394	-0.01950606122922793	0.48537663310854634	2.438573421053438	0.3776726960899503	-0.38398964816738074	0.12293834580654583	-1.4405522315920327	-1.8452432884795968	-1.8759364001029362	1.9297372976162326	-0.9652451508241139	-0.09264492545411082	-1.7496703450582156	-1.1795551886982052	1.2862775486655522	-0.9486101958537194	-0.3243151683817149	3.079067612013467	-2.1210975473230897	-0.5014004208263669	0.7888444767909514	1.0278367859029978	1.0737143216965568	-2.2110182028647727	0.8401400991563976	0.3869128873337869
-0.27144355780163537	1.332554532775203	1.0089319020631078	1.1857111574025798	-0.803164727828308	0.2141462568690235	0.8074663307241943	-1.0351061768723513	0.9205399560872716	2.215874867352175	0.10548663927200261	-0.6004427754633693	-0.9547289331749035	0.03574957040531487	0.5575806291704646	-0.059967254388014216	0.4609118636727321	2.56145228797991	0.43134306539538414	-0.46019660181011607	0.1078163236513986	-1.46478526035358	-1.927118292140475	-1.9386696643786216	1.8893377692562052	-0.923681545325036	-0.038068921340695096	-1.7852193325670545	-1.2246673532944552	1.3045214988931106	-0.9644479532563919	-0.24581442073939525	3.231194858010343	-2.147940334568958	-0.46022478905338404	0.7755345896038673	1.017190520599106	1.0521459970125548	-2.238904438713439	0.8374643613110859	0.3623870626445115
-0.33608363823194864	1.2730813867055315	0.9169203753421404	1.1500361644418724	-0.7251435567271117	0.1643088680185531	0.9340483271846194	-0.8652197846019357	0.8621925094179991	2.1684453979144513	0.13083272055580347	-0.6469905113894752	-0.9223695886580977	0.014355849683293764	0.5716087524814546	-0.07519665124872363	0.4674555442447755	2.662666035652971	0.4536989301847784	-0.5187933169704643	0.11202529105743009	-1.5101944824522255	-1.9751705434687286	-1.9788005652272929	1.8489497655084617	-0.8935778217267026	-0.00548811802109426	-1.848714804976499	-1.2595091885519754	1.2991508924086954	-0.9789145645008052	-0.16959111895963236	3.228471625194642	-2.201035336847863	-0.4101856128727027	0.7680993013936157	1.0248200393703195	1.0288474362777622	-2.2562158727012283	0.837615947048616	0.33221821251958994
-0.32692656373582707	1.250253169270808	0.8617377191248409	1.1451294548883701	-0.5860965130270295	0.13502684245128224	1.06285482612639	-0.6373197812899452	0.800367538163105	2.1344057004818664	0.13254183934516	-0.6342528401473684	-0.8963097186063699	-0.005304083264732184	0.6059146229206366	-0.0820355016691093	0.47576957829323446	2.7567381987797286	0.4403773647797536	-0.5762550285177377	0.13257521429515526	-1.5621670436122816	-2.0237619493784456	-2.0028930626172503	1.8016388311235463	-0.8889178998366913	0.019805108224054953	-1.9293897011965169	-1.2550286124062215	1.2877499004332544	-1.007272856926289	-0.10211225324285082	3.1640802256990073	-2.2665767913413815	-0.3524914947000556	0.7555504026148723	1.0423470211763965	1.005772448343437	-2.265420942416265	0.8499230985018015	0.29539144390529914
-0.2936891447728156	1.2881017283788723	0.8273554397608656	1.1716092383452958	-0.41731679878561695	0.13359127818637875	1.1297998391121593	-0.45733674032252863	0.7346481230584562	2.109065821931247	0.09048298209916113	-0.5900258217872424	-0.8751940407628751	-0.0238681695481588	0.6382882044789553	-0.08712180740260753	0.4510033650021721	2.8295863259456646	0.39051064125028334	-0.64074197414626	0.11000644794775338	-1.607339167926148	-2.074832090023269	-2.0291492011027854	1.7624654734912724	-0.9032216378922046	0.029974336130797162	-2.021047143045239	-1.2409469825379484	1.2803054342548823	-1.0379503687748144	-0.04297804704770948	3.184855134672485	-2.298265613993297	-0.3050510034737837	0.68691190837831	1.0583521061968948	0.9603250330723776	-2.253275518592977	0.8488707992441287	0.264666949999138
-0.2909074327031832	1.260644162970625	0.7972216043909955	1.2080464863326807	-0.19927774101027826	0.14015914807815982	1.2089069939306183	-0.21066220783599796	0.691111846877641	2.085919298733271	0.04030380577229423	-0.4807856447675375	-0.8591155129129623	-0.04370561654401657	0.6901996360783759	-0.08133284967058478	0.48467167952869455	2.8646152777661174	0.32694394746426503	-0.6988653429262953	0.03311782786371444	-1.6501926999819652	-2.0952252084290857	-2.0603382854884993	1.7288959585818806	-0.9228185950880338	0.0016757429787430777	-2.119358887837687	-1.232223355985376	1.3071716246628455	-1.0586188977426016	-0.008675512569878353	3.2245136114720965	-2.308235302413143	-0.2684827587004267	0.5637846653786969	1.081883305153529	0.9043613296421344	-2.2308621814595604	0.8316068125636569	0.22489070077078507
-0.2817082945165762	1.2234399275773662	0.7713843395469336	1.2040277245767772	0.009706897735193398	0.17499391008130122	1.2343775103251524	0.05098172570114434	0.6821123998876255	2.1202033565608494	-0.02485522035424832	-0.3548765121923697	-0.855585757915887	-0.08787686067911218	0.744878004567509	-0.06972922540739072	0.40085257584596184	2.8423182695261318	0.24184329821016298	-0.7261846229680919	-0.02270674867157687	-1.6763761078389936	-2.0974956394550066	-2.1015571738787804	1.7135233262760547	-0.9406163649949922	-0.0518425470533592	-2.2082047362633337	-1.2160660347716328	1.3367389616021457	-1.0671193539514863	-0.006403472938129729	3.2224357475291576	-2.302443208833118	-0.2552654164382814	0.4422379399235147	1.1148975213674301	0.8231693105704073	-2.204660182982992	0.8129426412985847	0.1950571982917086
-0.26873374931843197	1.17498404737676	0.7592603283893151	1.179544582375032	0.2547103600592139	0.23817246164428715	1.2068972421880342	0.27215276635110025	0.7838621277314011	2.123421259111777	-0.10344060253043415	-0.22239793284961867	-0.852584832365291	-0.13014903229823283	0.8233160197085411	-0.05960152051047742	0.2630479927945396	2.7410078800080653	0.16107259169869073	-0.7461138355435576	-0.056795800735132976	-1.6819192905314122	-2.0916117875424156	-2.151008025285271	1.722013123991612	-0.9817669862087965	-0.08215298533387026	-2.279384005489071	-1.1860114320243125	1.3849508960127421	-1.0854450281390544	-0.018131010253365675	3.2452251026950707	-2.3029671274282353	-0.25789170293230224	0.3368826930319424	1.1734658045807227	0.7846902176331356	-2.189508393863702	0.7778548226646189	0.17387480398304772
-0.26576666019612405	1.1513586503979163	0.7530763498503431	1.2498900872988794	0.46013564029788867	0.3055932254219512	1.167217006263182	0.4688288812785418	1.040121379296373	2.123262277649974	-0.1563488556338543	-0.12318806873436158	-0.8085128861199358	-0.17821711322425798	0.9200664221380606	-0.045892750095697744	0.18248729025897575	2.5844084431627534	0.14233281854690744	-0.746582950219321	-0.0879250286535884	-1.6753610991869128	-2.09060123663813	-2.188097299865316	1.7288549021506203	-1.0231241009793643	-0.09523566844114095	-2.3350819423740212	-1.1102404680782914	1.4093817849103474	-1.091433045879972	-0.04182879619327832	3.1623865987149964	-2.303653130693732	-0.2654210579190363	0.2678299225681628	1.2761649123022631	0.7551057838339251	-2.1658544907066313	0.7482687545180261	0.14228106123254622
-0.26188641744397106	1.1102707123242277	0.7670082788161942	1.2965087094382575	0.6759004368590806	0.3904762451994518	1.0970221763233143	0.6424498981860205	1.266790991749407	2.0701595253068197	-0.19313600864922204	-0.03614239188811892	-0.6796451385725901	-0.2323949805690356	1.010089246654745	-0.03309501429364149	0.18238382622702592	2.4293205838931686	0.10484502221251195	-0.7674606691430771	-0.1331071182575133	-1.6673473151841343	-2.0771051678561676	-2.218009167372677	1.7038964334818523	-1.067391572610076	-0.09306801108663651	-2.3630787406442066	-1.0374801048894124	1.4066132372676314	-1.0828418889879183	-0.061448861411513636	3.0178437426326434	-2.302847785712708	-0.27013747100012775	0.2305556946911694	1.3872420756023707	0.7271128093029053	-2.140400513237419	0.721719621240936	0.11211728198500856
-0.27464970674163064	1.0724308878349815	0.7886075841742828	1.3428261464538362	0.8978841171922898	0.5008282227304341	1.0270264442734833	0.6661721468958223	1.507811705493014	1.9907659497433758	-0.20283939274363352	0.042436854188775595	-0.5996407037107037	-0.28993464626994914	1.1000393675555644	-0.035575762732541386	0.27459432709086445	2.2874677013972846	0.06307604425519704	-0.7802401146176972	-0.1948539722173955	-1.6435645602488527	-2.0691218686484496	-2.1901736293115226	1.6542414409776787	-1.1036399297086765	-0.0450627602728965	-2.3523854724962243	-0.9508579117697822	1.42736257542017	-1.0535520680476766	-0.08995221746296102	2.887934719001566	-2.283154709860382	-0.26912621959261623	0.1873956194787157	1.4757164445678002	0.712978731352419	-2.1256584377882586	0.6853106659124308	0.08943163564364999
-0.26003370319672003	1.0402962252036723	0.8032505587793333	1.3978748048533531	1.0801676525483894	0.618363467580869	0.9390711835612032	0.6225560345945162	1.7888694778076655	1.917861173102386	-0.20550832457745266	0.17569698003204665	-0.482006323536588	-0.35953813136043367	1.2013092052254515	-0.05089888614150891	0.36130054145497625	2.192166452241739	0.023778156781852803	-0.7918510051074574	-0.2538118957674712	-1.5807687728801703	-2.057037342027974	-2.1413376921047886	1.5750872345457956	-1.14349555341146	0.08141620941342266	-2.3251692937783033	-0.8774991761703447	1.4390731828594379	-1.0251911166445105	-0.13100030529706888	2.8286838877525553	-2.275721667691855	-0.25155749461073995	0.16507706965520236	1.538183082550446	0.7064297729053204	-2.1104964931016226	0.6461853624729165	0.07108694737351356
-0.2548492193289494	0.9960198601074641	0.8044751459597153	1.4830332572850728	1.2407328193122489	0.7584451532467706	0.8023344014902429	0.4409678947637786	1.976104773103512	1.8482861748558144	-0.2758929438118638	0.3356607390147605	-0.35810099003608054	-0.4230677867128768	1.287525719860272	-0.08399046547955596	0.35329046795443453	2.13223859635423	0.00970979171118708	-0.8064129049912129	-0.31807167637649747	-1.481040266604536	-2.060045438158725	-2.0821934494524945	1.4845136163328123	-1.184400939663226	0.2560367802004328	-2.293294097037313	-0.803644877808545	1.449473362316508	-0.9852157507243244	-0.1829095108247878	2.792468621759645	-2.254097118117304	-0.2482256437604038	0.13667824831206132	1.5555149750697095	0.7059187477496168	-2.074256985749096	0.629452451300967	0.05526688630192559
-0.2712317473544119	0.9253090446205536	0.7593437467749842	1.580679310244542	1.3478892875267205	0.8980085544666847	0.6628337282318624	0.21625130700971829	2.0654295631152904	1.7858367846092498	-0.3196884862793056	0.5089975269097221	-0.31925803805466685	-0.4352290118931828	1.3684508810805032	-0.11976922341113316	0.32528862678853293	2.0412069343511066	-0.0006832877506717891	-0.8124107416607862	-0.3759409168886768	-1.3966216457550145	-2.0665007356979146	-2.023986732675705	1.3973307911545467	-1.2228956160932358	0.45371697687605267	-2.270175561109759	-0.7646982533952281	1.4694587316966383	-0.9476414416514075	-0.23845710968640432	2.6964257960337426	-2.2247959761710843	-0.26415690740483627	0.11304396894831384	1.5684947987491191	0.7139233914945236	-2.0137415467395336	0.600129341061248	0.047731610348248424
-0.2657957369301269	0.8083327001786229	0.6725987900922065	1.647852509470686	1.3910423284194886	1.0231981887664208	0.5624598357809056	0.033149402378189974	2.0819254109077776	1.7227971020832153	-0.3184755632675041	0.6775743698940656	-0.32512098064707057	-0.43932645973021345	1.4553931195343384	-0.1483292289794817	0.26441738120227226	1.9387219747168198	0.018102819636753455	-0.8201620153368699	-0.4185182815406285	-1.318213741416173	-2.0544614694767676	-1.9807093017477133	1.3001479614584377	-1.2636388953858728	0.6609276880448989	-2.241936343877054	-0.7433774062298593	1.4892542501375448	-0.9018473462360881	-0.29186668653262193	2.5651230740739717	-2.195665382846699	-0.2817563390995302	0.0800255206110221	1.5695551428317491	0.7549327228047175	-1.9517697359002075	0.5805788267090365	0.030154657697847132
-0.2961413266853782	0.7163263017055819	0.5369808069734421	1.6838970687789554	1.4454047380317188	1.1392479840383463	0.4294603458512201	-0.2131893229160286	2.0379236939230987	1.6766671588906692	-0.3143433550977532	0.8384281743269822	-0.33835161998221003	-0.4666376011506873	1.5796921556144181	-0.17535691456687424	0.2567031589066028	1.84923906022981	0.06734161613228569	-0.8081630170870063	-0.45049381398140004	-1.2365476350796027	-2.0665152931362956	-1.913784175973626	1.2448202186537698	-1.3021960824223708	0.9301394102863846	-2.2205363906825344	-0.728252992787029	1.4831612970809758	-0.8826022566543157	-0.33455314684006865	2.3515679027578895	-2.1913902409663493	-0.3085084413293517	0.07065448840667833	1.5615747638669213	0.7971414386236669	-1.9004619054975187	0.5790768931536465	0.026978303159331574
-0.33603515500278736	0.6509144883015727	0.41383304279286887	1.7898805653479202	1.490355201943075	1.253391158267458	0.33429049678896694	-0.43671048742509166	1.9643038269947426	1.5819642573758812	-0.29755464614535376	1.0386908448431655	-0.3603477559403424	-0.5152967735979166	1.7013407905645117	-0.20132871001944577	0.35816707452454905	1.7859708656995472	0.1169200388969335	-0.798032316395709	-0.48509931106428067	-1.1556528989817885	-2.094561918600343	-1.8300319758672476	1.1803498568668984	-1.3421604241583542	1.209111572178634	-2.2030712479186514	-0.7147575804940595	1.4834056596760168	-0.882693548221414	-0.3775784924576482	2.2159725451802736	-2.1965885883517458	-0.3229857938747555	0.07379253414943919	1.5449891692612705	0.8304586591917584	-1.8625978247310542	0.5836184228671372	0.0309077547470219
-0.3770011070151563	0.6163778054953217	0.29580623360181935	1.878948456705149	1.5093573468020167	1.3490508435264958	0.26414987012593527	-0.6184043824861282	1.8472985020534682	1.5344288002969562	-0.2761144776842669	1.295283371052984	-0.3892596078184142	-0.5771688663136654	1.7456401273360598	-0.22062766929318692	0.5283360456674078	1.7291082908959303	0.17559819410296124	-0.7981937256978082	-0.5084991606296405	-1.0839458080265667	-2.1197785780432743	-1.72415897340668	1.0907729831626336	-1.3789001647066486	1.4447985724651946	-2.1878598391824218	-0.713580587280232	1.4537813943079816	-0.8804922101422952	-0.4269188847360965	2.175911179142175	-2.1831507958228658	-0.32144528294519636	0.09435322004431568	1.5075963881272267	0.8579354183997596	-1.80853878766194	0.6051455942196555	0.039325650396254117
-0.418016176024388	0.5674718012716297	0.18485329453041402	1.9094154795896476	1.5621150673968578	1.450941814406343	0.19095455830541502	-0.8299004219157287	1.6339315971384605	1.4800541962593825	-0.2729799237521156	1.5697522279291762	-0.4516959983624839	-0.6372711389295167	1.7394353855344282	-0.2321366968902714	0.6275711670723446	1.6932987703273568	0.19394746579551875	-0.7950891658815915	-0.5096562565118525	-0.9995232809683303	-2.1203148211370624	-1.6155810949980176	0.9998190143289183	-1.4005693317360142	1.6670766760326479	-2.1492426509177656	-0.7520468424752548	1.4197236932870616	-0.8783676869740035	-0.46531478955110234	2.260126221353748	-2.170880182199748	-0.33132732416455374	0.1073073060480857	1.4441595628568844	0.8722172076334374	-1.7758746747382912	0.6178554146632825	0.06315018709490687
-0.4693883296247585	0.5229071937544287	0.056355735667562044	1.9884078065947102	1.586980812821374	1.5368927066547058	0.1448426408730827	-1.0411588554382942	1.5143962457806484	1.4813142715492242	-0.2781764468043291	1.8407708929287683	-0.6092393740975768	-0.6874990161292699	1.7054261038531078	-0.2328632452961275	0.7350837186290314	1.6508457424136616	0.20865830201697083	-0.7633964191879754	-0.5016545551862395	-0.8701920412986277	-2.1070421428640627	-1.5115599434085434	0.9294687233261467	-1.4232649847947678	1.8691201986039823	-2.0756771557911486	-0.7839165672872728	1.4002337623551182	-0.8861014712844437	-0.49885789086961746	2.367991234910113	-2.157030830031327	-0.3305748371908989	0.1186312832036932	1.3745742946076462	0.8822568026539015	-1.7232516983642483	0.620799645790667	0.1032485805525208
-0.5157117312734198	0.4627419747204133	-0.06149454124958324	2.067060707267242	1.5807582579255244	1.6589431169859676	0.09955355562374228	-1.1404813979549775	1.4133082289592336	1.5079848838171532	-0.28200066274649666	2.0907504058857844	-0.687909389387398	-0.7396680750012311	1.6731323125446917	-0.22127505819695908	0.8002422899932746	1.5906552189474197	0.2157582441730345	-0.7238877141915915	-0.4844046660835703	-0.7404956165351276	-2.088188142716083	-1.4423592942878065	0.875691593094623	-1.4499214643258191	1.9963681045436765	-2.0071959028929274	-0.8287344835800656	1.3765654995782999	-0.9107596485437913	-0.5297066974764194	2.418844436855802	-2.1627509800239766	-0.34204569203413543	0.12334081496205958	1.3305349542027014	0.8913555925295737	-1.6798963119167187	0.6235476298713704	0.12878468188356207
-0.5684623296244531	0.3979715734916037	-0.17370628114132416	2.116672154987018	1.5827529018744397	1.8293249896482344	0.05826916711077568	-1.202790456824593	1.2731954946937583	1.5198407791260118	-0.28994731330522056	2.2837059045163675	-0.8049001953487446	-0.7789850915950944	1.6255164310436427	-0.19558987956461396	0.7151940168330276	1.5136391024661187	0.20347611390217063	-0.695862646283875	-0.47044866724401635	-0.6566794905289963	-2.0848862510107495	-1.402281364670278	0.8339996274862121	-1.4630420113554437	2.0245228485806717	-1.9825246658871964	-0.8662944438714119	1.3515357880576822	-0.9347516041726982	-0.5402650662447729	2.408719979510854	-2.165290165460732	-0.365943795068142	0.08630990468210062	1.3160477589991184	0.8866747438397151	-1.6509624658239794	0.6183196295648703	0.15451897797875963
-0.6158604956668307	0.3487304510592621	-0.2634516771772411	2.111954562648187	1.6246547013943453	1.9679218356870591	0.01069984254712863	-1.234537856489863	1.0481212197024394	1.5206975125590583	-0.25619597627434926	2.4622212973826736	-0.9350197039828881	-0.8258913632501101	1.5629734735805632	-0.16867624096066597	0.6518753994791255	1.4461707046721555	0.1626447863236674	-0.6666542124253759	-0.45353945860798256	-0.6677161955859876	-2.0986226498663343	-1.370114045758264	0.7986594135225126	-1.4757637747565242	2.010538263618135	-1.9756439314352972	-0.9099660072642484	1.3466727038860444	-0.9401611465466966	-0.5439654889637326	2.4955276885812103	-2.1798299644691634	-0.38686024178563105	0.058586805904708675	1.3352824607625533	0.8956435142749009	-1.6431639421864137	0.6049270165183994	0.18634124508078798
-0.70710352991242	0.30692074231724875	-0.3093984757089167	2.0793297347405586	1.6759019584834942	2.03516747805159	-0.0617950571741803	-1.2701856097678157	0.9548040278175686	1.5306889086131115	-0.2193597048890822	2.6590788195150283	-0.9757540299946065	-0.9237121939322384	1.4857968792981875	-0.149598525067414	0.6023563952579022	1.451746195730165	0.13539892201132311	-0.6164513855034012	-0.45635346265733184	-0.6681222596081953	-2.1082300298358896	-1.316257072013286	0.7620671824870527	-1.4908434524208451	1.9742629014854054	-1.9413735133728054	-0.964319898265801	1.3332598827215414	-0.883508081718143	-0.5425706814152251	2.685007243532949	-2.188005083581582	-0.3955126344153023	0.02872939265627873	1.367261075925323	0.8932613477434836	-1.6680669801270867	0.5847829270962129	0.21358214190129496
-0.8333324953953577	0.2800501432935688	-0.32106958082431014	2.056837402945167	1.7630332273260148	2.1705477887778413	-0.1523264277704222	-1.2806111984343818	0.9974902089834486	1.5279988833973916	-0.20130870395105385	2.822478454225477	-0.9673740969131167	-1.010882938196357	1.3990236701895404	-0.13322800047827238	0.6143045335204663	1.497209988815185	0.08167953377271556	-0.5429714631781526	-0.46568965724867695	-0.6575155403167037	-2.130971130712089	-1.2100748110414874	0.7273224932592623	-1.5196161154581747	1.9280987150961795	-1.9240038135463675	-1.0161220335410759	1.327607319396694	-0.8371817180591865	-0.544023250271841	2.8597324723074573	-2.2007414261335585	-0.3836363819590242	-0.0046059802379742	1.4048121323215825	0.8503906041307504	-1.7219381392002926	0.5539821238834297	0.2423262668352669
-0.9088232070143165	0.2575788806145397	-0.31344318218024514	2.0608279599246577	1.7841462683885634	2.3158565185985123	-0.24692568819164173	-1.2896219103077093	1.0864585575212782	1.511324083335233	-0.18819359798005897	2.9161409852425106	-0.9708204011710722	-1.036314397484774	1.2506555377712614	-0.11954565193483176	0.7096301406435488	1.5558071608368493	0.004695746099701281	-0.4824326978942339	-0.47830479754976746	-0.6430830075363363	-2.135864018092033	-1.166471048766737	0.6572237989484061	-1.5558720522739704	1.8421513490057957	-1.9037628974292538	-1.0808364022428305	1.328461245827716	-0.7860540088548013	-0.5532624987230016	3.119411000518507	-2.197369176274762	-0.3506145900064822	-0.052117979719715234	1.473700188023338	0.798198155824793	-1.7461671013583508	0.5062570489246639	0.25521502590982875
-0.9742544407919447	0.2297241812040353	-0.30749222702902423	2.0031341682315484	1.8064748593422713	2.36704765108598	-0.35818254100633434	-1.3363811275694228	1.2193095888455585	1.4718124795154994	-0.16851241849001242	2.9453459289282566	-0.9788559679113842	-1.0175015292977208	1.088450621161002	-0.11777570489091771	0.8771993682592811	1.6279812730837722	-0.07050534741174148	-0.41792731412446055	-0.44229894046593204	-0.6423373758821347	-2.1328326300598737	-1.1557395155183336	0.5961726455684141	-1.60927653359295	1.7651159170355668	-1.8945826895228106	-1.1527910011446187	1.3011017652141592	-0.7375040307925863	-0.5519630115597959	3.3432540231484795	-2.194893893671499	-0.3119351724721019	-0.11766922645791897	1.5549379715821376	0.7539597871611164	-1.719100927572903	0.4574243734989535	0.2532172915745238
-1.0329582304186373	0.1801208632447085	-0.23770709662051823	2.023198096703381	1.806638020401487	2.445860216365096	-0.4540721038224767	-1.388106880556724	1.2573847686811226	1.3876880278229755	-0.13910905961095016	2.9061825324218806	-0.9803007748535512	-0.9544186596574271	0.9948999652333306	-0.11832239357018907	1.027990924380547	1.7147953858510145	-0.18223517117374186	-0.35268470696925724	-0.40858762582634867	-0.6500892319362109	-2.1460126700886355	-1.161510588336754	0.5514429842389276	-1.6628382657611998	1.7153934345852047	-1.8967827559562451	-1.2212865365135148	1.2710220724162458	-0.7093481161129347	-0.5325751297278482	3.4078356758956216	-2.1939772477288297	-0.2688771156976242	-0.21011143974947277	1.6303103043239147	0.7184600845534861	-1.7240562097149674	0.41159094142495806	0.23630995785033013
-1.0784667124311789	0.127727708034922	-0.09168125964734664	1.999497986116086	1.7038530795377844	2.4533803293632763	-0.486229189328734	-1.3785529713641347	1.3265671439406073	1.2953003674482133	-0.11475211203119473	2.840768207337139	-0.9806184686483649	-0.8679383038350185	0.9227244348379384	-0.12838906288319002	1.0034028370039492	1.8097051116344864	-0.3109806835199663	-0.30024058795914643	-0.40263194455746626	-0.671563659766577	-2.1769930164073465	-1.1965901370038683	0.5262030989439606	-1.7297335123862314	1.7110972188243054	-1.9220220766439566	-1.289205983336486	1.2445769375566604	-0.6962845587589703	-0.49624326692770826	3.4412829436018875	-2.188640726335916	-0.22251446459317617	-0.29498769502963407	1.687983355607076	0.6987444270725697	-1.6922864214407571	0.3760405393407568	0.22779949476961292
-1.1169625548271305	0.08315785974643025	0.07448640127683384	1.9393753163655574	1.6507574115990422	2.4715788620943644	-0.5306917407078839	-1.363203583988208	1.3895329911798613	1.1890721931830925	-0.10683829058704666	2.746267657849927	-0.9470567204597657	-0.7644766112721395	0.8748130144507371	-0.1034784801400033	0.8484232246488693	1.9197900850798466	-0.447017504362352	-0.277147873968383	-0.3968716494863455	-0.732166822538089	-2.234999379419303	-1.2260585976554437	0.49526405277868274	-1.7867199757303922	1.7151886027824237	-1.9801959496923949	-1.342396048862404	1.2155898946480013	-0.6764683798593968	-0.4714767545185599	3.4762783505116004	-2.1748669149342392	-0.17942604612512603	-0.3865083639617751	1.7461700501858144	0.6885149652126419	-1.6828807792706297	0.3558144832805986	0.220201550425628
-1.1510111964480028	0.052120847546578884	0.19697072689784725	1.9139890628082017	1.747513959227362	2.350667710335575	-0.5726212804183122	-1.3509053036786254	1.4393773626688442	1.0912143928818692	-0.12276617504656624	2.621933650824334	-0.9053304530121453	-0.6510375701884323	0.8239438429906685	-0.05153068295783271	0.6637994893450746	2.0462372662834443	-0.5759854237896675	-0.27789114264602666	-0.4084846744586895	-0.8062209695978091	-2.297727116719014	-1.2577811919224655	0.4701902659582527	-1.8248069233342672	1.7101883141723628	-2.0507864000292946	-1.384388472409954	1.177743767812975	-0.6626877848570603	-0.44242338561699723	3.4611364299651206	-2.141704729932647	-0.13812517236615646	-0.46049998491127714	1.7770269645582915	0.6960988628506384	-1.6806814642171841	0.32837194780238776	0.23164475065734788
-1.150934616184077	0.006703741232744381	0.3025702238911349	1.9004932169226276	1.8864068503982103	2.1828993706426827	-0.623241852858478	-1.3504630545337402	1.5759690387288057	1.003217270543884	-0.15467181414728917	2.4835907683722445	-0.8480264413747168	-0.5419667867249539	0.7691659991570847	0.010496050076803765	0.5945168137040631	2.154377012848566	-0.6826973725508729	-0.2763622882452454	-0.4280966332467634	-0.8793713289714116	-2.329227825289644	-1.2970788020743653	0.45991540183840707	-1.8667714053688755	1.6975386373262424	-2.0688110884488053	-1.3930705699420733	1.1284620085906831	-0.6493621704803905	-0.43294569393335036	3.49686300623357	-2.1033537194910457	-0.10505576775778518	-0.4982226281944473	1.792141250357742	0.7221697735054735	-1.6520976678364145	0.328181743168121	0.24933852484143718
-1.1468763903357657	-0.037039229807646526	0.3624172788520449	1.8923833663109124	1.998655540599088	2.13191766933644	-0.6556871411537651	-1.3376034932183298	1.924101198999379	0.9342219658126618	-0.20543013615189837	2.3418923202958117	-0.7945610845114152	-0.4252397013461774	0.7336664245844926	0.075670803708134	0.5986721808964315	2.2337596155344883	-0.7796711224223768	-0.2667617596810674	-0.4564057685941262	-0.8920749556062184	-2.3368556583201867	-1.351211180780279	0.4494909098357465	-1.8930178731082248	1.6650593162018086	-2.0523631905389683	-1.387661668253744	1.074874365619511	-0.6604926510592006	-0.4173450190517568	3.4577491759970984	-2.056123389175899	-0.07668690534522843	-0.5451837044178441	1.788888343109448	0.7264410212291689	-1.6328151016989927	0.32077348283430196	0.26020718509789326
-1.1234026909534067	-0.09480417559048407	0.39882721828627715	1.8826082889445153	2.119233602872942	2.1990541521784897	-0.6642882757658237	-1.3240746065925446	2.261134352199756	0.8696295643430236	-0.2507488492940776	2.1464908552553936	-0.752847229040816	-0.2725864454829549	0.7106023179399673	0.14462227416179793	0.6533836813589381	2.277293049715424	-0.8905466554920638	-0.27895209142948674	-0.47114109821682	-0.8696294564016409	-2.337476863917976	-1.4321344737096626	0.4455626977196765	-1.9122248199153387	1.6214193141350368	-2.023923634616482	-1.386988847477251	1.0396786330845436	-0.7192578304935275	-0.40418966772623693	3.327947962541875	-2.014610458069179	-0.04738787104776886	-0.5854659650749174	1.7877466074758366	0.7274177933860686	-1.6172640718383995	0.3194302282831897	0.26731406758958165
-1.1006520148904566	-0.1747172031560857	0.41916671480624224	1.912369633908288	2.2376110303606205	2.2289953609727102	-0.6470119727977358	-1.3195864187127473	2.3444598493157107	0.8159774427263079	-0.27733166096284545	1.9600980887694022	-0.6944626940642481	-0.12151392195759958	0.6817455441396889	0.21242525271887303	0.6676597603403716	2.3122402276670266	-0.9819050906302597	-0.310873350168771	-0.5017580600558746	-0.8325345480751702	-2.320119897796879	-1.5515840481531522	0.4475158794056512	-1.9069170381019493	1.5656968967669063	-1.9503961032141846	-1.3831945130719172	0.9930069886136774	-0.7643081803068642	-0.39063226355166736	3.296418149174335	-1.9647717495141257	-0.026584935661931132	-0.6119213656244646	1.783788223307191	0.7271622818884516	-1.5917482088806698	0.33060816582293695	0.289919656258284
-1.0712053189917679	-0.26731580878498507	0.4440276905561831	1.978845220104229	2.3752863321270694	2.2394595134808895	-0.6159257325167734	-1.3204173526650944	2.4333621979343523	0.7601084129477917	-0.29059236781604214	1.8117513608295475	-0.6040031491968094	0.01415698856260772	0.6505727533488181	0.31386076924887985	0.47043418983485347	2.361252511060966	-1.058937003483108	-0.3453838075630753	-0.52762265392331	-0.8129316332891408	-2.3033889015261324	-1.6164698464439637	0.458482988569996	-1.887764393746382	1.5061408917289671	-1.8595789159825071	-1.3499097628556675	0.9400834211343033	-0.7917591704586971	-0.3970824659827398	3.290072643668161	-1.9260371104727878	0.002959441820748987	-0.6263406119181242	1.8000730448275228	0.7315608700707534	-1.5784878941796392	0.3610374920290174	0.3231429924298821
-1.0310384424229824	-0.35316255406759406	0.48261483609792516	2.0203313185480245	2.480851537439812	2.366893180885641	-0.5553476215125092	-1.304967932744491	2.454062655550455	0.7000031160324698	-0.30091424240490106	1.671774342360609	-0.5001994086087198	0.13191258630011227	0.6432456986900049	0.4448086247243168	0.19130498162231557	2.4098732710828323	-1.1194155732294244	-0.3838336796282736	-0.5930244474856841	-0.7771610435723562	-2.2717926432235886	-1.6650974366331084	0.47348359198554296	-1.8516430817583782	1.4441497429283134	-1.7778706136442755	-1.2889874495276363	0.9346795168896846	-0.8077239679061984	-0.41593939904163274	3.0480563320176834	-1.8841024629847798	0.027769706735062228	-0.6496698719219987	1.8242445824201696	0.7426280610871585	-1.607007583541535	0.40332465852827315	0.3572142654092697
-0.999251031146923	-0.4211062423129718	0.4579554891761686	2.0014316050550227	2.5416106763786055	2.4268958460422487	-0.48082208195656717	-1.2902597150656778	2.6303826733606406	0.668755015305089	-0.2979746583287789	1.5323001349737777	-0.39051027823574164	0.2320291728789669	0.6503276083047098	0.5990102736644719	-0.10881872850468646	2.4507676394963105	-1.1414991870014715	-0.41649065042993455	-0.6485882969148686	-0.7170790114363543	-2.219322077006587	-1.7034956718807575	0.49249932470242613	-1.810061545137279	1.3642017894637795	-1.7174301110990964	-1.207418122713667	0.9360605683471521	-0.79188207431602	-0.43580189103084493	2.8013956027568674	-1.843997087005168	0.05309170419376996	-0.6518399019843002	1.8860383001028562	0.7608599971007535	-1.5970002240061354	0.4167535260492311	0.3926511113165415
-0.9610306136312283	-0.46077888098418873	0.35614878125059873	2.013411932905069	2.6977186909073323	2.4726895183014372	-0.4576177913462306	-1.2703514074156628	2.725705068049222	0.624048545015904	-0.2841408202921131	1.3736758088459005	-0.27972070726177506	0.32220630917760323	0.6740344989032195	0.769054646438587	-0.24275739198393217	2.4945092253434127	-1.0473826290567223	-0.4316268530739677	-0.6917221524541564	-0.6509433550551856	-2.143141149197961	-1.736439201093043	0.5176166169342267	-1.7560419188593754	1.2422988235260648	-1.6655698341020666	-1.102219289713145	0.905059010946189	-0.7636765253862957	-0.4565518584879877	2.594055744035633	-1.8004879329475856	0.09086306557686123	-0.6498755444647933	1.9594437121018426	0.7692464346520518	-1.6009954876724894	0.42527096313149465	0.4008898519110392
-0.920391844194735	-0.4807986273149746	0.23300382491901636	2.0320626903765717	2.772573925605766	2.5432563244332345	-0.4274252441174893	-1.2416855595042473	2.6829222924215226	0.5798422775111678	-0.27803485558497637	1.2143761795008037	-0.18813433974006283	0.40213377426839675	0.6993408690507626	0.8903407345153017	-0.33715266171702296	2.5267157396904993	-0.883353797363792	-0.43581472925483433	-0.7466920942623829	-0.5907922829512025	-2.066961280112126	-1.7718772468483757	0.5595341768280881	-1.7144272916818657	1.1249545472139557	-1.631331738567911	-0.993780939891518	0.8252692530588513	-0.7340064706374608	-0.45981466104994934	2.3919217365394823	-1.7538437947503922	0.14111194445474012	-0.6553420825483367	2.050608009218318	0.7795521610767981	-1.6088286037113289	0.42797717575246247	0.40480040730470535
-0.8976931898972793	-0.48962059232112354	0.14907407379145116	2.0008792940967277	2.641401611805694	2.7301766380824994	-0.3910482352048855	-1.222460998332376	2.577129988363085	0.5511206571809305	-0.27676279004615323	1.052323659481168	-0.11846549018586283	0.49575528825650006	0.7067886589561392	0.9708090211819389	-0.4112284344727401	2.547102212994607	-0.774080695282069	-0.42954817934637335	-0.7746107339652107	-0.5386393700151385	-1.9813312513912416	-1.7984082385111886	0.609700598011954	-1.6794367151172078	1.052450537437991	-1.6080945850599548	-0.8759892670834061	0.764281988473452	-0.703869617584371	-0.4483861736599438	2.2484748884040506	-1.7101735801605564	0.19571862341030927	-0.6448334882360404	2.1541881491747885	0.7880634497460133	-1.5854850800812812	0.43857950783132793	0.39675660845868393
-0.9604335516424835	-0.4686807994748451	0.15718357689363768	1.971730718844648	2.4749257317204116	2.8867695783286833	-0.3483175446221998	-1.0886946869204284	2.4462136206211307	0.6081149224168707	-0.276572832268685	0.8967835904979129	-0.06190387322505951	0.582879888954208	0.7061177909339322	1.0198386765370193	-0.4636779036010547	2.5542289295647556	-0.6687231609570394	-0.41832056038294574	-0.7889320441093616	-0.4882375589687277	-1.9093500122149627	-1.7999218460000885	0.676930384152471	-1.6521466221372016	1.0034952697201547	-1.5772601127454802	-0.7778477593349081	0.7134019367613981	-0.6821847682579519	-0.42378355540582174	2.124421188372321	-1.6420178015012337	0.24110514606640182	-0.6274227532810124	2.2683349159329587	0.78485340051679	-1.5827881422278636	0.41779334641169985	0.3915383886000857
-1.0054384524022446	-0.4204860843768959	0.19260801748905915	1.9400930860369634	2.3347377496420365	2.9083655623240894	-0.3203486537748729	-0.9262917361844814	2.2508040396538758	0.6384647778850678	-0.3008708879253469	0.7507819175771107	0.005619024727596497	0.6633381311340445	0.6812754640818752	1.0580217823156728	-0.5526399134941898	2.5636180565064435	-0.5165365610161599	-0.40930430931119755	-0.7938000939941033	-0.4285782149524871	-1.837803378744508	-1.8090769106178306	0.7651889862691502	-1.6461611909805562	0.9710350107918403	-1.5539479465774235	-0.6840953879194458	0.6586649840025613	-0.6755467781946531	-0.3991957331518062	2.1335906490038186	-1.5273488219737397	0.2877789700280434	-0.5673183394725511	2.4123368548976836	0.7863971278175004	-1.5766075274131646	0.3962608157020834	0.3902350295970834
-1.0376739902572072	-0.34188033809438323	0.22393838962789264	1.8891575497294848	2.2200212484205166	2.844475110303182	-0.3088152540891063	-0.7137489031008638	2.0431876316688635	0.6083645821939234	-0.345366367163855	0.5884633266931935	0.07741401953703018	0.7061066612803772	0.6340895050457614	1.0859559609250524	-0.7042116443428602	2.587961889463725	-0.3485267456970897	-0.411191951804847	-0.8016623128215979	-0.39584893999085835	-1.7561525596346848	-1.8190336844324038	0.8526689567684211	-1.6378636632541628	0.9529445665068887	-1.5478442030165884	-0.5814356746810514	0.5792495573871879	-0.6689791033189578	-0.3738496158923292	2.1147317021867034	-1.4258046803700455	0.321928043360238	-0.49864752057327477	2.567923190704686	0.7927505878019352	-1.5790953240515435	0.373272326314144	0.39182828970334127
-1.089563984883641	-0.17588793323165391	0.26447404197683966	1.7936134507507457	2.1541776029739057	2.7309067281635047	-0.30797444228257864	-0.473399082764014	2.013685118825347	0.5524725884264801	-0.41806731850530765	0.4466384774975092	0.1182864802896075	0.719498381564973	0.596428244623836	1.1056291133196368	-0.8388871395090997	2.651720727207093	-0.2054825549195644	-0.4080393319155335	-0.79792617447913	-0.38510762909862795	-1.687965782942387	-1.8453650277847025	0.9340358407395299	-1.6199167030180863	0.9554626817388898	-1.577081698487656	-0.483718396005515	0.5014533686268654	-0.6950323575357067	-0.35610152922603844	1.9108309507706676	-1.3697885568449402	0.36457190108073056	-0.4440244237137073	2.723961562664063	0.8182870223674765	-1.5752184362170705	0.33942903709384414	0.383520661717971
-1.1388977831142093	0.07160367685862448	0.3215539898357508	1.6457293851523338	2.1124532411058974	2.6259253729977616	-0.3045953306827596	-0.2971177037644762	1.9628307673548662	0.5131926853668175	-0.5072121477941516	0.3178189766102818	0.1322969615001294	0.709212148514892	0.564671200226771	1.0904160576966233	-0.8793466932765437	2.7059392802512	-0.08724728966053069	-0.4030187167322641	-0.7751221697916468	-0.3714405466825687	-1.6203160433859707	-1.8953409175704614	1.0377042900558673	-1.588022780317914	0.9431483425651093	-1.63335650102455	-0.4014256032681585	0.42353231326578034	-0.7383169689027058	-0.31826018987656546	1.668307297116169	-1.333397649441363	0.41193248584982733	-0.4178136954905187	2.8437964718758875	0.8519542941674076	-1.563631568597833	0.30794097514730157	0.37140652700223165
-1.2562153145400123	0.2671814002736584	0.35952276279423684	1.5497426666625729	2.155258544991212	2.4876027654798905	-0.32236342923579775	-0.14473036849711926	1.9517389912927197	0.48590999447094924	-0.6070234320729344	0.20044855389751545	0.12414572569736645	0.6835989390479562	0.5233146538562342	1.0411563516706073	-0.9149162013350207	2.70096346423143	-0.009163910378562606	-0.40968093101609543	-0.7475060189190647	-0.3792960062928077	-1.5522381033966177	-1.9291392895000317	1.13022999991858	-1.5261697906594733	0.906116328251507	-1.658416218229338	-0.3562027790259444	0.3339320685133614	-0.7858066057535458	-0.27811664981820333	1.6671396644157384	-1.307392433671687	0.4607243829573958	-0.38801129246311555	2.9193503703852377	0.8700379067648548	-1.5364425759197904	0.25377127327804566	0.3850215935850732
-1.3130391907222667	0.4441797160009897	0.3894349100627318	1.4680764346994253	2.2761384552246153	2.3711261697632966	-0.35814816819663353	0.037838410741842674	1.8268963751694798	0.4480079307469082	-0.7329597999458872	0.09009234578014942	0.09188726150443312	0.6470454177808314	0.4650294511099936	0.9629824172212071	-0.946718807696222	2.685966632283398	0.0244051213121938	-0.42464423830282383	-0.7226847762776368	-0.4045655399666419	-1.4663641687658828	-1.967089346586149	1.205624035086292	-1.4563342076958397	0.8733151702631592	-1.6770524092441288	-0.328706769099733	0.27851009489743744	-0.8498983083697851	-0.2621113612413878	1.669712186812598	-1.3100712743074632	0.5002987459117502	-0.3668877781128066	2.9225634583824367	0.8710693003856477	-1.5252444761130308	0.22278446884832753	0.43243381873778863
-1.3855992548617517	0.5715514214521462	0.4251227268934956	1.3646950381958836	2.4463419536590107	2.3241566854136315	-0.4120394456829463	0.20286692964126551	1.6945574172724054	0.4115031374260417	-0.8684070129153243	0.026869438994927265	0.04829647743210447	0.601205440735861	0.39951430683804495	0.8731130377306728	-0.9851981997084076	2.66535713933697	-0.06769739785649562	-0.45619522289403436	-0.6881113823094026	-0.4260213209495155	-1.3814620119640098	-1.9887108269253058	1.256097707235559	-1.3967195339793608	0.8350355814611898	-1.6840581647961965	-0.32388914950139636	0.2607481566018549	-0.9351117479276896	-0.27057723414851664	1.615602296855803	-1.3153555308001366	0.5268390063250543	-0.3448955948991169	2.8979506533657013	0.8771753602342696	-1.5275894600856017	0.1937401686530949	0.48821729703549954
-1.4569018182536013	0.6541177350606864	0.45334189003650094	1.2640288401186262	2.6933229280207294	2.237600198528481	-0.46423323518249565	0.28500440746960987	1.6275454521002608	0.37510138764523215	-0.9892696962634794	-0.0015976992626990372	-0.009164532510408907	0.5589149881956214	0.3288503292360364	0.78585358734638	-1.0177239357631822	2.636852751052401	-0.2378876275733381	-0.49740356179622924	-0.6476963284794783	-0.4650111644322674	-1.2831826280134973	-2.004954688651871	1.3556608495604023	-1.3557743683535841	0.7794846010174077	-1.6699615783580453	-0.338153861575693	0.3137367084196903	-1.0284208882028145	-0.31417706292408015	1.5821904684807002	-1.3396616083150508	0.5219762015782493	-0.3139096510715596	2.8770593204953703	0.8749830216538698	-1.518043861502982	0.17803199808393622	0.5419666837638338
-1.4720454334099726	0.7324506700821173	0.49115491161146413	1.1508749912476803	2.9639571571856655	2.114724393204849	-0.5254009720762428	0.2645318430172437	1.6058178961978886	0.33744118183021066	-1.0885253916337574	0.0067367435975961955	-0.0612606106321394	0.5083007910062609	0.25726640154880304	0.708922860305043	-1.053247891684349	2.5926998178650194	-0.365551767128689	-0.5477330375900755	-0.6284363969485615	-0.5017022434512833	-1.1847470824512698	-2.020144319013535	1.473572255073078	-1.3096092523015417	0.7083241944970656	-1.6296906658676864	-0.3670243048209002	0.3717497311340206	-1.1079119123460834	-0.3693294378597734	1.5400318401289201	-1.3820615953901503	0.53181684048819	-0.3036666658115349	2.8445427697895	0.8479856537706395	-1.5333619480375684	0.1632449013376213	0.598877475510095
-1.3991874984508041	0.7966402191595318	0.46467426748103347	1.0485988030966744	3.288340310380179	2.0093007361144535	-0.5568996860736151	0.13735486073814904	1.5559263017991918	0.21979578332676009	-1.1695709525716902	0.06687574241255892	-0.1126729208623221	0.4559908807889602	0.1912634475105502	0.6882853626625518	-1.0945367516127484	2.5223098627566594	-0.5170386613299083	-0.6165181859823597	-0.6058438300161632	-0.5506357439505765	-1.0847859173467937	-2.0471788944086895	1.5266599013651285	-1.2576242738332692	0.6291259487733666	-1.5944186031450134	-0.4094954009743234	0.43823757088075804	-1.1867296242517589	-0.4328657386250819	1.4395799885607201	-1.450651363160372	0.5542430914224207	-0.3138702407639583	2.7971678784075715	0.8207200036159541	-1.5412147404881416	0.15716754801650223	0.6536441472154468
-1.3872779470609784	0.844016500474237	0.4501526621486126	0.9522967775470439	3.5789158802511687	1.919161743057088	-0.5704029121614671	-0.04564060194080597	1.6167063186050814	0.12305309077502347	-1.2358754892533867	0.1261135221977166	-0.1703910964053256	0.4073948972911441	0.11111436221897711	0.7044073731044005	-1.1295979157153295	2.4222731631958445	-0.7051355829604764	-0.684378706930597	-0.5813746146318923	-0.5998633910502967	-0.9956433110851091	-2.0393644044163532	1.5167660217196903	-1.1986050887195554	0.553592637115024	-1.539151104760054	-0.4542982250133418	0.5153772029983607	-1.2494507715936682	-0.5045967471417203	1.2017320883462212	-1.574392640654605	0.546713425918366	-0.3515411580184019	2.73442626220038	0.7945345400799998	-1.5490177071864215	0.15126857721840406	0.6966294007352809
-1.4262361758091158	0.9067205820446753	0.44347189088768835	0.8489737174572893	3.846230801617679	1.8438255524008909	-0.5621930987675409	-0.28711344210416084	1.7079557373308716	0.08708589032314054	-1.2984744960132446	0.19842229507149475	-0.23828117761010903	0.37062175281995413	0.030373453483718154	0.7577279828097085	-1.164049760559482	2.293670125449817	-0.8960890777654867	-0.7399687960085868	-0.5630354336391525	-0.6439381735221956	-0.9270113414590744	-2.008874462382856	1.490188104928993	-1.1443726081446013	0.4633705655208648	-1.4724108469140431	-0.49551068797614384	0.6093123327746754	-1.3010414383567677	-0.5621711134794729	1.0375069738269915	-1.685922128988338	0.5545885350412342	-0.39488962271167105	2.68799300845442	0.7636695961513839	-1.546673992659769	0.15259974694468725	0.7180088895233829
-1.4722529923321988	0.9234980378702311	0.4411788048523258	0.743914276384835	4.025738559453867	1.7686795358878293	-0.5392664346970956	-0.5457362554476191	1.8280574684620607	0.1094619422516027	-1.343268161347631	0.2693437982027639	-0.27989145909373747	0.34493315031281696	-0.07050373216691193	0.8206105510294759	-1.1944799305184959	2.111361479837018	-1.0650878655301492	-0.800268167720853	-0.5484495495501576	-0.6549522589054664	-0.8579887031230538	-1.9436645723377786	1.453725672240338	-1.1149514267666683	0.36536377080921323	-1.4205660603362535	-0.5248390393169974	0.7071634402691015	-1.320255506532245	-0.6047264015552055	0.9492690079600056	-1.7565267192427458	0.5449348448092737	-0.41552420293330006	2.662130530085695	0.7162977068806562	-1.5589923784894242	0.15283960444618652	0.7707075043485809
-1.472538187797853	0.9179929278986216	0.41774573262819475	0.6514352826130164	4.165359556851466	1.6837782175673468	-0.5292004895793256	-0.7470749857126233	1.9968365749259376	0.1290296160983367	-1.3781052574390895	0.31681859206150553	-0.30612509682375894	0.316518295127897	-0.16649770202992098	0.8945109334856751	-1.241742020680621	1.910676015697021	-1.2138296822860628	-0.8769149163721168	-0.5590098137628906	-0.642811610816587	-0.802511893540186	-1.8416009219609237	1.3847957176726886	-1.1128144273206302	0.2733610864328479	-1.3718987917445502	-0.5055267786774631	0.8355891419489799	-1.3087533599618189	-0.6549443104553585	0.8838793384623417	-1.8025663197072053	0.5163087394977316	-0.4005413071361331	2.568822755169685	0.6653387184847006	-1.5825463127804293	0.13867934230948514	0.8518800524524395
-1.4087653128390298	0.9828145722244965	0.3909353515593718	0.5959953038849231	4.168410668658805	1.6148044738739773	-0.500538854413413	-0.9380160540168976	2.155253499282742	0.1222646604885292	-1.4073357397044206	0.3537532086115679	-0.329432967485316	0.2998294531253312	-0.279534239349087	0.9736252318861045	-1.272879940544675	1.7481987722785548	-1.3419398735082195	-0.9455214263794935	-0.5797428908046931	-0.631505286516215	-0.7660957467941576	-1.7542229611769067	1.2939333070816443	-1.1509997500376374	0.1933457894069436	-1.341675032257918	-0.4729061635950142	0.93842014430608	-1.2798366822230167	-0.7023444349506011	0.8301010860361165	-1.846180786480777	0.49058808955222444	-0.3792757514688443	2.44296712510512	0.6258146857843867	-1.6179321177529027	0.13809480458677328	0.9493769986544651
-1.3644852838878065	1.0754504746757485	0.3539311393097718	0.5855642839510573	4.2503827848089175	1.5781224826703872	-0.47067681497025643	-1.165360499008683	2.3005740350600603	0.126150285179026	-1.4252445980944541	0.4109385414935113	-0.35779190539979544	0.293645710925003	-0.38127074499373326	1.0588046761579988	-1.2844975531700373	1.6059989703390616	-1.44995580839216	-1.0175849367391308	-0.6100875296712303	-0.6257696428007724	-0.7727128727588026	-1.6772029858423625	1.2072864219928212	-1.2022774701852978	0.16071246511227044	-1.3016146461523554	-0.4611724427367688	0.9902451542290669	-1.24069712162102	-0.7490451639023448	0.8063832203937265	-1.8595709692827178	0.4530026590403402	-0.3470233409855549	2.3488028606372464	0.6086934614196216	-1.6471623794675636	0.13290174518684408	1.0144418569106095
-1.4177957103751244	1.2083665492985616	0.32378236618327033	0.6234310952197166	4.224921501518262	1.564220665671288	-0.43236170840298344	-1.3884912161231129	2.477867432145284	0.10989172213667504	-1.4403321574624093	0.4518708553206909	-0.39985485432622536	0.308428294118464	-0.484649249991637	1.1471481660507221	-1.2705201217186644	1.474699872916983	-1.542781717764014	-1.0748553147878486	-0.6532341157559811	-0.614202747126508	-0.7554368989312396	-1.6038696329229059	1.1241137753345316	-1.2477983951233447	0.14869800028132765	-1.2536150817143996	-0.46077791704246096	1.0017973287770443	-1.1837471376179245	-0.786955361560006	0.824291647044485	-1.887278137571015	0.40866420134521586	-0.34420796713628043	2.281203546231951	0.6058160452389731	-1.6666813799072675	0.13283790578611643	1.0626300219799591
-1.450712020369399	1.3576995932936942	0.3229256914561599	0.6785831897497585	4.126555777943425	1.5494916891774604	-0.4009581806478595	-1.5300809881584592	2.6789464185668317	0.09110282192468146	-1.464122396837372	0.46000591961995607	-0.4521122881492289	0.32152651106261043	-0.5778925559764271	1.242245043812922	-1.1975152436385048	1.3870531534850778	-1.5958256347285205	-1.1137957623161683	-0.6869750427513157	-0.601218866670796	-0.7207020569139181	-1.5438522543021798	0.9982302913035284	-1.2689788825125832	0.1963323071194611	-1.2200869535644387	-0.4685306761290667	1.0132155066932351	-1.1036368671166052	-0.8181979694004136	0.8364824039190454	-1.9182456199601057	0.35858724555719146	-0.3370061439461634	2.1483412305878358	0.5962208179360815	-1.680040394028445	0.121132702084804	1.1022684964265665
-1.3137838677714755	1.5000188519280417	0.31899498365386	0.7633754604070855	4.004201299637357	1.5437156669492489	-0.3713949202428716	-1.5673693209505906	2.8263728009741866	0.06093023667459611	-1.4939688234612412	0.4401368508663688	-0.508977523194735	0.32933158185322187	-0.6682691872591267	1.3303960466590232	-1.1325638520074282	1.357624472682892	-1.5757914661148402	-1.1218051699697664	-0.7162810351586467	-0.5754568751446452	-0.7246127142242434	-1.5094478940849638	0.8490956378847405	-1.2799993387937052	0.24999583807246112	-1.2094626299792557	-0.48875328328402895	1.029966428318127	-1.0276985325990775	-0.8488697930828641	0.8308923157350352	-1.9419988533258024	0.29090537226847535	-0.3308425360469208	2.04522865378731	0.6068357075116932	-1.677993412485194	0.10071171254588121	1.1293252151534217
-1.2080149042155444	1.6354897909089527	0.3216341370773456	0.8829729948375519	3.8488944059093804	1.5410232759732136	-0.3539626175999878	-1.6111384807561773	2.898877971118756	0.014706082245427105	-1.5319506179318583	0.36438102868525335	-0.5688884989504214	0.3571183298035548	-0.7398891911629687	1.36592953746846	-1.0608703805322315	1.3490753863939449	-1.5118736647668034	-1.0966204826085388	-0.7476042655199219	-0.4800254134481178	-0.7568432851127324	-1.464979895787602	0.7406922776020928	-1.2692247679727389	0.2676778996800754	-1.2230672797333142	-0.5166245737487286	1.0313915187487663	-0.9391723022907827	-0.8705906057777686	0.8321815612981943	-1.9781363288629126	0.20243871160621602	-0.31766676706289243	1.953741294822325	0.622498461493724	-1.6691180813474347	0.08263649259171918	1.1167987128617645
-1.2630840360743973	1.758976046755916	0.3339635423886453	1.0354910214239048	3.8307549751510437	1.5359806114229682	-0.3565379342652644	-1.6269385868517106	2.9141587144156764	-0.01477588459048717	-1.571015785713667	0.25870962315567925	-0.6220058451048237	0.39893599990106016	-0.7908105520081719	1.3731625512754957	-1.003890668856868	1.3713699166379043	-1.4650781149011947	-1.0445133886393276	-0.7848336387231684	-0.40318090101580745	-0.7834692104631494	-1.4351432656048666	0.6737494062882188	-1.2564834896281338	0.28891854913202053	-1.2625596705864544	-0.5383163966150996	1.0173551701714225	-0.8366205555914	-0.8533859875769301	0.8328888557390941	-2.0179158427114747	0.1414455194115209	-0.29442946444342116	1.8642233609555448	0.6467163376656997	-1.6539783519643687	0.07035673428385827	1.0944452329082694
-1.1878600350298	1.8307318138074162	0.3338154536250185	1.2233834227352465	3.810886037165017	1.5431109872396103	-0.3694938394601882	-1.6359989716362393	2.890439532296137	-0.06326446497392887	-1.5932884854841558	0.14238197475930617	-0.6649423067204523	0.44433799129108165	-0.837384960773651	1.3532771750147348	-0.9631579980083282	1.398330513398411	-1.4191608495675596	-0.9866176251111283	-0.8209549009691376	-0.3919179083795502	-0.8133683361312561	-1.4075854045550031	0.6024303035557512	-1.2363798229641376	0.32179230277924586	-1.3109255834394424	-0.5683211138927287	0.9970733433133523	-0.7441543112416172	-0.8285861841675419	0.8653173359358153	-2.0514093914125637	0.07604283290563547	-0.2974964895276921	1.7254615352607652	0.6855308482563679	-1.6339988600178033	0.06379073369791063	1.091734705431297
-1.012623344798692	1.8767615080543512	0.3250850649147287	1.4220757401155066	3.7938989313873916	1.5759254811776318	-0.4188769907511244	-1.6419919969272563	2.8527208234488404	-0.14520268603857778	-1.6020337481106188	0.013418579117261686	-0.7257538110217039	0.5022012671183977	-0.8596595638928248	1.329276777988807	-0.9315637178736204	1.4363801423742917	-1.3795424827716487	-0.9081893288445613	-0.865706642786208	-0.3732058060049536	-0.8586265386090872	-1.4082791589020913	0.5300838296574218	-1.2198983077153787	0.37324068282711675	-1.3628910001324177	-0.6010745965180553	0.9669925763941422	-0.6675671861695676	-0.7977866027149405	0.9085197458517497	-2.089588372040825	0.0035548622332459536	-0.29974534020519666	1.5825800449086258	0.7299882644976241	-1.6040545349741009	0.06245089442338041	1.0746857937673204
-0.8492908981529104	1.8611274138320677	0.3520189913391492	1.6178953591299146	3.676867582638246	1.6231487488912744	-0.4623612390849433	-1.6466594193207413	2.7788352686247086	-0.235092835971458	-1.58133848228341	-0.09141718232779872	-0.7875327100936638	0.574521599667938	-0.8422295937759572	1.2964427747571388	-0.8962279546375944	1.5131335912768598	-1.3464643279152013	-0.8023507708883857	-0.9128019119724652	-0.37790100831870693	-0.9098533702270215	-1.4410074795047139	0.4585297208728053	-1.2049823858815025	0.44709812895237055	-1.4005734574691384	-0.676812641118595	0.9306201439784392	-0.6146160091589389	-0.7574902655016318	0.9999050973716214	-2.1247171561631837	-0.06599960645867091	-0.3246854965322778	1.4968702338856033	0.7779914908960605	-1.5791822810969465	0.08019351898115926	1.045096267464251
-0.817595911333313	1.829770714583479	0.3870474409913903	1.7750649397825646	3.5594426078337404	1.6555864235477435	-0.5204830162267412	-1.6583419386573728	2.6937292553094605	-0.295245179623069	-1.5536787854391474	-0.16275629799670727	-0.8275449363316089	0.6611093716613359	-0.7851849456881518	1.2762496738904214	-0.8578808288067934	1.6177669734654994	-1.3246117150063585	-0.6948210424354975	-0.9627399673108581	-0.36755225020582755	-0.9561923433982704	-1.4670381656792695	0.3921044631138822	-1.1864905062006634	0.550549568901513	-1.4419448910634352	-0.7511909394927383	0.8935694039637548	-0.5906834373649399	-0.7093150582315759	1.0938487955558878	-2.159830493574136	-0.142951750092221	-0.3224666141095119	1.4535539008889133	0.823777787772894	-1.5508177814985626	0.09464040163717698	0.9583438406997132
-0.9468615483507806	1.7858320589661694	0.44220645512018697	1.8822844199198454	3.2196223789241545	1.6720954801244698	-0.5710374871097901	-1.6597787905634007	2.6207252931810427	-0.36528122410886804	-1.518273136697986	-0.2513400879100914	-0.8614656019238085	0.7517872791233163	-0.7278833414995091	1.2528180368258472	-0.8354461914573446	1.7333803560443788	-1.3016505042049071	-0.5677357004659347	-0.9957582974756605	-0.34741426052759655	-0.9957658397205522	-1.4877438149780298	0.3292886514971876	-1.1712088912946546	0.6194933656007515	-1.4667202279554739	-0.7992600209904218	0.8787212882162919	-0.5840749914981134	-0.6555936272292661	1.1793911339809209	-2.2035588639744246	-0.20957037757318298	-0.2765947402624489	1.4258289333981955	0.8519298304538397	-1.5271518186052682	0.1207549199521035	0.8902139719343974
-1.084125069690724	1.7339257888785347	0.48964823669006413	1.9416059623181858	2.979744213372756	1.6664747123198693	-0.6054922627414329	-1.6506023497144533	2.524028711819798	-0.4043428809506893	-1.4781078427323946	-0.32380249750340256	-0.8772752916331392	0.8432788766880723	-0.686319707934324	1.220691587964012	-0.8243498138469938	1.8337887550090604	-1.2826726832885866	-0.43507327416485453	-1.0080075729701776	-0.32850769557651854	-1.085792479512964	-1.5033155133274565	0.2655669093165693	-1.1775116524025242	0.6749917810101993	-1.4897298948991424	-0.8008596479550837	0.9117760284762472	-0.5903094078376064	-0.6018517094575778	1.2347104377443592	-2.241903949650007	-0.2459550721081242	-0.20628207152753708	1.380320538106924	0.8826056709087965	-1.5060764774697344	0.1895640209911762	0.8229416076700478
-1.328392345324931	1.6885472284375438	0.5097471286300028	1.988227592036197	2.7837327143968715	1.662665478486515	-0.6356583693473273	-1.6316128764679427	2.380378096187224	-0.42043245258734635	-1.4377906076052216	-0.35486819136730957	-0.8707249367814665	0.9332611005449841	-0.6464688613223922	1.1916856788304395	-0.857951953337946	1.8931243698464075	-1.283099966135257	-0.31388662607256423	-1.0206509418720777	-0.29988275586933366	-1.2027755249750935	-1.5024687493720779	0.19431829879590298	-1.188963247522903	0.6831037156380553	-1.4958239112085254	-0.7261481045143744	0.9214272768590657	-0.6141867319842027	-0.5412822912520994	1.2847612186233948	-2.2706092294137354	-0.21502923756789558	-0.15733488001064527	1.3647269186810786	0.9120929532065032	-1.493612740082434	0.3217680639177367	0.7598065531276531
-1.6768008578018343	1.6377164053803317	0.5310470498972901	2.0348514278703833	2.666462742598622	1.6498164158763384	-0.6530007738725323	-1.5939722551489073	2.2854818882588073	-0.41630438705580286	-1.4148418034972248	-0.31674847703066905	-0.8389817544941366	1.0306482321329775	-0.5762613101966192	1.165543942994788	-0.8757469558989979	1.909139658161036	-1.3576964011372117	-0.22062167139114064	-1.0334808409401133	-0.2659099439054678	-1.2928630413280042	-1.5035970495785655	0.1212610684445939	-1.210315367426313	0.6929688850309452	-1.4749929564845243	-0.6278020663401429	0.9042749023994645	-0.6529655579472777	-0.49038547357782597	1.3786448564674787	-2.2962224161118554	-0.16759554322075326	-0.1104530349264887	1.3367337347254349	0.9277469212802169	-1.4813095876037985	0.46375766239286575	0.6965291791492546
-2.047469932652563	1.5796994076138036	0.5440028582399601	2.0387696186542366	2.4939900817331795	1.6356498363874727	-0.6563825295346357	-1.5513096338352335	2.2390697368764396	-0.3818165385470031	-1.3872474917238324	-0.23123602481049182	-0.8010999252737662	1.1059159534681817	-0.4845418929977966	1.1376689748440716	-0.9197738655983138	1.9320512094154154	-1.438211889507485	-0.15297787416875566	-1.0509930899797202	-0.2967021299654526	-1.3631414519412293	-1.5185509514700712	0.04549440174541951	-1.253869101209512	0.7559182206651508	-1.4307312546036046	-0.5131409473195925	0.9036170031051236	-0.7022978663320675	-0.4394860950573804	1.473745742075622	-2.317195876220665	-0.11247864256006364	-0.0730612740175551	1.306987501979425	0.9375708630603583	-1.4791750142921853	0.6193844602604633	0.664211664329165
-2.1506895656293947	1.5385940003024792	0.5515264390696779	2.028410088054643	2.229371396870213	1.6251889950442144	-0.6442224870874003	-1.488070295190869	2.179953442208394	-0.34793579019110704	-1.3134694196391927	-0.09252783614027706	-0.7612557255145311	1.14727924811939	-0.3839859680901952	1.1018165115637715	-0.9498836885438093	1.9388954344386249	-1.5111617558565418	-0.12144804810029228	-1.0719793941758455	-0.3029726547766952	-1.3945004504662448	-1.5375069597058686	-0.032817259490099254	-1.270974175468932	0.8265901821173222	-1.3196425729232903	-0.4156091818171304	0.9145910318650536	-0.7651575759554301	-0.40315252502645943	1.5670765263535595	-2.3209303832017723	-0.032191008123140866	-0.049693014230117	1.2935651586982184	0.9406026735757707	-1.4710772187793815	0.7373205284811933	0.6516736808056957
-2.117962593735929	1.495974010088119	0.5667935451562651	2.0175317012711522	1.961050995476284	1.602345181121309	-0.6298652288815971	-1.4122726374022485	2.127651708555194	-0.2909561276968436	-1.2459733364607586	0.026628822941676157	-0.710909445659681	1.2179333692654164	-0.2585087134844161	1.070645918995196	-0.9820481393843166	1.9556813795172716	-1.579995200573355	-0.09494397571347936	-1.090300032852367	-0.23924794675109523	-1.3984663995743456	-1.580375194364854	-0.09481006973209408	-1.2715042236782532	0.9001420553739425	-1.1860296507383061	-0.3130786390258902	0.9191359076024901	-0.833491825185029	-0.37670410575904334	1.6236944018199373	-2.3332941002909044	0.10881214701998672	-0.009431279774919619	1.2889240872434962	0.9262439308276329	-1.46760877516912	0.8118052675012508	0.6484701779377909
-2.156074927451539	1.4376713029400547	0.5887298653973302	2.002212598106424	1.7238372500218826	1.5813724585702598	-0.5906114802032635	-1.3411719310649237	2.0644352847512732	-0.2221906983829832	-1.2177549281830478	0.1109719251390271	-0.6609011412982662	1.3489263811842342	-0.12743800487971257	1.0406215475278413	-1.022351853949043	2.004150981781565	-1.6411564603707476	-0.09003670975921231	-1.1189642397177586	-0.2151800082989495	-1.3978894485892321	-1.6210812485320614	-0.14072220430109184	-1.2587108064954058	0.9579765191374715	-1.059964837835096	-0.21883212291217874	0.9343709755471552	-0.8866781739995739	-0.3583969010118023	1.6719165132109501	-2.338484406922418	0.3150584414194686	0.026574551983365252	1.2799562409386092	0.9179673891459409	-1.4510101350644538	0.8624840312763974	0.6138621573711878
-1.9899564379901644	1.3817706159669325	0.58477442325327	1.9893788663285044	1.5552633226664065	1.5739546867089005	-0.5362627799417014	-1.271901797404436	2.0197544432962764	-0.14217683014940669	-1.234058793715833	0.13880915284656872	-0.6175597059217506	1.5657280196308236	-0.02956345231752023	1.0078318990842037	-1.0679610362926408	2.0824680461764014	-1.6959040087013837	-0.10092397877102274	-1.1381632860312425	-0.18448253720205654	-1.4036573703561768	-1.655261792314554	-0.17949003963863802	-1.243363825013348	0.9846951763174061	-0.9518026805604531	-0.139298477777633	0.9368438713029044	-0.9262316487941413	-0.3351390115365964	1.6486175777674688	-2.3516077636547132	0.534408566749444	0.0575350433205968	1.327411271693811	0.8976276993239305	-1.4403924894038345	0.942034240217547	0.5545041889026441
-1.789389822000101	1.3211899202311426	0.5799426767098044	1.9923814183679365	1.4397169435074495	1.5721037237343243	-0.47255674325466285	-1.1338091974670923	1.966533633762777	-0.03512937141779725	-1.3045521750550213	0.14421960959466362	-0.605559423615163	1.797603223104962	0.10023205586234274	0.9773028592630807	-1.1299496934239588	2.1284447844387584	-1.7371995380145155	-0.13864418406605794	-1.1581723824875714	-0.17045694658384053	-1.4244618025664098	-1.685617975497843	-0.2063092529990227	-1.237468190879442	0.9818461176679799	-0.8423079203298295	-0.07055478118895434	0.9432348930193586	-0.9571313330001349	-0.3017731776808966	1.6087647442148463	-2.3582244577053237	0.7832133300564383	0.05723002396072356	1.3927499044661589	0.8820832190311858	-1.4296923297585253	1.0314713963875817	0.4999499199858158
-1.5835450301504017	1.2507370671533227	0.5636680750954122	2.02598810760096	1.4187170954297321	1.5657144149460784	-0.39528666704722476	-0.9813593704727408	1.8983044980927666	0.1147698327639918	-1.37390936830518	0.13190178560611643	-0.5947837148840047	2.030766916329699	0.2765494792222226	0.9556386225560264	-1.1944010741481992	2.12027235354573	-1.7766969043582723	-0.19520121763358847	-1.1826523911603872	-0.15400787140534317	-1.459934045007864	-1.7062390396076588	-0.2263512740484051	-1.2181636071331472	0.9752539183034831	-0.7341193866523462	-0.017793933282966988	0.939710701044285	-0.9741414041188108	-0.2420155477120344	1.5533480755521065	-2.3535902326844598	0.9746724446283788	0.002936660008088077	1.4431222588440709	0.8633953615905291	-1.420130545740448	1.0933810870322154	0.43478460095131527
-1.3636551010128772	1.1835460118960932	0.5353643114623126	2.107788940576292	1.3565786336865922	1.56789913027426	-0.315705680402978	-0.8429868922942084	1.8241187826487681	0.2819929818692879	-1.406549487422413	0.10520950063345738	-0.5948988557772205	2.27080171438884	0.4892038810767806	0.938671748902928	-1.272123254948848	2.101950050931099	-1.7936417801778834	-0.2688761006327208	-1.1642130263098718	-0.15048350216263257	-1.494043446536231	-1.7272389194274425	-0.23399161180022837	-1.2027322079649565	0.9785127310112621	-0.6415510288706233	0.0009442646165183366	0.9052169067768308	-0.9868646123294191	-0.164188245705334	1.491182639099114	-2.340378004461878	1.1687568106366046	-0.052352060525905575	1.473023010319174	0.8186316868292993	-1.4171156116844974	1.1025394664435124	0.41268753517495715
-1.076193915825814	1.1059855083321313	0.5430330973947435	2.175666667191689	1.277877488871113	1.561035934969136	-0.22126770778112376	-0.7115123104572789	1.7624176239602793	0.4493689592649945	-1.351639410141664	0.04974521326720831	-0.6091979814746351	2.5327332736890718	0.7107330322171266	0.9187957104922793	-1.3606593845158765	2.081080368401964	-1.8012661836687545	-0.35583188609557875	-1.1176136948947035	-0.15674203582154161	-1.5230225420987071	-1.7400136556278707	-0.24279401462397748	-1.1928567980657647	0.9632165689165687	-0.5568765856844429	-0.052734349318917094	0.8658616395196838	-0.9735647014036795	-0.08931280262758665	1.4507090576827484	-2.322382585672809	1.2505639443310572	-0.08499857408520896	1.4843076358183	0.7788171190241695	-1.43535532800004	1.1386363127808554	0.4169128676741386
-0.9848415830587113	1.027325898566908	0.5509022907410477	2.2231470346121234	1.1910849831777894	1.5597794350177001	-0.1179655163498857	-0.600428802029455	1.7218478319390296	0.5917157785448708	-1.2629140918283894	-0.0398799193476823	-0.6382556872869345	2.7444666843495495	0.9098443462410065	0.8908872109707067	-1.4681685804823381	2.040575045364533	-1.7926648390272502	-0.44028099114213026	-1.0700310672179953	-0.17473784852832858	-1.5646734907501265	-1.7315212507252098	-0.24582402727019717	-1.167590503718091	0.9479325858524277	-0.5038033600721785	-0.12243017466921176	0.8253439044889849	-0.9060113348310287	-0.005293801383983304	1.411694084527943	-2.3022665238464777	1.2777224447297313	-0.04966169124605412	1.4790124267292295	0.7363143993469837	-1.4568714842307016	1.2096659215682	0.4789808852349964
-0.8644415639749605	0.9649217055758864	0.513750349132492	2.2908016083876106	1.1208912599411558	1.5501127940078232	-0.026301429470887545	-0.4960470162801043	1.6701505515301627	0.7185587845517977	-1.151956997366078	-0.14652265811906648	-0.6578467518168638	2.9619617370454825	1.0721825965583398	0.8812435462677695	-1.574097013820119	1.98185397354158	-1.7425194328938989	-0.5162428081856102	-1.0302959905664002	-0.1850407313993254	-1.6036985421984504	-1.7273515839129938	-0.2369884911861329	-1.1586820734118009	0.9320270462266281	-0.4654417027390845	-0.2078847439271901	0.7631871903416042	-0.8311965661053264	0.07416870703657141	1.366227660919065	-2.2818241766915226	1.352074705847072	0.0006589084383428311	1.4689887441814595	0.7004633804327367	-1.4829268617037068	1.19594315636167	0.568522772945215
-0.7888357178902373	0.8915532367366286	0.49988192809511595	2.359385292178945	0.9998122932155091	1.5428935831217991	0.05687336663069396	-0.41324639364185656	1.6203380555052362	0.8319400647216154	-1.071196373094347	-0.2682483326562267	-0.6879446446838302	3.1805309514513076	1.2074690650115125	0.8791327676947753	-1.6786077102876695	1.9246692592546115	-1.6974876708692128	-0.5923717775587922	-0.9947177137595364	-0.20580435036635794	-1.6729850671902002	-1.693100522179042	-0.21958992807929265	-1.1783658353390292	0.9057066556006657	-0.4975041262008137	-0.29291323556434534	0.6973741672996339	-0.7670085494085888	0.1345550247407311	1.3206683489579798	-2.284024380872471	1.443019087716394	0.0494102799893402	1.4313422718438957	0.6657846321380532	-1.5167176078798428	1.156072114144767	0.6807171310207021
-0.9214640207036702	0.8501750181642226	0.5404919182460957	2.4147710953959107	0.8515137788348314	1.5342712661006852	0.12972442154174926	-0.27436986131371865	1.5742561693476769	0.8995389822800061	-1.0144102748081552	-0.3188203031110056	-0.73390025368866	3.3667038521277997	1.3110801165930142	0.871447504828917	-1.7573483127217262	1.8622237594049083	-1.6377925103003395	-0.6617644778185282	-0.9466278015212177	-0.23705174903277443	-1.7595168895166349	-1.6365398409690102	-0.20033062028083562	-1.2226101888322958	0.8975090446733074	-0.5404915642401042	-0.3703141629180181	0.6351376996459595	-0.6967341327966823	0.17808147104653535	1.2536249683545617	-2.284119811925135	1.500798425642591	0.06023497781052293	1.390690798400549	0.6403931410545312	-1.555025359994752	1.1517784546970642	0.8032091972623228
-1.0500958900196835	0.8170029739712993	0.5373112711447235	2.4587222354470795	0.7107353291202331	1.5062272241020707	0.20532450801018465	-0.04888551805658077	1.5469359452192963	0.9419784946879343	-0.9537894352148177	-0.30414729804689244	-0.7853190339919707	3.519348282718758	1.3938884851917013	0.8577841078767259	-1.816561057839084	1.7723047176173607	-1.6097386242185796	-0.7090051115559132	-0.8570127872387792	-0.2775910189688853	-1.8349162416926617	-1.5713582541797884	-0.18167203289765904	-1.2651216266535996	0.8945949008644389	-0.5378423366346045	-0.4495423671716433	0.5562373141924414	-0.6383583458718546	0.22124891517283105	1.1754532647202982	-2.29880328650953	1.4894034750332856	0.03520204305096326	1.344757464082493	0.6121234008094352	-1.5990830673965784	1.1571254642567728	0.940360404604698
-1.460397099941096	0.8045884602453194	0.532484997098941	2.4690873511509133	0.587300025049114	1.4525414120386926	0.28208269375930894	0.23532754303748518	1.507650026055883	0.9579770347172039	-0.8738720179798245	-0.2359109457638228	-0.8441685744446683	3.5232364455278047	1.4585634696283276	0.8529072034319842	-1.839362293420658	1.6210750981599182	-1.5826101165947735	-0.7302171351390732	-0.7588804845394671	-0.30672306935317045	-1.8979192469181085	-1.505735208006514	-0.1690600254259248	-1.3010780571665905	0.8869772732291381	-0.507929361307218	-0.5250780844103394	0.4701424642924003	-0.6070754734376209	0.2584851265717918	1.1069632133142382	-2.3190981493103666	1.4523397826239053	0.0008477494955991038	1.2491349134565763	0.5972015341496384	-1.6349087353797411	1.127574983292166	1.0858311995489143
-1.7999133234268463	0.7753167145085798	0.527257409270646	2.4734334000152813	0.4939070846705045	1.3900130687030028	0.34389769710034546	0.3912161707364929	1.468201187853958	0.9236426327600544	-0.7524649402006307	-0.11757715098471314	-0.8836468611987863	3.5193810623014543	1.4764406850933331	0.8634835920267685	-1.8406307065258578	1.4773538066605947	-1.5774737849013296	-0.7372329990173909	-0.6574506938141915	-0.332928642673603	-1.9544105776157301	-1.4276987173429674	-0.1483226861021008	-1.323017435457453	0.8700412137157842	-0.45587423435163466	-0.5924125797866796	0.3749688995138119	-0.5507784161765537	0.2769950934281858	1.0398504089262999	-2.3440778092420165	1.4633931641805198	-0.033998351856707076	1.146957683351217	0.5788030019510132	-1.6675937941610424	1.0929980979162952	1.240042321402419
-2.044761235903535	0.7699519116305831	0.4865532298252678	2.4570341376905347	0.43829853246851214	1.3153552311759276	0.42697413408493706	0.46417194284511754	1.4381715492807645	0.8449456315273969	-0.6139373037475029	0.04651105556873284	-0.900901093765666	3.490784658658524	1.4377775845928618	0.8760115912949139	-1.8404204228717327	1.3709437013214694	-1.5544293862890217	-0.7356724068324891	-0.5457930168131685	-0.364036114282106	-1.9943207213175715	-1.3502266689034248	-0.12726145715389095	-1.3509578342337594	0.8427383219626433	-0.34121463902243426	-0.6557245843709264	0.2966321592108332	-0.5155688245892446	0.27100328246195315	0.9690738118735881	-2.379368889633542	1.569135352470134	-0.059184001558221976	1.0351814392544874	0.5778071240443057	-1.6938319718462818	1.1275710215713306	1.391013822346277
-2.2264006435595465	0.7701367943955635	0.4758019760392789	2.3911028199027835	0.3971935503764203	1.2341022502144356	0.496989961008132	0.5163605466455439	1.407654540765009	0.7483443735946417	-0.5137363704572178	0.20693956562803373	-0.8592847647442976	3.3295822354774858	1.3743073279425928	0.8575924697255685	-1.8391995472947258	1.280840296629604	-1.5297143564338995	-0.7284192652347933	-0.4835749666205541	-0.38485841419385414	-2.014290879968269	-1.2903732024869092	-0.10387729854227537	-1.3424987567140154	0.7948479753710334	-0.21102284910974517	-0.7253264629737319	0.23724023328162946	-0.4833047893901802	0.235440185682735	0.8991618598921411	-2.4292954116849494	1.5222134251693107	-0.09536225341226243	0.9467694537824407	0.5869365229683255	-1.704924390280344	1.1974090929018844	1.5093183484767647
-2.3630832111731563	0.77218156866085	0.457781549389238	2.3340501423253857	0.3550094822240712	1.1626627778542316	0.5656073433889605	0.656872164709663	1.3758561385941772	0.6451347862329657	-0.39790923974016684	0.2848550661591096	-0.7677459060452676	3.1175891096617994	1.2807792442566703	0.82242209395116	-1.8395711789121887	1.1962605928788088	-1.5007179043299588	-0.7090368493400339	-0.4517076438162202	-0.39916891580274527	-2.0401488607420237	-1.2437930867044573	-0.07669097826144149	-1.3165609361901485	0.7632295897413096	-0.0867168086493304	-0.786278656938431	0.20158262858900228	-0.46636266992338965	0.19293440729966665	0.8208133699522117	-2.4796836422882733	1.4475191392288567	-0.13375897716503182	0.8761922103533971	0.6067055080321013	-1.70194182709531	1.170849537776947	1.585272915914354
-2.28802927112845	0.786628919339732	0.45858698087226524	2.2988715255040097	0.31147019831387424	1.08693403988311	0.6447443919756097	0.8488684962426755	1.4347596350253262	0.5475846445013415	-0.36103136810284225	0.43111488368616363	-0.6840096914539426	2.937588856557645	1.1952325477723473	0.7885897896529961	-1.8110699140677404	1.1191795529016322	-1.4793843558607558	-0.680698937560271	-0.40995781996957587	-0.414513730002133	-2.043548684305552	-1.2020061857253277	-0.05245423843693189	-1.2949780167264024	0.7398255429695049	0.011001512818639776	-0.8356262751694652	0.16245373239517338	-0.4987788281900875	0.1381005162662673	0.7474882746387138	-2.5336392168314523	1.385313825422129	-0.2187454581492657	0.8129377021572527	0.6298665282528142	-1.6960909508578883	1.1193138022932676	1.6029152637476183
-2.242337260552362	0.7968594872072589	0.5190975586282043	2.2545866754745	0.26560407453819807	1.017386506163374	0.6922909776036084	0.9082475400737128	1.474181320054166	0.44350890258295667	-0.2885268902409873	0.5387478809498096	-0.6075952228819145	2.7541442257640254	1.1050225836234904	0.748211015754878	-1.7346127907820665	1.0349348742135231	-1.513887359791579	-0.6466234389407245	-0.3561521695692578	-0.42492450296344497	-2.0255255168680364	-1.1649435915080268	-0.024612455832470494	-1.2632676023734248	0.7097457301261993	0.07037799737183509	-0.8662625374288682	0.165165888669803	-0.5315513190104324	0.0777589925988148	0.6756643147841717	-2.593918844303656	1.2864085384942492	-0.3270316414066731	0.7603780437600471	0.6475887044255345	-1.6883279717060347	1.110153688972321	1.5834569677494073
-2.304929743167227	0.7990850680820776	0.5340650223018834	2.1785949094192083	0.2262177902536226	0.9473455653025145	0.724774340395795	0.9110318555363494	1.5373272046367024	0.3261741067502497	-0.3553762398622823	0.5869105483028237	-0.5172381428460531	2.5890914623693586	1.0174029154492654	0.7232713158972521	-1.5924032125887582	0.9470002116434222	-1.5234474267656368	-0.589780765316108	-0.282016391566147	-0.42890380925832927	-2.0111890868704885	-1.1631947943494816	0.011411561397230843	-1.2183724990481866	0.6882204753460022	0.11326785796709235	-0.8860771979255955	0.18253630975267163	-0.5545056824592478	0.03056814614354092	0.6344901537475476	-2.64640147969473	1.1610263021845486	-0.4362638773085328	0.7236882351909402	0.661124327590424	-1.6813368156725044	1.154954814292329	1.5350253048887093
-2.227782521218592	0.7779359355381286	0.5032511989105015	2.099966136396993	0.18902114777885823	0.8804846498041827	0.7139733459628841	0.8917244298766678	1.613023462905162	0.20663689950977795	-0.4303231036069919	0.5728475508501283	-0.4180086119171243	2.435105590394216	0.9489166342401563	0.6897836631577594	-1.4155820354933162	0.8733318677929527	-1.576977751797753	-0.5438945792991461	-0.20858713116114638	-0.43706965379058715	-1.9999960048402787	-1.1723043530443913	0.059834380771420406	-1.1658430875946129	0.6761620043571794	0.12097586618668572	-0.9079541288038653	0.20678164419624037	-0.5519250264416269	0.004215018807580418	0.635734633839764	-2.6966102745271905	1.0160856149062378	-0.5191281542808357	0.6815058993696297	0.6730078423139989	-1.6630644111245654	1.195658527211315	1.4669449489355835
-2.1122683229733017	0.7493134631335248	0.5076669345474817	2.035088727779333	0.1470148721537104	0.8412085700115345	0.678354125301069	0.6725365973744645	1.6687373469283486	0.09886042245277002	-0.5023744895669177	0.511091525562082	-0.3075742347536522	2.2461918123030458	0.881231930081055	0.6589297085975198	-1.2367388636178054	0.8318695426903651	-1.5929621865283878	-0.5109211374501108	-0.1604038154642662	-0.43766030888508256	-1.982354506969023	-1.197503695993909	0.1268753553473582	-1.1158983229372548	0.6660880757597057	0.0972840627754375	-0.9238270775177957	0.2493504138433374	-0.48596926229319204	-0.035464268293591825	0.663868613190684	-2.7454807070356946	0.8792750991281517	-0.5838661529007232	0.6301149735574064	0.6880547905417669	-1.6554461488073975	1.2525758716336157	1.3934478434904414
-2.0112668769515594	0.7018361513944917	0.5234093364641473	1.9851411405608712	0.1709031665812683	0.8404700930983291	0.6413232397854645	0.45177108911844177	1.7149272554918773	0.00799347864217111	-0.578626147723455	0.4117437375736081	-0.18458765163731528	2.1193575208258366	0.8303391365075283	0.614360362237876	-1.074305926107081	0.7948462996683632	-1.611458068143797	-0.5074710891838954	-0.11015189683000717	-0.4340804048611092	-1.9552281762913033	-1.2119697107752425	0.21959328613911708	-1.0643538844201628	0.6816931691476056	0.04418760153431321	-0.9265991396330644	0.30368349699454616	-0.40585882338995277	-0.0699817146729709	0.708880294223899	-2.781395369050729	0.7598232261135747	-0.6413764653161299	0.5656651365217741	0.7089931079869147	-1.6681542545339691	1.3188605315799653	1.3110719187772775
-1.955014712049992	0.6796577895998254	0.5393858475637687	1.9403176072274122	0.20193044344177963	0.8031846333743738	0.6348812464350742	0.2769660920481358	1.7319700036074839	-0.07095421574704083	-0.6285828880037775	0.2556652417232629	-0.058103795931851686	1.9858462805040396	0.7737919963759411	0.5408745803266398	-0.9456204670889463	0.7623449037942083	-1.6120940080201769	-0.4887071066825717	-0.03445947754283123	-0.40700153650708454	-1.9125838809809566	-1.23907319421189	0.29003010777245125	-1.0226785912225655	0.7199916684184329	-0.00942541030116184	-0.9212145476152445	0.37072904737165774	-0.37356342702633366	-0.11142832707918005	0.7312806001427581	-2.811772490825774	0.57111860718715	-0.6784266702258517	0.49576785564011566	0.7286982559851499	-1.70570890785785	1.4307009616141826	1.2349243231298472
-1.9048467170823844	0.6566837040308415	0.6005779183482789	1.8841761394067724	0.16285859091344584	0.7700917183912882	0.6644357814345225	0.12126165928671369	1.739305167687602	-0.1394923310115353	-0.7090565958382743	0.0645107146199679	0.06658824564409259	1.8540723580651435	0.7236868690522745	0.44516304070307094	-0.8272530285651296	0.7194336944153459	-1.6227877667306139	-0.46981315039865895	0.04218034340269828	-0.36653975485082685	-1.875281900875456	-1.2629903542301357	0.35992853793527146	-0.9949756864806995	0.7737088086978222	-0.13985321565660608	-0.9112063069116934	0.4263725585050637	-0.3260398143495511	-0.13585566963973178	0.7646052850677585	-2.830560347069897	0.3513064148331181	-0.7175385268519711	0.44935824300927135	0.7491932955494405	-1.746360057137932	1.533217318780153	1.1502629157090876
-1.8081364065392382	0.6425295453902826	0.6258404165039122	1.8362951440815451	0.14369983183278928	0.7273776909159834	0.7467868992531812	0.01445688844491363	1.7356978391289055	-0.17201858380978494	-0.7799555971772997	-0.13568668822436272	0.14968297229112587	1.8164540046616628	0.6959269487202285	0.37344486500650487	-0.6981306110193917	0.6934380293072788	-1.6471566390422148	-0.43587034594319735	0.12493027266859873	-0.33412267680756974	-1.844753893869323	-1.2486720876376272	0.413834695805153	-0.9861042780020524	0.8415763251510592	-0.27959905705819066	-0.8866018816474217	0.47263576835279003	-0.29591743795273234	-0.1363536119510103	0.8008148061585642	-2.820539028546171	0.3055226370181692	-0.7543879855073483	0.4098222094676805	0.7786735947304002	-1.807530847602814	1.5976864439667975	1.0780452500340059
-1.7405662067692025	0.6309637454594489	0.6595758516958639	1.794543803452287	0.23882591099636397	0.6739052093662046	0.8049706532149321	-0.12759230079218462	1.7362454182813518	-0.1668563968630375	-0.9296092461036395	-0.2373350813355323	0.20768730992561774	1.7874239019245977	0.7273446220872805	0.3155047359613542	-0.5520379997437572	0.6879311787391839	-1.674645398012208	-0.3936506296536925	0.2297494327479638	-0.3078451262924476	-1.7996655369952848	-1.215478081102591	0.459695545849489	-0.9473494950917374	0.8916882214532615	-0.4198818793314703	-0.8564695385996183	0.49167349421874523	-0.2703809117322763	-0.13112607129797474	0.8537469538794069	-2.803970843571345	0.34504290095488566	-0.7926833098228513	0.3795580760218886	0.8252233342285245	-1.874850834095917	1.655907189289633	1.0113883276332507
-1.801938686558768	0.626322751327501	0.6924593293470097	1.733028091417109	0.28782203495150993	0.6320603626825484	0.8251218715457735	-0.32529781240935157	1.636161183434535	-0.18560119443988662	-1.0161773658041893	-0.4250900468448001	0.30817097870290117	1.7481312682972479	0.7617074480666887	0.24582909400913552	-0.4189840096641853	0.6963241512785072	-1.7017519055538042	-0.34087311277801	0.340786634033149	-0.2877011258977062	-1.7636665799651638	-1.186032697991054	0.4965843891926361	-0.9002512253489027	0.9308557602052525	-0.5311320577802496	-0.8311740603059714	0.5190780879267713	-0.22978556084912832	-0.13314003454324938	0.8964002406851067	-2.7695773652317124	0.34669050240794436	-0.8334783150027804	0.3526009439013509	0.8651376941086962	-1.953467619815927	1.7025546131299432	0.948238921551091
-1.8452540682544025	0.6330585982059586	0.7270354345268235	1.6684262518426514	0.479508256618373	0.6203506022128037	0.9024650825160059	-0.40096893017349355	1.5530863956976808	-0.24396724593949468	-1.16973993480038	-0.5967580955435808	0.4108513033282824	1.6967404471486227	0.8261483111121535	0.17860262158452955	-0.3309637481252354	0.7274381171778271	-1.7266302172690782	-0.22690777781991178	0.45263388546117894	-0.26557729843868516	-1.7552658792969802	-1.1691275722374828	0.5035267676130359	-0.8590484370143289	0.9641786557243031	-0.5934657487466743	-0.8010969204682835	0.5210606473104932	-0.19371771035431157	-0.12666735357355313	0.9432114936502314	-2.717039714156175	0.3761020474812451	-0.8332434952533221	0.3264967952350969	0.9184305745507526	-2.0267695528375165	1.751397271671817	0.8874979430338481
-1.817658766253587	0.6508553840475712	0.8030102686783938	1.6197920298117505	0.590040512871431	0.6160295319914647	0.9493250051686737	-0.3565932801456637	1.4432427467205335	-0.3237909546801485	-1.2007251056733454	-0.7222820189619561	0.4881005433761265	1.6355107081784024	0.9290016177875078	0.10252512574148569	-0.32581948849344206	0.7677370231463103	-1.7743246767437324	-0.1438522033079437	0.5627578084848717	-0.24539191948418618	-1.7570260059374985	-1.1609104424643089	0.5088088815763353	-0.8410800527641656	0.9831445925675556	-0.6042623879994296	-0.7751091230165891	0.5030151409925334	-0.17389000921811365	-0.1404262109803426	0.9827315705355106	-2.6439270434866122	0.41933185483595486	-0.8150076069828902	0.29414453024443776	0.9745495845138905	-2.077849835059351	1.8560497529831212	0.8277572668382343
-1.9632555406580257	0.7010168441493663	0.881619016807233	1.5665449305614143	0.7839792545413005	0.6371889650328703	1.1812301556270077	-0.3691577797903921	1.3236312484208077	-0.37620250273300393	-1.2005005645538054	-0.8285584738269994	0.5708263702210191	1.5528431221248387	1.0948057570849827	0.043361632219759375	-0.3763623671821899	0.8139491710311164	-1.7858475635524553	-0.08536823284737645	0.6540654041368434	-0.1994625750969311	-1.7599700493393766	-1.1865370363686925	0.4975416523004393	-0.8394920369619984	0.9692774643465372	-0.5498431425326304	-0.7494978722320552	0.4872430123994267	-0.17473907988051857	-0.14334529107829033	0.9891248258773573	-2.570524905677259	0.4422269524224093	-0.7830971630228499	0.2682680274853898	1.0557662113304702	-2.1323284240044607	1.9572709584550705	0.765308933473601
[truncated: 109 more rows]
