# Supplementary material for: Obesity dysregulates feeding-evoked response dynamics in hypothalamic satiety neurons
Source: Sci Rep. 2025 Oct 14;15:35837. doi: 10.1038/s41598-025-19800-2 (PMC12521569; doi:10.1038/s41598-025-19800-2)
Supplement: Supplementary file 5 — Supplementary Material 5. [file 41598_2025_19800_MOESM5_ESM.zip › Fig 3_2/Fig 3c/HFD to_NCD_1st_MPK147_matrix_5.csv]

-0.41334734824922004	-0.1669173654489568	-0.5486448183594328	-0.3978376301532657	-0.1553738800333997	-0.0160356947844291	-0.5823384935613679	-0.3369586417496243	-0.7289554391473528	-0.21569638877485767	-0.532407767818295	-0.527613679123521	-0.691668995696906	-0.5085826294198924	2.110707306179686	0.6348281600631381	1.1706865462768707	-0.36748217264012534	-0.22686683808544128	-1.4870318935134623	0.23481085995330378	-0.0047283406402030435	0.4033920779819035	-1.8801744631270811	-0.43634682109333384	-1.8217696945260138	-0.28254511016817946	0.30525746988522984	-0.6565633112616865	0.6568395596484905	-0.252130834258218	0.2829548341561418	-0.2507334785734952	-0.799476092313615	0.17409606216672938
-0.24767049724219836	-0.10652952140405711	-0.6048768655718535	-0.36835199340045366	-0.04652798235144577	-0.11096778034416416	-0.4711973926506644	-0.35485968869603746	-0.7572510906394023	-0.22398376755327346	-0.5840398565811953	-0.4674960098533383	-0.6754069265679684	-0.6074929765891321	2.035968657523869	0.4432166320840647	1.111455041226522	-0.34747911023210376	-0.34094927278340814	-1.484444852028721	0.1625100807530184	0.023171632565035828	0.5196463367374878	-1.908681030960754	-0.4256420369195368	-1.802429874157552	-0.21384158355911434	0.23146223273294464	-0.6841141269460989	0.7203340103530664	-0.28171652710440653	0.29317659265991036	-0.32313197018520473	-0.6917164901743699	0.46167281483427125
-0.30669880788576387	0.06978348674647933	-0.5972143408267925	-0.3065849806473994	-0.0585812670609901	-0.1752873992747268	-0.5320874265374566	-0.4524449342287371	-0.7836786677427462	-0.19647078615422395	-0.6298031115698296	-0.46633004159970826	-0.6457066891153547	-0.6701636056405889	1.9235168290773457	0.4139057109721885	1.1596353894756681	-0.3440400742809822	-0.369051065042816	-1.4478045556626908	0.1220427486922554	-0.08399834758654288	0.5696095113652744	-1.786439490711173	-0.42278476833192696	-1.7530665996369834	-0.25701311462681403	0.13801866688640843	-0.6641757214214453	0.7269542092568747	-0.2290889166409152	0.2880047901161609	-0.3179003222243013	-0.6581533295278509	0.3144134463447232
-0.38924609889386885	0.12591856077329128	-0.6305090207029941	-0.30537775938823736	-0.08281585687923783	-0.1940889554484555	-0.5332740222720445	-0.43282611005009186	-0.7721915061195895	-0.15863346082246843	-0.6716765581266831	-0.47535223472369137	-0.6226098373090373	-0.7138215550933052	1.8420591337573466	0.37625742991850475	1.170167680988034	-0.3166828611925744	-0.3708655279717125	-1.367474692149469	0.18715897382629054	-0.07738250656314188	0.5744203622799546	-1.5878016407148834	-0.4224975605890616	-1.709908868732689	-0.2849797840270882	0.12736217664610874	-0.6764275991028423	0.6926574897207518	-0.2300314425325099	0.2131157199934423	-0.24424544392648065	-0.6520989151572618	0.3109069687579688
-0.40518967101754527	0.18582533991908315	-0.6552304492320431	-0.3608086075947413	-0.08589031600365823	-0.22185216611519243	-0.5441412194634498	-0.47965865858513723	-0.8072017983353781	-0.14728226322294197	-0.6729158374445979	-0.4930508324274225	-0.6322308116458728	-0.7064540039152853	1.7551496655352494	0.3486139807949911	1.1715544663963797	-0.2862857739689856	-0.36863622180489897	-1.3210927102579209	0.23155010023902672	-0.018922162280425016	0.5494768962657861	-1.3771107099399775	-0.4511052721888443	-1.6354265399937868	-0.3051449172333264	0.13872852285231674	-0.6970624113869972	0.7557502519973461	-0.20771261187066753	0.1370079104635445	-0.21185511474758764	-0.6648793099723027	0.3122772516002823
-0.4154745934817861	0.11243069599093125	-0.6526112235065745	-0.4048122592572116	-0.07224826531480638	-0.2316668308077603	-0.5376417044440388	-0.51847990740884	-0.8139933002451053	-0.14990892513879453	-0.673605539150163	-0.49329801481291674	-0.6477121300514134	-0.6946023061721983	1.6724857030675324	0.33565413521456033	1.15971175925844	-0.24110677667886035	-0.36122109395752183	-1.2391910938632915	0.26684708627823955	-0.006587676618585586	0.5306258421637802	-1.217130942722391	-0.4997597456008854	-1.622007712742657	-0.3304100073646678	0.14296071773541205	-0.6982249360227243	0.7857022097150345	-0.21561821883434107	0.07843920094040231	-0.19745057809727398	-0.6406126338872604	0.36649390153718936
-0.41097460060366287	-0.01883110383258873	-0.6293525620927395	-0.42229932216814775	-0.05044357770286857	-0.23735777163618418	-0.5242825840765194	-0.5073960928122111	-0.8348907561843594	-0.15127487437467893	-0.6613505303298357	-0.5004533865597047	-0.668643154619704	-0.6896619396663779	1.5978666907593708	0.36392376580205826	1.1317533593720057	-0.23123901571009162	-0.35104048188762693	-1.2120816013892477	0.2652693148678676	-0.03866298032272647	0.5204511877204367	-1.1182165882777488	-0.5331386763934886	-1.6160237310247079	-0.2900324084890885	0.11307360652453212	-0.6842133783317946	0.7713567639584509	-0.21999372838476192	0.0260301715878913	-0.18901907735924528	-0.656074806169129	0.45632612837406444
-0.4180630303787569	-0.10373166353547514	-0.6086470512746771	-0.4274047674440511	-0.029645046019266895	-0.24717180540404826	-0.5291158878574355	-0.4522847805619725	-0.84932810769149	-0.15062511836655892	-0.667476247442892	-0.49273143500135846	-0.6831876517381575	-0.7142046577411443	1.5379217499407816	0.3927175595251382	1.1164314310421846	-0.21853968630201984	-0.33489198050069535	-1.1519716328820515	0.2544885701979726	-0.059865886191471124	0.5298484246469248	-1.0392464011823752	-0.5399612545319359	-1.610600357615813	-0.26419156600720073	0.08528986379202334	-0.6827526824264769	0.7819742187502544	-0.20514925658837102	0.007644813460829127	-0.20193199389501304	-0.6466352198173186	0.5158668700300945
-0.4172603872829507	-0.18470402650111023	-0.5871060093484499	-0.44645283208445363	-0.014632192287111708	-0.2385397039146667	-0.5238839263808871	-0.44883200527312606	-0.8788445776204051	-0.12636694064935822	-0.6555107265934348	-0.4935732227392011	-0.6946543030732326	-0.7250153389109476	1.464883891746114	0.43874033362866893	1.0706002023366543	-0.17220096420982922	-0.29918352165650836	-1.0959394669896145	0.2307874509988411	-0.07715613246296006	0.5210185766152136	-0.9618396453185127	-0.5733346200573409	-1.6028442314885092	-0.23947990131051874	0.05819941701507604	-0.6813836680873278	0.7807746494160196	-0.19832848738870526	0.008922363292516416	-0.20745828879652548	-0.644877177540418	0.5602872609675826
-0.4164900807355223	-0.2224861756263234	-0.5628787268522215	-0.46879267986825435	-0.013806953098686358	-0.2120759878295569	-0.5362430362802906	-0.42560524617794127	-0.8896865657737678	-0.09594962518952785	-0.6541574068879684	-0.5044228085115268	-0.7066840919361146	-0.7334390928282215	1.404337230277419	0.4572543540721619	1.0189366432697198	-0.10867315679068712	-0.2830329686060705	-1.0518768280607125	0.22241781957984594	-0.0978779606512413	0.5102670692412066	-0.8874927417228952	-0.6000266371964267	-1.5822409884380244	-0.23221563271774515	0.026006386154494927	-0.6831534419817993	0.7779246150599943	-0.1958131499234994	0.029276524538827314	-0.22539252305534524	-0.6640275977293033	0.6121092715100845
-0.4165587369631553	-0.224520718325718	-0.5246664894643713	-0.47661856593099455	0.0010739411451049113	-0.2184092100064658	-0.547925197520898	-0.41696314766943904	-0.9350939722492043	-0.0538921545161984	-0.6691570541389404	-0.515348515113769	-0.7228433179401264	-0.7612960132711286	1.2664201317828065	0.4322549385909529	0.9609288516797964	-0.027892162440771685	-0.2629765607611527	-0.9692173475993066	0.23305417707327575	-0.14677690663499268	0.49174583434225605	-0.7111451727614327	-0.6318417722309191	-1.5548692563482163	-0.22862749381861516	-0.028545253899700206	-0.6592977297183652	0.7989853221576985	-0.17787439009003975	-0.0009564637707078584	-0.2549457760266004	-0.6196090039169089	0.7402730600806353
-0.45105101770036243	-0.28610355470983473	-0.428686230741942	-0.4910389199602084	-0.018052503443721928	-0.15509023765615532	-0.534822151004916	-0.4402763553030282	-0.9754573138985367	-0.02780281643457269	-0.6547579387160329	-0.5282834078272753	-0.728312001108071	-0.7535195212503514	1.1639290196457108	0.45626653522336025	0.9135099550882936	0.059000757625608004	-0.22660380831426757	-0.8766143478683324	0.25517419317536033	-0.2156786221859452	0.47294389532304126	-0.5300656335154235	-0.6372836423406313	-1.5253126120239844	-0.24095814665834764	-0.06582344375840099	-0.6424638818698017	0.7955640507489788	-0.16876021033109945	-0.052488605675442876	-0.2798193841798359	-0.5346861255811625	0.7869255133491142
-0.4630020148447659	-0.4301716701050392	-0.318988257268564	-0.5577047064266705	-0.04095003508285493	-0.09091194585924703	-0.48020744128385096	-0.400751463595025	-0.9935090895458206	0.0004317528944759397	-0.650423190793459	-0.520847818442856	-0.739187661569005	-0.7292294978390153	1.0553516658170976	0.48484573866945696	0.8371219334146918	0.14200082804547132	-0.21385045387859894	-0.8077690013118317	0.2634157221323479	-0.24954266001704378	0.4775895539389152	-0.40415713930720143	-0.6218420599838341	-1.5238174047925768	-0.22828212995014924	-0.08327225704853723	-0.6355090977018149	0.8023037367252253	-0.17294621951528238	-0.1064879159254842	-0.30901898170481124	-0.43212018460983526	0.8791879472250683
-0.456075336174231	-0.5646875166950616	-0.18948466446097526	-0.6366590732527312	-0.053892306574457136	-0.03726504921844203	-0.4645140815259813	-0.38804249520016876	-1.0137912034658572	0.018206366638080444	-0.6363625569463697	-0.4950148075247701	-0.7467697709541808	-0.6746796146295755	0.9464581868049444	0.53333329122217	0.7628460303921686	0.20231470878903773	-0.19566816104716947	-0.7854236391197633	0.23394354985744914	-0.2910261652990815	0.48086541573996666	-0.3375223102192518	-0.619035649415433	-1.5047312303164702	-0.22995898309130824	-0.10678611233708708	-0.6303331379377998	0.8117371784460718	-0.1587640452789685	-0.13665903784699684	-0.35543044388912504	-0.36158438842835033	0.9283731359207076
-0.46378231440605633	-0.650587237578964	-0.024988190331352845	-0.6871543170150388	-0.07309812381076268	0.020294211510728476	-0.425877514539087	-0.3368997465302336	-1.0229311291796435	0.029828229470437596	-0.6430830540404358	-0.46147688802453385	-0.7334901524480996	-0.6336794187753012	0.8676997568679059	0.5813874417728445	0.6986601030695534	0.23975248939543947	-0.18241832274686187	-0.7442773284756236	0.1981248633878025	-0.3749306981925852	0.5066005769113368	-0.3150769834801331	-0.5806565587492957	-1.5174253726958908	-0.21560171370222495	-0.11977484522860975	-0.6167721473133114	0.7637395973365261	-0.16329239910727827	-0.15858436769525244	-0.4159216651830415	-0.28735838995208174	0.9784481958239807
-0.4771312638164347	-0.6436221148918515	0.07995747360613015	-0.7245189855190189	-0.07044120814206115	0.05795095245801044	-0.3548029547090438	-0.2843373130981411	-1.0307635788057339	0.057486867829834656	-0.6348475789255706	-0.43355595028195165	-0.7136825665873348	-0.5935991546200852	0.7700337133216799	0.6274124829503397	0.6297771645660173	0.2376971316998358	-0.18267657926272604	-0.7158983179175319	0.15704137990202086	-0.4275566832553765	0.5181186349314911	-0.2995601078363573	-0.5326796902103293	-1.4957952711355802	-0.21788381780850305	-0.06963063956998544	-0.6329804119666061	0.7269605879757086	-0.14577709173334202	-0.1874905097010307	-0.4796793336257502	-0.24497805021153501	1.0331931133767855
-0.48226477356008146	-0.6556638991401786	0.20014452412461284	-0.7882369918684264	-0.07667028685622149	0.08969655985523663	-0.3533154180987904	-0.2267873845081648	-0.9812175472338109	0.07250125427121425	-0.6012543744016741	-0.3884978750586986	-0.679973161314686	-0.5642836725443086	0.6939706665285067	0.6043971480628775	0.59184878580306	0.23804418847686612	-0.1855392806251915	-0.6820204255041972	0.14709594835261935	-0.45376697103850583	0.5473760899762898	-0.27092064368472013	-0.4756242264293453	-1.442776137355873	-0.2501264731938281	0.06227184487297567	-0.6556849792790526	0.6916816824260316	-0.12174380108408778	-0.23190364346471076	-0.530775662386351	-0.17427314658102838	1.074779531784094
-0.5002337043989324	-0.6686515553174491	0.306753002111137	-0.8659056418475191	-0.09569352730788001	0.11677269351951754	-0.30745324048978806	-0.2535010161244752	-0.9376360668836711	0.09492461314776199	-0.6014509120908588	-0.36320480045991876	-0.643795521043811	-0.5104492889291989	0.6191288612338506	0.5840835399413681	0.5751135608403021	0.2357506363176706	-0.15977788021202366	-0.6615073563069338	0.12679152720256265	-0.4660045496013889	0.57613182873932	-0.22314410974624715	-0.4254205292803596	-1.379921436010417	-0.27570351164190937	0.17950715286825378	-0.6651414972973391	0.6442643369189633	-0.1096990417007496	-0.2916155067176108	-0.5587106450000661	-0.1317477701053046	1.1135246090161748
-0.5185922783304019	-0.6717128419957117	0.41787196446618113	-0.8987642690370018	-0.12302568557388338	0.13461966061637196	-0.24361035049411456	-0.2396420410773036	-0.8919187518827035	0.09263874759379644	-0.588867040602782	-0.3252292793353852	-0.6019023741051688	-0.4561505841385756	0.5423999549751373	0.5343070385773985	0.5835520624494548	0.2087081211230007	-0.159370447221659	-0.658827181328743	0.12720989679754555	-0.49560784497804355	0.6059972257100633	-0.19821189913115117	-0.33141288933347046	-1.309132017659755	-0.29846107363150465	0.2752995955256601	-0.6956348598830012	0.6044170157217458	-0.0833536807187397	-0.38033566512842115	-0.6042412915057598	-0.0644258230843873	1.1814495206422022
-0.5096345407043905	-0.7294068566968622	0.5029952032596994	-0.92256250474324	-0.14765582559978915	0.13660707343339357	-0.23112534362882853	-0.2595424257346152	-0.833014749927413	0.06437739077778737	-0.5747299754321207	-0.2737681131460015	-0.5696019196440074	-0.4029277853605763	0.4787090495756563	0.4747198918945621	0.6504371674356614	0.12929613394512757	-0.13276238996771622	-0.6405763881116392	0.12778082753515912	-0.5181089581415964	0.6612950978768355	-0.1770552359937727	-0.2359420330581011	-1.2428596144349604	-0.32442872835665904	0.3710678655112468	-0.7172281111410472	0.5563014113418285	-0.06884831920573917	-0.47807292068571705	-0.6461845900818762	0.0018916351789824537	1.1987604575530795
-0.4675399128128947	-0.8227373474545432	0.5344662788612976	-0.9435547634067099	-0.17326935924569703	0.14374661738178002	-0.2179768530208836	-0.2541023673119388	-0.7667880371559131	0.01604997393775759	-0.5426806836443752	-0.21964793364054755	-0.5256609089802744	-0.33226848370532275	0.43143668791917644	0.44851877086224706	0.7267036263844501	0.0593914461697449	-0.11586215432478741	-0.6237098790665445	0.10550053421726872	-0.5229799345316986	0.7199330755151612	-0.17444745338409215	-0.13932725697435808	-1.1494915566515875	-0.32712250368012585	0.42639362425806926	-0.7861725300643488	0.4934741632366858	-0.07045231333414487	-0.5500590364466074	-0.6691073968170093	0.013947519342431861	1.1715615405510373
-0.4580450858784628	-0.868180929687747	0.5191924889216224	-0.9939844660611483	-0.19728283485657666	0.10661417486336947	-0.24829412157242842	-0.18939821944017504	-0.6843602886625961	-0.02632113356206809	-0.5371421423755447	-0.18518783924880414	-0.5024157916688552	-0.2955548584374539	0.3700148958108088	0.44222881323526275	0.7791413654061574	-0.04105932908082373	-0.0879357832800173	-0.5953283983010996	0.09465076715624354	-0.5271995124398706	0.7243297320833959	-0.18583869819403204	-0.08577003948341799	-1.064399714491877	-0.33924386413005075	0.48753713708760477	-0.850792968252137	0.4377573299682891	-0.05791418953997537	-0.5949792103811655	-0.6793778832706778	-0.014060050105447927	1.1591342762865104
-0.49654982909999507	-0.8855045740663439	0.47140829938107365	-1.0100406957438572	-0.18902492824743503	0.06598010023877779	-0.295961944435425	-0.15322725548905824	-0.6287958546429891	-0.08456884973981586	-0.49012322992823004	-0.1711713433315594	-0.4959135350954031	-0.2614611852632192	0.3583382298209038	0.412211503146039	0.8199338805634948	-0.1341339708038852	-0.0392388366799533	-0.546205654588847	0.09870507952164931	-0.5335659512342443	0.7010349052000125	-0.1518030897983926	-0.06358230886876423	-0.9661114966926988	-0.33840355204244565	0.5412419921351137	-0.9193097506015544	0.3767047690170517	-0.05701752522498017	-0.6307873476228313	-0.6941552218142507	-0.07209466569527559	1.1559372974586701
-0.4875077279175197	-0.9060989879357015	0.4223665849191868	-0.9580336563110767	-0.19346113050998745	0.01622096162288955	-0.3044357527834486	-0.14756091543398592	-0.575413979131977	-0.1255816084216844	-0.452535396871654	-0.14290732105275133	-0.4745427337357616	-0.2644696554246848	0.3574497516734815	0.34935695565562797	0.84828009775858	-0.19417554068933476	-0.023037118239258254	-0.4750250541154911	0.10569502033544136	-0.5565777007932184	0.6949077986218084	-0.08975989002217685	-0.0329082480048271	-0.8968456374269363	-0.3470291639274802	0.5891302053394105	-0.9918600322602472	0.3128515153780812	-0.06823802021442844	-0.6558373494200607	-0.7232000654123977	-0.11559911416611554	1.2111538814066085
-0.5444982490996524	-0.9809363749536975	0.3148689917231794	-0.8790339269669346	-0.1807896714012216	-0.02680936502679678	-0.3391913943167073	-0.15183546846240228	-0.49071655985287155	-0.14241586975844553	-0.40853552170542695	-0.11047934276019145	-0.4765636011405592	-0.27311661745710486	0.32586385438759485	0.2858354193698723	0.9049674108809646	-0.2432659309202311	0.01395244819199116	-0.42592918225349974	0.1381531662357945	-0.5752196419291022	0.6765276210984229	-0.051067680781576565	-0.04368975802074557	-0.7968749307520167	-0.3601746743749759	0.6060785108541411	-1.043457319660169	0.2594989884170943	-0.06485935722951294	-0.6875721751654489	-0.7296415789403058	-0.17450405112064854	1.2280215089334199
-0.5664692553182786	-1.0967720660661335	0.2513317445997681	-0.7623519914922436	-0.21358711898455623	-0.043547166494342204	-0.36668506995428796	-0.1322047619149327	-0.39543631877773777	-0.1885718259367367	-0.37403769787325525	-0.06759312677004506	-0.4908485111927929	-0.27467605405955664	0.3688269306474015	0.23556078713343012	1.011982231156846	-0.274056597277021	0.04144060228741394	-0.41474374954653426	0.14414617865985882	-0.6226078755540847	0.704725675229527	-0.019140570912155392	-0.05061396608128954	-0.6949068107425895	-0.3729323968209365	0.5788875917756127	-1.0742267893334514	0.20569634830066627	-0.06844651208345351	-0.6966302178035122	-0.7244682406133857	-0.22940062364116898	1.225476584691558
-0.5736383842096431	-1.1544557874551162	0.15559527996066075	-0.6500777466233651	-0.25977037950396437	-0.05279715357699466	-0.29911879402378416	-0.1832235206493084	-0.31946992546280406	-0.23112151668296574	-0.3725134389060228	-0.03163436297920198	-0.5041204164645048	-0.26996581370979084	0.3603847244301349	0.21736634594396537	1.1886511450486599	-0.31241241904518324	0.07834466921165159	-0.3918355806521084	0.14595452695761202	-0.6538108983096451	0.7163913640508619	-0.0064994239265482034	-0.0721253657112004	-0.622111254344804	-0.38720984598928243	0.46307476395268654	-1.132455737747844	0.1582854954181251	-0.07276413486992064	-0.7043909632842245	-0.7340340270536286	-0.3005248214063171	1.2405289875054961
-0.549017146266776	-1.243245620017905	0.06209203832517437	-0.5340716104648376	-0.29676098754590957	-0.07692434517563779	-0.2695892230662638	-0.17806243958164095	-0.2184702354367182	-0.28659672796029817	-0.3505012177173352	0.0436148485830235	-0.5159139518154039	-0.2751028249171959	0.3552568411897691	0.2098127681941552	1.300393973652588	-0.36311620458806526	0.09524311964620953	-0.3995089793641119	0.16493313310084687	-0.7170245053333499	0.696861265373987	-0.02239837648447072	-0.07121821892619062	-0.5464981646138327	-0.41314167589095596	0.3935864147450904	-1.2196151388885839	0.11845519173151034	-0.07516104497276874	-0.7198868970596972	-0.7511079898241826	-0.36291282733404806	1.1967244554921617
-0.4839870314976172	-1.3205801089283116	-0.049586961163626195	-0.46059610262872913	-0.3465353975207443	-0.09061478032374985	-0.3484953147445876	-0.18099790130601426	-0.1522751074651163	-0.3330479045678003	-0.35291972317035825	0.107627068140971	-0.5230031855243713	-0.2775184343116209	0.3517561707362554	0.19824881477613338	1.4978223508252564	-0.4153369290911401	0.10570810364298526	-0.4160079616124713	0.16863391435688768	-0.7574503413724359	0.6699353489977368	-0.049034244064579215	-0.07768313572384634	-0.45122453096100196	-0.43684922420846056	0.3545085472246314	-1.3039134477135754	0.0607078413998139	-0.07591838297910782	-0.7221125319997366	-0.7435051097871161	-0.45520599470423473	1.112657981157501
-0.4132617433070901	-1.3630611646405395	-0.15043513801519057	-0.4045219767033685	-0.40346878699833855	-0.10610145810362712	-0.31326099544265246	-0.1506048683519736	-0.13962640481661306	-0.38993224927378567	-0.34898623969653636	0.16339288528884874	-0.5268623737872229	-0.28390469095140025	0.3210164906522019	0.20556036283649365	1.5938838574686873	-0.45247045348818815	0.10099513721545113	-0.4194555365479876	0.14883793255332836	-0.8009304066168997	0.6060515606981651	-0.08363927626705088	-0.09577447761686239	-0.30473180749881135	-0.44737198047377547	0.3500524708882213	-1.3824563312490157	0.006616892190653284	-0.06468893129838875	-0.7208425918301655	-0.7495087076785236	-0.5223566570425417	1.061833757222173
-0.4147476059457166	-1.4045554533727787	-0.19518939383580636	-0.36173448253268053	-0.42834649878077213	-0.1117949226308664	-0.25521677158145056	-0.1672536169492353	-0.10205355978004722	-0.4170099340097262	-0.35666758771550544	0.219732903945527	-0.5326691537283621	-0.31534123466286196	0.2971706689127726	0.18903198648603314	1.598568469790758	-0.5165028940738601	0.10702367158740063	-0.4335196954944502	0.12831435145414694	-0.8482244783289911	0.5735319503870477	-0.09754078486075797	-0.1106412065611115	-0.14144604223187965	-0.473570611034528	0.386146867171463	-1.4369883794501033	-0.05070307258861735	-0.045997809398185055	-0.6979910479653781	-0.7582299933953689	-0.5911427684132378	0.987171783773408
-0.3654321669841215	-1.4591266997202854	-0.2677481204610636	-0.2702093783880786	-0.44175594625207487	-0.1255837820327738	-0.2374663092607249	-0.22406270567424294	-0.05333939766000315	-0.4442494598127199	-0.3577894903579349	0.2966347835710007	-0.5389143024894988	-0.32009473706592856	0.2472748009962639	0.1173996413049895	1.5526759805398704	-0.5675394695378805	0.11755846920544086	-0.47234371079598453	0.08496049411789221	-0.8649491778614017	0.5951999829293754	-0.10663741477325676	-0.11385411782165203	0.03237308837425825	-0.47738218370115504	0.38146359737966856	-1.4771649553526724	-0.08641882925384668	0.005584372742890203	-0.6972452100880112	-0.761874543313237	-0.6721896998446512	0.903122680849726
-0.2292425323854575	-1.5115652830656514	-0.31837952173118456	-0.21992326605445056	-0.47506350588744367	-0.11135201348878707	-0.18832003860586743	-0.2747869883116647	-0.0007576352161839467	-0.48300481464551853	-0.38379524820325067	0.35983419995340304	-0.5358855724604255	-0.31626113315415577	0.1683509876737318	0.07390465467186073	1.542026438949248	-0.6169235709107319	0.135998093292298	-0.5170661473015471	0.04786671922134851	-0.8955446341650937	0.6056189481956726	-0.14092189613471334	-0.14185548649992125	0.16206163568311407	-0.525932990091065	0.3898461757514598	-1.5089478158985206	-0.1271106837121873	0.06403151042723354	-0.6976998400296688	-0.7481650543353098	-0.714960057163087	0.8825054104495443
-0.21725758714325732	-1.5348167624624618	-0.3802657628091398	-0.2125620116760431	-0.51108923402865	-0.06812673110562154	-0.09083337252696155	-0.2987449436101633	0.04926922972818729	-0.5083636356348247	-0.39917432238195444	0.3857247521619279	-0.5493143134976497	-0.3220825563798007	0.08464935815618518	0.057418492802118304	1.5688942269966597	-0.6750433301762004	0.16761013315178797	-0.5506361717638433	-0.012530183438379583	-0.9209507351867297	0.5986888671243932	-0.20495423385527184	-0.15447650190503812	0.29034345309646137	-0.5463311417763455	0.3639925392995143	-1.5112797528738957	-0.15701762589982074	0.11347762121902363	-0.6904250410424149	-0.7449539103536205	-0.7347664890866146	0.8104948332024277
-0.10013510434715825	-1.5917471246798036	-0.41784330627405486	-0.19136060323972148	-0.5638748216598285	-0.017192179766523208	-0.03991478228554929	-0.3242496733547678	0.05013137729580588	-0.5717523170184151	-0.42933193891129723	0.3835085471974679	-0.536080974397785	-0.3128257319714502	0.0005520730141873598	0.035607677764476924	1.5691368133654664	-0.7295650504154583	0.17598752822432276	-0.5875078553456803	-0.1264932396286423	-0.9348513720147643	0.5949381310054241	-0.2506204234853327	-0.13270604285464127	0.3759489417666668	-0.5941814785913595	0.34985634598956183	-1.5477567333746691	-0.20360060081173606	0.15309008114585115	-0.6374860660410996	-0.7296154701489703	-0.7226564264675656	0.8381612492156562
-0.0204708259876122	-1.6165345331706422	-0.4570192140568151	-0.19893622237717248	-0.6269084225482453	0.028726520177234805	-0.07710016793576031	-0.32708594313069317	0.02477114556858067	-0.6058784592608463	-0.45846046226254816	0.3694797210037005	-0.5187107705977688	-0.31197344193343407	-0.1324897096235404	0.004346447643428919	1.5131020575751726	-0.7999608188781034	0.21555054872026994	-0.5972301909135982	-0.2117488069327603	-0.9279458869305829	0.5767164352898824	-0.2855730780009975	-0.13014643152883443	0.44558940397024066	-0.591034550676148	0.33080924453663074	-1.586947169754969	-0.268077518876929	0.17640360213270803	-0.5800017034028133	-0.714421340354614	-0.682526343451213	0.8316247231617921
0.019980105944905145	-1.598893187102971	-0.49707369222725256	-0.19155845824348433	-0.6896694384636832	0.12679682521375288	-0.11885117002518172	-0.2743654225307621	-0.03463282806248118	-0.6327608185710331	-0.49133139077869076	0.344861999445335	-0.515034128881661	-0.29816200076380583	-0.2244991089645115	-0.022786206263397096	1.3254369731257523	-0.8323841097874297	0.22509850165603665	-0.5911861943816357	-0.3191459836083812	-0.9330821309415486	0.5427108081715236	-0.29271379404864467	-0.12891054442942446	0.5218833183823006	-0.5892898189220782	0.3271058577451308	-1.5837701414550136	-0.32465968230796116	0.18261929707763794	-0.48811051734715666	-0.7078685084345546	-0.598183914917106	0.7478290661162529
0.03752316549722058	-1.5552871001905526	-0.5524303819273901	-0.2353609354804953	-0.7586176605750335	0.2619352184488922	-0.1709664546882849	-0.24819424688252512	-0.11596230192166579	-0.6605026097545367	-0.5060416908761407	0.27615172821163	-0.5198111920344778	-0.282715600872817	-0.30438161350154685	-0.06791067185224131	1.2034214204240818	-0.8346847953745715	0.21414068585199048	-0.5720734990853578	-0.4258601557839178	-0.9219798197051752	0.516031409533492	-0.2891157492919118	-0.17979685158267628	0.5789044900869382	-0.5877468374897145	0.2836362013314137	-1.5574031124488679	-0.3942089154445868	0.17844945969713827	-0.40966421090421345	-0.6986395254025473	-0.4932309250339985	0.7221058730371236
-0.011037814992451345	-1.5346172947645054	-0.597482858489713	-0.244031701718244	-0.8037593471268834	0.3917511308826362	-0.1561728879512814	-0.1925010675775534	-0.14671804371815148	-0.6780205100814364	-0.5383557626062604	0.21892289130624745	-0.5248728735355278	-0.29369069027678796	-0.35550970410715826	-0.100866109799439	0.9809228201968603	-0.8448471388564108	0.20973822594142258	-0.5006790320651056	-0.5041533606346423	-0.925090868699326	0.49861697160312907	-0.25937558369195113	-0.22919385296165212	0.6052684550012172	-0.6016848935935081	0.23638493061463314	-1.5113989400982697	-0.43683135522324196	0.1608908616487266	-0.3173287977614627	-0.6797825695363873	-0.35871975138277623	0.7081009562784109
-0.06185355720143706	-1.5004576864459693	-0.6467844314118921	-0.18964935400187916	-0.8367632423754466	0.530743212208686	-0.12508609944249732	-0.1449019512659107	-0.16358034081684686	-0.6575783090946783	-0.5740191641229029	0.15899679559551055	-0.5024651563688194	-0.2920397841653259	-0.37022949094282215	-0.1436237501693598	0.8173476403316032	-0.8670445057304645	0.19785603141996252	-0.4726191455920989	-0.5617777579138734	-0.9119480939490522	0.5105098747929347	-0.2611355370138789	-0.27672547226360183	0.5973467733309503	-0.6107567445078613	0.15748866651401522	-1.4325101740398345	-0.4700824774462628	0.13122356339318256	-0.2350429380836133	-0.6593602729533051	-0.23329591326368654	0.6933477904320889
-0.05274077303922133	-1.4622903631249753	-0.685484751254908	-0.1303693742784636	-0.919517991845399	0.6934044337984083	-0.09915873017457304	-0.1137339812146229	-0.18626437779804733	-0.6393795601408647	-0.6181964691474217	0.10185357839973604	-0.4807269479453796	-0.2905713317276396	-0.3428231013466822	-0.17640751589497064	0.7467957076106754	-0.8562224752381307	0.18859338526104694	-0.41907912701913413	-0.6102575816264697	-0.8902344845153056	0.5226578623051672	-0.27997420534602663	-0.3328044567568343	0.5545284137508683	-0.6072575391617574	0.08367118457171202	-1.3580220518562087	-0.4949405155996402	0.1083586233608033	-0.16300529399639843	-0.638290953050385	-0.10448303439539708	0.7279665308824553
-0.07439028570483544	-1.4605265901751223	-0.6973499550061976	-0.11106108444768184	-0.9939338864230496	0.8719914567618643	-0.051215213153668095	-0.04044663005374769	-0.21256243918341067	-0.6359920591856472	-0.6601026719858061	0.03834086483333899	-0.4219240772985776	-0.3004024392025678	-0.26715437912455603	-0.16152268999379849	0.7916531616879869	-0.8363778989901292	0.18072199607158107	-0.3646859856174533	-0.6481150423966044	-0.8820028732421024	0.480334852913642	-0.28135515805746414	-0.37398213913605755	0.45629738848373497	-0.6466692445300787	0.04867197345035752	-1.284892005206592	-0.5433549573755363	0.04951977971155193	-0.09500114978903396	-0.6278944323403577	6.59726557380197e-05	0.8389366207660063
-0.1470442818694227	-1.444207517424588	-0.7291453387992838	-0.10315998727755082	-1.0589542654291848	1.0446654534011528	-0.02570532361057626	-0.02939912679538954	-0.26016745083350246	-0.6224867011763776	-0.6865506396317876	0.0012253913122899748	-0.3702384651122853	-0.325806866642901	-0.19644715846724847	-0.19477081500730792	0.8315074066788612	-0.8363146285857377	0.1632623316408105	-0.32019838571634457	-0.6815238789249959	-0.8583424774511069	0.4509597501123902	-0.30089799229660247	-0.3884780309425121	0.38383531940480736	-0.674869037160341	-0.009491479009763448	-1.2081435182752926	-0.6035864883664385	-0.004097213408052675	-0.046595335650954015	-0.6442627456868919	0.090102657827019	0.8768877016882026
-0.13947866959707786	-1.4612535205722779	-0.7586631509241211	-0.07673389644385242	-1.1096068165604667	1.1909541789268392	-0.10646553424098801	-0.018478713220980103	-0.32154134982382754	-0.6289770860378571	-0.7028305115525877	-0.023118251994248377	-0.3120002032213275	-0.31559219927476656	-0.15463377958547342	-0.2243434658996351	0.831256734097761	-0.8692850224036264	0.149929274328331	-0.2692388091687459	-0.6982354851661039	-0.8134739431864431	0.4109713633597279	-0.31826157302542146	-0.41728304071826905	0.3241362010786235	-0.6944322190562544	-0.03272838666258874	-1.1626840734652375	-0.6454971998100875	-0.04071759109709	-0.016342178762138303	-0.6339298354866653	0.16943314175236168	0.9290800182392432
-0.18572028564401732	-1.4467457925656704	-0.7927310811188142	-0.028291129734486255	-1.1551608075793927	1.3105831810927637	-0.1095436140699448	0.01294033644981614	-0.33024017064309724	-0.6064895488071331	-0.7099768403065537	-0.03967802968476343	-0.2688950500554314	-0.3186984170007692	-0.11350522768025059	-0.24243096373794765	0.7510153627258664	-0.8888814794187194	0.1367457554304639	-0.23086904497075142	-0.6896184210887951	-0.7100620070876879	0.3714715003491543	-0.33642105503626996	-0.46923975980203575	0.2766319101574222	-0.691312945390747	-0.06407871072798729	-1.1023998940938655	-0.6503299677910064	-0.07596863996901561	-0.0354805154803189	-0.646588326936991	0.2644886363801969	0.8979021895793234
-0.23149321526615546	-1.4359350328131004	-0.8165491973736044	-0.05588836495469578	-1.1343128825307967	1.3794082333332798	-0.08400706399290143	-0.0005125715583976842	-0.3012962982180879	-0.5836113607249016	-0.7211822182802098	-0.049407483143671	-0.22568833930367052	-0.34003961650386183	-0.06590942004650661	-0.2954917517017788	0.6556932054264771	-0.8783947200398524	0.11409254974431456	-0.16963854653574797	-0.6727753775555744	-0.5663407486285964	0.3298181408451505	-0.3711033393761659	-0.5036422976718729	0.24250105817527765	-0.7234635246946699	-0.10337264930882133	-1.0261416320025163	-0.6541722346427487	-0.11701342410822595	-0.06482339271810371	-0.6455791034755272	0.34495622850005486	0.8556240167705426
-0.2773502551007447	-1.4419326954354794	-0.8277278069071313	-0.051907155395537294	-1.056685153092705	1.3582034849627143	-0.09189918796379912	-0.017021831478154927	-0.22557400406291447	-0.5427409105675107	-0.7247308154460451	-0.06282628513053005	-0.16696362943181234	-0.34410085708414284	-0.03191631267880233	-0.32649969493851855	0.62653297619384	-0.9127393842590115	0.12948325019915355	-0.13371041540046089	-0.6287471119528487	-0.39913629530018635	0.32311567391627194	-0.41458073895457215	-0.5460271714196054	0.23186911311559463	-0.7627212461725923	-0.15610169956753986	-0.982621525044333	-0.5899900181717107	-0.13918372297316173	-0.12439445747402889	-0.6247547315058694	0.4193011503689254	0.866684567102768
-0.3037970900042157	-1.4040624871792242	-0.8236356471530628	0.020256984937148392	-0.9494348031886398	1.2907866566611164	-0.056501269930797335	-0.020143278105867145	-0.15904936730341288	-0.48831766622602446	-0.6948461679294589	-0.06696341738482928	-0.12554176111314375	-0.3238293946128804	-0.016880733422950146	-0.3353844359803037	0.5779170506424804	-0.9453075147705479	0.1507036900998738	-0.12156554080505153	-0.5806742157495384	-0.23931693110520266	0.3395468678665473	-0.4678811760279048	-0.5438645930563731	0.24897527452835141	-0.7988672360531087	-0.18339086646864797	-0.9442168858418143	-0.5495477231143393	-0.15976843868619273	-0.1551395361983703	-0.618174366678583	0.4756782417295481	0.7908207263904585
-0.3177444379742589	-1.3750039105339542	-0.8354579301843442	0.0929242797164891	-0.8358131537546717	1.184834840224524	-0.029507479304808924	-0.037873838890886205	-0.09148592983720798	-0.45781341544971543	-0.6545504822663382	-0.08472593783790112	-0.06561275824840089	-0.3029940336537654	-0.010041115504554571	-0.33811993433083104	0.5273146122710021	-0.9766387709060366	0.1558165976295937	-0.1410480328183353	-0.539440166151453	-0.06313346774357445	0.3810305518926759	-0.5308332389564197	-0.5607039872828886	0.23479120069777054	-0.8106466894157807	-0.19806946190853994	-0.9032931437964988	-0.5200606145316548	-0.17479751784155323	-0.20359002141781227	-0.6274681469836337	0.5030944247310247	0.6548252013688313
-0.3813008506174349	-1.3313574849657432	-0.857034997200579	0.12253203624645806	-0.7292129308284283	1.062181185028504	-0.040986656934648494	-0.09406235798841844	-0.01684567575541751	-0.43129938408523627	-0.6026618026314468	-0.08586940874489325	-0.011922733557299198	-0.2905796175756731	-0.04051059174751912	-0.32323229413094434	0.4529780626562774	-0.9851895799701372	0.16272285582213988	-0.14921670810464976	-0.4820531188037373	0.0774635632388887	0.40394702130688265	-0.5783739434565793	-0.5640690736798648	0.20664030861892665	-0.8078752936414395	-0.22512468776795877	-0.9238625228934032	-0.4846460473010685	-0.1724217554819834	-0.26319657826577797	-0.6079800704250861	0.5346800538008392	0.6260658027478132
-0.4622336224521053	-1.2343866697726866	-0.8999905920099781	0.19089290549356788	-0.6078515619702224	0.9259885166132872	-0.061057797551614945	-0.08687404147435226	0.02563238241693781	-0.39801593153677195	-0.5546028782455299	-0.09654353444194592	0.007112500435270589	-0.28092987813607884	-0.12531133861373056	-0.3002394736331987	0.3849622356510209	-1.0054004422357192	0.16389273878952443	-0.16333658024128087	-0.4274790642166778	0.21470258443898121	0.37829495600232765	-0.6389280461426139	-0.5694495391806085	0.205583903349906	-0.8134293982922737	-0.2571419847873975	-0.9349328598869429	-0.48435285404610634	-0.17595890214299564	-0.33697949018523926	-0.5700831598007653	0.6022415638189085	0.514582955436738
-0.5372959068081303	-1.1169015866643925	-0.9328665454334668	0.25341036960968005	-0.49188221537013704	0.7465762441372394	-0.09880063072990465	-0.08405637018876108	0.012833477084424954	-0.38200203698817714	-0.4927317218141319	-0.11159923471734243	-0.02891061804040294	-0.2638632816520963	-0.2526775095351911	-0.3083362110349139	0.2812546762032068	-1.0013412115853402	0.14475939524793063	-0.16044754923137894	-0.35830226779856417	0.362239841369484	0.3798023607148077	-0.6803314633218289	-0.5915276462523772	0.2646817668520248	-0.7874268615021516	-0.3122934926790785	-0.9800062938120288	-0.4636625682635292	-0.15881728783263374	-0.38901183301390724	-0.5204565186397377	0.6705756283277362	0.32172739317382504
-0.5533586772901142	-0.9734863704960466	-0.965942685708433	0.33562764061037786	-0.3769191091074419	0.5567007163731005	-0.1433970388974325	-0.05253502882112847	0.014781096421194467	-0.3303077678807954	-0.4600573309871739	-0.12228850285924744	-0.03792584637142382	-0.2526471779595688	-0.3592968838059646	-0.2858246356173533	0.16096633844744174	-0.961638102382486	0.10900534540524173	-0.14554715833350634	-0.305926560599448	0.5016532989336862	0.40971173281781753	-0.724055059481871	-0.5833924198393792	0.32165351291168515	-0.7539447929255348	-0.35102130135395404	-1.0119418817056922	-0.45538549714267357	-0.13388310331972852	-0.41985014147291977	-0.45572831521727253	0.7393855647584099	0.13448620576509626
-0.5747051905156949	-0.8093919180021262	-0.9951949550549732	0.3847614585050717	-0.26279148366510496	0.3695413194588911	-0.12463165852286802	-0.006503765244636509	0.038409641668450956	-0.28765427562259416	-0.44582472666204775	-0.14576643096151348	-0.04845929633416628	-0.264665563351811	-0.4442606847142123	-0.2594096278827336	0.051839399520481576	-0.9064343644017718	0.06965717582528486	-0.15770034484284737	-0.24490415725493508	0.6212225578488939	0.41674484134183587	-0.774317574708828	-0.5599883242645417	0.37033777321435074	-0.7418759126994805	-0.39765972810573824	-1.0280016115266013	-0.4669269915323569	-0.1195222928519589	-0.4670142363340858	-0.4147375128196259	0.8100806085830217	-0.003515616956683834
-0.5875991340779958	-0.6489934044310267	-1.003436392347894	0.35675672059499297	-0.14868195833766457	0.1891429116707784	-0.1200175683855639	0.011059409127377282	0.09146291911082512	-0.2829525135883752	-0.40967816999282636	-0.15637652574890482	-0.032964179809364766	-0.29840945403782276	-0.48920403567638215	-0.25660658636305733	0.038771271832854476	-0.8591614475519285	0.031169580091604882	-0.1442669233009546	-0.1609594422301886	0.6825413083586648	0.4549088883216112	-0.8306675208338895	-0.5283460018893573	0.42717862278566454	-0.7224846271057057	-0.4561086553710906	-1.0023799518708738	-0.5025097860816118	-0.10393839643177039	-0.5086213350643547	-0.36943804779358075	0.8278869132609097	-0.15816770523204476
-0.6016617535741389	-0.5410121086276041	-1.0200436628784804	0.3653881778915967	-0.059838952592626726	0.04068317423925954	-0.1445301115903755	-0.0023718006421136082	0.1055565451818401	-0.2722542609835116	-0.37082649040718746	-0.17282576359199772	0.02190468420120223	-0.32748882891080044	-0.4857489538019683	-0.2149971798686666	0.016357639057146562	-0.8264286278995492	-0.02040242281910169	-0.15306192967601978	-0.10176950357943688	0.6894953088009526	0.5030805617493076	-0.8857502698041259	-0.48877065295477895	0.4913450590232607	-0.6900386501344872	-0.5225998157209583	-0.9551341960221496	-0.5164446669022454	-0.05419320679063087	-0.5315696722714314	-0.34566100887646073	0.823200611456393	-0.30493397506616116
-0.605449753262586	-0.43384120250918484	-1.0574808009426266	0.32832797023976423	-0.037896059222300216	-0.03608774372112058	-0.15143155435648098	-0.006119396444401787	0.03054983878732198	-0.29642159687571884	-0.33633958533552566	-0.15930831939295786	0.05200763819050551	-0.38539337833140536	-0.4465534242032535	-0.1940165829518128	-0.048009958501663945	-0.7605793342309066	-0.10906183028812133	-0.13648994278602036	-0.059770887947322285	0.67232752087376	0.49869158655157897	-0.9519615534046381	-0.4436800590063593	0.5135132755040248	-0.6712340745884158	-0.5243819941479021	-0.9014439450263761	-0.5992699421273306	-0.01689182200864001	-0.5485004080638857	-0.33687540059186954	0.7954507430103657	-0.42337243685433223
-0.618908400630769	-0.4055368196284343	-1.0666970850431532	0.25687741821866306	-0.008955964742858664	-0.07622591152851257	-0.1919404179322486	-0.027857931896384185	-0.038294360334906005	-0.33640471152754203	-0.3013741655845018	-0.14441010054402567	0.10991885894419837	-0.4628952675030195	-0.4126005812010317	-0.1583706754335202	-0.12895887344924534	-0.6968337815082849	-0.19701874737774028	-0.13386331122126832	-0.04103021850922836	0.6758900818957136	0.45822952765831654	-1.0212112098376418	-0.4279763934064591	0.545786592257351	-0.6524357840990955	-0.55821261230031	-0.8439924087589048	-0.665927404722791	0.029296043536430526	-0.5304663217590251	-0.3205500480747154	0.7395410333701304	-0.459530602667943
-0.6344117875311526	-0.32029400679918313	-1.0528073029655436	0.156910325873776	0.01887173094512055	-0.10767624616435267	-0.2059887015610599	-0.05733653907567262	-0.0655226488523975	-0.3530827125237	-0.25007073151296055	-0.11794846184392707	0.12414283444491352	-0.5260568614260583	-0.4166762667252367	-0.128930296580776	-0.1646347030076258	-0.6150809754573472	-0.2418051895984464	-0.11922622106041787	-0.04042760199583768	0.6787403426285726	0.41631177481038045	-1.0992621402690763	-0.38623881184034586	0.5971105078851793	-0.6458666427829793	-0.6009296533184172	-0.8050077051000741	-0.735819824323238	0.06944068020292946	-0.5252695739619448	-0.31024894312938917	0.691103508642321	-0.4754782096876188
-0.6069632303986741	-0.1921214054867082	-1.0284905045128345	0.0405740208155919	0.07587271519347098	-0.15993384660735385	-0.2591885852190118	-0.08345501900129677	-0.096559697310069	-0.38864031110058483	-0.1800096857918278	-0.10040529052057319	0.1153278930996862	-0.5867541148380676	-0.42807108215676476	-0.10535491624912115	-0.21333574942039588	-0.5547241111581698	-0.2592030303039544	-0.08991146457863469	-0.040708666562452915	0.6807802922478801	0.3757428592012383	-1.1686055932005692	-0.3548876221492864	0.65869703408275	-0.6327157900372451	-0.6193194212263156	-0.7465528699436084	-0.8378176229479145	0.09173886071545342	-0.4919907702207114	-0.2895064578234673	0.6415150787219861	-0.603892479966978
-0.6049689063251416	-0.11707929005364488	-1.0059050889113803	-0.14024291549736437	0.1323092279587599	-0.22424652536617526	-0.3229860311227222	-0.12902751981621777	-0.06507982810999706	-0.42456065689672684	-0.14431270908661648	-0.06315747203151453	0.13559493062105835	-0.6355215275291599	-0.43689829557124754	-0.07369124141189458	-0.2895592436278645	-0.5055766535037045	-0.29603236884119927	-0.06779981404523891	-0.053348357229390464	0.7024232014409575	0.38774235925386946	-1.1953895971069566	-0.3174442915553473	0.6961138767474528	-0.6181105751593358	-0.6339854112851974	-0.7010607834062748	-0.9031846832529483	0.10100779219579448	-0.4529455814039549	-0.25345686286249836	0.5509259752108762	-0.6422327256156448
-0.6132375482346886	-0.083222722409285	-0.9969820826673393	-0.29222147608240095	0.1987732831584893	-0.2679336446325346	-0.34214526029429876	-0.18395506126910907	0.016931832550953946	-0.3948963054511598	-0.13290205841536742	-0.03309625786937499	0.1689374430455333	-0.689427668013617	-0.45486485442353974	-0.04468426456118889	-0.37707195272645877	-0.43501588575117545	-0.32018659187671733	-0.09392035407774287	-0.08280967419221759	0.7228147508104266	0.4105004610813553	-1.2032869361915461	-0.28552402749003897	0.7007930188516248	-0.5988396484023424	-0.6226305582204982	-0.6241721466734506	-0.9770792932987531	0.09817299940859786	-0.3787170745480105	-0.2261558966434825	0.471584867597066	-0.6270850683114915
-0.6222971301540888	-0.09652908178708408	-0.9920589689865622	-0.4063549866967057	0.2556777597213197	-0.3132580135052975	-0.36822108026263534	-0.21327868102894829	0.09569888557766026	-0.3942768448151975	-0.11523277421963629	-0.030509063006033094	0.17901452664141604	-0.7418980554902597	-0.4684073245230314	-0.02477591545457259	-0.4931592336553082	-0.3847308014138259	-0.3249197344244686	-0.12713325999536793	-0.10235216978955967	0.7736389260679288	0.4001171899159237	-1.12010697696261	-0.28552314986342187	0.7331423750587623	-0.5673995947641167	-0.6251393997880308	-0.5791050015215101	-1.0516962932524716	0.07394241275440705	-0.3189972021769777	-0.2243168883228283	0.36597917875444824	-0.5711017483847503
-0.6120301106667951	-0.08644385866156264	-0.9928382972231778	-0.47913339474968264	0.3180000595765625	-0.36847591265860524	-0.43818680424878254	-0.2594463335345559	0.16805632283910418	-0.4018889556931494	-0.08007764100474661	-0.018040341273337895	0.19535578497654701	-0.7823379852751857	-0.48024504797486617	-0.03359592762592352	-0.5733651308138707	-0.3310471038837158	-0.32323336563889854	-0.12851113498073102	-0.1346232522581028	0.8251695739438825	0.41448463090892984	-0.9861043998999636	-0.295916403182936	0.7790946464137802	-0.539001822846199	-0.6177700716015606	-0.5402251107484352	-1.1034838585004627	0.05085604341005614	-0.24780344917069855	-0.20543762130770865	0.27782578381151424	-0.5888219035989855
-0.6124937302113282	-0.03822308516593091	-1.0063323738783194	-0.5507240438370244	0.3618385772467571	-0.4235897092357834	-0.45983939926605955	-0.2929391148775859	0.19760293302931348	-0.3814411739799413	-0.06312217077737411	0.0053125534985760175	0.1782650573685171	-0.8082086216247001	-0.5171258757033679	-0.04527526729124124	-0.6608871390566025	-0.28037588399015306	-0.3270152043905427	-0.14804456667537866	-0.17143361549352903	0.8781658809866493	0.40128837904247333	-0.8164295181478367	-0.30792379801430536	0.8320832829411196	-0.5168127442397294	-0.5950774198111761	-0.5458676375867579	-1.1400301585295443	0.02566236364727841	-0.20490841225258247	-0.17613382597003743	0.18653273054096936	-0.5213764573294779
-0.6276406620848494	0.04599735138718308	-1.03199418632079	-0.6445004758648394	0.4024387696816076	-0.4835168303783769	-0.41631910719621423	-0.2733270068204502	0.21276398542927044	-0.3592549959775236	-0.06055353236733506	0.025953869038717842	0.13928777012934174	-0.8340572897610363	-0.6261411461020218	-0.06315732132339262	-0.711790681019852	-0.23012243485499928	-0.32013344382872144	-0.20929502705629024	-0.17228681368369025	0.9208776738144298	0.36837524840813174	-0.6170379429926489	-0.30553404733100387	0.8702469416700398	-0.47759524712501306	-0.5730884448783616	-0.5818651740015452	-1.175907376515251	-0.0051160370401017495	-0.16899858620765584	-0.14348537578589002	0.09768534659813931	-0.39639702010007094
-0.6374838370377147	0.1762339008881376	-1.053217837043676	-0.7078381341409207	0.4705923002413165	-0.5848975973358195	-0.42510496497571654	-0.29940209026862874	0.20658223426301875	-0.3230388716795258	-0.05252278401203757	0.013768311024761332	0.1359985898863929	-0.845194407509414	-0.7454943755291271	-0.08146714876015329	-0.7128294628051242	-0.16411961741099482	-0.2898797951437171	-0.2482733301738565	-0.1406038250813066	0.9528056270107335	0.32928152715484826	-0.3977756303915684	-0.29063888860331366	0.8949543327691447	-0.4192674064532908	-0.602806742849438	-0.5494747880233172	-1.213580659475411	-0.03612335582854362	-0.13600224336524944	-0.10302624332090562	-0.0015217320332935546	-0.3647680702478758
-0.6431883841875787	0.35461115860791514	-1.080248004878344	-0.7147444530404774	0.5201424972586084	-0.6845805459152923	-0.441398186747497	-0.3060293523242881	0.19605299971629422	-0.2836473140314144	-0.08432394696718756	0.01117484286283774	0.13418058054551202	-0.8551225071999677	-0.8520288951453716	-0.13631783070642833	-0.701524938018723	-0.12407751530617987	-0.2744442739848078	-0.2667271477304465	-0.056800469690679714	0.9648095689596403	0.2916432657029371	-0.16596692095750318	-0.28196692702716497	0.8719306724330037	-0.3628137697047085	-0.6168072429402807	-0.36774691258044534	-1.2543786034185254	-0.07127508494615567	-0.14320440235074083	-0.04921422049711506	-0.08347172746127496	-0.31797524194118526
-0.6436089352498325	0.4803080792451939	-1.117958649258089	-0.7088342227095334	0.5555647569336248	-0.7689433808366949	-0.4319912597111678	-0.30054899717255507	0.13441889899375797	-0.240385522590151	-0.14243249852674938	0.030445118181921083	0.1671757403155491	-0.8811303171596767	-0.8960927525705987	-0.20001103921377048	-0.6879659772448764	-0.11283306181981942	-0.27827662107085044	-0.34044515521133445	0.0132580421157941	0.9684420620293149	0.23680884574180494	0.050502415553770955	-0.2970210425515131	0.8419928531895952	-0.31494017817971576	-0.6343657971945056	-0.10045878116808038	-1.2953378378235765	-0.10783704510434937	-0.12966071361769138	0.015377979857754371	-0.16552560418890633	-0.20212823495999782
-0.6744606625143946	0.4830141631943755	-1.1513670612618447	-0.6930276519738239	0.5808753746196762	-0.8386315380720321	-0.39648730546358585	-0.30390912442621965	0.1285688344223356	-0.1748371000703677	-0.22331403591355142	0.04500155041847223	0.20395141335786895	-0.8941942515592627	-0.915049282392397	-0.2673206215692896	-0.6203154314029611	-0.08057073826284256	-0.3166504641979647	-0.36177626829002807	0.06566329630082242	0.984561399028937	0.16635768554631106	0.2663383411421559	-0.26421910946783334	0.7829074818834595	-0.2842669014651088	-0.6447960084874558	0.16808222358753286	-1.287580860099052	-0.12904250928184013	-0.1489087302592472	0.05273132918172296	-0.2693281263452788	-0.09280785257908597
-0.6779317288420708	0.44888894010243285	-1.196009552955504	-0.6267766246277666	0.6340885306885997	-0.9381719607609126	-0.3652247997992121	-0.31225984658615713	0.10487582608995598	-0.14614379502712	-0.24469078524054194	0.018500108720476173	0.2213087617672696	-0.9215799282850614	-0.9433368293422358	-0.34513316672745087	-0.5682726229896715	-0.048598714208368275	-0.3296394606958953	-0.3587207553188766	0.09397600389172944	0.980398323036594	0.06049812006843571	0.45068922169656966	-0.19567886420852093	0.7262173533723785	-0.2701497212439128	-0.6676113773694397	0.4472219971904009	-1.3152155203890206	-0.14441841142696316	-0.1776928888963567	0.08312462064658396	-0.34111256094202075	0.04113249414872531
-0.6700404935092951	0.48595037221991655	-1.2378719463167118	-0.5209598639272595	0.6690932469078973	-0.9997893291850299	-0.33851882175565606	-0.3269619531951336	0.01570591203307315	-0.15133108026249842	-0.24066367339534472	0.01177945905372792	0.24630092666337097	-0.9183697592732984	-0.9623439391934007	-0.40238725977593814	-0.5538154403634478	-0.0634315921006643	-0.36063405249548663	-0.3190506973369989	0.1195288217350881	0.9567554632363524	-0.0748975999937977	0.5803433371005375	-0.10699256698261109	0.6765825998970723	-0.27166661969075967	-0.6867496824614443	0.7107569288965403	-1.3564307008872736	-0.17446736424943343	-0.23676778428444223	0.1192403657906925	-0.37390264101712506	0.14716922864918675
-0.7041051295518727	0.5418443848507545	-1.2561812169919577	-0.4112776978082069	0.7163426219206103	-1.0580640585283285	-0.3075774543411537	-0.34329142770832966	-0.04676454574350046	-0.14039843714672995	-0.21756776522601373	0.0369150522260433	0.2699234782432689	-0.880871117788607	-0.9895912679077175	-0.4650785779409059	-0.5516662868600646	-0.10009679144559802	-0.37987563245863426	-0.24709612749000537	0.13930808049032034	0.8901632005825523	-0.18935544604101223	0.6362776130755221	7.383788804844471e-05	0.617345149683314	-0.28578914221019425	-0.6982539463657645	0.9747602244693148	-1.365336531436021	-0.1968426718256778	-0.212751671447884	0.1783214512645473	-0.3825298029190497	0.23042318844905668
-0.6958866497569802	0.5460464459328715	-1.262865920044789	-0.31472838686606786	0.7471462995028876	-1.0937712421408181	-0.24744280224965642	-0.36423332782434165	-0.11234385590949354	-0.1300657221243487	-0.20638586258745475	0.058665011050017	0.2816267687520454	-0.8636702623143409	-1.0211565338658362	-0.5272717652334011	-0.5787707879907542	-0.12691444858544437	-0.38252228550925077	-0.16429965066403965	0.1382105204238188	0.8176992948614143	-0.285778856192411	0.6592735981691684	0.09586920325373427	0.53890773738221	-0.2917068373940722	-0.7061045035096247	1.2419992435580682	-1.3854530742406472	-0.2106827502148445	-0.12934460722349836	0.21722153285779505	-0.3666822715091081	0.32435946932082743
-0.6490772897759977	0.5302014219373139	-1.242538304570697	-0.1988580499962159	0.7854618201988991	-1.138864692571984	-0.2452614858354351	-0.36550422466382737	-0.20861773129548883	-0.0965060236166039	-0.21692110163479353	0.0701349803843804	0.295301304857843	-0.8454391998197481	-1.0219268810236202	-0.5762208627752976	-0.6090076963902793	-0.1439552775015825	-0.3702035585567079	-0.08908634321932582	0.13068016110093972	0.7275081448313184	-0.39302535165352437	0.6702046279520844	0.19919604110942507	0.4783694693693234	-0.3074144512261019	-0.6899981632970766	1.4972279038007454	-1.428796468715479	-0.24080833250707592	0.025118705147536103	0.26707195009583795	-0.26674815838498456	0.3192334899316208
-0.6137654411554219	0.5442291755795079	-1.2003570951126918	-0.027791329650808872	0.8055551142330675	-1.1744620952860094	-0.29123575887127934	-0.3686256712915398	-0.27189651181143926	-0.06383505579603932	-0.2041794540573436	0.10269506569224493	0.28921736269502774	-0.829478782057038	-0.9717252035874555	-0.6393624687345909	-0.6139843827003938	-0.16117413196733263	-0.36603768229696354	0.0520993594866089	0.08912896035827049	0.6593906218336703	-0.49930522230791385	0.6398095173036384	0.27898565115574614	0.440295428568109	-0.33954334708423406	-0.6742143725397896	1.7524682431935497	-1.4756045326682379	-0.2800851653082297	0.14658427083073852	0.32815192463438303	-0.12077861153778358	0.27651188240391794
-0.5919444145927321	0.5352826181198348	-1.1231431591856718	0.11533535530164389	0.8078397859719063	-1.2025073292953523	-0.2883576330469596	-0.35404445486973357	-0.2669355996135655	-0.05207646516565477	-0.19691574862789205	0.13333537020966604	0.28085595953072456	-0.8076735423672048	-0.9334627424252094	-0.7173008130452919	-0.6740000886189728	-0.20466105947203742	-0.3619706456226373	0.16577920317143663	0.0228694557127463	0.5959402683390188	-0.570189309113988	0.6070874905693577	0.3376095134855185	0.4547918072982717	-0.3870319788832296	-0.5872038763842979	1.9218064269835253	-1.4717168174448054	-0.319396580889568	0.27996700833933036	0.39544757165577904	0.05417270742165216	0.27222855400218127
-0.5598439546860916	0.5097883094609243	-1.0647698815556996	0.22711399828175943	0.7831850266384699	-1.2443397192099026	-0.27057687466492525	-0.3114322137662971	-0.26369634278495335	-0.043705375490487745	-0.18564704184327652	0.18054449462038533	0.24859741364297055	-0.7867248075469858	-0.8768956348459586	-0.7764897364600218	-0.7341121282800088	-0.25106586915574314	-0.33638251383291584	0.27625401957788503	-0.08182714816112835	0.5392968990499691	-0.6140228928541501	0.5612004223367546	0.39812061877350385	0.49258070014769384	-0.38816046082286654	-0.5251498101500247	1.930504399174327	-1.443175923457681	-0.35607522683126114	0.3884565427859156	0.4637228679986346	0.23132582535617452	0.26488020275523205
-0.529944547567923	0.501946474774732	-0.9863515567234741	0.38399100325863045	0.7549870565652306	-1.2779629585256864	-0.3108039848705225	-0.21470642513691782	-0.21037156541199264	-0.0580338906511487	-0.12221941610114065	0.23785540357686719	0.19826316011820716	-0.7548264511234222	-0.8337977894289587	-0.8263239309476393	-0.8111710899416484	-0.2979656767091008	-0.3171086313951287	0.42636518231207654	-0.1637516896093155	0.49204455610862574	-0.6726902595873647	0.5553837473828984	0.4559659465097735	0.5349020875832236	-0.401733040876591	-0.4578741502055217	1.8916307971743973	-1.3998731933154147	-0.382961721244213	0.49218794114081277	0.5336808996783653	0.3926128330451424	0.2385896814524738
-0.4727891247674643	0.5426075059770972	-0.9226529518580489	0.4786550573834586	0.7060113757084726	-1.3002068398834374	-0.3404032367690529	-0.11017980971180799	-0.1906263798913858	-0.08515064047223977	-0.08697174639092667	0.31277870646174233	0.13707304343405838	-0.724410412656281	-0.7604401086801837	-0.8576611471339797	-0.9105872695712278	-0.35100860632022546	-0.28898153054143705	0.5153247931030249	-0.21976912223293396	0.4328921097134758	-0.7243570422612703	0.5434316924163645	0.45575903938613305	0.5738370036293727	-0.41841389574650867	-0.40890446945984893	1.8307120506461203	-1.3295580696865434	-0.4080145819164559	0.5772782160304284	0.6134209697963963	0.566651187820658	0.2262754692276494
-0.4066311224506218	0.5889848307227437	-0.8412000799463504	0.5311820230777832	0.6363013140494497	-1.3104987991144426	-0.37511646381647973	0.0015565104912521831	-0.14403558744723266	-0.09054441258627247	-0.10462765510503266	0.4166772073639474	0.11251333387827141	-0.665167122879034	-0.6894220870529536	-0.86455055038716	-0.9718214868203237	-0.38249989936094	-0.28298284942532576	0.5990620851187444	-0.2578759617939067	0.38564585933689594	-0.7745332392830235	0.5374273629394569	0.4212526224385405	0.6085327201255437	-0.41472079639963744	-0.3754698085697618	1.743986275387022	-1.177297488432561	-0.4288242100991749	0.6470824608325197	0.6386071239171894	0.705656985957704	0.1593400512191868
-0.34021579861936235	0.6354837556507846	-0.6999786088275514	0.5455426275164565	0.555798935786856	-1.3464287622398496	-0.3928941925923829	0.12233975634241685	-0.026194850438554684	-0.06964180166738022	-0.1683590953583665	0.4890307508291246	0.08680872323424466	-0.6328051349796726	-0.5879522256403668	-0.8936644705890183	-0.9736160922594834	-0.3949530036606049	-0.2769259313288194	0.6773539418872373	-0.2892750986549538	0.3571692116320807	-0.8126102783225286	0.5645680519496098	0.36812243678362827	0.6614561799781875	-0.3627386632765343	-0.3470646947027496	1.6485436616176856	-0.9628959909950288	-0.4545605160747729	0.7040800969432356	0.6613431103826805	0.7805278426604677	0.06838329320088364
-0.3152867477002069	0.6626919642147111	-0.5699389326571996	0.5501483251206042	0.46719641143777696	-1.3772247648653617	-0.41014174029538514	0.1952870651050199	0.029004266367694143	-0.05093520660660685	-0.21153460410606878	0.5423183770845331	0.07552451845954186	-0.6056182450387032	-0.5080351137148178	-0.8786304868559757	-0.9334477787831272	-0.4086718261971429	-0.2731865184895285	0.7793007345998461	-0.3295887938214396	0.3581805773828294	-0.8679715432124384	0.5839939866497981	0.31325641205930543	0.7205361198947651	-0.31538798847322264	-0.30493046718311434	1.553841326287174	-0.7558813916839737	-0.4798609297418605	0.680043502361879	0.6837224032879909	0.833177648087754	-0.05932035978124378
-0.33931364058762353	0.7013472461719897	-0.3995244518935731	0.5379814216574255	0.3898340781348651	-1.4273126783444086	-0.366394227765725	0.27132079333853976	0.08454906052844273	-0.008995489261374723	-0.24164090246101333	0.5770006111422604	0.06229143646748969	-0.57386360160042	-0.39685854535080545	-0.8658029133151282	-0.8992359310064554	-0.4305984329582858	-0.2952744716897969	0.8321755229944836	-0.3318678225828889	0.34989415951616637	-0.9056790769197818	0.6073563595089426	0.27384991316688545	0.7779594859961688	-0.2550376165390373	-0.25967937383545425	1.4637866937764674	-0.5577582708042905	-0.5027345776685308	0.6062449249673099	0.7295220890207706	0.8327871964091964	-0.21211514216598157
-0.4434426409585546	0.7262859941714588	-0.22914484593123294	0.5143347350222814	0.32786472067238076	-1.46716144099016	-0.35302154630409627	0.31647389819643107	0.15396083573307648	0.020773500805132013	-0.2237136625482275	0.627370699283841	0.04504438730957229	-0.5342240811082019	-0.3124225071173935	-0.8446703442676892	-0.8737028801142597	-0.4714956159695108	-0.2924924040529907	0.8994476145164576	-0.3318725167718929	0.35654591576735806	-0.9308639778322062	0.6229298391399993	0.23120151474081868	0.8220189180902416	-0.17790771434394417	-0.22490335210728013	1.3758900088507813	-0.33985246470750674	-0.502374568438842	0.49491747739734215	0.7548229794118534	0.7708866956282189	-0.31125422956003723
-0.4939101618211138	0.7169188853603199	-0.022192008399599495	0.5201026669862809	0.2723068217542436	-1.4890913111228217	-0.3140608114611998	0.350050372745964	0.19398100780558575	0.03237778434917122	-0.28097928579639725	0.6477726560349957	0.0383130476753474	-0.4954476814939855	-0.23740234066655064	-0.8162121556663177	-0.8520755236679369	-0.5050069097151393	-0.28934507625223027	0.9682168519815362	-0.31272521321132607	0.33627648258727993	-0.9545343066566966	0.6631094411985546	0.21152033893376315	0.8227114202588801	-0.12554439252889465	-0.14434644028251684	1.2745503226634294	-0.1484518414349269	-0.5158168204573989	0.370008566853567	0.7759948356589297	0.6445960426009912	-0.3888646428180945
-0.4748956802389358	0.6737086736699271	0.13659073755804055	0.5762630891404351	0.2310389536991634	-1.5290017782046061	-0.24928843830457761	0.3575362651053732	0.19755894660886267	0.06836342464477947	-0.3219983393433229	0.6795316194819152	0.008978588937054405	-0.4488068914618446	-0.17737815463277967	-0.7834404914251791	-0.820237976498942	-0.5500421012331913	-0.29070635206219325	1.048723246304029	-0.2887423082029978	0.31196291087480815	-0.9619852360478085	0.6633675430753411	0.21405694580430645	0.8005975176736954	-0.052749608227784774	-0.09365019308494517	1.1889295746855864	0.012678355191623757	-0.5297372602710226	0.2450625443961064	0.8183580110702598	0.5200660211246811	-0.4447161104768013
-0.5032061137050217	0.5918365589187533	0.2829852675869925	0.5725732898649644	0.21200035079960564	-1.559853428388995	-0.21070640422803905	0.35715189630513844	0.2205536840453867	0.05190586234340096	-0.36796741296757557	0.67788613326394	0.0019780574233355295	-0.3746296869992942	-0.12996070815522276	-0.785341550206847	-0.8082526950627784	-0.5708236377344625	-0.2835968685789022	1.1084408428787567	-0.24546423268047607	0.2658535860619299	-0.9555800010356588	0.6950974618803759	0.25366157555419705	0.7864215909274515	-0.02698926609956147	-0.03645995018811252	1.0893058251707526	0.1804535821631571	-0.5595239810768435	0.13414752501454255	0.884923798697488	0.4529380397050537	-0.45998192721602094
-0.500338766161292	0.5173712500978408	0.41445365727019234	0.4977201558983581	0.19888909238111327	-1.6013260019449587	-0.18869631568732018	0.2956144513875663	0.22633617060783484	0.05057485908504948	-0.4360518900673379	0.6305670530715284	-0.020920735664895183	-0.2847536397774588	-0.11125042321323426	-0.7814879309770352	-0.7852166934808762	-0.5780330521956527	-0.26442588870838984	1.1360634358878912	-0.20867616684281892	0.22785929261997512	-0.9306289678721061	0.7291992108046316	0.2975995532123107	0.7643511394587302	0.008444626851069293	0.01436902425656679	0.9464874875743549	0.3201171118005179	-0.5933220555870676	0.011763520458704019	0.9538251363860532	0.4003346628586312	-0.5072159655479475
-0.5708333592932113	0.4458581577938789	0.5547866447703976	0.5203707539648896	0.2032855098426963	-1.6489875682905388	-0.16553800642300412	0.22215041456851875	0.20535768642344526	0.06488663206635996	-0.46834330536939844	0.548047650886799	-0.0032877676806926937	-0.20157945578547315	-0.1180950325818962	-0.7828528658535845	-0.7288536644255047	-0.582480589445533	-0.22827201750310083	1.1413920737228476	-0.19008559409812845	0.22171772244420046	-0.9158972985628102	0.7920071796698721	0.35478224625801136	0.7350596555727174	0.05223921654468096	0.07366696100760706	0.8120559776307577	0.3895543300781966	-0.6277600359291916	-0.05693952279436334	0.9725285250886271	0.36935351055772186	-0.5643706650346221
-0.6171775796655804	0.3889749222544082	0.7013671920465245	0.5654072698942436	0.20573956241734584	-1.6728300866628198	-0.10896617114140142	0.15569831858020378	0.09967301365737925	0.07604250424013273	-0.4585628256423314	0.4608237939353459	-0.021950966668842182	-0.11766994971842895	-0.11630509851635906	-0.8048409817102413	-0.7368302222895589	-0.613152468719568	-0.20155188399679408	1.1474167091701504	-0.15092109507718848	0.22427501028016888	-0.8834844850014829	0.8624911414190045	0.41628552173387023	0.7126415951722874	0.08058230846886531	0.13957864457750527	0.6762560905438089	0.42275714034039363	-0.6645668123154527	-0.14134447994286742	1.0369412868412229	0.39021864334561185	-0.5714479326558823
-0.6091916696749947	0.3303266340560045	0.8155896355075527	0.5921218883559458	0.21561052605589173	-1.7187400798456653	-0.10856020391986594	0.059576670911838346	-0.003335142311212691	0.09667361281722703	-0.4067606771844841	0.39018394258617145	-0.04787386184552456	-0.042861797737850614	-0.1092528448166141	-0.810342935697156	-0.7820453861401007	-0.6404350392720766	-0.14405179461990253	1.1813485121899092	-0.11956890010618164	0.21980995499085015	-0.8450139541940341	0.9097336290426956	0.4427095294339596	0.6847432627078881	0.08052888548648211	0.20320949567755592	0.5502459366122342	0.4331501236229348	-0.691107727723541	-0.2144780593589589	1.0821262529496272	0.44474074514941586	-0.5289866706901196
-0.6061685155630204	0.2873441827621487	0.9208527150576866	0.6192864631639536	0.22795799507755493	-1.7644159368709242	-0.11511021237479162	0.006489450077490239	-0.04081852567886661	0.13487033693236944	-0.3892415259457692	0.3282488987168753	-0.08071424271254768	0.00016256460533226603	-0.08277320115327187	-0.851755622711401	-0.8035095951671885	-0.6264749207815352	-0.08911724016691683	1.2350982213240957	-0.0769717753760552	0.22385674246444554	-0.7894776454334791	0.9375618719200933	0.44412490181444086	0.6304456612970835	0.09984066511235687	0.2330464325287283	0.4713799898163553	0.4542969434248934	-0.7158232196912521	-0.29357247444002954	1.1220435093180636	0.5167155211116293	-0.48694215338579
-0.6571063189176651	0.25250822037489284	0.9559721891623416	0.6027801146579821	0.22023738023596118	-1.790691427086062	-0.17356343306365998	-0.027102523213987463	-0.06687739786918405	0.12353839283909578	-0.38187955167172527	0.29615861857658665	-0.12681675875441478	0.07714010318170095	-0.07097474377686665	-0.8511280340980599	-0.7906654825141342	-0.616255820025168	-0.03467396362793913	1.2488933279561456	-0.03797189569574978	0.2317670106804896	-0.7635965667777698	0.9152448270434534	0.4711621843565804	0.5958938766241982	0.1339407621744667	0.22087816164237037	0.43080392708636167	0.46251472663230436	-0.7480802457089453	-0.36180021882725066	1.1425522022652035	0.6162372386001163	-0.41566528638303984
-0.6544776467689652	0.18845402372471426	0.9196576352529819	0.6094186086385378	0.20062760940169375	-1.7890903294651874	-0.21365724059949948	-0.048700640063948426	-0.13447723770819192	0.09641466710994182	-0.3980734383535071	0.24123325038214177	-0.15274685294984197	0.1425594751052526	-0.08439608801655944	-0.8137203755844691	-0.8296378182382316	-0.6188995304518053	0.0010845220221352037	1.2964631791539447	0.00706004619339676	0.23620133825187054	-0.7374899014045891	0.9083705188924659	0.4801448257551413	0.5400266036311467	0.14047910671250316	0.2040877941367676	0.4469888334394021	0.45228713441666474	-0.7841635204781128	-0.40318019696528795	1.1438697468170815	0.7121230096472134	-0.34453336914072874
-0.6633824101617731	0.12605234879368762	0.8784913648938254	0.5765099492908251	0.19650357995862922	-1.799521786148206	-0.249770145679385	-0.0927635634134322	-0.21069995229935262	0.08965026857976177	-0.3147267178125008	0.20592344851354158	-0.16431567607277753	0.21564904866000617	-0.11307429914058258	-0.7327501872686004	-0.8922852628098734	-0.6158808498344355	0.031137253124776776	1.3582277097137596	0.044834478495522745	0.24740291591083055	-0.715973782955546	0.8947671041230814	0.48759055678414154	0.5008038239384263	0.17449373957291356	0.15275645818418135	0.46756390237867596	0.437493552744756	-0.7976935978305191	-0.40801843143751276	1.143584686286221	0.8444029058593087	-0.32887246560311456
-0.7314121180496601	0.054093750811193185	0.871056167101505	0.5287705505683458	0.1786646266764223	-1.7863424000101855	-0.33081150375874074	-0.11740656310589763	-0.20549855742110493	0.08845459793782545	-0.2232982037108115	0.1693173884693893	-0.1687052777524353	0.2648928675983038	-0.1349002473388687	-0.6050232401094575	-0.9007469179402265	-0.6247691010552912	0.07495775066365033	1.3855161571066066	0.06313184045954987	0.26091675434461636	-0.6897291955766204	0.9104682503558864	0.5019764527212672	0.44416257793336705	0.19940757883263244	0.06673696742399265	0.4862508420474039	0.3916252961923	-0.7869871174012207	-0.4247141491073159	1.1228341309902499	0.9587456951221395	-0.3323295142562127
-0.7711339259115949	0.006822354534594494	0.902758459889583	0.5002537481849523	0.1463065844938936	-1.771654851460162	-0.3824996139573921	-0.15808456121460476	-0.2193610244651718	0.18353817808585585	-0.14260583384985007	0.14637331807642448	-0.17165687543781397	0.2695072141431031	-0.17113185376938542	-0.44532023095577494	-0.889780132678095	-0.6476959384740952	0.11305445107658547	1.4405166590721896	0.07011180612170816	0.2882432317797221	-0.6669820589769204	0.9259112947119037	0.4984366920327653	0.3620364374139828	0.21202567874287054	-0.013102549922689406	0.503387449403108	0.31292097723415985	-0.7675018355416758	-0.4109023618940234	1.0837554415289987	1.002533867079127	-0.3543690219297027
-0.823385393978954	-0.05224274603917972	0.9659472061443933	0.44896213148100933	0.1194823717808613	-1.7555520757070078	-0.38130897874796316	-0.22331256656410758	-0.3128393612853869	0.29384346866288746	-0.09554897870976253	0.13335408194509052	-0.17831339669865495	0.259753276403072	-0.19549345870301113	-0.2887517877103407	-0.8915984792365483	-0.6936020284996554	0.1288813111369784	1.4995599558018617	0.07603117845577183	0.293454228911395	-0.6553734807169707	0.9260241950561003	0.5049226186797369	0.30483575828445486	0.22708184644266227	-0.07989253195179943	0.5179489538884832	0.24772692828692003	-0.733436055481248	-0.3967372015898955	1.0209702068872346	1.0451413861698315	-0.36061289109586675
-0.7592768433929609	-0.12082552710727552	1.0364744893249669	0.3137251178997946	0.07939347312480606	-1.7268604593386048	-0.38524746671808485	-0.2587116931663661	-0.37698409063196076	0.40278873620402705	-0.07264605963245035	0.13846119595250217	-0.2188125050789241	0.2764751737411834	-0.24574105748162678	-0.12895309240036382	-0.9275268573772812	-0.7118549198685505	0.12348600867942723	1.594156212579763	0.05588477544306296	0.2930253653308655	-0.6109983632116425	0.8886809449689093	0.5139781296822534	0.26061691490685623	0.24520370769915925	-0.1378783968382767	0.524661320824986	0.20641326492610318	-0.6888979129494606	-0.4191486219157555	0.9818594748184344	1.0467954779751412	-0.3570258075301396
-0.7317325222234148	-0.18868082138296333	1.0806235163106634	0.22325296925866164	0.06788463619486496	-1.720210197498028	-0.41957290418076115	-0.30230345476072323	-0.35886684878848263	0.4358737939271899	-0.06709114022285469	0.14777315057476673	-0.24646110789186632	0.27200208791600755	-0.29414448176847685	0.009392203808717258	-0.9093497583372253	-0.7094922044731817	0.15441994149336385	1.682906089413955	0.018253515905559525	0.2620844076262561	-0.5383420443088893	0.859511433697244	0.5191529353529425	0.23514912926963877	0.29491131020936934	-0.15705785479181478	0.5221358004389273	0.16339310405476998	-0.6385804653752131	-0.3901566941556655	0.9194675335152512	1.0034297902879445	-0.36660551714397444
-0.7699651739745489	-0.22836760449851717	1.11150858540876	0.13211440303531846	0.07268126511966537	-1.6784024136469267	-0.43178221688813856	-0.3315154835785588	-0.386181035290819	0.41845997414858493	-0.10003112989922487	0.1543222579734022	-0.25698067403274366	0.2753903016322507	-0.3708803760575631	0.14918123525835458	-0.8998922565134746	-0.7381242335036697	0.151482987980895	1.7590672554774969	-0.011089272784915921	0.23127616187584404	-0.4829557078825314	0.8636121464714612	0.5968877821361906	0.19896792772936936	0.3274323621834784	-0.19443725844509768	0.5563161808800947	0.13441488054818115	-0.5894893381141211	-0.385763017934071	0.9018932313616386	0.971627036850912	-0.4232286777750211
-0.7312417948694475	-0.2655526676410661	1.113590913110753	0.10627794631879414	0.10333545426661686	-1.5898291027146052	-0.41960017063593896	-0.3674353679101676	-0.4385054205520209	0.388489519857229	-0.11330561298957546	0.1602596106000032	-0.2329462357375168	0.2857598091410845	-0.41644366514282194	0.30324748551669617	-0.9268163731157234	-0.7510081348214712	0.1650177874460673	1.7642446765650224	-0.04747158466053848	0.15879715718985732	-0.4362623127810085	0.9130514225363143	0.7147243144714939	0.19769698257280943	0.37111880490557614	-0.1721594719885495	0.5578559720114653	0.09365828437179242	-0.5384760053875309	-0.3651840838370242	0.874504159839496	0.9534261043787271	-0.47082866255142797
-0.5911162583473099	-0.266690128711193	1.1032072842837102	0.10274669310594149	0.15229301531303246	-1.446830586426851	-0.4321821248974126	-0.358765371666164	-0.46353092995354483	0.39569674903122526	-0.13889918762562883	0.1577701926662791	-0.17889960251073395	0.28289985431847764	-0.4283645794324299	0.42190113362018034	-0.9552875627218057	-0.7480080631465695	0.1893029348333052	1.8669962895382386	-0.08555609748506098	0.0936973080090057	-0.3934265904691202	1.000422137947496	0.8040055361647347	0.22829199995272997	0.3935455655031974	-0.10777341026738714	0.5197976345834843	0.08795041311973996	-0.4756159556734788	-0.36773584286822886	0.8790430545369496	0.9287796182509094	-0.4982843906724838
-0.43893167345905065	-0.23939643780628095	1.1323933738892271	0.10187115195684013	0.16722176949066306	-1.3449383919044946	-0.4093540427013608	-0.3448660998899359	-0.4010677051357442	0.4221440907146257	-0.14808186521475894	0.1680683530897122	-0.13062838207198785	0.2647689260048839	-0.40512105935848136	0.49893693233313	-0.9474488154784666	-0.7027232016504034	0.20264140764069055	1.9302212467426654	-0.11646909239737994	0.026876070877744167	-0.3504920126310024	1.0710159237371681	0.9376087636478848	0.2660754614125939	0.4289261611725802	-0.05843891496541888	0.44981299268886377	0.095327435622595	-0.4126459376943801	-0.3907733062618094	0.9387422300427888	0.8878275673001941	-0.48320588687487814
-0.30752963268812894	-0.22186453468474068	1.1183253733389031	0.12099259328738006	0.14473725135466337	-1.2276501834821993	-0.3964600390084081	-0.34652446527804515	-0.31553875957433675	0.4426021967717668	-0.19566418570440294	0.17110848011065163	-0.09977493037853646	0.24900264594002824	-0.3394924729655775	0.5149446634214018	-0.9382334984083123	-0.6544633905516675	0.26123232736611135	1.934327131937802	-0.13279724207422275	-0.012824405592123639	-0.3064018025832558	1.1408203300085622	1.0638598736078466	0.29855245527434315	0.4576280041361098	-0.014537338878851813	0.39817647532313055	0.13376739502428558	-0.35782526478677673	-0.4287417744340008	0.998763967797953	0.8602763083230798	-0.42704904084063333
-0.23666399191417486	-0.20850684784491533	1.0784283260627758	0.0854491866445265	0.14773017133254235	-1.1107833065771124	-0.3728927329164261	-0.3166552898017438	-0.29894202293278277	0.4394895465942173	-0.2542927432332658	0.20250015274164576	-0.0805625491032815	0.24649418252827396	-0.2624421173097071	0.4833963748314713	-0.9384841116905227	-0.5835186582862131	0.3248103464154732	1.9162986240013034	-0.14564817124634066	-0.04793002865379715	-0.27466423574446563	1.2084620948093825	1.1725414305907083	0.323770396991895	0.4980902033173738	0.04602966314271648	0.36111943036604516	0.1740618017636124	-0.3378436329526438	-0.4392372827957506	1.0437577226127175	0.8234541397076288	-0.3818363717252393
-0.182534510009838	-0.1677743457250063	1.0034315762228796	0.04675372704106519	0.1526786521461915	-0.9932647475454539	-0.34379033642335727	-0.2732433136139478	-0.2907796025597472	0.3975986606054237	-0.29113318713291425	0.22838181417183573	-0.061639157009068836	0.24745669679869042	-0.18734242041795252	0.4427550870948802	-0.9550152406549912	-0.5106683703120232	0.41696582322906756	1.891076471678204	-0.17346798899182608	-0.05656054398254069	-0.26372567859068635	1.252037936104799	1.2711278879511163	0.3390334163581622	0.5699906240428205	0.12001768847515784	0.3662714328990303	0.2404722336644987	-0.2941200517325362	-0.44956299785308246	1.0640338099643176	0.8259261579364207	-0.3600017865405669
-0.1452541530706961	-0.09775013929648885	0.9206673568618736	0.05295091264236725	0.15653383875102203	-0.8774695593422697	-0.31852645089809173	-0.18537846572933356	-0.23013731470954918	0.3612204162040502	-0.31514354149497975	0.24240761187663268	-0.031651130211870535	0.25349596295687526	-0.09060877978149348	0.3781725601937453	-0.9823848320833009	-0.41256605755763776	0.5361141676693049	1.9159918509529839	-0.1897307134094251	-0.06733961551985443	-0.23205267524154208	1.286304882535413	1.3462915546940608	0.34586610442206067	0.6609966745327103	0.16850465727743955	0.3992237057845264	0.311378767044376	-0.26133955686946286	-0.44223369366728055	1.084977095610879	0.8249300819825379	-0.3426140820306672
-0.1892080726765788	0.008146065298866	0.86842600295411	0.10345200033392488	0.16763852512854094	-0.761299980419841	-0.3023725910083311	-0.11795800834429829	-0.18702544872646154	0.33189983750781016	-0.3208758907628671	0.2538713079124143	0.0036579998690036116	0.2210719020830682	0.03973695418566674	0.2924659071413151	-0.999617801148385	-0.3359335020268027	0.6828311638629125	1.9285311575765705	-0.17208144291476493	-0.08204176897665205	-0.2171515703187287	1.3461697516924063	1.4252343348392305	0.36213773282923883	0.7447068740196527	0.21159615226085035	0.45355226725455366	0.4008075963620959	-0.2506898021515457	-0.4279079910401287	1.1444128096768722	0.8654582925195115	-0.27840651135236427
-0.24363088134651734	0.1516356715124474	0.8054410134123258	0.10176328822233878	0.1327801460732053	-0.6362589692370498	-0.2596763518060807	-0.08356320022007244	-0.21382065723800245	0.38404223894913586	-0.31609074396924486	0.2559646427529296	0.05271031384156326	0.2125755679141928	0.16658101940926	0.203815497633482	-0.9950307355006156	-0.27892965901133915	0.831661209970882	1.9305517204291036	-0.15127356999402758	-0.06584163927038267	-0.22753938748484676	1.3613543865412712	1.4904526303795287	0.33716366050283875	0.825757048937881	0.21922352001152962	0.5306235269648651	0.46975841113039724	-0.23796582701350794	-0.4237929241414505	1.207361342940811	0.8799656272893539	-0.24139468983762985
-0.2682184245356013	0.23436249283047186	0.7328097087557301	0.07561288409587003	0.07282976878268994	-0.5405962728702951	-0.2325068440245024	-0.03893922241218177	-0.226589469238394	0.47629639078695973	-0.2815246778838839	0.2653308938560219	0.10974531117088611	0.20449152090891923	0.2882133450280115	0.09975680266357312	-0.9830037615538668	-0.1683968828372919	0.9575603253087189	1.9351416327407402	-0.09535724139995135	-0.036897188549375515	-0.20703201859260528	1.3499566814936526	1.518940922261748	0.33912710782803684	0.9264587736499419	0.25317574301603585	0.5946907627416338	0.5178567304352379	-0.21776052669458562	-0.4132208882059902	1.2443086056184438	0.8736613885445564	-0.1959207915495638
-0.33338027819173155	0.25769687511987743	0.7168636864259086	-0.04325140517330531	0.002365568495389936	-0.49230498057783556	-0.21975826142583146	0.05438614223447631	-0.22154646031868017	0.5363637028237663	-0.26612922556441493	0.2788111309048534	0.13550751396487115	0.21323154897747018	0.37708578425821504	-0.014298281340361763	-0.9544991893680328	-0.09823081075451183	1.0858067828314844	1.9684860938905118	-0.033866563363606605	-0.0001690890017577662	-0.1927694554345269	1.3017048586402384	1.510039660785853	0.35171163743380207	0.9841930347069321	0.2627391489912837	0.6623699404011674	0.5644918855453269	-0.20737325279029806	-0.4062214588983622	1.2766085034382544	0.8374314476558755	-0.14633769602128016
-0.4504312926416487	0.23974588953033743	0.7301334110129337	-0.10672407655923943	-0.07847242016746084	-0.49181664485708165	-0.19108000979108355	0.10953717554621348	-0.2089246832831273	0.5978917700088895	-0.2203665165138061	0.2647582931199629	0.1375507497493404	0.22881109923031023	0.4437639062604709	-0.06964709415910951	-1.0009537377584252	-0.03824147306907962	1.2130554830415377	1.9388736487148563	0.026922685480813065	0.051368446121319744	-0.1691968456360942	1.2403879741573411	1.4843842412442736	0.2950215089227213	1.055733635933386	0.26882384055421316	0.7189894420349697	0.5944153668396505	-0.19116114399625767	-0.3790066554628673	1.3011108920492203	0.8307910534673715	-0.08322059812028436
-0.5581678610946792	0.2445964125871755	0.769057533714597	-0.19597659978644894	-0.12794935012554165	-0.46337392828433427	-0.19334009596470728	0.11253773198675501	-0.22062338695234546	0.6323167601527242	-0.22283415638912527	0.25725088528281537	0.1331115262619057	0.2893830827383352	0.5208372225875668	-0.07405428594607025	-1.0417699994258647	-0.002194090614087574	1.3212138833697593	1.9117914970171792	0.0771701940789153	0.09458576288800255	-0.1287617172280528	1.1764131633151604	1.457723008410139	0.23484089791222548	1.1287360156589807	0.30248910576748705	0.7567378327865014	0.6234418066262805	-0.18637876845162982	-0.33965698481196227	1.2827324391224564	0.8772030139963809	-0.10148542728300873
-0.6950579918904107	0.2523628334608685	0.8075771636422875	-0.3365658139701145	-0.16030995271605342	-0.4831269189114183	-0.16973340499302395	0.1656249528211031	-0.23874873287736814	0.6404344848470562	-0.20449309545300043	0.23576116018966106	0.1299727540891614	0.3366793684895088	0.5427696550582031	-0.05700807863213555	-1.0582790799848127	0.04869829656070888	1.4183806523463467	1.8904679327586322	0.11398443002026992	0.12275857703700073	-0.13295437487101996	1.1395959611532445	1.3902601163100394	0.22490960210551775	1.2063554294991234	0.30039772475929266	0.7646877404383935	0.6505536397832746	-0.17252948457421255	-0.26959282342873636	1.2550013424338111	0.8813861460137206	-0.14042878425656286
-0.8145189336675326	0.2877966425467417	0.8431933977117199	-0.4330986151569728	-0.22012226492993725	-0.5182908763539216	-0.13331148008779026	0.1961946714333161	-0.25719092991243764	0.628415274291451	-0.20609542355788152	0.20526051227790654	0.1409378880687812	0.35888207957126583	0.5317052736343122	0.0022638665946730805	-1.090797437711652	0.14575757808975648	1.4757560519940456	1.9099852413431233	0.19024305600192887	0.15112502878783157	-0.1269913183803944	1.1015267034031009	1.3253439370839517	0.24230362716484585	1.2659253765089553	0.3022303247102773	0.7520886326397568	0.6857652612398256	-0.1353796171528854	-0.21206824133892893	1.2277881492242142	0.8694857304619921	-0.1712580253494954
-0.9129769296359743	0.2665338012936264	0.875236749580093	-0.4859677520809836	-0.2657252976094644	-0.5661572408583607	-0.07227885273910525	0.1682907364356338	-0.2983351143373413	0.6151861622414622	-0.16212339123095562	0.18621075422000133	0.16166669122107125	0.4125762242441093	0.5343241212074258	0.0543283928135592	-1.1186218246733928	0.20211168987894604	1.4570821193084964	1.9250314746183737	0.2737803154211268	0.15006704167193588	-0.13638763337924878	1.0703052975924985	1.289268164176716	0.2886876939897206	1.2900163132882692	0.3178632216419424	0.7098535316609411	0.7193949376444864	-0.11731347326579704	-0.16409387209536327	1.184728106436859	0.8253056564590949	-0.208846575202025
-0.9600817723401127	0.20626793299791632	0.8623377413846927	-0.5581907326573708	-0.3176893684915158	-0.6178507946161501	-0.04825104651523166	0.10533856635332665	-0.33293135925986317	0.567815002878659	-0.1182026770784278	0.17929303644953168	0.22760147547368542	0.472159638159111	0.5226574381180541	0.13925548512206326	-1.1375442891994365	0.2569010920018818	1.4519052871680533	1.9400429914659587	0.3404365083761715	0.18016775522741604	-0.15361491999995253	1.0416618342461075	1.2487138360482652	0.33012648062208383	1.288458247719703	0.33999159725886996	0.6404835125283929	0.7634586717247496	-0.10643432773255661	-0.1375612367477817	1.1501448761383837	0.7792323314683122	-0.2185324528386216
-0.9711599993583324	0.11843398747861271	0.8044527109727275	-0.6338164969651613	-0.37254827603024443	-0.6943567242009272	-0.048199543211006925	0.10455030033800647	-0.36664354655716924	0.500024244471221	-0.1113705356581443	0.17855906051547485	0.3094581752195443	0.5827167145335974	0.4815012668546904	0.26288481335284425	-1.1663396685333884	0.32680440581701237	1.4451361906711084	1.9507803819689467	0.38957134748691546	0.2127084085236365	-0.13804001325180493	1.0318668834035658	1.2232254315113724	0.38987991284384726	1.3161932604032305	0.3639273620647613	0.5545144264113744	0.7500080040070083	-0.07951573850921809	-0.09350478771030003	1.1151685898539765	0.7300219392934476	-0.24909945894666694
-0.9865936609193462	-0.01817384405665352	0.7446641205409524	-0.7250685612045704	-0.4071720823234287	-0.7711919964810965	-0.08308848741402378	0.1670204595458257	-0.38649485066999373	0.4208128084199524	-0.09700281167170353	0.18811913491267698	0.3815515657436698	0.6958164838613019	0.47358815436566387	0.43374088831222685	-1.2014791665843778	0.3908093982125437	1.4022816650276098	1.9677947696434273	0.45451777011329125	0.2239770043949955	-0.1035275584564336	1.0576986052078448	1.202925661913073	0.4959337684912928	1.3249904543375663	0.4364355156666037	0.47989885175866914	0.7670593446006666	-0.06622798941508176	-0.047353513329610665	1.0877526974825522	0.7215010950391137	-0.3593268896771653
-1.0217906180298422	-0.1436590841201871	0.6754244589606222	-0.7945154421540557	-0.40282844865719136	-0.8501392261148208	-0.09881517283933294	0.2186154615057146	-0.3810872900690548	0.32409128505881435	-0.10029754765567478	0.20037759298256552	0.404132830683691	0.7780567888933048	0.4641709515296906	0.6071045034262595	-1.1835811173397641	0.41632349893249865	1.3736081162457257	1.9960986725455108	0.47995614362873207	0.20249170720340998	-0.07089891837257563	1.0815614926719146	1.2369935314996336	0.6455739822023143	1.3178779698653285	0.524557843501846	0.40547334778764765	0.741929812226931	-0.06905531829288578	0.015076752605713534	1.0580102744504347	0.7100360047241777	-0.46930249134915797
-1.0367479421768497	-0.1914754139069077	0.5708141423249558	-0.845496806488522	-0.41007637279419773	-0.9152922965791255	-0.10371707555906903	0.187188972438785	-0.35240253707220676	0.2257036358159954	-0.10198886365871436	0.23543843142572934	0.40858670931642765	0.8442922288475622	0.4563110811768393	0.7839578489463148	-1.1692133143134253	0.4713749227191114	1.291476557221687	1.9827094810677122	0.5035765105525439	0.2125367571337767	-0.05912980232457223	1.1121153405890398	1.2945365833532172	0.7873957106446697	1.3365650148501569	0.6361402683830943	0.3340185494482986	0.7092459403573336	-0.0699350644132586	0.09661245488180933	1.0462458904270457	0.7245410646719089	-0.5495236923156666
-1.0622969005624083	-0.23512495528853208	0.46923248249720684	-0.9224832628970242	-0.4329077277346884	-1.0010841759546725	-0.07707774885039174	0.15563942336081235	-0.3234311582857324	0.1231907135812543	-0.12445093778042478	0.2816786773186041	0.42803922928838495	0.9447945051392106	0.40864605876606797	0.8824020179807276	-1.0753906642217543	0.5379094286643341	1.2376669480137834	1.9591921056301054	0.5253234559835345	0.22731731925013995	-0.07011570413373984	1.1840700831163815	1.3686662463728791	0.8500060537739136	1.3304593964694247	0.7374146058685918	0.31743894771403997	0.7152697290501934	-0.08160314516926519	0.17563793755288218	1.0575077988935397	0.7592879628793878	-0.657191064620496
-1.1148782478696238	-0.3051357331176347	0.3331163253005499	-0.9920110573709623	-0.4342436698385284	-1.0967260518062012	-0.010238578391295017	0.20514984452910606	-0.3619941531420717	0.03245033379302302	-0.11295812343633593	0.33219562554318827	0.4533553500280032	1.0347553598816877	0.33418892790527677	0.9260855626277301	-0.9777639364186996	0.6530572225704748	1.253778997832796	1.9247787790823807	0.5179456284646047	0.28980239857094975	-0.12196380712898676	1.2370255742607021	1.430818167702927	0.89764015490555	1.3238050926343328	0.8173723171995698	0.32629443869886343	0.7458978309642512	-0.054580310011413745	0.27540466908886574	1.0582321991767916	0.8164519542435784	-0.6683881672778388
-1.146954082738161	-0.34499380807556757	0.19630841131712123	-1.0458124189372051	-0.4313045184282962	-1.1530209394289237	0.018588123943865335	0.21213574747337155	-0.4022551510645317	-0.017838429357898464	-0.12900897435543326	0.3750014784152968	0.4823851360087025	1.146370231265143	0.2628883901929674	0.9578449236212506	-0.8869549637407574	0.7707581323683375	1.2533925655329783	1.8860776399060761	0.4995763280540909	0.3580913080643375	-0.1405394169934323	1.2549881113114565	1.5266257400570122	0.9096869769450786	1.3588907934409602	0.9018829809274864	0.3794893739430934	0.7816568148401479	-0.039805501369351216	0.3614038439014314	1.053325882579445	0.8856012126972586	-0.6127906280364682
-1.162125419240494	-0.4017851549391175	0.06811574306754865	-1.099118592668865	-0.41646656025683837	-1.199804637141614	0.03775341232770379	0.19151622118981465	-0.37969623899057314	0.02384987626075643	-0.14293312369614447	0.39963423425819417	0.5119106258515457	1.2892300324522772	0.20647302270181597	0.9720374320386476	-0.7781873760881234	0.8764076118897094	1.2785748889808068	1.8781552843502898	0.454516749127183	0.4149534798966343	-0.18837316722941283	1.305436414975667	1.6218705675863891	0.8716373773968747	1.4192681911191745	0.9494239158849517	0.4447976841268283	0.8288086803474727	-0.008051542844699066	0.4667267710164594	1.0481212137029217	0.9888666951189004	-0.5491104632969319
-1.1831548470988953	-0.43538669881957703	-0.03769221268894796	-1.1367153201965963	-0.4201340492610557	-1.2523069732772254	0.02991763903084007	0.1883544778330456	-0.384222381732272	0.09755592566899014	-0.16795701200257504	0.4215962954704211	0.5383683052778434	1.4067954797193185	0.13129279707909652	0.9672446813277956	-0.7284931810814579	1.0007066323886842	1.326804089216838	1.8609773288916127	0.4039432584414332	0.5279244646835095	-0.2084783407041558	1.3355811145064678	1.6927083329499815	0.7741241102598241	1.4676367308633065	0.9624756756815257	0.5513058434434982	0.876657272809975	0.03063305362587333	0.5577923483781446	1.056917977561993	1.1090749583990864	-0.4832574308342217
-1.2172135219568374	-0.4638568874855187	-0.11269470176779577	-1.1766420275575795	-0.400888644178241	-1.295852134485226	0.029684359358763446	0.1847432709598733	-0.40942264364137815	0.1762639801944587	-0.1879721918939358	0.4314413506797443	0.5350331027364901	1.5018243501531605	0.059634538764360576	0.9338727271708471	-0.6893251455428359	1.1726222226288066	1.3471508383439217	1.8018018426873652	0.3689759218250272	0.6357363715862617	-0.22952603832871787	1.372059923266161	1.7843352112377069	0.6679040540919052	1.546520163891921	0.9929291639626975	0.6646793066702583	0.9395366327698748	0.05200098223113647	0.6745860604692749	1.0741799236301668	1.2140355534567062	-0.4154409338582415
-1.2790317134561933	-0.48760745342365946	-0.17425679941710365	-1.2157693613944198	-0.3684793938360487	-1.2936129827113816	0.05804450234977082	0.18829031304139404	-0.4508511308618498	0.2574032781979183	-0.1704145520244223	0.45146139333965907	0.5565598991190973	1.560488930779763	0.05259825770546833	0.886516522701377	-0.6671179052497089	1.2845509176071954	1.361470332135541	1.763854784377387	0.34565527886912184	0.7433355685105305	-0.2579826890817742	1.3493967942281562	1.8562474043384558	0.5794644663503622	1.5878711235207548	1.022859936753096	0.7909082200676754	1.0042680993054103	0.03365419535089774	0.788759549067678	1.060062425449451	1.3440778458013187	-0.40867980774323903
-1.302304426550101	-0.48840560241311193	-0.21601418941991932	-1.25679083586927	-0.3544499337238954	-1.2911277703030488	0.09484512802136216	0.12987462472637315	-0.47184730147827586	0.34737965653512926	-0.18700151408457383	0.4586092762718839	0.579249560712791	1.604361496051533	0.032918633121741515	0.8439502546440444	-0.6855580811205237	1.3738770980190957	1.4098709776876885	1.7185999180436748	0.338406600225165	0.9098029804390236	-0.30988245429085026	1.2789491328621714	1.915285080915509	0.47985006616281956	1.5970768461439038	0.9968207787524006	0.9068021037849385	0.99762546097999	0.01972280847016527	0.9047790584046378	1.03245332802214	1.478212967128736	-0.32870144305935056
-1.320991131647734	-0.468106634422736	-0.24627752593855085	-1.2774707089980577	-0.35055929531622065	-1.2754805852785207	0.1410345030924976	0.08756026944311848	-0.533641583200209	0.4110920200528259	-0.2007045585249525	0.46316687095560427	0.6530942668112829	1.6631750007279371	0.03413987462025807	0.8078456164352827	-0.7320361199576293	1.4148284020379984	1.4641421285719938	1.625385642136332	0.3752694738323374	1.1308007012600962	-0.3720767122976849	1.2128919720748539	1.926643696918959	0.28969032850211757	1.647401295548938	0.9414882557356806	1.0055154485740965	1.0322386674853878	0.018122297499475797	1.0490603518962576	1.0104227298927553	1.6522104158242255	-0.21533193330111272
-1.340757670000588	-0.46957941265562597	-0.24227308042878817	-1.3030064785207842	-0.362415953822954	-1.2707543283222322	0.19968464817987197	0.15687746286737636	-0.6388982918267848	0.4876774452729946	-0.18705447007304898	0.4443938951575356	0.7394284476870489	1.709673533807532	0.01134125914672295	0.7662165098498901	-0.7697252600436693	1.449517858946188	1.5368202472924677	1.5858800165112243	0.43733034913926383	1.3438786176767992	-0.39643336729362144	1.1497533005665312	1.9479992779322362	0.09230792900725662	1.6819326543501294	0.8551399499043757	1.0800319810390697	1.0893700044362913	0.00901209849221124	1.1498928094474015	1.0055548644244672	1.8205038352332916	-0.07903243992107255
-1.3406345194756715	-0.4717062335076176	-0.199164928959117	-1.342605886534815	-0.334051754185268	-1.2461728709368411	0.19816984511444072	0.1947548383066319	-0.7892648525080315	0.5779119322085233	-0.17440972649512776	0.42288147802916703	0.839078884932151	1.71311692350106	0.029463551247327645	0.7489817445220817	-0.8685786123435756	1.4866056983894766	1.5860057314028362	1.6070179814064791	0.5170285540975718	1.5380960727385242	-0.37780133219452783	1.0400741539289482	1.9824288360639777	-0.006255497300823037	1.7469641365524389	0.7929199004619183	1.1503614273812885	1.1278001907294835	0.00311735165115046	1.2193977724027845	0.9831964822874906	1.9184591559818684	0.015593182656201836
-1.3114403714220226	-0.4584306427872719	-0.11376085190358762	-1.3779176586904816	-0.3218653939120851	-1.2445545490715522	0.17700198707810183	0.15121422256069275	-0.8951532571325593	0.6983688432346302	-0.1714065214167804	0.39437147754976476	0.9785770993365842	1.6715229217356895	0.038448494490229135	0.7390219413713446	-0.9482407413748412	1.4836344705754005	1.5608182373819819	1.6638868280417516	0.6414145875523504	1.6910218323506154	-0.3277783867954065	0.9454772012284669	1.9811868614272155	-0.09271561511797193	1.8331055531170761	0.7461082980198438	1.1999630774364176	1.15406832441503	0.00827391785331254	1.2797145310519304	0.9652148829890347	1.9937063005669404	0.04542601164754366
-1.235852195562969	-0.4680598972215413	-0.01206966597746868	-1.4211991614275186	-0.29835907603633566	-1.2444826236553168	0.19426862129972872	0.18090919217753287	-0.9799055835439567	0.7430612539013799	-0.1675767661678061	0.3843250061918415	1.132493662747843	1.6287257771322992	0.04551871741093334	0.7848387244439643	-1.0455701661059027	1.4420202229810708	1.4799265273424287	1.7394938665098525	0.7534373007178035	1.8228657285161158	-0.27390256760712395	0.844898991328502	1.986168057347249	-0.17974385628288186	1.8737667277674905	0.720659183074376	1.2269353259914566	1.1851785891294984	0.014294555966123512	1.3411075711939953	0.9742010542616167	2.0781122962455365	0.01780816289083918
-1.1256306263512412	-0.4859460572002332	0.11547795575067665	-1.4841604496951177	-0.2547145585094821	-1.234496347443311	0.2157270185640173	0.20282441328768774	-1.1113733204716811	0.7511340537477884	-0.15305290390606882	0.3822358030755645	1.275774961502682	1.5814660199216424	0.045693750933609105	0.8718624692947966	-1.1745722062292114	1.3608077275746946	1.4042089280890941	1.7783572382231356	0.8348665172100229	1.9723460103073613	-0.2180123932416421	0.6971299757062764	2.014475504956878	-0.16046106550477748	1.9021355884243536	0.7075655289232682	1.2492209412262671	1.215083275984402	-0.012711609794085107	1.3887821618455483	0.9931840443841354	2.1453403563775577	-0.018386381364593574
-0.9949666780289765	-0.4550122338163079	0.23524269714000967	-1.5638129380747203	-0.1831814863664339	-1.2025911791884893	0.22256180999524394	0.25060114518201954	-1.1663052665635436	0.7038881816937905	-0.15293088675736657	0.3728974789671928	1.4143481019984052	1.6024073468560225	0.046747279703174105	1.008454457404723	-1.221790133491178	1.3302406786765635	1.3306414708081955	1.8471204670757335	0.9270835668070958	2.0842531803076976	-0.1618265375111729	0.5852057426601233	2.04156225372652	-0.08826078940254271	1.9316213036658643	0.7465740297735208	1.2712079894693673	1.2181744486934787	-0.023414034832613534	1.4317916661599015	1.0131425538920296	2.230636426683863	-0.03690325892182108
-0.901294806492999	-0.4094203722483611	0.3421438213921296	-1.6073706830853554	-0.12022696269380566	-1.1777958383285048	0.25726443342121275	0.32566465216978574	-1.2009265892628334	0.7133999718553603	-0.15370721062964604	0.41045392211440596	1.5055627547891013	1.6474166394376	0.017650452283474137	1.126708475090743	-1.2643266963930118	1.228823492970524	1.2512530368420167	1.9684684018648735	1.0065974074922708	2.205434293454632	-0.10085084755261313	0.46816223269906027	2.0771141101381625	0.039714697639736264	1.9090104977514042	0.7677555188286811	1.2763566978830858	1.2505828965962933	0.016344095725853786	1.46110467856604	1.0286537868247947	2.3688066315097314	-0.07479198575338333
-0.7954765867773206	-0.3676059058681746	0.45720963091386724	-1.6454072462173452	-0.06169229406352954	-1.1801239504855872	0.282172643186715	0.3676250161870177	-1.203538109742457	0.6736984048529455	-0.1622063738108338	0.45933202516468563	1.567804254736917	1.6637165427272165	-0.05157929909497422	1.1889860913446741	-1.2691319226576532	1.170214628667185	1.1808072449915452	2.046120037635431	1.115163466568573	2.292711608163032	-0.050865708202917484	0.3622054134859359	2.1084533587882817	0.18353544900889437	1.921565212864309	0.7892864401678394	1.3074262318750178	1.3347519140977493	0.04233989695132416	1.506643624368935	1.0532124280134576	2.4249893534544884	-0.048175343156494146
-0.721058632250591	-0.3196774846939216	0.568077618271781	-1.6933696576659205	0.015607407721024546	-1.173393245745274	0.3057793341583984	0.4299200396108588	-1.234698963224382	0.6494188963590909	-0.13650743313585625	0.5260954971599183	1.6227002179109018	1.6914986690675822	-0.11217850019943656	1.231985761404045	-1.2585631892818843	1.1796081126760503	1.0827941348512728	2.1016095738945806	1.2043662600514424	2.3193043288853104	-0.0028301577982826316	0.316548145136479	2.141542541723175	0.2870903223207283	1.9839299454871806	0.8480053450347105	1.3272571293254247	1.4565538919438814	0.08931005483980185	1.5526526784092056	1.1007600973261877	2.467751634481406	-0.03503733625987991
-0.6548601708948074	-0.24349545726964467	0.6566425605846703	-1.746016384600933	0.06739717390575932	-1.1672228021419495	0.2796671589164915	0.4960410824712295	-1.2510417543790873	0.6816277800295862	-0.0923781706575825	0.571889906212212	1.6385342796646782	1.7465852408338545	-0.17146395159377756	1.249158612160134	-1.267210045627801	1.202943261307509	1.0244548315374093	2.148340556027715	1.2631970639047059	2.3208989914886384	0.06310883971857525	0.24880578520608837	2.1851180329937288	0.38112532758486906	2.0242149594910495	0.9394538788556401	1.3434785704557857	1.5824301625393304	0.13174215581775955	1.572411262833222	1.1306596478116187	2.4803493032008523	-0.025937364605875535
-0.6073340753654978	-0.17345148211781242	0.7353690248816143	-1.7499050871185973	0.138044541841087	-1.1457038532688832	0.2379282752515935	0.4704123627910654	-1.2563872804796004	0.7490142148057138	-0.04267433500079452	0.6129509816922423	1.6402577504629707	1.7870910497138817	-0.21463633600142246	1.2268046374705872	-1.270289086590903	1.22646744577954	0.992846030089446	2.1240968061035543	1.3058816179050319	2.3030928087318743	0.12116626565619677	0.18860959814528183	2.218973144612536	0.4530616381545875	2.131596096839922	1.0299855028230842	1.3758998912085811	1.6911518939828478	0.15410452595105723	1.6254427836445138	1.1340082189767955	2.4862641772013254	-0.03527371466406831
-0.5681614413214234	-0.08688275436449733	0.7785552876680246	-1.733548112588976	0.198428415898601	-1.1361869850365165	0.22310138284715048	0.42698333798713006	-1.2489668983222955	0.7537154187672876	0.035970221326467586	0.6667539269780397	1.6070498339782433	1.8480502868402588	-0.2624634141641769	1.1934186118200656	-1.2528465875928678	1.323071738665242	0.9782375284792308	2.08298220758084	1.332605049131267	2.261475293514451	0.16129237452763928	0.1616104191033316	2.229736038306276	0.5421825937161747	2.244781484098317	1.1130931505699138	1.3878374799654043	1.7561550255972818	0.18213697925270728	1.7171952409752973	1.116613355425456	2.4939952072569023	-0.0013393651924110185
-0.5690357315116876	-0.019718731114243777	0.8012598817242675	-1.7119156160980982	0.2774965717816924	-1.0845634639208508	0.20481468024126218	0.4238807998245907	-1.2240229576894164	0.7164785796015641	0.11339678991881005	0.7306537463310546	1.5309523440860888	1.9305281551077944	-0.28303983597910287	1.2091420987381691	-1.265498005806967	1.469352603469586	0.9631318354522783	2.0084196662489653	1.3656019705745561	2.244977687711248	0.21527118804453488	0.17929578119462852	2.237961793234553	0.6049048234703124	2.3408784305564945	1.1944973293718135	1.4117072671020685	1.8332956061895742	0.168698956782806	1.7832364493173825	1.1254480957082886	2.5118740976048084	0.023029158634034784
-0.6141594417650715	0.02957098894014461	0.7966888113131668	-1.669392173188061	0.3487759665799455	-1.0362939385306729	0.15282270054768504	0.3801749674895185	-1.2269583774542414	0.7274441490033878	0.18327794906053602	0.7836516543523098	1.4380520153455105	2.0287541668920963	-0.31804687327759174	1.1918454188386411	-1.30012747949456	1.6733953155459282	1.0042476878820206	1.9503220583613925	1.4225354419097587	2.2543814289767212	0.2573037331208553	0.18878125588931896	2.2360070794058164	0.6739524495036358	2.4732982912427275	1.2959252671323855	1.4374244562165277	1.9169793854368973	0.16424499325143943	1.8613374097856414	1.1131183376761489	2.579307093634098	0.05472744028160954
-0.6761670357822898	0.09378595599848091	0.7798085836764509	-1.6064957184673905	0.41889372397167507	-0.9920806280613308	0.12702893691013178	0.3536876175056041	-1.2063980322003807	0.7150945594419362	0.2576317054762781	0.8384825336908761	1.3783225795646867	2.146018445283123	-0.3269369789654316	1.131202910137854	-1.319716059235307	1.8840677425106747	1.041056180845909	1.8996010237292773	1.5062096542931491	2.2307369798117587	0.2971216077259181	0.2296979403039904	2.2287600111292063	0.6565950863238241	2.605472406209997	1.454129731770105	1.4693028462211075	2.0232527139995238	0.18188843106994387	1.9317553762121413	1.109359858486996	2.636352632722691	0.08733944435982875
-0.7343442203232164	0.12088638857645224	0.8000961068593005	-1.580024553381179	0.46807482833046843	-0.9512402410585912	0.10853925069347559	0.35107111989045825	-1.2006248640118264	0.7694128861261603	0.33228518186802686	0.922100650042027	1.3074320165189155	2.192453117277897	-0.316254277105246	1.0742893472338253	-1.3709740198833833	2.0676961345504496	1.065833566785196	1.8756243232487022	1.6152113634477054	2.2040912802654495	0.3149662595151951	0.27785347485295353	2.2301748516147684	0.6271895432570942	2.795547292242761	1.573573465443722	1.471162526279805	2.1511174362856784	0.17146236971651424	2.012894402165429	1.1174082494453152	2.696228911988334	0.1355456111650839
-0.7885453225801433	0.11584155282367045	0.8270471885304216	-1.5679496328402793	0.5121815979755164	-0.9016041327599472	0.08937547711270252	0.2907903129697819	-1.2165030563548325	0.7114280221642129	0.3778772852856628	0.9799558000985662	1.2664534020686784	2.2543907062237265	-0.2676904608831686	1.0765407862054528	-1.412846313922321	2.3143585974124825	1.1065033892576133	1.7985071201771212	1.713765861587012	2.161790338218028	0.32062734391249653	0.30721433221205774	2.21887474405245	0.5683920355975297	3.003599640353168	1.73091234822719	1.5028579429323936	2.1951305962380454	0.1317965428375318	2.111257171648708	1.1123739997704218	2.7273596506686415	0.18360110354037298
-0.8479517069397147	0.10070262222306911	0.8858062858124176	-1.5539975793299057	0.5304077637265646	-0.8434505409597814	0.04459911034100141	0.2256088038461137	-1.254852256564811	0.7341940376447971	0.4344798668018468	0.9996323039489097	1.226118637002041	2.3446417457356286	-0.21271263106874522	1.1344421679582832	-1.4696545967806174	2.4953032697993143	1.1348177192819209	1.7560402500344483	1.755312954914303	2.132580463588626	0.31936876420491533	0.3634916160447507	2.231962018543899	0.43278191582312137	3.170056854379966	1.8795599653952517	1.5175958325312267	2.228198558105985	0.13413448805618078	2.1540924551461473	1.114869050811557	2.7941761564453924	0.2034647511210134
-0.87451862690554	0.0992492844402951	0.9495362779990003	-1.5136233658799478	0.5560000262907658	-0.803812065517812	0.0338228013335222	0.16260083829280508	-1.2781085948095137	0.7799741318966734	0.4766475739544521	1.012951382120384	1.186828552398403	2.3792518992650153	-0.19550111226008604	1.1861746069288546	-1.5051234193042826	2.650357010381211	1.1697988228843483	1.7236371381733182	1.8135769354453313	2.1135372252907425	0.32640418570666974	0.39090978764472684	2.245895005957169	0.3244664295637462	3.3868922550470195	1.9578055693878427	1.5347453168986094	2.2804915229158516	0.13673153044953432	2.198585356126827	1.0831010602770568	2.87274164730791	0.24261650862562706
-0.881681168852556	0.05005409593927603	1.0264931564340203	-1.490425587352679	0.5985933978632932	-0.7558472767595776	0.06661828770011283	0.06547611204576263	-1.2827941794161362	0.7958937121682611	0.5039261863062516	1.0464896044695169	1.2038603251850688	2.4046532843632678	-0.16620562511978282	1.2729253648043766	-1.537877161280179	2.8948062496857023	1.1803919663369524	1.7279406399567088	1.8308506708196703	2.0722985086651393	0.32155464238665094	0.43959444642262124	2.2435440304134904	0.2506918651981406	3.5631365594464315	2.0220362141760795	1.531532053286721	2.325147110979325	0.13127414381916433	2.1934541211162726	1.0781441875655777	2.906668801926315	0.24699437209550776
-0.8622476562722048	0.009721655081073274	1.1192647961357536	-1.4767390002248373	0.6489605619816803	-0.7412142401039639	0.11700972647475501	0.01814543394460642	-1.3076502158420291	0.7609232060139282	0.4933104214001499	1.0336098951514654	1.2237576159615504	2.4452995876298997	-0.12820771082165677	1.3676968740163222	-1.5658779893941652	3.1523192767518533	1.1556300921167422	1.7614232991935357	1.8461311361881787	2.0262572616411405	0.3059460975178476	0.507534305047764	2.2389085661910566	0.19939076140645548	3.675466236228182	2.0718199059378115	1.5181983568916293	2.3656474193454318	0.14392770941193467	2.1789577972758614	1.0724600663390642	2.9885146131937144	0.2523323835932129
-0.8491466039789444	-0.013953099221962677	1.2445630920386446	-1.4717459785206084	0.6994557464992265	-0.7283452689202206	0.1642534044794309	-0.023977046913369823	-1.3389842379719512	0.8043881358979756	0.459154354771949	1.008349009064029	1.2522222532599994	2.4634667890396718	-0.11788938483091944	1.450068583092029	-1.5957031748177433	3.3329835744054983	1.1295448233373684	1.7819610704643307	1.849999147927488	1.9890687761126948	0.29625554890673705	0.5428355047677192	2.23796445270915	0.12183893717277498	3.7321543055935757	2.101185772285702	1.4986594381943994	2.406455273083877	0.15755631036831952	2.20912823527268	1.0723549191157744	3.0969038295592153	0.23967796870323727
-0.8088616123752079	-0.031800472887615804	1.3904053919464427	-1.4815779308797783	0.7083915703605304	-0.7271149657477787	0.19513720937744689	-0.07487491546057487	-1.3648019411427414	0.824813315669061	0.4504182544876886	0.9668178904637184	1.2740609111346326	2.5158430963661567	-0.08634408467386638	1.5142542938744146	-1.6327436874708674	3.4120560724429447	1.138872537075781	1.7950461593882454	1.840055388682919	1.9088720812360158	0.2449361697777373	0.545300239257369	2.264814508239666	0.05855564487730145	3.7021400170793077	2.1038277118468423	1.4678249845319484	2.434448394591159	0.1732422135502024	2.2182280333131446	1.064336909296464	3.1526773527337286	0.2545532388992037
-0.7310096557499632	0.002682704307930356	1.5783594263144083	-1.4898842508211918	0.7190605934719876	-0.7275957303720867	0.24043285063997769	-0.1441728904448208	-1.3693053818970502	0.8739239874663639	0.4631762802059039	0.94560414724403	1.288309317019674	2.5620350962386125	-0.02662903579326223	1.5520784685977564	-1.6419773332888865	3.3910031555306803	1.139814669908153	1.7848131585218305	1.8024552281475672	1.8502112783278721	0.19360648219240778	0.5962656695662499	2.30829425842473	-0.030497146745333603	3.5999148260360956	2.1041046594825668	1.4529229879005605	2.441234895807417	0.18453520797954792	2.2159206873701316	1.0329840485442072	3.1803150953325146	0.2715852430890635
-0.6506713556427501	0.039543333378851714	1.807053269888795	-1.4719434928468815	0.702390367956873	-0.7249174550043861	0.27710290028732876	-0.20475747270761757	-1.3806080678746149	0.9161416249888117	0.4732384639541355	0.9122236702325429	1.2672907790736858	2.594489299544455	0.024824830133070703	1.5863988414215036	-1.6937234316190843	3.3848653060066125	1.13000636501377	1.7529331297583242	1.7478609298704277	1.8479437846593523	0.1395335744567853	0.6308094833259559	2.316762025541327	-0.09213880154691768	3.4675452458038705	2.0676862307580626	1.456480337243116	2.4105828736977326	0.2239409176162086	2.1805700597530473	1.0042451525099896	3.2031171583849165	0.31035873999963914
-0.5951312289373669	0.10822336677310034	1.9803703226964764	-1.4062058926840981	0.6784702487601495	-0.726955972722417	0.27539420242952223	-0.2950965397563234	-1.4008445138432735	0.9211829742275196	0.4718962753184114	0.8395558561404872	1.2565432508620973	2.6237657752696224	0.03888874040372718	1.6395215439570545	-1.72747096908586	3.3930470377117623	1.127336444384538	1.6872192717396755	1.6698666861818967	1.8093752007649033	0.09691912987051166	0.6171070115788297	2.3254212748289023	-0.1428698810044958	3.3223748904869397	2.0294945215226217	1.4482782797346343	2.3431484250564267	0.2812008707523104	2.1315488573740664	0.9752249935872876	3.274844722428886	0.29962396629069177
-0.5251174067396881	0.19635331456663793	2.1674887348572462	-1.3445935300408285	0.6698653083920567	-0.7246751799181208	0.2782299137680099	-0.36536783573471177	-1.4061082071985445	0.9893554543241454	0.49694664161907925	0.7602214941739343	1.2544758983648332	2.607202764310545	0.01701553980958568	1.7092120230250694	-1.7777847296784581	3.35973703069383	1.108670947897083	1.6379559932577359	1.6170001428450476	1.7724489604154101	0.025161537028052138	0.6313386075548877	2.353922864084107	-0.21323108860240927	3.207408632398157	1.9805715548359863	1.4358678351303582	2.28716047345646	0.31553756584398085	2.1046886148986137	0.9559631141027701	3.3313215559897564	0.26607708012484077
-0.4527314485412844	0.290640054024718	2.3164672954381897	-1.2818949827358421	0.7084998953136648	-0.7113557284958528	0.3103861532409885	-0.4360978944746705	-1.4022488693422726	1.0020853703931718	0.5279591970963756	0.6977353734723334	1.247479434296705	2.581786052551936	-0.022216593757749807	1.778480357285904	-1.836822165633762	3.3901967680237286	1.082939999437683	1.6130165795330331	1.5753711945969993	1.7370961911396328	-0.040023001417627234	0.6397319944514928	2.3434711289182064	-0.254774157914285	3.11614960837404	1.9279845004868836	1.4216039992405296	2.210700935005356	0.35086059168214623	2.1011253672402845	0.9279792368434618	3.40218428381701	0.2429958988000506
-0.4067819381418022	0.3417683821903963	2.4536433445287384	-1.2261107366660606	0.7645767692345471	-0.6821331889891884	0.299282646771376	-0.5053214754975809	-1.3897416581500592	0.9402969623191509	0.5497385757171818	0.6327727924433892	1.2625349478840104	2.567488832882294	-0.059872094567599676	1.8834930995200403	-1.909951443753058	3.4236215301868804	1.0564133270031648	1.5865399624486876	1.5169534793760895	1.6823637680333756	-0.09730415204962121	0.7069307715257661	2.3416148156495558	-0.29416259498852293	2.9971797691348874	1.9174890378098806	1.400768395413805	2.147804147474356	0.3844902803964798	2.087324486826068	0.9118921863854116	3.4630189496761177	0.1739476108637641
-0.36803702479556105	0.4526635199302166	2.602240204528676	-1.1475479130997643	0.8463778652079945	-0.6671632385417366	0.2872278439766725	-0.5522454666101015	-1.369969810993099	0.8913927774005025	0.5831210481632304	0.5644626927630032	1.2608262093633633	2.560349163599348	-0.1285464639130713	1.998927189894097	-1.962726377827407	3.328377861144639	1.0289505087155681	1.5274112098970676	1.497606966169665	1.6443567596736535	-0.15105978206146847	0.7858253474719805	2.3711881731673192	-0.3427137862470188	2.922500724819836	1.9276471211716095	1.416465472649999	2.105749026392541	0.4358362049255907	2.1343500689385797	0.8842550813455764	3.5571885087756465	0.14822168078472678
-0.30624211307759724	0.537554663140239	2.7224896177823723	-1.0824195491128057	0.921649920824329	-0.6571542490403932	0.24372269993748197	-0.6374172530943619	-1.3332849832307123	0.8546057447866582	0.6056295270171093	0.5362332471754121	1.2684715672703688	2.57201530657438	-0.1998856021741075	2.150347717930905	-2.0437876911258686	3.2185633901498605	1.0046074509104421	1.4746769562721174	1.470356905614542	1.6292657416484697	-0.19708492648422388	0.8451949317402647	2.3890837777300016	-0.39605980820727094	2.816198417462268	1.9732748929635755	1.4274106331114071	2.1052227820887626	0.4893589288695705	2.1921006701419	0.8485161810015068	3.608281147991204	0.0941301025001692
-0.23762211363847435	0.5949427717316643	2.8672035668359586	-1.0075297268011305	0.9951513558430631	-0.640972923161614	0.19925414114867632	-0.6689354947136059	-1.3068741246452134	0.7727258843832688	0.6099678235368493	0.5279567545642144	1.2759484424279637	2.5379466950442717	-0.25613758285987165	2.340107437355815	-2.0944246306697996	3.0830282591737315	0.9375063122555181	1.4377326686228051	1.4339696061631027	1.5977115540557034	-0.25425134199839516	0.886827164385456	2.409880869077925	-0.45372975939460547	2.7861621312493723	1.9960379865890172	1.4579276534627112	2.117367407125309	0.5371174746274591	2.176899543905792	0.8053355630687087	3.64803669298841	0.055117479218697474
-0.15519410543668177	0.6403357219969068	3.0183624890091245	-0.9292268139536844	1.1061923109844445	-0.6295197470132348	0.16293522285189238	-0.6803642670238096	-1.2753342007691975	0.7784148769265123	0.5884706948752332	0.5151754278735746	1.2959882814888275	2.4838052673333446	-0.3175473954875999	2.5148922733206875	-2.118733941147528	2.9461284724166075	0.8523252036879901	1.4561517363705487	1.3675248277453265	1.6020770091558447	-0.30021606344720503	0.9329535690425408	2.421800634221326	-0.4863455252595603	2.8126127925858384	2.060920477874082	1.501917322149081	2.122933978364626	0.5795654936361807	2.204648888484091	0.7684096621294415	3.675903263846872	0.004029541347186227
-0.07157386030780005	0.6625767069381929	3.156853894778105	-0.8563433199980469	1.231628667625114	-0.619243876362177	0.1381045710033405	-0.7005932250103541	-1.246644960170191	0.8015368311400849	0.5634981247432009	0.49592111701777847	1.3268880845786826	2.4238550353471338	-0.38914608916248955	2.7098922169520603	-2.130144395314975	2.866773428602687	0.748082225226209	1.462237793189876	1.3381069320307863	1.5993247592474427	-0.3382970431154458	0.9709828348451485	2.4565652861522795	-0.4975822555465207	2.8493382646987944	2.148847830124816	1.510182866319792	2.1241163194627255	0.6200813353964567	2.2138638738415235	0.7412504429121161	3.696706444748576	-0.036571713761816796
-0.025498184589641797	0.6874339430331974	3.2612695990384055	-0.8361205207545084	1.3651893957508787	-0.6142564165785083	0.09673560224702087	-0.7104442253905623	-1.2336150753148165	0.8098423472794632	0.5293633496979953	0.45540884267691223	1.3484642122372388	2.3577690303313563	-0.4373235671339463	2.890730609451896	-2.1077016521750105	2.767882716985736	0.6490925571226301	1.485367279310674	1.3204098394856476	1.5274457397436054	-0.3582578696462877	1.014549447229595	2.5570083227287985	-0.5265274883482144	2.932043326484837	2.238066863182597	1.5427350534470887	2.1223428078155764	0.6021238535902713	2.2708157229937447	0.7140866190534095	3.719229202719314	-0.0858960868145397
0.04417623263327692	0.6917204120570676	3.403583502712139	-0.8472740921268921	1.520365875888504	-0.5886263623353745	0.09069759722821101	-0.7222387680106666	-1.2093160295097674	0.7848169746955513	0.500888041194271	0.43155644191344783	1.356928828761718	2.2971188808555114	-0.42474012101230896	3.0294755360784413	-2.0838764362732562	2.6370280451893797	0.555445233923402	1.5103467504519148	1.304257428509643	1.5109905169996274	-0.3814685726727506	1.0986562044611483	2.641050379466105	-0.5651050189614505	2.983660612063547	2.341517371400907	1.5818982384770923	2.172295010624871	0.5517588111537989	2.343486321387698	0.6756269452994716	3.6521926179986983	-0.12701848425290346
0.0956988046396655	0.7429666403767123	3.51556456740893	-0.8397453292472858	1.6845372662255063	-0.5682790406372955	0.0757767870337114	-0.7220031871331034	-1.1798668002863966	0.7598887067518713	0.5018609027557354	0.4248444948260768	1.3641625956273788	2.2492000772495055	-0.36796270699516664	3.110240280588149	-2.063678156125575	2.4791888560690465	0.4928653259628013	1.5497972971292826	1.2585659383960912	1.441839906933378	-0.35981852995725927	1.2152339620486061	2.72730511906805	-0.6051916611633625	3.034629279785556	2.3851568297117622	1.6455669756622169	2.2086000583952075	0.5148231828117286	2.38505454439849	0.6446998951986418	3.576793706435518	-0.1596990778308204
0.13546292095183912	0.7841429492222509	3.593074499779307	-0.8411291087994304	1.8041614967443536	-0.5605338089732452	0.08464050569077702	-0.7255802967739973	-1.137713433329035	0.7982151827569789	0.4623235250100522	0.4167614361318355	1.3606881640635007	2.189988079403821	-0.2967806330358471	3.1901635497822105	-2.0377076681023385	2.3268482992990007	0.4275999584403488	1.5288863242610762	1.1906733840734325	1.382522166607252	-0.3835039930805172	1.3797506824076033	2.8684487548758506	-0.6705975404980823	3.1115269491337005	2.4337194308001044	1.675461108006743	2.2450821156131786	0.47072434110707384	2.4019147279593014	0.6330627321948537	3.4993757219928456	-0.21152131188714765
0.1701669972842535	0.8872237938408688	3.7099050840880197	-0.8693341493500071	1.9258852618094096	-0.5429783290895538	0.10325743536492946	-0.7224092541720613	-1.1144491757864066	0.8906740077373605	0.4487667919605113	0.4030464695557289	1.3407982144863841	2.1422225424013854	-0.23842858284132581	3.2166826865692686	-2.019600212913363	2.148520664521269	0.3559427448716172	1.5273351008056453	1.1188863545209549	1.332337975544042	-0.4277218452329593	1.4229512146569179	3.002526166679632	-0.7643824031161315	3.199634017197204	2.484700411309907	1.7431058471466714	2.2519988110370597	0.4202900335914408	2.43093257286571	0.6272468802484175	3.4313969032618	-0.21053420589858113
0.2015091985587695	0.9842610732287909	3.728707270261759	-0.8567603197280962	2.014827926511331	-0.5207287694094684	0.12177438803676344	-0.7330475906430728	-1.116339248224909	0.9711560635867904	0.42397356246986034	0.3832509028247181	1.288280061493034	2.0841038463278294	-0.1605719415857531	3.2165391573348265	-2.0043682148159783	2.046195982720868	0.3096633949371299	1.5498326811805576	1.0507713836555497	1.2872212089993815	-0.47486544288988125	1.3881089994425237	3.150626988032978	-0.8336516298434195	3.324228982228477	2.4907035386427703	1.804822070002857	2.214262993851191	0.3711145143948199	2.4368215244456937	0.6102531426730597	3.3736918003659055	-0.22677634982878994
0.23191301360762973	1.191931428192691	3.830028179163829	-0.8573792390064231	2.140697582964539	-0.472591738207092	0.13814637956794645	-0.7546156399336608	-1.0940165952057632	1.0577737096136341	0.4236514590348076	0.3658135685380565	1.232652798855247	2.01261774797962	-0.07372503287366161	3.2168965732715726	-1.966684309204696	1.9126458056080047	0.27000972613197927	1.5786967202905628	0.9828210614694601	1.2463268547299788	-0.5387328119030548	1.3572967420182462	3.3249262936405954	-0.8979465727579565	3.4700894367766644	2.4665794346147263	1.8785264912664161	2.1244006280735985	0.3298266307267023	2.4475663413566062	0.6230094234145717	3.2953685982489267	-0.21658994744657045
0.2363949225487961	1.4198907360324253	3.8901501397433322	-0.8713149662032414	2.28348562755277	-0.4106374559911363	0.16999359921557708	-0.8056127004293134	-1.062305350517933	1.1432500691777978	0.42369922861203985	0.34719225514121627	1.1632976065322782	1.9738004261822506	-0.01787569584272163	3.1816925106514624	-1.9358960558969547	1.8127970436029865	0.2295368480647575	1.6134211594400654	0.9675218193449355	1.2305100268155729	-0.6028603480786183	1.3730935612947703	3.473569647811714	-0.9367367422723865	3.5920981009549116	2.492133878640929	1.8971709068500666	2.0583022932165607	0.27776862436186783	2.476989501634595	0.6432209508457772	3.2004418868195885	-0.18995854667044065
0.21195457223150113	1.638197142639667	3.8419844693055643	-0.8938958302081819	2.401975400380608	-0.34186729419985223	0.19421227062569496	-0.8350603101247124	-1.0341078983201735	1.1815600820398777	0.42694483017371515	0.3123922777587302	1.0872628560884852	1.9365132159771832	-0.0018987290666229923	3.1292874542881175	-1.9165376636661648	1.7552581934915643	0.21175007685625397	1.6326186763158623	0.9758419759677404	1.1887865539500875	-0.6712000165985811	1.3798829634648364	3.5770684207000953	-0.9706451788521331	3.7573636682217257	2.496505721372471	1.8987820306368293	1.9974800700805218	0.2268515561626802	2.4838359477868748	0.6447829686256202	3.1201803747382977	-0.15881819689237459
0.1749453187211049	1.836565125380036	3.7864209473193733	-0.9246880699586904	2.5094632970591744	-0.28401276070929565	0.20195897350231123	-0.8720217099150214	-0.981913389544969	1.1701838827858544	0.4255458639833377	0.26792073432080044	1.0289574633477319	1.88511526047015	0.000645579515845085	3.094998038750231	-1.9197554370781833	1.6696068139935558	0.2106023810898586	1.6523255900052998	0.9787001502975603	1.128112555728772	-0.7266223326786119	1.3187488114191392	3.6690277333124364	-1.0233244977441474	3.885201722536499	2.446739306397653	1.8959844249833093	1.918180179257336	0.17958973357484934	2.47509970971559	0.6472352012489643	3.021228978035838	-0.13414189452790723
0.178633247524257	2.044491422160003	3.66857157944553	-0.9576789898172388	2.6413794554418955	-0.24006254584144499	0.22443259178105207	-0.9251575967990767	-0.9062394823001275	1.1861573170676858	0.40763527518033005	0.25430443158893884	0.9807136248909977	1.8117235473508935	-0.02280026067556895	3.060089477495146	-1.9429051847130154	1.6057700774528403	0.20132899918852934	1.66377500108725	0.9918406522538635	1.0820143564689402	-0.7847017747376474	1.2515912568138643	3.6629003038411296	-1.083921261822573	4.006663586777413	2.386704696350516	1.865867190924817	1.8730444786959353	0.1353213491683484	2.4551831026911084	0.6429362700791543	2.920852452392603	-0.14993972639520564
0.19518294520000729	2.2548199554418598	3.530437159831447	-0.9687607594777277	2.7653741054335734	-0.1992354082574855	0.300295747061537	-0.9884947556312961	-0.8131043150567352	1.231339715516755	0.3887643813904448	0.23179616075882414	0.9424528971247446	1.7551426261998184	-0.07726796427276458	2.9990867385588986	-1.941284168688566	1.5253174161823417	0.19246922230894487	1.6921273067009834	0.9780963602369186	1.0087083523398321	-0.829535849847435	1.1689066747627463	3.672868014630391	-1.120197241110629	4.1456701869386645	2.337135147767357	1.840219477780345	1.8147475447838708	0.12271605018964818	2.4238341544575626	0.6435557604917651	2.8325483000080003	-0.15638350465596532
0.22901957163051936	2.40460934689983	3.384435314572883	-0.962247661019424	2.8676210439250274	-0.16447461170072059	0.36678015064270963	-1.0259273171767314	-0.7096107061252376	1.2398821334939405	0.3352365228339505	0.18744222436364974	0.8777343999444595	1.7159625734406678	-0.1821330101565682	2.926790218881225	-1.951532095068608	1.463536657635312	0.15901077082196752	1.715078871129992	0.9871805107894678	0.9368963510483936	-0.8756260717548887	1.065447506488397	3.65900417355664	-1.1324735393589807	4.20343614353685	2.3565485467625846	1.8042417060811577	1.7669877987622662	0.13400720352134363	2.3805759175306322	0.6283986102400465	2.7810871799919363	-0.15523199067063614
0.2678969838957717	2.5461126220626307	3.253058917475753	-0.9574468076254725	2.977559054089038	-0.12466957213694381	0.36892783842887833	-1.0743887834901908	-0.6065533713165209	1.2254043339007388	0.30835972086892854	0.14803182679697274	0.8039643836654454	1.6982909340491041	-0.2713179141734493	2.816990354533666	-1.953057963328403	1.3744882156897487	0.13465826991768384	1.7408718416387572	0.987662140449016	0.8752761510298873	-0.8817871591171172	0.8951424131691841	3.67247973133924	-1.1071426247386236	4.233868388325058	2.3679393622378133	1.801950795863921	1.7204616514008173	0.15814446642843286	2.3550633666637037	0.6038178240492778	2.69177416419188	-0.17862793481827305
0.3142708455177091	2.657478470185913	3.1175112744610076	-0.8959736772517379	3.0308372051298424	-0.08661345585214598	0.4048135230489492	-1.1304384338598965	-0.4493588183605447	1.1856699801304296	0.27301159856202	0.11577712133765164	0.7412252816285081	1.6797916549982652	-0.35942499769613556	2.733836270415318	-1.9601439111612524	1.2986962726125548	0.11087187600450746	1.7656967579145224	0.9912358852151357	0.8138397875307681	-0.8834159523278213	0.8236967988970058	3.6105591842991247	-1.0538569183594126	4.24332739873527	2.4076344485319723	1.7722737759256035	1.6966839517970471	0.1858776916025454	2.329915095686686	0.5765236223807446	2.605744833918172	-0.18952370114916933
0.33570096226771373	2.771088816757053	3.062939075566495	-0.8814507792980576	3.103629604091695	-0.027485085384584128	0.4279354770396945	-1.1906417470708477	-0.2833889705649867	1.1551022206871187	0.22324852862946382	0.09817143334912153	0.6947736388882981	1.6591747423747745	-0.46301489441854515	2.6469841977860726	-1.957290556383264	1.198420652482222	0.07515460526415664	1.7730523010262975	0.9781166831414378	0.7293123386836885	-0.8845401737286878	0.8120357622563841	3.4405044001481935	-1.0209793595177648	4.238355918845252	2.454393367896354	1.7688808330809906	1.6628689963914067	0.2097980781823922	2.3182804567521966	0.5546477069723937	2.5494900983740463	-0.21180447841958575
0.3302439322189471	2.7735814674874453	2.923728205393028	-0.8757046637963934	3.127801824997532	0.017506155244563497	0.4614701873022155	-1.2325286470512609	-0.1048474748897517	1.1191084604345252	0.17247765710181062	0.07187138616766145	0.6569378409166929	1.64291315573605	-0.5641736220978586	2.5496122765618976	-1.9799513577147452	1.1193347156868234	0.042342693113733273	1.7691016383202456	0.9560196245574509	0.6596782968481576	-0.8741965944034185	0.7860573007676863	3.267066764309978	-1.0070809224640362	4.241181051854814	2.5145744228111098	1.782129181840538	1.669434748373742	0.2258979048994743	2.298327133770431	0.5379278743534164	2.505440658386452	-0.2207619725431766
0.3322762578944906	2.7990810619012523	2.7728109353862544	-0.8505147867497816	3.1048487522006103	0.05737933467635255	0.49496278603951777	-1.2552560022393309	0.07195692278526435	1.1047612498402564	0.1420904736327397	0.04116878130570487	0.6390176835061343	1.6314718037795868	-0.6081492972350458	2.5454808860489613	-1.993250481533558	1.0105165984866928	0.04313648492735149	1.733180150039868	0.9143965440456574	0.5767208754512317	-0.8498346566805537	0.7600902216025178	3.104189902096138	-0.9898240399910465	4.160518633512837	2.5411309946276246	1.8150239573715623	1.6098085350190168	0.23539498321024005	2.2599139633634633	0.4986024758022509	2.4737378490569553	-0.2426369155513349
0.3319884590952612	2.8010813028333414	2.6937714546445064	-0.8091636674944901	3.0836840259027105	0.07877903878039731	0.5355685970114725	-1.2906241313576996	0.24319009436885644	1.0952715035481644	0.11712745741615374	0.04440472177064919	0.6366761512378172	1.6105968923734202	-0.6725047310466625	2.579024512427497	-2.0043727970029446	0.8830976957382252	0.029480185160137375	1.6690435527973997	0.8717938743047698	0.5109185270637313	-0.8327343268378092	0.7462991523100819	3.021884482270621	-1.0216898395858398	4.10562180532147	2.5643931130424695	1.8442787311129774	1.5795224919024144	0.26513950804829667	2.241811556581226	0.48309347398438157	2.4414710453697857	-0.2926761948600468
0.36259570938688623	2.8039801220979266	2.6129442970809236	-0.7348800152612308	3.0483917561714557	0.12269707648835344	0.5636382007745302	-1.282608182023773	0.3999958889896115	1.0676558367824334	0.11488419806932049	0.05634280897159046	0.6022705237202001	1.5949534810357595	-0.7170767181090109	2.5385492683150632	-1.9881046855703441	0.7844051073287511	0.0035599393009108386	1.596091653422153	0.8393552679661453	0.4318460428329868	-0.8181699914733717	0.775239786589698	2.912808791152496	-1.043405322590001	4.113167015951012	2.607208772629657	1.905759873639682	1.6207824373381965	0.28616210644567597	2.202705822430988	0.48760925053387005	2.3941621487303975	-0.36719259187409503
0.40846338967003837	2.690523897011679	2.5662807145410733	-0.6203491174579118	3.003184798911481	0.17727521799199142	0.5435549417330401	-1.266591782097865	0.5398512183280872	1.0207074174482265	0.11675103314756244	0.07996084795286879	0.5874286153033665	1.5859848302835506	-0.7475422011917623	2.5705422161018907	-1.9672020963318935	0.6783204887026663	-0.028371247375206445	1.5081646226860106	0.7975015854195301	0.39854408383544315	-0.7994854146578034	0.8080904028168238	2.8164985780995924	-1.0326605675691993	4.13672026612528	2.637829838328965	1.9644461057013582	1.57507743612089	0.32210580610920714	2.18005423654925	0.46806549104398226	2.3749866770817114	-0.38596085981783385
0.459149926432187	2.6123531460370364	2.497893151452011	-0.49700405177895135	2.9604634069397946	0.22865267847316875	0.4948194856695275	-1.1872258243461815	0.674902701544235	0.9477603468372081	0.09720454105110461	0.11204128550400334	0.57087429172417	1.566995098101289	-0.7253438908036014	2.6516221620676257	-1.9717252539485028	0.600935170434092	-0.04022927627115709	1.4100062601424754	0.7787309611878542	0.37097946658631903	-0.7823351130738468	0.8399021512991235	2.6944286941009103	-1.0190117571795545	4.101662219568358	2.652865462648646	2.034480578636521	1.5309788468984284	0.3246723957522404	2.1808929442009224	0.44331492650373433	2.3564398101228403	-0.41597761770968944
0.5183437551645108	2.5153050169416935	2.42821769215797	-0.42661193230711847	2.925846691007179	0.2833538502940508	0.4603852853467532	-1.0692463009128579	0.7829551863155287	0.9079594429039812	0.06893450524497322	0.14997823665829174	0.5908127711721842	1.5620496956927798	-0.6142228939192218	2.7145076668438963	-1.9627207174788013	0.5492088731264333	-0.05224594379024542	1.3266017117334645	0.7713898363591993	0.3688878626135816	-0.7760786510741052	0.8429630734374177	2.577826689873498	-1.0335244029214432	4.083089876869235	2.6340756592669234	2.0910645636753213	1.4944113604103633	0.3182751785308899	2.1641187911674713	0.4132035862500379	2.3104126882497837	-0.4598539039278238
0.5920465955445994	2.4589115761428397	2.372063769992525	-0.3338279724253307	2.9002426111753628	0.3113839421105022	0.4421422090691493	-0.938830586942909	0.8787406258030659	0.8416286025358921	0.029619870213699433	0.18279299625650852	0.633569620384737	1.542155690549458	-0.4909730056508003	2.856519994278016	-1.9465218779315159	0.5147208145995954	-0.07465534335146068	1.2681349079901334	0.8049465633121622	0.3687691900477525	-0.7819630377664226	0.8445962830486943	2.389115691425165	-1.0730701873511748	4.0458257753927205	2.6112528754549333	2.1245058635392158	1.4840706598411197	0.31431435549307274	2.1636346444758408	0.364872961755668	2.310322166482353	-0.44694065376091735
0.6905746157983469	2.3693433466220566	2.305060214765528	-0.2926568619145221	2.8924944227093348	0.34564504630184445	0.4012455559086314	-0.7750560007603343	0.8882427010110394	0.7709194032313681	-0.00878468612904422	0.22912338296038287	0.6672415393383501	1.5313018605733444	-0.30318666030776664	2.9733978198926296	-1.9149953534413722	0.4944305696869346	-0.0804036326654155	1.1803233761383423	0.8427585197876389	0.34352133677349694	-0.7750226767940938	0.8320191231791441	2.28975772048419	-1.10609140644663	3.9954730432323076	2.5903694665860146	2.1781101679686694	1.4484565640073022	0.28772385484692176	2.1648991852399293	0.3268060828997494	2.2973432295008287	-0.4107607736835834
0.8041310029273412	2.251654622851414	2.265124448221831	-0.24513890356049245	2.8496194062586575	0.3393818567670589	0.3684985432401347	-0.616147399598795	0.9121546515334321	0.6954146856882635	-0.03502246763520324	0.2581108679901075	0.7007158966489805	1.5046641248729644	-0.10707191381354071	3.038363091418941	-1.881315201077043	0.47863130770183604	-0.07111982797740793	1.1199942363378028	0.8818447432069372	0.329309767227225	-0.7884022535625966	0.8024712265577196	2.2474109064774135	-1.107856879622441	3.8561679028753835	2.5531839633523887	2.2141568167070678	1.4354453444549238	0.2552093737145899	2.1461474099582856	0.2849380963190053	2.238229150247195	-0.4056587050514436
0.9422972275185992	2.142601431594397	2.226550721161437	-0.17014897447870184	2.785493003547573	0.32061500145204014	0.33797526147169116	-0.4505402421686499	0.925013611541889	0.6098906109129516	-0.04715839697334632	0.29012286169050955	0.7440583860364248	1.4893783356102994	0.06036329050325764	3.087863791508886	-1.8375642103819012	0.4335286060419998	-0.061475373099501705	1.0291259897923644	0.9134001818924776	0.27234031327626573	-0.7724167218780903	0.7760211677184682	2.1914927936025492	-1.096081898630288	3.7373991854522624	2.5164741278786478	2.2071583105924515	1.4035118832938314	0.25741403839119037	2.120020406747406	0.21967371326355628	2.1795562384177303	-0.4160683914788182
1.064783991120157	2.0408562137789725	2.193307071998403	-0.11659709365892545	2.728368331898189	0.28544347291309097	0.3274864620860308	-0.2603511500893025	0.9264952593886523	0.5355751461763658	-0.07232613994949959	0.3391154199918092	0.7706200398620231	1.4690582493090543	0.19958215922735167	3.057626966119929	-1.7919118816361326	0.4046904829736773	-0.046386525255196286	0.9736281082381021	0.9262266719430936	0.2244959319763778	-0.7763693438315555	0.7217271768531706	2.154329295585172	-1.074794381966345	3.6643731110627167	2.4953007952464947	2.207224192977784	1.4100219353920656	0.26310360236305674	2.1340246647681447	0.18398380725319216	2.122188657204857	-0.4191187285256694
1.2680892684063387	1.9869609876630343	2.1454077681531367	-0.04959657583503811	2.688185682919057	0.26351757760606326	0.319375903513098	-0.08921094178481118	0.9093304451091573	0.4349789244409152	-0.09754192547189793	0.3590221106359722	0.7715150835782548	1.4834091122899455	0.38864465202183274	2.9276598371840166	-1.7361286070481683	0.3993758310345911	-0.04735546342667551	0.9230369263979306	0.891819674800361	0.18113647302482025	-0.753201873500061	0.6661669794028261	2.084385113686145	-0.9936161818665095	3.551964871071579	2.4711277526804105	2.24591512109111	1.3763809139803365	0.26670575469893604	2.1172310738749553	0.14384548062793343	2.055026889965713	-0.42211454491035794
1.3891345045716157	1.9774188090857527	2.1295740591597405	-0.009418382971589836	2.6593830626528665	0.23865598965217769	0.31377082921038857	0.04024354020971216	0.8825358965391106	0.3658878567706011	-0.14862916808533583	0.3820193742744969	0.7667465049832443	1.489984249583077	0.5979305047157291	2.854963687088879	-1.6927452694719733	0.3798347666382446	-0.033882520343016274	0.9137612977867713	0.8271954202330669	0.15044557536963657	-0.7275880722716342	0.6362591552535822	2.037394857033145	-0.894816245700129	3.441721833131151	2.43572591085973	2.2392729787880645	1.315687176466518	0.253628239052683	2.160040440226077	0.09607306209232908	2.017875948983052	-0.45802141433859883
1.4165944621846978	2.0855837153224406	2.1401051507292292	0.010716442861666172	2.6153164717177084	0.2014478361693091	0.33183031135646235	0.22255648160747654	0.8749560725168815	0.3155971403654224	-0.16691399740483293	0.379253130816808	0.7472201950691522	1.5241013955376486	0.8378598688852122	2.689384422219248	-1.6565349412809884	0.37483593946774635	-0.00956969678331957	0.9199568448779694	0.7704495697646185	0.07431103182552219	-0.7208972844525585	0.6046802829580857	2.0142840227859002	-0.7849826860593075	3.309521949431202	2.432110020242301	2.239219075018247	1.3218790899629222	0.2434009416063704	2.1790240299831183	0.06002859394856798	2.0064113166611466	-0.49672544440548816
1.3795429002240627	2.1249848451154536	2.2141111266869165	0.0024508207773178423	2.5616522899348246	0.15079341539870533	0.31292799278478267	0.36370042475171743	0.8617128945706813	0.30269533792173237	-0.1552816958952254	0.3746382760594818	0.7399671836837399	1.5898016796011094	1.040413918986467	2.466672079145855	-1.626662316745288	0.35031217565104045	-0.011168982233719338	0.9224974865218867	0.7048635638864453	0.005023471499153218	-0.73075856508693	0.5581001235116558	2.006489102742324	-0.6877284962041712	3.2658533751254475	2.4102070584975563	2.2268691224223214	1.3000884751815363	0.2684592758121676	2.1916874356422773	0.03800404831172037	1.9763405912425724	-0.5017284985017463
1.3056677859148584	2.1894671600925295	2.343257733339607	0.012269408096498572	2.487859362314928	0.11346790992092688	0.28321664545941055	0.42524995868800675	0.8588131116465266	0.26790536826806044	-0.1409352634917796	0.3530175255542266	0.737627219773078	1.6573590440111539	1.1741515097913329	2.29519967276799	-1.5950646335869612	0.3207350418534625	-0.006449979842516422	0.91008769887844	0.619233048235632	-0.0293211107553173	-0.7734172989135578	0.5323007028957708	1.9952102709767814	-0.5753253733204323	3.2993244448527497	2.38367384371056	2.2060592726189543	1.2712444781441183	0.2856737627578963	2.217008847555112	0.039877140472700655	1.96730658615543	-0.4902844861789781
1.228415595906951	2.215381268969315	2.4610796407399973	0.009512016904985683	2.422919537683033	0.08457282033554331	0.2676929436448691	0.46528506898083777	0.8545113226150907	0.2323656280158161	-0.11283774410171046	0.3299064772586685	0.7194578477600422	1.7254937126279764	1.2648794374672394	2.066197372067612	-1.6082737309089061	0.3017351689249548	-0.005414558987343282	0.9207506493490293	0.5272709517788399	-0.0733547252426672	-0.7901809619969371	0.5309969654061134	1.9779263455713907	-0.4529566010910318	3.344272028207327	2.36030754552913	2.2000250450532923	1.2055811491303987	0.31484413880579887	2.2167853121681214	0.04556126169921408	1.9369828036026255	-0.4590262865429392
1.1074260954246233	2.260398930636868	2.539171735147593	0.030445076303091373	2.3536171717567163	0.04235827932789163	0.24640087175716477	0.4536495434530883	0.9052321556367776	0.20880128961654315	-0.07616790583503466	0.2984647912955335	0.695231041399641	1.7949234840449617	1.307413249004134	1.8319098183813392	-1.6196162608930873	0.2729917033439868	-0.01866118608966655	0.945982482214459	0.42490301184739615	-0.08873368317645877	-0.8208381969012853	0.5145947295699748	1.949331674705294	-0.34077070663266296	3.370012478130934	2.329185230561417	2.2073799149794793	1.1417234531693836	0.3540581006101712	2.177905633127433	0.0453709998161685	1.9074323259626673	-0.45271194785424457
1.007299474446284	2.2988486245484143	2.584517214961667	0.057088414551517294	2.294741574955757	0.0032743867005768645	0.25301753154696927	0.387677598490228	0.9284304190300177	0.1897179955203874	-0.0353352901238216	0.26130925519181775	0.690300613436778	1.8753118176171661	1.366076100168577	1.6687902505882122	-1.663452695898131	0.26566836183551634	-0.07133912014349199	0.9598380087831202	0.32611732489964185	-0.07510911900044855	-0.8172593635720856	0.4865249968555358	1.912439443096804	-0.2614479778336135	3.4438021869157227	2.313913440721044	2.2080327495250445	1.0483222653074225	0.4099491727637246	2.1524769530256718	0.020333380982812677	1.8778115172840728	-0.4356560673744033
0.8639751657420787	2.329349934082949	2.6075318377632017	0.07146945963958633	2.2483272868544817	-0.03279053121897639	0.25451112736948467	0.3814449344044871	0.9204709966605025	0.18413866425188846	-0.01339950025870575	0.24218413102267622	0.6621042681404796	1.964648366394437	1.419291615275604	1.51709392127738	-1.6965654656998623	0.30140738480934054	-0.14104413488198414	1.0137582957493971	0.2698930281682206	-0.04583672935869067	-0.8760027159072233	0.47805254895495664	1.8999984209324061	-0.19279792951593172	3.4687978576143395	2.289639555106879	2.2342629228489317	0.9722833805822608	0.44282958449386295	2.1368197570064447	-0.007610383678897293	1.837714412458086	-0.4491643447680146
0.7517082996413211	2.305550127164978	2.6123099601441435	0.08270919621095998	2.2089383643501366	-0.07133119767630537	0.22809599151449134	0.3634995610561111	0.9170761256276311	0.16018674440065533	0.02647581312476991	0.20398618901532561	0.6709247887252342	2.065668428361811	1.4753223083328906	1.3678207031597616	-1.7585578731676434	0.344605005288474	-0.20900862316449328	1.0325362111869594	0.23842732183935994	-0.0028709030696823677	-0.9099272460284153	0.45258013941776565	1.899227173299299	-0.1296694318228595	3.5097889977441796	2.2761851646109785	2.2602235773237322	0.9116268902302036	0.48413930258492266	2.098424944578118	-0.046835045018982085	1.808042453933211	-0.4223794056604698
0.5772201438480374	2.2485546667031144	2.6363873032683363	0.12627424744345556	2.1594318912230186	-0.13486216072709803	0.1968398480229922	0.3449171894137975	0.9200326635202607	0.1521968183420309	0.06117153949119023	0.18263685601801646	0.7071279340910908	2.1331976938945343	1.501311126053368	1.2748953739045505	-1.8490056616964732	0.3965904476274534	-0.28719680385014695	1.0311301958664785	0.20917199175776524	0.018570686592077716	-0.9470157012503438	0.44538989488124753	1.8967299266527902	-0.11335435229921767	3.5423518767709665	2.245055805459759	2.2410158673454914	0.843942543888019	0.5006311139195303	2.0832652137840455	-0.09032968050575874	1.7795146367067158	-0.37947565525394455
0.4315245351783517	2.156267333584245	2.660225740273482	0.14600681177899508	2.1101755502604123	-0.21340660802990596	0.17717164502143057	0.36573323974521643	0.9348849108168646	0.12649701496662286	0.08984174787002278	0.16983218833024005	0.7697040315747751	2.198790691335496	1.5242085722421783	1.172539329656935	-1.945803552739438	0.4707067950024616	-0.361637470224985	1.0073207350999493	0.18435668968429972	0.03340528710895211	-0.9870236483702804	0.43483971149101597	1.8830549082754213	-0.1352911915848133	3.541006874626259	2.214968614720884	2.2528687073975453	0.7648763875478111	0.5490070294788936	2.0378025795786416	-0.12479202710034798	1.729125644389662	-0.3022179969468214
0.38708546178679615	2.070541013280728	2.6684666283569336	0.15671142263158244	2.074922671421206	-0.30297457175779413	0.12938263791319943	0.3241767729430693	0.9369088193903281	0.09986299798346601	0.10976166157593148	0.20166143435333858	0.826214657520881	2.2391611147157033	1.5167147415755307	1.0887463997303883	-2.0082345024539405	0.5487441706151188	-0.4247373473371782	0.9693092511117062	0.16304140427090963	0.06469828909924633	-1.041610208495001	0.443104816525142	1.8847942046618076	-0.18724867880457624	3.5447810512052174	2.1645352267920255	2.2353769340918226	0.6879401537695834	0.5953853988713537	1.9997421703298877	-0.15614963490557476	1.630240540580079	-0.2191574288290592
0.397171086960491	2.0033318051720337	2.6465476784462	0.1781345334959619	2.0816348794263466	-0.3947570811960777	0.1045126011849461	0.30304051860306774	0.9237865427258087	0.07701159738819482	0.12447632917758533	0.24450553920435075	0.8631647525030756	2.24500823564188	1.4850489810853813	1.0196328518988529	-2.0805931645416598	0.6623998374843577	-0.4666131107204488	0.9565262618708475	0.1688202149829844	0.07923885714274966	-1.042808673625668	0.4538460383724471	1.879999171963559	-0.2421344997045066	3.533175693914548	2.1399436114271024	2.2163459086924275	0.6103961419921997	0.6311402865069575	1.944300714871408	-0.18991444953672335	1.5696410967114318	-0.17282301275652828
0.4833283190396208	1.9579410804878001	2.606960659915365	0.20387455227687717	2.0889103771877875	-0.499039470866372	0.08404458216483641	0.31686942609086594	0.9294366978199017	0.05710235577742236	0.1444650310747086	0.3087636504346361	0.8855403569040259	2.248032696618985	1.4652295958941948	0.9342639146921667	-2.1425855720094416	0.7577955105716593	-0.523358843427783	0.930722609384339	0.18286115040630174	0.08103775311271676	-1.0065283328473391	0.43696543731771087	1.8565718602392802	-0.29231347841351946	3.5009867757644435	2.1385444141349694	2.203951036288321	0.5405412087554701	0.659873513821602	1.935485285519708	-0.22240069292087922	1.4810256705912404	-0.15178994397307272
0.5496335142282526	1.919891991157924	2.5831084926734924	0.21620183621992725	2.1080523811789735	-0.6030511938387291	0.07173226284900962	0.32283737166418713	0.9307066892307446	0.031467288828835656	0.1633482084701679	0.37678461594659896	0.903030887160206	2.26229670852452	1.4836547026442959	0.8402888520164348	-2.1745188329779515	0.8480671183056524	-0.5656908146331763	0.9116312446623673	0.17858885163902188	0.08776632865875317	-0.9846621266570047	0.4223379210610517	1.8467397826544627	-0.35992911858989024	3.469086970224884	2.1456868454632554	2.1960813853603787	0.4897866884131624	0.6660415890246087	1.9330998281773764	-0.24455447707484054	1.3962744134502512	-0.17636716913423095
0.5664129949241621	1.8640835999668846	2.6048462034594313	0.23480466158696167	2.145373281850749	-0.7088875510545233	0.08143609128616348	0.3626570494439834	0.9097851975937676	0.0032204419015970432	0.16305749647158216	0.43510139425049355	0.9322726071105967	2.2728133519727804	1.5136732845465277	0.7509601965183988	-2.214057176608557	0.9493999124575989	-0.6011403993652766	0.8911866068850234	0.17565263641701	0.08918112815449677	-0.9724407520733924	0.4150876886032302	1.826003859222268	-0.4351106844204824	3.4531103559639127	2.1389792997798214	2.1385121591954728	0.4181707845461336	0.6659284859176173	1.9722303995928345	-0.2652077177849227	1.3285954270418103	-0.21229196144681475
0.5326194369759288	1.8006133679537775	2.6376779455206596	0.2722123602785155	2.190662959984027	-0.7987697152849119	0.08015759749893932	0.48011519519827905	0.914808144292067	-0.033883017901968744	0.1942043527031548	0.5085737264375539	0.9456875671690806	2.254237439620157	1.5426736105944108	0.635309405143323	-2.2176415249778842	1.0218667011424254	-0.6203256745095282	0.8707640006867751	0.1806968358886374	0.057228804699138866	-0.963889587717196	0.4185236121572612	1.821083831217964	-0.4952171569635122	3.4329070410379123	2.1065493619055484	2.059021767172799	0.3725839149235127	0.6514743004505681	1.9977807462981432	-0.24441823665459572	1.2971978342292625	-0.2394031440499746
0.5152547316090514	1.7537590455583179	2.7047583900733265	0.3005129634856116	2.2472164636987015	-0.8756712346589819	0.07569498766817825	0.5430940231167314	0.9311113389571387	-0.04311074908722779	0.23557690112160015	0.5680950645973877	0.9891837067562429	2.1944455831243004	1.5904051856754011	0.5227487137568058	-2.2136242947104416	1.0685414118261982	-0.6122593084539705	0.8597338572312552	0.15725869151422528	0.04445402086058335	-0.9208527819741985	0.4155343678941651	1.7622243394389046	-0.5420550163859534	3.4622959664054584	2.097028962524335	1.9633464687970847	0.28951215096714256	0.6414370490652023	1.9846331939473534	-0.2240507685333193	1.2789336374735203	-0.2961165395102715
0.47529883387872945	1.6999030453076673	2.7881833084256282	0.3472111993869656	2.298255242526523	-0.9539279802968498	0.03717354571425656	0.5610672942006083	0.925575406536808	-0.07388008436991704	0.2583992943401493	0.628449215592036	0.992920923072932	2.154999868252296	1.618134355722103	0.39496548062337206	-2.211853144677742	1.081529957430479	-0.6219489623041842	0.8381038537361931	0.10409793988154989	0.046482050244483986	-0.8936518782448788	0.4457199822635981	1.700697394639133	-0.5933189151591665	3.495638192469366	2.0901460537462593	1.8429362277791381	0.2175848061530595	0.6164554513118675	1.9757972468548186	-0.20889865015774917	1.2514032422494936	-0.3875789641366465
0.4068766961140768	1.6828372901285207	2.8756559005650035	0.35959351584761856	2.3400253444552273	-1.0175195121192089	-0.007534351958887029	0.5568224987567265	0.9374060457094847	-0.09418165105013228	0.28647797886833837	0.6897338481907962	0.9720806636840033	2.109344301492334	1.6707342586296055	0.2939715569535911	-2.188530082559418	1.0666550884595039	-0.6206873424859067	0.8251883412089549	0.09223924491015595	0.07635945805667424	-0.8764453227579578	0.4307980637470045	1.6430931748698199	-0.6241192390643774	3.5462737521835734	2.0979869714811117	1.742542852217468	0.16236718736738323	0.6115509910892795	1.9675606337708829	-0.209128170168858	1.2471312205486342	-0.4918908403550838
0.3511886418392659	1.6421787070652656	2.925460961267956	0.3860581294436392	2.3735903235701357	-1.078086390911472	-0.02628155469666648	0.5382199787498847	0.9599636379004558	-0.10339543041926633	0.3117442636580966	0.7336115265736812	0.9424205881857255	2.0625622251961357	1.690151000165967	0.2011925712315362	-2.1627695665154043	1.0192149702615843	-0.6141419413061804	0.8039876196944578	0.0844190194162788	0.13338268551402485	-0.8772882746440024	0.39782101143959336	1.5856565020001134	-0.6525628830403943	3.6102399172665924	2.137670193887261	1.647196067372252	0.08689838924741233	0.5885278908168775	2.0083675406085897	-0.22436787167172803	1.2540684184504234	-0.5791687070259726
0.25512996568418744	1.5721733346160391	2.9751314656509855	0.43108311475025723	2.4269886168316894	-1.0984261415131054	-0.005822624494949582	0.5404824850990083	0.941812897426748	-0.10631135998944943	0.31005267468604425	0.7386857814757632	0.9285981122447222	1.9999834709587077	1.6795724532346743	0.11282359159515665	-2.141036523274405	0.9605548693366502	-0.5975963797592739	0.7978561644697203	0.08124721458362794	0.18113991664838208	-0.8564203610666803	0.36544445360594613	1.5260417194355282	-0.691231932567682	3.673118767531694	2.2071451220715455	1.5545780111413436	0.0356855272023679	0.5443339589065647	2.02329905653092	-0.22735353063733316	1.281527809611521	-0.6619510317644225
0.13425776348006674	1.5007068682342215	3.0193043832485866	0.47889038691111346	2.459716539490558	-1.1244953193500953	0.004050861885532632	0.5091585977037539	0.9361802439810729	-0.1257741434842129	0.2996288069959102	0.7288998402079372	0.9257799278031538	1.9412414906973023	1.651327499993776	0.03784785954124638	-2.108351783643413	0.9046659811091639	-0.6109225792591086	0.789095607472878	0.08139276378143365	0.236974829082721	-0.8709849819839247	0.31914454542263015	1.4847932684372809	-0.7276966526428764	3.7074226072785	2.3172279144337296	1.4841892706523256	-0.011458957216020662	0.5145047684563014	2.030254930634319	-0.24005688173822745	1.2890885645209271	-0.7166361959248461
-0.06186115752183876	1.4116107400850306	3.0154132341601985	0.5114803817759443	2.479404107336622	-1.1458514896495768	0.013454759315731118	0.46601753952515557	0.9805562938898573	-0.14302695930473228	0.2709932656816977	0.7176160796811294	0.9295877973466673	1.830481336073086	1.6273652110814634	-0.014253252560928548	-2.057703523402271	0.8404345916992672	-0.60633083827684	0.7856960680560269	0.09979697428879655	0.28870467733703065	-0.8799379191394661	0.27785409011368456	1.4659881235624512	-0.7738705246918585	3.766803823461686	2.3856032084981234	1.4032722255218197	-0.05903868667968339	0.4983262596943752	1.9863779218390516	-0.25006414410469857	1.3181611949127394	-0.7176119277752717
-0.25534808756846894	1.3413377415194387	3.0167066224598678	0.535888875690477	2.4689911250234826	-1.1712695531922281	0.002314897572548269	0.4434144842474842	1.0191895329188063	-0.15906317675912734	0.23634039545028	0.7234330498711545	0.9167033792588958	1.6837919133514287	1.549518552726424	0.01387847738955723	-1.996578496973179	0.7906154349619439	-0.602334529598797	0.7449072698544879	0.14405798365007744	0.34269619158921655	-0.9021676340530167	0.24483027799069337	1.4550098124263604	-0.8268127228384772	3.8196391530387337	2.4536629972907624	1.3087154303698152	-0.10840638242299491	0.477142615012008	1.9296233309671382	-0.25347134137405725	1.3760261410782602	-0.7360643518830347
-0.3891295353133004	1.3434242237156373	2.999513620030514	0.5085916987210072	2.449366582604697	-1.1873202776573175	-0.03146824039270366	0.38583913772071804	1.0184498361754961	-0.16960237866016298	0.22013067656575824	0.7437434164630166	0.9111906535227015	1.5551698133028835	1.456471264493389	0.030831812845912195	-1.9284435331067975	0.7184323396050443	-0.6229969558158723	0.6735129029777774	0.17696319530956872	0.4049412768371665	-0.9274967391329387	0.20565570433674182	1.4399837809537555	-0.8736907177856261	3.822454858463169	2.494341674050218	1.2091833172636712	-0.10871235589676323	0.49351594424892237	1.8296446994030187	-0.2695505591947067	1.4061157111770433	-0.7620290338950871
-0.44904691454791185	1.361091998557794	2.976680236353773	0.4440445829437786	2.4078643387419256	-1.1961178917273334	-0.06929893214878839	0.30347634322655986	0.9964336599861131	-0.17177328124925603	0.16261064619769944	0.7553820077368425	0.9038959392501313	1.4517641566509503	1.3345567555529092	0.05603948643199671	-1.8689349405151892	0.6560980890792045	-0.6222760690819168	0.6158215440562598	0.21454986005153417	0.4356173404216217	-0.9565722970397257	0.16168917247693995	1.4526162852891311	-0.9449540764734202	3.8083574761707384	2.582532627062666	1.148126816656972	-0.13521600099410494	0.49259644186396867	1.7707944192830205	-0.3055431895200334	1.4204302648683518	-0.7944327941108165
-0.5095140502916145	1.391159876190772	2.953311373444685	0.37590462994590335	2.3584366473989054	-1.2062820887058159	-0.08169305083014823	0.20753696076346717	0.9453142486997761	-0.2050539434344954	0.09596335095010025	0.7585653173898931	0.8756574771230976	1.3953804385298014	1.2217167031967757	0.11347369459821421	-1.820349473030135	0.6249043778404785	-0.6428282804529173	0.5394237054233393	0.27814812215788215	0.4514950939836635	-0.989837485729726	0.10516578435172083	1.5112018511847078	-0.99439981759211	3.7639786904521237	2.649846844643201	1.0768789099701432	-0.13301035392711308	0.4742461568981944	1.7755314976933256	-0.3433330540998764	1.4083158275913967	-0.7809097898716787
-0.5423274202519799	1.428273943299125	2.9245520195966384	0.28878946487854734	2.3611349235042582	-1.2121667234183113	-0.09709859800558597	0.1344842605556383	0.9165962610492956	-0.21086627003228645	0.05039008239434436	0.7938822145755098	0.843906024973573	1.3322064989818447	1.168900504111062	0.2065144101007208	-1.756362736070351	0.6291088823017251	-0.6587822195915113	0.49608158072931274	0.34125404129182757	0.4431843058579461	-1.0257997206811396	0.05132462538467157	1.5653088618590694	-1.0602435755529913	3.720882056310707	2.7186370040414305	1.0256856013784639	-0.1645677554412525	0.45577059518920987	1.7778456828832838	-0.38107259991823544	1.4172973367836725	-0.7763939750263555
-0.5604151694331181	1.4312300712746993	2.864127993809145	0.1895705527134522	2.382508421530017	-1.2151383787732866	-0.08614960144864751	0.07465973659782157	0.8767416814964332	-0.198175698084733	-0.004522547963863741	0.8435858620870752	0.8229960379459442	1.2852277305443993	1.093027132428013	0.2665490302791683	-1.7077791553681656	0.6383087402642096	-0.6744493279948888	0.4749729912728527	0.3840959386398318	0.42658921901852703	-1.061579772941735	0.007070151502613964	1.6274873779350867	-1.1036010005466994	3.6550178040888945	2.78777158693844	0.9559068718845453	-0.19598952944619097	0.43342521788962884	1.7487576457055987	-0.421968461256478	1.4353946235147101	-0.7572807228927261
-0.5792348294689866	1.4789724004928613	2.848220141537424	0.10135368905560757	2.395036694746185	-1.2078114501878667	-0.1025367410104848	0.02312641963087366	0.8347543558189349	-0.1794523608446092	-0.033551164656445524	0.9041103655863123	0.8170308795924189	1.265180458797508	1.0317720547585438	0.31884432899264625	-1.659564036406157	0.6763245146236707	-0.6728984282225928	0.47855579337036486	0.4249858103001428	0.3914417426858693	-1.0666149255862556	-0.04286287129911959	1.6842990742745165	-1.1488945529761296	3.6020599159052025	2.837806793125976	0.90034196756068	-0.23350528083229824	0.39748857908438273	1.6749484926754907	-0.44626886276356226	1.4682523425312772	-0.7400089531242064
-0.5810138111311239	1.511848404964296	2.822151914087839	-0.0021294570448894047	2.395294705089106	-1.2283083010407503	-0.10823543014263781	-0.028908746600251833	0.8595018714655724	-0.14317122108346764	-0.04878256259924772	0.9624078480890521	0.8082004860676714	1.2661639195037457	0.9894545393998604	0.38745974595170907	-1.6105958215392078	0.7162010591703274	-0.6946142906598045	0.49081870381983944	0.4463190803251546	0.38366153748282084	-1.071981605039617	-0.12882925409107382	1.7351216338216804	-1.179990208688554	3.5167874084363873	2.8503780654581607	0.8506795260318123	-0.27910674519142187	0.4001766811723225	1.6295261740310252	-0.47910707639019323	1.48464384919129	-0.7316027443627349
-0.5817637094108059	1.5564187248489838	2.7589076976766522	-0.07346339254059381	2.3878399787688425	-1.2355614114358235	-0.14769302039099608	-0.08478481106017363	0.8632909123539149	-0.10041476442226167	-0.04851123140056761	1.0038241220611899	0.8163055270323152	1.2704221766395851	0.9670129790020496	0.4459296160448753	-1.5890382491049786	0.7329491384065381	-0.6947568896211458	0.47648282206452797	0.44343684827668906	0.3600279489767849	-1.0840593465613455	-0.18825790338956425	1.7796226222519624	-1.2298705207171647	3.4266628371558214	2.8285618583944863	0.7882757306450677	-0.32755638382659663	0.3871430781929943	1.5869025472285148	-0.5148981943169348	1.4913283264709964	-0.7372926334673856
-0.5855861638850764	1.6312202243732057	2.7230415732987914	-0.10290500327932346	2.420233078845295	-1.2304187441750158	-0.17195107668081513	-0.14246182933409862	0.8049908888538331	-0.05304248891416863	-0.031557398987271376	1.0298117806053464	0.8069093009185366	1.3216995624184769	0.942571510864161	0.48218904068293644	-1.5658089870492602	0.7781113241712715	-0.7190057885701191	0.47221603957963065	0.4092492780650806	0.3471768756316248	-1.087018815852323	-0.23141044530183588	1.828224520510697	-1.2820938472988415	3.3244143914026303	2.8829207102685257	0.7550769977453514	-0.36135374080259763	0.3814731194231318	1.5445946056665694	-0.550378854979426	1.4871838428736912	-0.7655869771068998
-0.5781216358740806	1.686021818355173	2.667184224246646	-0.09712108567925837	2.4509796396341006	-1.2134102760095333	-0.16643416391651375	-0.19332560064902485	0.7712718381649903	-0.00299648736382723	0.00042583429938733983	1.0154716041133507	0.8345458196643	1.3935284670700034	0.9356433778943742	0.4608510278293367	-1.5556314107161722	0.8172228954124392	-0.756889760723359	0.43710693606916246	0.3578551551253853	0.3412986102112834	-1.0426953091613187	-0.26729368167361534	1.856699515019932	-1.3243885666116417	3.2217511319038747	2.971958077541159	0.7612900061475742	-0.4022479122755456	0.3795868402415091	1.5871397611093956	-0.600470707331533	1.4674033223854503	-0.7785262342563323
-0.5588562423810255	1.6972512655351135	2.617063368098976	-0.03168584989176202	2.4899431405043173	-1.193176520758141	-0.1725236722395482	-0.2511917035746779	0.7615421966515618	0.023846806861208717	0.0387796184057581	0.987565011457739	0.8539767425800229	1.4742547535030788	0.9114082230341645	0.44695402077696605	-1.548977536160209	0.8922575010535369	-0.7744702532816782	0.4546249456130659	0.3001426215137354	0.3283609164888328	-0.9783551218104376	-0.3195253185675434	1.889740827412081	-1.3576405407365921	3.135400737202268	3.1479518119802408	0.7937580435008778	-0.4552485731588697	0.35390074398439275	1.6962981019151262	-0.6442458936488482	1.4447960998659197	-0.8110478092362753
-0.572494763998727	1.6987955405579265	2.564012479433798	0.03234160168353058	2.537283114568743	-1.1671300562104885	-0.17421419246056974	-0.28365226870417454	0.7620706777998694	0.050118355661430504	0.0863545687320577	0.9841816484761251	0.8789986034284464	1.5715476271159818	0.8863977295659045	0.4383507096066344	-1.573772558456371	0.9846610112664859	-0.7980589516958929	0.44447439626235763	0.23260057641627035	0.35464847918469367	-0.9269764619187203	-0.33889403401971924	1.9027110850212658	-1.3644943867785135	3.068568586240805	3.327166962760432	0.8171283223705681	-0.4539340558940812	0.3223051447373473	1.8025220458210989	-0.6648623446984112	1.395089217669988	-0.8333586668720226
-0.5644832662627872	1.6519067216568224	2.517255531284205	0.09555771671359185	2.5782338859428293	-1.1402431999573523	-0.19769969918701885	-0.3105363864818792	0.7954955265707354	0.0722598878522474	0.12956365266832928	0.9964470288065176	0.9180910235459765	1.6475877871449196	0.8615702559407461	0.3905639174338408	-1.5836827507029523	1.0561682050210197	-0.8141086825031743	0.4321055339461403	0.14267700898859034	0.3804621462995986	-0.8796138167036055	-0.3625406573367316	1.8845761277448603	-1.3999911789205863	3.028231092013066	3.484464692682367	0.8818787285366936	-0.46426512004165826	0.3192674828928681	1.907028258862788	-0.6625595493025689	1.3536550154807716	-0.8443204533380776
-0.5089038965697276	1.5950831873279259	2.4914399401903937	0.1576144800394854	2.581475756358458	-1.1175999432620856	-0.2064552609052122	-0.3197519384423445	0.8423023521827965	0.08719670219597062	0.17464175543494478	0.9959016844711929	0.9935717066542299	1.7292737779606795	0.7793677253198801	0.338080060706489	-1.589830697909748	1.1124034987125502	-0.8282635343642376	0.3814034251080918	0.06717931104448219	0.4221837649062429	-0.805608523496711	-0.3903172183126988	1.8457664149519897	-1.4048655794793663	2.9756943026316893	3.6132212447716787	0.9847681481062933	-0.4538338131885532	0.32668588731757553	2.0155282321599737	-0.6443140138589701	1.2801488501372567	-0.844138091123258
-0.4300855338709444	1.5581132265899234	2.4998428450672217	0.19911450156383395	2.5561710473062136	-1.1043543100301638	-0.23815100024629965	-0.34118669855220574	0.8921083215103328	0.08085699694864405	0.25596604856043764	0.9796827848463678	1.0772463643194072	1.8217574009979107	0.7138898807250221	0.29632149638022787	-1.5820005490054814	1.189142838558248	-0.8176916174745813	0.3348099734384041	-0.013106665054490685	0.46721364617949257	-0.7186982137311431	-0.40895008193022137	1.782308691594853	-1.430884216645551	2.92278355237363	3.693173839800953	1.1435845256536983	-0.4454820427139272	0.34714722460835173	2.132015006047421	-0.6160514845903113	1.1896929044825493	-0.854849207878221
-0.3933585055914825	1.5270193561116685	2.4702651691102555	0.22857969766725073	2.5532758167406158	-1.0730345768080138	-0.24429807108582047	-0.35759676652351524	0.9014391023041523	0.07711232950061944	0.3281393285022803	0.9407951866778369	1.1640579944026426	1.8868778264111998	0.640465647306028	0.23847921490040283	-1.5472136637185734	1.2620294139702508	-0.8135235913449999	0.26108715763214074	-0.09462004835555235	0.5033282509448334	-0.6457341602794223	-0.41830512134987285	1.722289668891536	-1.416258951041178	2.8642413912666997	3.7332170570588934	1.3698716529506765	-0.4183430772207514	0.40533120972722037	2.255446495266937	-0.5856691588178116	1.0838331153180474	-0.8705461451868048
-0.3935487669455504	1.5163454695911693	2.4439607815889683	0.24958796817274695	2.5425890677277363	-1.0390271043476056	-0.28871209696427014	-0.37097528057039325	0.8503645670393996	0.060478137207094995	0.4106750581063868	0.9030204976361734	1.258830247992344	1.9758056642456185	0.6028534057318206	0.16860580641594305	-1.5314021537401499	1.329066888615483	-0.7774803431889189	0.18912168849591898	-0.19757969081095222	0.5262728498443483	-0.5407415045680927	-0.407419005600343	1.678996081928256	-1.3719473666868773	2.8380201345016434	3.746265850883465	1.6462347834771762	-0.41634738112794223	0.4637344596243368	2.371962425943992	-0.5627928732017863	0.9930733328461911	-0.9013656728284328
-0.39350012489497627	1.501484430599339	2.450743518532029	0.22814415459936463	2.509971439566605	-1.0169270738223246	-0.2763664519810038	-0.36579870076078114	0.8330249474570028	0.045164902864311796	0.4655169894902912	0.8691863702825614	1.3104098803384006	2.0883467768033124	0.5623028637674486	0.11357500935193776	-1.4362836342203535	1.4194446293513523	-0.7470517930679337	0.12293121064471166	-0.30267612810098005	0.5686204132569169	-0.4593375666890343	-0.3772773823731991	1.6196738415693321	-1.3032114426688948	2.859200775752419	3.774613499042931	1.9218423628300698	-0.38172703273556474	0.4934771060451963	2.4933586992568304	-0.531954592991499	0.8881988175956673	-0.9105859314766758
-0.38509873072240497	1.485240471207868	2.4331715615690146	0.15490032868323167	2.5175049476709663	-1.0068669794199725	-0.29275056193671045	-0.35992157781525724	0.8259970193072842	0.02670637109424583	0.5429225394686517	0.8355298638070675	1.3869921058734247	2.1738056805102746	0.5282611729504848	0.04910505439938407	-1.3605174422721267	1.513357448858082	-0.7041893754971853	0.0704362633642769	-0.4288529946607905	0.5800728456476628	-0.39694730523552607	-0.3596061712787223	1.5800982000925479	-1.2173927991154874	2.8265593335162458	3.7711692640551404	2.1945041011624467	-0.3248845492327027	0.5190050072307122	2.6150753372949866	-0.5313904057459912	0.819911215318918	-0.9213014349515831
-0.39220807042660566	1.5255883075227026	2.439369390427512	0.05788612399715187	2.560108166966506	-0.9990479295655756	-0.34373580351300176	-0.31755700660810093	0.8214943704827679	0.025449870534003206	0.6348059564300995	0.8181439359574731	1.4655516293233721	2.266874271084463	0.5040193628232527	-0.04355291647794597	-1.2949984651172601	1.568756580734712	-0.6488729524554157	0.062046751206777315	-0.526794901135073	0.5733093040777663	-0.34611727795175495	-0.3603890905593211	1.5472403914475865	-1.1065851740713435	2.7789625987411335	3.708268042067681	2.439177504878727	-0.27801077308538774	0.5391946084602127	2.6751541621425208	-0.4997071501070088	0.7654827984967224	-0.947529633497421
-0.38757491510943576	1.5986324326424723	2.4292337296757562	-0.03839745850284756	2.581698314898534	-1.0036776550421806	-0.36198009163305805	-0.21420178609919022	0.8102702756178278	0.03762422528492117	0.7200534229898026	0.8094847258401755	1.547906604009498	2.341024653891389	0.49564703690971584	-0.11993016929169453	-1.2390337628794694	1.5913233351167577	-0.5645701337501627	0.0499540513964086	-0.5691837212281461	0.566295702458444	-0.319561095349912	-0.3604041644472384	1.524485926796329	-1.0042166520237044	2.732810798513069	3.596796804061872	2.684162951529173	-0.2514907597398961	0.5401175283204805	2.674566706825984	-0.46648727342157387	0.7043609397112356	-0.9576999303507032
-0.3678690577146728	1.6541631826026044	2.431312487516201	-0.1177003646070601	2.5960878077640155	-1.0272729771155065	-0.33023587859387693	-0.08663319102452796	0.8159668905930909	0.07500393104776718	0.7890534381583505	0.8012672974167273	1.6240956191406801	2.401146033584919	0.5161718804052223	-0.19650160871674616	-1.1796664094625886	1.6069033620491489	-0.5055527778178306	0.0544025276464857	-0.5282193821270227	0.5646210418308293	-0.28103479607927084	-0.3678931180688102	1.5220498480655493	-0.9080645182668233	2.6828741371095703	3.420360027554932	2.9237190906974617	-0.25635329127851575	0.5554754673236657	2.6383366960359234	-0.44424376996647563	0.6710714083081739	-0.9521200225817944
-0.36350672714783433	1.732897283770221	2.404870797627645	-0.18498941005895136	2.6047616821931934	-1.0516802992826437	-0.3127641400371906	0.04536835422122795	0.8040104929693384	0.1148723617710404	0.8410371110096808	0.7763778509587854	1.6941135325606722	2.462406695031649	0.5281713268456888	-0.2678778527147673	-1.1295463136544213	1.612046873747337	-0.42697590610835323	0.07025938950774221	-0.4011051447004725	0.5402846892240243	-0.23071476610866903	-0.380131884536137	1.5058829019908653	-0.8108894094436507	2.653101823280214	3.25310367588843	3.1473670295311065	-0.2610132187601807	0.5427485066218711	2.5515830083011815	-0.4236807232628273	0.6320177266950936	-0.9482769425736144
-0.4110920798418796	1.7833670625152536	2.345163490197293	-0.2213045822462835	2.655849699636076	-1.0695064458642725	-0.33278680695606344	0.14703545175749516	0.7435317914166458	0.15599394461868618	0.881896477684144	0.760257204168988	1.74313010854732	2.496753740891575	0.5553614202636176	-0.34839775323631034	-1.1009368632951397	1.6128092200904476	-0.35684769629583035	0.09721108888747457	-0.28079366730117944	0.48753685286596216	-0.1954385289429736	-0.3802358635997294	1.4783732967603127	-0.7272461731929403	2.6822707716614764	3.073389871065334	3.330144531158477	-0.27080671068276496	0.5335206017634898	2.4661766522145987	-0.41225694029004956	0.6035636729311288	-0.9683107792212295
-0.4665212165349894	1.8379586172894704	2.244688363877597	-0.24143967013914716	2.7362740839324133	-1.0458448766970458	-0.3386036507273202	0.29657847313654184	0.6915744920120056	0.1770751387839819	0.8344847628274727	0.7277675961258792	1.788917204725039	2.517552018995957	0.5653909076656048	-0.41128325801258103	-1.0890638777845008	1.609578397528941	-0.3061232863717517	0.1395364228250473	-0.14540727133439055	0.43628195976908907	-0.15518869289581833	-0.3820502674963788	1.4800088736374193	-0.6325076943532543	2.72932384902763	2.9395500137104036	3.4404166709353357	-0.27776878613491957	0.49911655732940263	2.4366779002598493	-0.3956372704887431	0.5782980852165152	-0.989473882917314
-0.46864753283950644	1.892535149391874	2.1518582333674074	-0.2371746500249222	2.781195457225033	-1.045971692562513	-0.3592413276907583	0.4360900887791409	0.6724206932629038	0.19517064429846806	0.7658690880288861	0.7100091900913943	1.8208595080036454	2.56779281164604	0.5793669684115725	-0.41745501509355504	-1.1044478966730042	1.6051404748993359	-0.2664304300657745	0.18808348614903397	-0.015132671160886934	0.40368938722531844	-0.12945059624159289	-0.368318570864515	1.4751766082948135	-0.5703028587684067	2.74994512022757	2.838994294166439	3.444770897675024	-0.28710545357860406	0.4493289726829146	2.379109439001484	-0.3856283466537324	0.5580480966325776	-0.9895497105049191
-0.4497085477733237	1.936732684457508	2.061010749040574	-0.21125223775709415	2.809549021321866	-1.034102106109615	-0.37258068348494744	0.5889671995253848	0.6537135429168672	0.19919713843222356	0.6734357749912401	0.7127269560934917	1.8365446272017476	2.5852345511322494	0.5574644846425348	-0.4042193682391	-1.1171211476602958	1.5947483109780154	-0.24962990484161535	0.2433416744708993	0.16080465254917806	0.3491408006384481	-0.1448411786528698	-0.36921439048931043	1.4499940433365668	-0.5352288459895248	2.717171377546788	2.7756344587581077	3.3910707643214506	-0.2534263990558291	0.3764884321264552	2.2932819292872373	-0.3763547413238052	0.5466504302278428	-0.9948902286997351
-0.3856021252770433	1.97623313080306	1.972192593701968	-0.18622502110894013	2.84580636790832	-1.0019116967961985	-0.39593288754163863	0.7095393525112593	0.6309772913646703	0.1837831719770159	0.5898220907557579	0.7203160249725216	1.903653622833205	2.5872500069691884	0.5319781395822099	-0.34822326671600945	-1.1415217164345657	1.55160006622623	-0.19648596336910656	0.3153878789963411	0.3109118785391535	0.28903049710482065	-0.14789245317127425	-0.3794510985369369	1.4537040103992718	-0.5133330136950913	2.6800392622620444	2.655674238134922	3.320858109480502	-0.23644220586846462	0.32054226388173757	2.2113135546517806	-0.3543958236942704	0.5589679525852598	-0.9814894259447543
-0.29309609222195765	1.9702157161492235	1.9141658672469817	-0.1396082857455599	2.8249705555590285	-0.9745459686928655	-0.41256239559394475	0.8105248153767878	0.6128642467490937	0.1971266889192323	0.5171514612726724	0.7557160758124417	1.9413111756717663	2.6233468465531993	0.49972006032711225	-0.25769853426429645	-1.1921684995942616	1.473310384368609	-0.13603981482851263	0.3711735430453656	0.515914153628019	0.25107063989848577	-0.15898743615268734	-0.3873781177992052	1.408790803406467	-0.4893268149879174	2.7252602455852886	2.528376944270792	3.20852564783507	-0.233924984584757	0.24646822521925746	2.113932037124922	-0.318263155306323	0.5360473363036172	-0.9905241890067892
-0.17034838428659183	1.9016068957833192	1.8630591801023244	-0.11126968389535682	2.7812762085537335	-0.9512023855763626	-0.39316988675029174	0.881972775843637	0.5763109585252691	0.2030924854944014	0.3964507056345162	0.8120820529460098	1.9735928612626288	2.63317634472879	0.45792831106315823	-0.15141091471247642	-1.20213491527492	1.4401176136882265	-0.09238205427223845	0.41873030882042894	0.7103242846161357	0.2049501895325611	-0.20009553257186666	-0.3767414902762238	1.3704730934140268	-0.474379087785489	2.8273704200899585	2.396174674207688	3.0882214175644305	-0.23308027363075184	0.20684126042851073	2.004998311587279	-0.28735865370710156	0.5015950544804709	-0.9817078219305433
-0.04865509413502187	1.7896865997910996	1.8297853244184918	-0.08643612929724345	2.744303917276591	-0.931998299441599	-0.352706467266487	0.8761548580923428	0.5798409908556217	0.19888740811424246	0.26102279952175245	0.7923478996449071	2.001783190236119	2.647644712105751	0.4110319719934149	-0.03689147142064344	-1.1977342368205168	1.3968927621232812	-0.08344080004718554	0.46934469058101225	0.8870842649491543	0.1652499779568135	-0.23499099934716727	-0.3432365442613441	1.3263710261732826	-0.44699320692588235	2.9482704002573348	2.2613946037279957	2.9546688385342437	-0.20238458007819551	0.15035936013528153	1.8992966701716827	-0.25314616824559855	0.470774677587834	-0.9675778836534237
0.058858278242197894	1.6655036306353825	1.8090801274344117	-0.07025158998944522	2.7331818989065706	-0.8858978931831418	-0.37472261501946735	0.85861121213518	0.5643942999385128	0.17405568673814928	0.19195809069718123	0.7278769418833646	2.015121429323408	2.6907790432369953	0.3539197980450717	0.08157361866896709	-1.2053061660122093	1.344550459196081	-0.06408816161815399	0.5272312292646109	0.9845245679896765	0.11344648913710109	-0.28234516364391615	-0.31785950013750713	1.2600575589939722	-0.4162281870527983	3.061767840583416	2.1969495933132857	2.805157748984249	-0.18379083109884614	0.11504947077764689	1.7927710794794005	-0.21304638769045808	0.4166571979890804	-0.9659547972741025
0.14290920819386993	1.5438372372059068	1.8128696727710207	-0.08093654637146006	2.7309287398813704	-0.8423849091350359	-0.3720777688672244	0.8691212190228873	0.5529118458980129	0.14762843566996942	0.14977072977565742	0.6737007615067545	2.0207703450677856	2.734896835074477	0.29890902465889024	0.2160182968597037	-1.2079903841830577	1.2998452662577964	-0.06777826351890463	0.5567411942162901	1.0343422355684173	0.07791438654197937	-0.35410649722814663	-0.2712827246250994	1.2546801013589977	-0.39188497062355404	3.171404370547375	2.1435064852949894	2.6394905017584493	-0.15170571589748266	0.07235416747481861	1.703343606149541	-0.15808149558232548	0.3814061036323774	-0.9762811360225392
0.2639622980235628	1.4557253722580694	1.8542526062657274	-0.10935874523649806	2.687742535383507	-0.8061326065784492	-0.32525823572086954	0.807927536201654	0.6083675215594265	0.11385387919389534	0.12209412860325877	0.5832529915179825	2.0360479483833687	2.7593607394475623	0.24446561278632478	0.3382658044216483	-1.2047661687552451	1.2451628888152306	-0.09804761441778216	0.5923475975344162	1.080294531889164	0.051534640692304935	-0.4185051229609648	-0.22967018032331016	1.288306498162469	-0.39469544315031446	3.2569659906267345	2.087162285911842	2.4849304257688987	-0.11480430347847462	0.022928159478991936	1.6036061480303232	-0.08480902404827373	0.3686860117940044	-0.9879729980221498
0.40338764236144886	1.3630955778613971	1.940794288355022	-0.14967032644023162	2.641793059808409	-0.7886850148191106	-0.27926275544210943	0.7333364308683696	0.6672404798668443	0.10719049181246229	0.16506409168435568	0.5152502402039706	2.0414083891623287	2.7864991460529356	0.20788294102040344	0.44818386931521764	-1.187123023876166	1.1741459228380957	-0.1019597788232168	0.5899459885070657	1.1288085645041268	-0.002152033406407705	-0.5068780599033584	-0.208691019906916	1.3123055969250859	-0.4003307813861633	3.3229810842105705	2.056564206495553	2.3493624446783197	-0.12852127370897243	-0.021338296750915756	1.4684964646720904	-0.0005682967444645692	0.35990703580227057	-0.9839914229985917
0.5060403564974602	1.2472223717990731	2.0316143122084016	-0.1957105306668197	2.6188065047532456	-0.7905361479001078	-0.221273064491263	0.673192942801326	0.73540549360122	0.09214206293973685	0.18339587167404678	0.44897615039430133	2.0648427378236116	2.801797707532565	0.16880021819770943	0.5228134426272405	-1.1624030416300881	1.1007532152058643	-0.10705341916503015	0.6039036614878988	1.17360550355626	-0.07693137863181336	-0.58197156059111	-0.20944163799912086	1.3468495124644948	-0.3999177242102813	3.436693473477535	2.033689518173521	2.231720461705881	-0.1381856478327367	-0.07616319920717465	1.3617088228337058	0.09676883764617131	0.3329565183092347	-0.9992117745189617
0.6331582486640801	1.1427263358561808	2.1659591864858756	-0.26164341764921095	2.590716859633141	-0.8047205970913083	-0.19730585039000678	0.5759578655116357	0.8248228144446303	0.07533570523522622	0.19218083341159067	0.3793260957689319	2.102810619791638	2.799815459459733	0.11769808313348315	0.56110760523591	-1.1018145084326334	1.0306873212633707	-0.11305898530732841	0.5914887331426628	1.206993803007759	-0.11119649265023743	-0.6270750833295128	-0.19331196266695488	1.3872442721171308	-0.4206151203987532	3.501077909087332	1.9982895300853414	2.1428660864697737	-0.1458924614898619	-0.13911629899165082	1.307601740450226	0.21556146469885262	0.3060208746530775	-1.0279209765303334
0.717907901404726	1.0503043550862496	2.2863623783909124	-0.3020404302850327	2.5563325499636145	-0.8364510622956427	-0.16001139891908467	0.5367525578625373	0.9038101559419974	0.07054465157780554	0.20724326353549682	0.3160144089739816	2.110066716470798	2.772906952759713	0.08440743919993948	0.5426880201492825	-1.0539128460993763	0.9692828045181427	-0.1584321542200977	0.5623256320370216	1.2477153351826495	-0.14293478165651097	-0.6721142995757956	-0.21318980637429424	1.4293304576134083	-0.43457351999320154	3.516466870542087	1.978687791867961	2.11016147146005	-0.11617681252382253	-0.18374127166936893	1.2330453097012888	0.32770774288796184	0.26553980946783967	-1.092852891805922
0.7811266064780314	0.9933225263080679	2.364366599283456	-0.32528590366089083	2.524912404920771	-0.8614243239221036	-0.10690846265732021	0.4951037185583987	1.0140165313633915	0.04053150472910651	0.23262856281481695	0.24311954473739733	2.1072513859259465	2.7223570724590984	0.023352352304477846	0.509043079017024	-0.9843223855833863	0.9161965470859716	-0.18987040839883856	0.5503877875227524	1.2455697974210014	-0.17898501715065399	-0.6905804284940658	-0.2252941383718287	1.4469867094623683	-0.4535472647054587	3.4523121537565387	1.9369016953121083	2.114578585931192	-0.08694158018391247	-0.22385854066809605	1.2459974035735983	0.4540602891483295	0.26173284755355686	-1.1322819840121447
0.8097544799929152	0.9305113444713342	2.408237451673067	-0.3358752082861198	2.4961708405372565	-0.876110358252838	-0.08987904659573982	0.4756242797323117	1.0709047288267635	0.005311540102453502	0.2424276044347513	0.16534264812009922	2.0953848319563497	2.706389246810549	-0.027451294033816354	0.4854592557892256	-0.9405471497283839	0.8669979691158012	-0.2110053705633807	0.5364364569662048	1.2355934722402178	-0.17414301752835576	-0.710371236883664	-0.255608957494838	1.477998842737066	-0.48782503577514574	3.3063297691073834	1.9158427379752976	2.121568108084172	-0.04446743194945711	-0.2822474598591793	1.2547325617637863	0.5662034817530082	0.2414307601590855	-1.179697726550899
0.836254263795188	0.8797973082105331	2.4261279501281443	-0.34794829440976577	2.464293761146645	-0.8990640299023823	-0.09942533551408898	0.5412648615923891	1.0921463871198527	-0.03621743577605037	0.25921983919249564	0.1549552986964859	2.0767046638525875	2.687974264391673	-0.06838151898178661	0.4514259414343612	-0.8979909508076975	0.8576106880877589	-0.22949735350550862	0.5499197833728676	1.202762754426352	-0.17117011081786532	-0.7165760138253521	-0.25244005709819767	1.5041813701437552	-0.5391016983138198	3.138253524461535	1.8723845747030896	2.1285905714298186	-0.00203160386839496	-0.304797920509163	1.2937861016610228	0.6761948352462966	0.2336614854980498	-1.2418703949816412
0.87309808366483	0.8410210102858751	2.401987447915008	-0.37689172983438535	2.414365805474604	-0.9487966696807103	-0.1246498361596533	0.6197210431919039	1.1417051898795652	-0.07189222960838745	0.22925521175517174	0.15114783909868626	2.0880024953413434	2.658013197837228	-0.13778064690594194	0.42018722570302935	-0.8313767878414072	0.8512668996003775	-0.22860454249709342	0.5428089243137784	1.167480261695689	-0.17977334205223305	-0.7085208546947854	-0.18405444207321675	1.5304032577744784	-0.609077277253119	2.9987252645899516	1.775166318862293	2.1225054347482177	0.023006279984383923	-0.34020347230550946	1.3518073930592174	0.7694703911156324	0.25301258283603734	-1.2805675316314757
0.9074185971609477	0.8231415270502108	2.3820401599982493	-0.37896357309233086	2.3577197331636146	-1.0080045366609531	-0.15385826886730208	0.6515731277126416	1.2158744833136559	-0.11924190317435772	0.1819439494951952	0.17419939921803873	2.0834167204008884	2.615290132092229	-0.19541392826209925	0.4255118788709285	-0.7652591183099418	0.8503085390632696	-0.18333236848228776	0.5522815018895827	1.1037088239156996	-0.1887720602079906	-0.6941544074255473	-0.10523923476134193	1.4954205289265776	-0.6615472160776741	2.800533542016145	1.6769891123686098	2.1196006204858397	0.0845041461317417	-0.36022640443827986	1.4042021439838959	0.8323705519098047	0.25901959386224477	-1.300171156387429
0.9186392035147015	0.788880348778364	2.3194165502871154	-0.38506405869841637	2.309844042967323	-1.0804618224213403	-0.16906992125036466	0.7520260538049415	1.1501970002510316	-0.16494526243754487	0.11384418613071831	0.19744889272367522	2.0794904269990226	2.613351309557075	-0.24950827137936687	0.44307873144705195	-0.7328637092847031	0.8710252544149435	-0.11307146543779942	0.5682363708966351	1.0347677051242687	-0.20919674783189093	-0.6603788787590091	-0.021191234929629387	1.4607356612335312	-0.7050284767533033	2.5830366391260524	1.6063970953191995	2.0915386173843267	0.12570148899839878	-0.3589582862325278	1.459567287844884	0.8907962829858589	0.2511563145330614	-1.333040848928651
0.9211447758072874	0.8021473153722987	2.2371889085773953	-0.39776949465528044	2.2431119327472007	-1.1744870799042801	-0.18208510918855153	0.8090490251687898	1.0783844370846032	-0.2182105060406328	0.0025350658609571753	0.2035601671454374	2.0907070124190863	2.61726216239149	-0.3182065996861171	0.4566070653678186	-0.6780189474495709	0.873850433045549	-0.040766988652290184	0.6019642149038548	0.9605076007723881	-0.19476261424586536	-0.5921534313618168	0.06394669928760864	1.4013256582129092	-0.7533664859716497	2.3627824818393077	1.5184255500856294	2.0678865415846466	0.20665730901339519	-0.35746649954198634	1.4918154170715106	0.9189116536124414	0.24782878147401366	-1.3644021364833763
0.9616418163502447	0.8546407036500181	2.1518252807992626	-0.3914203144815511	2.1679501716286036	-1.2598326431443474	-0.21544713190161344	0.8759291964096242	0.9869849423678032	-0.26234847153456364	-0.05850025945338029	0.21681954082006527	2.0929829307737005	2.635081959499838	-0.3919705844865783	0.462024590393297	-0.6225212778798156	0.865211361767322	0.016556868546404934	0.651320626879245	0.8986532111042758	-0.2042166589047561	-0.50425733619618	0.13388307898587026	1.3313708384154945	-0.7866508558911878	2.124054971497268	1.4131300219085738	2.0500893135832925	0.2957589783983636	-0.3589737116452719	1.5300424879695025	0.9265038527803251	0.25990825513893845	-1.392245587980064
1.004788835273429	0.9056195840509231	2.0198914360910227	-0.35876768737049597	2.105761800806327	-1.3506844755520313	-0.18735056464399127	1.0080431385319648	0.9061759775636802	-0.3026134128721173	-0.05934400667181087	0.24233918965796408	2.0761467398998628	2.6595535272031015	-0.4430121566209051	0.4936516793472343	-0.5923466602689919	0.8658519994237104	0.0675727082943387	0.7177466390015773	0.839013745179027	-0.22712973540397288	-0.4160146655887777	0.2277094176203792	1.277843593203262	-0.8028581223321041	1.9769151936474203	1.3387962013153023	2.0162736819845555	0.35624355088728366	-0.34895216930120726	1.5651940575044512	0.9244213206423	0.24147812424371642	-1.4028003495027332
1.0490429675351982	0.9573448686828151	1.8954899992511294	-0.3580603884894948	2.072391806607061	-1.4464039551421295	-0.17418086679313033	1.0655149534625388	0.8095708643430711	-0.3268895729301019	-0.0675955869584286	0.271202121589159	2.049651265625155	2.688835111815055	-0.5067872511482128	0.49515451486079554	-0.5943316906168568	0.8451883815878787	0.12706181098141284	0.802135231229023	0.7916722036225421	-0.23872325040311293	-0.3161396587278897	0.37433804747711125	1.217274059258382	-0.8253332123228923	1.8553367416037765	1.2746764282679803	1.9483908678612676	0.3849381492171611	-0.3440804756408514	1.6238837953014251	0.9021237007833417	0.2544564891545915	-1.3946767708405177
1.1235007730752369	1.0119386490380409	1.8161457072540454	-0.39580771643254076	2.029451795184503	-1.5474754428097615	-0.1798583486823674	1.1079935954104099	0.6637547058528384	-0.33226381250155923	-0.11540911220187744	0.27787647863878745	2.0744670545620076	2.704097911087185	-0.5321837501037423	0.5291878292156598	-0.5782723112775947	0.8270379014323666	0.16858866953961588	0.8660549175609387	0.7586315675441531	-0.23029431949980705	-0.2238456791169488	0.5168985733783857	1.1896899887391155	-0.8487433160260812	1.7440720676884784	1.2210092410649018	1.8864195004946134	0.4018305913684448	-0.34487140123945575	1.628528003937425	0.9059294131495482	0.2427262141441746	-1.3589459968843194
1.215657191391822	1.0740042612366667	1.757366563826428	-0.43102577607251813	1.9736585356863734	-1.6484698945710572	-0.19695441607882666	1.1656458156972227	0.607279394185704	-0.3168944918579525	-0.14175799209622814	0.25487175193815703	2.0994522775471767	2.717851034314155	-0.5449751733198136	0.5531600256660636	-0.5769068195616216	0.7870378012614474	0.1999081366064761	0.94957863678415	0.7253459241384355	-0.2085406845645052	-0.13094311794177532	0.6511010898751054	1.1358781797450124	-0.8820339320436108	1.6673940610737799	1.1485991869870387	1.8707993858631027	0.455457448801557	-0.34168356553800344	1.6628801015005437	0.8884581220453885	0.2347537433536681	-1.3290536338365933
1.2764546877290062	1.1355017938826741	1.6813691543338796	-0.489198999455018	1.932134626832975	-1.748364266018779	-0.23816614827695431	1.1505928175706128	0.5813188796756362	-0.2826846387187696	-0.16127527650832116	0.22348382165424793	2.11526080849519	2.689874770275935	-0.5492588359384528	0.5793386323086627	-0.5743585845275103	0.736497647251178	0.23352135150817593	0.9723319170012961	0.6715434768689111	-0.18105765470438867	-0.04002338976944484	0.7562553014642288	1.0954967174653611	-0.888838376881808	1.5957962658308924	1.0728812584841958	1.8728956435782211	0.47375708188982707	-0.35040962200854414	1.6867044382531617	0.8606771813005564	0.23145299666148858	-1.2882524382992808
1.3211167038523588	1.231267710119046	1.6356018816475568	-0.5276137146008224	1.905222769385134	-1.8418830171494949	-0.2674109362581737	1.0928141275495293	0.5494955769221436	-0.2550879464229687	-0.19133953763530132	0.21959718870193462	2.124519003708849	2.6498466423103664	-0.5241558342585885	0.614036121160157	-0.5612553626785288	0.6976833011406011	0.25046410558950183	1.0004979556281284	0.6079974481771581	-0.14462014400657983	0.03666358695785023	0.7968652784043394	1.0406253737918445	-0.8832225916483679	1.5342819013864273	1.0295111808729946	1.931653747332987	0.5104031291346707	-0.34443625532188427	1.6974748123500258	0.8381125871825541	0.2079715492363524	-1.2560072266758167
1.3780051020626876	1.32390751963026	1.5575836559135519	-0.527413501060591	1.9241993316297148	-1.9136168846444863	-0.2972828527084818	1.0639697288906276	0.5367877435157874	-0.19903261863114707	-0.19910768980032714	0.19339794693906293	2.137046581863908	2.599352959764393	-0.5153109843864977	0.606167341954319	-0.5712363901448014	0.7082078987024863	0.24742152543417983	1.0489537433550242	0.5274240410177333	-0.10570295945000803	0.10869303178355931	0.8148025897651099	1.018341636144242	-0.8916939299418992	1.5143661278067841	0.9885007341928149	2.041886956609422	0.504556008172365	-0.32709634981866686	1.73238628832117	0.8125183289179132	0.2196977524497954	-1.234468118413094
1.402587071683477	1.3124672542892157	1.4923268614029443	-0.5432369222290709	1.9193483432738865	-1.9567817875334967	-0.32986323703978127	1.0438539117202814	0.6583907541858156	-0.14184691469685573	-0.22930079230132833	0.1776757627695229	2.141144109068776	2.540156288579065	-0.5189201356924683	0.5916624463796089	-0.5331934507777961	0.7539800043422762	0.2293665103398102	1.0909429288054828	0.46477824042222543	-0.04819283011040189	0.1329004283273158	0.8180819294630212	0.9789494984146456	-0.8715342413196643	1.484493567322251	0.9313145991672055	2.178765697702726	0.48123993417247435	-0.3194488282553138	1.7609718208285827	0.7788849839187743	0.24262752186182485	-1.2077166468453508
1.3868772094121677	1.2870794953211244	1.44753937840945	-0.54410276717269	1.9306988288177909	-1.9880767254147869	-0.3473713308700378	1.0221690019154286	0.7707561941986215	-0.059316341589383495	-0.22068589025873192	0.19003978531209628	2.138624452508087	2.4732451983474055	-0.5198914719143135	0.5766847486208568	-0.5345517996729098	0.8531147412247929	0.16739901593379358	1.1111575702495382	0.40708058445585016	-0.022973055612882664	0.12030149582238633	0.8300730534859937	0.9668605906868806	-0.8654049182035202	1.4800343195574366	0.8997863909309629	2.3131510899765906	0.47511267354767683	-0.3208294026959099	1.8193977076776275	0.7496353049849631	0.26409276349095756	-1.1672215816927092
1.3551636058139984	1.247440506557745	1.397314721672125	-0.587575101716005	1.9551782986816097	-2.0037608195344885	-0.36829682041590767	0.9609130141515767	0.8412767239083108	-0.00789385386012228	-0.22358482117420647	0.17558783594502655	2.119029751915919	2.400757758189209	-0.4868786853789337	0.5812945699152643	-0.5444655228988591	0.9616385207819056	0.09739835599375293	1.0851689860233464	0.3722408417643099	0.028204461911493374	0.09091831187669833	0.8684502492321602	0.9601188225836855	-0.832028486230975	1.4543202668721837	0.844998029236326	2.44303521800532	0.4756399430026964	-0.29822171874058534	1.8657487240651462	0.7334806090220876	0.3141386816745707	-1.1075778573097463
1.2934110025462733	1.2098471049395187	1.3764310316105957	-0.6347067842083838	1.9565766753493474	-2.024794461125379	-0.41010841462794617	0.8983124795265166	0.9013379200743085	0.05176522803685869	-0.2704290334533567	0.1581988363423336	2.1049093908635674	2.328635603436186	-0.49709718236434275	0.6053202380412446	-0.556859233527162	1.063574219857896	0.046298535254464236	1.0519727373147656	0.3105088237357958	0.07831554219754086	0.018876165662137047	0.8743964365699582	0.9398429882567587	-0.8033874112445265	1.4190315587325004	0.7734675712304258	2.5824842705227473	0.44981115496738866	-0.2867651154173605	1.8905737506339224	0.7292687862742808	0.3996164685400309	-1.032530792517316
1.2495698210263562	1.1644944933300694	1.3583895005515234	-0.6653499382481101	1.9451336212091281	-2.010469000262876	-0.44357950316171924	0.889149623288664	1.0041401478991467	0.09770855853740085	-0.33057475275512055	0.1362099254121772	2.0938915497824233	2.2769004614013	-0.4949265670251536	0.6556483419532629	-0.5630712504893639	1.1718226552992694	0.004699941798914966	0.9900099225430882	0.2511015734728393	0.11546577701503655	-0.06014320639212687	0.8630910206320369	0.8885369362278747	-0.7780583976105148	1.365685882547274	0.6933276565318753	2.6893365155700844	0.3996498896483209	-0.25138344813106983	1.9077863353925828	0.7620388796907893	0.4739929552482508	-0.9643552111801966
1.1787855036807053	1.1239313320525872	1.321930229947063	-0.6349245557423265	1.9260900944480643	-1.97454414762757	-0.45614630939253836	0.88387788120351	1.0336584597980982	0.14862738570453962	-0.3661750984298158	0.11312505191414943	2.0401850701913333	2.2176527013481158	-0.5118868495037364	0.6745829437046502	-0.5680038938965194	1.28081290521723	-0.0074470949156316465	0.8967489129831178	0.18739878820703368	0.13855765704535733	-0.13227059011955533	0.8654751559658844	0.8623738229857432	-0.7606888138041975	1.3368025899953433	0.6302567809458786	2.7704317426063754	0.3646294418123859	-0.20495718532000926	1.9350119376390431	0.7506352716931349	0.5842627024424962	-0.9307867768193058
1.0792871758556128	1.0734685082482085	1.2756016651833473	-0.5902857152675552	1.9232736456665644	-1.933825844555019	-0.47319390309090376	0.8125756089109434	1.0857514959692018	0.17262729980324365	-0.4070412893295979	0.11795549182204479	2.0081118990362583	2.1689777824978345	-0.5450756678518452	0.696948175589055	-0.5582829190176077	1.3922492696077209	-0.006760796593864105	0.7709237574094168	0.129154493931141	0.1264490819189895	-0.19783769508278576	0.8840744878735507	0.8509931333431385	-0.6928627072824562	1.3101460930502826	0.5939118712523835	2.799234323612101	0.30025125606322584	-0.16472323053778254	1.9419620523765944	0.7506874892758072	0.7233609068149937	-0.877328327557539
0.9821145460735877	0.9882774401774231	1.2248728341534127	-0.5139229345192583	1.9212272888246218	-1.8867292712817059	-0.44115278865089796	0.7897220939634415	1.1122167865291166	0.2022977900479058	-0.45544415467158794	0.12606427104047085	1.9721358312902386	2.167036405519287	-0.5662041440662374	0.7458044012733722	-0.5538109740788577	1.4909239345041077	0.032592815694540964	0.6681570895238182	0.06903146786111607	0.11700825547669436	-0.2420786770125886	0.8934541377224546	0.8432322545744032	-0.6343699005770926	1.2912224156787804	0.6029110010541741	2.8422165907336625	0.24805014480456428	-0.12841280412610967	1.960186485722744	0.7702028613889332	0.8372808685656441	-0.8390733096106434
0.860900329451369	0.9142267960462067	1.1598208947747697	-0.4550025791953973	1.9277957200737834	-1.811436042070134	-0.39473922272607875	0.7643246155130963	1.1600241362412356	0.23995262562474245	-0.49219943223925655	0.13073117254396077	1.9100157556489452	2.1707326851087054	-0.601530966945128	0.8480619450659793	-0.5770000746135185	1.557434279839026	0.05601654561569266	0.5742691279851406	0.012955566179584377	0.1068077126977969	-0.22285763213864912	0.9188791721833341	0.865360147010626	-0.575016490196272	1.2456495320280485	0.6072151454747611	2.8448099609926514	0.204137005441623	-0.10379459177747848	1.9672568272223803	0.7907926814713337	0.9793647096562618	-0.8141131864657922
0.7615894761961969	0.8354337169818443	1.122074826384269	-0.4715969797295334	1.9213494005899734	-1.7591339614355141	-0.37771283627062924	0.7034334681346285	1.1770754405837813	0.244293872730284	-0.5382411156209026	0.13541408177486625	1.8851634574027436	2.1855995456549473	-0.6041674509758492	0.9025917969587972	-0.5897116132769391	1.555538648899607	0.06736116382373061	0.45063685225556516	-0.04562585888284061	0.08582809838158559	-0.09195012258560711	0.9419237628747545	0.8927660327318987	-0.4998748450789307	1.2036992922380094	0.6312022957455943	2.7966110068143246	0.1531736754601811	-0.10626464819237107	1.9435872734269382	0.8312093752827646	1.0921951796811382	-0.7998610467045152
0.6648247302757556	0.8574510838892468	1.0932726341976349	-0.472598047430691	1.9545736484886582	-1.6883743047756856	-0.36174378235485094	0.6263944914985593	1.0855719126898844	0.27279101523881033	-0.5473391728160779	0.1409226868915055	1.850102179252941	2.199498272155308	-0.554266258845723	0.9528523577016671	-0.6073023325463154	1.4961820152580914	0.10628472050410645	0.31674146583480967	-0.11903828071664016	0.04519254566757338	0.10021520881029347	0.9654051886854085	0.9251238601526388	-0.4511156316003655	1.1417947514704436	0.6663138245192147	2.7436176117761333	0.11585567574848706	-0.11038273580108396	1.936299515866525	0.8847210045946013	1.1343241111969735	-0.7685129193096222
0.5991655623213094	0.8462458399027823	1.0395160113646966	-0.4878593507407988	1.9808040435040528	-1.6324102740676445	-0.3734138251709348	0.6048267521828101	1.0645195150581792	0.30874289213939543	-0.5552689226366554	0.11573907053694403	1.8211919484049683	2.206576634796826	-0.47133730582941763	1.0729666268379945	-0.6220238645035725	1.4468044270151035	0.1775948416696838	0.21322251966662908	-0.1873401976591303	0.01848512579126831	0.3263442196172156	1.013127887309891	0.9564673639621131	-0.3930948126475874	1.0668441612784663	0.6771535623963968	2.6727281651585897	0.042797930832522	-0.11509519939440396	1.912993522040263	0.9435277341420436	1.1720462411670003	-0.743074017016585
0.5763367332732899	0.8039475600309414	0.962873006141252	-0.4986328832701936	2.021390449126686	-1.5753914003472929	-0.3764767569692373	0.5924878937455992	1.0920887029537547	0.36445277296395484	-0.5808270113010503	0.1184404826986009	1.790716702303433	2.2161072630954566	-0.4495383114625703	1.2077039920950428	-0.6702362341534012	1.3826342802551674	0.2534798042077983	0.10759935740771179	-0.26158173062576395	-0.0007509554260882095	0.5296252651283122	1.0803266643841642	0.975397504142998	-0.3814056476104502	1.020224407150009	0.73808426673476	2.615224821379017	-0.05362061884915531	-0.14635106636560977	1.8844627035084098	1.0013741348736152	1.1760509712698297	-0.7433770140298679
0.6573916169224221	0.7342168799177851	0.8580766997188839	-0.500886071776621	2.0748182855572765	-1.5070548731049418	-0.3386097099395823	0.5272508991257681	1.0937184944670668	0.428185227096872	-0.5870152188202412	0.1017800942780741	1.7468857337833703	2.2094069580760762	-0.39343274665128786	1.2329313657721288	-0.7425481040259817	1.3215953982145332	0.3226375791040188	0.0251605031822424	-0.33796469393866674	-0.02844563568820794	0.7596332252645128	1.144684167401223	1.0094308005597985	-0.36449610249969105	1.0016332092806333	0.7983772129433062	2.5670019099696595	-0.11845046573213106	-0.16673002697639291	1.8361139070922292	1.0396311094657251	1.1563536702354384	-0.7484938095075341
0.7197953143046005	0.6538927402178522	0.7592953354018113	-0.4935727743064108	2.108678696362552	-1.4702107000837048	-0.34519607366807825	0.4596658451012777	1.055654388982449	0.5099886315478948	-0.6006691288383236	0.11457502753701676	1.6865527631239179	2.175964185177211	-0.3528718890230322	1.237144370947787	-0.8038174423904728	1.2667908220497603	0.40661013426063863	0.0014767893224618578	-0.3984047244598691	-0.04606718724322466	0.9794166530406517	1.2137656423133216	1.0804568567248527	-0.32995056392479744	1.004334526672201	0.8391756408223591	2.5253432798625015	-0.1729995150500528	-0.21138087454000432	1.7946205558374662	1.0522758344624379	1.1185158743103882	-0.7510722608232546
0.7690909924331499	0.5635151175159617	0.6687641957291646	-0.5308143272067253	2.1485974263649554	-1.4346992293143392	-0.3812665642621315	0.43715795209914826	1.1097192247466585	0.5540772076127423	-0.6301006477937344	0.1596876588258663	1.6380334336462876	2.1363805303619943	-0.3233131860720131	1.2063080999326337	-0.8910050857548655	1.2396214558972667	0.4410374694920106	0.024713429032498766	-0.4022111249685004	-0.06431494849828565	1.1768355849783714	1.2651029977342825	1.1317839186030525	-0.30327646666675967	0.9888227866338154	0.9031037935410007	2.4795160915561367	-0.22528757621981602	-0.25823705853206136	1.7306818759904103	1.0838950048863223	1.055419792984305	-0.7402013421274705
0.8936197087827603	0.4921551451854378	0.5726445751039582	-0.5750856028758304	2.1740537903515884	-1.422675571048769	-0.37128098245480745	0.43043614771762473	1.0756465246100702	0.6061199930869338	-0.6397773992959539	0.16533946820668033	1.5690814403656703	2.070307297563181	-0.2930417040229493	1.1681518379609765	-0.9862946286646708	1.2043513069393594	0.4886383362512471	0.07363502108948808	-0.39560200023765935	-0.11011063867290125	1.3371345937748391	1.2839361287198483	1.1843439129043847	-0.31551827559141843	0.9596861811545943	1.0137768143316628	2.433640988787712	-0.2828296024265977	-0.3016869630744514	1.6744092720479344	1.131233329163067	0.9887385650904801	-0.7261851452317589
1.0452207664049413	0.4524161527213827	0.557964755205086	-0.5977078985047377	2.1758480454844173	-1.38255935942107	-0.3781127442799032	0.4201533523868304	1.0639029449192674	0.6500241261426052	-0.6267813445986149	0.2099194315497527	1.5481428372385309	1.9726713622026217	-0.26739097386718347	1.1533458124238112	-1.0893286066284307	1.1804853382239975	0.5114642390764559	0.11021181532324535	-0.3515570115866069	-0.14571638183342564	1.4671162326177614	1.296001391660944	1.237791905773629	-0.3359609396096226	0.9629864644545296	1.0994518815930723	2.3719541135395383	-0.36633732903411104	-0.33852085833150447	1.6008193348804305	1.1875153385883106	0.9144475188162773	-0.6844668118889878
1.2222112010186366	0.3630430788353499	0.5477395733098712	-0.5486327819621535	2.1500273157463328	-1.3647956743851193	-0.37057811383244715	0.4142523613787114	1.0069657006040693	0.6790129306513861	-0.6032377672483632	0.2905645019106599	1.5399507652794182	1.8519023874766383	-0.23637443467501953	1.1414413288613305	-1.1677721434670563	1.151939809761082	0.5356362053415148	0.15915735837720646	-0.30666296149945305	-0.16117613247386411	1.525736254695588	1.2921590883938792	1.2745990341950182	-0.3457317378548928	0.9430080602843631	1.1875280144143774	2.308940606623082	-0.4841506826029759	-0.38044240302733073	1.5278614881147883	1.2550787193972255	0.8176448665838736	-0.6277391909225866
1.4384529836613713	0.2688528795174997	0.5337495605041558	-0.4337935448244937	2.113019572666346	-1.3283118855547023	-0.2759029222429823	0.41552449811755254	0.8967376236665905	0.7338134321009	-0.5763530491819713	0.3283009670951033	1.5141530816073334	1.7372272929085786	-0.23514121369586366	1.1787082724391948	-1.2376494036043515	1.1483541766965166	0.5850369485710073	0.21854020847439828	-0.23676824755053807	-0.15606102701368674	1.5044131699440266	1.283893060468656	1.2800935087122576	-0.37518344773286505	0.928493350223668	1.2347099926102518	2.2631224022783534	-0.6064679834749974	-0.40705148880786873	1.451547370900994	1.3399546023884474	0.7490017728754752	-0.5706842579809266
1.5582162991188135	0.17986969960453	0.5276069271973005	-0.3072952757432475	2.052430472061257	-1.3283175638770366	-0.20826575352901627	0.435171013381806	0.9086877914426408	0.7451916962237096	-0.5708499938847995	0.35827381427549765	1.4839123178306295	1.6188390594247088	-0.25783035002688875	1.220545637129463	-1.3113722636140765	1.1297953853283496	0.613434552034571	0.2639294006782344	-0.15770284860865297	-0.1434817350358048	1.4701976615125774	1.2731290739742926	1.2937020402247028	-0.36698204950036384	0.9387743203557732	1.284262542466372	2.1821340843855337	-0.7121547888408678	-0.42982860350639884	1.3759164584609653	1.3974729817597784	0.7483306330503321	-0.4993715452094903
1.6394687910984023	0.16843541551244806	0.5384351410895586	-0.14276272344859756	1.9787616257513148	-1.309432220902641	-0.15745319950218423	0.4141968758825484	0.7915924187548226	0.7174566019119459	-0.567579825111976	0.43314390228274896	1.4319517802606287	1.5202784155559468	-0.31262016854794394	1.2292361915599455	-1.365673022552215	1.068257969718995	0.6397911398300845	0.29720940276856006	-0.0705218129911315	-0.13277206575797126	1.3695779900417884	1.2492631102065663	1.2735405633054437	-0.32689567886792986	0.9568423186759144	1.3427349750598436	2.1334320283555783	-0.8039546904641897	-0.45547758174210695	1.2991199943573677	1.4597236982370982	0.75340718799124	-0.46401708915706863
1.5936160581120409	0.21065301807270265	0.5727730901197217	0.03955560476840897	1.867728548788343	-1.2944565921328546	-0.08124224543787635	0.3938609765765837	0.6545766592785992	0.669131138326174	-0.5299895353342855	0.4977107463315094	1.400456844575451	1.4080080739978929	-0.3081232046212531	1.2120295692192822	-1.4079456110537252	1.0335499038683373	0.6812896146637304	0.3256988048903947	0.005599948042379404	-0.1256601884200717	1.3146958827619	1.2147039149285779	1.3125630340660681	-0.3289319068132043	0.9868206566655665	1.4237423438824715	2.0528692507789272	-0.8806554811740387	-0.47010112182048547	1.2419654875193564	1.513410019098238	0.7628596795838719	-0.4528347133452525
1.4661536180871886	0.30502672210872034	0.6245893558984221	0.18737923648038746	1.7555649532235666	-1.272538267922273	-0.05311538211894545	0.3729311654792888	0.6245854861004453	0.605690277150275	-0.4954698739810931	0.5229865369110935	1.352492996526328	1.3167286155760396	-0.31840825427688074	1.2625743741323197	-1.4245653918589718	0.9815378476401382	0.7108051504425411	0.33023925964507883	0.10210645953527782	-0.11544957966460875	1.2753230050845659	1.1715864428779912	1.342147029482219	-0.2951902138928868	0.9927760621899502	1.479756949626852	1.9564497809143462	-0.95341483873542	-0.4695191856848656	1.2109858586208386	1.5615116694925903	0.7966760207524074	-0.46105041312629425
1.4047506295579644	0.346685564736833	0.6932479538604728	0.3302905608472876	1.65173056178254	-1.2448416829042588	-0.0197018561016588	0.3465247189283275	0.5888209335524589	0.5231976529826635	-0.4225265484542642	0.49160576684039325	1.329483503098427	1.2447367374360507	-0.26578772004161066	1.3193753650877673	-1.4589375622713843	0.9372085243248055	0.7429212123178706	0.28796379719109616	0.20559050157978914	-0.10868497851823142	1.2530016277199922	1.0965744697767428	1.3383546187070097	-0.23933760565164164	0.9931911901883519	1.5546653531462893	1.8800307059097083	-1.027725318468042	-0.46228392071694735	1.1570789142005906	1.6459909362081522	0.8549128464911165	-0.49583647560881483
1.409229751714983	0.35602411878722773	0.8102372597057471	0.49295829697402194	1.5367879387837102	-1.2207504540137333	0.04993061121009335	0.3094225905611582	0.4920639809929358	0.4694320972533229	-0.3343327171537399	0.4435265142843304	1.3021027474911204	1.23524187134492	-0.1694530626631137	1.4167332148183698	-1.4842786734377718	0.9100639700956024	0.8180379365585309	0.23297691474713617	0.26110447656499075	-0.11633618028476497	1.2551578369650878	1.0224367821746938	1.335133994970138	-0.1374536993373104	1.0298609452732106	1.5978488303364244	1.8326118590667928	-1.1224908459451106	-0.452343486188279	1.0997606253962657	1.7054416034910016	0.8933079267216353	-0.5561024875495635
1.354426374734986	0.36652280478870036	0.9719050304649048	0.6538673248679714	1.4457792217938212	-1.2141200663013267	0.1118618197371922	0.2755844972475952	0.4387827280813802	0.4192055592023204	-0.24155191456285455	0.4292292341753951	1.2774768815241466	1.2326644379615597	-0.06365794321300126	1.497700588835524	-1.5007262987832888	0.8843659509942545	0.8646805872819311	0.16329229855180546	0.2943728981647996	-0.1056069088420399	1.2925972365867282	0.9574221806965906	1.3031564724167577	-0.08001240965036546	1.0694137753058182	1.5679269183873834	1.794528845690851	-1.2142425654600992	-0.4378378758782988	1.0699317897863307	1.7526491464584173	0.9335396364062554	-0.6265716967431753
1.2221301309343464	0.359296084527781	1.129183244542491	0.7478348245557114	1.3778122071079641	-1.2159995909939956	0.16013859343249223	0.2319397299557862	0.3761866702396893	0.3635590196229696	-0.1924191300807533	0.3860421594380969	1.2230594474104428	1.22985889278322	0.013887231545946732	1.5180282684506055	-1.5087475518380937	0.8477851121885097	0.8760308114796704	0.09551922227366391	0.31133361914861457	-0.11874277250471885	1.3479881989685583	0.8647516093458576	1.2609091227599065	-0.08162879118281066	1.1026790094245262	1.5206153198000738	1.7886144042803385	-1.2827066076645766	-0.428337314409817	1.0303228310450891	1.766391864807136	0.9897280117550755	-0.7343017051420637
1.0636913183903363	0.3538873384602198	1.22470862052216	0.7892819100393181	1.309033740045899	-1.2233889811250933	0.15211013718570562	0.19173475345123875	0.29013359914383413	0.3144165376849013	-0.16086855267931383	0.2918420050866598	1.1930355283626453	1.257847929038404	0.0755579306409329	1.460785432596976	-1.5294285788597006	0.8275259907321271	0.8917477206653484	0.030119514544213577	0.34333869366177266	-0.14700671023104994	1.39514210508181	0.8047664567158922	1.2069422663968028	-0.10679676411642942	1.1497214336194868	1.4457784703551946	1.793118363713964	-1.356989066596608	-0.4168232389842716	1.0348792093519008	1.7697848209175837	1.046418752627042	-0.8609924958228096
0.8865278498154847	0.3580094149428398	1.3005168273526124	0.8099426895050934	1.2325366276868421	-1.2360800315423603	0.10638732145872307	0.14216357721452116	0.24706149067610444	0.2569548668276518	-0.13747783797620539	0.24175514556001004	1.1438535883443506	1.2915446136105164	0.1423861289145324	1.3716031206320962	-1.5672278477663708	0.8226612099772076	0.8616266835716825	-0.03159858279359749	0.3471832344560616	-0.1747355618346695	1.4154728938293046	0.7453282708760661	1.1655541929822173	-0.1381095396264325	1.187656464904167	1.377562523136629	1.7993801849744107	-1.4111385803041545	-0.4051300297333108	1.049185114158949	1.7513828700786171	1.1024789841504434	-0.9676963250919149
0.8305692241343563	0.4014808542041967	1.4212149447425415	0.7960181522535208	1.1722370501383128	-1.230589093845046	0.06134495526873242	0.09134599215059074	0.16072007794273824	0.22980100517566723	-0.10068134208761079	0.19463391222562632	1.0990740205507514	1.3153829347966992	0.2324754837196882	1.2424830956092583	-1.5970212274215942	0.8390805932596231	0.8387376453284758	-0.08321039422597518	0.3547461597151563	-0.1851437816037677	1.4120602522337358	0.6693620283805476	1.1289943956983417	-0.21145882618965076	1.216306581850636	1.3070352310112412	1.8051128508944836	-1.4419190880360602	-0.4028866273669644	1.0377545727517121	1.7387533356514093	1.1436777287906967	-1.1098489248922405
0.8276912361420633	0.3761009125894007	1.6097959017194547	0.7398731916162171	1.131437933698615	-1.2324970101493868	0.04392472001627098	0.06787779709755251	0.10710706452290593	0.19621982087108936	-0.07103144792199531	0.10388697079070038	1.056717025407911	1.3207600381385958	0.34521936746735554	1.1527913955770477	-1.6400358337172025	0.8958587718327566	0.8025400963878905	-0.14071087955768954	0.3308424984849518	-0.19938184056205524	1.4234503825963873	0.5850540808898541	1.1289385467318063	-0.31047278626156216	1.241651387451769	1.173217618446329	1.8207718960264168	-1.4683642311692415	-0.38483615768960006	1.025029973830414	1.7114615787151557	1.1555401184698613	-1.2222169496206092
0.8792467428701947	0.29275273687334813	1.7291407669775865	0.6752063145983002	1.1006421342947479	-1.221602202363885	0.020171396107853852	0.048439274950200284	0.0736034451353289	0.18461190985485743	-0.0609395105513732	0.02242851318851796	0.9831394543264148	1.3185887612546945	0.4503389773147462	1.0601137246087158	-1.6558346752963657	0.9471300370762041	0.7633422544152709	-0.17534498923289948	0.31277553318497786	-0.2080298389027288	1.416089687892264	0.4891103224485228	1.0864933321649441	-0.3849455557548422	1.261837261345285	1.0040597079797855	1.84888031626305	-1.4836157479005618	-0.3709886153910411	1.0033481211733997	1.6783233513408085	1.1692048335549052	-1.3029636169689947
0.9758265476608496	0.18060123083402754	1.8371323740910257	0.6230682453617031	1.0881827951396654	-1.213730154834368	0.048119512665064014	0.04032103391943726	-0.05584883047005389	0.16961119619328052	-0.04089512297564732	-0.018731918361807702	0.9577117230854701	1.3163873419387575	0.5989600745240146	0.9568402189801619	-1.6853585145418037	1.0005269087730726	0.7111471974549641	-0.20279328908455949	0.28207656395256075	-0.21303051010299937	1.3796425842746909	0.45108413294957134	1.051345715892034	-0.4818955877947336	1.2659341755884062	0.8623582452352861	1.8519136011768267	-1.5241775653411367	-0.36891414617394047	0.9950139588304063	1.646372836619604	1.1461911043623032	-1.387218406924113
0.9689634583376796	0.1433456445932471	1.8754493457246277	0.5687283513017747	1.0674316732082798	-1.206427832312397	0.10173505828417055	0.03947170286085398	-0.15527646066471287	0.1568006386270498	-0.04261864932219206	-0.03293055625856224	0.9379526611821237	1.3027478914427681	0.6627108773266923	0.8606925176968092	-1.677880654953126	1.067622412303901	0.6302928788224493	-0.25181959456649683	0.23601682938098462	-0.2134697045542151	1.359144747135144	0.4214805552319632	1.0099403558925681	-0.6201860983159891	1.2759814673105103	0.72264817316785	1.8658043031933638	-1.5462063569275446	-0.35636134335796626	1.005215235589376	1.5783394975666396	1.057746794668649	-1.455568830384719
0.9230169880663583	0.13298535912881268	1.9003971858573028	0.4952670159113065	1.052010138971117	-1.2062404476753634	0.10475557559664113	0.03821630476331333	-0.2020269536708558	0.14544358126475052	-0.07602487007235048	-0.040661639638242854	0.9304685432974555	1.2533858273198166	0.7194669944893646	0.7714004480820619	-1.665485839209143	1.11406909210816	0.5262997560560425	-0.28545807715365634	0.18392990575552723	-0.22807623123363685	1.3012137925357101	0.40893169735605317	1.007113334396041	-0.7825574891508404	1.2422470851306258	0.5651735971652717	1.839755905359916	-1.55612947922457	-0.3399922436697077	1.0463255890152208	1.515032561803451	0.9755096534259893	-1.5258785509746484
0.8957470384633309	0.11491099011009479	1.9015889704051925	0.4565922590168479	1.0135803846881632	-1.181217973922005	0.09129806516334833	0.04802700841446461	-0.2693947000057605	0.10765118078091873	-0.09906318177999016	-0.060410416214659854	0.9182342480239043	1.2082276106884375	0.7902557421676903	0.7249954765781046	-1.6823345406844203	1.1792959166512438	0.41928214741855	-0.3084257646928218	0.10768677059758133	-0.23480517763144143	1.25453247631792	0.4147892871485417	1.0594783892094193	-0.9024820274513734	1.2001488951046688	0.45898000974053865	1.80994202973934	-1.5609699016680891	-0.351673261868661	1.0345772026052256	1.4550995939388296	0.8991729834639288	-1.5959965092355923
0.9769007262776912	0.12541498134029855	1.8690949921674445	0.45865728872499484	0.9970854486426666	-1.175916313635836	0.1159642093989945	0.0934686998473707	-0.29788904668279137	0.09338963433765882	-0.09359015307422151	-0.09344192909490565	0.9119498131890458	1.1870464215194714	0.85401320023739	0.6504081177467997	-1.7041139448759028	1.2517851911415523	0.34142300567212824	-0.31208307358509463	0.056488101952540636	-0.24456305319720784	1.196401349200831	0.4476605146101666	1.096404130197831	-0.9669982451765012	1.1485267386069775	0.3574758168397851	1.73611512713214	-1.544039870637964	-0.356885061000326	1.0201532307982855	1.3934211346970666	0.8351758437536716	-1.6555684794137548
1.0284460992452862	0.1619217986702697	1.895468030872366	0.4621295785261304	1.0099229403614185	-1.1467127018702858	0.16083873540933516	0.12555791511986625	-0.3013735377705334	0.07725882356993438	-0.08348866178815267	-0.10851623294540665	0.8689467318246387	1.1409565993827289	0.9013354763965342	0.5684388533872713	-1.7203623798585883	1.3192961703278852	0.26553924052987227	-0.3200342704807884	0.010969044070447258	-0.2532604278018781	1.155095564573417	0.44738856936692495	1.128079270489541	-1.0024271992629952	1.0816368751118988	0.2758827426959824	1.6778005316168154	-1.4847413639633191	-0.3507534594345495	0.95073725004526	1.3677170296266954	0.7778081615871548	-1.709251591404088
1.0298420247591538	0.1852595749707144	1.9577401465232918	0.45092915089590163	0.9986532061462144	-1.1180977428533967	0.16858240867982083	0.16072611046714497	-0.29266785355972696	0.058965202266469355	-0.05046650843894281	-0.13255226830080166	0.8695185061752124	1.0666756845184298	0.9730792548925015	0.5193180836237884	-1.7187839512188847	1.3566053321269276	0.221604554967757	-0.348819530004936	-0.024448905351662904	-0.2907208006552501	1.1042945780101103	0.455713047061623	1.1496728744792426	-1.0262180433741963	1.043022994847546	0.21846890258481855	1.6223479268134031	-1.4141251875866367	-0.337583142514852	0.8624333929963859	1.3594825541919444	0.708428605661767	-1.747942147974006
0.9940470491050126	0.18317590257054	1.9528494362011906	0.46206013273010765	0.9987831960899761	-1.096764285843253	0.21722273511082446	0.22705297662054447	-0.2363714916280759	0.048813581817394223	-0.03930589738337869	-0.1542301923514063	0.8799474161014673	0.9937787670843627	1.0138727141031725	0.51501783518798	-1.7426708918744798	1.3959623149998746	0.18528789235278403	-0.32985908627268257	-0.06749315158442193	-0.3099346307665136	1.0681301716713931	0.46843017874754783	1.122662452630532	-1.0250320994642184	1.005420443064992	0.19719079699168007	1.6256210835028668	-1.3739710386229502	-0.3251679244286758	0.7997813554798616	1.3399289683024083	0.6108712912894387	-1.7574111963105081
0.9413109592744094	0.17827853937938556	1.8567295409712492	0.5040119450180154	0.987001380278136	-1.0710566278615494	0.25256309062734006	0.3324221036577816	-0.1694574365918594	0.04305706248410453	-0.027370054331585993	-0.16350904991563656	0.8970419231943382	0.933372056063854	1.007460364327582	0.44805722587306357	-1.7497091310547976	1.382443228445828	0.1789234612289579	-0.31173464082357555	-0.08231505336460097	-0.3341083913623679	1.0556543695368101	0.4644199093008338	1.0847960554771894	-1.0279721106319353	1.0220921846026207	0.24510644543699875	1.6026281310218977	-1.34761781738439	-0.3201546652868459	0.7450803384932662	1.3285782899453715	0.5478788695015011	-1.7613153770607668
0.949374899221124	0.16859990486647292	1.8043816404264852	0.5816638755941408	0.9782290286188351	-1.0586078525305478	0.2638453438586733	0.4239096274846078	-0.11686382159881001	0.04353700495881415	-0.028221717651386286	-0.18990016808685145	0.9468296426424629	0.8823227820799415	1.0352926910131228	0.3832073405940477	-1.7570109807558847	1.378920245487572	0.15759830361769578	-0.30290478449612246	-0.11468559396266673	-0.36193925369165897	1.0544210669636984	0.43314220713331614	1.0447281452525152	-1.0301025731860407	1.0373061072268617	0.2917166954547602	1.5638566467192334	-1.3449090260882532	-0.3011754364840993	0.7023675135121782	1.325602837143652	0.48877737580214964	-1.756666080594287
0.9027874685958851	0.14373585292962737	1.7558095549816037	0.6708152438128039	0.9795939230283313	-1.0368523068935507	0.249266879156961	0.5379862577213549	-0.07635716705466447	0.0467738262998789	-0.029347987798019858	-0.22838880177123855	0.9796619444107	0.8405471593893413	1.002225996814866	0.2746795392654582	-1.7726561843014708	1.3741163469894269	0.15202684790122062	-0.23774114847480227	-0.1384384837097982	-0.37312639462107045	1.0838647024386123	0.34237340670307936	0.9758945599451623	-1.0349207588628961	1.0533930242338125	0.333275524405929	1.5492073988752106	-1.332243965938295	-0.2859274159865647	0.6650666206346817	1.314975847011922	0.433044435992514	-1.7425743694481093
0.8433891912447425	0.09391113102037121	1.7370622897547716	0.7527159468074812	0.9985291248362606	-0.9984157430123517	0.2010228252078743	0.5992248868942285	-0.07929469863226994	0.0660061257922529	-0.03136413692623978	-0.2621090795716247	1.0100719802577982	0.814085935727406	0.9814249597379507	0.19546547334745895	-1.8089810671666142	1.3872586024584943	0.17563666402421432	-0.15184509551949368	-0.1520542723027581	-0.39192306947191513	1.0942431192063267	0.25013905521084884	0.9297178365713601	-1.0395434145156657	1.0670089711791184	0.3783434689824405	1.5519445125203795	-1.3431160365675225	-0.2949938267253945	0.6416717165981349	1.3052130578734158	0.4172416573329465	-1.714019955983337
0.8308410622607412	0.03576256921783805	1.6758015433411444	0.8349903468026427	1.0439527320025046	-0.9439682029224036	0.2248506774271107	0.7215738156566716	-0.11085283689351733	0.06465279962810082	-0.006505121903514158	-0.29725015134044186	1.0521786552345682	0.8015768264327416	0.994762114849817	0.14831189838543565	-1.8600053362794067	1.3814678097114568	0.18905715844791304	-0.10798152340568493	-0.15176264581088378	-0.39787669726944036	1.1229785837200648	0.14717055736972368	0.8640471644021256	-1.065423252521697	1.0994326047735874	0.4520423120446476	1.5775541935605921	-1.3564464198729713	-0.30856122362476246	0.6117374126011011	1.2810828382153132	0.40388888900778436	-1.6528421329684906
0.8539713706847136	-0.021595521849724558	1.6078736685776966	0.8864667155299669	1.092832889946044	-0.8937036936187581	0.2664141468970316	0.8802402644740628	-0.1303290302612145	0.09444829814524544	0.006232704107757231	-0.32373277314269305	1.0920869812836993	0.780026264749173	1.0486065526904127	0.03746511491606972	-1.8810257146769338	1.3241619125448316	0.21421207785870494	-0.05432761825938488	-0.125987147376647	-0.40722698290146686	1.1336476932452293	0.03394504787683876	0.7695749142431543	-1.0965091235858324	1.1406138050195778	0.4803528855540834	1.6510450960025973	-1.3403809330561964	-0.2914648903647141	0.6013385176014581	1.2644676781143285	0.37944669603903475	-1.5874170250363284
0.8303521083148674	-0.09707579576201353	1.5369328306669103	0.9128482562303677	1.1213637130570968	-0.8483414692637666	0.26795985194499783	0.9687152048365981	-0.161706872506331	0.12111217201491024	0.012500618578672884	-0.3410565953363288	1.1353036935293592	0.7595478029575732	1.0497612415187105	-0.06548474636031262	-1.908041749949728	1.2624963743665838	0.2377062092136332	0.01756209195399769	-0.12072936230533678	-0.4092028281436971	1.146577809895631	-0.06812024721071545	0.6874343818426467	-1.1263193051746292	1.1511788282915432	0.5012144203794842	1.7471013143516878	-1.3183969064073178	-0.2783846379516836	0.6162394368927187	1.251921929172045	0.34084599342646865	-1.5102107540199792
0.913028393649798	-0.18229512871161674	1.4310257480933406	0.9242242637977103	1.1348944844759103	-0.8349179152653688	0.3227714860645691	1.0891233811326948	-0.2123996184180379	0.15168785608978047	0.03498725991153121	-0.34854669752221656	1.201141805244543	0.7485090312798188	1.057245089284825	-0.13031774584704126	-1.9111118152171844	1.2124288905964948	0.2683515151985654	0.06946325145850074	-0.14295605385253757	-0.4025650053232255	1.1765822710833471	-0.1765395859748567	0.6142528215167877	-1.1863120987342113	1.1832592192242	0.5390379783401269	1.8401299376293712	-1.3167846852221061	-0.2489472281054225	0.6531952717638234	1.2118050592262113	0.2933706242281665	-1.4132579765123543
1.0026792396737971	-0.28898400180318873	1.3021597874793465	0.9289754044840943	1.1801073503696928	-0.8335418684863451	0.3691850519893883	1.2705638673488937	-0.2377368841812757	0.1899655007384494	0.0324999662672937	-0.3628286188656587	1.2427630349608805	0.7609044678435024	1.0379780912564556	-0.21788746464849326	-1.9204985599879625	1.155301980441509	0.31424285444778516	0.13254603821539787	-0.14645029079240174	-0.37775298234485966	1.2082209509850992	-0.29719682984130114	0.5521556853634361	-1.2287604720576057	1.2057016484683012	0.5944597604305268	1.9428920844091244	-1.3200655109107915	-0.23352106897039157	0.7202737058991682	1.1490089063626159	0.24812741278476694	-1.3469887383280896
1.1143102123009057	-0.38501729377806265	1.162811614938611	0.9273794614736101	1.2076671879917389	-0.8280036114362449	0.35319176122456303	1.3632495369205162	-0.3471983968373452	0.22664287207754913	0.05095676606482734	-0.3754822947461933	1.2818190229014055	0.7917557579203469	1.0419945449041657	-0.2967919577078939	-1.897531560750965	1.1053265489068294	0.3414125012448233	0.1426050563693171	-0.11931699818875344	-0.37515701996734874	1.2145796408897203	-0.3943618808342936	0.5295368539166218	-1.3058925585062482	1.219352791731413	0.6201965746602275	1.9957177788301053	-1.3085940685225854	-0.21435773040263487	0.8013333965878943	1.0941225305106106	0.20949365121892058	-1.3019922718385124
1.1834275260383444	-0.4724864943897081	1.030633372016633	0.9050021915778397	1.274151135591953	-0.8452013570128724	0.3161760335176802	1.3705032581255903	-0.45254454073517286	0.27640732597848233	0.04423626897076135	-0.4124181788712938	1.3623379135674445	0.8148310668650929	1.1045507272764143	-0.40230845941193155	-1.9006754800907018	1.0568753138199045	0.3608211995708709	0.18547850928985	-0.11724480713029331	-0.363562392412904	1.2219794563283926	-0.45820625640143514	0.5520168607894771	-1.3931988868165255	1.1755334640544293	0.6604881809509747	2.0905524778620572	-1.276056793280469	-0.20887524015700895	0.9022587239133438	1.0547799049042161	0.17470001786801204	-1.2736647144622784
1.168591700613286	-0.5407464271126454	0.8905451397163204	0.8518198148048256	1.389926875957618	-0.8677348328096753	0.3149066285488487	1.3917944998850416	-0.5019696446277551	0.324855007473512	0.06395090997907718	-0.43593158355864253	1.4246638554340587	0.8238020166163551	1.1397005200525232	-0.5343007577028229	-1.9095870251190283	0.9909948191577234	0.4133986612267435	0.2788311168089706	-0.0712994640770088	-0.33596887521527113	1.2149622816510006	-0.4920237548678232	0.5707486041654317	-1.461444568181618	1.1288350524407336	0.7128924869351501	2.2180076421297406	-1.2615040879785164	-0.17491246204619473	0.9840726035599175	1.0454616772763692	0.1619352372165727	-1.279632533609102
1.0663516838751133	-0.598062482518895	0.734476834099104	0.7844940810078656	1.497830346547301	-0.9066938023456345	0.31780747641914997	1.3563020708562747	-0.501137880766515	0.39405266701902314	0.08545404395897391	-0.4641097265430737	1.4813216815161947	0.8325006627019423	1.210073313541981	-0.5892977831822537	-1.9004390931513204	0.9101112988392798	0.4811596194268347	0.3282681109539631	-0.013499738838477387	-0.33208176591730465	1.190992979037659	-0.48416441428599943	0.5938743314704196	-1.5547311279646734	1.098981378551737	0.762575743469951	2.3638775320285754	-1.2015248808797636	-0.14579052677024815	1.0447666006721334	1.0583257161203048	0.14951807361255273	-1.2836535891121572
0.9946621683695629	-0.6423818681447869	0.5813693167296639	0.7176138485438814	1.5965301352097472	-0.9615047550649807	0.3635721007107386	1.3660662782815913	-0.43396908039435883	0.47123885744154625	0.10731831594274747	-0.48549453612546545	1.541976926534072	0.8396382884301739	1.259754881860385	-0.6694839078762532	-1.9130786515873885	0.8320743574352802	0.5232001880219148	0.4106833079368489	0.04526942444542705	-0.31305807680548786	1.1760534272849206	-0.4644286958075939	0.607790830141189	-1.6500582608046503	1.0548127337055913	0.8134912130731504	2.4811781244588373	-1.133074849075582	-0.13151555126048983	1.1184562468608874	1.068859664013819	0.1252848244007377	-1.3214263812023392
0.8993181756763027	-0.6791551431610944	0.43102094535142993	0.6482228229791669	1.6664450295074247	-1.044496842974872	0.3923076119013599	1.2877446257621585	-0.4153748328390968	0.5405246924649693	0.12212688488478982	-0.5184678587533501	1.5850123006397057	0.823694474549517	1.2721103850865227	-0.752334047733431	-1.9253535218490174	0.7309336695994129	0.6088096105307692	0.5554080500127282	0.11427816889719702	-0.28820584289968265	1.1885243750217864	-0.4365681517418022	0.6073203690849938	-1.7205033019003904	1.0042800603703972	0.8541063438824548	2.592708018864767	-1.0460856405097867	-0.1210705564569017	1.1629433884757194	1.082109400911583	0.08579539320904789	-1.3833060794082435
0.8170877758049668	-0.7239652693995321	0.2741276172697707	0.617868458627052	1.7448880519336991	-1.1047059874600715	0.37896492354042666	1.1651201913629021	-0.36318251506965227	0.6051020685824333	0.12745633188984873	-0.5513602774615952	1.6219076830794399	0.8026088215634426	1.193365265683528	-0.7770210760573267	-1.9284235871164737	0.6905526335209549	0.7123848965696127	0.6478657414652109	0.18717332044143511	-0.28723397286224894	1.2044599349650809	-0.41894677676656195	0.5864918959368264	-1.7739336543306141	0.9609511619567481	0.9199372936944478	2.6697664524725155	-1.0117745119034411	-0.14016000232167447	1.2031930766675947	1.0918057313085063	0.0010776560429795912	-1.4297742904390698
0.7673082106108118	-0.7520685153965692	0.1359077955832472	0.5756165880884047	1.8188149085865621	-1.152396323972146	0.3511746494626346	1.0670583491829007	-0.31560152528993796	0.656380573569282	0.11658615986385779	-0.5858649339053328	1.6457775980855665	0.7807062575803425	1.2044562681755067	-0.8072018969018646	-1.9276184699124443	0.6477972235446718	0.8203728312692388	0.7114999519419329	0.2871894130045046	-0.27789531608209733	1.2045010545692783	-0.4041522172213508	0.5602428816652142	-1.831002079124406	0.9339233752841241	0.9895641167199061	2.717917492188783	-0.9799818381794629	-0.1485541636212375	1.2322519570556725	1.1142319963029568	-0.04732591460923977	-1.4945254101855334
0.6460881670762847	-0.7826816603768201	0.025393092708409865	0.5347431510859064	1.900015293456263	-1.1791942198420435	0.34952381708192737	0.9511153604411431	-0.24278418800023172	0.6974510927699092	0.09520012959043375	-0.6384462083725079	1.654764801665045	0.7620772128051478	1.2255168606662754	-0.845997004681721	-1.96500884601747	0.6310086968415597	0.9185005376358866	0.8228418778917055	0.3948496109577567	-0.26607680001729855	1.192744559955341	-0.3883416161044453	0.5418385196121406	-1.8595580442364814	0.8975833217063081	1.0715010953173876	2.7366580361619404	-0.9359102446063513	-0.17959929955060056	1.2495937675855557	1.114978707735169	-0.07961661065881612	-1.554524772221108
0.5776776831362487	-0.7752707538135492	-0.1077528572980759	0.48669845292053476	1.978608001272324	-1.1897256149981472	0.31141440156180333	0.7979414797841378	-0.2160961539872988	0.7277058850738982	0.06083251197734683	-0.6842410716981472	1.6622988061785366	0.7519886940695246	1.2406076786384088	-0.8588105067289961	-2.0093514779120913	0.6251087316320426	1.029190260022709	0.9608916857439693	0.49209909521526585	-0.27481197501291504	1.1664568541025697	-0.3605773603431045	0.5118683684845166	-1.9068967864039563	0.833420214369997	1.1363295688373587	2.740101888122492	-0.8846605420428716	-0.2104426611293917	1.2630091304482958	1.1119059403475609	-0.14702201269208565	-1.6167488279426248
0.477467458633485	-0.7863675007258115	-0.23268290825195304	0.4261215401989441	2.0494564597115614	-1.2074552301000918	0.3050098142011592	0.7087644154140126	-0.19838807587003285	0.735419007100597	0.01466662769489659	-0.7197966138146367	1.686311261755811	0.734546699138976	1.180048076372727	-0.8674616609774747	-2.0638460798008706	0.6070409372108969	1.1420108027669758	1.1162279712725474	0.5636641776438973	-0.28436058687270094	1.1437645436417994	-0.319758810015078	0.4867350038063127	-1.9509379147152193	0.7860696966931038	1.1677461749620808	2.7436176117761333	-0.8145395137156533	-0.2361319444758181	1.2116153573080686	1.1110434008228762	-0.16273679342532205	-1.6831430876452966
0.3343118770422081	-0.7894198850800369	-0.3255016701261326	0.3668986894699925	2.123755560294287	-1.157107438735543	0.3343515495785663	0.6480846708756738	-0.14726372822132155	0.7324868934237084	-0.015410735944695875	-0.7236665900776122	1.6601343440605612	0.7045815454751024	1.0791708664884394	-0.8508291555745767	-2.1012396903908144	0.6384969352907304	1.2402878842669824	1.1912183258130473	0.6454555508177767	-0.29129509110774526	1.118740123406867	-0.28112197424029617	0.4552702279552189	-1.9744395373324597	0.7214647247269723	1.1401705804372355	2.7068372728374435	-0.7510782779112898	-0.24623285305642098	1.125674100118316	1.0857808428845277	-0.23389565194156803	-1.7270560343086783
0.2644112236153181	-0.8087017625491729	-0.39734842905615625	0.30786190106246014	2.168032892501907	-1.0478394820556913	0.3389716989281323	0.5808145512875047	-0.14982562110060454	0.7311832357249626	-0.022762610365267867	-0.7512719160053436	1.623556901141536	0.6951099248188461	0.9553063643105462	-0.8392888422657568	-2.130900186624013	0.6467535555833526	1.307131419531056	1.2141645492531843	0.7035695226714453	-0.31521450036942755	1.0849455198128264	-0.26465482839700377	0.4234182326028133	-2.0331289603398206	0.6468642750465917	1.1009258102572714	2.6460398097912554	-0.6427151785436263	-0.28816285684955856	1.0577787359334123	1.0294622811514136	-0.29650585683968705	-1.7635341173410701
0.33919128274040905	-0.8138434110758584	-0.4476811976774683	0.235447493804485	2.1993092607887714	-0.9241637288394882	0.32816357905627913	0.5304132624322155	-0.24028533273244515	0.7096606060974628	-0.06524204813044102	-0.7445097327755718	1.5851462795207032	0.6802548147122114	0.8339442425328831	-0.825501592863253	-2.158243983035106	0.6972074230288878	1.3720180289726027	1.2230239145441537	0.7315020596303896	-0.3394767356014136	1.0703180772780583	-0.2635473590806362	0.39889814276665964	-2.063975179486796	0.5602973287146299	1.0563970423161462	2.562950143271723	-0.5440811745147502	-0.3095638754531278	0.9712195347841632	0.9623072655742598	-0.3654211888746704	-1.800210229445225
0.41492087522774596	-0.8315540283524439	-0.4784462919670456	0.15996148588544531	2.260042138149839	-0.8131335994618777	0.28699789687134053	0.4810820067208056	-0.3427586272383668	0.6632705384445894	-0.10140771263055533	-0.7484381156115494	1.5332056163845942	0.6941977330832687	0.7726958201304357	-0.825510880049011	-2.159612439695587	0.7117374713974193	1.492163368746369	1.167957985464892	0.7413764827695009	-0.38064454007105153	1.0357033660225272	-0.2913884916703549	0.387454157628648	-2.0953240737373595	0.4911100412874429	1.0089469402512543	2.4881975931506046	-0.4578650324998887	-0.30651611245127086	0.8695364548932482	0.9012812887632506	-0.4112177999273185	-1.8209907484947554
0.42455200124139025	-0.8207883366153117	-0.4875080285229748	0.10015555252951074	2.325641760223554	-0.698378869187757	0.22905395297307024	0.43001210213801144	-0.40232811419609654	0.6232394295452955	-0.135493080284452	-0.7471531710055083	1.4838431532580387	0.688337839940128	0.7149081365793707	-0.8683087648905499	-2.173391614984228	0.7474629811775212	1.5960815454174448	1.0928259611945694	0.7141241631359196	-0.4225597697901165	0.9630741517922073	-0.3054348941662866	0.39036734610211543	-2.1405667340466317	0.41530553185999464	0.9805122667657733	2.397803965820825	-0.3939194810775091	-0.3142002071706463	0.7947214286177176	0.8654961046527218	-0.4304144718412396	-1.8417900677726173
0.39280951642569256	-0.7798913381864379	-0.4892760436458169	-0.0033619233795865013	2.380907181768228	-0.5989628017579987	0.18889349410235184	0.39143449353768334	-0.4676350533087311	0.5801121336114795	-0.1681221582552928	-0.747315411486069	1.4595562350911182	0.6952264074375594	0.6867796505113555	-0.9321888428325371	-2.1922958316245293	0.7772697648326078	1.7372087983941917	1.0533794202588553	0.7104161205562634	-0.4564042849245597	0.9136166911854859	-0.31973047725840126	0.42123586774857974	-2.186074989305287	0.3205118233444156	0.9316869398774571	2.3045175028441816	-0.3310675609991633	-0.30632080682217244	0.7550512766143374	0.8418854499422072	-0.4154709769479693	-1.9033984160162642
0.33221722873936727	-0.7535179250288625	-0.5123428688073878	-0.10184864100095545	2.425414950694334	-0.5047310426194997	0.15129305241221275	0.3672130596261204	-0.5703998228543764	0.5266482161467673	-0.17769436262562655	-0.7604612168243043	1.4299576983477182	0.7114729228602661	0.6120110531539396	-0.9707635910230457	-2.205136197665888	0.8138383837661319	1.8684314105370237	1.010749716717956	0.6982114931939544	-0.4953190589446382	0.8718825773476834	-0.36035177499596777	0.4556824465177417	-2.2329598302474047	0.25162147342342794	0.9004194035055756	2.2236917946569776	-0.28590961465583	-0.30859655279588555	0.7195023108358491	0.829257576983539	-0.4333195812026829	-1.9607328456857922
0.2864060441712046	-0.7310359402660103	-0.4891952000119694	-0.206439251003309	2.4615029164449775	-0.42272660424096253	0.04719245318902047	0.3444432378851212	-0.660090280283278	0.5105960936219894	-0.17915529278189962	-0.7631068182606483	1.4107041798224926	0.7490607910526692	0.5908972185269961	-1.0261225353171657	-2.192703107183715	0.8349101927869391	2.0192292678844157	0.9370794543394629	0.682136683029922	-0.5473786209103035	0.8073048100614404	-0.4151439360151736	0.4788541827332563	-2.3041688777553135	0.1794035127757519	0.825016609527988	2.1519219197990846	-0.24568537951895836	-0.3143676475380137	0.6891331747172614	0.8367197069000392	-0.47442790502914933	-2.0328082210532257
0.1741206839574686	-0.7171536005230099	-0.46851928138468574	-0.2967020140179433	2.484761268655279	-0.34604275388970906	0.001924078381667338	0.3041697569411772	-0.7062766816981029	0.48622617735964313	-0.15407708364193068	-0.7644523326460988	1.374360216507831	0.7747020383855079	0.5790841195631425	-1.0806768716088002	-2.186772679087616	0.881740154776233	2.1535008852998927	0.8659454940514293	0.6653825943783277	-0.5882790412550578	0.7875848187679596	-0.4734064508865652	0.5190444287893887	-2.367479055429099	0.1332585318342629	0.7437900182997321	2.061423479583549	-0.23992710499755027	-0.3139444438754702	0.6335066996309024	0.8493314398786087	-0.46107745863779853	-2.0870562799049326
0.08709422856834252	-0.6971890260792778	-0.41378970651681	-0.37526198113451686	2.505809791821634	-0.2740510905607383	-0.026151281633039074	0.2786854855359401	-0.7158772465746248	0.48517560560540945	-0.12605654151345883	-0.7771179061618744	1.340370566290837	0.8170695256102256	0.5988103310160224	-1.1432792579343887	-2.2056849819402116	0.9274737399051138	2.3580106552385445	0.8080174625605336	0.634004640045161	-0.6285675402886086	0.7489715115570481	-0.5775480971271261	0.5365682388034215	-2.431615075885171	0.08694316300425495	0.6721222432050508	2.007899731343433	-0.25555826940516796	-0.321127959071602	0.6295965221722805	0.8637757726563222	-0.4928680976375544	-2.094852107919895
0.06723129788526808	-0.6954219147579107	-0.385511460163672	-0.4363648474886267	2.4797763512664845	-0.25888050605747287	-0.061131114019981746	0.26866616881820987	-0.7638988132956603	0.5175733968662413	-0.0856980729774042	-0.807506629774106	1.3169570947839138	0.8937689874788516	0.6181272435470564	-1.2212524995491498	-2.2149380346677354	0.9391359641498834	2.460925196471785	0.7776215610797574	0.6127309275431376	-0.6678545488242102	0.728999948240666	-0.6928716149507602	0.5061262968823035	-2.482417578115436	0.0575983901603845	0.6059686846183561	1.9495069753618732	-0.2678401963646092	-0.31825435395556567	0.6800039319188969	0.9145371256240811	-0.4691015907730488	-2.119210937095264
-0.007098062239973557	-0.6794856419409727	-0.35225462997338064	-0.4859455818381778	2.4459533618086553	-0.2572318998064006	-0.10091590173047307	0.24385764256177236	-0.8317151931376436	0.5240403426766301	-0.08820720414266249	-0.8300299348887528	1.3017532042781215	0.9758470853554101	0.614832886371221	-1.2898499049964396	-2.2381330650914113	0.9812706852561041	2.6016926864201095	0.7616303065860163	0.5806418739886978	-0.7055881864519333	0.6877147234153507	-0.7900233455489195	0.4748492799377521	-2.515770383543404	0.038032788517621666	0.5496205182476559	1.8875598646916365	-0.3126452856507468	-0.3183877091367081	0.7339904275799259	0.9441582614528098	-0.47224293166139253	-2.1463678669206985
-0.11549155171976588	-0.658229952314233	-0.3263760445534664	-0.5313796421923107	2.4072143890231175	-0.24918193151040713	-0.10076442142393001	0.2278629408745873	-0.8448422213809188	0.5152119124688765	-0.08791785698914072	-0.8765778103648347	1.3009308963619939	1.0744935585221709	0.5872334940314461	-1.3577870759653	-2.266652057689169	1.003319800888495	2.753986472184472	0.7467700064858624	0.5631797256032101	-0.7512014970248225	0.6441070976113088	-0.9122802673167838	0.43118868548009726	-2.5782824185216495	0.02927644745216703	0.5026091205165698	1.82154331886558	-0.36392420502459866	-0.3475365144864669	0.8046030245760653	0.9693870678445402	-0.43987685689098166	-2.1671201856277302
-0.19534533140134003	-0.6035446449400006	-0.2963253894017337	-0.583312230490563	2.3280465741831424	-0.2551365988650264	-0.11313430325624316	0.21847132320562718	-0.8552207252904387	0.48776059809710093	-0.09225806429196994	-0.9112713147279446	1.3193876377768545	1.1754832226131704	0.5580168718053518	-1.4251233941586068	-2.287668123440139	1.0221891134766468	2.84399798449972	0.7749670896105114	0.5366606177549792	-0.7924419884410306	0.585714661120602	-1.033984408080598	0.38543082935531014	-2.6145850116185394	0.002521180840264621	0.48575609685241633	1.7284080859098137	-0.40919375616638254	-0.38775877581064566	0.8554838181993834	0.9839313260872766	-0.42184115188276883	-2.1849960693999817
-0.2515654081043039	-0.5564012752109606	-0.2569081891847832	-0.6420444794280652	2.25785397409652	-0.2732542326598181	-0.08588299610913161	0.20973313249706607	-0.8389679501555003	0.4943877107566081	-0.11507281437816178	-0.924525280386554	1.3214312078014798	1.3023230875065415	0.4879548792858162	-1.4651930978262757	-2.2955093235012076	1.0434353462862511	2.8579748597945285	0.7880848920912663	0.513618457561737	-0.8251621604824797	0.5395404866879124	-1.1893211306980036	0.3000813749061574	-2.6451813868458487	0.004556596469067049	0.45314899034804446	1.6297159732166562	-0.46067381021374365	-0.4150296615573012	0.8762461161066286	0.9958236431882128	-0.4086724220505723	-2.1926446289596777
-0.3151712228300942	-0.5398777272051991	-0.17839325840694767	-0.6798358333851932	2.166148038317364	-0.2809881076791997	-0.055059783333732584	0.18192838944783157	-0.8271061617443118	0.5133942698640751	-0.1301898383046191	-0.9251958743728718	1.3092678485733464	1.4152667803429444	0.4277247127377179	-1.4992964882191315	-2.309774749689102	1.0591192731474224	2.7992806918898463	0.7966197923082784	0.4702429336093602	-0.8450399477059097	0.46240093731692083	-1.324925826401391	0.21237589191159228	-2.6547031558798873	0.05268127601126114	0.45102142448142085	1.512370460978213	-0.49859883614701656	-0.4388474940220978	0.8499999660147605	1.0028450092364303	-0.40948106073880897	-2.2003527225757584
-0.35899720370920685	-0.506346205667244	-0.06823911154855707	-0.7030956152156279	2.055627042951029	-0.29866283233191254	0.012215650408208423	0.1680663146522711	-0.8150083782549083	0.5454990729862759	-0.14443254248321724	-0.905422004602128	1.3072489891805628	1.50559496404531	0.4046708677738932	-1.5202995995257016	-2.304876391822071	1.051364244493067	2.7681483995665177	0.7896998068389923	0.42617338848208064	-0.8641715017034535	0.38566864335916684	-1.4470203808622617	0.11948459302150649	-2.605617787458367	0.046910651155356045	0.44565568453187376	1.407958559376661	-0.5583419509149378	-0.45475681689179054	0.8124878843908103	1.0006566178171699	-0.41123496204679444	-2.1673363882535477
-0.3867054384554266	-0.46820197274922126	0.0029465639435423464	-0.7067969451138347	1.9405170086609906	-0.32101460181401625	0.08679152604368964	0.1389782757699951	-0.8435479441231006	0.542493851792891	-0.17570905899584915	-0.8826001770032498	1.3027779614567447	1.586375404678313	0.33626803332291455	-1.515682742484508	-2.3023607711775433	1.0394215524703987	2.733625299880001	0.774639219656149	0.3905098742976979	-0.8854013879843862	0.3300328194453979	-1.5324898240217701	0.03156414469527226	-2.49061580713213	0.06636981536204092	0.43248439606360317	1.2949136695734766	-0.5990305795640399	-0.46993119348332135	0.7923894973817388	0.9811398215881528	-0.4209537693522315	-2.1453683214477186
-0.42066671014053447	-0.4183420032007309	0.09418580487676072	-0.723063273225175	1.8263917466721769	-0.35702273651022604	0.17213068338028759	0.12411498224479112	-0.876797908398086	0.5512421985760855	-0.21264749877107722	-0.8599016521695975	1.304906107096231	1.6668687258739627	0.2542605020257901	-1.5256487370924172	-2.2858778360383445	0.9839173607075751	2.6777531763056768	0.7346886228956659	0.35503723757369093	-0.9084957315300244	0.24644817189040938	-1.584837037644076	-0.04186628926336677	-2.3917061297397315	0.05308760493021121	0.4200547488945333	1.16329653534512	-0.6332241574947362	-0.49555728239689306	0.774440361723142	0.9487715662055709	-0.456568195873599	-2.101125117439974
-0.44709707768313417	-0.32813434756412374	0.1820480336739702	-0.7443568480255013	1.7203081352951552	-0.41038003871197926	0.2186048414277241	0.08515734449197294	-0.8310998636887401	0.5595742231661018	-0.23004572473714102	-0.8374454064535828	1.284829198230988	1.73295473088974	0.1893689864555605	-1.5422288965392252	-2.261038878655387	0.9478060565352049	2.539151884319709	0.6652397112154802	0.3209446337395022	-0.926323174688872	0.17676209333051138	-1.5984870584138577	-0.06980167637688629	-2.296824642412984	0.045780597951531	0.44937482804963674	1.018747587272198	-0.6729395417272206	-0.5135858579400401	0.7283313394901584	0.9119130734184806	-0.49651656233079705	-2.1100552258976277
-0.4819802682330268	-0.23291737088369038	0.24124391724672062	-0.783864456558978	1.632230100673708	-0.4545327804097551	0.2590046391827804	0.03452326453267073	-0.8573766221626803	0.5415222473179264	-0.25045834751107504	-0.8120818113259194	1.2721281494349594	1.720943738056676	0.16083785673272097	-1.5540596454753846	-2.2239026791567893	0.9216800317570902	2.4813040575787118	0.6059932566215995	0.26655990166271104	-0.9507514667469004	0.08421729270055082	-1.612186484620364	-0.07658626202109174	-2.214890528671421	0.011276264894368887	0.5203084212647038	0.8761080305123613	-0.6490098737034657	-0.5424072464644565	0.5923368735534655	0.8798780611544068	-0.5462887278831658	-2.1249042729084424
-0.510194177630005	-0.14547885547021033	0.26152512452067606	-0.8275994901353683	1.5476361904539904	-0.5501216585861631	0.2821447708103109	0.025403804772264192	-0.8458023042662306	0.5443885084227038	-0.23081658922916515	-0.7778014793866374	1.2475241659138923	1.7218761098950577	0.1614195270704341	-1.540172488468515	-2.1891438260724985	0.8960319466513649	2.4450637833768085	0.5660093120618486	0.23109605480761403	-0.9705969103982592	0.019456885838997955	-1.6212866830451045	-0.07141571150975755	-2.1194379307326563	-0.012788588899428407	0.5681643795234741	0.7714718293352922	-0.5743852534588545	-0.5873994434842761	0.4395855326808665	0.873961809037651	-0.6259751407059483	-2.12015094851186
-0.5363129320361155	-0.06397835710806075	0.27566526373476263	-0.8525625807975346	1.4625282290930337	-0.6777457385988491	0.2626213829818042	0.03773181409011375	-0.7712788070335392	0.5881405666826098	-0.18666057578764111	-0.7348856274687086	1.220765001866873	1.7335575795304465	0.18540011796705666	-1.5374640073856471	-2.168230724758066	0.8764885251223056	2.3796505918929047	0.526052940357148	0.19681450986601354	-0.9592236813494395	-0.0794997260842556	-1.6097637724386633	-0.04366914709261949	-1.9985366384909695	-0.044231785066029525	0.606049852149667	0.6808994211689513	-0.5170494330070541	-0.6175091027698038	0.29373362412635257	0.89720385508503	-0.7224511540581504	-2.1305631416363457
-0.5184402719223586	-0.029714675057578483	0.2760335800810075	-0.7864887319521976	1.3918885423816554	-0.7821133031041587	0.23004099865050492	0.059930662177861124	-0.7524290301318428	0.6522790186647726	-0.14485755523607857	-0.7123579959412469	1.1579839277508985	1.7051010801343753	0.1855398785745162	-1.514357489219834	-2.1613574443085377	0.8755776173884913	2.3110833508633073	0.4729765296326026	0.1694644044077423	-0.9328922256978693	-0.15057236340874258	-1.5952660761963118	-0.028686996950863956	-1.9013748365722136	-0.04477858500336406	0.6273464209185204	0.6231678847638173	-0.43858059812334266	-0.6478409377582426	0.14656166891938666	0.9438180164311711	-0.7806223262770613	-2.160997577934308
-0.4650814625068029	-0.015137659150199526	0.23721548501339612	-0.7048438253405311	1.3147217848577668	-0.8805678412853009	0.1902834773951914	0.094638544889375	-0.7298534875322381	0.6701655259737018	-0.10001584363451008	-0.7079190963931048	1.108386339529981	1.6749279947783258	0.19553808622150068	-1.5072285891460468	-2.1442672346260925	0.8738252753060767	2.292363155155949	0.3925364069676536	0.15488425336126982	-0.908700854940907	-0.22526469666910048	-1.5807059309897318	0.0005563197694217301	-1.8371022166687603	-0.04297163118745943	0.6399733052257501	0.6012362376174739	-0.34540528525150926	-0.6891074000064042	0.023568971385445663	0.9932497910677724	-0.8472705759805212	-2.188705981124145
-0.36812442848018634	-0.004471562163232764	0.1660844229109013	-0.6690737371370753	1.2592141093269924	-0.9822166250569246	0.14496359928361352	0.14657947876947497	-0.7155567789851913	0.6693002343376121	-0.04390296852721134	-0.7086178120627198	1.0742914525143277	1.6732752699031679	0.16039195384225427	-1.4712835216743998	-2.121251179034514	0.8688880127202439	2.2795510194690407	0.3109146138816622	0.126628756198849	-0.8482537650229153	-0.2897527718186884	-1.5590850536305756	0.012355344766122154	-1.7721144457022113	-0.08163604330809014	0.6339331032428569	0.6128983182174527	-0.26298954974604405	-0.7254021522083535	-0.07102069354640339	1.0225953604715814	-0.9035135335995166	-2.2013366011917954
-0.28955991648283586	-0.026421160128902797	0.053924974978555126	-0.6254629302970871	1.2193702220194813	-1.072918549754982	0.10247337329826182	0.203461721556463	-0.6804703295210073	0.6579551755371806	-0.01242527385217798	-0.69292461485904	1.0227511833743372	1.6976216698801836	0.1187792312611893	-1.421130185712554	-2.1098188920938745	0.9098669200038078	2.2142929451759086	0.2528699151650997	0.1336480943712787	-0.778601975281334	-0.34746587818171903	-1.5125292277460691	0.06477715276739862	-1.7496195039825886	-0.09047314735279446	0.6147969484805539	0.6218367611147171	-0.17638829258159944	-0.7755357388145705	-0.1525845807191197	1.0501275556407752	-0.9464487818697774	-2.235571816984191
-0.24075876586845518	-0.08529361997446634	-0.04684982748794096	-0.5765128161873438	1.1947469753996844	-1.1463449358604312	0.04848367132199378	0.2902943532275438	-0.6541077786528611	0.6174123140224113	0.011257517694579664	-0.6991459964869426	0.9678673299783125	1.7117988307103622	0.10212941698917788	-1.3599920790081375	-2.105140748741639	0.9401481045307246	2.1206258377314713	0.18153650232388738	0.13993094362765932	-0.6862687589486113	-0.4076234307931562	-1.4785437015739589	0.12089906118062528	-1.7882734949823267	-0.10313093739641463	0.620773752811896	0.6643845039584731	-0.08965977997642263	-0.8335410130628895	-0.2545116777418242	1.0907326599845928	-0.9293300724610007	-2.2529745616767562
-0.18263100874454397	-0.09392414493082182	-0.10957393978586778	-0.5194692269495065	1.1713940850484656	-1.2198053918998863	-0.04267838899812253	0.4069685726142643	-0.6181135136696814	0.5862830218836901	0.03893275402191433	-0.6837009190582004	0.9401644645615812	1.7176638327402884	0.09910992234134638	-1.2417355284532738	-2.0984795965946113	0.9960074169456483	1.9961195278136377	0.14037740668763612	0.15590811466040796	-0.5921330705752992	-0.4473810337672613	-1.4411981442590251	0.14318008616413896	-1.8089369449860613	-0.11710356131233843	0.6332041414739663	0.7214754838989443	-0.027149371948204094	-0.8743939747307177	-0.34999001282408043	1.1408976169524412	-0.9358432650580968	-2.2814193071429254
-0.1357899807618857	-0.12721145346462864	-0.16995251848979542	-0.4549955664802975	1.1267149657419469	-1.2508525656499878	-0.08193299563571299	0.49173677185827813	-0.66669972633289	0.5608776018285252	0.05004341174814381	-0.6669704643821354	0.91333426162602	1.7254829839657262	0.1268251163273023	-1.0987781595108137	-2.0905348930161853	1.0298860512155978	1.9084840298714234	0.11881479979589919	0.17825802866896423	-0.5062967798805377	-0.4743797089987166	-1.4166170014172177	0.1505856591267256	-1.8272461591859035	-0.14742927438861692	0.6150709672189258	0.7643223926651865	0.02066009390859517	-0.9206229415368415	-0.4260598177385863	1.1931612460384131	-0.9068285147554969	-2.293510987331728
-0.09963550995272168	-0.15573537878403948	-0.21592342706306086	-0.3861965073632647	1.0740394953494912	-1.2769160651646436	-0.10244342914165479	0.598048532380607	-0.6642999150845065	0.5076994175580588	0.08236212395148017	-0.644509675932665	0.8749292192447145	1.7901921439927704	0.11726815288386912	-0.9552238778110006	-2.1067199860025716	1.0678191398406927	1.8324325204547958	0.0829058227819539	0.209917634342372	-0.4209198420795358	-0.46055824782808025	-1.385014964555187	0.184689697567804	-1.8366631567153693	-0.1622987759029045	0.5780198966663093	0.7919591549159185	0.003918444670539434	-0.9580427536811905	-0.4721995373915421	1.223541198284428	-0.8937509797150238	-2.2990915217749146
-0.03522279454423326	-0.18968019071541736	-0.24805017638931273	-0.3277684729418793	0.9934161870483071	-1.2871673297522523	-0.12909487427485533	0.6863116979332062	-0.656891147897494	0.4550505651913855	0.06623593358486182	-0.6214959719254433	0.8518888883058044	1.8327440620304505	0.14807937708840804	-0.821808951519912	-2.1250207016653637	1.096277795557186	1.696224659508895	0.01888702772528747	0.22039183694439454	-0.37023964472316073	-0.4504434248564394	-1.3498600061584582	0.219085214424705	-1.8295383413640967	-0.18976101712343993	0.5626450392988531	0.7904495498956453	-0.037820383081680585	-0.9710110474533362	-0.5177298441456644	1.239008520977219	-0.8335466011064641	-2.3010154118075454
0.007695454734845758	-0.22850564616061758	-0.2675982549271907	-0.29539931570840067	0.9085776593889653	-1.2856890731712105	-0.1311362228858307	0.7520421724965644	-0.7120997414635951	0.3651439459348006	0.057746051350107776	-0.6141605389976902	0.8328428197900237	1.847922564670617	0.17102174632961625	-0.682544505350664	-2.101509230800599	1.1036339105148334	1.592038973717593	-0.042069454613770256	0.23553118325597025	-0.3379046552218278	-0.4125578204186974	-1.2834500548678047	0.25670348259815523	-1.8215945810952767	-0.20689628159645293	0.5471882469548308	0.7842988302941004	-0.03733459808021903	-0.9857512733152145	-0.5843463411439312	1.2493046415169267	-0.7632704139507029	-2.3138653678724017
0.009941349413690315	-0.24523147166035977	-0.2985042077153487	-0.3398820996868265	0.8413531630182309	-1.308667161606793	-0.11656078779024943	0.8090856021997798	-0.7224544874793353	0.2743516653905834	0.06594740533837806	-0.5864366693588289	0.8204391418897192	1.8555654593019493	0.2206999870145092	-0.5533828287068512	-2.092305773508476	1.0999502703532693	1.49637548081438	-0.1068032411744583	0.2520799598160016	-0.31426274904041884	-0.3770339375811956	-1.19193854244576	0.31060199046411807	-1.8258117292036498	-0.24500258067759742	0.5705785324348304	0.756718667001677	-0.046746579968418064	-1.0058065490553514	-0.6112148627077914	1.2613488643129092	-0.7019171828737116	-2.3042177173667464
-0.053251007882221146	-0.26268366003410015	-0.3424816616629066	-0.41349071257678427	0.8020745350116225	-1.3286874119384136	-0.16298647213959222	0.8593061757239907	-0.7311026247918742	0.19949654440627201	0.0915936629938934	-0.5612113031206032	0.8114136292462056	1.8701027966505166	0.280424353268944	-0.4180879508744537	-2.0834017756116237	1.0777984333584543	1.3698833987192442	-0.1408819981649044	0.29592562146647106	-0.2860014284679947	-0.3268188768224197	-1.1042449074397473	0.40547954455166024	-1.8067350596592697	-0.31679081314003954	0.6298574498904053	0.717314502174051	-0.06122278165041604	-1.0159898094362494	-0.6290390201274776	1.2773948527627672	-0.6442992366237817	-2.298389646583856
-0.10842350708975101	-0.2688877452950899	-0.3830941311618284	-0.4597863200969711	0.7674558495344048	-1.3903816269914562	-0.15624256889229143	0.8823267671096591	-0.771559150180144	0.13629035277760035	0.10877706234691786	-0.5367207780989973	0.8034562632957215	1.861599054595802	0.40100082077467264	-0.28322675647396606	-2.0694678841277656	1.0714701523231296	1.2702829226600734	-0.20010909167412488	0.34602746351204244	-0.2914106988486032	-0.25662063074801966	-1.031507337920916	0.5106952742398141	-1.8370648622870753	-0.36094050854008125	0.6919347619302473	0.6559107714501119	-0.028452000875766947	-1.0565760607417929	-0.6564798786725218	1.3078405516924196	-0.5885462406902098	-2.2831614616350144
-0.13980421665430506	-0.2579643155039254	-0.4290037589425345	-0.5129466314510227	0.7470592456314598	-1.4446627922370077	-0.1947730996646055	0.909723273296064	-0.7892500698185687	0.09442011547667205	0.17044567577085076	-0.5302387300989936	0.7979660602038858	1.8432223888278183	0.5549245019836313	-0.17231833986275205	-2.062180859149217	1.0476634220746246	1.214881593366513	-0.24510041358819792	0.3560219287994587	-0.3010129252783083	-0.18939956394968271	-0.9719419715353199	0.5827582595502083	-1.8907454850010452	-0.41387639902514445	0.7412268067579311	0.5740614606206155	0.02274699087298513	-1.081328872256465	-0.6909842394702574	1.334107657245056	-0.5419827184555011	-2.272194661774738
-0.12449007773193607	-0.20009228214179506	-0.49497526719572155	-0.598329949395376	0.727237748752429	-1.512966574487231	-0.22378763757987938	0.9487314369476227	-0.799492889756945	0.10083683474901028	0.24030035691833956	-0.5185046332622775	0.7895938585114652	1.806300464027925	0.6946867732600625	-0.07705714267447765	-2.069623678484622	1.0401590558753147	1.1779585313897911	-0.29422098752372117	0.34181851575924	-0.33671456011032863	-0.14034587786748226	-0.920423024985815	0.649040344929275	-1.9441463965841699	-0.4277877436377465	0.779302453801453	0.4842515512248794	0.06392427494702405	-1.1124558623921639	-0.7225452043590976	1.348979462142736	-0.5513976552925745	-2.259388572909323
-0.08547433963536391	-0.2084000978518054	-0.6059721512699797	-0.6664336333435548	0.7417395056602492	-1.55544515748343	-0.23072543561955533	0.9682679111440669	-0.8425377056842536	0.07275182888882484	0.30463587759690364	-0.5307423245506542	0.7707354375614245	1.7895944042388492	0.8356113869218669	-0.027573328376819483	-2.0795026040436673	1.0178720559283727	1.162362722467084	-0.3686188594924449	0.3038424093620289	-0.38931379086698426	-0.09342281264334912	-0.8972967584323126	0.7283019960786152	-2.0119171029324203	-0.4345206106822255	0.8018416906900134	0.41701716950595513	0.13246339239405974	-1.1607971155563093	-0.7640147982297362	1.3590686111729433	-0.5292056887619262	-2.2652667776344315
-0.06042115014963954	-0.15642860832076205	-0.7495073595005659	-0.7146279151329631	0.7855027867266301	-1.6200606801000828	-0.24835774330117708	0.9976150889916623	-0.8900701237700176	0.03229909610622506	0.36537557747042604	-0.5579210661748312	0.7533618656490667	1.7583612248747773	0.9439857551063126	-0.012452101383626414	-2.0652301698051194	1.008026901870902	1.128642966547512	-0.42934049521269496	0.2873651605069463	-0.43776162746199543	-0.05628926577767877	-0.8981288062823068	0.7724974108777112	-2.0579456853107274	-0.4530326168365387	0.8117995709415808	0.3430062753644454	0.2030144716669306	-1.2020526307373625	-0.806054209359	1.3521766023181636	-0.5254418004024055	-2.281870512622891
-0.04328445439482738	-0.11092845181830238	-0.8664014983290391	-0.7622001198257727	0.8633313112369411	-1.6590845717880647	-0.2979402772388788	0.9838441467987383	-0.9051804081907326	0.04742732936718697	0.40053262146840496	-0.5794819607587913	0.7458000163595013	1.7199015251524035	1.0395054750379793	-0.01708443706775011	-2.0405755780624553	1.0041779522704128	1.0926032561519228	-0.4440339161155517	0.2762972310119597	-0.48334156137574535	-0.03847416870391864	-0.9074108142531513	0.7693028499918892	-2.119435722872801	-0.45455737160432463	0.8186602349296386	0.31956562212860457	0.25637010825334894	-1.2618211291811228	-0.8060614085663105	1.3429601989765272	-0.5062871925068071	-2.3200600431077634
-0.04695135564486664	-0.0727944009333969	-0.958758018053573	-0.803374220436704	0.9369903098238712	-1.7215090190933044	-0.3204169251237504	0.9991246664571005	-0.9532093662564997	0.028134758029151885	0.4600625226773902	-0.598300125938712	0.742422133921304	1.6654075842532667	1.089253596026602	0.015927286853738256	-2.009973307637466	0.974973046946044	1.055384382971045	-0.44627476137786326	0.25982942921224744	-0.509343136432664	-0.012107193391944665	-0.9341541432725915	0.7582208193465186	-2.201726896163903	-0.4713391016350955	0.8300647680253782	0.3028243090848942	0.30373629871348484	-1.3174396940027635	-0.7896662937977569	1.319664036525288	-0.48613448958444644	-2.3459448241494063
-0.1076065486497206	-0.05265945269945197	-1.0527656976022142	-0.8226038399732747	1.0225752948875404	-1.7686447727907235	-0.37752197108438457	1.0561253196325475	-0.9668503569352168	0.0223391736107114	0.49190463098445364	-0.6047594602714371	0.7367536625567215	1.6091255329791518	1.1126634977760976	0.06214932894125107	-2.007171165537337	0.9601476746605437	1.0023506318524231	-0.4401171252933004	0.2441802939748358	-0.5432258492992339	0.01822191278196538	-1.0082608217337818	0.7346653209466683	-2.2877098664083864	-0.4801124123537776	0.8240234538029838	0.2648551823959605	0.32126013151417837	-1.3517487975093803	-0.7410414077812185	1.2830927404428945	-0.49733058521337864	-2.3561502147622404
-0.19718205016413284	-0.025725582604215074	-1.077557976898821	-0.8281464006747099	1.1008607537456192	-1.7883273522208618	-0.41387724465473913	1.0597603945683152	-0.9960812775124086	0.025193715189943365	0.5089766589802733	-0.6230041594327357	0.7410387756214545	1.550327354963105	1.1161375471615238	0.16441250133128693	-2.017575694895464	0.9464783519109711	0.9455782843007775	-0.43041245170795756	0.2413805036207533	-0.5905436475776676	0.07465545701716184	-1.111482899285319	0.707815265416152	-2.3583730592657215	-0.48174307032781727	0.7720721926272456	0.20935062034775212	0.32980910691588916	-1.3673732478372669	-0.7034043119223216	1.2247279615269773	-0.5220208179202522	-2.350538346605168
-0.24420277505550003	0.05946278694959646	-1.1036989746030585	-0.8212103118037263	1.1227266379219905	-1.792505651071886	-0.4036705015998622	1.0668653278507179	-1.026715233705612	0.037239713232508666	0.497294950079357	-0.6473966912040829	0.7309528989383905	1.4717266208771993	1.0924181754955105	0.19705836641988567	-2.012247959155646	0.9176342739810586	0.9325405483486939	-0.4332543251242401	0.187872734065956	-0.6558273862567304	0.12808235863767647	-1.1909335786435329	0.6591402316060022	-2.431089317375961	-0.4527626736490844	0.6744306517995912	0.13204863154004548	0.34455950238318034	-1.3741032061393263	-0.6629965291379081	1.1524277339117517	-0.5537663642923658	-2.3297296272131396
-0.34610442552936743	0.12483054933121376	-1.1252793368761076	-0.813752173988377	1.1488959770547087	-1.7712087246020929	-0.40756960469028264	1.098360321357044	-1.0443348796626963	0.04157035695779497	0.4657888666269968	-0.6894437994287689	0.7098333510461781	1.400036933390582	1.0493985294660177	0.2121711505169352	-2.013248762697179	0.866473297736639	0.9033355190868491	-0.41214954112235125	0.13496582070367286	-0.7172169959436425	0.19924788629025664	-1.2604634863396504	0.5820638707329518	-2.4934346086947774	-0.43145444574626335	0.5742921332924139	0.05880823189499677	0.3138519409964226	-1.349001083665094	-0.586760379339286	1.0911475524141885	-0.5709247821344394	-2.322187602280658
-0.46034479082575536	0.1980521645364737	-1.1072196819045559	-0.7853247863431079	1.1865851825671418	-1.7164447126807105	-0.3565177117791122	1.1255643331684924	-1.0700005323132942	0.014961453243663759	0.41320575382365277	-0.7210765830459405	0.7025946605659115	1.2964417370389012	0.9935142522832127	0.17653650019350073	-2.025403417936043	0.8064429893628728	0.8753178166729649	-0.43766544783339567	0.07368581493596009	-0.791740373980743	0.3123388538723353	-1.3086793533559267	0.53357207472253	-2.5235492196682965	-0.40269214053678926	0.4790549576685076	0.00199680289410612	0.30298831077908017	-1.3134927787161141	-0.5120879369641435	1.0199552869622068	-0.5680654384249316	-2.3145265092354075
-0.5992238824022558	0.28970273110882633	-1.0723511965272672	-0.7487720833274172	1.2058906587603313	-1.6337482760870277	-0.2670301147675236	1.1044042107658956	-1.0842407498684636	-0.0175314894031423	0.34595765377897647	-0.7495495710637108	0.6754759569541513	1.2422829391129027	0.9312242805918396	0.11336393694834752	-2.0017348050123744	0.7822748424367327	0.8710455626766016	-0.4691038435795713	0.01355765459671206	-0.8732713405406386	0.45366722190678466	-1.3595492613599673	0.5237482415089627	-2.558881495020659	-0.4287848678912881	0.41907078768273615	-0.06552341853754376	0.286952416661466	-1.2729936063534808	-0.4324133377659197	0.9522706664204325	-0.5390708788511266	-2.32306494626948
-0.7443808816994404	0.3831554340836795	-1.0095780370777048	-0.712779873400532	1.2056562829526398	-1.5750921527602721	-0.15296271729501854	1.0894240567264268	-1.0774386009026353	0.0006870711295686504	0.24916720935971054	-0.7723880553519268	0.6481106869503808	1.1789679942896623	0.8439271430657174	0.03955895315968322	-1.9855410867328758	0.7615922434795838	0.9065086181121114	-0.504461189910373	-0.020807622941247435	-0.9392360690237933	0.5915750642326661	-1.3984155893875296	0.535159781056892	-2.594066851285479	-0.4497650158317084	0.3836447731902356	-0.093049558273995	0.28544756298290797	-1.2253614245816038	-0.33726044285013423	0.9107436843898024	-0.521377070183841	-2.347574177271505
-0.8728731904731898	0.4153320775427112	-0.9348814302126576	-0.6964473228263426	1.192999989337313	-1.5010941488731655	-0.042159417467905004	1.0696941582305097	-1.0322363042434999	-0.0028008829017510165	0.17493901868983636	-0.7712155974790743	0.6013926548058308	1.1128071440824754	0.7638809189599434	-0.019333061740663304	-1.9737020633138698	0.7493519758579077	0.9514441633307543	-0.5637221319365683	-0.08694399314146015	-0.9915693195944023	0.7167174653563715	-1.4019068248813062	0.5650812637993923	-2.6295818928964665	-0.45125551704020167	0.37706402280990436	-0.09734952188540084	0.3086614294040585	-1.1937716720635823	-0.20450140866688712	0.8900204246484096	-0.48556813964174933	-2.3534022480543944
-1.0020785106382692	0.4400588389510466	-0.866027807968139	-0.7030822790021956	1.146695995733775	-1.4697624911741134	0.05453349180471458	1.0933725162243217	-0.9887688617835039	-0.03674732575248865	0.11947908546105127	-0.7710814786818109	0.563808120585967	1.0660569983286876	0.7193338891489269	-0.06984972366655537	-1.9931200239752223	0.7245214436246151	1.047460343741406	-0.6156905545196745	-0.12359944813975388	-1.0529178442032787	0.8201973479624509	-1.4073727704552759	0.5917273376283249	-2.6543006899136428	-0.45399580178362536	0.35721388443732277	-0.14076544483514242	0.3521836102553423	-1.1449701444869116	-0.07682994630185626	0.8708978711685672	-0.43947842650942837	-2.3288084160248763
-1.05539792505974	0.41611225496551335	-0.7959169134386382	-0.6782326575295381	1.1255667212387193	-1.3867068060540773	0.09537561205487684	1.0797559415011695	-0.9409600602000987	-0.035020090916179254	0.0501029189929247	-0.7618791986244053	0.533427233051551	1.0177706103184547	0.6905831356143651	-0.1553143470295355	-1.9979846892910298	0.7188302707495904	1.1603423890911368	-0.6812812693636501	-0.16441424798241827	-1.096310335451619	0.9153878324704428	-1.3854921915414313	0.6105191851301701	-2.6666424364061685	-0.42648265160340715	0.31385285674819413	-0.1864176854619111	0.36811097502822954	-1.0870676233912264	0.03922386725793806	0.8629458453855428	-0.424227359514182	-2.3236696869474893
-1.0546126346213853	0.41868120974080825	-0.7181216392886036	-0.6349601172310825	1.0962244457514583	-1.3152110495423062	0.1715087052416217	1.0639407152457068	-0.8993486371975203	-0.03820668571919291	-0.019826555664059265	-0.7502097816592729	0.5055724554839133	0.9811945571539498	0.6886464529109955	-0.26494535345422227	-2.01543284863767	0.7205924755715127	1.2482434912056204	-0.7683767081324648	-0.21127616077741793	-1.133062593342995	0.983026297517719	-1.3601399424250666	0.6375998171082395	-2.6610092707261424	-0.3949580639518809	0.3192561162435715	-0.20560374409260884	0.35584961943702714	-1.0411531359674981	0.11939560771698784	0.844697936415459	-0.3736744857817428	-2.333022800542611
-1.0578360318415556	0.39422207444883844	-0.6942937306289799	-0.6112177788391524	1.0788845750715115	-1.244889380811867	0.2393900602097352	1.1291199925505353	-0.8744867932864814	-0.07018145791510608	-0.08152437677235673	-0.7327689299989926	0.47272626398033146	0.9401727507085724	0.6778116781993595	-0.4219578930368099	-1.9969094925963957	0.7027192004259865	1.3246773508907295	-0.833244783843978	-0.25025611949313775	-1.1580031694378718	1.0322952932718692	-1.346207670794794	0.6453455368717724	-2.6492530280279643	-0.36369933420092093	0.31498845327861413	-0.18500315111939566	0.33533067059855015	-1.0249166450694427	0.19966285645982215	0.8096045878048066	-0.32623704150236044	-2.3490280615958383
-1.021176317066456	0.3139049731488476	-0.6546158179310128	-0.5854721519826336	1.0960294608358159	-1.1930582223761754	0.29526205647510845	1.1812063046300787	-0.862038448875523	-0.07738896612542494	-0.12027833345142876	-0.7241883554630957	0.45153672362837227	0.9290790584978724	0.7171509615657474	-0.519397357430134	-2.0088207528452235	0.7348285584758754	1.3969872703846868	-0.8851930441940935	-0.2625883407803121	-1.1531818315569455	1.0483270845110977	-1.3508036684577203	0.6364612960332974	-2.6161826548570093	-0.3564350656081473	0.3101331571106806	-0.14840681868828498	0.3115347233026881	-1.0144522441014345	0.28626096932458445	0.7806648914299493	-0.2740305470816168	-2.3833322115587845
-0.9749029316802357	0.28095694331200016	-0.63856077752158	-0.5582512605649457	1.121761561066791	-1.1676138492733747	0.36842704453544683	1.2068350243102428	-0.809366670411937	-0.09993510098387484	-0.16590100939849367	-0.6942731577334607	0.45157888930959195	0.9033527482000526	0.7518149198492581	-0.5990335681553136	-2.0423459194739264	0.7480694723549279	1.4691077836246493	-0.9209184514205175	-0.2651460870138752	-1.1297767936977787	1.0273717917748564	-1.3357146143634653	0.6505280550187927	-2.567347130355155	-0.3408732650927402	0.3029599538228693	-0.10591124271509644	0.29109981978012955	-1.014012868635208	0.32556777733500414	0.7440993867521793	-0.2533037544371869	-2.413074172779855
-0.9723746090952459	0.19801176467720277	-0.641814843625842	-0.5637117966091918	1.1250605482758904	-1.1971439645731499	0.42481861825226275	1.2271228775161782	-0.7829354856284261	-0.10746350096507498	-0.209737103157067	-0.6726616441195655	0.4565991764528591	0.8963285397584624	0.7701601633950961	-0.6406823748317078	-2.062650668083473	0.7548417937724461	1.524987526990801	-0.9131786909217829	-0.26433633941068246	-1.115510391068635	0.9798532347271607	-1.3460266303246047	0.6419797058219089	-2.529444721463972	-0.3337780645265676	0.31729078904547936	-0.0800262032507338	0.263848326852386	-1.029510432503425	0.38459937309072095	0.7154386746803805	-0.2524577629006795	-2.450442759960901
-1.0036008978833084	0.16160309268776427	-0.6481329493580662	-0.5380868219960272	1.1477753061759164	-1.2676089163038253	0.42814239913843233	1.294993883329553	-0.735507338298697	-0.11626709694012576	-0.22372376240169967	-0.6365157629744755	0.4888335799170367	0.8551389063821763	0.7744128790220833	-0.6733113541280196	-2.0929063095414784	0.7215048410058202	1.5636800134840114	-0.8992667501581643	-0.23074677660563642	-1.0638012840239335	0.914435942188556	-1.3449210067904307	0.5967513510893688	-2.4732781789062774	-0.2854616907534687	0.29511125041151076	-0.06946058522191716	0.25616324640157245	-1.0348122961417572	0.4394220926768999	0.6939710295627315	-0.26347348801904386	-2.4680115733370647
-1.0088085360852779	0.1408692461681752	-0.6476868814272849	-0.5151369518575787	1.1506311458494651	-1.32280145228404	0.47004427561317047	1.3503231211761733	-0.7003332486041245	-0.10742890046108414	-0.20688075540758297	-0.614041130003997	0.5103727868937443	0.7911209787372301	0.7872708549083737	-0.7034243503735376	-2.126461125615257	0.6909565499216967	1.600375025976756	-0.8874558208919592	-0.2069686555926084	-1.010575101863697	0.8634644805995146	-1.372581898748911	0.5238213770603782	-2.427396515615513	-0.23320238662764753	0.24688417490593953	-0.10416757554766112	0.21730362425347266	-1.0383029177675576	0.49324099079174044	0.6367249648850359	-0.2930532422157552	-2.4609207538845492
-1.0084166382309399	0.14471613512295028	-0.6434902894926721	-0.48513636797576787	1.1319854670980958	-1.420495852382024	0.44840137533551216	1.4562867799544188	-0.7637921667502476	-0.06090935995456812	-0.22714925054278162	-0.5935164112892182	0.554462662980808	0.748983902306545	0.754540251694722	-0.7543091225712908	-2.154991169369816	0.6642437417666965	1.6564335623154285	-0.8491252128186307	-0.17260748547002733	-0.9558167933040183	0.8102559983210174	-1.3948184367588579	0.4516743523527215	-2.388156083906729	-0.1758446444654378	0.186708310442188	-0.1501844452307052	0.15686901080170323	-1.0141173633667004	0.4970056722706174	0.5787811783617809	-0.3286027218928322	-2.4683029768762097
-0.9463302542255525	0.13687062822809254	-0.6654842614168806	-0.43135452985029366	1.1105863649925047	-1.491635010251198	0.42446445729556476	1.5328909548839642	-0.8025441952480967	-0.07039492070182243	-0.21690445052501595	-0.5851339864602461	0.5755105369281813	0.6933003571193692	0.7004595518748493	-0.8181298188104016	-2.1452863669154913	0.6346900428306664	1.6646711015516804	-0.8471533864895516	-0.1616885084598745	-0.9046524410174138	0.764314549425972	-1.410684103711216	0.3950400429689057	-2.3331678813136314	-0.10670304940083034	0.1335432622991162	-0.15234305163957887	0.0867777802038938	-0.995124201933088	0.4802428939847171	0.5237533972958992	-0.39509752205745086	-2.5007490376056856
-0.9422887838516927	0.18393067776809796	-0.6716292782928315	-0.4139975358579461	1.0758888977311893	-1.5911684296758661	0.44061831718532557	1.5413210306026595	-0.775246903248004	-0.06621216622746381	-0.2066610153523139	-0.58370583759003	0.5782356226309104	0.6744025848992494	0.6258403652620749	-0.8743899015529155	-2.151051297199982	0.6236274328286137	1.6546374685275445	-0.842626898420767	-0.12835219715159493	-0.8590880722821643	0.7094230189034549	-1.4413952122712654	0.3342314222577624	-2.2573394369866873	-0.0421523426146867	0.09701360962452144	-0.13509456401496495	0.04172444371037577	-1.0035011962410487	0.44270905995587845	0.46549649515872976	-0.45275988791072946	-2.528965046960484
-0.9866887915963807	0.18854569818846287	-0.704313035862618	-0.4357592277353869	1.0596578806624204	-1.6917941690402518	0.45567030932529146	1.5545254317825279	-0.7183870040758901	-0.059456696859604065	-0.2067729326475441	-0.5858173433643677	0.5623741274735597	0.6318202689851949	0.5448401086287131	-0.9263578973258932	-2.1228287990529884	0.6027131835526408	1.671090776166255	-0.8396876854822976	-0.0693836775284265	-0.8012962121521271	0.6766309912145302	-1.4508765954820926	0.2987170644379368	-2.2343307129718304	-0.01102057101009612	0.0501486567610538	-0.128669144813123	0.0045185272010450864	-1.0195326784277956	0.4388473414415448	0.42195892257783785	-0.5482038185093645	-2.5457724510892055
-1.0079281909730933	0.18228477715244862	-0.7292319491325566	-0.436730682700882	1.0494635178001523	-1.7826923744136665	0.4522165583361077	1.507662257733399	-0.7359857958817676	-0.023860033197568676	-0.2337051473221557	-0.5779776670230317	0.6013254211129102	0.5938653272772432	0.47815100543587113	-0.9645417394249531	-2.081753805546196	0.6170540161941563	1.7123982119333712	-0.8535355343794553	-0.03493331781476892	-0.748838002813324	0.6334074339358036	-1.4125473285468952	0.30135047618380806	-2.180155046256602	0.019163099783610367	0.016768124860010537	-0.11848574404174209	-0.028939709744391147	-1.0082522233662294	0.39826115150116614	0.41884727682640366	-0.6622090860891735	-2.557456792997483
-1.0810770997347494	0.22491263775200113	-0.7309268095541182	-0.4592250932412643	1.0472773232914359	-1.8798024751434461	0.4526013183147274	1.4580117279379232	-0.6938002237795048	-0.013248281852681728	-0.21912423453675212	-0.5509204975989548	0.6637051499338604	0.5461324871502354	0.4253248234496246	-1.0093670450604422	-2.0839373524058677	0.6415803232329994	1.751272484888749	-0.8599727612170988	-3.554321166636398e-05	-0.7298377038523168	0.6111328872315656	-1.3745212621000902	0.30459769466664893	-2.153809276497342	0.06403431969866374	-0.0009009118513039511	-0.04507705982197785	-0.0880612069714016	-1.0128151599747237	0.33038950870435113	0.4362805915068015	-0.7633626182788668	-2.5657038264924115
-1.194950166880501	0.2930747005500554	-0.7334163760774295	-0.48387164210337097	0.9962050622053727	-1.9148280707984024	0.4302852395547914	1.3908699379330582	-0.6860142340345841	0.009482016978622058	-0.1881455272170375	-0.5193379003704369	0.7196758983245888	0.48819158033682025	0.40247063649645654	-1.0998141028676343	-2.03789445960632	0.6916740456119681	1.7693332964676158	-0.8804594592818077	0.02989293357310425	-0.7403651153797193	0.5799939247419339	-1.3581178880315987	0.31868413376416127	-2.133741649928114	0.10810190083225397	-0.01697722159732839	0.014464804745932102	-0.14752624946516768	-1.0025672123790925	0.2945242097566399	0.4606371506505232	-0.8614572550561285	-2.569930744495701
-1.2448512054622038	0.3567301287228965	-0.7405525293138391	-0.42178028690927	0.9324075734428966	-1.941335047287371	0.3905898252251606	1.342600036070038	-0.6803424328594914	0.018930186858660714	-0.17800472839313194	-0.47418269717948824	0.7811578323757156	0.4319012782105469	0.37310427076236985	-1.1673465776813443	-1.9971520789652029	0.7549210027360612	1.8097826892478839	-0.9145933853491804	0.07719049644635781	-0.7188951555576906	0.5334688059095323	-1.349732314946281	0.3179594269365001	-2.1369445403504357	0.17034866293990986	-0.037223317232230824	0.10211416120777299	-0.2490634818089137	-0.9900004769322525	0.22758209261171936	0.501028542669623	-0.9547498635016639	-2.572879246972421
-1.2865239395681747	0.3343804297132596	-0.7516465605891287	-0.36340100605728853	0.8353838672371333	-1.9563534527520758	0.3489394060592841	1.2399132763012126	-0.6847154691746076	0.029910266149254815	-0.1828826846510913	-0.44616052137703593	0.8485611907414929	0.37360811365326113	0.35528812094477213	-1.257373742120327	-1.9697279595119934	0.798989205370681	1.7982261863999605	-0.9369814754522224	0.11571866880912222	-0.7289128684148574	0.5012287517963949	-1.3506361329605832	0.3245990712151736	-2.165367001907177	0.18755840533542195	-0.05090757055831705	0.23118805568307083	-0.3952764293521678	-0.9736933276919502	0.19725186820864496	0.5397711407805843	-1.0395169367135426	-2.5852905310428658
-1.367314433404916	0.3058452262620841	-0.7764502332361716	-0.30604795062879747	0.7501912154582715	-1.9606441823853202	0.26249050399695123	1.1617841491542198	-0.6587293489345765	0.04259135086184283	-0.18484396700774677	-0.4149763867687753	0.9047314573656561	0.3412724365208458	0.37233558742134154	-1.350448792067151	-1.9420135450374452	0.8619539640852256	1.7587907702035797	-0.9603883591825456	0.19049222942199845	-0.6925947454970023	0.4343269844357063	-1.3351407914424036	0.34083675931413576	-2.1745275835356117	0.19758558487592284	-0.06578748134787178	0.40204797284152843	-0.5177688465591983	-0.9572585456010392	0.2048653539038212	0.5783487075950369	-1.0871283577727078	-2.599923375427864
-1.4221405100085138	0.2753304519624433	-0.8276701399128783	-0.259397147516425	0.674879768949888	-1.934789077300335	0.19916658553149452	1.118562187542669	-0.5964902666457608	0.02672897303636875	-0.16049185544171	-0.3844864250966737	0.9622163419449677	0.2891985752920714	0.4180239955266119	-1.4314054717491902	-1.917292915894384	0.9156093450078799	1.733782341290669	-0.9706370492037714	0.2589986399068443	-0.6954655779072324	0.37676893324683636	-1.3407593524407764	0.34929548421710327	-2.188057989632893	0.1852335628432374	-0.0674276638652005	0.5906745126386996	-0.6454498275712351	-0.9750798732600601	0.2100685809874807	0.6027229969816021	-1.1587556411969961	-2.60464536611056
-1.49623732566385	0.23223885539391614	-0.8238951486271999	-0.22882710810722817	0.6019280338296967	-1.926546424599796	0.17105789984934855	1.143277938329824	-0.5356845772816753	0.07566915364062066	-0.17663251316600415	-0.33320956409320707	1.0202136989579427	0.22639250113711568	0.47709947324641255	-1.4614241889877708	-1.8717160584633554	0.9662016940002822	1.717187523232307	-0.9797277460752476	0.3228229459904914	-0.6860759819877751	0.32657197939154775	-1.34281432328337	0.32917389941679776	-2.246637970140662	0.16835441443282648	-0.07706484839400798	0.738403573505072	-0.7366012185194205	-0.9924832219931119	0.21057270547939785	0.6244135304773609	-1.1856729112899498	-2.6162482403627334
-1.6151134303863444	0.17083283585703402	-0.8348366122580282	-0.21666046670365705	0.5381593004184166	-1.9338303872128861	0.17051257074579343	1.2595214786753783	-0.5373922418912663	0.10788585032814613	-0.1816428593951505	-0.2847792664013389	1.0825117446269201	0.1420946430410601	0.5327378383127586	-1.4894115454142012	-1.7894415437804494	1.0183087767931946	1.7293383698427671	-0.996664021787479	0.3768511602801639	-0.6770751287854088	0.29195492660299954	-1.3435661718970375	0.3196194709798986	-2.324216679752655	0.15383464490144683	-0.09902750032530099	0.8802924304305861	-0.84484011397988	-1.0103916285950432	0.1750546710951191	0.6731283814391382	-1.2228776942160642	-2.6283336538087587
-1.6455947940377083	0.13558210862893666	-0.8119589046310857	-0.18876317323270783	0.4652160343400159	-1.9406400206336472	0.12319315258784629	1.33554565968386	-0.5872760315197623	0.11923983829089779	-0.18240171325061372	-0.24661965641152897	1.1478429425793433	0.05914756950224363	0.5731243279450406	-1.5065950905054053	-1.7621578548807384	1.0616623091953072	1.7447330706883157	-1.0194733823877784	0.40172962853441463	-0.6785012286643182	0.26785829599304944	-1.3526803247427948	0.28834218808788775	-2.390927993567627	0.18497103602274936	-0.1372129068702368	1.033651081230525	-0.9574425896183903	-1.0061993994863665	0.12648985418449837	0.7190696242914894	-1.212667579176617	-2.6284589886643044
-1.6672637635235517	0.13096283178489157	-0.7969160572731561	-0.1960832842527167	0.35465742067177375	-1.9583823173221382	0.1513200159067773	1.406968853161081	-0.5560011401476928	0.1282552228347303	-0.1630263727251542	-0.223487192372537	1.1615532938033961	-0.015924428381936175	0.5909970475323243	-1.536317743519217	-1.7596457382615385	1.099591334867963	1.741393969055385	-1.027047238419685	0.4568965591926813	-0.6920482665430767	0.26022632612234675	-1.3744212394706303	0.22772239007312617	-2.492226396087611	0.19818379657748064	-0.16904186466752297	1.1458400989551656	-1.0578082449520694	-1.0191592341612008	0.07777594996956591	0.7573175794829563	-1.1622136400152734	-2.634377927217465
-1.7140783119899285	0.07520512820133833	-0.8003295863467634	-0.1997683664552501	0.21901783821812576	-1.9768152872838978	0.2021362054609664	1.5341499207919	-0.5750758251105069	0.15788943835746683	-0.2005284935117245	-0.19373574936794816	1.1618430028863131	-0.08194757876358941	0.5856262470456596	-1.5598300835596661	-1.6633029931545373	1.1244562936448217	1.745315440492266	-1.0555777995370121	0.49802724861663467	-0.6770605969588711	0.26386912328029777	-1.3940885409557138	0.1720529380730734	-2.5646887367360174	0.21906470347180296	-0.20747641286066054	1.2149330527108528	-1.133178389350936	-1.0089560700219233	0.03359337082000463	0.7830708165515693	-1.1255368446471459	-2.6222423798292214
-1.715942138562156	-0.0037138631086239523	-0.7799867577703783	-0.21081344515007405	0.10679318677067337	-2.0319053295459772	0.21584699096679963	1.6234803297148286	-0.5902272898804409	0.19731392229163372	-0.23081631626015225	-0.18901303713914525	1.1374454280880504	-0.12158788346992908	0.5324473359072531	-1.5662593489730199	-1.5874168826779966	1.1681795547188716	1.7629879148233585	-1.0943854246789464	0.5299737865929126	-0.6413055435785805	0.2816881895380742	-1.4027643325279928	0.10606765005902319	-2.6459982678353637	0.2429737507087438	-0.24376396807055872	1.273020054531393	-1.2048617481696309	-1.0149296855055625	-0.02165017842950947	0.807321136649818	-1.0730113367114429	-2.618087529367871
-1.7434042546662318	-0.04831842912109207	-0.7860662319882901	-0.28361334209087674	0.007918502547529932	-2.0905625885371992	0.22701108955902924	1.6315526944694345	-0.5740529157949771	0.2502250688014623	-0.25309331739121366	-0.19904577213638103	1.094280523066572	-0.13776203151131697	0.5105947666408797	-1.5903607217344207	-1.5491066190624552	1.2067893885517236	1.7391651799458743	-1.1317443065894262	0.5395041931569964	-0.6278939012963501	0.30079766893034776	-1.396900220971752	0.08163824830662467	-2.7050043408539532	0.23120385063233329	-0.2751287512494688	1.3296423711398413	-1.2545713318518583	-1.0116803969501136	-0.06808081804988256	0.8496885844088217	-1.0031712692976518	-2.618613935761164
-1.788689750406577	-0.07275839659661958	-0.7772953567671823	-0.3539522372563994	-0.05176342581367199	-2.1399535447329283	0.29391115510135624	1.6950538299914317	-0.5809068041739265	0.2729902471730791	-0.28131285392998523	-0.21294632019018525	1.031679398708437	-0.16492770909890783	0.5118991989771697	-1.5907533164050984	-1.5391317371175257	1.2672910924531113	1.771738701466269	-1.1474504858021393	0.5456113037125394	-0.6009484475636743	0.30823860397321723	-1.3873856444444708	0.05893032446081313	-2.752512162178367	0.22778509401264194	-0.30874767315020535	1.343047040831859	-1.2657007154426088	-1.0224592773005174	-0.14265521082105975	0.8849525421032229	-0.9437112555573318	-2.630589681208586
-1.7728275523800068	-0.07142154015991867	-0.7789421613601999	-0.42204449540568545	-0.12699668140133816	-2.2235443928052354	0.36044282053817045	1.7721420306319182	-0.5834576100361122	0.2637301477744093	-0.29413639221126225	-0.20294473536521704	0.9799319006717205	-0.17024624160825044	0.4942627413691632	-1.5620353680323753	-1.5047011842523537	1.3158104982992773	1.7982585705152263	-1.1819235646628663	0.5142418575969426	-0.6096799405310206	0.3411872859320212	-1.3775144320342823	0.04730655884004963	-2.8088994907215925	0.23238192166973565	-0.31790029200312053	1.2857781784509907	-1.2823929113847927	-1.0258620735924682	-0.2570290173628773	0.9338016159877329	-0.8847085618242166	-2.653190689034923
-1.779219472507044	-0.07581369646196695	-0.7454631759396682	-0.49298062441700335	-0.20136865513435395	-2.298467414328349	0.390832799636856	1.7776228507459095	-0.5276716996511557	0.2757058286637033	-0.2997377163530267	-0.2026877464440088	0.9243678685582155	-0.17821329510613246	0.5130971470411098	-1.5407364739309075	-1.4802843271511208	1.3720321454329978	1.843255346203911	-1.2425244272722547	0.49729829680780535	-0.5973028581286997	0.3598545296922092	-1.3734201794977436	0.03894650044462776	-2.856751933713458	0.2821857169735193	-0.34212412683974586	1.1930948387655258	-1.2841472868754402	-1.0286087922488354	-0.3352294348801311	1.0049867608602594	-0.815154866247167	-2.664439492320178
-1.7949206957474964	-0.08277611506815316	-0.7573928294221535	-0.5232846733244527	-0.28015079375027785	-2.3734412000531315	0.4028421583395965	1.6997584111138526	-0.473081603253129	0.2825581236354725	-0.30680215440316605	-0.2215790280005021	0.856583702669462	-0.1714029191209555	0.5307968296858245	-1.536625064938844	-1.5016613075107936	1.4253538990321033	1.9360127049312426	-1.2674848711406397	0.4544680469162672	-0.5753685124246287	0.3683137146337668	-1.3723822346440147	0.08419613097394323	-2.8826333196655134	0.3452805217885839	-0.3411902164054893	1.1082065831264227	-1.3295033949536834	-1.0297930658724141	-0.4287234164553594	1.0689622003579757	-0.784607976141179	-2.642787896024603
-1.77451839565988	-0.13977629097978012	-0.7348828175347557	-0.5306364935569853	-0.36223987062686136	-2.403933582783426	0.44112456436979286	1.6088830039006452	-0.43450723100543476	0.28010092977948836	-0.3187491891844815	-0.24995986342531396	0.795630587966705	-0.176301958381885	0.5912566029461781	-1.5384498562253484	-1.5624561469378984	1.4529940714290408	2.0323785793596865	-1.280772250018071	0.4275250039252154	-0.5436325544866125	0.4023285365525086	-1.370044243865016	0.11643188851068458	-2.8991727155778984	0.37726234731874325	-0.37752077820942265	1.0205512673033632	-1.3687246562879447	-1.0326890627166274	-0.4584608221324512	1.12882942153896	-0.7349037860424201	-2.634666197385221
-1.782270089110072	-0.19422816272590177	-0.7046680009266695	-0.5051281354692174	-0.4670074126050814	-2.415518647431891	0.4582933423133927	1.5357706335363286	-0.3627004621253228	0.29259199075645026	-0.32519125788553593	-0.2601831769070485	0.7220007211561837	-0.17110225602473308	0.6817882002449387	-1.5631627760974178	-1.5788970337731707	1.4905307895795648	2.147040118236535	-1.2589129178133294	0.40266434425049874	-0.5051635707813414	0.424060504368307	-1.3973136266547073	0.1296635724727465	-2.8872527164845483	0.43101350394025906	-0.39546194285195774	0.9260157341938975	-1.4186484965795672	-1.0400783330150067	-0.4700610848520327	1.1825907458370286	-0.715467180967986	-2.6460936028396294
-1.7757284933399144	-0.23256574299410554	-0.6518399814640413	-0.42432546223052203	-0.5746735136792771	-2.417858116233642	0.4181359130488052	1.4893574809583137	-0.30626252954440253	0.3076113998516349	-0.3258272756852589	-0.2856038806838693	0.6616345835889428	-0.15838567739214687	0.8105609618514752	-1.5886901540174734	-1.6036416520127026	1.528569949176728	2.297716058914689	-1.2340215729884723	0.36508651045159707	-0.43064999382668656	0.4392907488784951	-1.4177079817459863	0.1590068854378765	-2.8795822365813364	0.4957667781054866	-0.4359415287407525	0.8306764359833778	-1.457917598305081	-1.0294318126578266	-0.4599170993848398	1.24704243342398	-0.6979261488152485	-2.675973432401801
-1.760517212086988	-0.24278394180295493	-0.5453922845495888	-0.3129189438932452	-0.6895298706245196	-2.38808383307349	0.3408833803967065	1.4361118288840555	-0.30388753209618946	0.27381117203389005	-0.3356432413839843	-0.3187463660528186	0.5911866059312908	-0.16180264392321972	0.9408544519725133	-1.6059938696637883	-1.6862254373617962	1.5383728299198913	2.5205323787186416	-1.2146468020444952	0.33518754838018927	-0.3755344675991564	0.4720713544551428	-1.4451898328316533	0.18530882325396736	-2.898802023240569	0.5402228071715707	-0.49230241171641353	0.7380443048792393	-1.4923708812168628	-1.041433778960649	-0.4200240959191633	1.2853760729215589	-0.6805947637298317	-2.720489239720359
-1.748711659740681	-0.2010736993814329	-0.4695905034699246	-0.1913514311534545	-0.7824766195032169	-2.341170196418049	0.29300772655313256	1.3763672784346745	-0.31190106966820336	0.24159642860062208	-0.3609040667934874	-0.3368902597955287	0.5664193332386215	-0.17384953179483909	1.0811108768253197	-1.6265241787863167	-1.7565983682965853	1.5228597951803855	2.7923494026811477	-1.1700972800536547	0.32729039686400896	-0.33000973762004654	0.5063485422928878	-1.4767102553576752	0.22498605666035373	-2.910579176788545	0.5986396128216029	-0.5478535843354184	0.6595756887599917	-1.5281319153952417	-1.0652287221033092	-0.39768602471698605	1.308070309056177	-0.6551988650515754	-2.750889208933047
-1.7383059850748501	-0.13892332036611635	-0.32466785481809046	-0.0602694774751021	-0.8669271468758766	-2.311054456808192	0.24420077178493166	1.3795330514643496	-0.3358397874175883	0.21355299915248982	-0.3772303434464561	-0.3502355127645336	0.5389955454967679	-0.15926723624255806	1.1853656347232158	-1.6339024257262114	-1.7881782078797843	1.5125885893851074	3.0780262837068286	-1.1240492768724917	0.3126494854086159	-0.3056559814695473	0.5215673646907989	-1.5209986301060283	0.25049493915164267	-2.9437293913860016	0.6443760650742786	-0.6179613767957166	0.5603478324879275	-1.5495305806854374	-1.0793728304017223	-0.36295074934476623	1.3035387722908272	-0.6353867124215558	-2.77252200500029
-1.6459939628652311	-0.07800165680625976	-0.20115394048022014	0.07393963350113365	-0.9715083896301511	-2.2875272178196546	0.1733834255153989	1.4049475785308343	-0.3484422941615193	0.17455348753749883	-0.3797880630959849	-0.34944810563221207	0.5497363631944548	-0.14209351943034168	1.2702934971895457	-1.6517597139296747	-1.77913890069722	1.5039909478157958	3.3607069537318117	-1.0963445661594544	0.3030918232096275	-0.30569134483458804	0.5543933731637478	-1.5879425661853905	0.2628572408679712	-2.976578978571426	0.7199154393826871	-0.676220481852915	0.47822196537272943	-1.5750981943562141	-1.0824678648297303	-0.33799433724257333	1.3385910114227577	-0.6189989073951548	-2.785788699459836
-1.6303155405859855	-0.019608397935709	-0.041890883381401525	0.18832026632543608	-1.0489936225162555	-2.2455510906390814	0.0944243157297853	1.4109028771307286	-0.4132976485087146	0.14492959635869504	-0.4218498582716405	-0.3583289332174665	0.5562113663398015	-0.14726404238061724	1.3421404323243518	-1.6968118520415558	-1.7524665294469028	1.5071321373044142	3.6287358526144167	-1.0529079727247592	0.2694733324648442	-0.3116018054862931	0.5554644817425263	-1.6657604050887667	0.267873541852684	-2.978485396306266	0.7847552273540918	-0.7289424879281275	0.4137614417020661	-1.5995542023645295	-1.100040395509008	-0.3088293765347752	1.410067387995006	-0.5971989775152745	-2.797755044793092
-1.646504223042632	0.018600460290870768	0.1275781332812144	0.30703248240430203	-1.1168363589376982	-2.190337904493311	0.09871120840495609	1.4211140558747437	-0.4940834625652323	0.08414823037259694	-0.45081460021523706	-0.36690063860709277	0.5880432418130185	-0.1227232492614077	1.4139441082235158	-1.7360251646103921	-1.7182090215248131	1.5065394424868048	3.829843929772985	-0.9648470500738393	0.23153976715548213	-0.31412703053795815	0.5833086788352881	-1.7210877263523083	0.26959980681354556	-2.9698926664561145	0.7759893958529434	-0.7627686571225316	0.40417495570544226	-1.633059220378269	-1.092024156821675	-0.28659358087125464	1.5106970783257698	-0.5653763698615938	-2.8344906909536314
-1.6384557370807353	0.08585020457567297	0.30709960546102166	0.457593064658398	-1.171831263531226	-2.138522323588556	0.10306475241500604	1.4236880869369604	-0.574384879565234	0.010473433032483881	-0.473793131709083	-0.375425186097036	0.6086638025763238	-0.11206000630683274	1.4881270420830053	-1.7846452706325597	-1.66601710335683	1.5208391741773892	3.970268529089078	-0.920857664290921	0.22393500493688917	-0.34147027577086936	0.6365639346635598	-1.7395331507880356	0.2588299984858536	-2.9625888053480645	0.7596185828325512	-0.79589633991037	0.41888649235014236	-1.6664060233837947	-1.0882200510013984	-0.2358527398380525	1.6202182362223607	-0.5159622532331885	-2.875575456601617
-1.6034874229423388	0.26755915706634037	0.437810635286369	0.6212534825788454	-1.2114108832526143	-2.096119470484557	0.0839779308299566	1.4743927388678346	-0.6331550453855636	-0.06244740816421908	-0.48687107711024896	-0.3760049254142398	0.6316916123647743	-0.046899654943313496	1.5523170925091279	-1.8425885854362367	-1.6222744684143908	1.5796539774440421	4.064147085756725	-0.875476950906919	0.19528173980147698	-0.37702187722217545	0.6742049345668895	-1.6918110520427656	0.2611208699036415	-2.9554677104986387	0.779680295429952	-0.7811321020289085	0.40124828046974903	-1.688188095238172	-1.0755164772156998	-0.180565311419981	1.7278403355782241	-0.4705576788313082	-2.908776659835758
-1.5930858271151238	0.44613282231018675	0.4788795253145645	0.7816766781662045	-1.2209247881501821	-2.0523642492056675	0.10831172727304735	1.493919563237569	-0.7297742945529714	-0.1264150899170083	-0.4907608855420296	-0.37927937095323727	0.678747998390331	0.024738764864409908	1.6428986043105525	-1.8662703462593004	-1.5758779385972044	1.635402647290031	4.110720341947411	-0.8404567544986449	0.19737740180495708	-0.4273010593168728	0.7061077508150474	-1.6128088669946443	0.26602972811463854	-2.9399249745701375	0.7327392177751006	-0.7724058416513389	0.3615836406477504	-1.701802103720333	-1.0879090547767192	-0.16884410201758304	1.8393889597983857	-0.3930552298398434	-2.9248289214598144
-1.5919133510210801	0.5490723981742403	0.4594766962049725	0.8918633090299505	-1.2037903606677167	-2.0185099021708757	0.114328525048941	1.5213165653837157	-0.7977487963768908	-0.1788669426399927	-0.475193462744524	-0.3408869999539827	0.7059435772379736	0.07600943245717852	1.7247983202819228	-1.8818891412652234	-1.5376770544799545	1.6831842085673365	4.125701396950901	-0.8347242043802643	0.18994858365797096	-0.4995622150784447	0.7467793226582792	-1.5444217445808717	0.26606696075899533	-2.930599550268619	0.7468988535546498	-0.75006576978274	0.35248222868640483	-1.7073170756805136	-1.115125453984811	-0.19105539877862587	1.920529624160008	-0.3411404914501865	-2.9493663528043372
-1.562437281749313	0.6566642173010392	0.419460470474056	0.9712875487324968	-1.1726856598579463	-2.0048671649303715	0.11005072119216272	1.596273100054578	-0.818363520809848	-0.21390832402024196	-0.438330908354842	-0.32585228278073863	0.7389248531861456	0.1488441491946298	1.8058894213101335	-1.8944178362825874	-1.486711814716905	1.7493755966283513	4.036770262262609	-0.8176003264339137	0.1960671362992113	-0.575373667264207	0.780661876516853	-1.4297766440026225	0.2985670700706707	-2.9091208486922366	0.8020040313773112	-0.7149445830627864	0.35725241284985043	-1.7040933167442511	-1.1359646890081192	-0.23022920143398418	2.0145025221106656	-0.3018513522881427	-2.9663554924736
-1.5601741343431557	0.649970320607575	0.45109218984535826	1.0628406932551153	-1.1277136495735973	-2.013176821834456	0.14567888929111036	1.6418169591943852	-0.8331728719093489	-0.25569066487958086	-0.39492064625616913	-0.3071466043340067	0.7425067506734153	0.21420016836759598	1.8641363182857087	-1.896327337960399	-1.4465521804417438	1.8078303168582466	3.8924105847385144	-0.8245312609303872	0.19272871709559927	-0.6654812961782185	0.8149961749159834	-1.3295400576237204	0.32923320570030923	-2.8830738053586638	0.8419612796716169	-0.6841982050463772	0.36938285731646425	-1.694444593262768	-1.1392935925970862	-0.24944209674267565	2.119176464219389	-0.2614258116070913	-2.9973194685362445
-1.5667188462446782	0.6062194596505031	0.4234782123450648	1.1226767634659278	-1.0696695945037906	-2.000038698172065	0.20269213818597964	1.6648071730458416	-0.8375266379328437	-0.2972698672961357	-0.3579224262671474	-0.3106269871229958	0.7377104044346747	0.2631895391995343	1.9252449800806968	-1.9004736442565222	-1.4247140164409278	1.882974467140673	3.731619370409502	-0.8474043795853424	0.2148771623798394	-0.7209901239506478	0.8884634866346302	-1.199970762064172	0.34036948962745706	-2.8597530480137032	0.9300390279453774	-0.6552388251614155	0.4168172763595491	-1.683251992012148	-1.1693706594782676	-0.28239556830554785	2.1985194196211983	-0.24166682789623137	-3.0283241784269417
-1.6142893023107348	0.5486364458021904	0.42482102949695005	1.1890354973107224	-1.004335467042485	-1.9756874967573321	0.2277924249801786	1.635247972408439	-0.8591745667686357	-0.3190737655367209	-0.2967214087620666	-0.3197959538017262	0.6957343299422483	0.3210502364904146	1.966327943406819	-1.8620463653186554	-1.4212738721908362	1.9688603193137797	3.5478027779906576	-0.8656572090544534	0.24823285482096905	-0.7585313160000785	0.9776730390462827	-1.0640382862061761	0.381258113712741	-2.8109373480837347	0.9816762057287034	-0.63234745324687	0.47352362295583494	-1.6918800065745494	-1.2086333108515759	-0.2628680784361986	2.232677788678841	-0.23831819552559325	-3.0545066297505055
-1.6337989447671148	0.4872065429991025	0.367794111419939	1.207633867664427	-0.9254743102971108	-1.960238485182272	0.20146211809684936	1.578680974032611	-0.8840533051819183	-0.36592954481185613	-0.225488780038183	-0.3534930852935527	0.6659141945464918	0.4149252648437177	2.0079433280946932	-1.7684484186706708	-1.4574456561032219	2.0535204624763197	3.3754757431058247	-0.8753063730748292	0.2904536816250609	-0.7884086602376797	1.1247235969231877	-0.8919187889903133	0.4229613348670619	-2.778356886250907	1.0224279480468996	-0.6312422579294747	0.5307469665977465	-1.6764111577801102	-1.2407753926646277	-0.2479963879266188	2.20077284566615	-0.25666113612363584	-3.0771076375768422
-1.634802947092243	0.4012786685154327	0.2814985300937358	1.2067627815286552	-0.8433281501093146	-1.96553995619103	0.1721203827194424	1.5655025611432358	-0.8938090882978031	-0.39645890885719065	-0.16372298964570917	-0.3711764323921112	0.6043470292555825	0.47218081449483795	1.996226730502657	-1.631047319680316	-1.5118451102273478	2.1116268853330196	3.220404815355802	-0.929143908094775	0.3178847618436513	-0.8179488419412667	1.2519442256759454	-0.7289709834961703	0.4687859438042318	-2.746427376456599	1.110610436791415	-0.6624509568317587	0.5617515166005097	-1.6539412094429373	-1.2918011652402046	-0.26717971969048987	2.1284505442546133	-0.2794295479613792	-3.0689483384807956
-1.6849640483705872	0.3267805435025385	0.27986573034217954	1.1385303214892857	-0.7594390808164746	-1.971594088825206	0.1656461144177884	1.5594307739988837	-0.939093745655376	-0.42176192258199563	-0.10783585991196001	-0.3744614776425051	0.5792821028485963	0.5436666829431421	1.9708635078822372	-1.4800995938275494	-1.5916940307625944	2.1395148668138235	3.075604278447409	-0.9700969417041192	0.3448232162649516	-0.8252110466923538	1.3758221732708313	-0.6106305962026037	0.48547175337277493	-2.717695325695055	1.186253043156958	-0.6929874923289977	0.5933139706208823	-1.5895002024257212	-1.3381147230194412	-0.32270695370407415	2.0551726610801757	-0.31740830882463245	-3.055330706425721
-1.6985769822429346	0.262933743182662	0.34932507571013927	1.0852719474300583	-0.6685772130721441	-2.0012871719759766	0.16705185166250885	1.5030575098973677	-0.9803131634105833	-0.42142428863176395	-0.05266609274373518	-0.3687222747228288	0.5450562194025685	0.5737158777946394	1.904267578427702	-1.3112619339062312	-1.6803464106218435	2.1522576503179094	2.9537284295225583	-1.0110676673391008	0.38526618939660784	-0.86024101334437	1.506845223200612	-0.5784850841550838	0.4914015838815301	-2.7101508540295876	1.2428614808533167	-0.7378003633133032	0.6422981230462155	-1.5299618103606523	-1.3766533751816963	-0.37583138028570773	1.9583242357928214	-0.3748926597523694	-3.0394288466283195
-1.7214040885516628	0.18128674595057656	0.47265939855162264	0.9731418825161071	-0.570601625960018	-2.054823947018977	0.15198562037372768	1.480069196501649	-1.0003497790948925	-0.4393607434424222	0.016216545749327425	-0.3601979435535263	0.5042406113053393	0.5852525104896552	1.8295688613740162	-1.1742238794500515	-1.7702136091079954	2.122647721360721	2.816795327675943	-1.0587216391116299	0.3779669895434951	-0.8674444910690188	1.6631428376241917	-0.5588907525927345	0.5032620427414194	-2.717471824014745	1.2955464718728815	-0.8152696982835652	0.7118787561860553	-1.4507066844749965	-1.406352270653668	-0.40078682049491376	1.8446410992046112	-0.45620745485246256	-3.0157844261295628
-1.7631072999424462	0.15780353349512785	0.6447428994312908	0.8929047339106837	-0.4624023494664934	-2.096841260964216	0.1624407911313356	1.438812568361169	-1.0088564249511411	-0.4765200105104889	0.07765641114057026	-0.3891851257343539	0.4641353920935368	0.5982939657873843	1.7402219016051519	-1.038970090378886	-1.8358849736289382	2.0890796703405647	2.6738099340350034	-1.1257700767246002	0.3719475723062834	-0.8867255513079775	1.8106551343898958	-0.5285073011351471	0.49319965465650845	-2.6873846415584928	1.323551804847268	-0.8781138253099785	0.7735028035958533	-1.4226469281370409	-1.4156523017564766	-0.3917910510000862	1.7433380394100246	-0.5178292226224261	-2.9631531869143997
-1.8278825506341185	0.10381680539796916	0.7910830577228042	0.8074449993847447	-0.33633542145635986	-2.1277394733917463	0.20397972079159626	1.3144390079409736	-0.991655445877781	-0.49788303136151557	0.1405198099333383	-0.4020341391534837	0.4010773871529178	0.6037755458640477	1.6515837277741188	-0.9361648840564311	-1.9103964549696137	2.049903814507641	2.53977507443702	-1.191955277011179	0.36366675885506833	-0.879487104910527	1.935420580108707	-0.5140577798080577	0.45814006699275617	-2.6554611062926985	1.3293136306237219	-0.9310045210428282	0.8254438772610548	-1.3731228968294573	-1.419386744422425	-0.40815268945464594	1.6440838076773752	-0.5649745743585752	-2.9498394918840236
-1.8777034362368599	0.11014393746900933	0.8448075518018016	0.7382376776049808	-0.23852450796844424	-2.1392392117832673	0.2106690911285415	1.2838619739225627	-0.9805599815292982	-0.5273604284710041	0.21437894649796546	-0.4320194247707209	0.3053650188474858	0.6120373821294616	1.5739700037648459	-0.8524862146576945	-1.976254341454128	2.0181523064214137	2.4137491603204673	-1.2372258324997016	0.3366519945237714	-0.8837220466776682	2.0560380857541154	-0.4747470797173025	0.4136082286571499	-2.6413278159544844	1.316472945428648	-0.9707314915360126	0.870842231131984	-1.28564913344369	-1.4322246685771853	-0.4184324375733005	1.5361721380903295	-0.5942921855930988	-2.911455692373054
-1.9329706861054032	0.109754210414522	0.921091374032472	0.6532826698833427	-0.12041840242916364	-2.1460971109438702	0.1695855112697492	1.2304787271170659	-0.9647039632204868	-0.5477272896506857	0.26790844286853627	-0.4443637621349863	0.23848690603148723	0.5952286337159941	1.5376222629247973	-0.7445406917331424	-2.042063171584062	1.9654707004432115	2.292216202027849	-1.2704320955624173	0.2883040188448256	-0.8896791710775794	2.1311064920611944	-0.4507008445553007	0.38767303238797435	-2.617835155130015	1.3086034258707557	-1.003606325210646	0.8801187704521579	-1.2311630284119732	-1.4222926931458282	-0.40897555885023584	1.4619652566496244	-0.6445236902255521	-2.8983111993976656
-1.9802887608653053	0.12213464463317339	1.0291244464608265	0.5289728605854386	-0.02804223062179546	-2.1534454278767496	0.12432925488691962	1.1929785910567505	-0.9258363129729078	-0.5713505047140072	0.3041628222977966	-0.4597311804537002	0.18495448842933468	0.5658116636042209	1.5136300253108863	-0.6399146341423835	-2.0997674606725663	1.8808024934056018	2.187385827420866	-1.3159770443542247	0.22486268230333478	-0.8994165464873871	2.199916151946076	-0.4232139175686001	0.32397888173917166	-2.607115764698449	1.3481188346754682	-1.0418169425176025	0.8731975264076128	-1.1454077602234143	-1.3951962140819731	-0.4769191577241189	1.4000278456683375	-0.6732934596854403	-2.8738615024520255
-2.0606965279009937	0.1028295933017783	1.169853908276756	0.4377936751229122	0.04527130984186532	-2.158955293315178	0.14192520729497118	1.137523472428053	-0.8889144342259158	-0.574598487507972	0.34075868596201536	-0.4604534750731566	0.14563344804509376	0.49563114127408436	1.5186680624464566	-0.5872050706581262	-2.160473082224032	1.762869561110066	2.0825217080215044	-1.378234281137456	0.1803989133157617	-0.9002313608009815	2.210555849532127	-0.40326470361642797	0.2455637413540314	-2.6011781696337004	1.432730154174081	-1.0596939680155857	0.8708497177666803	-1.0552101699899739	-1.3730308911566325	-0.5027014988850083	1.3585977035182994	-0.701635185694876	-2.8547698705809776
-2.1122862360709354	0.09701028317753012	1.2779443181736818	0.3958434351926503	0.11689754144460929	-2.154707529654264	0.14286135558940788	1.0787826205070268	-0.8576131451940906	-0.5598876925854784	0.36227628729958816	-0.4606254499825508	0.1204942174803481	0.4427797074765339	1.5511990076494517	-0.5686954280126337	-2.193512267493891	1.6603848424044387	2.000364023996915	-1.435155536226032	0.13882952259070197	-0.9344182780751362	2.2198962818466663	-0.4024374855631743	0.16071852328845498	-2.6141342062852293	1.4955065580141413	-1.0916756733709954	0.8603932848182823	-0.9363845308280588	-1.326366529635957	-0.5199669978174003	1.2972838179446478	-0.7422643162246099	-2.841286973495614
-2.143645664738363	0.07644994851737688	1.3095900423864455	0.35844123975285713	0.21136793002775991	-2.13595485121734	0.1552675926952915	1.045978913230869	-0.8083672550135892	-0.5440998174581132	0.380101709770616	-0.47279500026909227	0.09368764275273835	0.3861630241179591	1.585337199838233	-0.5834592390690811	-2.2033146435765585	1.5829043393951399	1.9343711840632847	-1.4765949336345074	0.10645373036868792	-0.9680506130193358	2.206906484659617	-0.39067739194481077	0.08570652638177276	-2.639587598740118	1.5427447303016109	-1.124503051493591	0.8381235412490288	-0.8295936717472031	-1.2729796737226153	-0.5084489860413411	1.2407972105363891	-0.7405841110767254	-2.8384168053036105
-2.2093022992526747	0.009837363037744911	1.2628254053042853	0.2682437295805233	0.314188005998526	-2.1023266906888662	0.1384078345770396	1.0015973357469974	-0.7763825305706908	-0.5585845929593772	0.4056423284181947	-0.5037963439359213	0.06629871883023483	0.32855572761164714	1.627025792463348	-0.5756861460195372	-2.1857575899043646	1.4851189989607947	1.8859637351255771	-1.496074855296897	0.09315769232747277	-0.994781608472335	2.1355359872022257	-0.3538943367534822	0.03072659636046398	-2.640895477345672	1.572398885064048	-1.1483157284613825	0.8238513203283396	-0.7426745151828851	-1.182217789121278	-0.506340698180463	1.1877925664817695	-0.6881215309124328	-2.8386361413008165
-2.2173036632280785	-0.04958437020090839	1.2540646904583554	0.1961076296258544	0.39705383778405656	-2.0367255627368994	0.1285767626823896	0.91511280582	-0.7310706836235696	-0.5562378974871052	0.42393043336584474	-0.5370061050241433	0.04415093766177691	0.29642637287207035	1.6553705747095742	-0.5316339282409304	-2.1719215415892585	1.4316533362066024	1.857781390781137	-1.511866490331557	0.1115773085763733	-1.0161653452582535	2.0185204446633778	-0.3229581658179176	-0.013258453998015396	-2.6245290711907074	1.636763522745079	-1.1524310146147163	0.804645107677038	-0.6743781532080311	-1.0472198015215617	-0.47920145042569173	1.1500437639101189	-0.6516967831420958	-2.8526673783791927
-2.224422883348802	-0.08328473544213233	1.2610808414257728	0.0957726055918507	0.4198605734170166	-1.9603029152130258	0.11736721999819699	0.853706170284443	-0.6936894855968299	-0.5630631259355914	0.42715146771637197	-0.5666260250791577	0.040008159481941676	0.3102431017395215	1.703787642293819	-0.47758250712958306	-2.1680159010514677	1.370402932519914	1.8345355829991548	-1.496845292941643	0.1198182800984166	-1.0346839872405842	1.9180007166750126	-0.27635462646369735	-0.039800276422748526	-2.629667708851482	1.647824594121115	-1.1839370522102406	0.803634711458351	-0.5314546255380341	-0.9215429927679326	-0.4463028728185618	1.114799981190841	-0.6102744934828681	-2.8853797756767046
-2.2085311200758673	-0.10277200343668572	1.322715599487839	0.008321480107509499	0.42976482235934377	-1.8869779817999504	0.09026133394536714	0.7900522171668687	-0.6950209835549035	-0.5716407024894126	0.4156889529326991	-0.6024731674193751	0.08089190114943441	0.31086842948208504	1.7390139706406793	-0.41827116172077095	-2.1662584975796664	1.3165210497525186	1.830589619374257	-1.4821959619019218	0.12015479477264195	-1.0779294119223568	1.818080078475577	-0.23080533637258643	-0.0753786212013762	-2.6395425182067873	1.6274610102479652	-1.2035884704586612	0.7778528378201112	-0.4264553686065623	-0.7991097502392184	-0.3932880541682304	1.0931401278984285	-0.5666766527959873	-2.8972176527830262
-2.183461716573285	-0.13863059247794207	1.45892394149388	-0.09502539499701855	0.4352964853297775	-1.7948165389845545	0.061371009881458646	0.7454784552828795	-0.7024725149507203	-0.5859468947442731	0.4304658574692616	-0.6256917270733846	0.16642498550358847	0.3258507508696827	1.832660232905684	-0.3448179652714235	-2.177555475234594	1.2683911911020183	1.8594876798796267	-1.4759673674420801	0.17749457750482348	-1.1034996413408398	1.7426647255080838	-0.1825685874070896	-0.12540666271270995	-2.6455300820554686	1.617089409597511	-1.2320210195666963	0.7667519553570084	-0.35357265117916514	-0.6524260172979336	-0.37693865436609864	1.0568880711282806	-0.5753882792467043	-2.916061748314371
-2.122770371377718	-0.15866833289735421	1.573541211642225	-0.19337610368202612	0.39692601433935754	-1.6989456374655405	0.08199656842037302	0.6954196886245738	-0.6948779082390282	-0.6041261111555107	0.45264022225152656	-0.6528555425733502	0.22956809313008392	0.3554641576783644	1.8931998693703	-0.3135060777735136	-2.1763522468453114	1.2031193949479695	1.9134875117477932	-1.4578473950711532	0.22558894041048153	-1.1315559815452063	1.6999545921762091	-0.13087068919757758	-0.18905662087213534	-2.6164631861276773	1.6038662786991407	-1.2136141973197843	0.7716997224954633	-0.24082887552791962	-0.5381319191645454	-0.36904832315379743	1.014604408854201	-0.564816413649682	-2.8792759682116134
-2.0584031818884383	-0.1761152466441028	1.6505678396798174	-0.2859014893489625	0.37800755366054906	-1.6309352352025919	0.12492002808243825	0.6345068430073829	-0.6985566861025714	-0.5941589337156119	0.44130736774891305	-0.6890630751010532	0.3076213970083639	0.4112266351663784	1.9457598406756709	-0.3046354082253012	-2.1631070311084555	1.152006832968871	1.990513810247481	-1.4476097208394747	0.26140604259133926	-1.1741053942773323	1.6351255384198713	-0.07004632093009802	-0.24045822782328666	-2.557342239219937	1.5425093549262874	-1.2069073931293508	0.7979616391504656	-0.12118938588152797	-0.43467790543857765	-0.3470864213324047	0.9728412609383037	-0.5511277725510164	-2.8672688890503046
-1.9314200687369507	-0.16284533115533079	1.6776147584032919	-0.3527000640392081	0.35369608595131913	-1.5830717098593197	0.1934672904781154	0.6064011143895778	-0.658475271459429	-0.5976747913791819	0.4417452100453745	-0.7225689791464587	0.3527134793478323	0.46764432738465206	1.9870457896459612	-0.3060313003877101	-2.1500335126126324	1.1175113122561038	2.0747990490044463	-1.4059166264595926	0.27657038545936136	-1.2033514534435472	1.61787814888156	-0.02396729134932448	-0.28059161165306257	-2.492530282333379	1.4397306703603003	-1.200237663588947	0.8127118068302017	-0.05621445959490816	-0.3180418813348647	-0.37717082880186226	0.9341430477726137	-0.5428822154233158	-2.8440380735748496
-1.8527047410484194	-0.14482188064812868	1.7113271578481801	-0.4569964597200724	0.32253828424952197	-1.545109853725272	0.3051900757659457	0.5214618090344916	-0.6054582116062394	-0.6061100594085254	0.4667865683686214	-0.7791219005777608	0.3941186356587004	0.5371555855458682	2.0372497964255833	-0.3115473258681976	-2.1695490469023273	1.0731461667265205	2.1274572532401477	-1.3583097221514957	0.3140125865347282	-1.1859044671137122	1.623155164753547	0.02989324833076117	-0.31630699915766947	-2.423468534687204	1.3673180175096493	-1.1296708869612775	0.8336010149613557	-0.042064758331696615	-0.19871238112844952	-0.4028838775923881	0.9413367318436496	-0.5161177218449104	-2.828650086685187
-1.7718804004514872	-0.13119442557021616	1.730174379198384	-0.5580109519047465	0.26646121337417966	-1.532263406553455	0.3982141320140903	0.46749208983379775	-0.5200239729287373	-0.6047176681592228	0.455241616943096	-0.8409919833586403	0.4416378157464246	0.6220522562620698	2.1565454577929493	-0.3171618518036936	-2.17870317829946	1.039038115210843	2.143243829093962	-1.3293208374266139	0.3206984612557849	-1.160662335552452	1.6393003204571248	0.09621312545035028	-0.35893521217154545	-2.3334638920445387	1.3178517926039601	-1.0703158552491907	0.8356634330876445	-0.03537212679741768	-0.08135534337744003	-0.42953930261985745	0.9456700791474935	-0.49829166390401813	-2.8050808670997576
-1.6754193760015177	-0.11484533529581953	1.7311766864794436	-0.6423449045622555	0.19913942150008443	-1.5400538755187694	0.46215911973637375	0.41190089225082394	-0.4479498881471101	-0.5737446363611045	0.4746366112374741	-0.8874360249271633	0.48934159924339066	0.7098198659074674	2.311167276512504	-0.34774765023325316	-2.165590845984628	1.0191014246976244	2.1607094805040252	-1.3181391434118586	0.28648589155386206	-1.1181449750088643	1.6975011224591037	0.14729176373379296	-0.41113468809651926	-2.272547327748941	1.2764027860898115	-1.005965014445557	0.8360955616423466	-0.013489966010198584	-0.015597306443336675	-0.46453392943543764	0.9615297457682713	-0.4800728962880646	-2.7880541269738304
-1.57452251321922	-0.08782750515700766	1.7890235468333082	-0.7079972043227541	0.14212248394045407	-1.582364948006105	0.5236501264926583	0.3922239994523583	-0.37240242569249815	-0.5272320717626513	0.4936016793367603	-0.9419152966962587	0.5351702954651422	0.7862685580682198	2.500326603442154	-0.41590996509927597	-2.1759956448831654	0.9856147567858619	2.1872481268971287	-1.309906676689708	0.24461528058815113	-1.0948565965202133	1.7797506107547494	0.20072438957524885	-0.46006739840036487	-2.2325356387229287	1.2439269550990255	-0.9315814025972953	0.8342978709189388	0.03543055842001666	0.00728081982896894	-0.507469029942237	0.969118384646427	-0.41594593019165604	-2.7720049987211626
-1.4720281137571862	-0.07361093878593897	1.8792971072649594	-0.7154475327617958	0.1249858702634798	-1.6395517107901423	0.5907868042738057	0.351638063870804	-0.3464273924695645	-0.46769688199286275	0.5488148485780133	-0.99684776020772	0.5649778325780951	0.8331865307529164	2.7458227657120964	-0.496655009517982	-2.1783460372564947	0.976137098327233	2.2304713960379883	-1.3167972199578386	0.20946663092146517	-1.0860295297543154	1.8792366375820435	0.23537495107183778	-0.4965251112199426	-2.206132296234355	1.2423258368917156	-0.8453513278249363	0.8089993344167276	0.03821345106503292	0.029347370353351675	-0.55452268896326	0.9814830335178979	-0.33196135203934596	-2.7878316576052367
-1.3373598099590254	-0.06657710128516492	1.933679828892641	-0.7064924318497655	0.10414789141512612	-1.7211228931745688	0.6416114767251612	0.3514353403261642	-0.2762991055861839	-0.40160712900741863	0.5473932259595775	-1.0342171508968785	0.571506828364028	0.8651117088321048	2.9870628847215412	-0.5586174243158853	-2.1558526205194903	0.9646690273822139	2.2716182719058846	-1.3062350806522032	0.19649776025062113	-1.0595382422885264	1.9315584783950368	0.23191349419745713	-0.5338505180507797	-2.1698150383856585	1.2605154196347044	-0.7917936591380463	0.8038257703758156	0.05716640620493132	0.05772714423872345	-0.5972577594949369	0.9702175647616761	-0.25878291587538765	-2.774705964858179
-1.2328640181254853	-0.06673431076370799	1.9042119948294893	-0.6848798518890676	0.07693902664123589	-1.8099910983134542	0.642768786267151	0.33037843954492063	-0.1637716895331172	-0.31667405316317326	0.5221635190175286	-1.0777538430537532	0.5710861999830803	0.9108219406806735	3.1728380083705594	-0.6300780972753424	-2.1465046895677213	0.9738900685242078	2.2854944570944036	-1.3157180063939458	0.14300354516657304	-0.9924669980866634	1.9308597306764894	0.21689682552824116	-0.559967143676957	-2.1232093708668196	1.2845692745791875	-0.7281420462339788	0.7983811901588774	0.027812396425053197	0.07961879048634654	-0.6045422774120599	0.9847309671601063	-0.14785942989909856	-2.751619284466602
-1.1605014689139206	-0.026107330950784453	1.810678601594151	-0.6536360572286466	0.07361285971662287	-1.9078427879400999	0.6260635380615732	0.32337579795935467	-0.13883698808115252	-0.23075318873725834	0.5157645794204896	-1.105542392564198	0.596260654318113	0.9293385899465838	3.3184386126419434	-0.6729286095028432	-2.1492825730309706	1.041303753956337	2.274962816247263	-1.3201523624046936	0.1072763165788067	-0.9119142060442613	1.895561977106792	0.1888710839560911	-0.586058921831975	-2.0790939954602994	1.2773596859801473	-0.686684431077392	0.8036691499779571	-0.011111912766362031	0.10486770317862718	-0.5537459664865303	1.0151825999059712	-0.012514358957916772	-2.7565480776609492
-1.121141537640735	0.03458315038173325	1.6665915751495124	-0.632603677239248	0.0652767621867643	-2.0019808547600824	0.6189682005030923	0.3551956450968471	-0.09411856052533782	-0.15844371612316493	0.5656231885075103	-1.1152854742234728	0.6052648527239856	0.9665764993941695	3.438186832166798	-0.7128606939633716	-2.1745775927872844	1.1216946955676494	2.235247372701226	-1.2963672698998916	0.06577953908990282	-0.8007860896512986	1.8742308968766366	0.16126002811684764	-0.6056160065543383	-2.0935366034338387	1.2867718727175654	-0.6048584539821003	0.8076029273130706	-0.02936203104968573	0.12881540766684987	-0.512350380467044	1.0793900516176058	0.13655560890060336	-2.750851608476383
-1.157035520135315	0.07296257157291167	1.554258467183045	-0.6050320190367434	0.0508309403456537	-2.0654948964103186	0.5641389946679624	0.3735436757609528	-0.06505711292377696	-0.09365985312704692	0.5824301635919434	-1.117247502435054	0.6326407669911862	0.9826820095415922	3.529260833727842	-0.7475666257110098	-2.195948373717532	1.211302150144955	2.1726072411716464	-1.2776981771105906	0.0523332693973505	-0.7136324804970106	1.8158199280087608	0.12963624178796476	-0.6149870934720003	-2.094075668847465	1.2594031531414847	-0.5684863685701335	0.8466930427884328	-0.00380950794689528	0.1621221579014767	-0.4453979684556696	1.170754681313789	0.2974494694487193	-2.7232121394570967
-1.200712610737749	0.09613295636169619	1.528075729559158	-0.5456762254688396	0.0386611242471314	-2.128255424686787	0.4745323341354311	0.3687483650031863	-0.0427510904302773	-0.05124075137975015	0.5839118393931859	-1.0909580549649909	0.6693361709745014	0.9734275165737263	3.5906889483398814	-0.7682573498602665	-2.2323964365499482	1.319634294812531	2.105705468927178	-1.2575649857468287	0.02945977728275881	-0.6461231543992364	1.7476878849347135	0.06902167742986384	-0.6090715948718478	-2.0908157488347845	1.2147370806213114	-0.5744898666494971	0.8926376215268442	0.04224278033919685	0.1891805461477332	-0.3650209641977833	1.2302043991860443	0.4326190964171591	-2.6997212541563833
-1.2288039016322387	0.11238114435708482	1.4963824987273195	-0.46336938249425313	0.027602722167769912	-2.192540658220992	0.41188007934918663	0.3386594173661057	-0.05812857988233672	0.007436122662011218	0.6372336063450492	-1.050198919835316	0.6918698709692442	0.9499253601380391	3.6055335214322057	-0.792443433012975	-2.271907287058755	1.4327255214418075	2.055587104588799	-1.2126612894314324	0.034208360201858364	-0.603820675965918	1.6604026728889334	-0.01956356266493451	-0.6068259241502568	-2.0969901524842602	1.160418081692459	-0.5828546491892739	0.9189534419516636	0.03723473199906996	0.20263160557937301	-0.3121567889604241	1.2767108024297624	0.5170001565456936	-2.675400025437678
-1.2795311127757398	0.11488550720753798	1.5075039904760628	-0.36929598451906853	-0.002558293010728796	-2.2560077590732646	0.378473521426001	0.342968067626801	-0.0570212244532482	0.04698756812291829	0.6232578658609269	-1.0042415997084753	0.6997306852229699	0.9225161825330261	3.5506308961351296	-0.8264196171039343	-2.3147399535777593	1.5272471635162856	1.997616816907719	-1.169011056441868	0.04600632410301337	-0.5677980371412127	1.5773133737881189	-0.10666848544018781	-0.6096266434430204	-2.0801813596498007	1.0850759010396125	-0.5803802870462692	0.927552590564467	0.018974020486254656	0.22283536335702095	-0.25169928580835793	1.3304866052393904	0.5543625281100524	-2.6236210632402277
-1.3248658332578895	0.11807539073849278	1.4449089396573211	-0.2871769072533509	-0.05333295590736218	-2.318238215959822	0.35187751808499507	0.31457127263526957	-0.09298381224472115	0.0866511861854723	0.6037897158711303	-0.9524652543455222	0.7103117515525532	0.8776846792115892	3.441494499876677	-0.8750180530259998	-2.3105502174480543	1.6316965523378886	1.9240243231679588	-1.1187349929451276	0.07171812826020164	-0.5335213525476201	1.5001033214290973	-0.19476582377505314	-0.6014471633727296	-2.0355804180168002	0.9866446656489538	-0.5708491360165475	0.9367395897336668	-0.01461113701717465	0.25410474000422695	-0.21709413610827558	1.3895807688441781	0.5384084199381666	-2.5830658373569237
-1.3118672332836503	0.1471975077215775	1.3120027195840862	-0.2602261992911322	-0.0956687110458892	-2.386357509517402	0.3581230511237691	0.2761405921085796	-0.05983450224638413	0.10248649748766314	0.5626410020431453	-0.887746877687918	0.7165324750715198	0.8551146391699442	3.280796422366137	-0.9371107698543861	-2.3147941312001254	1.7429266676160247	1.8360192653221161	-1.057070272114853	0.08857818822856176	-0.4892872926795495	1.3839384407020812	-0.2791293908358573	-0.6005591786340856	-1.99788684605412	0.8600774498092261	-0.5569057308867513	0.9354201452346935	0.0074469055513136095	0.2677818066122658	-0.17044438861340797	1.4565543283215463	0.5098448348356106	-2.5049508886378664
-1.347852900976682	0.13372036282107896	1.1851144622682268	-0.2362749993919185	-0.11228024413185086	-2.4484978514285127	0.35489349098826956	0.21714432092030064	-0.04282305837006929	0.11181747211224957	0.5924058161631314	-0.8397388378867895	0.7094152166110097	0.8444097332436321	3.1162948597525877	-1.0119826542857306	-2.3231886977224834	1.8401754502092054	1.7273580403739135	-1.0135008215819739	0.0923417542625313	-0.4555355646575137	1.3141758911004882	-0.30435385029832795	-0.560150217387102	-1.9586246887871046	0.7190989130923564	-0.508893317604854	0.920324095031963	0.009015134079597757	0.27332450572698963	-0.1538714534242856	1.512104104826137	0.4853305643301848	-2.4594386692177173
-1.3919218134302498	0.16652790285671576	1.1026992655248176	-0.2353638181361791	-0.1068389832586694	-2.5143024147419784	0.39064254037183843	0.19785985626788125	-0.042799221283310054	0.13244858068934398	0.605043735515734	-0.7933012859374887	0.6774608292652246	0.8256159268696003	2.930596271674321	-1.0937954436367312	-2.320086287605853	1.90300110087582	1.65879352069854	-0.9454776534999141	0.08460147667512866	-0.4447990086264843	1.2795000715442748	-0.31491080155660434	-0.5184941487173845	-1.9211206723199967	0.5657941230754802	-0.47700763559302184	0.8742076231609118	0.05770158265147294	0.27775757031205783	-0.13172341609788019	1.5710684365321899	0.45293763925559843	-2.4313354612329108
-1.4084288479741425	0.24892241711029225	1.065837973588995	-0.21541584080316517	-0.1216326266765723	-2.5866448091138006	0.4514309814663758	0.19773276658393296	0.01168747284168796	0.14441951796115532	0.6270060033750873	-0.7604638126719936	0.6186425321496833	0.799400185217715	2.7662011933331216	-1.1918298507783078	-2.304901998161	1.955260904158078	1.6708028568893485	-0.9180707029164754	0.07337943108740405	-0.4789681117710584	1.2612269763234865	-0.33623512324326665	-0.46200063191873025	-1.9048818576528332	0.43215401862104563	-0.472949073654234	0.8277922848327627	0.05890346996656991	0.2769810749382788	-0.17065910497144418	1.600474056156072	0.3949060993867905	-2.4197200534951833
-1.4217188695670024	0.32784841900043393	1.1295929548064205	-0.1592271162113867	-0.12108942627521721	-2.6481785169221927	0.4664493449782891	0.15488401467841645	0.0654480702976821	0.16221812882849568	0.615536391397083	-0.7427493154011675	0.5615128934346475	0.7257864909676217	2.6731971643357286	-1.2933416054115627	-2.2899341496652053	2.000025335563219	1.657310382646423	-0.9376551076736677	0.06041349428468756	-0.5065838006065484	1.2299852148233612	-0.3477017374927926	-0.4005881243108642	-1.8647787854975086	0.3111600768552424	-0.49116310772099026	0.7578612771891102	0.018520848962944265	0.2817713124674667	-0.2017299478265854	1.595122940695418	0.3129773715264731	-2.429887843651354
-1.4167228242850296	0.3917382286733148	1.2303404890227772	-0.0778125337888687	-0.116752489060628	-2.7186946492648416	0.46900633255273716	0.11234058798921535	0.14161498023611954	0.21290619295692242	0.6314990733250602	-0.7349552827150292	0.5044507969419068	0.7111714985399125	2.6180782428604417	-1.3904526411449005	-2.247386387359345	2.039288343276702	1.6461501089735233	-0.9579174842057643	0.011791964741532612	-0.5291265021469653	1.2326588457546064	-0.3738546253988183	-0.3617072971672718	-1.8430630852377647	0.23800789280198856	-0.4835579847603291	0.6819354216783012	-0.04545733609889411	0.27453773931901054	-0.24353336894021133	1.5804621423022633	0.22356643069176188	-2.4712201456390432
-1.3035961086027723	0.43385829514583774	1.2546534430092027	-0.023269543533024663	-0.10962214673638782	-2.7807067368021605	0.47664094000251156	0.17248128628270903	0.24033562830720362	0.26943699864229337	0.6269093723445719	-0.7318056541857432	0.4424151040846155	0.7208060926846308	2.599839483586954	-1.4845126956418115	-2.2067415803465704	2.1010734439103076	1.6579335727637345	-0.9886398536313248	-0.017647641597151154	-0.5284120032366734	1.2441283597975832	-0.3941394640799231	-0.343152358321995	-1.8253506721225499	0.17014568074708045	-0.46145370766592136	0.6270877369583944	-0.09550807986265586	0.26536287797671065	-0.23396635674371033	1.5588518957133892	0.13732836193352888	-2.5052736258908976
-1.2210447218664506	0.5079398192135576	1.2316135565720903	0.019438572782511276	-0.12006093008381924	-2.809138286007651	0.45127101826266597	0.20842162895368502	0.3148845992815594	0.29954585494961183	0.6236648626589474	-0.7373607682401432	0.3765898477600477	0.7389875989774023	2.5423113554497427	-1.5620682953273357	-2.184340076889303	2.137857740487037	1.6543773070637233	-1.013574593990765	-0.0438374022109922	-0.49863345391012465	1.269042271096235	-0.4282332146146718	-0.3030981015739537	-1.8130488463432752	0.08817448104245112	-0.4413788969141577	0.6256368271541447	-0.09844686725691003	0.25060389282255957	-0.18069542629330806	1.5504994560123284	0.07298861920683643	-2.5406619223543165
-1.179260339053772	0.6697362202165849	1.220499753755914	0.0651580160493566	-0.10515817389494071	-2.8381265757902816	0.4429486902211856	0.25467483451482836	0.33956171236962873	0.3219982336036999	0.6289312538220596	-0.7470908706609731	0.3439417835366362	0.7602852707650815	2.558267358134722	-1.6242158909806554	-2.180277294292607	2.202299887956049	1.656752232895067	-1.0054529527877025	-0.07986794329812655	-0.46210927515408384	1.2476312360801403	-0.4640944246522703	-0.2588538588212584	-1.7983752413718368	0.040822926331194054	-0.4743182404798435	0.6608123310792177	-0.08550590473625679	0.2321539049551229	-0.13496727092387856	1.543297939303892	0.00945468846634992	-2.5883017009473597
-1.1419363309411201	0.835917669572312	1.2399955914890934	0.11093118153576646	-0.08229688187649292	-2.8746381694723957	0.461186616168367	0.3321496357743893	0.3659406297868234	0.3393116003062033	0.6273657765339007	-0.7578614753637993	0.32518031794261965	0.8044577276911695	2.5384779216451343	-1.6508501325851377	-2.222562524239336	2.2982472851726263	1.6570613787349207	-1.0101099612720401	-0.13658662614771422	-0.4342647919691346	1.2030995613928868	-0.48431016955324824	-0.2222908967626128	-1.8044767286164962	0.015187141457661332	-0.5059914847470036	0.7051601603694848	-0.05613524650022274	0.2084006850659655	-0.07194584208025323	1.5340051084094353	-0.03642685825209533	-2.6161949730491267
-1.1400099537319832	0.9635286455170956	1.2844763409941105	0.15725781691349705	-0.04564542941508932	-2.9200084759728435	0.4468532466026415	0.46726239847817386	0.3989594297553288	0.3959654610097992	0.631270598261383	-0.7568806775786493	0.30902032061517126	0.8374460651104517	2.462820846140296	-1.6900234821122275	-2.255988230456828	2.3765385177754528	1.6478754475515818	-1.0062898189815406	-0.15532318817042956	-0.4016420744744904	1.1597969059866415	-0.524323251294873	-0.206055549001296	-1.7935827190106426	0.010960126539794886	-0.5539786872668803	0.7854567132163156	-0.08945672827009266	0.19531227211199934	-0.019274857571071075	1.5122052170544018	-0.10507614378399097	-2.6312758895427018
-1.1327999097824535	1.1582233346214126	1.3293044654883164	0.18354685057240339	-0.046551222977754825	-2.9402554806430157	0.4422149196162901	0.6007105962970712	0.42238014622732917	0.4464509447680868	0.6405212451346896	-0.750103351904025	0.30263761917444587	0.858839273081022	2.3748947858806053	-1.7170646713108308	-2.2960117468250476	2.473097218752108	1.658869446481391	-0.9978891111099306	-0.15100424089992256	-0.3614828013885155	1.1116492761052883	-0.588040513994925	-0.19969009655356534	-1.7776915865989467	0.029160299603408796	-0.62095367179964	0.8905525937637717	-0.1273321368832952	0.2088570782456066	0.05781846584597507	1.5368856201517505	-0.19199164514450823	-2.607747403785324
-1.0896462279117165	1.2200199297155419	1.352868023154191	0.21889004367502535	-0.05955592903325467	-2.984033074511902	0.43486236849729887	0.6773949617174398	0.43762080868957726	0.4734080858127048	0.683273733803323	-0.7364383770279952	0.3109897664575058	0.8681563499120124	2.3107712881247013	-1.7357758177442844	-2.3578265271627803	2.6026188699696644	1.6417861453398088	-1.0273763768589048	-0.13181821028007257	-0.3304834875092363	1.066275506190411	-0.6773696519965905	-0.20451358563000124	-1.7513555661839433	0.0660491203413224	-0.6554416234970806	1.018714496346838	-0.17319630649946977	0.2034497246878632	0.08474468905642892	1.5509511381024423	-0.26868720531089874	-2.5947063120657607
-1.1163542858274105	1.2017097965545824	1.3977804513019	0.23718285252623014	-0.0815955270435614	-3.017416310070354	0.3937875744962863	0.7772421969745313	0.44925233295448336	0.5136590753341334	0.7064334075340342	-0.7191480845336753	0.34406848626654524	0.9005563990179267	2.2667533520419254	-1.7610907161113925	-2.398220122513635	2.7127890819146248	1.555588066698747	-1.0519055358758984	-0.12359000988598834	-0.23626694020574718	1.0340240299649968	-0.7574689669044898	-0.21775585430095862	-1.6723601247725715	0.11669929281247597	-0.5962178360461001	1.1318974396938324	-0.18447057813229936	0.22562171537226106	0.13698364913490832	1.5781123510820152	-0.3648817599036996	-2.5742673304975936
-1.1350481605606229	1.2318845020760054	1.385114582526121	0.23857543728119116	-0.10090454841703518	-3.0465568924579927	0.4039116093037909	0.8941454877671979	0.43573193206506183	0.5337354597020865	0.6656158051185228	-0.6939683619506474	0.3679499454134446	0.9652852282590958	2.1971925011291384	-1.796622363101875	-2.4164822938978276	2.8082464436462082	1.5041280747279029	-1.055568786618291	-0.06798047588200559	-0.15313129804478187	0.9814768879873397	-0.8365622105408461	-0.21974859861643153	-1.5749013073158395	0.17320264750248698	-0.5153239156525639	1.235217939689277	-0.2154759357030922	0.2565560620065443	0.18608940260414739	1.6062279590612463	-0.4242068322732405	-2.5249073310121815
-1.1720884740470625	1.2519456110960145	1.377867763581693	0.18656892196762592	-0.13795345497921296	-3.071930475809025	0.4116764898171924	0.9940119414643013	0.39877620095919897	0.5215295738467256	0.6465748516336901	-0.6901373234030062	0.3857621175428309	0.9729434495507855	2.085730089046536	-1.812822029362477	-2.4593419144578097	2.9161835824949938	1.4449073247808641	-1.0775139084567844	-0.005030433161674866	-0.06064330407765286	0.915505908556106	-0.8899588743925564	-0.2150340416194855	-1.4777382833344332	0.23425209372896924	-0.41970579799959884	1.3048169899504711	-0.23598114751493796	0.29864887854322597	0.25002779448291057	1.6183870605391075	-0.4155890927114201	-2.475926469464796
-1.2183706758049497	1.2799420292046064	1.3905954184227425	0.12511148896438887	-0.13396650584047876	-3.0833598030036002	0.4522141346512033	1.1035181166914192	0.3087389442752576	0.514938735909144	0.6318866620262731	-0.6958395354931144	0.4175383291746814	0.9549785600577254	1.9579689280273265	-1.8377963975851273	-2.4837496071851097	3.0560173791812586	1.3652146434124346	-1.0829503675045888	0.01653467112277268	0.009550114671407567	0.8483618781940219	-0.9180210904666412	-0.19391845159383472	-1.370329676189549	0.27372583260742267	-0.3320996975913747	1.3282306913014035	-0.27509874213852603	0.3172760596196357	0.22366753695517164	1.640963095054768	-0.3872840465259618	-2.4435963434767
-1.224976646288914	1.300149748373602	1.4024685033299131	0.058241738884710334	-0.14343942451486985	-3.1095194554431176	0.501322535229425	1.2347951608459649	0.21939830863343723	0.5054618252878873	0.6320750106450751	-0.6881752951914246	0.4499148875482882	0.9249262998741564	1.8715336475805386	-1.8507663746409304	-2.509304733436867	3.170366229157435	1.3090366396233253	-1.1195167801912267	0.014689854844194671	0.07828537075725517	0.7814254447225725	-0.9424866535037675	-0.18058062800060987	-1.2766376631759924	0.31021061847209985	-0.2581898997704968	1.3080958364823043	-0.3290357761654954	0.3408885101776541	0.18315306191841657	1.6520640784255722	-0.3597337970852871	-2.406224622924265
-1.1751633863409758	1.2561555757726908	1.3880330816447788	-0.03282580918496451	-0.1594780170759797	-3.1185462844580303	0.4914732856979901	1.2854187016607446	0.20409051692243058	0.5350949246653337	0.6352168839819029	-0.6780861005069537	0.4639881978709865	0.8847988040606068	1.7312672398271993	-1.8569229345088456	-2.5503180021898184	3.2652005014653773	1.246056066680315	-1.1908189816287196	0.054160649697646765	0.12440396686433879	0.7525115097045056	-0.9711980723979318	-0.18754068577872024	-1.1876808985207419	0.3525398157589387	-0.15681001075636394	1.2722791771617932	-0.4004246432043228	0.3553232133484077	0.15923612896137151	1.652468052633336	-0.34424346995382116	-2.3670386803378016
-1.1863836177455898	1.1948967366899284	1.2957153635692351	-0.08356159746111805	-0.1847520012324256	-3.1104378294419925	0.48262017066238255	1.3041098744715114	0.1974219401149654	0.5458980949274592	0.6515669089389816	-0.6697882570485141	0.4490792871582638	0.8330429710342389	1.6673966422181277	-1.8660409809140657	-2.58459815150633	3.3680552279770786	1.2256870024485944	-1.2579134852707088	0.08598842469212323	0.18028179214614293	0.7385025745495385	-1.0019447860965025	-0.19872909540796763	-1.12215131928884	0.3688606940034445	-0.05783255906417717	1.1949161872545764	-0.48938552515217654	0.3639502486210108	0.12603950417158755	1.6370104613991336	-0.3485942354969809	-2.34282398624631
-1.233144728359219	1.1485971403610309	1.1844636490473741	-0.07323225596666103	-0.2349747977314533	-3.0925950264481834	0.4813677314878838	1.3244649922174878	0.16765699488091726	0.5669536177510843	0.6420509361852756	-0.6719821809869769	0.44594360027926727	0.7634678517882019	1.6223171910453604	-1.8525669629584893	-2.6073042356266543	3.4067401178778858	1.2160800777667924	-1.3345122786099277	0.0996779707298088	0.2642832937176565	0.7130041366551099	-1.0323561703912918	-0.18863745310249053	-1.05246903538567	0.39798614979198976	0.048339969959338404	1.1004501301150973	-0.5894551851508341	0.3635636181144898	0.07620817499395678	1.6234602360483568	-0.35911528775986934	-2.3269879272480702
-1.2913605478621903	1.0502342492844572	1.028102065573672	-0.04961439588835666	-0.2893625902012766	-3.080037416605774	0.5027161540496222	1.2941640217906	0.11052805076057404	0.6000160735321242	0.6173510620969871	-0.6659126564488789	0.4547659977510518	0.7152504337495754	1.5819363583900472	-1.8251092575501346	-2.631759637006487	3.399550863104369	1.2158620972934446	-1.406124591213785	0.10315307884948177	0.34622617063439154	0.6929371987012143	-1.072165139385303	-0.18985815194247718	-1.019008960013932	0.42828983374435614	0.15469675999350316	1.0176150091752585	-0.6841194276852793	0.3429034671572007	0.023996427919111087	1.5763120312430685	-0.34613332216902604	-2.3458226226652483
-1.3765255327784138	1.054246971844186	0.9054454672170256	-0.021037319795207742	-0.3508232871660989	-3.069945902153171	0.5188660754514128	1.2893938189947844	0.05009794729949161	0.6385373168903404	0.5855004098598244	-0.6476742305861619	0.46231365468937746	0.6822797219897039	1.5462840929537858	-1.7815377219919704	-2.6474441934519017	3.372065455078958	1.19093122697592	-1.4277035215027616	0.10438577288193626	0.4313371812281709	0.6544740922667456	-1.0940205679786028	-0.1604026091493574	-0.9694190426594265	0.45107432720212925	0.24728810321801625	0.9173563930381322	-0.7749705210804014	0.33877318849648	0.025853859401255036	1.5079782037370904	-0.35706256366571865	-2.332593528662366
-1.378044687353842	1.0487186286171382	0.7954393597710239	0.020195925048570373	-0.40976397741616954	-3.051127184827499	0.5336435852759228	1.2858244587248633	-0.004139740340797874	0.7170467980072611	0.5647535092328685	-0.6168206339169637	0.4715643937764792	0.6451562516061166	1.505317596800546	-1.7396423827481826	-2.6681799371766948	3.3231115304261616	1.156759181984308	-1.4299560835594103	0.11846209955647562	0.4971299934273459	0.599198892992843	-1.1092578426898574	-0.09624257174066642	-0.9973161802181227	0.46211341973470715	0.24475293864896236	0.8026359943897923	-0.8588382466320903	0.30626542488260144	0.013391527602278335	1.4428419911118366	-0.3278987384821829	-2.3226168741609023
-1.3850305471859083	0.9866021062529251	0.6813131103485045	0.07945100910926083	-0.4990639372044212	-3.059485107471425	0.523346256997733	1.2692612631831375	-0.0212144066122276	0.7841134571577972	0.6096678305918299	-0.5548376317616139	0.5002046357107399	0.5712459864781163	1.4506911650848786	-1.6442137347863934	-2.694193282125087	3.2622851004787052	1.119710121307012	-1.4118761686050212	0.12395606101205033	0.5596405025836904	0.5526363096321731	-1.1303683305093508	-0.012717516865001577	-1.0354653914508192	0.43217470588534157	0.2426630406267692	0.7148004004032324	-0.9139780564385651	0.2721465764263944	0.03349312185820655	1.3554271468395056	-0.3443235598447073	-2.337349986430337
-1.3100830403351569	0.9788620918979072	0.5403876082125892	0.17417271634776826	-0.5744573561591584	-3.061617885340206	0.5322684470531244	1.2673750662884378	-0.04369078904272626	0.8576864062401957	0.6232873465143048	-0.450442155819355	0.5558223519354563	0.5267904972241032	1.404603440958295	-1.5355826486949806	-2.723234374496599	3.2029752993424006	1.0999049216705177	-1.3915907590584156	0.1500002137507231	0.6210641511650424	0.5038145181289487	-1.1591175264124183	0.08929221619656379	-1.0773571559723154	0.4093653707407602	0.22481382111630874	0.6446341626974048	-0.9723540295113204	0.245991694412076	0.026247224088700394	1.2543011521207075	-0.42481457320996724	-2.331170978051918
-1.222276488059951	0.9903995038500065	0.3864876365002227	0.24269658667082555	-0.696303823852947	-3.0728783770840398	0.5115292782843024	1.2147477241250797	-0.05825161937445805	0.943525792059939	0.6352218247210337	-0.3525179118450624	0.629992967896839	0.4748972351432017	1.3477840987589145	-1.4124112068650543	-2.7251535022142717	3.1127653492377854	1.0869610724391645	-1.3681301316275707	0.2036765633681271	0.6945002183071461	0.45378257381866993	-1.166555423852723	0.18528169661307867	-1.1248597631627537	0.4053178570437018	0.24471753235818383	0.5653551632920313	-1.0215530878754668	0.22171856347434887	0.035878546804105675	1.150406106463334	-0.512543962848208	-2.3255121093240154
-1.2403700388189964	0.9948974030697582	0.31225923070756084	0.31769018458712306	-0.776627761374559	-3.0865398527882464	0.5039625340118592	1.166008920223509	-0.072928982175181	1.0465084161363538	0.6315290999164632	-0.25433840951468756	0.6966896397296867	0.41780082731545454	1.2505040606999582	-1.2948365608887227	-2.702636365921206	3.121793787825234	1.0874577195850568	-1.3416047780197708	0.26560271545063807	0.7932821495479626	0.4117175042776407	-1.178785982741894	0.3064149136587256	-1.136690415897876	0.41025418775384115	0.29757860544565923	0.4893144029118946	-1.0552586938153865	0.2046787568880982	0.04063031159732407	1.0433781482572204	-0.597480638181964	-2.3230743463836454
-1.2954643560639891	0.9912549615504478	0.24240115926505323	0.4112001281999362	-0.8657474684407948	-3.113798639154282	0.5228357683646824	1.143144556156646	-0.09140523219133533	1.1393082514064699	0.6653000072676643	-0.1671921251450066	0.7653704331187958	0.35841252178679694	1.1512507359690116	-1.2315654971885606	-2.6560047968666867	3.114393631703746	1.073046788291509	-1.3253000742416206	0.3133023356120857	0.9479215092233308	0.37416902348375497	-1.1909526714145477	0.4622540082467337	-1.150596131013612	0.40465994044553855	0.35236262940624263	0.4182306032576209	-1.0889694255115123	0.20652930882342962	-0.007040211502098698	0.9373445386220883	-0.6607752078325869	-2.3290590857359676
-1.3034895217094518	1.0310856284782515	0.19152071896118084	0.46643862465443775	-0.9329311361519202	-3.1455902409624166	0.5173243088914167	1.1369571483973844	-0.11416555840922919	1.236041912847637	0.6875835596550317	-0.08422861668482232	0.8470275143591731	0.3164259020719494	1.0071142904424435	-1.1372268271189105	-2.5837930343023006	3.0760002819016057	1.0265810255926733	-1.3127026843640546	0.3848974901890242	1.1100120756045162	0.36472921879240583	-1.2084318165665295	0.6200153710733967	-1.1289403661376398	0.4132625773056199	0.40793511994901477	0.3839328323844067	-1.1296641708963535	0.20476260147027162	-0.07985544197092034	0.8657088984226903	-0.6916549084515445	-2.333044734142331
-1.3002905595193743	1.0699517842361588	0.13012069302619653	0.44037181754280424	-1.0055529922466477	-3.182372520270209	0.5213773159732848	1.0657934348578058	-0.1560193119283641	1.2648886878682628	0.7246335618657737	-0.014517775959402745	0.9282157749302623	0.27326142850867	0.8564360501967097	-1.0462124066908687	-2.5334075759607	3.104109089499699	0.9680275517013757	-1.31124426059027	0.4549012266775575	1.235979030820276	0.38194662528598977	-1.2002493102855827	0.7382042837927918	-1.1280862801296527	0.37882122051710243	0.4611369090702665	0.3849525120301177	-1.1440870237077632	0.220144549382002	-0.14073615052473404	0.771142618850758	-0.6939310766110258	-2.3427080515049292
-1.2950722555344405	1.1353674522490012	0.07956000247521924	0.40843959229313187	-1.0377066744812264	-3.236838798823861	0.4940632959792645	1.0549350162511761	-0.18187502772920233	1.320102637436833	0.7895104838248587	0.04374472749572804	0.9854165296661848	0.2281407621951655	0.744135074469349	-0.9832365629258609	-2.4609141436680875	3.1452100404309498	0.9079974710080989	-1.2999751078827404	0.5197746253262396	1.3162165193914586	0.4234668600714048	-1.2051344804922273	0.8483520091209357	-1.0901672783433698	0.3405792899112721	0.5212295409447008	0.39059683566076764	-1.178218067412751	0.23301566305385985	-0.17139185109031582	0.6832974779619433	-0.6967887377598005	-2.3517948285320163
-1.259760634923477	1.1847394631612076	0.010740788203938067	0.36445996276136106	-1.050824083787512	-3.273521707490802	0.4867961797531636	1.0311500269127831	-0.21550142263230274	1.3954740593286767	0.8218384769746286	0.09044683958866312	1.0515645077167708	0.17849132319052127	0.6418735690445088	-0.9580148178462039	-2.396635763984916	3.1569615875995667	0.8595081093082468	-1.3333556207073958	0.5927504289053029	1.3872706586051362	0.47184635883198184	-1.235233466150691	0.9435194459395426	-1.088973458918533	0.3182193520370271	0.5569183405566138	0.41762957622415725	-1.1977875211716966	0.2592672773339026	-0.19764232070656987	0.6061705655629461	-0.6669966443985961	-2.3768147990703907
-1.2594172752486679	1.2440639941492808	-0.06290870989221438	0.31533086193960463	-1.0454235826398786	-3.33334548316691	0.47141577830861187	0.9730430735373055	-0.25535977705051005	1.4585048598864743	0.8144003443460257	0.11589609769006275	1.1153782425055188	0.1321580625984424	0.5197610659101278	-0.9763964099001854	-2.3565146739883547	3.182514767098705	0.8285175995399916	-1.3312252337711876	0.6549820846759318	1.4260787067842045	0.5319959445201057	-1.2771535472985065	0.9790968333073152	-1.0783991952159553	0.28998512986588315	0.5841092596351425	0.4748418396467173	-1.220809342593676	0.2992092937400984	-0.2617824343741731	0.5358627235498415	-0.6636540692465965	-2.3928200601236176
-1.2649664211807086	1.3163108048724768	-0.11870808988489856	0.24056944883566964	-1.0288744841178143	-3.362118488822105	0.4587974687735682	0.9016196010827293	-0.30861969537345124	1.5463521910829676	0.8161039439546393	0.10337351211782134	1.1661941875166544	0.0939880852912393	0.4003249784085995	-1.02258974614081	-2.297502305291161	3.2277686136907575	0.7910374763536034	-1.3565298376099948	0.6883162542604782	1.4766602390276453	0.6023710620031154	-1.3235750617653668	0.9339940057757499	-1.0682976796605017	0.2697979361104492	0.619405809449738	0.5400645027295201	-1.232802245246535	0.32367203285608787	-0.3600817788410466	0.4700964559455921	-0.6618389227279329	-2.3966239729894396
-1.3197639585811962	1.3082269382515253	-0.16852457414480787	0.15634218064442798	-0.9933271977514349	-3.373737471982647	0.4640598946228768	0.8394166401860412	-0.36992773220268593	1.5764909042767943	0.8446245653144814	0.07846267609124269	1.2040220485700937	0.05214385025110761	0.29868507492360374	-1.0517866881547469	-2.245900141539788	3.268075583076701	0.7559227542587743	-1.3697441117022446	0.7270406730622916	1.523000816407418	0.6673382947627247	-1.3892585131844832	0.8767264754904074	-1.0624306655030584	0.2264351895236682	0.6442254339123453	0.6636302105394957	-1.2535718093917592	0.3189685259540386	-0.4259532622711834	0.43608976709797975	-0.661615142150456	-2.400340151456379
-1.45130701062998	1.3076182418454878	-0.1847741445481865	0.10160238362325184	-0.9518949318083882	-3.3974378430191585	0.5043730456425906	0.7543480753231339	-0.42065611495506294	1.5896976376137184	0.8422824911850302	0.05113467322494976	1.2158170237247419	0.024427357779277323	0.20577654900797562	-1.0935263966796205	-2.211279832226128	3.3043630208895323	0.7204928993447982	-1.3831029263058354	0.7548156613027885	1.5416016815246447	0.7165535580451958	-1.4878280198488494	0.8204115690056819	-1.057238039830078	0.2075273504951783	0.6374218648853331	0.8179860810810553	-1.3022716191014765	0.3083988838635991	-0.44350558482203306	0.402899962993111	-0.651406709671742	-2.37428616835975
-1.502638307906247	1.3079693272497015	-0.23501283605888862	0.03751177568251951	-0.9353126897897541	-3.4032373028966396	0.44915574726209684	0.6929615881521054	-0.4392141977164597	1.5908441141519973	0.8336730485226889	0.014992902172033922	1.2617322881468997	0.014570016170704598	0.1503448299826595	-1.0955056929655527	-2.214284938254825	3.2831333190238206	0.6629852418818097	-1.3709812182496575	0.818816703602437	1.4929644721231354	0.7663225567642731	-1.5529147883344325	0.748072530232127	-1.0667989148689334	0.1618446511903651	0.6067425549108284	0.962793377944096	-1.3477039300886438	0.28727261176476054	-0.5110504915950612	0.36631919654004186	-0.63836652747954	-2.352449703152244
-1.548160325617508	1.2889976401337337	-0.28130374976745176	-0.040185753265333926	-0.9115069538653622	-3.3962003473050935	0.39627518409033774	0.66043592830644	-0.48917176880397256	1.6222134528678804	0.8255437583537863	-0.0020494868679890857	1.3398086340273192	0.017184284627789558	0.16041757662028924	-1.0566962322622522	-2.237116089125291	3.2473793375617417	0.5862031849237312	-1.344150426840756	0.8610735876458161	1.408336098616277	0.8213077486074617	-1.6150555069365613	0.659397668746984	-1.0825453279058581	0.12465969114845923	0.6029194911490313	1.0977714122205635	-1.3811532482182822	0.25214571258572704	-0.5125949735354182	0.3339410601667027	-0.6339366815819335	-2.3322049906101734
-1.6383148018060776	1.250519013669067	-0.28478406271249845	-0.12043888750682338	-0.8853862427888778	-3.376307859225996	0.38359325282654566	0.6406474445659706	-0.5267575486938186	1.5947928324915803	0.8105957022462252	-0.005681294105501428	1.4311794541032155	0.03489475155892406	0.20559685679838474	-1.0760726789118213	-2.2629515374032243	3.207174717359372	0.537331200819975	-1.3053725109494203	0.8952152780276466	1.313975515134954	0.8357084622135309	-1.6671659374664203	0.5542337988134702	-1.1313775411610685	0.08483242097029185	0.5814560493803924	1.242430264090835	-1.4092495682838382	0.23383823562828748	-0.45190996452554116	0.2745293187182088	-0.6425635069717116	-2.2477208378694056
-1.7220309123096318	1.2067877378248768	-0.2832095615460844	-0.16248608949190926	-0.8514979038411397	-3.346076849672751	0.36577613917094126	0.6427940203253456	-0.5804445811516056	1.5855073407875626	0.7471960012340946	0.0013108379653850478	1.531324962725243	0.07543146920400437	0.24880917280816112	-1.11072063610594	-2.2681140448718446	3.1879671872418625	0.48806449245008066	-1.2307298547844696	0.9404933714526914	1.204290277014471	0.8500826194085558	-1.7371890996908337	0.5065055379598243	-1.1556841500246922	0.07837829619271847	0.5520880697774497	1.3388117018511565	-1.430041685756367	0.19406771498022904	-0.3632546313769575	0.23852809622700621	-0.6638916468220837	-2.1672213935235844
-1.802030339464513	1.1506279830319976	-0.25086848322452665	-0.1929062308055402	-0.8269253926903015	-3.2823335173666535	0.3505981154159311	0.6383967172607253	-0.6180330008074272	1.5506926206120846	0.6665141734364054	0.014545767407608648	1.6239162478754186	0.14151108811129937	0.23754213850345374	-1.1578494452392758	-2.289343586627365	3.1938321056097316	0.43947547475854315	-1.1852142814314566	0.9610401887874428	1.1910190815947463	0.8500500663885664	-1.7917544205386409	0.4613641480466037	-1.1953482301189962	0.08503825657888608	0.48831244216903197	1.4014715401445335	-1.4111566913094138	0.16059670897957584	-0.30286360570519677	0.2030901353059822	-0.6793860120993089	-2.1044035639239183
-1.911132457484203	1.092165308289767	-0.21558037435239266	-0.22854948215890164	-0.7962181046208681	-3.2038943083044424	0.3302815767023649	0.6441957265468465	-0.6451040648634142	1.4816876914545278	0.6441964999224432	0.012016546475986874	1.6903569688811064	0.19908441052048687	0.21579938114294114	-1.1818483775274677	-2.281614245836358	3.208495952274609	0.39108945376399573	-1.1096786786895148	0.9787896802173387	1.2453859508151908	0.8474749511757105	-1.8298461353054776	0.4420680641611824	-1.2356715179639477	0.07680624637288146	0.4550579640780906	1.429993522081821	-1.3852073796598572	0.1126457685172519	-0.25663232653366636	0.17393762854647124	-0.7323863386738397	-2.017145437492778
-2.004239878558312	1.0753624498673415	-0.17877184744170693	-0.2551152507634682	-0.7600758877641501	-3.1111816896677924	0.35659219114584373	0.6547330112203771	-0.6539998122244609	1.3469751495551983	0.6095316190544642	0.028286887149181632	1.7321726363805072	0.2627848208517046	0.20391573634865567	-1.155943320719922	-2.267088982693431	3.202789209917719	0.34081700907080437	-1.0629657223938223	1.000216305926168	1.3292620250208114	0.8663902546592748	-1.8112963318866826	0.445483095491089	-1.2636360862240061	0.06293858290469892	0.43016122434342063	1.4481881406528845	-1.3613285318002961	0.06630892334071117	-0.19083956283586623	0.13869761973430456	-0.7811772348067748	-1.9461307083404022
-2.069181272253976	1.0514060176858426	-0.14459643695391636	-0.24932111283870548	-0.7066765900348492	-3.02897094458943	0.40912768217929757	0.6685678082301146	-0.6680618455762802	1.2174395127400504	0.5584473791001665	0.04923148422765189	1.765276449912029	0.3422598923765499	0.21313727433418558	-1.166986910305626	-2.2739978424770513	3.1885285570063173	0.3051515120945665	-0.9668275888910165	1.0272941777608875	1.3895943098271282	0.9214722489040115	-1.764719525611238	0.48424919290057017	-1.3044975677445603	0.06915387552573549	0.3838253267358816	1.447699113674486	-1.3514457321187556	0.017586737120880633	-0.10948749793984643	0.12977376302606236	-0.7907987901018496	-1.9045352031560665
-2.1323181472109516	1.0853269324411332	-0.09678618742405995	-0.2614979745669744	-0.6406467406381752	-2.984872525508653	0.4451878721125061	0.6643068940946096	-0.6898396508980702	1.1281877917323864	0.4861840193841139	0.07997064727789456	1.820564656764482	0.41399571311084193	0.21642564176970097	-1.2081691062551507	-2.2602957557456085	3.1566297281255515	0.28002933057508994	-0.8701997534710338	1.0272646630475246	1.4324541784680749	0.9978987443608289	-1.697767439480598	0.5541728968452009	-1.3292038997227014	0.09846046664984388	0.35102241788230654	1.3665817261994928	-1.3335510337707308	-0.0334181365083978	-0.04844027172094114	0.1044524484395751	-0.7839790349392172	-1.8598971943533513
-2.1914260923227307	1.1237590999022316	-0.06224843598904782	-0.28658625110370695	-0.5601710890958368	-2.9364782663045306	0.4045660042280576	0.649378815828076	-0.7250427780183738	1.0570307949375057	0.4469594641270496	0.12216602166974914	1.864564493695673	0.4687067970250293	0.2233667525101804	-1.2268248110039275	-2.263770131627743	3.0925529362269972	0.27684806748715546	-0.7732478235081974	1.035733830832526	1.4994220609842537	1.118587067102355	-1.617978951217855	0.6541765882183087	-1.366224001105754	0.0902383554082219	0.294421291174451	1.2766355001591967	-1.277866868655218	-0.0603093580639648	-0.03432046642286927	0.07874945892665189	-0.7551749412403777	-1.8121665479900375
-2.2732453148603087	1.1150465066461586	0.014077430697922421	-0.310204373241619	-0.48147917137906154	-2.9018083229051146	0.4202805712288433	0.5923053185654873	-0.7582586893122744	0.9770137810231633	0.4057471485190923	0.16924087585875672	1.8906290552769405	0.5100461207841349	0.21281815428048567	-1.2957945481711504	-2.2480656291920047	3.048576903684422	0.2887120833623989	-0.6898089892887478	1.0420079078232056	1.6160496442057373	1.2164642894154298	-1.5416581247339687	0.7627217141543484	-1.4084060109381427	0.13533018081523426	0.2445258564175281	1.1882042695161557	-1.2143686590627576	-0.08473201598651756	0.023194540721215184	0.0674269543289933	-0.7077364874245556	-1.756903276808408
-2.3369076253010883	1.1858461333180714	0.06069347641217735	-0.3042996461624352	-0.40250916578168844	-2.867670059753606	0.46324644537674065	0.5084202376374966	-0.8048941149195423	0.8442444285412206	0.3369335711862572	0.1972351462985525	1.8683735459351225	0.5516518729891124	0.14620126073483086	-1.3381469295261783	-2.2117606923171844	3.037882964746077	0.3418972778435905	-0.612972822375361	1.0705629529214449	1.6564618911764595	1.2999944820501377	-1.4631039725503912	0.8654572178334137	-1.4477800602614415	0.1673881183826481	0.1876147856354216	1.088231343359061	-1.1353800724997947	-0.09422013760601236	0.048343531618963966	0.039427198177499914	-0.6395924412295383	-1.6777862759192594
-2.384570501263236	1.2674256398060502	0.06921995341954722	-0.31162342601695076	-0.3206892409618415	-2.8327332352044765	0.5001200845560859	0.40794561330647366	-0.8636751037803716	0.7567998862762637	0.2557839782289285	0.21508058245322306	1.8538497827252485	0.5575835459915918	0.057397370754952916	-1.3335511797253439	-2.1991187080174286	3.079687954000705	0.3735901691370775	-0.5801377580392298	1.134778634079434	1.6880531639460474	1.4173632534111522	-1.3955607725187273	0.9751608109038719	-1.4694681943181926	0.1950147138372214	0.1374186754667554	0.9774770643077251	-1.0806387048090378	-0.13739760945558338	0.03715793953287487	0.02378708275659361	-0.5461598437310247	-1.6436366011657744
-2.4662539314096286	1.3578576729560599	0.09514058082431902	-0.33623632642543727	-0.23001233315112665	-2.7998956864223556	0.5263261775880498	0.31690414327282324	-0.8932016781468264	0.6623251633839407	0.20182673941536816	0.23592484352889542	1.8449140007082327	0.5626155440311178	-0.015010936153149995	-1.2905250552580565	-2.197242706765322	3.062009458655992	0.39938764654319364	-0.5419349998870178	1.2030239273670633	1.7358538377161103	1.5280846409797444	-1.3203608372640625	1.063855618448492	-1.5102525528227186	0.21815758123093495	0.10633121067006981	0.8759361373797215	-1.0226705027282947	-0.16507826382787633	-0.011073556598992628	-0.00011499353576151228	-0.4609705150776149	-1.5979025390513086
-2.5166899109425183	1.4295703442370291	0.08794588185850598	-0.3948017010459909	-0.12792965467951695	-2.7722294425733476	0.5742827219153177	0.2312072594114678	-0.9271324380669093	0.5573650926008255	0.15077279902148644	0.24543127040719206	1.8509056411664269	0.5437226252534442	-0.05130776420048129	-1.2370162309388713	-2.207911116184629	3.039492638269569	0.4331752186100296	-0.4501315461901406	1.2794993075259826	1.7588387005218884	1.6227037057657974	-1.262338673997359	1.1356289869752814	-1.5303431487383872	0.222414764421206	0.116032163596929	0.7484176960755803	-0.9701349187913616	-0.20345096840464233	-0.04151454800574624	-0.03390594069351096	-0.38234108690724655	-1.5279775964679057
-2.557008850644052	1.4621361583552956	0.09175014600888601	-0.4819515628053974	-0.04848570968627859	-2.7471220816866384	0.6092516477201892	0.1368924550790445	-0.9728510729508646	0.46101608273023215	0.06488801259986995	0.27489827340126216	1.8761420584842274	0.5234329368285742	-0.09319534930955042	-1.1796036928727553	-2.226596196471775	3.027164213884441	0.456164473443892	-0.3681780176090904	1.3661816149005086	1.7176079307198902	1.6922538040790376	-1.2166900192981407	1.1840558918055386	-1.5258190728060945	0.21675591929961696	0.11082836571871317	0.6549102575892249	-0.9187659569668307	-0.24169380095798249	-0.10646898560986137	-0.06960304323617818	-0.2836771388803972	-1.4963653258649492
-2.608070083202027	1.486044462347469	0.1267476956114067	-0.5787489131661611	0.03559139202975704	-2.6987547377303813	0.6475240560501538	0.06055309165437021	-1.0350510867032416	0.4029932698284239	0.018849604846377023	0.3046971555223671	1.9187571641598509	0.48212554361187854	-0.12392504649307116	-1.1092670508198834	-2.2477227737907577	3.0018219357332745	0.48062843829583946	-0.26982621112485744	1.495672872283967	1.6199388196778415	1.730286011327855	-1.202874924074147	1.2284515650417824	-1.5171262696033379	0.23397603203876818	0.11075421641865328	0.5644782986897973	-0.8856552804638442	-0.2543416442202188	-0.1822337313137921	-0.10413384233459777	-0.18747504641551285	-1.412888552025633
-2.6604585850462383	1.522078844468696	0.1469582470871655	-0.719533361757513	0.13324830682520722	-2.6412270806505496	0.6521217863143512	0.006149717654056883	-1.0988389196899195	0.35187325747275827	-0.0169232572443805	0.32938972402243116	1.9616396619602816	0.43878762334222643	-0.17072255484753918	-1.0172484886104958	-2.2722388217627913	2.9614746469719826	0.5148423649289596	-0.18521126111279207	1.6370621384717285	1.5266854936187628	1.744580784842555	-1.1964819343932676	1.26375715410575	-1.4921094821137595	0.24534412843708914	0.11925432143103969	0.4810310704971438	-0.8740242561991026	-0.24721933308110416	-0.23835257458653056	-0.1430580223422485	-0.12026145630579517	-1.2971797267226846
-2.701880584582141	1.453307000293862	0.14896255958407667	-0.854146044529503	0.21226446673079408	-2.56095150214541	0.6428666425451781	-0.02212742704965943	-1.176660276555881	0.3148138854081487	-0.04048184789033389	0.3363022500975228	1.9834948544383249	0.39942722687954224	-0.20132746577439947	-0.9547921643881916	-2.284982422797037	2.9314398138284394	0.5341193497105623	-0.13442456569873512	1.774021439819038	1.4289151930228154	1.754405229164833	-1.1912338197278074	1.290375037503955	-1.4414897461421192	0.23134793555834912	0.10929607043297196	0.40610195558333456	-0.8268461126482973	-0.23805837948997205	-0.27593268871956483	-0.16299630940448942	-0.06016274251126215	-1.1997769970836492
-2.7579207870355864	1.3304662679169357	0.14488855120296093	-0.9688896299103769	0.27681589716708677	-2.4843859501761223	0.6202563890299354	-0.028487180819348985	-1.222794674580987	0.2639653753942811	-0.08311933471389324	0.33056404225279407	2.0124207688628495	0.3938590511718623	-0.2663274621970859	-0.9278911272655718	-2.2687628286381982	2.884825963691008	0.5230673859357805	-0.1258437630204885	1.9316742225687928	1.3476377301359075	1.7631174453041356	-1.1845451357394579	1.3145044505218206	-1.3507773717144949	0.2343933598070329	0.13533285565606593	0.32078408689878707	-0.7601596826959335	-0.23704751736127466	-0.3043316897655629	-0.17987279477148338	-0.025547757065243558	-1.1429163331680854
-2.774405881987918	1.2651873062175887	0.11113962932837954	-1.0888083684227847	0.3610157015118548	-2.41709234146918	0.6371827984830662	-0.0359265769529233	-1.2723055972654351	0.22313064188617102	-0.11917690348495599	0.29887607524016785	2.0272270935584586	0.4043174533107667	-0.282739683436416	-0.9033777411723631	-2.2694207767784844	2.8039406445081267	0.511055029041783	-0.09673644520549421	2.1086140490180276	1.2590836257683642	1.8229864468041748	-1.1617629014527815	1.315169319171051	-1.2574922322398088	0.21689293353678835	0.18412049987009127	0.2694546832669341	-0.7303681041946346	-0.23047280837457523	-0.3487225419826171	-0.19893506067860428	0.014245174431448227	-1.0998616169280553
-2.815573524134361	1.2165928576704992	0.08586349923556598	-1.2167830813334342	0.42006895123595545	-2.370248510322969	0.6316992113862043	-0.03681620474056343	-1.2785441561954811	0.17764548902718297	-0.17132353883690235	0.25355127666687305	2.041712033488673	0.42948204150650426	-0.27969922469746555	-0.9065289114430269	-2.273842048120195	2.718227855499973	0.4743455854797232	-0.033747926902182854	2.2955331345161745	1.2043421962620218	1.8854168569823369	-1.1528396827774041	1.2815056897232227	-1.1615532479347397	0.18845550291077207	0.22867970609889082	0.22713228812755304	-0.6782971188001803	-0.22649106151076154	-0.3945804126693671	-0.17140428487824835	0.08219453825430333	-1.0750863626951341
-2.8551901942307323	1.1366569427578725	0.0840623942422121	-1.3158562883566858	0.45349724395545393	-2.3268555849367525	0.6090416960153202	-0.03214488391835643	-1.2704720158188096	0.15675710896073863	-0.2199202121779496	0.20068396141643735	2.0543979900561187	0.4822872398786444	-0.2696720666389358	-0.9355963957160954	-2.2600216331488565	2.5617927110888594	0.4395342943808778	0.06742642529485296	2.4594078594199833	1.1462138305353877	1.9450659828210426	-1.120392769879131	1.2694449724261851	-1.0711398932278386	0.15132872992426671	0.2605794764777344	0.16626664579650757	-0.6081986438002669	-0.22768727738936784	-0.4500818087279136	-0.15197341030799166	0.13777036054270017	-1.0941585676635721
-2.85299876851477	1.0386050766273456	0.09766949820608914	-1.4060430540851063	0.5044755577639803	-2.3031084434519467	0.5676703035740961	-0.02386855571975488	-1.2566839901752536	0.18049919349744767	-0.2572705621934273	0.15893209409186274	2.031317421744581	0.5028528081899396	-0.24234920064392013	-0.9754871099855201	-2.2562979323876706	2.4175150989412084	0.45053074252948855	0.17515583989651445	2.5742594082339814	1.0951289994636535	1.9985585901424308	-1.0905730818296482	1.2155836972045793	-0.99292370142343	0.11721780999443161	0.28285466770878065	0.08876500341470545	-0.5499348906167072	-0.22323505543685948	-0.5152043262251066	-0.12995966421665098	0.20507154476417327	-1.1388366836200619
-2.86547089429475	1.0080086235046646	0.1547435384555468	-1.4494955454749316	0.5418204868799058	-2.298091323897952	0.49957596729498277	-0.017718654915999915	-1.258217694207055	0.20610524066849387	-0.2894972838394647	0.12828010825984126	2.000752187908735	0.5192556555482875	-0.23336292634761402	-1.0289948085852192	-2.227524224102666	2.266013185178393	0.4581469965963853	0.21036911305250167	2.693614444623706	1.0106434038875582	2.0523653055514375	-1.0469091874946692	1.184283276883575	-0.9633561997514718	0.0877921170448924	0.2698692715357606	0.036433816188720755	-0.4951083328578125	-0.2220863597813841	-0.6041907401190885	-0.10648548727902948	0.2531755186522906	-1.1832528497284611
-2.81487277459328	1.0122633779991523	0.20172489359420362	-1.4362392340168622	0.6001316121978044	-2.3123699386011967	0.43687705657432296	0.02842109985410641	-1.2639354273101227	0.23594482692459467	-0.34272897101711824	0.09653676316318371	1.9673927063686474	0.5237908143479089	-0.25652392111049116	-1.080290749825166	-2.210244797052551	2.12361724726331	0.4780953394650652	0.19276435249684912	2.7660437272479768	0.8983365086599093	2.1441391221692827	-1.0014199837665785	1.1210236843839092	-0.925885749271832	0.07117348423680941	0.24378910897213157	-0.022370045877312384	-0.46099950076304924	-0.21221334923422625	-0.6671172114182885	-0.07979423254350573	0.29963616912378926	-1.2055345670102944
-2.7264377264896167	0.9982505635694832	0.23102549337402242	-1.4123276313243622	0.64709343369856	-2.338832056343724	0.35610684824367944	0.07366812708818402	-1.2364443764874236	0.2451030780655501	-0.3952400200010942	0.02898646810135974	1.933702584181922	0.5347756872700744	-0.25405947573228554	-1.1368241009728612	-2.1843751171425745	1.9894607287750277	0.4792693044637854	0.1502227418911525	2.791530239671654	0.8388849968031051	2.2403986878311235	-0.9722760734939431	1.0694019527203706	-0.9017947122597633	0.023922741835838056	0.2212859086434007	-0.10554296377467338	-0.4056466337741312	-0.22474575069786148	-0.7647172248870205	-0.07884363518622384	0.36422001776161206	-1.2855332986082089
-2.743751256365786	0.953666612001113	0.27531621640274007	-1.3637115383905076	0.6904884099242834	-2.363755556938795	0.26636597615955104	0.09996236274746406	-1.195607196845478	0.2295096912549714	-0.43978119271961785	-0.03920277323704058	1.9367652524422212	0.5353432845919599	-0.2670758469736965	-1.2071486415412607	-2.139775343697018	1.8974088035151095	0.47221446577331355	0.07670736818993977	2.8039962453454423	0.7837102005161907	2.3167158165628883	-0.9501085458470729	1.0410195079271083	-0.8744452488671424	-0.01722081092021391	0.19381285147814342	-0.1684990931228128	-0.3359469631100408	-0.23751500688621258	-0.8500483492572091	-0.09672079931933539	0.3986131272889034	-1.3836451101924954
-2.7198143006031286	0.9662211144744527	0.30990460495080085	-1.298269253199566	0.704675039695712	-2.37795893387111	0.1822862260915527	0.13596439041138086	-1.1417876481357176	0.2178733185338439	-0.48541615227225654	-0.10333383935501476	1.948176982691832	0.5080467579405704	-0.2782011240908377	-1.2570371519940686	-2.139457825094291	1.7849093722712233	0.4759797314777329	0.08226236380951613	2.866279331824347	0.719409536895844	2.3681867100112424	-0.9310526597137343	0.9768493113254566	-0.8881049220359033	-0.020242037700406237	0.16260044511085664	-0.2143239455991522	-0.29372566501203845	-0.2524430744677973	-0.940254992794283	-0.12803948129020645	0.4180843931144357	-1.45255922716592
-2.636928499769111	1.033040356278701	0.32253436320398804	-1.2133195390820017	0.7049330500386326	-2.3835324533029065	0.14926048965901634	0.17857384174126756	-1.1191542946612483	0.2106903655199055	-0.5024767155695404	-0.1560150539582153	1.9791990971101618	0.4822762046831869	-0.2990557360672791	-1.2893011167471051	-2.133887233445255	1.7080181524400817	0.47851576147914143	0.09272713021178376	2.8828586206129043	0.6320249400687812	2.385048603260204	-0.8890044185250641	0.8800763496926889	-0.9381668542999424	-0.05422848208128842	0.10839990199244594	-0.23782982539112565	-0.2701953344027524	-0.26918810639244795	-1.0314325934213233	-0.14259228422828926	0.40794494562577127	-1.5004490487957773
-2.4933536338356475	1.0777301898635874	0.338374662711013	-1.1049151756097673	0.6968520085347911	-2.3645876772214116	0.08963784100363507	0.2803956167221454	-1.1068582647470797	0.22249695039776113	-0.5114956117510167	-0.17713054434287628	2.040605441464468	0.4382319808154188	-0.3608841649906842	-1.3215642372105274	-2.137220100612252	1.630691793504227	0.46273963562554776	0.10719863970325674	2.861467788095231	0.5263594702216383	2.3403881442570267	-0.8425235621606687	0.7747880163480391	-0.9805536899796454	-0.09355565343630912	0.04490696859050738	-0.29441636786433856	-0.24152725331831243	-0.2617684828625399	-1.0770402916540334	-0.15488525259990998	0.3463460270305608	-1.5393410811459853
-2.351513085014757	1.0432776394447052	0.38603739457747605	-0.9692086560355175	0.7243291252835347	-2.348367492690124	0.08847750185551466	0.36833113887002883	-1.1143156036280426	0.23953965186743367	-0.5004840417764177	-0.17833242182287026	2.1126051419017857	0.3635083809111431	-0.4497589335643454	-1.3534975218646061	-2.125299136908672	1.5698610214701945	0.47346199686863777	0.0885756463241549	2.8048353316299104	0.44368257169795583	2.306764301241528	-0.778712626014274	0.698139830885093	-1.0041669276523015	-0.10655220803880686	-0.03781465790020957	-0.3624790109530452	-0.2320764523697827	-0.2580967370354867	-1.112257373975508	-0.19225833067602277	0.2670215431167916	-1.5467690513599206
-2.183946971696563	1.0114763124031256	0.36559812481832143	-0.8389956920160755	0.7704460121498402	-2.335612599002078	0.03015788679701733	0.45796346328604487	-1.1353833119024064	0.2568167438480111	-0.4763426622882291	-0.18289051404406428	2.1698399120012772	0.2829836400617616	-0.44747484592243325	-1.3747449142995982	-2.107881435628337	1.5207303118639506	0.5186816514682733	0.04236674251511309	2.745635740553019	0.3721924167625047	2.243985516638916	-0.7349649116335643	0.5924052377030798	-1.0202172269349932	-0.08359226722183041	-0.11654564321099352	-0.42887148466446223	-0.23531063367699695	-0.23595704019905944	-1.1417208498144356	-0.22433345553769465	0.19422673079993655	-1.4885215572677404
-2.006918940831279	0.9892015848717625	0.309833042956981	-0.7040625103439503	0.7815719696090657	-2.314763900369617	0.015066509777349978	0.5182123427983141	-1.147980803090984	0.2654244563246627	-0.44231161546787084	-0.20863115604855081	2.2265848917183084	0.23931517481707804	-0.4196641488547133	-1.4021826381870794	-2.064038531653458	1.483129703010953	0.5368170281528796	-0.01450547561938462	2.6684647402610673	0.3125915046219339	2.168808029159592	-0.7088653053068701	0.5179529804148116	-0.996019300176424	-0.07664979353470674	-0.19710144279625577	-0.4618075864190131	-0.24481176955146622	-0.2246962400988926	-1.149086358813802	-0.2462135720879243	0.10810684510758342	-1.4452919989042232
-1.9330443332101008	0.8932776829854708	0.20901482548195455	-0.5992799154730448	0.820600465451163	-2.293248888466703	0.010773557889917143	0.6140537732123147	-1.1541156192181903	0.2698887584484293	-0.4272874010057507	-0.2406509372920198	2.2906841832988047	0.20645941300988344	-0.3874822724070164	-1.395644177983602	-2.045579595770122	1.4691891239100028	0.5290747753854083	-0.055829741336494	2.6160931404773295	0.24184013938759286	2.117419946025246	-0.6775526040326514	0.470611673115018	-0.9411125141127996	-0.061007387166468495	-0.2345145843810661	-0.45696774660634815	-0.2748646591041282	-0.20433170971293482	-1.148896299740805	-0.26974969806680676	0.03833552712533912	-1.4223419335051912
-1.877480012151438	0.8441243354074264	0.13313178886134094	-0.5129849183596975	0.8350884355467662	-2.257948458225216	-0.004074541757441675	0.6934922650763005	-1.156969206237773	0.29002178718985105	-0.40169382636969725	-0.2705163812742829	2.3364709709471483	0.21865049410214113	-0.31142920851437617	-1.4121750872029055	-2.022381061321119	1.4445105647068668	0.5308199798493028	-0.036463015257004794	2.601805202696357	0.20647624455876903	2.0752095301054916	-0.6256537247526481	0.451699617361392	-0.8799273676035615	-0.04357106847508402	-0.27512689751696795	-0.4499280340543602	-0.3047756335533105	-0.20259933634298136	-1.17664276463618	-0.28592077136242955	0.03058050375371113	-1.4020765407119549
-1.8731620167869452	0.7560345871708689	0.02904275439324585	-0.457904286612834	0.8529679614477834	-2.2020928456182784	-0.050324508951194204	0.7804129296016284	-1.1733996376228668	0.3324860928213934	-0.3710612437581583	-0.2830962918163225	2.373175168017645	0.24594599897617359	-0.2707229333016924	-1.4156349860425539	-1.9797874771455959	1.4125587003400664	0.5495077914413948	-0.05017259930474621	2.5897382030879093	0.16199760794956025	2.058781677123057	-0.5894252901949566	0.44394671701644733	-0.8047930548621235	-0.0039723826684216175	-0.3376228935795993	-0.4112138075338573	-0.31692989159435225	-0.19372474807553372	-1.1309580348852473	-0.28419996466073333	0.07746529413476154	-1.3653875817851069
-1.7513866431750316	0.6774651789979393	-0.09577297860964358	-0.3994082319996912	0.8474591451947381	-2.1276939332466256	-0.07464315736363053	0.9093333249487291	-1.1910174357437682	0.40276529715293635	-0.3093817115737153	-0.27039675595994944	2.378756721515196	0.30372648674451924	-0.18445436729380335	-1.427112821919911	-1.9458046309010775	1.364346652193665	0.5686386395011649	-0.047017076316971856	2.624337309915632	0.0858270388051047	2.0367655557090867	-0.5775305994195579	0.4375666374584334	-0.7256517344743093	0.04532933087681092	-0.41062881143274516	-0.4290043275105232	-0.3435923462876277	-0.21320530279246336	-1.127086661154029	-0.2575013519931058	0.1576185300677687	-1.324860556244301
-1.6929832477645346	0.6371043786737255	-0.18294117414683203	-0.3616923250036005	0.8791038183222604	-2.0549468637697754	-0.0907818692227369	0.9323430672150359	-1.2009614341737107	0.46512238125222377	-0.2694002132442773	-0.26626395011846543	2.3642391288928173	0.41464654952512625	-0.1172777657916082	-1.4394504260545582	-1.8672416876609172	1.3188595735226785	0.6070421181757792	-0.11176561735941806	2.628667699271836	0.027756684890784932	2.034738130779915	-0.5742569508834113	0.47447216643990864	-0.6365321367601114	0.07493537352981941	-0.4613728849288556	-0.44688037480196596	-0.3679011084060094	-0.19073196920619995	-1.129501275285969	-0.23613724010073667	0.24423554515426743	-1.2690251314471037
-1.6912268137195905	0.5823211735548475	-0.2331909215187516	-0.34066487173482546	0.9368981351364767	-1.9483760534155157	-0.12667967226733126	0.9674982436190808	-1.2124892921889905	0.523444879164403	-0.22513637704271466	-0.2759520863349902	2.2998976417531205	0.5294376669120882	-0.0003051253782322794	-1.4618637824469813	-1.8059322955915316	1.2559642013516166	0.668836997083363	-0.16552423926878432	2.6590420359959444	-0.021534548093385193	2.051525780299076	-0.580547899572002	0.5341906685137736	-0.514674023776949	0.16663155467624957	-0.5136959677697451	-0.462774078017184	-0.4175382822389052	-0.16241762892650058	-1.1463384213833865	-0.2199852262227892	0.3554915084965008	-1.202041484586227
-1.7709220000487722	0.5158654915363695	-0.284989145766393	-0.2943508152182611	1.006289130569903	-1.8588005185911818	-0.1513618734154712	0.9426962268342602	-1.2024283521263306	0.5657091157527091	-0.19732492917801425	-0.29068849734464297	2.2079594875785693	0.663566125138207	0.16326935853916796	-1.4633519836072266	-1.6823207806465015	1.210334143972667	0.7235475650342288	-0.2512757517127522	2.674301084127122	-0.0704016855911885	2.0677937237096318	-0.6199362455670492	0.6036080084951505	-0.39413356590054494	0.26854085876715833	-0.595567917431074	-0.4517324897008801	-0.42762061052367695	-0.14230612506894164	-1.1809892860498907	-0.21319978870719028	0.4681302675514695	-1.1527992998650283
-1.8207860048025952	0.4448879630464801	-0.34811349446490725	-0.2907744877528955	1.0480316588741732	-1.746949871636258	-0.25094805654306485	0.9287560383792973	-1.149891465704096	0.5981454140260465	-0.18374472079337612	-0.31370998889493146	2.1048258308245646	0.7715572631246005	0.3719276195528997	-1.4594834485942276	-1.5627698191989778	1.1538091710767162	0.796107903543885	-0.3358896669082236	2.727063768532257	-0.1010001616878505	2.0933564109856184	-0.6770349640021213	0.6967502554082017	-0.29481354702704304	0.34480568575104764	-0.6398109510444174	-0.3806992996971569	-0.47645888399436276	-0.12065431910979112	-1.2242266452756208	-0.2205622305113165	0.5601590709793015	-1.1579903562446057
-1.9019635829574195	0.37052089693527	-0.3547225164528999	-0.2702397589583917	1.0876451094631974	-1.637030989939479	-0.319323237310509	0.9533317735317215	-1.0774721259305249	0.6175694114719815	-0.15258039454498717	-0.340728869565596	2.003108838116417	0.8705769404710532	0.5064608475302326	-1.4594654370824542	-1.48435927410651	1.0934210437541925	0.8369976114376071	-0.3924907931381826	2.8051838751634586	-0.1284961713598547	2.121092155122311	-0.7251579820214344	0.7881848536825695	-0.16049338227264737	0.4004517869829816	-0.6817698154694104	-0.27446125816034933	-0.5175874392127401	-0.08441703901016265	-1.2641556087818135	-0.236897077134411	0.6302979611792574	-1.2131499128332708
-2.0191466909759272	0.28995355687054836	-0.3481328293842662	-0.2731090496023638	1.1691350173894581	-1.5173561826400572	-0.4114414413255254	0.9956687569782161	-1.0179525305497332	0.6237416949258047	-0.135687161252523	-0.3638107145746533	1.9476946484359292	0.9570241583266993	0.5952930223949537	-1.4466054991063895	-1.4434487002496863	1.0561731053758698	0.8846575043699637	-0.4563449855940587	2.9155457255819277	-0.17363571879884832	2.1675001973038723	-0.765229175139132	0.8852415812548291	-0.03570557776192803	0.46505456546430723	-0.7289903142266663	-0.17542601203645788	-0.5331313974214457	-0.044125612125615374	-1.3158077614724148	-0.26332938013041035	0.6966773376775981	-1.2301271456912573
-2.0442183745746303	0.2669436893300816	-0.3165169272456731	-0.2514204723554524	1.2347307003739685	-1.3820831374546294	-0.4866817095855048	0.9917441655429171	-0.9209155252178626	0.6146331122502554	-0.10086122866701779	-0.36647924599891646	1.8968207256131155	1.0252967668867348	0.7032381258564877	-1.4387550128421958	-1.3897770052319813	1.0115435888036228	0.9496589549597664	-0.5332755544857531	2.9866295362829227	-0.20537612695808288	2.1885254504778104	-0.8179194273821828	0.9423202888437899	0.08611533020276255	0.531181155954906	-0.7989068014928093	-0.09895021828735683	-0.5257712215706535	-0.02007440809381921	-1.3651327703998986	-0.28125472685116926	0.7886698650960284	-1.222653428255048
-2.0749124205252483	0.20103344157745262	-0.30302419066163583	-0.23644691049452585	1.2882865572037179	-1.2312110594180683	-0.5319409955744655	1.008059071238685	-0.8588266456130565	0.6086307619168381	-0.06638196672771349	-0.39773909283143893	1.8585602549546754	1.0782107845474096	0.7835206119415387	-1.3992858805202086	-1.3092451501604612	0.9719729132413335	1.024303796377973	-0.6037981384538766	3.0284576941768284	-0.2636464494437073	2.1920063391942346	-0.8950161807084566	1.0001949771796097	0.177006918760241	0.6248995226856776	-0.8694309422729443	-0.026837425613809106	-0.5627896379179821	0.02557710092232022	-1.388731412003332	-0.3252864913815235	0.802700897208477	-1.1991368493089478
-2.098002447251089	0.17200947271687705	-0.2771579349943024	-0.18367727760353367	1.341797114507611	-1.1027454520354323	-0.5334739762766822	0.9708320230114393	-0.7988881193719434	0.5794446787280456	-0.02374584474921775	-0.42309165560642426	1.808566155065605	1.1307418911434997	0.8725847228619728	-1.3652719848264745	-1.2511386690448991	0.9468452582266332	1.123068544554933	-0.6219724553865734	3.066175502824094	-0.32043309996234837	2.195373006787888	-0.914344636574679	1.0252783437353912	0.24242637656885563	0.7331423413151087	-0.907096191477959	0.020302918418383296	-0.5956967535561889	0.05708276006118842	-1.42653732927366	-0.3428280388696421	0.7813506417798317	-1.1780219995322483
-2.130028930705815	0.13545263545372205	-0.23683467920179485	-0.1475911455132726	1.3883807834446968	-1.0462109392102004	-0.5392029614701439	0.9044081347334645	-0.7277514418858982	0.5197523915086866	-0.030783804805119736	-0.45471989649013994	1.752939337224333	1.1571888099224352	0.9156043688914653	-1.3109402595631596	-1.2040592046914393	0.9190968438143396	1.2131001948914388	-0.6576041950206598	3.0512773204725994	-0.35555824572067707	2.2287512743894315	-0.9216720842542804	1.0553734901690708	0.2533918089473966	0.84267218244072	-0.9440840868269247	0.08457843237241813	-0.6178673577309528	0.1078326167862299	-1.442743464850313	-0.3675910406886719	0.7294636992934824	-1.150618786715666
-2.1510308960731632	0.12301250002449689	-0.25024195055430215	-0.07977771878650806	1.4169706928938228	-1.0348003504793286	-0.5687264732154025	0.9559671796120413	-0.6397421986115124	0.47139707103640616	-0.021960627405789915	-0.4953808220489151	1.70100381624447	1.2029299505360571	0.9629798871867846	-1.2643875373766893	-1.1922899922385684	0.9023061811147814	1.2829491937605721	-0.6638443393689364	2.9945539140953263	-0.3878872751043064	2.2322635739146173	-0.9273921940363566	1.045987406474157	0.25111361259731557	0.9697909434356292	-0.9655113808117838	0.15163550063518222	-0.6427560479064398	0.13754743526490482	-1.463526856434978	-0.3948377006217085	0.6862746535622697	-1.1919874358114637
-2.16025388488121	0.12967733619393246	-0.30283826678007	0.04920959244803497	1.4441661647644164	-1.096593368340989	-0.5964382804944052	1.028696238190324	-0.5215540684004505	0.4138357842120223	-0.024577308362074037	-0.5077136944192209	1.6637820611477832	1.2594674461494544	0.9821337456757823	-1.206841038691762	-1.1806089194996972	0.8953606414577889	1.3430766989350704	-0.6790661576533449	2.9714790412724623	-0.4424062465285433	2.2232315386315578	-0.9266690780988416	1.0389397987923161	0.2492479302841603	1.0939195258306964	-0.9653371299566424	0.20884728491312185	-0.6478418232136689	0.16249629879961486	-1.4575734719495652	-0.40270658177196	0.634093966258048	-1.2504232455241018
-2.160665568902995	0.16403735808235398	-0.34675352275525534	0.17529616588568991	1.459229241883934	-1.1522573943523653	-0.6179363655990079	1.159635437668205	-0.4234241735570376	0.36129073335732104	-0.033456990347044246	-0.5414642571093119	1.6564046095812102	1.3026068861674842	0.9492068120849846	-1.1288528812938137	-1.1967716541090916	0.8964073944716209	1.4081671378079998	-0.6671477409860965	2.93831752982722	-0.48630855300053294	2.2014638481596127	-0.9308140281196406	1.0331312403251804	0.23794194978033595	1.2041792820220816	-0.9566705597656213	0.2825813532500808	-0.6982557883136742	0.17959014408986596	-1.4522730555672139	-0.3958971716388619	0.606409448470887	-1.3045111890978485
-2.166613832993756	0.19760629163707505	-0.39954312776156914	0.28126914031830696	1.4696914628121347	-1.193267752470313	-0.6195965897587207	1.2855803845367149	-0.3966036232921315	0.3745806753256164	-0.043444926523806236	-0.550147367628923	1.64772927777807	1.3713796547438346	0.8855824593557229	-1.084430020374503	-1.239701441428549	0.9042668813230306	1.4569234643572329	-0.6656579389026904	2.841870429163903	-0.5256594751894453	2.178299804461802	-0.9276296231525716	0.9850737365164355	0.21519664815903985	1.3315235822784994	-0.9702024362800842	0.31501617989186925	-0.7106696864095563	0.22159919068346778	-1.4459751890119936	-0.3727469810664563	0.5848834058271101	-1.358271695361481
-2.1628235532091877	0.2488953623911483	-0.4546211760375722	0.3262812847041512	1.4892707057050645	-1.2353161079109793	-0.6342417057953117	1.3277734776629921	-0.37634421135948504	0.40445737341261034	-0.036362199549812235	-0.5510336332940663	1.6365114068189446	1.4395426776823181	0.8116391151090214	-1.0426973475964156	-1.2705095329104505	0.9241793181812323	1.5103705891824908	-0.6509368717061863	2.7644368476745393	-0.5833264218481825	2.1393561126532767	-0.939633252349908	0.9710716027636455	0.14595539308797523	1.4363434647254993	-0.9862520522780869	0.3258101103324014	-0.7064395706715877	0.25405907083062507	-1.4401315924380658	-0.33867049867254956	0.5611507080014592	-1.3965430068395976
-2.154753026318125	0.29515181583218075	-0.5051741474494619	0.4011747758503329	1.5759365768465572	-1.2848132865898432	-0.6622958585671022	1.4075875660392718	-0.34766948947334403	0.4254213723224538	0.014506121915394998	-0.5617575127384907	1.6040453749266521	1.539030073613997	0.7414027545935121	-1.0159693898447397	-1.287565780501263	0.9281510557871071	1.553677131762607	-0.6597935331215394	2.6895439959835983	-0.6515763919059079	2.0840616671201877	-0.9426232349258818	0.9678004490094324	0.07228999965248437	1.5533555716372918	-0.9813785895316384	0.3245765764639016	-0.7379137640766554	0.2749491997641098	-1.4228498952892248	-0.31267895954483277	0.5333481114671843	-1.4405302144048906
-2.15567798531107	0.3139890778551881	-0.5453510169500826	0.5286604855331396	1.7224569084564259	-1.3351576709609918	-0.6793555706899913	1.527634435663148	-0.38074628510033237	0.44343316694018836	0.03903293364959589	-0.573509564188389	1.5722905032432237	1.6416333795962441	0.6452408013942332	-1.0195595907148711	-1.308204220138124	0.9308031402378549	1.6074532683135545	-0.6522009836285819	2.612972971723722	-0.7199545707177875	2.037836378735058	-0.9265440724997569	0.9656542530097172	-0.010224756789771366	1.6604694997983969	-0.9986349853881185	0.3084251802877641	-0.7877502614825341	0.32050691231888595	-1.3930890921883738	-0.29219115363076187	0.4779475110535132	-1.5032653229998962
-2.2069441731758923	0.3263409495235615	-0.5919306857751535	0.6751528544383432	1.9119074037658403	-1.408674720946379	-0.7065523449267471	1.521156271504999	-0.3911250529864499	0.45490155979516744	0.07410535725362041	-0.5652714252267959	1.5356935201304627	1.7725332768181712	0.5889405700225605	-0.9854972890832473	-1.3439775424627238	0.9576628846025834	1.6527102054660596	-0.6521929721452745	2.6141582544472364	-0.7667580770619418	2.0084958278234444	-0.9194228294542558	0.9761059881756176	-0.07986168859013242	1.7015863410632572	-1.0123563133642348	0.30401345619360354	-0.7935409991265778	0.3719088684158048	-1.3636176972214047	-0.25640739363612386	0.4189837618711219	-1.5838825821099303
-2.2453582192406243	0.3251927686643057	-0.6225356855044957	0.7505353488123678	2.090655393705556	-1.5156069943727026	-0.7713586496720349	1.563335477758494	-0.39605059232025097	0.47219985853625523	0.09393246149519166	-0.5700302630026037	1.528441280068487	1.9149128426474546	0.5771075052576413	-0.9385288949766399	-1.383569831910944	1.0138603401110953	1.6479731441682257	-0.6557106809409126	2.6722928513938413	-0.808495086016967	1.9695892578798204	-0.9644461239172546	1.0277689416954083	-0.1275153427241773	1.722883570116764	-1.0160044589271904	0.30715077538312735	-0.8039934411811043	0.43270215166724907	-1.3133132361393283	-0.24248428727453764	0.33773045427045223	-1.662072105068038
-2.3105783420198382	0.324053187728267	-0.6612601376115826	0.8068658476518754	2.2899181602243632	-1.5485446709053194	-0.8313084957895496	1.584023198506609	-0.4252780812016746	0.49825766551343786	0.10283916741242491	-0.5803809893417387	1.5238380217967955	2.0679597640851752	0.581450066989424	-0.8352832509053598	-1.430508326630086	1.066222492576928	1.6151517072780184	-0.6096419480466915	2.7328684266225345	-0.8600178665375517	1.9195004400169862	-0.9956492257211005	1.0955988412898832	-0.14016640685202733	1.7155253399255632	-1.0440217719548888	0.3225516514041747	-0.7967097416128999	0.4860414127183662	-1.2512427505893462	-0.21162678149972103	0.287251444954188	-1.7399163304991165
-2.3797146565582823	0.32444822835741405	-0.6638644065325101	0.8269915013988645	2.4953396927150235	-1.5676552539989774	-0.885892909449306	1.5758934884068068	-0.4454844074405525	0.5120322935739254	0.11467837943370171	-0.5577910574697418	1.5236122811375825	2.1557534290531803	0.6024906936791272	-0.7521933327977037	-1.4564184376015303	1.1369856015638935	1.5708564967082983	-0.5838535207165854	2.7823686496698787	-0.8929600728305139	1.8897629707037453	-1.030181595631204	1.1830801305759278	-0.11601790573843558	1.6729289963015241	-1.0736829749649188	0.3334927660881929	-0.7818672602267889	0.5541888958459256	-1.1717221064394574	-0.1641031560102848	0.21889499229224813	-1.789602200608948
-2.451156401618722	0.31864160404491904	-0.6070143064440674	0.80715096850498	2.663446233167716	-1.5627736002881387	-0.9137804338838988	1.5198323968657976	-0.4782845555933018	0.5659351351739389	0.10923237466019586	-0.553587731099374	1.5310614657837913	2.2247898161876702	0.6537861642503392	-0.6803020721349229	-1.5045685973247807	1.1887420329523892	1.5227407769434105	-0.5410778746547661	2.805202945306287	-0.9173700130238978	1.8618530393548292	-1.090718514085013	1.2578220046478006	-0.12414842433720538	1.6031884353285488	-1.1064176664624388	0.3217664920876694	-0.7482341666513245	0.6188328199047383	-1.1155531710822526	-0.14118485897547345	0.17982287317865628	-1.831899580984342
-2.524091862982203	0.3253347607326978	-0.5537438163726799	0.7655254204285755	2.807443578141849	-1.5462843200614267	-0.9117566569884824	1.425552371710299	-0.5171084121233462	0.5957691407035892	0.11048612133578653	-0.522039528852735	1.5285235545684277	2.2836109841942522	0.7532391469919422	-0.6229466643327124	-1.5638432288406954	1.216723059145534	1.479776036453837	-0.5255528551083459	2.8603919386528722	-0.9574017925698424	1.8956682027509686	-1.1446569765367196	1.3318886381195152	-0.12288236743124772	1.530054257962886	-1.1313377632266282	0.29339234722841373	-0.6763020740201264	0.6792792901182996	-1.0393826780543023	-0.134191975245077	0.12564973447085798	-1.8915997060523009
-2.583921838532189	0.37912752666292143	-0.5049148381986388	0.7474302045215262	2.9360843838507007	-1.560788458800051	-0.9295828594624798	1.361946154717915	-0.5091474058942459	0.573198450648759	0.12181979474543836	-0.5201713837992383	1.5425688401395838	2.3327431484118497	0.8929431846819321	-0.5130111507871129	-1.6014732263700204	1.2408948348154554	1.416764712208095	-0.5008999186742502	2.9295481979940936	-0.9991314904471515	1.8968304026751557	-1.1929869990290836	1.4181282187162576	-0.08495307316175249	1.4531050511493835	-1.1622617288166812	0.25100083547751134	-0.6195434718089843	0.7101749737019308	-0.9451601726952887	-0.12635340402804005	0.06697335656628364	-1.9231621560501773
-2.6204639256818654	0.4608634914958527	-0.4410571548104965	0.7603023103888449	3.026649953305039	-1.575233542986398	-0.9201153403035333	1.3425210234836034	-0.49312138665660826	0.5218616270705069	0.11498710738712951	-0.513442946589423	1.5552643096960848	2.375599045213275	1.0001462258705256	-0.39884321340472517	-1.6400956716881752	1.2430388951368239	1.3215842596796543	-0.5221687044156815	2.9427124642822298	-1.0055867217506007	1.9295204880120083	-1.2196773018023954	1.4718017350313208	-0.04611945253085907	1.3773089636979816	-1.1581060312948142	0.1990502088664368	-0.5651241724664813	0.7613429735589481	-0.8628617144046459	-0.14933910921502844	0.0008334188921124586	-1.9667880858943587
-2.651432951224634	0.5633272325761702	-0.3402807870970136	0.743165184407301	2.9847991000476344	-1.578157878988587	-0.8546819070891569	1.2697805609309973	-0.49983747925163335	0.4655426099539179	0.07955108905811323	-0.49316634764958167	1.5595901486382886	2.362218870721658	1.1193520411330966	-0.2596479989838544	-1.6758000725299929	1.2663667552658158	1.2276656991049135	-0.526693523425444	2.9662244834560925	-1.0024999105684442	1.9877989603774704	-1.2338281140444312	1.5256321603476024	-0.037461546006012335	1.291838143833503	-1.1227153118691429	0.15740918732408557	-0.48023286757223593	0.7899906619839867	-0.7894427584107664	-0.14696202244020262	-0.029299598289915928	-2.0190307870573294
-2.66350910031166	0.6543144369089446	-0.22282218176041563	0.7262099277934546	2.8719520725058088	-1.5852887161760607	-0.8044995111375443	1.1835144392754884	-0.47449810167561524	0.44647382574653216	0.038173354228425535	-0.49507256513584996	1.5718022555076367	2.3500035224171687	1.2300723909427584	-0.14231510126710117	-1.7227863567637898	1.2899573116326495	1.10318295611466	-0.5329461523352083	2.991532029923991	-1.0008973011415114	2.0391641992872627	-1.2586960299131045	1.5734282378034699	-0.00963001963317569	1.1949696752338599	-1.0690960992632028	0.08622479724602523	-0.3999212208174751	0.8093990158173948	-0.705838363914	-0.13867248119099723	-0.05212144825653651	-2.0535292060463717
-2.6661317175384394	0.7317605303610378	-0.09657051314015941	0.6589313647258684	2.7483848136928617	-1.6302095456082626	-0.7760090950829098	1.2050099544537738	-0.4386975955150419	0.4280155730127886	0.007347236586841952	-0.48841097100402575	1.5915044271653525	2.3015099690477774	1.3079390150988637	-0.13614052988741276	-1.7762588614186634	1.2824797112955901	0.9759112060343289	-0.5305336944242123	2.9241850870570056	-0.9893810822466325	2.063019280777834	-1.2492657133429765	1.5955337906530787	0.011686554964902156	1.0977606508341657	-1.001570185430997	0.03358294462666	-0.30732665612374027	0.8074662339922882	-0.6134653349130522	-0.1279600441058033	-0.09765658937129038	-2.115786162167469
-2.643311755530889	0.8250998157802745	0.04448213098784661	0.6550319177642916	2.6251661642745483	-1.6328622685254586	-0.7202249573953318	1.207398930537168	-0.4278919774706761	0.4305126690628908	-0.00473464488677518	-0.474571858012194	1.5799420060269431	2.214630794814404	1.3351124703492379	-0.1465534351311902	-1.8271187108814864	1.2349595126152495	0.890192357872125	-0.5527128183376482	2.8164710526236134	-0.9783464673516058	2.0228948281126713	-1.2188684185189342	1.5940045927598487	0.021322383179657206	0.984003323411432	-0.9505198753256388	0.05476467054868932	-0.23684091315663727	0.7993412560969889	-0.58277079462403	-0.13105227441058914	-0.148435262754086	-2.1662115079250226
-2.603374858601573	0.8826648302421749	0.20457133643051928	0.6352896572232696	2.481013225276821	-1.667139082741926	-0.6803068670150825	1.2258690912877999	-0.4078030944200509	0.4258770386371058	0.005395508145632966	-0.46667637094554515	1.5548291290129599	2.1411190228556847	1.3627285008565675	-0.19564606190752817	-1.873400955564924	1.169497377994656	0.8285898787081827	-0.5830666929122398	2.6895216985858292	-0.9416178115263361	1.9670535489543195	-1.212958377749101	1.5752579563261515	0.019261442411893943	0.8681032127354191	-0.8543804880932513	0.07652259782352713	-0.16959085505190202	0.8396566421306856	-0.5730662631694841	-0.16180059796709118	-0.21010548827315714	-2.208909959838163
-2.5633556248679	0.9036705593018102	0.37544800442284487	0.6124042537482988	2.3235796470247916	-1.7183732602228665	-0.6393132664583769	1.236143827272783	-0.41433493134998167	0.4586308802454545	0.03462939753580764	-0.46782957628137084	1.5250893295242398	2.090017382782219	1.3767877524403087	-0.1772574341067604	-1.917657064988004	1.0805666686251074	0.7720344230881953	-0.6020093077560158	2.605964254153914	-0.921955234881884	1.902171096823087	-1.2107780782955384	1.5227625872575241	0.0037798096159193245	0.7835304206346897	-0.7798270743478518	0.09275569115213045	-0.10836246699412803	0.8586928454417935	-0.5838513956413351	-0.19446950794954015	-0.28209014759711576	-2.2788969431750616
-2.5130336501410424	0.9167875773752447	0.5177256053506729	0.5931761541574523	2.1830191573819286	-1.7263781804950074	-0.5938782633138263	1.226028108380155	-0.4315018574422573	0.4500985075758791	0.09355822097870274	-0.47332174102931307	1.5012083845929651	2.059244003228856	1.369779756266259	-0.08407037507109806	-1.9403197531023537	1.0213258601430035	0.7066309740524137	-0.6199249539214188	2.513236124729029	-0.8836472538228428	1.8014117900297113	-1.2021207445451987	1.4558741416703596	0.0004039294361767552	0.6886040659963812	-0.7170596918470008	0.14510851774704295	-0.07415471771439125	0.8872833503690082	-0.5696394404896891	-0.24809696535384962	-0.39157558593132236	-2.357268828347989
-2.4374623976620846	0.9050082447674368	0.6530533723544745	0.5706757162460944	2.0492910179649555	-1.7255058009070408	-0.5745978498970151	1.214747504042945	-0.4437424522709389	0.45926457173386465	0.14289900784852444	-0.47379050785781346	1.449123226866335	2.0655866861732406	1.2949013470029822	0.010619519478125871	-1.9665632855607025	0.9676315865305906	0.64366808991186	-0.6172127997723582	2.4139384777930237	-0.8255135902138061	1.6837132051766974	-1.1873903874573002	1.395634382575498	0.0011290199421627155	0.5970091056889257	-0.6374296462729885	0.19446620233463288	-0.018037287462367508	0.9162311277591343	-0.5590339282402347	-0.2790667389314112	-0.4997733268854182	-2.3969185098999723
-2.3576810743683447	0.8583837136111848	0.7834789505582709	0.5644334563922794	1.936747300291907	-1.7347508667770029	-0.54417454513089	1.200685185501456	-0.4481413582926157	0.4537491397832195	0.2058434784380811	-0.45404216392267777	1.4240773264374598	2.0789643062214656	1.1772262431554459	0.09961608772784666	-2.0079013505074457	0.9207027800418865	0.5870764130671501	-0.5449878757449141	2.3392900173171047	-0.7547184909602273	1.5854561976304113	-1.144047022429211	1.3512557299766743	0.0036899201187350237	0.5109921332479577	-0.5421867240783272	0.26467891706865854	0.06867095106843046	0.933200325762534	-0.5276583069436033	-0.306015995995865	-0.6143812877197558	-2.4370256636747
-2.296958061171102	0.7823948666185132	0.8982211658608303	0.6197254130067381	1.8484407984965756	-1.7172118540280814	-0.5046866588212231	1.1754926004196224	-0.45106041150839227	0.4510131886410522	0.26619365153039964	-0.42517547233874653	1.396875834110134	2.089488612999905	1.1051729947429614	0.11672983821093026	-2.0423561620094977	0.8656021045875413	0.5320076523092501	-0.4450567054701323	2.25702200792723	-0.719954872697085	1.4708584307078034	-1.117551037452671	1.2999651029004524	-0.01812525604076241	0.4358001026008916	-0.4333407420411454	0.3479045109277465	0.16100205189319597	0.927514120549894	-0.4465306917339026	-0.2806382508171946	-0.715817153600431	-2.4808583960305315
[truncated: 24 more rows]
