# Supplementary material for: Obesity dysregulates feeding-evoked response dynamics in hypothalamic satiety neurons
Source: Sci Rep. 2025 Oct 14;15:35837. doi: 10.1038/s41598-025-19800-2 (PMC12521569; doi:10.1038/s41598-025-19800-2)
Supplement: Supplementary file 5 — Supplementary Material 5. [file 41598_2025_19800_MOESM5_ESM.zip › Fig 3_2/Fig 3c/HFD to_NCD_1st_MPK147_matrix_6.csv]

-0.4801201463648329	-0.35952800008109964	0.11766871037891838	0.2715182355088336	-0.6342663451145262	-0.1655417316162385	-0.25949886709324194	-0.5142915326138228	-0.006122361697741202	-0.20002209250976155	0.18766622745352987	0.08649948619165636	-0.47824418391117274	-0.5740372405185257	-0.2742158125639108	-0.7428648416919295	-0.3424303177497472	-0.020165497249420582	-0.3631061607123136	0.12307216978600181	0.00966095870771808	-0.4268081059148841	-0.013056521063363821	-0.0035225220082770194	-0.26137484608790656	-0.18463642136859088	-0.24086216997621407	0.283574396459233	-0.23484341464732247	-0.2583012320771094	-0.10628784406324054	-0.5775633252982583	-0.17732573930654613	0.0996070700856733	-0.08138544243826265	0.06479204791685814	-0.8120887252060353	-0.16434594916174897	0.7591226763418991	0.18899712253072773	-0.2019364802935609	0.25007429900331957	-0.9101346886224201	0.41130376316318207	-0.5068794997943649	-0.18392568271624565
-0.39952092114694016	-0.35480802760359376	0.0827812905331918	0.22537193173211947	-0.6348783995187681	-0.1300123006025609	-0.27110104155859477	-0.40416812297434196	-0.011106685273051111	-0.023556744217482398	0.11668363362450829	0.07159580795306637	-0.4766735086105212	-0.47775142035720364	-0.21695368900529338	-0.8059626238268892	-0.3654054287338448	0.03161463914946256	-0.3234805553323811	0.12322360279079768	-0.0492684586958807	-0.4654396666237922	-0.04643109204547148	-0.01635397150694996	-0.23278002040915058	-0.07175157645656695	-0.21219130723776466	0.25974742900778686	-0.26380009463854626	-0.34193807621400485	-0.2287892450275978	-0.5785527218335245	-0.11677036783117054	0.15958270128968893	-0.05992188031873984	0.13688879713634333	-0.8039331332405566	-0.13543805240782542	0.738827912587112	0.17025437608888805	-0.11581080197747627	0.22443527839102204	-0.912202191929192	0.3529746149816152	-0.5260029921271101	-0.14359228688378795
-0.3665057667149863	-0.4287596967559148	0.07209027513497196	0.19175749176680265	-0.634514567178469	-0.11314248501943118	-0.262703592920207	-0.4462695147912636	0.0015669287062374272	0.05630228083143541	0.1508617107226221	0.014880890086190757	-0.45244040992054974	-0.502343188330222	-0.21940167133353997	-0.8414064550103205	-0.34722758790981373	0.040706295785415035	-0.3479457589964068	0.1413252089604153	0.005700248424085776	-0.45740035330981316	-0.059054820453791325	-0.031198091318656695	-0.23379092655120906	0.0066641988167028725	-0.10067294542882942	0.2683877832846297	-0.30214949347170483	-0.330670569246069	-0.2846989932773449	-0.5246922532256897	-0.10183494763655937	0.18127534106611065	-0.054239390543647424	0.1569991055361503	-0.7302513559163967	-0.0914889119916466	0.7485533492661004	0.1687292176630346	-0.007937820937376125	0.1989782099695658	-0.9182515779366517	0.32076680987288486	-0.5533540149216322	-0.13258741861822695
-0.34796791408305006	-0.4763753967056075	0.06325953833356401	0.23152621648879634	-0.6026057398692313	-0.1053603000744455	-0.2696537706084381	-0.4426140117603104	-0.03773782070957965	0.05634250173154452	0.11671170762800151	-0.010896820696297636	-0.45439164805096366	-0.5140977062595996	-0.21423020104573243	-0.8614441526056746	-0.3417301790999102	0.05644896557122416	-0.3443422197980321	0.12356800193677595	-0.029711616986255865	-0.4650839002241475	-0.040995355205982964	-0.03732042219680541	-0.2333967458828667	0.10066513400666585	-0.06537805185164926	0.25667640558977545	-0.2890972262398133	-0.3186831329060255	-0.3004569779739733	-0.445396104324474	-0.09807624652385925	0.17921920419272513	-0.09581845682665854	0.19599649491542487	-0.7034082968098335	-0.029594086523119414	0.6956404831169222	0.1840900481815012	0.09663833497611607	0.1795101660896489	-0.9227876535327233	0.30225418319599406	-0.5495952868820588	-0.09664251306923409
-0.34433522083634893	-0.4929644000998038	0.04620601696026992	0.24616716330060745	-0.5627196742798883	-0.11773032864457514	-0.2801589457027249	-0.40332199612348096	-0.051825270382228596	0.04932352678055684	0.09181095001933182	0.028788919820230165	-0.46965203127835986	-0.5145532786863442	-0.23142519626017694	-0.845019380486265	-0.352003731531044	0.09399513478643166	-0.3440687743371778	0.1478203166069763	-0.02716572571338961	-0.4813214083716377	-0.01209876915547133	-0.06619627957685237	-0.21114651260579292	0.11320287106048137	-0.05149627415578004	0.24199493909113873	-0.2723838649600917	-0.29352247145350885	-0.3572646664794282	-0.38921309522368364	-0.07302474061195417	0.22777459942417871	-0.12163005697707148	0.2462727985532716	-0.6749162050036172	0.02529203255185865	0.5993025294171967	0.16420138696558087	0.1027715100270663	0.18153239450100533	-0.9110224988659175	0.2571644315297642	-0.5430763281600963	-0.07902354955580071
-0.34672451078567423	-0.48576245546057734	0.0404366241606322	0.23453159935391846	-0.5360655142470866	-0.11546199373873893	-0.27108884759587637	-0.37788601277519956	-0.04430134316149659	0.053156920866505336	0.13432145665358403	0.03896287401685885	-0.49489003105660084	-0.5187700390571287	-0.23594540184729304	-0.8238385532703222	-0.38373055416805385	0.07364401314462646	-0.3426154381220543	0.15737026617297437	-0.02958851699738871	-0.4765792299918177	0.028483140728954127	-0.08710322038722924	-0.1832351467515413	0.10168664233736607	-0.03198184065595012	0.22122678629784787	-0.26675921596086943	-0.24765590220903191	-0.3169961106047647	-0.3868976669919218	-0.060312854596366434	0.23779140172983082	-0.13133955877815853	0.25816325994222317	-0.6903125763804269	0.06204845341960887	0.5534750310627058	0.1490653197966604	0.07158981783673835	0.15439482792776069	-0.8705905482894155	0.22496367933698794	-0.5310746650567405	-0.07772666572418245
-0.3612457322001625	-0.4709583782568777	0.05728350713571622	0.2169730393238325	-0.5257317577009782	-0.11274920705015766	-0.26475000116357883	-0.3678958736306007	-0.03202544869529618	0.03633376532094327	0.14756321411171217	0.042864600769946075	-0.5166995656368905	-0.5016936472686584	-0.24748766654018015	-0.8140210107815111	-0.39217080273070587	0.05808268898377929	-0.3452145579603454	0.15695239243568926	-0.050025649239649306	-0.4807758868101308	0.055975787360664934	-0.08874999773795349	-0.16586223119520574	0.09926960737772965	-0.04190489433560573	0.2249630808427709	-0.2553262868342399	-0.20757894377629044	-0.33021001182174026	-0.4140371935376704	-0.05393038593468698	0.22194229964230355	-0.14437465172889366	0.25477581445100633	-0.6687646206072159	0.08151849138860334	0.5219625882996752	0.14208245131272226	0.04857071920048776	0.13764415919832088	-0.7795639137591175	0.232267901053993	-0.5037339061108105	-0.08531638657608717
-0.37754069569508075	-0.47276351329753125	0.060471827836111436	0.240348758021617	-0.5007626055450195	-0.1157855739765136	-0.2634334206419783	-0.36527026142887137	-0.029277722138120944	0.042992906862024775	0.1574556979765013	0.04325752264414298	-0.5203047576736766	-0.5206619630473446	-0.26961508375972576	-0.8114854449358588	-0.4132963294066958	0.09589840853006651	-0.35266624270527	0.1706397103367962	-0.06903582050137501	-0.4753894500825813	0.0728410748509215	-0.08897181841070168	-0.14241057492922063	0.07580931277699729	-0.03844936937458105	0.21190392503509414	-0.22958075465439623	-0.15278356228786075	-0.32105949573620823	-0.4361386373906551	-0.05209652853183667	0.19943604670513868	-0.1411775432790199	0.23575291349522087	-0.6586053327879882	0.09709980008198787	0.5024759582104115	0.13699056916667068	0.04913916863785101	0.14757001515766016	-0.6519065082182454	0.21384894819872632	-0.48143623472436237	-0.10785423932094228
-0.3860913139897464	-0.46020450665109475	0.07337236042827831	0.2147035663347918	-0.47897132939717696	-0.12024064095268493	-0.2547884409114267	-0.33774465813927984	-0.049108003812656925	0.07261399523533414	0.20832418604606953	0.015150515034381648	-0.5331980911451724	-0.5196369981286215	-0.2732665298504568	-0.8064151685493611	-0.4260178408018932	0.09742319916956117	-0.35603007898917366	0.2183622355109847	-0.05607721168123184	-0.4665568738504758	0.09658897074624835	-0.09537854180677237	-0.11965918675039809	0.05812561460665606	-0.03916393628170514	0.227495161517944	-0.23002421610067295	-0.11572957880752795	-0.31060234684774657	-0.45541604007720843	-0.05232418069311953	0.21538051781964906	-0.1527064472613626	0.22306283795388693	-0.6352383711609073	0.1080508662204909	0.4866812993283406	0.12090197998281695	0.03830035343292457	0.15566283241316028	-0.5369033029655943	0.2130759383885587	-0.4670045132516156	-0.108134287410456
-0.38828192955697116	-0.44609903951781654	0.0637908752472223	0.1950166894015451	-0.46697447980885654	-0.12618710083303278	-0.252391692135009	-0.30807829124094843	-0.055561463106893416	0.10027733129582353	0.2344530853265528	-0.014237940871223645	-0.5430657673229742	-0.5279501293708193	-0.25953968498077035	-0.7955150343243036	-0.43242782734659635	0.06726113917741072	-0.3723803375441361	0.20959204974092005	-0.07337723827211018	-0.446471685699415	0.14061962930536512	-0.10452797450469524	-0.11493044418067692	0.06337372387832545	-0.046411625108634655	0.22976448588903634	-0.24803414028445442	-0.11048819506689785	-0.3033567565783783	-0.4674280825074736	-0.03359940715540085	0.21044223625839087	-0.16555627776543308	0.22606511916724914	-0.560961310275092	0.10209745831135901	0.4927454990313497	0.10361519208881569	0.027902659513078874	0.16789437413801084	-0.43833073145231644	0.22963322077935328	-0.44706216013990235	-0.10387135462086891
-0.3819274912391381	-0.4469295623771473	0.056484160934111474	0.17026871558416434	-0.44684745835981665	-0.12753824354357146	-0.24855996798750962	-0.2637702946110766	-0.08399817122283311	0.07716092520449827	0.22412985800294405	-0.05061467205803314	-0.5555313418276542	-0.5513938575782376	-0.26051945188213405	-0.7780984708066413	-0.4336719743714599	0.0586115393462475	-0.39207916828231637	0.19929283037598394	-0.11895151494560222	-0.4274281559256921	0.2166033225406193	-0.12404835499917988	-0.08478565938684438	0.11487336676694034	-0.014549395741766308	0.23174910738674273	-0.250505647223107	-0.1003042559238384	-0.3267120438046229	-0.4554370237698082	-0.006364798603854367	0.22218163922799997	-0.2033031331527945	0.24192235751082186	-0.47202141398279096	0.11494261094716322	0.4723977506604123	0.08188470841570172	0.03456788622260687	0.16741587526725857	-0.30284515110540544	0.215167383509331	-0.4161809237780122	-0.09237541428342474
-0.3963113285759235	-0.43788669907663735	0.058447320646002644	0.16461978458428597	-0.4271823951732851	-0.1285900451177832	-0.23879328976036426	-0.2408396928681928	-0.06952606179600272	0.009873893144223633	0.2022149543423765	-0.07967927814766805	-0.5657393654772793	-0.590733047058483	-0.2757471646979703	-0.7466443168387269	-0.44347803772066896	0.02400376765873282	-0.39549919907022557	0.20249023010579575	-0.15312875118395447	-0.38839000504576054	0.295543808898885	-0.1449900242477117	-0.05204239490014516	0.14548393754392225	0.011677780309626861	0.24192357811724036	-0.25011150446553576	-0.0782642337138198	-0.32723211842391936	-0.4459559078216072	-0.0002632353757124428	0.20819308920174703	-0.2191130653629072	0.24925020764546635	-0.3878729499501355	0.10621657315468833	0.4948605786772962	0.07617577423916158	0.04796701578016328	0.16304039453085267	-0.17856916653242166	0.24675340763620981	-0.3873134103642967	-0.07070536980794379
-0.4153191462515369	-0.42003377306153655	0.06084505137331571	0.15941841093264203	-0.4038497999874685	-0.13536655338063278	-0.22755396189815472	-0.20966555925966004	-0.0925319979554739	-0.08546709769697643	0.17304696804052583	-0.09091002768256977	-0.5832509671929058	-0.6006038517161777	-0.2903584336637392	-0.7057998433632775	-0.46885745188058436	0.006589827971300248	-0.37004594774594485	0.23069826053155876	-0.1876807649561151	-0.34217869971003034	0.3721715680783846	-0.16511214061798835	-0.036936402601241126	0.14176001339907812	0.0061674326207222015	0.25244959336576056	-0.24233651996355166	-0.07158493911308082	-0.32010315931972866	-0.4466422098717109	0.021093811177565307	0.19230634186531756	-0.2311492293868928	0.24353049445272915	-0.3199866905783962	0.08076126828601413	0.5238517737115884	0.08716453254793104	0.05917041422395155	0.1734157289828106	-0.04722784633047562	0.22324051908841872	-0.3621457238900639	-0.0439638263640464
-0.43593374225829695	-0.39430939120400715	0.07900843341895702	0.1278884163272141	-0.39128507793548023	-0.1406258179765084	-0.21658442546109277	-0.2100485726808162	-0.0582930334941987	-0.16460770900883545	0.17514523854514125	-0.11525485170790965	-0.5869460894812368	-0.5846559810531525	-0.2956894676296836	-0.6525145132968393	-0.4803884198335335	-0.023455633738464692	-0.3480455813691443	0.2789019653111489	-0.17758408857728886	-0.32200962944260547	0.41214811790463746	-0.18381263187181374	-0.01894198236435069	0.12041988746937207	0.008511985875100471	0.2655343405572858	-0.24752993041625482	-0.06791916445166712	-0.31729972920057214	-0.45939647921606735	0.04773082534715193	0.19802455775518632	-0.22534263626330714	0.22542715160918872	-0.25052660449235586	0.04695454710899019	0.5584325145958773	0.1106139784556441	0.05220901214054631	0.17795341780733467	0.07858359654071581	0.22429079026851423	-0.3364611071795178	-0.021294944686876795
-0.4496309989858192	-0.37843468996362717	0.08929706754891595	0.11056535630657431	-0.372286129878536	-0.13384135124433968	-0.20256373091505187	-0.2155314746743914	-0.01226535307968668	-0.23320426673295583	0.1641267157498076	-0.15881336184444997	-0.5877064701564298	-0.5652702812513234	-0.29494474147003547	-0.6057266741870194	-0.4866578490534608	-0.06123014544754006	-0.3229563425031194	0.2932082517518637	-0.14678208582251542	-0.2956733005607993	0.4231113413622546	-0.19489031602128923	-0.025372858150705245	0.1103214278474767	0.015448960365390396	0.26610044097203517	-0.25795677572552617	-0.09526823072965726	-0.29991887686388835	-0.47549098330871375	0.07414810579527224	0.18893371723722857	-0.2212586393362	0.18108696115089912	-0.17941912687454448	0.011117010348223268	0.6167549996693757	0.13914997654927616	0.06393764332052868	0.18275572528231004	0.1760810178635943	0.21230021984980046	-0.2948343497439095	-0.0012113384655389053
-0.46139906462495794	-0.36321780371851686	0.10663146864419444	0.09903087710660705	-0.3595893876915528	-0.13752458219020666	-0.19938293573992125	-0.22723792169832846	-0.006311692780859251	-0.2925395848150613	0.10483601447967786	-0.18751063844142973	-0.5859336557736075	-0.5353164973102137	-0.2882074808442544	-0.5634011407517787	-0.48258248818386223	-0.07381754198625542	-0.3091011909969538	0.2777988618496643	-0.15935288847448645	-0.2914063015497713	0.4146741986588932	-0.19780627228155764	-0.03262677153622897	0.10900739625058786	0.02352476371215876	0.2694347260085629	-0.2702137613066405	-0.13710611731649108	-0.31421450566219516	-0.49267069918004125	0.1022361873872224	0.19453430042234812	-0.22475364610922774	0.15186646787576025	-0.08701391525603877	-0.03296816993983996	0.6318390575796402	0.15332393888612986	0.12413741884208802	0.2142117407811132	0.2419818595587433	0.24826733137814658	-0.2712094472938035	0.02254911649112775
-0.4649345054989844	-0.3569690723969492	0.09878004206428677	0.0943843280865339	-0.35947384814148264	-0.1399688591704533	-0.20114503956501703	-0.2319384383971414	-0.028293965432649542	-0.331182944203323	0.07108496924794779	-0.2146936100390319	-0.580929347685271	-0.5065578433885626	-0.2678872186245812	-0.5158491864845565	-0.49080071179104756	-0.10629968380501839	-0.2971399509549079	0.25054280696539943	-0.1595937056949442	-0.2707647075700769	0.4079580206221892	-0.21316439148181104	-0.028255031561481413	0.11432227633851562	0.058434247728047214	0.26624582253842	-0.2897356642917056	-0.18967965257415903	-0.2975775050718362	-0.49824576840183593	0.11611137519116058	0.18101257931630904	-0.22835098392140113	0.14314088860483187	-0.06303312753446814	-0.06548377299862593	0.6113101680522394	0.16628367987101986	0.14802574887534523	0.25285174715067665	0.271666527400934	0.2856750776522118	-0.24750301633523158	0.05249215520858195
-0.4650774770577262	-0.34021687927325733	0.11532502523764095	0.06632117586808722	-0.35588407969443786	-0.1374188115657069	-0.19787804831592012	-0.23199174438874554	-0.041469330747172475	-0.38318471710739455	0.024869339234746157	-0.23328202103415957	-0.5847215662649151	-0.4626381041402519	-0.2345137291812312	-0.4723123733316066	-0.47539482744672357	-0.17951952188631176	-0.2743063100530586	0.2266075447483701	-0.1589438080965752	-0.26192576691975383	0.4237697015585128	-0.23497483542447156	-0.03997918354351918	0.14287901163233346	0.08344258099375848	0.27215921964049733	-0.3146144920623364	-0.2579330819810058	-0.30982598755992347	-0.5007984381671822	0.12936141597496773	0.18914353209259388	-0.22813160153379664	0.13874692787777065	-0.05234688666553213	-0.10469073727486111	0.5663114925943394	0.16238571155198944	0.1649104930787184	0.2736700142080559	0.25152324190685266	0.2958187040365565	-0.22941117189837645	0.07461392504209387
-0.47129925045413845	-0.3341946215337902	0.1025851643556703	0.06777573776187532	-0.3505991388470472	-0.13382158343345013	-0.2086911971811169	-0.24190976129224748	-0.019125679993623752	-0.44679629561620515	-0.03389824681824315	-0.24589298492491327	-0.5784597246236144	-0.43505988601650925	-0.20602099418764527	-0.420756290146963	-0.4646370392870264	-0.2130543387272247	-0.2601304670601069	0.18479184269357712	-0.19947456353674003	-0.25095909594877563	0.41954502140829114	-0.24757095590600242	-0.049594660949364947	0.16129931431103434	0.1187076985666291	0.24232633525068029	-0.31380350978158744	-0.31032563588890827	-0.3318232791467778	-0.4889905713386106	0.13578834091789826	0.1561306319653485	-0.22617401373283194	0.12344734306522427	-0.076587296489123	-0.12394348966391489	0.5292222612891888	0.17860681240298248	0.19737254362109674	0.29339514102397546	0.20843318138043304	0.3422367037660226	-0.21343887090940844	0.09239568026917713
-0.4784050162054335	-0.33952961193706804	0.12532232989841977	0.0829434676195506	-0.3496279370389401	-0.13092239007792802	-0.206624549137126	-0.25306904628596183	-0.011695465084531276	-0.5022752081229168	-0.08770058490805709	-0.24215565407316708	-0.5669504616735287	-0.4311612770250777	-0.19397393648833364	-0.37360919824404615	-0.45990520986920824	-0.1801899745348115	-0.23096120676700296	0.1848909203717875	-0.21970727770698156	-0.2582488731028853	0.3870651958830086	-0.2501477741842062	-0.050168157458272564	0.17067553724239	0.14906127357724613	0.21024669350079153	-0.3124404835889959	-0.32452003924414513	-0.32924486936091035	-0.48969823687665504	0.1251912869544384	0.1409194568022189	-0.23660669517435418	0.09472510318139148	-0.15020598476222938	-0.12068007976842124	0.4679376050190423	0.19338237291902724	0.2144270051078038	0.3181013652016163	0.15759659311892688	0.3754133137647717	-0.18637482385000037	0.10119435752563977
-0.48425363647625747	-0.3356734826970826	0.14867639689992182	0.09264987260163764	-0.3439352394268994	-0.12477665468982546	-0.21598731759167317	-0.26292586001391816	0.022286376221683713	-0.48447591944965673	-0.09438949520911004	-0.22576583284258384	-0.5586217851662483	-0.40654510461392823	-0.16737759859029908	-0.3536398365534089	-0.47310646259378536	-0.1594364378903478	-0.19843471655738204	0.1945041704129891	-0.21203660391621168	-0.2594065561979454	0.3375169496893814	-0.24815282993465498	-0.06321129032006768	0.16281769845466068	0.16579992741401423	0.18059230837649426	-0.33069454036626994	-0.3321052718264725	-0.31135388805502007	-0.4897398956781399	0.12771306364381824	0.1143078459540969	-0.21330785893512577	0.08935852685062987	-0.22176847084689708	-0.10629757454218006	0.4047263618749035	0.20888533595279052	0.26994806415148936	0.35186324998941004	0.11312610399398108	0.4359077071441953	-0.14707083936187168	0.10399637431017669
-0.49096933564584627	-0.3452155162071578	0.2003181989521286	0.10977896714191812	-0.3432403128563231	-0.13348758444686246	-0.2177519364215795	-0.26153849402079066	0.013017642898619664	-0.46283481673597004	-0.07927151148574808	-0.19673094918818249	-0.5542017931225651	-0.3637494217555754	-0.1417822644860422	-0.3391680013643523	-0.47023144982707343	-0.11274045554668141	-0.1926044115850157	0.1829966210627237	-0.22113006890750292	-0.27717619501016033	0.274722472248416	-0.2390033726694702	-0.0670943917201912	0.14615724852316764	0.1630111268730169	0.1435863891992132	-0.3382210807028005	-0.33677546719826434	-0.3019071780777408	-0.48233264032180817	0.13551174909113228	0.10700865138331836	-0.24134157511163518	0.07808563610492034	-0.28711966934437905	-0.09345462724666549	0.3035330304127126	0.20044624895384594	0.28198031838276144	0.3697358776237099	0.07572465191056695	0.4742360122745077	-0.09973068963834546	0.09033408592405677
-0.48340505667012057	-0.3305467861007412	0.25993325778975085	0.11004154812856544	-0.34731313504100914	-0.1429992389073329	-0.22342647318491782	-0.24237513106022077	0.045202992834123656	-0.4379180974828375	-0.015309118911303866	-0.19006944023690583	-0.5496278376502016	-0.3488217425375475	-0.11753346415483709	-0.3321336478498625	-0.473294025036134	-0.05639802982160143	-0.21299027222643735	0.13787191537238352	-0.24297460998539414	-0.29207071659214706	0.22188227361568225	-0.2198096635784334	-0.04689415973591624	0.1434517397042865	0.1706183149385416	0.10292691739199337	-0.31141815293174147	-0.3184184927984263	-0.2954184701981023	-0.48519374544430177	0.14644693865360559	0.1013603818967704	-0.26571741531500936	0.08552945256978066	-0.3411107463894233	-0.05994853344972637	0.19749538172667802	0.18385965566856574	0.267986475482796	0.3757636299812466	0.02086806521179118	0.5832250291590487	-0.02017681011477066	0.06476021629903134
-0.4796151211360783	-0.3241700503744071	0.3152951509860161	0.1053530335027422	-0.33671833049088706	-0.1510139309613526	-0.2257985799950082	-0.21206827747381957	0.03987427651353993	-0.4026440257814545	-0.0016715650680467597	-0.17716884182995551	-0.5529253866331819	-0.3545689877174042	-0.11099680606685695	-0.326765277446913	-0.4789881425338581	0.040417205029215475	-0.21082015322610115	0.07985124710466546	-0.2926148869371377	-0.27309092257496287	0.20247157466598703	-0.20175315814098704	-0.022853955825707182	0.14025804494293084	0.17789627946829809	0.06747337658493234	-0.30434237524117635	-0.29341341858890585	-0.28082695830961424	-0.4972099062802977	0.18002475451671568	0.06939122238955206	-0.30162032084480683	0.06707517939687038	-0.3769051294317484	-0.05693103545427032	0.09216173301235425	0.16254255778421065	0.2533819569073665	0.4040457830492697	-0.03141438733474089	0.6254259984451062	0.07501621381867961	0.027478413749183472
-0.4946805178998416	-0.3051635927591757	0.353025877270867	0.09437725599104105	-0.3469757951355671	-0.15910795098374714	-0.22314936538213903	-0.2106569378865847	-0.004901173136693235	-0.36792929758025317	0.027451892498925667	-0.15996577231075743	-0.5345548179823848	-0.37022993437014917	-0.09919024182488079	-0.342704026444126	-0.4813823977216936	0.15102375308486224	-0.195677002366842	0.029718352407946586	-0.37517537338377005	-0.24788837587951468	0.1844205630080782	-0.1770006486885026	-0.010160174672113255	0.13381468676307334	0.1771283184255808	0.05646953657854161	-0.29187648179598696	-0.2393471739079606	-0.26281041317133624	-0.4973399565131384	0.20126821087977773	0.027625961937020337	-0.3235012464009471	0.05470879782841326	-0.42384719753248934	-0.06382519252332178	-0.012965639968219672	0.14439985511070302	0.24252367511272954	0.40585368000305583	-0.04538986365135148	0.6768699674130436	0.15794139589891434	0.004062201654772758
-0.4947085308115359	-0.2905524411503922	0.3535923834161922	0.09114840303247189	-0.3553571253345618	-0.16501826971489278	-0.23111758653283415	-0.2009075822686876	-0.007303722526342977	-0.34770024721611403	0.050364140631855105	-0.16644364438048959	-0.5133302143544514	-0.4095176425162951	-0.09345197609764912	-0.36799516542496363	-0.4831477519180831	0.19239624709068273	-0.17822533799436358	0.03361223301988474	-0.4067497865158954	-0.21910591261744855	0.18655006661936535	-0.15159249128817082	-0.007757330772205991	0.12982591571910274	0.18947485423819663	0.050115362645007475	-0.27961217467758026	-0.20068239053040166	-0.2570730162755901	-0.46919756680490377	0.17559657012204502	-0.017414602172963013	-0.35314154922514474	0.041216198728375716	-0.4363225245316439	-0.038762619261567606	-0.046427080836335385	0.153898643698624	0.19713495466697448	0.38914747104460184	-0.03216855014581081	0.6409013226420989	0.24948614963909171	-0.012184488116515492
-0.4944677783346158	-0.2752720721250463	0.3682483761067824	0.08298262118153839	-0.3458867708144622	-0.1567394078244408	-0.2298200726873146	-0.19838330383028746	0.021167249153539763	-0.34895254633511263	0.04776262811635762	-0.16643892063631857	-0.48823467213575855	-0.4508625416795423	-0.10519511664741625	-0.3918947046098519	-0.48938214200042884	0.21682910217099866	-0.12830358789860746	0.05484264106244137	-0.4542486741706132	-0.18150327229200608	0.18227824943136592	-0.13927993372210548	-0.012453811617854124	0.11697294122924626	0.18251463927004977	0.028265711084915872	-0.26994408468303904	-0.1363357864431314	-0.24787950597352215	-0.44768239809955623	0.18837520875235725	-0.03538323649845735	-0.3727763689177629	0.027609130168484153	-0.39446871521590243	-0.03726150666603591	-0.020606352770931712	0.14603335048329188	0.18841757316035973	0.3583552271307824	-0.04164416632415582	0.5871535033453854	0.3128709108203762	-0.027877721982879144
-0.5028515671137769	-0.2846719552654853	0.3768174920783688	0.07627598897241042	-0.348077941903099	-0.13528388798964058	-0.2433892552787949	-0.20821727213327074	0.04030564599805431	-0.343320935708746	0.07219679897518584	-0.16597381760068905	-0.4624465428161143	-0.4757594510603188	-0.12203166755611874	-0.41156512665302314	-0.4933719661518136	0.23522736368407937	-0.08768450762262052	0.06324423292040575	-0.494111478366837	-0.11394075499721908	0.15412721615838132	-0.11990529458820261	-0.01111211662253656	0.10054841659414379	0.17559958177445908	0.024240101557743386	-0.29602754938950354	-0.0615064435199558	-0.2316187824782398	-0.4111423684384065	0.2273321187190019	-0.08125278238985988	-0.4103347759008612	0.021101926872770432	-0.3283467326313326	-0.038587673237112985	0.0720837756837768	0.15738404203724396	0.17456876308704153	0.3242479662736474	-0.046389906011691816	0.5970475178346646	0.3822928544998293	-0.023234151093785956
-0.5074255999025086	-0.2757998934392396	0.38150242166204207	0.08468098911283217	-0.3518647837075842	-0.12356440010514735	-0.24265848633552634	-0.22792666895492913	0.04017562016565508	-0.3423675976844961	0.07938504891207382	-0.13968265174953953	-0.428499345088849	-0.504832612881827	-0.14072357670070756	-0.43866741898136474	-0.5036654857385547	0.23812532375122042	-0.07651932677442794	0.062112259006171545	-0.5241799886910503	-0.06088620466824285	0.14742519101306287	-0.11631689578172419	-0.026736245591835177	0.0890801977315698	0.20917742872651673	0.0327434715168813	-0.3244129054206814	0.003591155826382869	-0.18962866219978008	-0.38275696905484347	0.2462016374859406	-0.11635906731153527	-0.4370876224961145	0.024556778863457446	-0.24522600202866335	-0.06659733818269391	0.1541072730228196	0.17853036060925337	0.14419087668867164	0.2899669868745828	-0.0487241093134373	0.5470877277022488	0.4508606075902632	-0.023149563610227224
-0.5166717106709016	-0.2383940666581473	0.3880347313146666	0.06954766736528875	-0.34764621300761617	-0.09403745203182644	-0.2514159617231786	-0.20934233880263137	0.023191435084946557	-0.340722220564493	0.06682635865390849	-0.12904435527008792	-0.4074557726536708	-0.4972076008638041	-0.16978999477450024	-0.45925926089263225	-0.5142452441624511	0.2244479382771027	-0.05223254348730527	0.08207040792859065	-0.5395908839433188	-0.016512986353701124	0.13241871703902683	-0.10728466434267461	-0.02907474058854161	0.05151569804732368	0.23910916478123614	0.04431101746256024	-0.3224233996871083	0.0515610102254205	-0.1767241812078312	-0.34192359933527766	0.27810785025733276	-0.16031458540454444	-0.4425572840953992	0.023992879364736788	-0.14109150209664684	-0.11629267375844525	0.23271425608172608	0.21010900472572466	0.10562621875144171	0.24144317927926937	-0.03653291214536514	0.5025786150081388	0.5122064607669354	-0.024522785014146693
-0.5214642970253991	-0.21438498526774508	0.4220760152757329	0.0687097254303867	-0.3678797115211806	-0.060409581735791515	-0.24230377920249752	-0.19404605759277732	0.025792537434882155	-0.34893832354022314	0.039852813588134764	-0.14613918204925794	-0.40022396141168326	-0.4830060224250704	-0.1825852224538516	-0.46033502989193	-0.5227860339479607	0.19762379519995243	-0.021713064459265508	0.09337101825345771	-0.5844077822008326	0.0007684695301982389	0.11386547126635885	-0.10655882720503133	-0.021632115026225435	0.011002450831410215	0.23690840541588462	0.03752519240757167	-0.3330323072237159	0.07662873182524435	-0.17381342094811844	-0.31265668903055055	0.31847464762226313	-0.18401026903233247	-0.4693520693496767	0.009164583128111973	-0.049821893397107644	-0.15510544497837436	0.2967742465458211	0.22551830678460102	0.07129699864570796	0.17633282647755605	-0.030070972861911766	0.4374884802634331	0.5471219105434082	-0.026244281283705095
-0.5214833246635311	-0.1866430627995395	0.4319203829429491	0.05418528386505137	-0.35853698666581624	-0.01681000610767571	-0.2490899480921645	-0.2055855355848113	0.040546955200525404	-0.33623716232039075	0.015283660795034853	-0.1506781163641004	-0.3959291267358309	-0.4890102875853847	-0.2026822103181468	-0.45756390283889664	-0.5294388325555454	0.17047918821658933	0.045966213512232	0.12285421997252724	-0.5995837017476434	0.010615094469244838	0.11384595003686111	-0.10195343784559618	-0.03421424559641759	-0.015858246696050675	0.2425211100425834	0.04007182601454231	-0.3426857541436726	0.09591381571105809	-0.16794010016780708	-0.28824140013285704	0.33782450453345514	-0.21903425002803897	-0.4583082212880865	-0.01804060096800106	0.026425594144355545	-0.16102612534502825	0.3360524048056777	0.2682261311869186	0.052493624349549725	0.13397554309462067	-0.014751090622676303	0.3466107382515351	0.5832536594872281	-0.029004703582993535
-0.5341639241147502	-0.20244540411415152	0.3705657388763539	0.07147296292720726	-0.3469979984291717	0.03840123298189954	-0.2609125512973352	-0.24395428580621054	0.03962388893087946	-0.3043985117348323	-0.08112494692323069	-0.1567089577003407	-0.39698054795685217	-0.47641991765001956	-0.21301252355232703	-0.4582964059306489	-0.5224462058415629	0.1615050561233912	0.11503815895581004	0.15261723993067677	-0.6295517747144801	-0.0017831585160566043	0.10180579419953992	-0.1104631479311313	-0.04403469694980172	-0.04162104804854888	0.23236579088413753	0.03878481119914885	-0.38711162217740563	0.11454587145021167	-0.16236722090063543	-0.2648216764775725	0.32370217357485925	-0.2611917899785821	-0.43379620044540523	-0.04831514476423916	0.05619185032930222	-0.15123174501062975	0.3657789600813647	0.2886421880516975	0.042948022161541345	0.0989815432318237	0.01761214408354512	0.24484053417009738	0.5912754862365066	-0.014276359141583992
-0.5399290341959949	-0.19222091068563535	0.28485321631046306	0.08064641086057356	-0.34307071054072613	0.09256182575893845	-0.2767918343984822	-0.2740811964156621	0.043911227188372724	-0.2760296839711493	-0.12254573906007557	-0.15851539177744334	-0.4053569034614014	-0.4672765027384219	-0.2196183450331685	-0.44369722069279327	-0.5073402152924223	0.135710922989638	0.1388638210298386	0.19512533861406395	-0.6688205182439313	-0.01461272675034816	0.08490919400806442	-0.10804701444255663	-0.058633782218281194	-0.06238325072951435	0.23588324558607976	0.023564430588293182	-0.391968241914661	0.11730390347270307	-0.1467227133088542	-0.24601192647634904	0.3082112039804459	-0.29072363881075247	-0.3997778145145421	-0.0450244738385881	0.04833502551691311	-0.10225251963394406	0.4194045907408423	0.3024230954703095	0.04031813252484425	0.05021166299397769	0.042601305694502656	0.22565445623577998	0.5715266937601836	0.004544225121581508
-0.5314096734951436	-0.17540130596099576	0.22805039483890396	0.09171916599220001	-0.34199467809444206	0.14781583520298397	-0.3037528185785124	-0.2688845673399611	0.07568702210840629	-0.24274064205473467	-0.16947432619285305	-0.17846766448146695	-0.4382221356100205	-0.457103203351471	-0.23598596239857	-0.40088340966985825	-0.4934662626544224	0.06999985168210968	0.12538140432517753	0.22938214685699276	-0.7152850295698336	-0.03879605078735486	0.09788667177689099	-0.10528919555594744	-0.05498940012180433	-0.06720769541697715	0.24064341121202854	0.017222931566881254	-0.3840419456419686	0.11296988998138698	-0.13282491051415274	-0.25198943040223143	0.2702249660099191	-0.31371635134332704	-0.35568842229750086	-0.02524364924250872	0.04720291700670349	-0.06463803816383026	0.5193487436465214	0.3348126685264625	0.05862146239232626	0.0195160993975795	0.05871071245417832	0.23728103486156726	0.5591375001074209	0.03433635976836706
-0.5379107831902438	-0.1867735565625765	0.18928396094726396	0.09884963238648777	-0.35342297833226083	0.19959189086463308	-0.30968354287734046	-0.26709247066983904	0.09029355013224406	-0.21691908091371817	-0.1693778295549787	-0.16097797515021742	-0.47450783915645334	-0.43288377492219093	-0.2532722188533875	-0.3517133189857585	-0.47454358251606504	0.06953381498306489	0.11244587854222525	0.25357320881820233	-0.7565436500124967	-0.04589791734891101	0.09207812320848056	-0.11624607150207403	-0.0552924683286522	-0.05672709572930503	0.2336047244849678	0.015302885961174812	-0.345661959053011	0.1156382047535672	-0.1326719961440167	-0.24913099571572994	0.25578062433306886	-0.3454844636501925	-0.29454790201163383	-0.006030469845866786	-0.008115076241854003	-0.07524039264078466	0.5703825324608561	0.3135550937692209	0.09031118158920501	0.007676913769987659	0.07551347310413611	0.3048258910067593	0.5376665442013148	0.04742568073668818
-0.5499145801240177	-0.2043920712305241	0.15321412216908176	0.10762943515513126	-0.3659263521311306	0.2606658056938621	-0.31981466816523596	-0.29044799731722504	0.08235582448543038	-0.20900930715933108	-0.13381888934750835	-0.1357515890034247	-0.5017037405360807	-0.4238543046759514	-0.2551017484363385	-0.3010127187470107	-0.44538019913805654	0.09484949295093362	0.08694174688232559	0.2820184010798631	-0.7978012611881702	-0.06451307141069067	0.10277148249694235	-0.09497048141701969	-0.06973402620209929	-0.05241991926262322	0.23380949516240818	0.01142453195139533	-0.30128880608778286	0.10699260708351269	-0.1372387071437366	-0.2639700744395253	0.22523998561092023	-0.37045829359022314	-0.24140663603429977	0.005907975990156913	-0.05762259985916816	-0.06843797114466893	0.5617523319515387	0.3000909387397408	0.11944040707478967	-0.017855902139612013	0.12410442757895672	0.3790596713129508	0.5309429066801933	0.07475561471621969
-0.5439615721162198	-0.19582961815882513	0.11301667365764653	0.11557021254302402	-0.3752659555090334	0.3088839377926984	-0.3119812969997545	-0.31396863151744203	0.06946013185095548	-0.2046685306973229	-0.11751960115160762	-0.12700555013281295	-0.5425184521668268	-0.4239422122118951	-0.2575488698094871	-0.23881848178942108	-0.4400519314591992	0.10073729872567146	0.1054482332983759	0.30334993530644216	-0.8376428401937668	-0.1021835188888441	0.13661064864390116	-0.06577492568490388	-0.08194751784762441	-0.04347055776423754	0.24345302963188353	-0.004795085563989769	-0.24630284076605796	0.07109126970044632	-0.13910185892728824	-0.2825466152655131	0.1747957163195305	-0.37183309355713823	-0.18937396935168244	0.003858979003431553	-0.09419358567470879	-0.07381508450326206	0.4817528469494343	0.306773369040736	0.12824869343304518	-0.03280059946194711	0.17430847087096826	0.47560949099440447	0.5120806899942963	0.12338862447172697
-0.5366317030713701	-0.21912641982632602	0.10748337222896968	0.10803196908163774	-0.37666537914088705	0.37300897058950394	-0.3064119788922238	-0.3379817115448599	0.08221027755141544	-0.20598693757235215	-0.1230687898044254	-0.14122736386167642	-0.5849977071240973	-0.4157923329118147	-0.262884782520986	-0.1695804027427774	-0.4252427430166321	0.14180993563264335	0.13826139785611197	0.3070401856764017	-0.8650257828105404	-0.13667557957211146	0.140348728491608	-0.025006884945835466	-0.0798750875293431	-0.04177302035922054	0.20743895123588066	-0.023501144158156084	-0.20604195124669702	0.027460842764726507	-0.1575489678340518	-0.2933124779697641	0.13902371375131906	-0.37454932769272664	-0.13854577242272845	0.013217450102465379	-0.12698348054381267	-0.0734569635726758	0.39804182270139216	0.31566874253875904	0.1530927311101054	-0.04592423431957075	0.22838015981501533	0.5133649766898501	0.4956322214781522	0.18014598006476684
-0.5260811419999276	-0.25382434423073713	0.07086650440580325	0.11271016127442142	-0.3968737630220641	0.42752330192429	-0.30349343012780905	-0.3913813411872266	0.09377964812522167	-0.20864947558320418	-0.11193022965507675	-0.1620789631497824	-0.6217388444256912	-0.4208453405717398	-0.2618246598104887	-0.11442217918086772	-0.37700480029729355	0.1333500960325859	0.14470197611112906	0.2962330250673054	-0.9110709895780895	-0.15577757041907292	0.1443978690341683	0.0036241582324897494	-0.09009963952213265	-0.03706970095077096	0.18505078517214155	-0.019260438056407463	-0.20263401968835354	-0.01727919062311551	-0.16293329415159818	-0.32200844905926906	0.09834304543920365	-0.37274362914293035	-0.09444799247388203	0.01709345138664626	-0.17056898839857	-0.043132909197654765	0.32209089221932563	0.3293752492653893	0.19022446268772103	-0.051794472081143184	0.2537933314551589	0.5262905184452391	0.4757088332118006	0.2505062154346406
-0.5271170911871141	-0.2998052311221417	0.004569124527937033	0.10267940045938953	-0.3797724753642025	0.47488220173395623	-0.303126239425447	-0.4048203739594422	0.06645577370999742	-0.19664995512932082	-0.07840430073552157	-0.17756984524945735	-0.6429694079282832	-0.4247073429059746	-0.2849436000682698	-0.0368558147284971	-0.32344080560926786	0.1414839061330602	0.16601589407423809	0.3101669499526218	-0.926407871917797	-0.14490870086761104	0.16448272354736876	0.02795107045192677	-0.11496217063358327	-0.036619996807492096	0.1832484339986254	0.006749844208276195	-0.19053273880032298	-0.010966241461146675	-0.16949245038604185	-0.3561478368761322	0.04997513379528844	-0.3907767958447755	-0.0318461614818618	0.022051288113678475	-0.18281828182122997	-0.0498924417624695	0.2705409868821486	0.37034830997171814	0.18208028559727735	-0.06263006854811215	0.28189531494055214	0.5408928143065437	0.4562220889300682	0.33219291222381664
-0.5167985615917814	-0.34062305357822475	-0.07276633489629927	0.08725201225632631	-0.36946648500617263	0.5176970722872033	-0.2979345835857627	-0.37266727158446367	0.054342286026736165	-0.186525584384363	-0.0627365199787023	-0.19492857010045853	-0.6554329958080769	-0.43280514794722613	-0.2947639408994849	0.05032320907810474	-0.2724147239967547	0.14140887215935852	0.15546273097734592	0.32435039815556427	-0.9446453264175492	-0.12983629333857102	0.17849575205509405	0.047376893123696806	-0.127124433337636	-0.0343239964599395	0.1990140721059744	0.023132446022589775	-0.20617422702044533	-0.012179228997678856	-0.18159547774156098	-0.39652779326851084	0.02228828391658428	-0.40032106781899623	0.00037904899168069925	0.022149971113423334	-0.16023730373378206	-0.059476258180962624	0.2459925519120519	0.3928870100860929	0.19556062235988897	-0.07106573851805685	0.3072995635325363	0.5815304894389873	0.43587936174855146	0.3945175847789007
-0.5173617268259383	-0.3619591471540661	-0.09524519852867627	0.06384788199787537	-0.37277621000073774	0.5473845478211878	-0.2988744866108809	-0.3373874484532721	0.011890140292622997	-0.18226978527088375	-0.043881771260416064	-0.19830334031813115	-0.6584678136498573	-0.4509040464105888	-0.3026316355687551	0.132044362678961	-0.20160363618796612	0.09603882273720589	0.1340394929788503	0.3260099679867016	-0.9447664384562856	-0.11712568020161243	0.1980809640650374	0.06250633293279831	-0.14867538138182254	-0.03480504572914657	0.22149141707778072	0.048250632162050305	-0.21055909570483075	-0.03561115762847043	-0.1894836214692987	-0.4357970886271986	-0.003244362087462857	-0.4003843167080716	0.021553182807295974	0.023697575275870623	-0.11732363033114102	-0.07752851547991142	0.23075053361488956	0.4375716616464225	0.20835347964420356	-0.08483200394810127	0.33318136044266045	0.6052488324950015	0.41679990463718575	0.4489741608191446
-0.5199241154277142	-0.4040838965168335	-0.09453666849262125	0.04927870988936882	-0.39174251107575986	0.5599372104259512	-0.2979963841130655	-0.30784492945548136	-0.039912737037238646	-0.1961891263057283	-0.025469121676003376	-0.2036927343489851	-0.6313446724066869	-0.45519475910340007	-0.30765559554979605	0.16150492501453767	-0.16645510435773278	0.04569549744464502	0.1543986051009752	0.3046023112175801	-0.9289643757859765	-0.09753545148171765	0.21803507346081408	0.054335125739473425	-0.14261327251976139	-0.037247341183870734	0.21954112548002241	0.0754481135297958	-0.22662987006152768	-0.042634626163592086	-0.2225218278624635	-0.4731463405071922	-0.0386835305050239	-0.39329673923285524	0.02225015745264804	0.02546707813258886	-0.0420603319861155	-0.1254015816660382	0.2179107053524379	0.4326356608434481	0.2067418344309432	-0.10370849242221085	0.34288269669110205	0.5838349530648026	0.40515359289456043	0.5010676445270377
-0.5257222596029376	-0.4615253799810433	-0.09805690519089874	0.023650095310893755	-0.39239032985902306	0.5602195563794092	-0.2978246367209107	-0.30314356662981723	-0.07955799404207635	-0.21950655132121683	0.0123650824324395	-0.203035571305969	-0.620528493213774	-0.4498589521269637	-0.28192423054007765	0.1637773766868102	-0.15879080829319756	0.019497798557841416	0.17972014904219696	0.31552187893750655	-0.9070690930455934	-0.06809227919173995	0.22323462025203153	0.05069803671085103	-0.1304317807808914	-0.043949563775769904	0.22041769166428363	0.10356495822228924	-0.24899716648964104	-0.06621763039404523	-0.24800299779547438	-0.48397709480606366	-0.051421298434015404	-0.3586663772380094	-0.007432421815449178	0.007107274633585852	0.02683994534116584	-0.17676491155773205	0.13326663857168303	0.40465371757433155	0.19025524670329347	-0.12615194125079707	0.34784886871649223	0.5149227511701083	0.37087101422955254	0.5310400914929424
-0.5207951584177568	-0.49773159026082847	-0.09531230427826018	0.01834018660090366	-0.37215650491644287	0.5741622555044483	-0.3034125201366802	-0.31653154974869746	-0.09798488016047015	-0.23265904238610546	0.015400936092201795	-0.21496971288583086	-0.5957172866819185	-0.4623724996408881	-0.2904809762726678	0.15064241476312196	-0.15789086926692958	0.019919331161475155	0.184383985977405	0.30587687234127026	-0.8964629203401733	-0.04425593041554522	0.2342026567024389	0.05451549125802439	-0.11895438007907129	-0.06649424768015769	0.24112054677111322	0.11099352233672004	-0.29868746388781287	-0.0836240659953299	-0.24429451351811587	-0.5212491710858705	-0.038501746103284336	-0.3188041363059111	-0.048630976399160517	-0.01743257551692372	0.16466594875483653	-0.1862234514815734	0.04980921194268974	0.42643050158813856	0.1600518874583774	-0.16259417542012544	0.34008978261732997	0.42979681544289683	0.3491448085489981	0.5769082183691947
-0.5120202459658825	-0.5343107898486964	-0.09883946437181797	0.008308379205855511	-0.3598386856111258	0.552212458245469	-0.31681267382756967	-0.3177094711420087	-0.09399273568464037	-0.23700323334580387	-0.014427719187753232	-0.22741136504730725	-0.5831710055412367	-0.46471197438777967	-0.30863995421168194	0.13332125229750139	-0.17755555467172035	0.03067499695742131	0.19551776638990165	0.2973423356178876	-0.8779905818865072	-0.02401680576054554	0.2190124812273742	0.0327265368742772	-0.06878501369767631	-0.09178815754830265	0.25202905849068546	0.11083685140424526	-0.3595684869860908	-0.10878537196832298	-0.24812731842160138	-0.5286609661833896	-0.023618398103537337	-0.27439937331190734	-0.08395477642702695	-0.05924716734523885	0.29061246502297783	-0.18321714476519826	0.015378232075949478	0.47644999930748994	0.11573143239168489	-0.19345861729708402	0.3265290627984813	0.33962375172935205	0.3272165043787475	0.5978027365995818
-0.5106317569277502	-0.5658781182894369	-0.1158249775296061	-0.014696309759797046	-0.3685756398207986	0.5037666112341783	-0.3279197581640967	-0.2984045229550616	-0.08997277036629288	-0.22730528971838773	-0.04121016265195683	-0.23508739624950756	-0.5567464112736761	-0.47610747209704646	-0.3000367169038073	0.11983459375628283	-0.20539131543239142	0.04044272002219944	0.19383144669510669	0.294526093315844	-0.8553955407000912	-0.009857577777775146	0.18524352419202178	0.00540586047871178	-0.05393359520162584	-0.12051464658262197	0.2607614912497179	0.1278092801644172	-0.39129344022755014	-0.10458773900980704	-0.2483655996216775	-0.5238840902797894	-0.018381391981258665	-0.24770553403706802	-0.11995268839761537	-0.09342116417794868	0.3637807486248453	-0.18519533500483987	0.004787865692155134	0.5112478283146167	0.09102584784218248	-0.22502286728561036	0.3137876109939362	0.2376002559706122	0.30955668100081474	0.6120937919468211
-0.5181796509928623	-0.5856609186133955	-0.13524644825479568	-0.0267966999663433	-0.3789123389884705	0.4757933360793275	-0.3455832314053132	-0.2662356262122003	-0.12197757474789486	-0.22925026975601348	-0.060917014941252526	-0.22163741047272945	-0.5371724445980638	-0.46895087061512297	-0.29759677015647423	0.09472066567324709	-0.23239412375334773	0.021638996255173775	0.1952505719417092	0.3226207431328888	-0.8472204780853708	0.001353871465081991	0.15611714297876228	-0.03865914338936396	-0.05415061275039599	-0.1369673188997941	0.2623087737056067	0.14376195334291167	-0.4036475582034097	-0.10364957500439986	-0.25092577571571295	-0.545864181891452	-0.0031906373071281975	-0.24379866696355884	-0.16756752002715822	-0.11002497895123793	0.40821894976371687	-0.18838155799020262	-0.02042937752991306	0.47918481021541803	0.07763950508723226	-0.2507350539133198	0.30611808585962946	0.17886663839151234	0.31274452200954206	0.5899730371631118
-0.533991618280555	-0.6103494953479603	-0.14754793968268823	-0.03994850370963301	-0.36257981002396894	0.4529435463320234	-0.3694208814110333	-0.2353424067181528	-0.1362701665277413	-0.21613449095952247	-0.05749850464334112	-0.21273192135224456	-0.521200228841131	-0.4635903154760747	-0.2882112116496781	0.07316220309938574	-0.2906455305994925	0.038956217838890236	0.16378152047863476	0.34365179489427955	-0.8175559803954281	0.015779031397548143	0.1304600544774058	-0.0866906127018511	-0.03684924358275941	-0.12715397807820178	0.2527231771254489	0.13286042363001427	-0.381890877985478	-0.09635489225282105	-0.2497658642739511	-0.5552654518034735	0.008185193979114639	-0.2329007272629166	-0.20714609390395747	-0.10117222444644385	0.3925009521097447	-0.18179443695428588	-0.03610769102568722	0.45628929045582484	0.09069533863309462	-0.2852447434689719	0.3179890447437722	0.1263579857630516	0.3070094365809872	0.5710922649579785
-0.5385719936153305	-0.6024131117370877	-0.16395275238786255	-0.05279378853849801	-0.35627686968872296	0.41506025168405997	-0.3955563998575681	-0.21580279935123375	-0.1483219212257105	-0.18271759792659042	-0.05588611809066546	-0.19912870580668135	-0.4975837288502135	-0.46662815243666644	-0.2792173877124077	0.032310198222715455	-0.3499203894318805	0.0725369052195975	0.12807544541000065	0.3360630044353113	-0.8127867351124518	0.010673852243418968	0.09927199582817524	-0.12028106314173766	-0.011202482031665174	-0.10760750032408542	0.25980722013154883	0.11145221991502481	-0.3751719032122932	-0.1261046684012019	-0.2500625761683068	-0.5673761460736081	-0.0019013342302864888	-0.20487667154690023	-0.26035208301908086	-0.10993013799708393	0.34664407856304	-0.1362809466326645	-0.0656409153716574	0.41022149374481154	0.13949535784408856	-0.3009280646763095	0.3379889005007793	0.16416866819205	0.30528356492203584	0.5430515141582755
-0.5491159478679772	-0.5848809288981005	-0.17043199704428852	-0.0765691782090678	-0.3602677989941213	0.4076778985261694	-0.425325208572038	-0.2412190397396618	-0.19861190113944932	-0.17318806862133385	-0.010250488133480362	-0.20522000045315542	-0.4560900881646088	-0.4660073860244885	-0.2631453649306042	-0.014984524008734925	-0.41079968264490735	0.08121407487320803	0.09206844949927791	0.3120531628501695	-0.8259946757813372	0.031152260708527203	0.06228120122490397	-0.15713443354226975	0.0011417728687825861	-0.11659968721792935	0.26208412237987105	0.0914954131728551	-0.3339067428276655	-0.14014876958134878	-0.24085746260780055	-0.5678055521812218	-0.0004593746446577049	-0.18469287700523362	-0.29433405929598827	-0.10560764871751024	0.2748876895587909	-0.09607675051840621	-0.10789369621295715	0.3599506369806125	0.19619746186582432	-0.31071663454029974	0.34722590776168694	0.20459598243995486	0.292299818525885	0.5496076080506302
-0.555425988363502	-0.5646690527256583	-0.16230937272007565	-0.1019310275289312	-0.36025823054360184	0.3870274189389721	-0.4449511172033622	-0.26268809836882606	-0.22376504699594113	-0.16172305825698832	0.028953290205740924	-0.19756145771954364	-0.4186938613067904	-0.4638236184673626	-0.26346564022700775	-0.04685795901039671	-0.5044385109473768	0.09781269127209011	0.08933690233848494	0.2968205640473224	-0.83223898006135	0.07054334834029194	0.01733521951445786	-0.1788963754375577	0.03498026325157664	-0.09828054320064913	0.2571383851025498	0.06929123502180391	-0.29966903798747335	-0.1342256264034895	-0.24398495515906057	-0.5640143342024979	0.021917119520960232	-0.17340517144456274	-0.3456957785468233	-0.09474697304062422	0.22417139144591552	-0.09822727328968175	-0.12928954652211586	0.29849396172824527	0.21982925561328343	-0.3165530529272702	0.368614454198849	0.24567829792601578	0.28945838792533707	0.5463278693547815
-0.5713206730225184	-0.5495704455344668	-0.16854387670030885	-0.127191905430372	-0.34802468500920486	0.3713793225287654	-0.45621436047495373	-0.2867987650263767	-0.2263728556331781	-0.1478029470346949	0.04289379531445344	-0.18631066677117003	-0.39376618889098125	-0.4633219525877535	-0.2663122447655632	-0.05658461504086776	-0.5620383701830063	0.07847905555446225	0.06099161273763095	0.30311054746084376	-0.8224848733658293	0.10179944576377939	-0.00905423147159815	-0.19117548493797626	0.04332133273855347	-0.10670762875629854	0.26087566297278464	0.05867275661841996	-0.25901498191551325	-0.11410601740486903	-0.24339111696826232	-0.5312974876389038	0.022690200149634694	-0.17297217105993828	-0.3624608241598259	-0.11354164910299869	0.1773766224253701	-0.09827101802467723	-0.16556682170014952	0.27283004652145193	0.26123686011010727	-0.3259933113376047	0.4013600580428475	0.291313423984596	0.27682537820472997	0.5253197219381471
-0.5775699307851216	-0.5372897034937465	-0.16299560241911532	-0.13969536206989153	-0.3647036367665074	0.3954233986908241	-0.45712231607987197	-0.3119913458838941	-0.2637536424825466	-0.1443324823899454	0.05599849217279647	-0.17845282980173904	-0.3287315399601347	-0.4658648262961102	-0.2860031488087015	-0.058993920201111306	-0.5838466263574935	0.0335454078536675	0.04078746758056206	0.28060918384233013	-0.8139308768723348	0.13281156161234448	-0.04899540748370992	-0.20626002154221137	0.005798940374563388	-0.10143748074726859	0.2790698642740222	0.05204386354537453	-0.235646099185807	-0.09543116550608434	-0.22682456473270857	-0.5161956380134345	0.031608662618347404	-0.20728823454172857	-0.3708112431806274	-0.13303621662888104	0.14443806332278658	-0.0449267659046249	-0.16281233364111783	0.2670375498935579	0.2802174290052959	-0.32783136155834897	0.4087668489813616	0.3514272665510272	0.28288740583832883	0.528829820547554
-0.5962764775236449	-0.5302225231148949	-0.14773773230692364	-0.17425503173446463	-0.3935218103539693	0.4330147664151685	-0.45450389884409387	-0.2943527035085748	-0.29937550781264266	-0.12228586666514396	0.09514031286897737	-0.1590593388801081	-0.26867363469732836	-0.4571661049314423	-0.2748092976113684	-0.01950128369608691	-0.5982281312089912	-0.02687552737313293	0.03920436228087927	0.26893938484407	-0.7932139898017806	0.15123460181831624	-0.08584664212472097	-0.22299181657493503	-0.01881034929378337	-0.09675327905381244	0.24764569647206067	0.05551238909860182	-0.23512846649923808	-0.07981598121273294	-0.2395927074380056	-0.47047326078293833	0.037851368674876464	-0.2363867907341072	-0.3751954419713561	-0.13850150885763735	0.068287127606078	-0.016421063971549982	-0.12851900118405846	0.22810846226203468	0.30645717582511356	-0.32946799445113195	0.41836870976699314	0.42621301419274343	0.3017082139651749	0.5085327719093699
-0.5984086300854365	-0.5126566607228298	-0.14107605214397062	-0.19858996281503596	-0.4028629234660691	0.4928526744796734	-0.4526501322391202	-0.23165639611352126	-0.3585202059136432	-0.1042885627987713	0.1301778736652016	-0.17084391291981177	-0.2101650485176469	-0.4404951238921052	-0.2628351341103422	0.005523957182705932	-0.5888170310797272	-0.0915379128500489	0.005494250092377357	0.23804806141927887	-0.7644459047015778	0.16438023803190133	-0.11167225268830758	-0.236936413934838	-0.06576811777079994	-0.08261630590916738	0.2435786838493869	0.06352002958126961	-0.2614701374208793	-0.07003061353226203	-0.23762429752433353	-0.420131803711646	0.04707408730841025	-0.26864345626193936	-0.3972648834887347	-0.13373687885138197	0.004033486772113304	0.00511447894130389	-0.14219894689711116	0.18151232027036276	0.315809832783067	-0.3255932871560261	0.4029635628453496	0.473842275575166	0.3256970574768559	0.51074078718853
-0.6086354570358832	-0.49969624927627	-0.1409893076583581	-0.22443577858871805	-0.3858518301853979	0.5821261622552194	-0.4538088864101294	-0.20090222346529846	-0.3834632019112841	-0.10462000013094855	0.17789789122230948	-0.14410826397247592	-0.16015896852278827	-0.42333923354159425	-0.266768837952461	0.004731524947687418	-0.5490499286910937	-0.10932774521032247	-0.04202740188604552	0.20169307401046394	-0.7434589622517194	0.17471688654395656	-0.13440482540990784	-0.24817738674234452	-0.051920972708883316	-0.06776728558309457	0.22104908117349073	0.045182340442510745	-0.3076292573829533	-0.06128215039417835	-0.22958904105567926	-0.4252547681198899	0.06982216975639303	-0.30104934240716236	-0.39282310837705836	-0.1346704841805553	-0.046307739472393944	0.05001145486457401	-0.1316078850902298	0.12434615869674064	0.32189457252659553	-0.3461559665538447	0.3770381421442258	0.437531717704716	0.3388501463383789	0.48516378782661274
-0.6140046865348813	-0.48142999585013835	-0.15850485117466406	-0.23273653034784747	-0.38811743116995345	0.5982794160873389	-0.45803121366841026	-0.17442014528706995	-0.38601853165400296	-0.10017832911313422	0.2250208765708715	-0.13851551010126884	-0.1052662879641006	-0.4197873566200876	-0.26046951648645733	-0.005002637709658364	-0.5092449788810576	-0.1183206117034679	-0.0684828504496294	0.15615339751101373	-0.7162163994980268	0.18225501337009614	-0.14149776317591164	-0.2511056214064579	-0.02679156237592928	-0.03315211454049657	0.21369352531353086	0.018097434689872287	-0.3520883163857447	-0.03502670646049609	-0.2292728522632304	-0.4038450816362512	0.09595600324127354	-0.31074790319046314	-0.3586201141226225	-0.1629179576734974	-0.08686583608825145	0.06379957150951712	-0.0959798271023463	0.10560665490007301	0.3226605570452382	-0.3671583290489804	0.3356814663435113	0.4274448212965227	0.3111589450208079	0.47813654165083586
-0.6174708879479274	-0.46893789320150453	-0.16700088895801396	-0.2446347729073694	-0.3984910841423721	0.5776975821488912	-0.4544563469622277	-0.1665088592315253	-0.37350178817971924	-0.11012555674484518	0.26819221123972736	-0.12429730552525504	-0.0561263764196249	-0.3886716980030286	-0.2624482782863705	-0.01101470260582108	-0.4644747256349945	-0.10902211256065406	-0.04487815440457399	0.10982834951032235	-0.7071534877710534	0.19345245173543857	-0.14351619099135834	-0.25401198075337617	-0.0185470569709079	-0.00942563503395059	0.22395051978754346	-0.004144294907616489	-0.4164480459028585	-0.021556744120701424	-0.23167928518295572	-0.3875671719996318	0.11480387800751961	-0.3217308404355307	-0.3353593942398792	-0.19912823396954607	-0.1121115805973174	0.0412589859041522	-0.02622031459435802	0.06054472157408395	0.35514881206487814	-0.38297411728038205	0.28912992409792404	0.42076601653667434	0.2742314719011957	0.4460612498436623
-0.6264093852331867	-0.46509582703987534	-0.16738102915567826	-0.2554864354503808	-0.4060930263031864	0.5700454933605412	-0.45709614173889684	-0.20714381920181194	-0.3322249705441457	-0.1436900690388167	0.30032938208515825	-0.11680780914203473	-0.03444857398952715	-0.363400214869389	-0.2617884996963778	-0.008537168896360749	-0.4206495500689072	-0.13652857948700578	-0.05119952730185555	0.08774034807193022	-0.6840648232752408	0.19342855082673654	-0.1494267480810801	-0.26152015413906976	0.03196651204279914	-0.0032483288200002166	0.233249551022989	-0.032571794765344726	-0.44941961289396115	0.0035937339082883677	-0.241671348306844	-0.3616035910177765	0.1430691900828422	-0.3466365578734138	-0.30486677128387185	-0.2260520205369187	-0.13450834291846228	0.0018533007185213613	0.07169337840890493	0.02276268106892408	0.34498648799143183	-0.39263621579890834	0.20940182783058364	0.29933780244904556	0.25161096495277996	0.4276651639193201
-0.6266141966158573	-0.4774702584690182	-0.18349532595796608	-0.2503631088137845	-0.4401330501700498	0.5238836756988838	-0.4563963347912162	-0.21409418719706283	-0.2615115637125399	-0.16425972196577487	0.28321745333388426	-0.1037194100588185	-0.03590179009378204	-0.3206364210497351	-0.2774007724559244	-0.004271026494366231	-0.3817666809284024	-0.11604259058766879	-0.03562723715474862	0.07242484108570706	-0.6585010079473692	0.18053442266664071	-0.1579777197467863	-0.2604541440581185	0.05271592060692398	0.061870860994834395	0.2352836253528487	-0.05769306689369473	-0.4999867864085129	0.041307978487293916	-0.2557709649179578	-0.33831605394412656	0.17190057425990468	-0.36519351646299614	-0.2748678120344288	-0.24427724434599699	-0.1319908020441934	-0.03849506540271911	0.1544522359893426	-0.012578471151318174	0.2951969396203372	-0.4018405192743474	0.1454751279198006	0.16649919694204324	0.27847183195565084	0.3929580735403572
-0.6222951870326451	-0.4782853091792731	-0.1896600571997717	-0.23977380811052856	-0.44833178413844543	0.5046505969301792	-0.4494673364919818	-0.20403091851749652	-0.1893928529126124	-0.16815558681146742	0.30290372392471965	-0.08582143531143548	-0.0409587437416027	-0.2995494397443649	-0.28113703059560097	0.016981646325326453	-0.30009452194908054	-0.11335189982613869	-0.03674166187718807	0.06887500738546855	-0.6375700339396542	0.15326137046987812	-0.1583661248992001	-0.2657100300810292	0.040596261414958854	0.07567899819430061	0.24602258354338907	-0.0920868381794655	-0.5503123491924173	0.05765636927456604	-0.251503866627203	-0.32440014494298025	0.18158902126562232	-0.37891721755046304	-0.25925674622526773	-0.27215660757359716	-0.10170544552381908	-0.06362002675379588	0.18882567456294383	-0.028583828010259382	0.2812728271349817	-0.4114629588771354	0.07331146310845015	0.07081412608624507	0.2843663712384617	0.3571803875778203
-0.6167206176054725	-0.46038817702395524	-0.18283046449681145	-0.22836158010661917	-0.4619868056248807	0.4963869074763968	-0.43870533367916265	-0.1982039249379045	-0.15946421551027962	-0.16348029226748653	0.3614490559740293	-0.07815655002244797	-0.05353830084912832	-0.28069417556118104	-0.2785857336556115	0.04278313683625162	-0.2780876247813919	-0.07471884801320162	-0.06739866318378636	0.05560360189612977	-0.6146401301996702	0.1181341500059325	-0.19018327199763035	-0.25278675129382927	0.03236690069303254	0.08097521313675923	0.25630797894353774	-0.11431090206504531	-0.6102362033153429	0.03736866933570781	-0.2523803270413958	-0.30911213922446523	0.1912929916911827	-0.38146957934295095	-0.24399765225644648	-0.2644860281732594	-0.0766834326934392	-0.07513624791427921	0.19271103646523913	-0.052387134006090165	0.2167854249975134	-0.3811129899425273	0.03687105636008846	-0.02754645310424896	0.2841318257435387	0.35144225465147777
-0.6021105627931181	-0.45449991914702165	-0.16359942216289464	-0.22487038578931254	-0.4597801454794538	0.44897589252893094	-0.41563163467563624	-0.1803720835983055	-0.12429975411627528	-0.15747488399925305	0.4119994431976344	-0.0732539457897886	-0.08499178768799173	-0.2825755515063948	-0.27150294305055633	0.057660379425228225	-0.29573395280519665	0.0021328064915102527	-0.11795859806059003	0.0613950268100921	-0.5837492201982786	0.08346189844889906	-0.19702815551984854	-0.24023302423614906	0.07184556691413653	0.07997321349827487	0.23747856252834237	-0.1744585574567015	-0.6833190564137995	0.061961766056731114	-0.2763688206567123	-0.2875966500667986	0.20194443490608466	-0.37628665558164376	-0.23984611257674732	-0.2453477533914493	-0.0671209655463976	-0.12801178293400572	0.17257217994347385	-0.0866346398041761	0.17486617903481497	-0.3604878243318017	0.011644607764754122	-0.10160421716011188	0.25531981215971555	0.3237494403674793
-0.6009358704112188	-0.4298104030319774	-0.18690901241105912	-0.2200147460571346	-0.43829001766672676	0.37717232315315397	-0.40617796022902236	-0.2075561650204643	-0.12164678785886696	-0.17724071795870788	0.4532545898577169	-0.07939823659980019	-0.12017342445391929	-0.280036029111725	-0.2789404471559296	0.03725077760402497	-0.319486623474744	0.0193494205958098	-0.15865094601986812	0.049635727023100526	-0.5718313062450269	0.06613472864306855	-0.19411982889765805	-0.23024060044675654	0.0807122988677366	0.0900361370397718	0.2321025142988568	-0.24049651541725484	-0.7171789699297069	0.06963155972555855	-0.2695867160994147	-0.28068194060668994	0.21107257810666064	-0.3691035252795511	-0.23218739164597862	-0.23690547504799414	-0.062291775768528776	-0.15670753911829452	0.14164111876576674	-0.09162018101948712	0.12620401171761397	-0.33743881196463793	-0.0013043875303040743	-0.20526460271720182	0.19332017963944856	0.3096343269860419
-0.6193200043925053	-0.3974627809587275	-0.2016251335773906	-0.2184469241341625	-0.4422684733033667	0.2891665425227041	-0.37615954871893054	-0.26981643504504105	-0.09937170523234069	-0.18759475860092834	0.4924063648693317	-0.07414853801454442	-0.15569974063760236	-0.2971725849601955	-0.2752041890162532	0.0106254162128539	-0.3508301626043358	0.02589272729511375	-0.1993784740969172	0.06158725797423725	-0.5699843476542937	0.04082352990016583	-0.1862121827157678	-0.21378259970666896	0.10240590831395666	0.06874743800441166	0.21124856626498376	-0.2740673542331426	-0.695750538633715	0.08099394010761674	-0.2700910434394016	-0.2752750020349909	0.20621082631423765	-0.3664885721721137	-0.2200321851205828	-0.23616587539709033	-0.11345721250884835	-0.20523256314193256	0.14652987683640667	-0.11591958599121932	0.1299242514891335	-0.320471666077123	0.002069846606864589	-0.29358888250525894	0.13713803558024767	0.28277075199919716
-0.6367493209214179	-0.3814399891486196	-0.21866018807339033	-0.2013368769405624	-0.45662031260848746	0.2078104480956307	-0.3489216579365067	-0.2927901892573189	-0.1024827489830803	-0.19690298737920053	0.49567782761077595	-0.10804978841471953	-0.17244450514715606	-0.30080231547658476	-0.2736791505529119	-0.023715124975986004	-0.37757842189639046	0.04618236123428003	-0.2305384638642043	0.07933822924929726	-0.5769473723662029	0.013921079149828675	-0.1766821204188899	-0.20378515635524486	0.11688231699483378	0.04841643499682664	0.2320942780302772	-0.2978875671476834	-0.6691203991427552	0.06387985899441441	-0.27785403773683826	-0.2624809431943446	0.1944965157370293	-0.35297515598373896	-0.21895750653863325	-0.22391546015884906	-0.11102871032065278	-0.24125692843229557	0.12790422783650635	-0.13007952260094408	0.12675464869739644	-0.27269266541036835	-0.0015456403138626256	-0.3317129597214274	0.09242859633475534	0.2552705152194341
-0.6482195511692405	-0.35429100916491485	-0.2251081050396552	-0.20654438056087435	-0.45901870899694985	0.1980486923186855	-0.31632376603784224	-0.3249007032474709	-0.13865476415269304	-0.19888724697672017	0.5024233818633568	-0.1407514997122193	-0.186944631863415	-0.3084841451512706	-0.27960424353637936	-0.04177901738343738	-0.40131715420312036	0.05664372864089736	-0.26839372430937736	0.07380396309366047	-0.577185926381896	0.005319224524905995	-0.1686033605632672	-0.18717263354929706	0.13774328886988824	0.015881372571137347	0.23039845873069717	-0.31673823581101185	-0.581631445216638	0.04503433807348635	-0.29050034622853105	-0.22726750602124918	0.17345708485524305	-0.33771938755303266	-0.26191261358789364	-0.22015081944992515	-0.09843170244566508	-0.24895468517040342	0.10923513145136324	-0.13917660921683378	0.11940841466402989	-0.22997339293197144	0.004355468868633595	-0.3792370406615809	0.08554056065381924	0.2415695985491561
-0.6570951515395634	-0.3294426272334649	-0.22890331098161226	-0.2089572492838702	-0.4615466528206141	0.21935151223248478	-0.2867268853385996	-0.35168287441547125	-0.17245533363459084	-0.2246768966844371	0.4728217629094432	-0.1546034548876439	-0.1869990157196748	-0.3353075443153551	-0.25684805235982966	-0.061900290409617954	-0.44420894897780644	0.014366214770624974	-0.32347881086373087	0.08956484675037771	-0.5630699512609677	-0.018814649356165336	-0.16537697252943812	-0.17832888972237654	0.17063305474741963	-0.017069298641716843	0.21761434984910405	-0.32798924746772473	-0.5168992935025869	0.022096885552167368	-0.30343549297492495	-0.194201099386221	0.14931546615360247	-0.3299484687879918	-0.2845858366812709	-0.22454635929297204	-0.08617511967994392	-0.23957303262540003	0.0455019898381451	-0.14446073114067856	0.07133872088176098	-0.19853011825019257	0.0030295700088566976	-0.4241981532737814	0.06755756510383075	0.24016262673929661
-0.6738489869147901	-0.2848998379183044	-0.24126227197818753	-0.20739516204592015	-0.46740815503734473	0.23912525346525831	-0.2640646342629992	-0.3568941696899205	-0.24609095390898333	-0.23992532452693593	0.4420646002594454	-0.1398286180982143	-0.1648367251454554	-0.3357622918033458	-0.2367504905254692	-0.09877321323279484	-0.47772205482549157	-0.006873208156660096	-0.3029001864365077	0.0868849817951943	-0.5579263596764426	-0.028953030215229335	-0.1668488059189576	-0.15834569337721233	0.11769526007799498	-0.004596589669311602	0.18726322299831993	-0.34222510315373694	-0.5117251630980869	-0.011396007714791647	-0.2899371737921775	-0.20369743681958002	0.1514960770265902	-0.32617954615334394	-0.3094074096284921	-0.22850472369516828	-0.05596891327630641	-0.22859353204342203	-0.030232928986953993	-0.15207536273722747	0.036733805456522405	-0.1742907138610313	-0.0040827603404093304	-0.4398424408051489	0.0709864410085264	0.2170978756390724
-0.6932349788982768	-0.22484649267991955	-0.24687135360500992	-0.2055627253712197	-0.4547004366747121	0.2598355011570425	-0.2434435336553454	-0.37694709401302806	-0.3133745984894552	-0.2367190341771596	0.4356085004958774	-0.14571240503234698	-0.145990856490635	-0.3271790618641993	-0.22500849791583236	-0.15567069498976627	-0.4947492618994872	-0.05616949630087477	-0.3069988155291846	0.07945901232486137	-0.5480765255361628	-0.044995759692952775	-0.15841832735945932	-0.1494398518756732	0.08715838915516487	-0.07112106944937105	0.16024002578918722	-0.35975352004690186	-0.4950237603292761	-0.05919184158520866	-0.27621051905944355	-0.21105048232526147	0.14109841022102412	-0.31540195493859097	-0.34131968908204957	-0.2324815181668251	-0.036893757522336125	-0.2221384681006592	-0.08844643132810873	-0.15585870612298702	0.030092272438182167	-0.15996229110727236	-0.020258594236380087	-0.46372606741330086	0.029175230073682813	0.1894763967995419
-0.7023145978330149	-0.20221593280316758	-0.26540248108501413	-0.2135595388241843	-0.46599483981069645	0.27280639416076813	-0.22280195176306067	-0.36783797437894894	-0.3659187694894802	-0.22542243813497373	0.39033514031373706	-0.15272639552760592	-0.1269999642191221	-0.31086177331552173	-0.219168065516988	-0.23553602709706264	-0.5350337583770274	-0.07900975528937808	-0.33477598983975776	0.07312387635972716	-0.5434332857076302	-0.07060077571309561	-0.16842497691441166	-0.13521906099479652	0.07942709534399542	-0.10594843668448559	0.1339154913629998	-0.3640694959368435	-0.494652314337311	-0.08279572827909629	-0.2778474073034448	-0.20573684878714454	0.1653964860916238	-0.3024871260415883	-0.3541201784999456	-0.23951227360786934	-0.0576003194066282	-0.1999407635370147	-0.11099237896157824	-0.1777049985522123	0.024692642803832265	-0.14072615559965432	-0.053645666098032486	-0.512182666501971	0.006740134583704127	0.16707114611279666
-0.6935336071078486	-0.2136042633882526	-0.28845248441909055	-0.2091608306021501	-0.46540345244350423	0.27856005940873496	-0.22767774586220116	-0.33469377541932904	-0.39333518481244795	-0.2430286664877091	0.3082654264116725	-0.1500983218815129	-0.11843587266282715	-0.30512896456385497	-0.20356784612881124	-0.29640348633532804	-0.5339338901539705	-0.12790569932271595	-0.3380454148342351	0.0744293619889753	-0.553513691479232	-0.08441330315814297	-0.16497140215798362	-0.13062649104167467	0.07797601594048356	-0.11313054900355624	0.10787241011482003	-0.39078093405447045	-0.49063669518370273	-0.08447844233880836	-0.28282437636938285	-0.2543818045766849	0.2180128312391874	-0.3089671537336424	-0.3755170583293999	-0.24034711980134843	-0.06054355152149497	-0.17544601602650525	-0.10324460411885775	-0.18741749289807713	0.058636353513109175	-0.15607474931266377	-0.11020060629640731	-0.5690367433090536	0.027407022798388147	0.13473461996056602
-0.6768466327388357	-0.20320827776453135	-0.33533809440694373	-0.2101664485827893	-0.45564514264765954	0.3116999728455793	-0.24105258717285474	-0.303771223527785	-0.4206536121995582	-0.25574394781077125	0.22470606868841939	-0.14741517680899402	-0.09833694036103646	-0.29467441262055566	-0.18557302362845546	-0.33328859813679645	-0.4939918497181465	-0.18352294578544942	-0.2797118369092015	0.06554526463935945	-0.5638088264488058	-0.10006455223471278	-0.16589091938189549	-0.1310078036944174	0.06177582726975406	-0.11389766773686003	0.10878322781600125	-0.391414821364149	-0.4041720243247845	-0.14002863096455265	-0.2506721616384142	-0.28810626004901485	0.24174659356520273	-0.31762545660432384	-0.3813817326734318	-0.2518467029862863	-0.03542696905614021	-0.1390543463736044	-0.05667715352290539	-0.18994572672038165	0.09410226532801196	-0.15780303489654193	-0.15699274035902308	-0.6246099799140512	0.10851619234896122	0.09708557690343247
-0.6467480804870327	-0.21095385662269148	-0.3457779010075434	-0.20192652544692885	-0.4647925813444439	0.33621146788148926	-0.2481404194577248	-0.2313427650941356	-0.43423235044549313	-0.26493562155510975	0.13304187899897493	-0.16763399606613066	-0.08265129524393791	-0.26434321919961673	-0.15607928484109176	-0.35147693208481257	-0.4515182315920535	-0.19263138869157306	-0.21221485591160674	0.06404130747488943	-0.5636617181391282	-0.1296808000704635	-0.18914137685914484	-0.12367290634275603	0.08096600256403788	-0.11547443067119353	0.1162756761399367	-0.3681738611600671	-0.32011125821018593	-0.17806255769983864	-0.20988173540207714	-0.34148279046597635	0.2615149183410456	-0.32022697571591435	-0.37023906297977205	-0.28616669755144386	-0.02960348730811705	-0.12380486921473519	-0.029949428175165098	-0.19764320018046874	0.13509925256763236	-0.15452446043721596	-0.22088936629267755	-0.6464942581735251	0.20053023176101564	0.07359055747017315
-0.6149835528076721	-0.22655923195379804	-0.3728290610887038	-0.20055921268954663	-0.47123098564079946	0.3549205456267318	-0.2634702883261349	-0.16226158448248965	-0.4455862998429188	-0.2586468869973402	0.05510270651508986	-0.16600344715331236	-0.06126776162510868	-0.21224962586869522	-0.1358436832060411	-0.32509535025946984	-0.4104358733405233	-0.17398933560247073	-0.14497489329508076	0.05279396773103149	-0.5536975004067084	-0.13318132166449642	-0.2092283854390482	-0.11642577840892473	0.07032449178753261	-0.0832288359979225	0.12464798515556497	-0.36946840200958925	-0.34000119046981303	-0.2265665906696932	-0.15707696385685782	-0.40483071285676814	0.2771333117267524	-0.3379707854477543	-0.36009691208753913	-0.29484368140780576	0.01651471877856312	-0.09823953103182811	-0.017455291417708303	-0.1896912562802866	0.15244250949545507	-0.13793272834427722	-0.28847980368089965	-0.670965423345491	0.2866142997605519	0.05255787968330693
-0.5724623313104388	-0.2087373027316411	-0.37029380533062917	-0.2038105742868269	-0.4828151353317517	0.35180210927770805	-0.26731390158728463	-0.11637640740261404	-0.45579005068387246	-0.2564441508934822	0.02551578877436189	-0.16543625816781074	-0.05727067235407536	-0.16355065550935166	-0.1298775513629095	-0.2923766864137715	-0.3773812391496499	-0.18496696772548232	-0.11850839643004825	0.03447897785056687	-0.5294502585746788	-0.14691308052151617	-0.245141725974586	-0.09947412467746655	0.03687429118117355	-0.059702156563609186	0.09313747001787229	-0.3801544257820373	-0.36676384978576415	-0.22393385342780867	-0.12235835700054778	-0.41667409648404136	0.306623083663927	-0.3389651349445454	-0.366354963586395	-0.2917737107401864	0.005911218347529308	-0.08653822586466395	0.029626374877981955	-0.19042916393894838	0.17040246290447195	-0.13977440095417556	-0.34880787131747815	-0.7027720504174677	0.3754838041001878	0.04877512741856271
-0.5354086487758857	-0.2056801442184065	-0.3765703884681684	-0.20240393797500822	-0.4769056888533555	0.3408216037782207	-0.27056054416109515	-0.10352458666489525	-0.43817743669833104	-0.27464783932324544	-0.0021522486872262215	-0.1558717642748409	-0.05984558653470058	-0.17063290938609588	-0.12105964925063553	-0.27349893196190705	-0.3528276665456461	-0.1978966775128446	-0.08177657379533862	0.03746922499561463	-0.5007078944907832	-0.1704571239315166	-0.28286111681155585	-0.08237904178293187	-0.007728749619215253	-0.0373416068633056	0.05289489417327932	-0.3787345559959769	-0.4179653124810761	-0.21673198162482737	-0.09621372932610713	-0.45698432779265286	0.3013530831142333	-0.3371009853613334	-0.33484447035324777	-0.2857501822114087	-0.024339523384546223	-0.07889984873673779	0.05672529057723935	-0.17413232416145877	0.16215836245591325	-0.147433099678073	-0.4009376405955115	-0.7249322571479699	0.41120795685454353	0.04182570172765985
-0.5150810529776165	-0.1939587479956224	-0.3888482352889113	-0.1974549048010438	-0.4754009531005268	0.35081518976643283	-0.2750731487018909	-0.10901736013839738	-0.407167736997438	-0.28110858241126924	0.010851452607761495	-0.17206066449703367	-0.05103614680495992	-0.17897123563273026	-0.1286415068274164	-0.24665781574523965	-0.30678386689244436	-0.1841166538233244	-0.006565552428381782	0.02389901667163156	-0.47216310206603873	-0.17958507327097212	-0.30761874783517357	-0.04848556645182996	-0.058039904677916684	-0.02668212706271276	0.022735354290023244	-0.37607997575723406	-0.413715648185356	-0.20898510330702594	-0.11081477246259834	-0.5125229873927838	0.32491193201345425	-0.32792288232140543	-0.3126029007745411	-0.27407156205181776	-0.035276511260617927	-0.0857986831021347	0.08603465823151368	-0.1375239719436236	0.15835915782723922	-0.12878866270227063	-0.434821098321417	-0.7439705304957747	0.45292238300808296	0.05367246075833184
-0.48216878873704394	-0.21698486165215453	-0.3829720776278146	-0.19523209992449045	-0.4777175790205826	0.37148482359220764	-0.2657520835998413	-0.12413398041358556	-0.3723864418176483	-0.27743992286300245	-0.0024822466424826587	-0.1958625233215876	-0.04002428506075635	-0.19108984371830876	-0.12983048581756013	-0.21982229357592648	-0.2797820891343583	-0.1859333708875027	-0.01355563830808218	0.02369155900205903	-0.4332280283200764	-0.1797260062153873	-0.32249493443096033	-0.03444144815961216	-0.08013662567551835	-0.044904879127171636	-0.0016825748429879883	-0.36918058631110656	-0.3631933800995305	-0.18308311440258604	-0.11305295813496545	-0.5279829424848634	0.30415540122372997	-0.31909451860446075	-0.3017845376287863	-0.24880330940467976	-0.03981837943283517	-0.11291271656598294	0.10634733740963667	-0.09914296855185603	0.1577285990971267	-0.10164475798892277	-0.45029531624547675	-0.7718865544736019	0.47023703205422535	0.07912173302007541
-0.4624603839963203	-0.2471105947058064	-0.3851320691981304	-0.20177127933097677	-0.48155275272118947	0.3858412347594344	-0.25833670623389793	-0.13209067527679313	-0.3760784521158852	-0.2750359111058317	-0.0370340651852072	-0.2115541831250546	-0.021878453350210637	-0.23729878800820617	-0.11856144454168067	-0.1722109799753989	-0.26071458914868795	-0.17430145283959056	-0.05602589056626921	0.027955962340051578	-0.38663111951546425	-0.1782032161356725	-0.3329041252010659	-0.018690161296007125	-0.07486129560930369	-0.029016662767984626	-0.018218920362611614	-0.3497026431714346	-0.3543953327865629	-0.14331310731214422	-0.10917788421859705	-0.559987049682027	0.28869722556975974	-0.30851423713356574	-0.29332562210595314	-0.22027183237164571	-0.05251606336615152	-0.1414623278116865	0.15113486917217764	-0.07050233698972451	0.15671035467368957	-0.06353344868463806	-0.4584146291036511	-0.7977753281539404	0.48543150107314004	0.1106951390914676
-0.44299008900499864	-0.2215776530642553	-0.4039036297632568	-0.19898565608155233	-0.4817604431823622	0.39345979015222093	-0.2662701297780322	-0.18288508034536055	-0.3853902228180695	-0.3056541996786061	-0.04930047407047451	-0.21802613724562878	-0.00960980303737514	-0.27326972677765715	-0.10293597047063355	-0.14061930361216848	-0.24126286956099235	-0.18490442105712895	-0.08668667155494178	0.027439647904655494	-0.3352675834052792	-0.17229612028612776	-0.30680895338395386	0.0007974485620084543	-0.07606286301337854	-0.005260806411252361	-0.04984566629051602	-0.32980481660467603	-0.3393727585188868	-0.09546468057085523	-0.12119968876504697	-0.5973138698996824	0.26937825224457634	-0.29431706562721305	-0.2908575453559908	-0.19906510363828386	-0.029181501483575095	-0.18439253518308293	0.16634873939201	-0.054290938338965825	0.1243997134230995	-0.03142774520006216	-0.4691133638463113	-0.8202857520258631	0.495890252424476	0.15054712217874805
-0.41586592657507965	-0.18485124702946423	-0.4156558912068877	-0.19535744375425643	-0.49397792636901067	0.40089297482382724	-0.2592694538416928	-0.2656309557603468	-0.39517449392404846	-0.30189645511541635	-0.04747773972556907	-0.23797334121292937	0.012539574475084053	-0.30618864995168654	-0.11562673559811112	-0.14106277679490317	-0.23522248293893275	-0.18170621839549497	-0.06785106205363159	0.014254936423812698	-0.302421172736014	-0.16786978188375276	-0.2909832945741642	0.027396352394996593	-0.09839059424620591	0.03460202073839601	-0.07814034740192324	-0.3143666848390054	-0.3518550033973625	-0.09159085469966875	-0.10502971932683713	-0.5905379056120064	0.22075243702379854	-0.2819114986652243	-0.30060255012531484	-0.19536324547912495	-0.015772946747803152	-0.2203998173150846	0.15633464693961927	-0.04668513394316038	0.10024099755724776	0.012789572558483345	-0.4655457969990306	-0.833881892236391	0.46342934133861224	0.18033474549307713
-0.420080019875814	-0.15866673450994892	-0.4276681167145437	-0.1801091210910044	-0.5192155000844033	0.3941656550358662	-0.2532690639096085	-0.33155489864069226	-0.3913541329009826	-0.3080279173961201	-0.059193721019319766	-0.2507635685411863	0.02135571906381558	-0.3240529564569587	-0.13119366472250377	-0.15375090167514047	-0.23655886534066545	-0.1844903230123576	-0.09079547671474217	-0.016164015871955636	-0.2642610019510288	-0.17152002756103407	-0.2773362722908693	0.0509724402193104	-0.10515188361418652	0.05722369502043676	-0.1037502861256026	-0.3125113127433147	-0.42762071181097727	-0.070449294033713	-0.13489029051620388	-0.6008612770722797	0.20006017376504412	-0.27916937267020037	-0.3199779794785408	-0.19038624082188882	-0.00940883872276091	-0.28647010077978335	0.15017125120440764	-0.03941363082332956	0.06505377029451212	0.03981098118618866	-0.4500692656921149	-0.8688995279530788	0.40365361419580437	0.20775687982968752
-0.42016062306512303	-0.1306146368960253	-0.4349910215356834	-0.17456511434601013	-0.5313664121536836	0.41184154375611104	-0.2532319561568107	-0.42895557829566683	-0.3698887715031748	-0.30860427433704773	-0.04248233833428832	-0.24811240162443243	0.02875912503034857	-0.3528482170358061	-0.14224115355320094	-0.16856390438462587	-0.250071605692714	-0.19328660393633088	-0.13655434312255454	-0.03674659019180184	-0.22312494322150536	-0.17597191521064212	-0.25945280663371606	0.07040767162965907	-0.13235875697801405	0.07231378226116426	-0.13228770711260168	-0.3207814480707289	-0.5090125335312731	-0.04784673435191714	-0.18762461370661818	-0.6095268418683343	0.17182574241163046	-0.2868808905725328	-0.35569261438558863	-0.16756094170171273	-0.008196505876837127	-0.34019098223108984	0.10799205274878636	-0.04140708554519163	0.04274660038220883	0.06239850117512884	-0.4529454615487043	-0.9041263592899303	0.3579271312969653	0.2324042627472946
-0.41249935598947446	-0.11330847452620141	-0.4352994763059518	-0.16365487609170287	-0.5220167914853647	0.4296413022004364	-0.2577808682216006	-0.49524764276459327	-0.3798337035819298	-0.3142499023749846	-0.03765331252098381	-0.25450618308655304	0.01435137637129789	-0.39214546353629187	-0.14340172102511542	-0.17743212932201258	-0.2784677350139728	-0.22157004077650994	-0.18844094640752185	-0.03727300016085078	-0.18643402661917513	-0.17481780351573303	-0.21804481216862834	0.09874528683011927	-0.150849350313004	0.09310118422747635	-0.14612958008720323	-0.3179136826811403	-0.5090552424988117	0.027179831837028285	-0.26966752450639675	-0.5944169809348872	0.1493413576140049	-0.26710006232615385	-0.3746240486314796	-0.14728647886878626	0.004452422582058357	-0.3755602100440617	0.07928127879546931	-0.0500734407941847	0.01713519365523026	0.08812889030833733	-0.45634249903116847	-0.9382387072466534	0.3255947721556177	0.27433456030561165
-0.40131374749537657	-0.08933586320147832	-0.45081353898279425	-0.1553514618002419	-0.5108011189475796	0.47364892908853024	-0.26862575187477244	-0.5570928593645945	-0.35396872193473655	-0.3282636683910644	-0.06603352634374153	-0.2620865133548786	0.011532852314002274	-0.422186123839903	-0.1434086086658981	-0.1682593781221094	-0.30352803538117845	-0.24477754287932613	-0.20074090411240153	-0.03784167824332577	-0.16662349188901465	-0.16276158077564995	-0.16836358601337295	0.10089537177009264	-0.15782329360611977	0.11304297744417127	-0.12636540399009427	-0.3010122253674936	-0.49675579200140163	0.03940870554752092	-0.3000775928632433	-0.5888322981435191	0.12145788729762272	-0.2688665743289643	-0.39356446439943027	-0.14335988477630657	0.05000416678589677	-0.4135777092231919	0.022390073781113642	-0.05637516139033978	0.005917526494626062	0.120961104533495	-0.45974482424587465	-0.9602129347164216	0.29167127368178314	0.30384346786161476
-0.39452643041004076	-0.07678278370818241	-0.44904766909710964	-0.14778352086284918	-0.5195521300067363	0.4954394491367034	-0.27843815746211237	-0.5759110025700134	-0.34727051731993536	-0.32724083378600854	-0.05481607558773142	-0.26090199469715164	0.0009217921405894308	-0.3883146541986817	-0.14595129605490897	-0.14192397567793566	-0.3298953986364637	-0.25607578691134314	-0.2371732596288975	-0.042886782511495955	-0.1444880341889858	-0.14436832055247475	-0.13547435318532058	0.11303730186203556	-0.16257615246912907	0.13278223910393078	-0.11015847513253685	-0.30074739713727017	-0.5367306534638752	0.025300410127927338	-0.29859859181442305	-0.6264723605031091	0.13387427461027251	-0.27367300280674184	-0.39151581690727355	-0.14362713605767308	0.11870203696002561	-0.43130370782140837	-0.007258163608826243	-0.08647339386863359	0.001746573101438688	0.1531749738073101	-0.4553087473777827	-0.9886246805582836	0.32290043464543056	0.33087678173213414
-0.34843461976278733	-0.0792930017515797	-0.45376365967205984	-0.14671973679127281	-0.5138782020630923	0.4864068098100566	-0.28418745845936844	-0.5300427480271551	-0.3739816010723313	-0.3143483323309544	-0.008149040395586716	-0.22269322833210592	-0.024364714395289488	-0.3502256851790422	-0.1656872567481687	-0.12245718637270404	-0.3617648365750471	-0.26258453667963966	-0.2990457829548009	-0.0583187486895018	-0.13765103328182865	-0.1283286130287252	-0.10822305337987108	0.10296809335710351	-0.17985639297112602	0.15020785288261626	-0.10819315944485246	-0.274657981016938	-0.6007111273492456	0.041599043934423686	-0.274479147139586	-0.6405962964680806	0.11145316063695472	-0.2859006423875531	-0.3694975409094676	-0.13342872329625557	0.22188754754959583	-0.4389967247236702	-0.03005525832284777	-0.1383327298551573	-0.01188991677204719	0.1769080244022247	-0.47567411762604417	-1.0080720536962677	0.4084285772887529	0.3321548986087057
-0.3111444131153433	-0.06136887622189145	-0.48066646513139766	-0.14840307165540184	-0.505497320703994	0.4712162473413568	-0.2978317711036483	-0.43867853475581703	-0.37169576450980873	-0.3152461141672238	0.033969379215065466	-0.19880769554479155	-0.05582664438991954	-0.3232218306625806	-0.1822241952828161	-0.10203289336425114	-0.38496538318696694	-0.2805588562413072	-0.3287779251322364	-0.074819121865806	-0.13003990624343784	-0.11061419355730455	-0.11236996835637932	0.1118563640393472	-0.18390409025475404	0.15309465730383176	-0.11514965389167582	-0.2570089586396171	-0.665527720793402	0.06843326725588787	-0.3028946982512738	-0.6424474426981654	0.12066484962292141	-0.28928468201537655	-0.32998943962460225	-0.1143319708053252	0.30239389771601566	-0.44471908904190655	-0.04594640439862025	-0.19405262021190364	-0.0027165714334234773	0.17907162123444148	-0.47634532913756134	-1.0145287529332716	0.4970716324338178	0.32877873018160003
-0.29127665190526447	-0.06469741622991976	-0.48399562150779607	-0.13144069260111743	-0.5010687806602879	0.4484415727081844	-0.3020748128560974	-0.3865430186286358	-0.3679131841908822	-0.3431951897712556	0.09622079854696487	-0.19844920316904077	-0.09069240779894139	-0.2858113737678797	-0.19978480942881818	-0.08194956968145821	-0.41905204879997626	-0.29440854450090614	-0.33426079009851983	-0.09632443905552864	-0.13710955909526948	-0.10078460144974692	-0.09935974204220648	0.12223711940046193	-0.21796915452207863	0.1670267289268728	-0.11317764410570112	-0.25691889814753155	-0.7006593853369891	0.09109873213617752	-0.3194173238655964	-0.6402913326777236	0.11616529186616875	-0.3117290619938344	-0.2646166170731029	-0.10996439917427854	0.37581299226662457	-0.45844980100827054	-0.05197651733190589	-0.22261604593662745	-0.020925952174074194	0.18396156866769958	-0.48273621451900783	-1.0310913883850588	0.5747692311491497	0.33556518398751306
-0.2712320922242092	-0.09084142487346109	-0.4676472492907605	-0.1217955668246938	-0.4952221105619534	0.4321715193534379	-0.29254527580437356	-0.3430681749045781	-0.3437551869427454	-0.34808947427987424	0.16524873324066008	-0.19434331412039718	-0.11571047164707268	-0.2571550638103628	-0.21845060293543894	-0.06338332785771628	-0.4352574953470256	-0.3096841536148639	-0.3208746099143722	-0.12103034549805806	-0.15890579298498264	-0.06679091592137973	-0.10531338046599122	0.11883405392650408	-0.2498209597910151	0.17801278718087551	-0.08936850870506309	-0.26226849137740793	-0.7406237525960103	0.04250214602591603	-0.3125121418884337	-0.6429916775534619	0.1029315392167981	-0.32894533653633873	-0.19082239089810965	-0.1029371076839409	0.4334934360245885	-0.4520237027290106	-0.09082126143165381	-0.22815708315208555	-0.020388017316085534	0.17872598909966014	-0.4609322506175541	-1.041250255200834	0.6745443902587736	0.33460257842461527
-0.28623089225451054	-0.11280550811434424	-0.46177017569410134	-0.12422707327401121	-0.4861484448226938	0.43726352259670664	-0.2850180950427547	-0.29617579662566684	-0.30585546523916485	-0.34171232220297093	0.24146120395512177	-0.18811580049173143	-0.14608124792295746	-0.23607813644605366	-0.21155865737707596	-0.019178585946177475	-0.4369182474121054	-0.3107554184760945	-0.35492634721345784	-0.14190840832213197	-0.15335837838604544	-0.0450226825556293	-0.11960493989562311	0.11330338569340652	-0.2777494892315636	0.16544795754790478	-0.06616750529521925	-0.2571130005507535	-0.7536863513305259	0.05182732608625732	-0.30861759107397196	-0.653402372270694	0.08423059276013542	-0.3470436201248686	-0.10423315453146524	-0.12120019502855646	0.47369831921001976	-0.45270933315034434	-0.06741033993953219	-0.22773142163517898	-0.026184969320160827	0.1685753676852226	-0.45085647682969937	-1.0559169983082621	0.8060629181101104	0.3360645320987877
-0.27477493273528697	-0.12917109091299903	-0.46710819427302486	-0.13570074433172755	-0.47218899359613237	0.43131151175532134	-0.26428691038816876	-0.2663205491437984	-0.25287667703732536	-0.336894029522644	0.33764837243573964	-0.20108169802737455	-0.15991833858344753	-0.20555230903790775	-0.21351991308999912	0.019097796647923576	-0.45038976524935215	-0.32293683991398064	-0.4096593418453292	-0.13246215061094338	-0.16311291325544075	-0.015818876492686814	-0.12158735440837609	0.10623403352283263	-0.3085720902299993	0.16797056400874433	-0.05854628717218345	-0.24503135404780646	-0.7705149047969804	0.05361367903857019	-0.3187169843384165	-0.6649939337838635	0.0698661508698826	-0.35873182291175704	-0.027813450965756537	-0.12742268042218435	0.47701688855091906	-0.4316279257594851	-0.05915769455874722	-0.23570446846425286	-0.022900242964561467	0.14098599342015922	-0.4357315797169016	-1.052662200254933	0.9017630423823864	0.33975536596473155
-0.2509972561618338	-0.15055220567976785	-0.47918857616223376	-0.14196281556554474	-0.4602602817577681	0.4091342871156821	-0.2402664881237512	-0.24122563952909873	-0.22955461118006873	-0.326723447530752	0.353689769470214	-0.21136359597048576	-0.16207034999142317	-0.18496622023206474	-0.21224885638052632	0.04565257592699648	-0.46255762105599024	-0.32637776715476285	-0.4288482062482215	-0.10782438902057156	-0.16976458215948284	0.012088319009326559	-0.11805468501519115	0.09899678476450886	-0.3260838936928825	0.1650079742766567	-0.056641260970500665	-0.24480651771441816	-0.803696111805887	0.07306015085166763	-0.32948066414846416	-0.662049778101999	0.072828059473303	-0.36780317975190957	0.046704488194212704	-0.1170450215472402	0.4868261702963398	-0.41891759512107846	-0.052500051701009506	-0.23360472703955965	-0.04768106641549215	0.12807514894334115	-0.40074728223478545	-1.0608763021585432	0.9539841796511771	0.3436038145083731
-0.2392394971600166	-0.16459844149694822	-0.4723392639054014	-0.144342505039485	-0.46828806893105934	0.3892065366653424	-0.21426595684451072	-0.21827360257265985	-0.20249830884265232	-0.3059295160186736	0.39687108006351635	-0.22751665146654437	-0.11882525114052285	-0.16825347666832052	-0.21082110584324298	0.04660267210072748	-0.45522078634341234	-0.3305036031307213	-0.417944695697497	-0.12293995451749695	-0.16564191306896503	0.029251094518981634	-0.14658035087660595	0.08972466107010632	-0.3479276117921392	0.15034954195675992	-0.08220553952523146	-0.2461542761274454	-0.833393731371096	0.0648940764160336	-0.29450761441068146	-0.6829381954798784	0.06584329385088858	-0.3905282352606344	0.1012043498304855	-0.11965600993420333	0.4680612272428971	-0.4327727277783997	-0.04307982407258473	-0.23064388317498166	-0.05521342463951057	0.1083754413064851	-0.36213394801807064	-1.0599630722019175	0.9699255478284959	0.33859933702276296
-0.25121580972759994	-0.20550001801144052	-0.4563963278711201	-0.1353828789333666	-0.4813866248344274	0.3656979756347768	-0.18714853479251925	-0.20143302704307212	-0.21107503531445557	-0.27120489604333703	0.42562966414660286	-0.2227427241481359	-0.08068826152826263	-0.17662737839870934	-0.2048512431946871	0.04949284731917515	-0.470294571802864	-0.3381252306383242	-0.4340339300544911	-0.13399816941525677	-0.14890903097972932	0.0474498507954784	-0.17597935615698398	0.09682037887836208	-0.38911381892319313	0.147941282943774	-0.11845716326743574	-0.2548681010819519	-0.8638127664108441	0.07234189723279841	-0.29509026374512864	-0.7226331583357902	0.04437142554456599	-0.4061171258726161	0.17116333097199882	-0.09131125396700397	0.417843791947214	-0.43463772152169167	-0.03814367788587567	-0.23215969111608237	-0.03264560718798843	0.08309262958074987	-0.3093832006848228	-1.0689666315201323	0.98303228382541	0.3495906346363779
-0.25252369557642335	-0.23970037467886937	-0.47153970603801554	-0.12605991956907017	-0.48743904722165465	0.35080924556002563	-0.16005278750925972	-0.20071889598094605	-0.20884436016137134	-0.26844490364728385	0.40783641386954417	-0.22605188474381915	-0.023837017159892993	-0.19373248345719413	-0.20953168209168233	0.04277523381983904	-0.4685531781932032	-0.3739560182359927	-0.43909870403437523	-0.1533191903182349	-0.14083431397084095	0.06045414291407412	-0.16746076280640937	0.1159478269279596	-0.4283983588742072	0.13801474618258555	-0.1514011583499904	-0.2560376278917609	-0.9016435156772543	0.08612844803058707	-0.3290016153357899	-0.7319388266392761	0.026941603724570624	-0.4295889176878244	0.21721286748816865	-0.033857210208173776	0.35401018352173425	-0.4474714853852545	-0.04557030303549431	-0.23216226464399595	-0.011584134360051809	0.0726575944082343	-0.2719748084528407	-1.0867235740282204	0.9811991825396624	0.3477474733696341
-0.285350863990906	-0.2655586458835817	-0.464647587263283	-0.10797210857922315	-0.4902471324265031	0.33220955825919873	-0.14041174312171126	-0.23910146627424234	-0.19515960986289463	-0.2752339519718595	0.3138746923338025	-0.25743137227963875	0.025953017378591577	-0.19190859543138059	-0.2142124079737103	0.028389266514437107	-0.48189304162380164	-0.4165422039760608	-0.4504051868432006	-0.14844726328118935	-0.12338058281387665	0.07066560011468673	-0.1447857608831805	0.14495927246357015	-0.4668770829939973	0.14320296036223562	-0.15272137540142217	-0.2808948527340149	-0.9200918372440186	0.051192086704745086	-0.3238431381557072	-0.7199031716205341	0.008041925988822751	-0.45242468919567785	0.2407720825320045	0.01307822682459459	0.29320235582420595	-0.46123116301512174	-0.08276298680367836	-0.2296921925525383	0.010397099107009793	0.04786159118906029	-0.22531850301220108	-1.1172331698562703	0.9356679997103772	0.35979696040256826
-0.31661670898755684	-0.29617369117753045	-0.47323475255330416	-0.08683262591696789	-0.4907846386043085	0.3183736063398622	-0.12299698099259282	-0.31172143141847025	-0.21669878727717667	-0.2915828493142634	0.2746894056410462	-0.2690118964938857	0.07236777623542327	-0.20710963872892402	-0.21101855154568505	0.017649587471088357	-0.4892759940248144	-0.42163036787436703	-0.47683504986658737	-0.14116289199083443	-0.10456185169588486	0.07351337965037545	-0.12944644994621415	0.1714790017614196	-0.4915324292552682	0.15270049334951064	-0.13581162302524025	-0.28886489138675275	-0.9271300310431496	0.024886885790286827	-0.2736263076443583	-0.7407323053193772	-0.026132653667362615	-0.48382908994711354	0.25662877128015615	0.027475370349939597	0.20174114610289412	-0.4499993978364515	-0.12197802713954597	-0.2323213086690555	0.00801926190711721	0.043226744266476	-0.19970043174766547	-1.1575392352794713	0.9004673253070088	0.3718433458944388
-0.32108661831206614	-0.3152450102519954	-0.4801441394073157	-0.06911093360373811	-0.4840999436156858	0.32421350545377414	-0.11275245185141469	-0.3528886051779481	-0.197790424872639	-0.3045820217309905	0.24294512914607957	-0.27000216842220526	0.11850142767085761	-0.24423059367973962	-0.2116720164649602	0.016274363517924918	-0.49560571117263946	-0.4479564161593049	-0.5164978705777156	-0.13366640355383633	-0.08366380364742827	0.08280698701221378	-0.1329589249640568	0.1991703542307648	-0.49623176100169103	0.1606290293883717	-0.14004147235791461	-0.28820108887865425	-0.9305623677258008	-0.027552847016486016	-0.2825446549605993	-0.7537573568733852	-0.04677777098256859	-0.498816129751691	0.2581918263464595	0.02541406001832397	0.13385571797203027	-0.4285888351785089	-0.18732815989151358	-0.24339108163654438	0.008368739618083968	0.0347720255259799	-0.17198147836657957	-1.1823776427186732	0.8962550859904168	0.35678282640509407
-0.3393491868275093	-0.3357860840248674	-0.5137320352650093	-0.05725754447349518	-0.4719336281772322	0.3267277912915478	-0.0996645954533419	-0.36651011930766586	-0.1951904939265992	-0.3399613498164317	0.22808914583891388	-0.28643517210512104	0.18564537557462663	-0.2678738539482149	-0.21222733250307915	0.022191542668445398	-0.5214447563725957	-0.4520454235334926	-0.550969152587075	-0.1280511789840979	-0.0555983212911384	0.07577022982263915	-0.14603343670640245	0.23761968191268595	-0.5165485017370148	0.1466446310877884	-0.1423524074360256	-0.2815474449151266	-0.9125511419353896	-0.05179661363931585	-0.28399713427584583	-0.7530312653269916	-0.07656457868946778	-0.5212747849337848	0.2847698070450777	0.03111754050969337	0.04913356985215805	-0.41307508913035684	-0.18149852749958603	-0.2629339379067162	0.00708942425136812	0.0417601419487341	-0.16432616401267397	-1.2165466899866957	0.8744676945285784	0.34081355538405034
-0.3202837576919965	-0.3472749421356903	-0.519852370571321	-0.045379168501370935	-0.46888318983011723	0.3042799324845906	-0.06714649779821685	-0.3440020169056449	-0.2318587743565364	-0.38238137470621153	0.1924445489242557	-0.2770746218860533	0.2706441146431131	-0.30462361223919004	-0.21240354131310757	0.04259098700773915	-0.5368838763694787	-0.4691497964505256	-0.5408657716570533	-0.14213860867740674	-0.04186341480158665	0.07642352132716052	-0.13761709420964371	0.27583042750610093	-0.5321397289841071	0.14282724731928867	-0.12860070740190566	-0.28205880587001314	-0.9148825634605149	-0.11421120314661312	-0.31212301832865824	-0.7668654589867638	-0.09243647353094893	-0.5178067146390471	0.3116973061991498	0.027962974342828274	-0.043956808043272774	-0.4024206622901499	-0.2390387940617821	-0.2784816494438408	0.02092432126728075	0.02761046536323126	-0.1472633130330437	-1.2242280360845423	0.8314299867961739	0.31795153228608847
-0.30388219789496357	-0.34957816492752036	-0.515724195113162	-0.021914475872884347	-0.4634438276565363	0.2951728249903499	-0.05071299909151232	-0.3440245802883341	-0.26976481871264285	-0.4090503807991287	0.15256316864330896	-0.2535990304791214	0.3553560347436545	-0.34009932996304554	-0.22980000002045128	0.05010405521232029	-0.5410875423163979	-0.48087474974197636	-0.494094531942814	-0.1422187627770143	-0.019747439012839308	0.09629001158487992	-0.13215586197128473	0.32631781515824204	-0.5403098869696392	0.11548005094284601	-0.12657421611932443	-0.2824177882510531	-0.9091161206890643	-0.1600206249088516	-0.29659039930039083	-0.7770654563041782	-0.12080937837192059	-0.5229208634531614	0.34008901389804447	0.027111943620418365	-0.11760625222876805	-0.41215082114038754	-0.29813657653109893	-0.29375347878862923	0.009654956470973936	0.05198178092708607	-0.1408492938230367	-1.2361051158861023	0.8261979844581783	0.28501790308741703
-0.326780903295819	-0.3437368760745675	-0.5243431487550536	-0.004864028441476837	-0.4540302636244248	0.2865281302360337	-0.03608801748050093	-0.30582279909883814	-0.2868718254917934	-0.4219194428828216	0.16323015638319227	-0.2580282306245967	0.4204105499233634	-0.35193436535203126	-0.24322401190627235	0.048671230904426176	-0.5339055496750444	-0.480006455221533	-0.4909376251762477	-0.1466274601352901	-0.001855398494271704	0.1247969825337695	-0.1427397340880997	0.37590412556452973	-0.5500713130406567	0.097217638791673	-0.10394777196548943	-0.27945901767890274	-0.8921667618572862	-0.20390679756959576	-0.2732342832699719	-0.7781736872411158	-0.13187041647090608	-0.5172167488751042	0.3603585953731966	0.028127395095111675	-0.15500230855471914	-0.41073282024979435	-0.311190614973569	-0.30792074995290786	0.009475348468802625	0.06316369653367611	-0.12458257702915028	-1.2646642738043714	0.8573356757689966	0.2657714309950316
-0.3398185352347651	-0.3303143723185494	-0.5210673321555224	0.018466309733402908	-0.42011512537838425	0.28713913529989094	0.003707818186381917	-0.2516839366311031	-0.2701014216220118	-0.45010111509642164	0.1875271879489943	-0.27396505540433064	0.4696813303822175	-0.3815849843011471	-0.26271029562115267	0.05745646178230851	-0.5270721449244842	-0.4659394782114859	-0.4778573084953629	-0.12973671707940937	0.008271106311670263	0.11529953064024305	-0.14198951304413931	0.41871183969635223	-0.5591432865773778	0.08257406896207094	-0.05838770776101073	-0.2742089003561935	-0.8859908010999501	-0.25760592338719956	-0.2645434426995428	-0.7584866990163165	-0.1404631448918819	-0.5107538911741161	0.4167636917103518	0.0391889423149812	-0.1522934224251008	-0.3525967586670754	-0.3236885864926196	-0.3137222539284995	0.007149208904613019	0.06323879865363667	-0.11494039728517054	-1.2881004695573768	0.8877379016280148	0.22426519868762207
-0.3362344681744013	-0.3068136422004589	-0.5383483422892995	0.03322886361325767	-0.3903993128016612	0.28568933324227663	0.021942974884750215	-0.19570897889700095	-0.2566286954286187	-0.48778299814638987	0.2332113673343022	-0.2766915607330354	0.5139160167545558	-0.413231310550876	-0.2769737387273864	0.06164481273748408	-0.5073281061787	-0.46837636139408245	-0.4543247171544986	-0.11165850074508674	-0.0056553101183263385	0.12402968094750877	-0.12110381691945453	0.46468792302265927	-0.5417644281812347	0.052960275867523866	-0.020555856488599963	-0.26863308524689666	-0.8872320457222456	-0.29028646304573935	-0.24664790297069472	-0.7491759568844445	-0.12696606950279204	-0.5158644598624337	0.44838284500452374	0.02301625675422179	-0.1247106761657355	-0.27325880240798134	-0.32795196051576175	-0.31288148235913193	-0.029760997668909894	0.06428972869320393	-0.1223742878514266	-1.2912428809282228	0.9532097777931057	0.18020442437674034
-0.3206925876390824	-0.28996590855622245	-0.519047155454874	0.05001901778772137	-0.36626506915898205	0.28003360851189874	0.04784386624612687	-0.1365435588505878	-0.25765051104665476	-0.49305033578234125	0.256418596195418	-0.26405244810384204	0.542394284498225	-0.41901000652071846	-0.2800777688402015	0.05952165127493514	-0.5119182332018866	-0.457610535034358	-0.4504941547443396	-0.10123181140029003	-0.01759607020615798	0.128450524888113	-0.1024674039776694	0.48135762038076424	-0.5242662974057405	0.014024112937085487	0.04419058685139937	-0.2531685021478865	-0.8715299107682183	-0.30236348773199884	-0.23960886911940196	-0.7291407438062075	-0.12821023436990603	-0.5209808736540926	0.4982302924363474	-0.014909261435403873	-0.05697343270630757	-0.21659910094470963	-0.32252172947191304	-0.3022142606278857	-0.04539227108937834	0.06728444524382168	-0.10745263794669528	-1.2884518580961422	0.9854033873597231	0.14776991772272086
-0.2939222864238683	-0.2620987169381762	-0.512633666890042	0.0639703758939963	-0.34633688378406696	0.29357858955083366	0.10645971154826586	-0.09920567317582032	-0.2610738891465585	-0.49466125985046316	0.3211337596441384	-0.26410685608305284	0.5786129394547486	-0.44773849861918646	-0.27399598202892395	0.07779248379553319	-0.49505745172577453	-0.44300265944783473	-0.4364663008418449	-0.11026703666989243	-0.043452603544824296	0.14510151875614796	-0.09700161117621223	0.5154927591622565	-0.5052784255213303	-0.01651602838138257	0.0877296894336156	-0.2445390695426068	-0.8828175248118262	-0.29321748436408895	-0.2891145856493062	-0.7241013640445326	-0.12060559167062804	-0.5190502847295648	0.5228164090582069	-0.06513391482121145	-0.020629663386968655	-0.19401970793335574	-0.2617676479017407	-0.2958514702143413	-0.076957805875515	0.07684838950727083	-0.11186855533561266	-1.2723971399200191	1.025987483458811	0.12486108955052315
-0.26199972363891155	-0.23999578497375423	-0.4909909177297013	0.08560999067752675	-0.3365278958835509	0.2920730782079852	0.17112711569854694	-0.038250130755270374	-0.21597173494987323	-0.4841411667942599	0.3478637534306486	-0.28176147839196036	0.6293215396749895	-0.4527157150311133	-0.2675006497856412	0.11135206079417381	-0.4839688528847925	-0.45379481653686254	-0.419734520532179	-0.11251806332468392	-0.06519169457262446	0.16091798629815907	-0.07155218816795728	0.5265101568192897	-0.48085464222094537	-0.035578363861554864	0.1432756413914907	-0.22809748755288178	-0.8874808559645639	-0.2990666365912603	-0.33611192634606113	-0.697020472643365	-0.11235956250647576	-0.5194911029399085	0.5300954953451419	-0.10990481386440983	0.02772978869824839	-0.1705992244680251	-0.2349813745531546	-0.26776519612360794	-0.10073075830247405	0.06749573045947863	-0.1109296523793252	-1.2471198877842236	1.029237437306115	0.12112711606796452
-0.23177220628421366	-0.2524378794262672	-0.4515893902826834	0.08764805677230078	-0.32853546505301157	0.28136516311891974	0.2336736848830064	0.007182650501678427	-0.22202057181520937	-0.4701328691090674	0.3606785352800476	-0.29818478513038105	0.679727179600085	-0.4588597041928395	-0.26584962489298	0.12646664161898755	-0.4559949966995351	-0.4352178158378039	-0.401087313645046	-0.1166649979175286	-0.07542355156034328	0.16506135991934928	-0.058547683593464475	0.5387826802027031	-0.472355176105108	-0.05533754929208773	0.23030021140691517	-0.210446008980322	-0.8802920825484536	-0.28746011185275244	-0.3132953618330316	-0.6781821489770206	-0.1033107262238794	-0.519362997758339	0.5499856910705795	-0.12465642193109361	0.061401981814951864	-0.13012513090941705	-0.1939017062288056	-0.24436034945463753	-0.10266660400433088	0.03529031759068869	-0.10458338223867361	-1.2255262203269035	1.0142444487387015	0.13567616324005766
-0.2016311061193652	-0.2340947763882518	-0.40083112391929065	0.10797231299664634	-0.3334970840809988	0.28572324659056886	0.29457521228446826	0.005839565147079384	-0.2148561484500032	-0.44244899728389875	0.3359902034712353	-0.3357057504600206	0.683412368763985	-0.4619524511392261	-0.25192080633478087	0.15307297631233777	-0.4349944441744464	-0.4540072865917518	-0.40062183126032763	-0.1226230268717478	-0.10619068872820776	0.16662371012381202	-0.026230389132393804	0.5354357566718435	-0.4413842119030895	-0.05411721833221039	0.30872986026747234	-0.18599918287277112	-0.8881993428241859	-0.2503285137843874	-0.2663034083634086	-0.652434339223369	-0.10166329613280227	-0.5211362559845896	0.5355921441781695	-0.13864907677654603	0.07893572924876052	-0.11444289028004553	-0.20012494808795905	-0.2523367418699988	-0.11336560119166746	-0.003570567080290957	-0.1023982268895099	-1.2136361079632552	0.9941684050382367	0.1349055712648382
-0.1865852655392375	-0.20677392569426617	-0.36212403726423587	0.13725010222427436	-0.32940415386895217	0.3057017085871177	0.3349248062833066	0.0046975759407015425	-0.1823967222165614	-0.42968604135774935	0.31802071575899893	-0.35882887624570314	0.686613318111874	-0.4608825829136533	-0.23931556274702412	0.1456547938533991	-0.42987280435103326	-0.4333037955425921	-0.44114118607850183	-0.10302715229156881	-0.14621962438766828	0.1757733625872612	-0.0006858506162774412	0.5237832691607571	-0.42324084664613154	-0.058679868956390914	0.3881808831143803	-0.14723062871490172	-0.8900814660108051	-0.20654778467357765	-0.2207440429088523	-0.6424656016629154	-0.07893397353721235	-0.5316167454674098	0.49042923962590673	-0.11174944692395794	0.12876161812134163	-0.09865923691288554	-0.18063388479478457	-0.25778876075492607	-0.13725719143618548	-0.016818737178830704	-0.10778840894408608	-1.2121531618547827	0.9696829678370419	0.13565191482810418
-0.18349221725178017	-0.223067120938315	-0.295533716948171	0.14730441825803378	-0.3216345455246399	0.32608571038178014	0.37181215320501726	0.05662043218603302	-0.16680164644531967	-0.40021483659657936	0.3050260831641932	-0.3715828528181302	0.6962385156855104	-0.4910837453635363	-0.20077031603083398	0.13858295675322854	-0.4352443556704328	-0.4224814183485597	-0.47008599140533314	-0.11614468964464356	-0.17559290267537614	0.14197272497320282	-0.0011873442706072268	0.49334035461595765	-0.3988051361078114	-0.047913320311299974	0.4870058249323625	-0.11207252410950011	-0.9081593177905767	-0.17232452080279365	-0.25260120335381364	-0.6273282352387441	-0.05490864587171217	-0.5487791866081382	0.4664098904689447	-0.08637742379774546	0.1598748362032192	-0.04854152929841368	-0.1546853644583036	-0.2496196110988372	-0.13087073395963664	-0.042736438181544774	-0.11772240541119247	-1.2099745161166147	0.948631350846101	0.15815280576292645
-0.15424383044262485	-0.24313698488530916	-0.22006572567612567	0.16829453285648435	-0.31412828174847807	0.3310590348767632	0.4116601180625218	0.0826554733447239	-0.15357842928166585	-0.4128124846232793	0.29458685086993597	-0.36135171654833553	0.7072344844306244	-0.5320245534341385	-0.1639980628461687	0.1652967873343967	-0.4260334423786755	-0.4278166436520169	-0.47632130384922505	-0.1387065432601275	-0.21311215833819852	0.11962696873074692	0.019845770794075155	0.46417279458548233	-0.3767726185592896	-0.029334377285741377	0.5281908599499449	-0.0762378636745685	-0.9251640762545336	-0.1591224211729793	-0.2796956406118618	-0.626068590581025	-0.057543789351539365	-0.5766403344231056	0.4773398979162081	-0.07924311641599976	0.15729540944577927	-0.018312304555839144	-0.15322087629098857	-0.25165861726476946	-0.13638811226301972	-0.07850428341836915	-0.14510129151244044	-1.1890550583607271	0.9207698800058649	0.15774312038422397
-0.13613744712351533	-0.24516427847567113	-0.17031635425289787	0.17445788455980088	-0.3224865395366141	0.33606029103180857	0.42735191898687114	0.08128333763491191	-0.15451350244124082	-0.4155666749405508	0.23094441337378901	-0.3359942597697404	0.7037305747875902	-0.55643407868748	-0.12329267978945002	0.1734621640723375	-0.43254067398086604	-0.4342996478183275	-0.5236077433047016	-0.1775875219408652	-0.2534645793597086	0.1044276391348066	0.022628219143299537	0.4204870569695084	-0.34566667293283504	-0.023623217681810332	0.5894008199674908	-0.053707373688120306	-0.9287003787667361	-0.14103795003055136	-0.29340571926111203	-0.6347010419707712	-0.041954151525836765	-0.6033067918242493	0.4391709181032972	-0.09225701496445667	0.12417994310243512	-0.03042133435233892	-0.1641609345182974	-0.2664296380775744	-0.11104898821882377	-0.10137729763663506	-0.16722384128149756	-1.1878043003784284	0.9091149157285127	0.1715043761261074
-0.10618715188549055	-0.26831542091115623	-0.1192698375801712	0.1862754728706923	-0.32985300192612177	0.3335721654528615	0.4554013103669874	0.06254726873402647	-0.15076723564307437	-0.4109585150691991	0.18801021104484886	-0.3509533730038298	0.7133830884534118	-0.5604661524575296	-0.10446646164959508	0.18074185793646103	-0.4343214866203062	-0.4174900069732236	-0.5629359167798457	-0.21895452578365243	-0.2679510472173174	0.08242863837469208	0.00967823938223066	0.3802619004464231	-0.33005595483350725	-0.006145518238938575	0.6505216010769697	-0.02886818613602955	-0.9459064795062325	-0.15823736565482516	-0.32172222827398517	-0.6413576377695771	-0.046352555299255575	-0.6208530614177412	0.4224573224602888	-0.10291531235852258	0.10088339450450538	-0.07082657521217883	-0.185333345389612	-0.27165389974214926	-0.0912227120545708	-0.1130773960117096	-0.19396324226468273	-1.21875970182447	0.851085146485987	0.1794663139952077
-0.10128938497576304	-0.27396825622547927	-0.09255872396439677	0.19689766608875292	-0.33379889626845594	0.33659466630511514	0.47094586919151044	0.04525102569102204	-0.13816752748789257	-0.41341905858511935	0.16676345095511383	-0.37178143583853485	0.7153200477174563	-0.583555157000846	-0.08519111193369007	0.1849980906000075	-0.4322843214669419	-0.40317235453635664	-0.5806239566543703	-0.23894090891832093	-0.28303597981583456	0.07061582029104557	-0.040060136855243	0.346254061897899	-0.31708842902389095	0.028297352355361415	0.6881272673736333	-0.016540983088577897	-0.9616658444767617	-0.18770071690350631	-0.3154933505029517	-0.6500058447316797	-0.03276746927990538	-0.6346348409132859	0.3771187697727316	-0.10323079012408402	0.06288353759500656	-0.09558026917130213	-0.21214601170011793	-0.2845935466210899	-0.06535999384789222	-0.13905373600022908	-0.24767867024890006	-1.2313586322414882	0.8113184058995089	0.17387429184879893
-0.09470291518182067	-0.2990493005986599	-0.07943204733086892	0.205674011661569	-0.33307151041264127	0.320276287070864	0.47235495779590453	0.045834571175832124	-0.13518784789850297	-0.40187954542155013	0.1433718724231105	-0.3775222658205603	0.7156577739481105	-0.5791107994651533	-0.06800013450970226	0.1756700537986195	-0.43219260137150783	-0.3756673779637028	-0.6010444159240128	-0.24889998645710248	-0.29246488845380847	0.03662210729036945	-0.08432580371770468	0.30957785804480126	-0.298084266277911	0.06229362520075036	0.7102819778245347	0.0022203178556812935	-0.9634893953650419	-0.20441699997869173	-0.2620408684956126	-0.6738685937181401	-0.031007823766421527	-0.6386808701555189	0.3632535895383119	-0.091463591427158	0.03494073615339476	-0.09014078088959684	-0.26503310304123173	-0.2798551670265995	-0.04043373110241719	-0.15913331984036952	-0.27762574180361893	-1.2556055269520603	0.7547654389234337	0.14949843475341507
-0.08410927765182923	-0.3014788148073231	-0.07298682429272892	0.2008555408807406	-0.3414113841266553	0.3199471658557946	0.47862029205295603	0.002052583404911987	-0.1592185545423364	-0.39140907810997067	0.1380273614994321	-0.38034504795532226	0.7064944666605155	-0.5776601962254002	-0.06900745197419765	0.14741367333058836	-0.43853803460310126	-0.34849027920457176	-0.6482809054271504	-0.2625483713764363	-0.3046644184809707	0.011779337951658529	-0.11842144852869638	0.2768832441833799	-0.30361705013857787	0.08567679457111846	0.726895951595566	3.140704244905812e-05	-0.9833383270158317	-0.23912236516580218	-0.23081981525433282	-0.6963331024188641	-0.01959916989873968	-0.6250897871564933	0.35005508997935164	-0.07337984654094287	0.024405397474141177	-0.08488845029275467	-0.3008348744047024	-0.2868452033985217	-0.02925467839206782	-0.17283448219361788	-0.2992390168610818	-1.2862282147541886	0.7191370820892706	0.0939507083710919
-0.09540218088317166	-0.275452891815837	-0.09543438448029792	0.21363719118687968	-0.33775650941245	0.32823809381263364	0.48003944067659265	-0.03185989873528889	-0.17220368386423182	-0.38664410807402244	0.13216469480402518	-0.38109129603658476	0.6912868531566587	-0.5535374403063223	-0.05845702121999792	0.12308774287461566	-0.45611248086672057	-0.3381876671650649	-0.6631772139724644	-0.2561576766942316	-0.3213612116293705	-0.002405988724522198	-0.1270380519142647	0.24318149542266276	-0.2986128465542048	0.1023204806847294	0.7215605536116588	-0.011421642417487526	-1.0257766173208114	-0.27090727917037555	-0.23431612566310256	-0.704002327546072	0.0005788700533700647	-0.6195016248159747	0.31380650607479044	-0.06247000207999531	0.00394408361888594	-0.10249010390572506	-0.3445962597293392	-0.3016019668666856	-0.013243137317402903	-0.16241411769717615	-0.3157165819781333	-1.3062409251031581	0.6881356682004034	0.05483576422388623
-0.08041342321744008	-0.2841854970841159	-0.10461512989329666	0.21287939352326152	-0.337856600709357	0.3217632628819433	0.47615581597527257	-0.02556104841520033	-0.1864838001925914	-0.3975321196745661	0.13620171879403833	-0.370007985703175	0.7120545330607662	-0.5393508138824996	-0.04975821789626099	0.10833833591162209	-0.46085822288328454	-0.3038720151281011	-0.6528083830628998	-0.24531995490784894	-0.32982195796980757	-0.010551803022487503	-0.1574934249687903	0.22712665913066682	-0.31325251294067125	0.13020786833004747	0.7060641562840788	-0.048645564667043936	-1.0523013266747614	-0.3245293203390053	-0.26202512121630345	-0.7120352660554748	0.021150437290796298	-0.6204232027761629	0.29027996727312766	-0.04678059180742576	-0.014462274909243464	-0.11215143638961596	-0.3676984133708455	-0.28359988175837614	0.01674174543265115	-0.15149820411896447	-0.34884785979256067	-1.3294592470828912	0.6471736417452015	0.033311041045159154
-0.07735023775093987	-0.3131422512545148	-0.1321030834805818	0.2118838931654825	-0.33688410746645703	0.31508740802483876	0.4855898276570027	-0.03290091680413076	-0.21482416941650712	-0.40024898157348054	0.13769557460136617	-0.3785125297875134	0.6920293542078756	-0.5251778505067857	-0.05579093026696038	0.09088257937839686	-0.4753113518542505	-0.32299617870786224	-0.6480881416413485	-0.23643699469251828	-0.3278285639140566	-0.024711580451435147	-0.1776302463412042	0.2078512586669215	-0.3125153514546347	0.15997944483507504	0.6771579776721302	-0.07425486389551292	-1.073348793980308	-0.36557650920542584	-0.27043955559464383	-0.6975895425533924	0.02020737521484179	-0.6147851135112683	0.282588427874975	-0.051507858801514275	-0.04525182058257339	-0.1230955198648557	-0.375151547386232	-0.26115331394330754	0.02646005413665614	-0.13586070051347657	-0.3734136723408625	-1.3471289174222623	0.6202151247075538	0.021732283358228934
-0.07141361465375569	-0.31326354185173566	-0.17470488978251691	0.22133985626025282	-0.3374400364818299	0.295002927073875	0.48905756201735373	-0.08753899411387352	-0.24337407614788753	-0.4213412580303485	0.12566165743209332	-0.3791210939951335	0.6557188178503652	-0.5014618409519664	-0.0669512042154768	0.0955929258063367	-0.4794243282686056	-0.3088184405384705	-0.6756690632288205	-0.2156468517631692	-0.34419960849564235	-0.01798223839792406	-0.20411718903995374	0.20384972214945868	-0.3366517174116083	0.18084932692770755	0.6405097065955105	-0.08181683153088112	-1.0973193606446991	-0.3992127438263301	-0.23838389654996717	-0.6960382862852791	0.03754027590430482	-0.5866807850426943	0.27380139879090726	-0.05469132843062167	-0.0668800687436357	-0.12847378526688363	-0.3859365660036084	-0.26179798268566035	0.05120327930707576	-0.13206293776040107	-0.4021366338814705	-1.3583273840496464	0.5712411601141901	0.006245837693338184
-0.05553320072333816	-0.31196415761772583	-0.20975803254347056	0.22345915621646503	-0.345979305279658	0.2860535256345619	0.4963860573989277	-0.13930559893407965	-0.2630981163699523	-0.433640561112259	0.11385150689735095	-0.3872164304717093	0.641216456181109	-0.48786053435324783	-0.08222426066646682	0.07589261351457066	-0.4845910552175831	-0.2919473234638123	-0.7001137209287489	-0.20269433755634533	-0.35594518246447954	-0.02741595453491171	-0.2267530643609572	0.2031899343566368	-0.348935899760017	0.19363856677449814	0.6477664272325171	-0.08783917033869929	-1.1275182126529422	-0.4228406066819387	-0.20350450168386644	-0.6913751709549648	0.05275453910796857	-0.570299030517025	0.24781116377577406	-0.05112049836034407	-0.059377969580650294	-0.12927748368251996	-0.3790676734812796	-0.2435478094864813	0.08517620489647967	-0.11595729594169162	-0.412746799109071	-1.3690459028128512	0.541100982449763	-0.005111159807529082
-0.03267096496223548	-0.3177255715010737	-0.2353980672761795	0.23649962514625678	-0.3446151523029395	0.2802486181131726	0.4957813130603553	-0.16642537471557348	-0.28783272254309533	-0.4458125265359511	0.10941893525357793	-0.3962609330140552	0.610279740140768	-0.4756732501164217	-0.09518364378447627	0.04904926265188313	-0.47951089554968923	-0.28337237211070593	-0.7143418979811943	-0.17767128158820622	-0.3534312513129464	-0.009069671959874893	-0.23403717554686687	0.21628504023212763	-0.3836403803439589	0.20568379839091183	0.6345273355142258	-0.09699655896156785	-1.1636003640488464	-0.44956268344051437	-0.21872507594055568	-0.6953765522463078	0.045338004742351765	-0.5524743635222935	0.2451248851074566	-0.04639658933760067	-0.05322357723430328	-0.1284889955317755	-0.3621075263477529	-0.2170865381262223	0.0799721032569502	-0.09204565531598494	-0.43363301098320683	-1.3661100222865326	0.49892512897999336	-0.01704927332044445
-0.01234257634571124	-0.31669730905078364	-0.23939150861311437	0.25413290090505847	-0.3293372950860141	0.28782336084873295	0.4969526193917376	-0.18720540404585362	-0.31750221611864876	-0.46140311015262414	0.08381898652881199	-0.39533918987547123	0.5728939430636022	-0.4511191491906229	-0.08792694024965339	0.027535170931924268	-0.48119483527934503	-0.29376196160504975	-0.744810060556453	-0.1526612610618714	-0.3791044344818586	-0.008790553301929857	-0.23170708120530623	0.2182706133780546	-0.4002867317859427	0.20448545320496594	0.6176086198057555	-0.09566006440798791	-1.17951541418836	-0.4519902053627221	-0.20955021373240715	-0.6879976035114976	0.050246469999283706	-0.5389448976543266	0.23768295095419584	-0.03246606753646893	-0.0480663030770863	-0.1293105341628876	-0.3358926324766536	-0.19891254135328557	0.07409237575918197	-0.0707035689276879	-0.44072485137003364	-1.3483930054157143	0.5065310160241778	-0.021942659244314384
0.016438100547249306	-0.3215367458593426	-0.24423695051623645	0.2578412759365545	-0.3227090763974524	0.28054677574809417	0.5052491629886295	-0.20254878631707246	-0.3256139538141373	-0.45446177009648575	0.0811295855556913	-0.397551491767056	0.5383862687903176	-0.4480692939035629	-0.06750049356791052	0.002514840328532747	-0.4585384258628099	-0.30503454264129065	-0.7718281002595934	-0.12641259621426576	-0.39961952932221495	-0.018757506953752133	-0.226747342621277	0.21955274218415527	-0.4070378393654422	0.19077184679962672	0.6474997425361004	-0.08796606431246044	-1.202080270097745	-0.45076458522485296	-0.20858424246740254	-0.6912411150681349	0.06316006213874321	-0.5245277067163582	0.22364212258448185	-0.031477251894662946	-0.06504590058424937	-0.1121572657293958	-0.3227700981716552	-0.19108284002899847	0.061815635321653684	-0.04671755065985121	-0.44818319769791054	-1.3209446817601882	0.5244433080046823	-0.021853645015782606
0.037630978189571125	-0.3273061997344425	-0.24100334777041788	0.2495131615374632	-0.3250151239772216	0.2862681450141143	0.50010094814113	-0.23304065964152873	-0.33863680234146754	-0.4571756539372645	0.059944489084732974	-0.3916320299492761	0.5090959681244144	-0.4653159275169834	-0.03925600062754085	-0.024853008215877374	-0.44443646118981206	-0.3167959803419726	-0.8145332975555337	-0.11569635365150965	-0.41561931657091594	-0.020930566584014553	-0.2286503259243513	0.21917516950499744	-0.41638763027357795	0.16046366744680401	0.7067682152429902	-0.09522226335153214	-1.2287017213644513	-0.45156482184831626	-0.2099451389214025	-0.6808803575039647	0.10528555413608945	-0.5277717390709327	0.19711889859200799	-0.03715102503155989	-0.08809403604365493	-0.0973849090048213	-0.3192867239290146	-0.18657767353403712	0.0659131704508704	-0.015043585998447373	-0.44796474825964727	-1.2980905968921976	0.550364756951472	0.009575962333559757
0.04292790266366757	-0.35707696300791747	-0.21965288981159792	0.25632681935391544	-0.2987676808966434	0.2830928184456991	0.4805616471300141	-0.24038391253786257	-0.33768934158569774	-0.46148485271386763	0.035641789581316856	-0.37213208759509825	0.4817475932847712	-0.4995647550793617	-0.006476857186746579	-0.04781518524094072	-0.43113498622612284	-0.3275981190146582	-0.8358823665619359	-0.10269280707676956	-0.42318750388648213	-0.019197338618486735	-0.22669921269337837	0.22255250678331223	-0.41745729988058544	0.13888464372264836	0.7532610993461277	-0.08089989606065753	-1.2473223187037044	-0.45345945424065953	-0.19907661538332125	-0.6732351663006907	0.14347313830863762	-0.5335920007233065	0.17659188948537202	-0.05073283243542677	-0.11687875660880445	-0.10381117186171447	-0.30966968494389957	-0.18207581402244472	0.06767389623358973	0.011558677853894712	-0.4453327795360028	-1.2819373678791097	0.5765933708810724	0.05180369767989712
0.0673839409638018	-0.37389364183865104	-0.20126378622232327	0.250872560429515	-0.29376493385287256	0.29149003047667155	0.46716101558821077	-0.2621522180299479	-0.32010943905393785	-0.4657318973633445	0.0033739940286548475	-0.34334875074841503	0.4680373982888873	-0.5342578121606207	0.02587812237583569	-0.07883264180978439	-0.4135121035076114	-0.33960679021676093	-0.8612549071366866	-0.09874445495907744	-0.42554291895297175	-0.026351677289951636	-0.23890738573354606	0.2179791236003367	-0.4227500844413393	0.11489449560449486	0.7755714468722544	-0.061875136687366064	-1.266562708579879	-0.4728574581139336	-0.14974577653416832	-0.6685052900705606	0.1602182140598834	-0.5430087057525569	0.16618989313307175	-0.052611392989922304	-0.1388833513141467	-0.11034335688355508	-0.30718632910032406	-0.18002574168648391	0.0639817196831542	0.040943123941489405	-0.46559041223982556	-1.2747893908840655	0.6009697243408869	0.0743454161734503
0.08246292134700942	-0.39059535707598236	-0.19446455408932756	0.2544385719053405	-0.27400645076244007	0.30470755901184593	0.45208447629527837	-0.2844640190025695	-0.3225879247011129	-0.44613794356956954	-0.024717332098851078	-0.3107278207838182	0.44544450677058406	-0.5506073248793658	0.05100509690685721	-0.11853739626629489	-0.4175086263176514	-0.3469465928726817	-0.9079322362886122	-0.10673379403622303	-0.4010176699411147	-0.02728381272932947	-0.24238519374038453	0.2113089630379894	-0.42683879978713424	0.08159014532529654	0.8032879106883666	-0.028316644976005566	-1.2839930826497143	-0.4668260354960439	-0.0987121595091673	-0.6939470678594575	0.17671256424068948	-0.5497654016694455	0.1509376615306699	-0.057238982987149814	-0.15113159609447172	-0.11356677441409799	-0.305485820960368	-0.1789999334601295	0.06620965914375229	0.06334173009054843	-0.4596119699732847	-1.2510938931427715	0.6111756980705535	0.11246225621049133
0.1251232771626279	-0.39515383899750695	-0.18958956787646264	0.2567737868488337	-0.25948242015159256	0.3073458172636265	0.4351230552151283	-0.3100393312389593	-0.3169845636588514	-0.43962125919984035	-0.04730536003042937	-0.2913058281698294	0.4277685118456245	-0.5634199126915156	0.07272154131022553	-0.1463345594546316	-0.3958023958672988	-0.3418795279770722	-0.9523759652260362	-0.10318457605259726	-0.374527683939238	-0.03244173871645622	-0.2592114838483771	0.20320860364616106	-0.4273388710556807	0.049249661015790744	0.8442275617041342	-0.0038009509327239068	-1.307261953180007	-0.46218471464159344	-0.05948527234741681	-0.7076773815591167	0.19241493302672746	-0.5586531248462834	0.146808152536118	-0.04956424430809909	-0.16898163068135857	-0.10642078065020119	-0.3189237362583848	-0.18309081343156222	0.10328674195936834	0.0667687356927599	-0.45848667445545355	-1.2508865987434301	0.6196690879624568	0.14448045146626298
0.16332538336754804	-0.3930935565750084	-0.1933614982794226	0.2655071591498172	-0.23631183576657883	0.3164899188039603	0.42868007016372117	-0.32638650199758207	-0.2971269423935645	-0.4304650910968961	-0.053993384716230206	-0.2909165199978347	0.42113070144461073	-0.5715823207489181	0.08604855225502116	-0.1752527618049327	-0.38925291118743643	-0.35882144201526534	-0.9851428926422097	-0.10835992379888411	-0.3507662971191704	-0.0382073521754084	-0.2508015362371433	0.19193240216923196	-0.42288884767292545	0.027852227465849026	0.8592740883617201	0.005919769846901013	-1.3040107025197198	-0.4597066623140382	0.00019442982260792774	-0.7108044621064755	0.1834052203446948	-0.5702820553627369	0.13283345888940998	-0.04919247998716466	-0.18722084585193297	-0.12141665025888834	-0.3396294288268018	-0.1619466051524418	0.09858724057619839	0.08758963585232407	-0.46366105093788745	-1.2571904643581973	0.6409842982434758	0.17812162676907486
0.1946779626813507	-0.3738782525760882	-0.18515229110528492	0.2717146218455127	-0.21988725381967913	0.32861290108293467	0.42275654792412387	-0.3320383473190459	-0.30126814801509527	-0.4079303048940662	-0.07290034930978322	-0.2905031698256614	0.3950835659054281	-0.5716644021549138	0.09398024458656559	-0.20811831027134636	-0.39614145105154425	-0.3588632304315365	-1.0179778630580683	-0.10845461102935461	-0.32735671630455404	-0.05348882397481873	-0.25188765705762795	0.17702848982385855	-0.43462408616807807	0.005485687244682391	0.8650531088118714	0.010378513659576006	-1.2878306420163725	-0.4648370453059597	0.039604482706851935	-0.7248709836976056	0.18329534775576253	-0.580228594655304	0.10874015262285028	-0.050543352616366485	-0.20473191000108487	-0.11306749524722348	-0.3489037566915803	-0.16536785316076014	0.11879898379650226	0.09834747586245213	-0.47144426231540554	-1.2694736081295912	0.6559377323664226	0.21809710758235096
0.23245704749241103	-0.3714991886249478	-0.18701042802923776	0.28198755226471706	-0.207911230175867	0.3389582693857903	0.4308804707362811	-0.37563475126734386	-0.29423483110238224	-0.3818610771423978	-0.07093670649333869	-0.28213229708620874	0.3851626095518589	-0.5589170360629804	0.09226464806156484	-0.22960519975926483	-0.3976012433569649	-0.3416277136171378	-1.0389111088873157	-0.1036115283741746	-0.3202821217145361	-0.07350349986649043	-0.26730269690212727	0.1623174330974994	-0.4132274940372656	-0.011891482849420935	0.882500081746471	0.03186886794180218	-1.2702958237765494	-0.47771611127301644	0.10203498593097322	-0.7186899925490853	0.1863506030934118	-0.5836324175224787	0.07967714192914652	-0.03931428233926594	-0.22898136116773543	-0.10973397198828849	-0.3609560448003447	-0.16848593958085822	0.12743879344531875	0.10739812446002536	-0.4645807858647964	-1.273742275117238	0.6526612028767427	0.24590157734464677
0.2625422539702467	-0.35936554251580033	-0.20576567416564137	0.2768298994420604	-0.20375805340862954	0.32647538458621883	0.4422944771144338	-0.4017594818722259	-0.2837778549528304	-0.3566284398341837	-0.06074139743675065	-0.27570944071333636	0.3792648169209544	-0.557044425092025	0.09079643263468234	-0.2567068504320421	-0.3994611516966811	-0.3216191128868117	-1.051392084289088	-0.0900033591795576	-0.29658499155946494	-0.08216744190942074	-0.29871471117390214	0.15373736916924313	-0.42025234627278724	-0.023525947369201966	0.9040117952296536	0.04337407376294229	-1.2518496449796994	-0.4959026744589017	0.14693586646914558	-0.7150256202800113	0.1986070590842852	-0.5752846357668185	0.05595433233662872	-0.037902524449357114	-0.263249809758502	-0.10017688297748277	-0.36912425588375586	-0.17175406267831808	0.13450862507440056	0.12677287880777072	-0.4584579224113858	-1.2516748970266298	0.6390668347441393	0.2812960820066631
0.2985824346451539	-0.346363660183949	-0.21974891218567166	0.2822171239947574	-0.18226906401709436	0.33361515846476514	0.4487264875993941	-0.42798885016433086	-0.27968022555621197	-0.33925706730753313	-0.07887767838311663	-0.2781890507954371	0.38439279240845675	-0.5518567513364213	0.07726939312215068	-0.2692412524765478	-0.4202530152405851	-0.30980890310322406	-1.0695568292966449	-0.08913469952567928	-0.28524092234934845	-0.07833175814738262	-0.31601927140458114	0.15337202785023757	-0.4293391561298667	-0.021307151633396672	0.9067777614260375	0.045615414897616224	-1.2218710004080857	-0.5065491214958057	0.20792839445106787	-0.7011190578048391	0.19574579494087913	-0.5780578937564236	0.033547105943684104	-0.03454780768115206	-0.2977050957214095	-0.088325812163796	-0.3767224154166222	-0.15219136450793241	0.1259882111364099	0.13261136445475843	-0.4429427245624473	-1.2583235582369878	0.6151048758939317	0.3224591992849307
0.33848587597182656	-0.324357152862876	-0.231016616777528	0.29812040913057275	-0.16771440008331434	0.32507700450939886	0.46754878360265995	-0.4567323433726257	-0.24521125594005738	-0.32121106192147497	-0.0805865686585883	-0.27614388187247574	0.381616484129993	-0.5448295621214883	0.05302977631198956	-0.27335510697293813	-0.42351500436499956	-0.29342995038331526	-1.060336917069622	-0.0707122920577479	-0.24672986735609567	-0.08082926574519719	-0.3365206012519206	0.14630354834016668	-0.4370296064238146	-0.005845662810871064	0.898061233185641	0.04974583783314759	-1.2073149300915533	-0.50571975254681	0.23764848333291155	-0.6902335595681186	0.1849063235871051	-0.5596606745347874	0.023579252047243187	-0.011750718810099162	-0.3181629887007545	-0.06874653774979593	-0.36460887378004936	-0.14267517887131564	0.11346616308874953	0.12872687046343814	-0.4354149767488892	-1.2527894110716098	0.5628750860904138	0.3344576518694512
0.3845114598674705	-0.2993210688971801	-0.2404580266758644	0.2979115908160065	-0.1655700654378713	0.33021755955001103	0.4953880577626822	-0.4815746277138868	-0.23805353886215325	-0.3117313380712475	-0.07006014577152614	-0.29476463990002	0.38664016181096994	-0.5316331715541681	0.03510612609972359	-0.28522784073611984	-0.4286345830626727	-0.2563582488634171	-1.0428834500795385	-0.0628583829004582	-0.23458789613118128	-0.08280122807465641	-0.3507697524933338	0.1658536134048668	-0.44860106357854157	0.010641284283469143	0.956957653760149	0.05542398496381849	-1.1875868282112116	-0.5077061646549885	0.26647222050038133	-0.6753776570975696	0.1697315219477578	-0.5572714885439182	0.0247821217672854	0.006817617294294043	-0.3171900532269373	-0.04248551016059317	-0.33521357170145644	-0.12198217437364425	0.10801280347920987	0.13526806213331685	-0.4275012244816369	-1.2272479659036357	0.5164678341200132	0.3541042227590693
0.4169591933930531	-0.2866636905418093	-0.24362578981831745	0.3078340910183325	-0.15693413080761878	0.35290240616980356	0.5278423657503355	-0.47990832190225924	-0.22176185847936108	-0.30446053749738394	-0.05686875072245864	-0.3151576490811169	0.3969308787214831	-0.520073459474238	0.01295174253657726	-0.284072439556086	-0.42451181630105206	-0.21185246690899043	-1.029492007414964	-0.053900926521962836	-0.23727698098115974	-0.07241120086650017	-0.3783370942728877	0.1908071476136362	-0.468368860460609	0.039626568103749794	1.0368554231751759	0.05141139642037923	-1.162414260364412	-0.5022303186877317	0.2711744409825793	-0.6653750050000099	0.16671490617783924	-0.5423014969574205	0.0172043625377445	0.020543260545628113	-0.3130726783493335	-0.026785133076005108	-0.3198754194413667	-0.09178707430468291	0.09653567431075438	0.13122010470867157	-0.4090057285475872	-1.2127888135713432	0.472451153887061	0.3893216576221696
0.43276643019848793	-0.2606528528956722	-0.23584219634858755	0.3163758859256479	-0.1475047412928131	0.36791603286790214	0.5557189077089163	-0.4648041114875503	-0.19954334294694795	-0.29895985873733033	-0.03440366744264527	-0.34917997594424727	0.4124563522071317	-0.5120823808842496	-0.0042268945310078385	-0.28003041133945583	-0.4098833628218196	-0.18573619020942916	-1.007216305736272	-0.026147306050514692	-0.24157868486045553	-0.06813733377825873	-0.3830511346235878	0.22257464789737233	-0.46513192444832435	0.06811654269791914	1.1206790526099808	0.06562558720479891	-1.144601457996673	-0.5038839004219119	0.2614206590587674	-0.6288818948992508	0.18936326583305935	-0.5276122651680962	0.024234199142814872	0.031480241362833616	-0.30826798140356504	-0.0004209153105715971	-0.30414702223717666	-0.05989654176683663	0.0792765520036568	0.13623286674799753	-0.38022162760292666	-1.1963185375872152	0.44613755970567687	0.4012228346005976
0.43305763762918803	-0.24788255548088395	-0.21164108022079148	0.3278283796108188	-0.139798282681749	0.38997888660168045	0.5840321459573544	-0.44598371194386255	-0.16875381153672211	-0.2698619201886873	-0.020687212365343745	-0.3741296780644808	0.46500754700932256	-0.48581194847852116	-0.0037355761551628635	-0.2811529865108796	-0.4042744728734483	-0.14536894493568364	-0.9721807869719294	-0.015159676683378137	-0.25183075777181213	-0.057544286207679686	-0.3806719006353613	0.2643201389655213	-0.4604186291062705	0.11331107266775328	1.1905856602196283	0.07076010590287687	-1.11954025073209	-0.5062858993332553	0.24352346172157108	-0.6130587605121748	0.2121105749741498	-0.5137080794667401	0.05821784656594884	0.04734807435273698	-0.3124734527876808	0.009715486970300077	-0.27784523293328356	-0.030860687346549183	0.02999408503671237	0.14512895487041683	-0.34921767056626185	-1.16376939792252	0.4137971660677969	0.42759552022452335
0.4370770411936468	-0.23793037187610583	-0.17171216246481807	0.33422214378996207	-0.14443418675761205	0.4175686354182969	0.6120296367836497	-0.4151268759044022	-0.14167593193955078	-0.24012087512021174	-0.015521595722599762	-0.3995221913939186	0.521219098164336	-0.4626667449826073	-0.009454900870241792	-0.27445794244085964	-0.3766731651657128	-0.10131684316811869	-0.9455402008579913	-0.00420940911125235	-0.2458108777696399	-0.0547223306423126	-0.3702849236781321	0.30698083450049973	-0.4383035808894026	0.16712908729922193	1.2755510068850997	0.09285842203914056	-1.09473332045767	-0.5044644844670277	0.22483102677925082	-0.6098606463674122	0.24209678129534104	-0.4985142691314543	0.08789064785080589	0.055542097804156185	-0.30476484461753106	0.03687239290768609	-0.25392142035682813	-0.016294416414548884	0.006674229996277714	0.15149311725958856	-0.3068064226664578	-1.1188175767604678	0.38906265947410157	0.4482190765492443
0.4414313576165039	-0.2490269419357572	-0.15684800994803888	0.34376125981755096	-0.14070873400987227	0.442908067988215	0.6457124103029289	-0.39379009510625573	-0.08601263450190726	-0.20386866535872405	-0.009985154261475398	-0.41498876478763436	0.5968176249275484	-0.4408436605155538	-0.022860258728942606	-0.24130947094174685	-0.35841777448571055	-0.06987134388299623	-0.9184574413679434	0.015357335416740581	-0.22898286156229983	-0.014420206304369151	-0.36990998144261295	0.34792766479440745	-0.40782046980975306	0.2114026704222387	1.3432022969502881	0.13194036781565804	-1.077660227645651	-0.5011122045653215	0.22597187572500652	-0.590505860380095	0.2679727297340835	-0.47864384032176854	0.11198928756276923	0.07964065318297649	-0.3260251567934322	0.049835185635945564	-0.23479117567655966	0.022166546489493483	-0.022334833417132504	0.1778977110830945	-0.26609914648176064	-1.0745772721587585	0.3689550958257026	0.49069806491757867
0.4352744103261162	-0.245396208753204	-0.1406136717085184	0.34751702792455	-0.1315707413527268	0.47941785405960474	0.6803982134680749	-0.3633086573462939	-0.0302887461977697	-0.15357645186206392	-0.011264078332028185	-0.4318911255297223	0.6755602339012822	-0.425812245249245	-0.03113776802479388	-0.19258383202705348	-0.33007935668517446	-0.030221863620095036	-0.9090184994721484	0.03861967484583308	-0.20528649600343257	-0.0015019025124831072	-0.34142076642869057	0.3887785494766602	-0.38253574356622505	0.2733758807643791	1.3814413038997844	0.17334413605750407	-1.0721601179957712	-0.48579556215662556	0.23567261418167104	-0.5876530336091783	0.3125801072415533	-0.44860967792118156	0.15146922825590325	0.0815367837526902	-0.3338750631240739	0.08020996283762408	-0.21627245625512787	0.06377070057843107	-0.038945309172682595	0.21075192195411513	-0.22804102415049599	-1.025396430596176	0.39748682908818844	0.562890944510407
0.41550601567072654	-0.2644080539917744	-0.11227533660584865	0.36479102566672517	-0.12485601489466928	0.5371017638941588	0.70641159413553	-0.34741106198776167	0.03464835088478564	-0.09319272895159884	0.008081938878931239	-0.4377070630440678	0.7504237094566005	-0.3992682940879847	-0.03734123648990244	-0.14443013118946962	-0.3095665180383357	0.02417195045951152	-0.9141748289816691	0.04573261620896506	-0.18512721365263715	0.017023224793185777	-0.3188081146393307	0.43451807359325584	-0.3386774860478219	0.3316255150920785	1.4096025262191858	0.19905519104615674	-1.046039874766975	-0.4745607968288893	0.24159690641869425	-0.5950568173987196	0.3311815462857435	-0.42455547026717977	0.16991868259629447	0.09533167781965664	-0.34546454311650776	0.12324816605215028	-0.2160971599641334	0.08961656420871496	-0.02941083827740627	0.23208067420302628	-0.1869940111692257	-1.0053862041002164	0.4059647680252218	0.6206966209830176
0.3931222615831832	-0.28134262507269997	-0.09369990747783483	0.4036589593781287	-0.12685443372995953	0.5882742081666729	0.7309623851871637	-0.3271248886961001	0.10564245537484833	-0.04174318044838958	0.04688511447253372	-0.43494913950904807	0.8183464143157597	-0.35532045536337503	-0.041412693147678765	-0.09505208959890185	-0.2778458959545939	0.12337347218955794	-0.9042258916761086	0.06611170173524367	-0.1384292558136852	0.034050012374018924	-0.28368336446090336	0.48483511368124754	-0.2774583482626507	0.37808065203152574	1.4146238099600286	0.23561562568444003	-1.018733469281446	-0.45938955823966304	0.24466721148193593	-0.6096336593080397	0.3592047846627039	-0.3841656844039069	0.2034536094794662	0.10251324823685573	-0.3292337657548413	0.15536387837695723	-0.2129638153419351	0.10388785737126041	-0.032800780541868246	0.26258315821201594	-0.14701445913438627	-0.9520410143099165	0.41010686000670515	0.6679686181280654
0.3690837213763954	-0.3070555409626106	-0.07062542980674634	0.43059397616664546	-0.11577559615514946	0.6636237120563202	0.7446865378023434	-0.2954236180594811	0.1545307041021467	-0.011697141150149179	0.10814111997332088	-0.44573424358824293	0.8896885972602895	-0.30859489317895766	-0.03818497248580452	-0.03689262742488495	-0.2583034610702625	0.18479631748079609	-0.9083873158252823	0.0726430682490086	-0.12165661044009557	0.05141663241536213	-0.25010449371491694	0.5332378753398915	-0.21913997292494036	0.41035234041748725	1.416151211767622	0.287203708331548	-0.9745999990420449	-0.4562940552957434	0.24734093374783347	-0.6173173047896076	0.3710655939345555	-0.3509254341112712	0.22162359128070497	0.0988049340311794	-0.31698060386503035	0.16940948660423388	-0.23733769249412506	0.12073669315093476	-0.018913690507502662	0.2857881831327446	-0.08729183683956059	-0.9082316122081396	0.45032693160906156	0.7320106478051788
0.3616152888423046	-0.3394537707777577	-0.04928698676736228	0.4700262848082832	-0.11213518020615369	0.7310188798963654	0.7682658510866445	-0.27123990245047275	0.2089816570781528	0.01772787033512739	0.15775612036760434	-0.4480918271509763	0.9417630020897922	-0.25212757769313127	-0.04377056217568257	0.02537838523133277	-0.21719340644159973	0.2561253028667384	-0.9155461790468495	0.0726670590089255	-0.07632018435378932	0.05780147171585824	-0.22441522884218204	0.5650100094273776	-0.1607638813919539	0.4327438201651611	1.3741033566140284	0.32984738282369624	-0.9386378281182628	-0.41846250799003826	0.2353381916973901	-0.6130795899129176	0.38533831876325314	-0.298694345643468	0.24546800342842662	0.11741594386519187	-0.30185406606468657	0.1951597310499779	-0.27554784646931874	0.13088709900657486	0.02203778164249638	0.31438041895785124	-0.019968429929578986	-0.8781046033392531	0.49096201585921967	0.7762699207441449
0.37558220155761496	-0.3660410564923273	-0.034791983221498804	0.49784397202677155	-0.10331650653260786	0.7755191745440374	0.7856010933363851	-0.26279696669030395	0.26534287695672915	0.05976444456701372	0.2493798905769407	-0.4524387067660097	0.9935816289651971	-0.19186270821320456	-0.027545289386460205	0.07427803915317803	-0.18400235149080407	0.32367071389648866	-0.9116123150181451	0.0785720725439753	-0.027082085005426526	0.06207149268086022	-0.19444845869905952	0.6032428890782986	-0.09012562926450216	0.4614053962688958	1.3553530651790482	0.3887934549087103	-0.884159538192389	-0.34490983122646035	0.24037524906595648	-0.6187326358656964	0.39054499407074644	-0.2596150075947791	0.24724581856298497	0.13775387682130252	-0.29139622141457944	0.27621421556914594	-0.3079595958607284	0.13933823011615504	0.04890948865986465	0.3456960356494433	0.04184846481649428	-0.8441065432858356	0.5214829050516376	0.8319893879139194
0.4096240996758994	-0.38701128900019616	-0.02357538244616631	0.5250583683328462	-0.08910523347812857	0.8260680085641917	0.8029029546131833	-0.27062279393391153	0.31091370985199995	0.08727014892962787	0.3246564076683198	-0.4486730493719704	1.038524050453244	-0.12987165439110876	-0.029130307721619213	0.12549459537459295	-0.14277705674560548	0.3937895355217182	-0.908488553155925	0.07730422328606548	0.018277334017930948	0.06494289840216243	-0.17334880316762458	0.6304176782778341	-0.02935446108167832	0.4882127762861284	1.3274207543243024	0.40648640539318504	-0.8464445912408193	-0.27560041947112535	0.23200847092763094	-0.625799410632969	0.3843100153549436	-0.2091618047267049	0.2596514125719319	0.16768381145186398	-0.2566285391453066	0.32241063065580555	-0.32620347083203494	0.1401218256158667	0.09563650465786698	0.3801331837395366	0.09620238646897838	-0.7873827307699368	0.5525393243398411	0.8669572897005215
0.4277341035317093	-0.39689547803555264	-0.021542917931162885	0.5429246361516835	-0.07473146222352244	0.8672020247247524	0.809174919337463	-0.27030324002657	0.35015046903338304	0.09485187417661264	0.4035064637787298	-0.4448097962388101	1.0575037679597723	-0.08085946509871024	-0.03843866725464029	0.1806800954915815	-0.1048001193544579	0.46042448844488576	-0.9083975500413611	0.09428754571374194	0.06967483654988896	0.0720769075650763	-0.14556470842606511	0.6542751814730328	0.022299154061018102	0.5122444858185837	1.3112180259637203	0.44511048488752747	-0.8072182593459909	-0.1946164216149779	0.24651212957365604	-0.6198851960401115	0.38020089165593707	-0.16548431871597677	0.2458388556654954	0.1882948031703641	-0.19541544955023277	0.36218061830793885	-0.3469990657102127	0.15065345588193002	0.16629557139234263	0.4324619988662336	0.15640090466561832	-0.7576895804927136	0.5863583743587562	0.8851221698364696
0.4417944181657002	-0.399553372216113	-0.02612448149269476	0.5613625496621221	-0.057977084961803906	0.8962872828853566	0.8210434556759492	-0.29360049673816013	0.38788929548340834	0.08922462794578967	0.4689008607912914	-0.4339531937801451	1.0603421582659294	-0.01759542766227275	-0.04446104816416559	0.21475629192987836	-0.06877122919248711	0.5267112561946754	-0.8829738965351718	0.10744732621875872	0.1185520770737433	0.07802576132407725	-0.1251697356221941	0.6743183820484818	0.07902966493967813	0.531627315503887	1.333180462144681	0.4688847543552315	-0.7715884862152811	-0.11118814430423711	0.2553231467493408	-0.5985844633449713	0.3738607088335532	-0.13968359418351212	0.23710231653124964	0.21042068550177842	-0.1515140062212293	0.3880996864901694	-0.3693193684211907	0.16304864719547288	0.2147514139111982	0.47776175520448794	0.21717776857626853	-0.7267934848703885	0.6035080072068899	0.8979879260857453
0.468852829534963	-0.40990009562232965	-0.019674274687524123	0.573844275941612	-0.053734752269681975	0.9330629331769694	0.8233641192058206	-0.3207355028029693	0.40210955307270835	0.08500220362176282	0.5247581380026636	-0.4215186537728141	1.0691751891661934	0.028652185631705428	-0.043774866951171706	0.2269685581066451	-0.03457444793681331	0.6053122004449962	-0.8613284132306932	0.11539023138809683	0.16081532799449605	0.06595319256022676	-0.10058735811925412	0.7069361265157164	0.1339111048485095	0.5566281665206073	1.3434343325168188	0.483610589501681	-0.7374762237140313	-0.014332443005142326	0.2457989435817761	-0.581431718877169	0.3644591787336664	-0.096885991062469	0.2393359634663086	0.22796461710780802	-0.11165626201367371	0.4046830554942341	-0.3986180563637721	0.17979678082788872	0.27882570070750995	0.49982875660848924	0.26922260365515865	-0.7020207002144103	0.6090054569495482	0.9002176521523522
0.5009473810268131	-0.43333843982503834	0.013643447118551758	0.5864986572022991	-0.061449085980747206	0.9529565905716455	0.8224129901137747	-0.31535526420063165	0.424288328727967	0.06955917508384175	0.594092530998213	-0.40994972661588597	1.0868958831510924	0.06560273917120467	-0.04547410532931341	0.23681041484657744	-0.007961166616662917	0.6788003366111532	-0.8128600962649853	0.11598693844395029	0.21106792417036707	0.08596490144254244	-0.10787618132607671	0.7433216003467367	0.17531308153197392	0.5672188289742461	1.358556121628665	0.46904088020130147	-0.684339922763596	0.061705246907135504	0.2069636663923245	-0.5640196750744835	0.3561835347796293	-0.06217012007665523	0.22768096300717203	0.24748211471373588	-0.0609929619007635	0.3870974745329553	-0.41299218664839393	0.18720101364986247	0.34592711482943245	0.511370562823031	0.3172593376943246	-0.709591116210243	0.6004076186027255	0.8577643219873636
0.5446780467728116	-0.44164587872535943	0.041078852943838236	0.5841283889966092	-0.059821102872717545	0.9665736342666413	0.824477580426557	-0.2919285500808598	0.4468346323554355	0.0427178857604798	0.6332061537047651	-0.40676929335644196	1.1009264214098762	0.09333460213782865	-0.05575591809298086	0.2523535918592802	0.018179240930566658	0.7408854427684413	-0.7544925012012811	0.13386895751162123	0.26900954444590724	0.09698624230813786	-0.1041876786698348	0.77202483912836	0.1983473416129216	0.5759957320266891	1.39358695996184	0.5006401468439301	-0.6523823886874831	0.15501531216161268	0.18314051920975624	-0.5359109328597559	0.3629817902359607	-0.03852957525705594	0.23745716843210746	0.2723163219534951	-0.017291176235863164	0.34922804354663545	-0.4260649982026738	0.20588812041820947	0.39152137677602217	0.5138450293451472	0.36482414163085813	-0.7009681598352688	0.579396174094446	0.8379708508346321
0.5826702411309507	-0.44577915283566966	0.07657497931896182	0.5688966559578852	-0.06331134311290723	0.9756568150079611	0.8281494874501766	-0.2784669539259548	0.46655463123406077	0.014560346086945447	0.6465137627296811	-0.40472764070372	1.112250183261213	0.10571435489763345	-0.03989942107067479	0.27007393840907545	0.036498964497731476	0.7527108658622933	-0.7043338522628837	0.1335214381801047	0.2991306589889657	0.10549046034739788	-0.10695464466463031	0.7983121490614725	0.2169581673244622	0.598628492923112	1.44633117191677	0.5283454623221171	-0.6437932492385903	0.22537683914257706	0.16432625005383208	-0.5088594162545069	0.3556771906109899	-0.004144658893361764	0.24834770838338388	0.29994843133580046	0.007013315865058265	0.2962198918698015	-0.42393673863346004	0.22270126136572235	0.458218863424886	0.5278416599888924	0.40725059176085915	-0.7045611605410146	0.5617721969318111	0.8224916233016719
0.6206129636299462	-0.4363621398158963	0.10804478765831782	0.5612253268419534	-0.07679716623965256	0.9774513214770215	0.8323397141016008	-0.26725126047551656	0.4816918052225554	0.0034691333644666254	0.6377387325652719	-0.3978567663878997	1.118500601809418	0.12237141509550128	-0.01559494564314145	0.2732004608895152	0.05113560837537364	0.7990921873859695	-0.6638390072292388	0.1431871156588454	0.3419608610534769	0.12669246195538222	-0.09805834918057328	0.8306873832918444	0.24564634545817868	0.6266302280162834	1.491921474587306	0.554270540087171	-0.6391365074694157	0.2970946950140188	0.15974627818732534	-0.48099288258431017	0.3643772626209494	0.021065393591839544	0.2607124126442363	0.3130563394526441	0.01670791834048105	0.2660533448731851	-0.4225560986212028	0.25419563273713547	0.546023690263486	0.5550920192248793	0.42904827648027516	-0.7020788407737526	0.546239661020346	0.7967302232255971
0.6637506066062856	-0.4023832835397935	0.12551628544978627	0.5552731334095021	-0.07429182354495566	0.9788137600794968	0.8247924133014962	-0.2439517474256577	0.5063044653216682	0.006387116879204064	0.6139475644314982	-0.3961051330507593	1.1350566369547828	0.12363743828910827	0.0015277293430828829	0.27796506313545966	0.051685980476121995	0.8170975875339916	-0.6165777462712744	0.1571266069551623	0.37273922249361857	0.14489566874591306	-0.09085198633973113	0.8662220719368978	0.2671223264483199	0.6593424352587289	1.5084226966815775	0.5928318606441965	-0.6329185698982703	0.34774601240295444	0.16545963976202027	-0.48500761605561626	0.37025880571766473	0.048062732551310924	0.2608432598381397	0.31419015413003176	0.013663914254877202	0.22401310751292752	-0.398728787588449	0.27941481658518263	0.6221953076482544	0.5705559985234416	0.42405368289408213	-0.6952031676642338	0.536638128645184	0.8095615805648919
0.689554594504421	-0.3709844910086312	0.14047714998623922	0.5687455470075563	-0.07408234792510379	0.973223833919651	0.813072490883642	-0.1860938754061076	0.5241587106457518	0.010548953123917428	0.5748295844979052	-0.3811327216806914	1.1324665747594003	0.1174119864254515	0.022368525014922026	0.29383104987811604	0.06627404362007025	0.825656967616592	-0.5988487113834797	0.1582624238285803	0.42143366335698607	0.1673689789183727	-0.07358613199512491	0.8846756661294988	0.28608491840647243	0.6769109699576004	1.479617909375934	0.6271795467795592	-0.6464751283487761	0.3765493746838304	0.16321565246043365	-0.4676481798419855	0.3844427434587	0.07691377297177124	0.2886233991307462	0.3123753456837176	0.0009718252120683613	0.14316931528021934	-0.39278801996414653	0.29614249067068527	0.7414224740199629	0.5656069874104773	0.433118177890582	-0.6768908233572001	0.5347809238698396	0.8103414771633031
0.7072650972412845	-0.36294974873577496	0.15967548264486683	0.5855428490572796	-0.0894417307886742	0.9743259535579453	0.8090622013945833	-0.13894909748758483	0.5519552465328063	0.03245154379577436	0.5324220752717242	-0.3590062815002459	1.1339838595162353	0.10903318662121242	0.05518899430041384	0.2933338287514725	0.06448558162772708	0.8347168036522291	-0.5698094140047848	0.1613276108965135	0.45187648939890046	0.18400887397363097	-0.0674614135548999	0.9016930163780819	0.305346069493717	0.6882511839488069	1.4595537910979028	0.6854078745302712	-0.6238930668267538	0.39424171956843346	0.20642245726658656	-0.4555190595635016	0.38520502356777553	0.10135680177097424	0.2861074351523196	0.3038452995097952	-0.03869448741896992	0.0897793105780425	-0.3951965019220246	0.31494617825351795	0.8500742475515152	0.5785717055577142	0.4403689807279455	-0.7045250680102421	0.5380858831164798	0.8306853308757232
0.7554414649277239	-0.3411739422089606	0.17235801054031097	0.6052156860251647	-0.0940102272728168	0.9759628309895231	0.7999494244182195	-0.10196630304789515	0.5567861161978065	0.06486282874959118	0.5024673792290832	-0.34656218785301834	1.1361194812688997	0.10736217005819859	0.0849746829614612	0.2925546755659746	0.05918941598227162	0.8565695880114184	-0.5449466653184574	0.1471527683039609	0.47589551455591683	0.18862683173025468	-0.058807686175994064	0.9092145972162499	0.3154644341598952	0.6870581678359577	1.3842413512075311	0.724243470222284	-0.6024272956905713	0.40549582051046107	0.23386664988613776	-0.4555209288686964	0.3806430284396991	0.13045947389028942	0.2625279174596473	0.3072986757789954	-0.11698149478391891	0.05580788668847558	-0.4028611902635445	0.3335401155908095	0.9420997227178021	0.5636349712460196	0.43255767827288977	-0.6974261547783556	0.5291512139534965	0.8729195794582946
0.8024001694828163	-0.3298283451470467	0.19130017757356915	0.6183675716925261	-0.10417836869774195	0.9950095018687879	0.7815272428166555	-0.0623712329773158	0.5434818964547794	0.1079070648937905	0.48509125373578765	-0.32480040798439225	1.1454044693307743	0.0984788686473848	0.11140887431606575	0.3141115773560302	0.03626828072849293	0.8680346415159796	-0.5352116580183158	0.1612981641108265	0.49712039934450536	0.19927921948795604	-0.07221843426778636	0.9099287204743629	0.31038738715164527	0.6720722251443404	1.2795842224056713	0.7690942250744944	-0.5941502977815756	0.4056448336445982	0.28179556647466886	-0.4615219326313141	0.36631409279221233	0.17519360845759077	0.23979535089707857	0.3151498430714725	-0.16390653203795585	0.045581341946160245	-0.4092728553523437	0.3472876186171032	1.0597753545506214	0.5545387148953473	0.4279732144187463	-0.6967131969699696	0.5201324915960216	0.9335572448804499
0.8343636945443074	-0.30622052565428015	0.1935386702094363	0.6401243522353609	-0.09189141733621208	1.0161687612650623	0.770394916977301	-0.023255634788890672	0.5446483218837135	0.13830097218978482	0.492268633985317	-0.3062304408218425	1.1378751610120785	0.08272279624460072	0.14129434767295507	0.3193654729378594	0.014352974835879745	0.8905558477876836	-0.5252990056606709	0.1690676341137026	0.5205210190916092	0.20707684974351998	-0.06841616996378416	0.9049305633229654	0.3036688612952854	0.6501175151565	1.2149050892606144	0.8206104010315052	-0.5745625009608792	0.3797101030999589	0.3228449940154367	-0.46159430144671426	0.37301133431968053	0.22289379200637996	0.22614706410907534	0.30798413431038185	-0.20131565802813212	0.03982598968705665	-0.4141508509228283	0.3478982138498802	1.1492028224059148	0.5551691979731054	0.416086722821141	-0.6931622071114276	0.5177036014904963	0.9832163008115236
0.8895034113960791	-0.2644707825047429	0.17777773595925414	0.6565575017861888	-0.08214989823285712	1.0348370197644423	0.766503518624748	-0.026389124559910316	0.5241897528489817	0.15341898162426973	0.4906971982819012	-0.30917243115220217	1.122300021904275	0.08900496264757587	0.1715540495123807	0.32719119339048464	-0.0019704453957181387	0.8779969503912728	-0.5353105112418037	0.18549755488729988	0.5333194420335544	0.20703531161253458	-0.04832599759841048	0.8977571058122041	0.31288230060116407	0.6280010584274335	1.1653380889125171	0.8804112605492671	-0.5592451127915645	0.36704476012286724	0.3898252177537069	-0.4673701874551539	0.3646580331690344	0.2520857724338348	0.2081050849975247	0.3169305783305904	-0.24222703201602203	0.040484389093144564	-0.42735369003667917	0.35369418474045783	1.2268484371909076	0.5484381119200744	0.41475322284626587	-0.6671557754605517	0.49024354645777646	1.0771622615928598
0.9532917183243486	-0.22038836422245583	0.1594084596809765	0.6764574732429798	-0.07532704216338362	1.0401958935892155	0.764210291510993	-0.03054924824330719	0.5028789874802813	0.1652870567535402	0.4871380877065585	-0.30793733127880063	1.1041869695043514	0.08648039226781715	0.2044052261963624	0.3385423032960938	-0.0005457901313516437	0.8631268000893346	-0.5578443942806643	0.1989667496312894	0.5301469794633153	0.2016773872169589	-0.027825812099007124	0.887172039692856	0.3281459069857566	0.6240816456715048	1.101266451577509	0.9155543760657764	-0.5486337647425261	0.3400924606501313	0.4263792114537339	-0.46860926975573003	0.3615120202431965	0.30226240449546327	0.1987089764483577	0.30768711011303085	-0.280564628487344	0.04742214178985561	-0.42454255811144453	0.357457763431841	1.285669295774722	0.5510543512590813	0.40370483680907776	-0.6644862467719906	0.4718281713867129	1.1091132097992022
1.0255970074987033	-0.17562003241702331	0.1520201732242526	0.6869992579846251	-0.061961773352460406	1.0509639593028453	0.7625458155999126	-0.031807156828252955	0.47737459616572664	0.17631947850075289	0.5064824045362334	-0.30916511996389234	1.0892276841112696	0.081098440279844	0.2086227582357422	0.3285252919290874	-0.011232830150020015	0.8698395871952925	-0.5753007105695422	0.21493272239006816	0.5391588161638519	0.18612185166443235	-0.007989550346268734	0.8744970575167441	0.3259558624651055	0.6006018567245899	1.0255893437955517	0.9541623013529721	-0.5261944731977046	0.31599719154505773	0.45918037985308346	-0.46771280439300716	0.3484768442115321	0.3468213320901008	0.17559986864028948	0.3010773817719815	-0.3078417019001933	0.05400350260859847	-0.4314487385573892	0.376707134578748	1.3638108860753764	0.5471187503531963	0.3974058257753426	-0.6815903161826496	0.44737456315254953	1.1389260683794595
1.102205555600261	-0.12413739574702294	0.1480258859938868	0.7074347670983969	-0.04135514607225661	1.056571086025413	0.7746269841633032	-0.028545055775902467	0.4568419358346055	0.18705640499673715	0.5060094859915851	-0.31459992297593226	1.0770422237155437	0.05258984591791592	0.20243249108213437	0.312594644143056	-0.021916724375527462	0.8520269348696228	-0.5696701472575769	0.2231092920140026	0.5303164139821537	0.1685937219193428	0.010629091545215259	0.8569920993913271	0.30742928378054085	0.5894911410069437	0.9580692660091114	0.996542060815691	-0.5021483482684567	0.29415465040899974	0.484294803939021	-0.4813437778737407	0.33631032982687076	0.39800885042005746	0.14985034979437514	0.3100379250420643	-0.3216535043729282	0.07410445849695078	-0.434355871984011	0.3827703663431512	1.3791144024131456	0.5325422876248644	0.4037788650604712	-0.6845752328737591	0.42555657880006886	1.160235629195841
1.1551195673360923	-0.09005410246465699	0.14529020467726886	0.7270873278585255	-0.04801238021994211	1.0541337406152187	0.7785160961478468	-0.05102241556900884	0.449997130022284	0.1897402515270088	0.5250087671190226	-0.3191734626975108	1.045330723969585	0.03114350066795433	0.21653263970480743	0.30143726962411116	-0.02418610110758495	0.8429044557917218	-0.5632679473128552	0.23389189329603916	0.5245935643133679	0.15210780915520497	0.01928211212098408	0.8280945701580565	0.28387371612935725	0.5648378848082879	0.8784486896331714	1.0417266063029034	-0.4819130834998739	0.2715129038822405	0.4906036613128627	-0.4789078061612722	0.32664582669382625	0.4303400653700919	0.13632757675487134	0.3094894642219559	-0.33271377166497784	0.08717054343957345	-0.44699039148195785	0.39263848192195067	1.3863762054429454	0.5140962076827379	0.4194160112342494	-0.6948007344128733	0.3677771150264332	1.1599745358299232
1.2112941762840435	-0.05384007322382112	0.15704206203168072	0.7337528751456746	-0.05465443541840252	1.076502687348004	0.7983594841042563	-0.07362472009375884	0.42574321236616486	0.18138217733153136	0.5437016253692157	-0.3185707341715941	1.0254297091720823	0.0015011311063756112	0.21157761352860138	0.2892230214996546	-0.05255235183483412	0.8324695705591255	-0.5285227837254791	0.22797308160716442	0.5123753169711279	0.11638735165389018	0.03169889305843634	0.8053905783125896	0.27211688642445975	0.5469538904055026	0.82664398031482	1.1056915984613638	-0.4642388924761535	0.24064140429678202	0.5087387254480478	-0.48292654528656714	0.3201458385700486	0.46914570645481135	0.14216129933741067	0.3190955181487814	-0.3294414321050704	0.08917562566453575	-0.42226839877858396	0.4136813704071134	1.3493550246653458	0.5085994975751822	0.4302228140046133	-0.7118427872269011	0.31405105475332823	1.138468450093407
1.2580358336280548	-0.006730316232759635	0.1625044053935552	0.7392563294751563	-0.048531075925723824	1.0732884926423334	0.8033071844773028	-0.09466817691694045	0.4130085877673202	0.15351936272177652	0.5677549356176261	-0.3355829853912131	1.008789242469054	-0.020986441526803207	0.2085315543923752	0.284860259147789	-0.05310530034275749	0.8283168875650535	-0.5234080016443008	0.20844582337384673	0.47609785729538184	0.09983564271004954	0.026971726363764176	0.7855715409337749	0.25480141693431796	0.5264910530921139	0.7780323871219378	1.1539958267985435	-0.4656653719919454	0.2155894089965817	0.4832658435567786	-0.4867308484016549	0.3257373629410642	0.4800007939980347	0.16158997425391636	0.3124416121581261	-0.31957214116260857	0.09481705070259672	-0.3955412695077757	0.4266353261012534	1.317411305372987	0.4887122688446195	0.43274737566708465	-0.6974275469626351	0.2719580184016602	1.1598797978483375
1.2725068809729452	0.011332119258133141	0.17055572144030934	0.7457068260739814	-0.04963724185051045	1.0766459397957489	0.8314121346000551	-0.08925775979025549	0.4308865540202875	0.12193089469253611	0.5556776233009979	-0.34162860833140435	1.0044906828715399	-0.04957572521058006	0.20910285549681143	0.2841034028737998	-0.05686618495256126	0.7891274691628966	-0.511600274843436	0.21697873260845246	0.44857484065400904	0.0928888573319678	0.033596127695996555	0.7832990953485874	0.23580563234571664	0.5274647470508839	0.7752226834993042	1.198699524833258	-0.4700031387864166	0.1830795383601852	0.45870257424666977	-0.47095524777524733	0.32825344580043553	0.48592602396458406	0.19084854461242123	0.29602750044201986	-0.3054325676243944	0.10751349098873271	-0.32863938292569383	0.4137883802712878	1.3015611743940032	0.4986716530937181	0.43013787980547014	-0.6885871767871682	0.23647335544778558	1.1650263823063263
1.2919224715046371	0.04226093697245975	0.172211140272885	0.7446868713807873	-0.05119993915542089	1.0597652561953772	0.8656468373568819	-0.05759400077735786	0.45320560529203097	0.10060183694096106	0.5439099220765214	-0.35455488745315444	0.9991988108309263	-0.07354896098054534	0.21225050733458475	0.2846687534522755	-0.032452975011457656	0.753083970575561	-0.5017858942197293	0.18149567758145857	0.4332489684996418	0.07604366171265205	0.054928960948048555	0.7918471695656766	0.2155320914843772	0.5255567246481789	0.7692565009459169	1.2259702197129259	-0.45960777608750225	0.1706003328966696	0.4316155962261893	-0.45349113047070544	0.3304190745684053	0.4769815545761382	0.21673459966066946	0.2737056855348531	-0.30495440909915883	0.08250702553380569	-0.27457070152904484	0.39961562749255347	1.2840635782182988	0.4964713639575706	0.4124117489126868	-0.6794895285036426	0.18637394330170914	1.176403398844969
1.3193220061419664	0.07551522421868109	0.19455635813100006	0.7511846791310435	-0.060075748107602654	1.031403838790087	0.90533818600572	-0.015011820880957743	0.4485027115026128	0.07913465890688312	0.5110744967416848	-0.3550534813041989	0.9829084867640908	-0.036807735649803844	0.23428211870077656	0.3356055523069389	0.0002604720955251355	0.7324334507582939	-0.4783943140947229	0.1428707205247613	0.4111576432925158	0.05324494204183017	0.04920436039793595	0.7913635604027384	0.19782226678094764	0.5432112207774038	0.7695794194760831	1.2583151620382764	-0.45948160159483076	0.17583899532862143	0.4108420340025087	-0.4538826163872236	0.31843673295814134	0.4504576933419317	0.2372619643303322	0.2629259630509951	-0.3100281499425618	0.06321592655613681	-0.20862637942233758	0.37350165372423244	1.2805759989776444	0.5075599343429603	0.414813701283788	-0.6742127207760269	0.1475515650768703	1.189644159604688
1.293500444105834	0.0855508634904217	0.1968023937656162	0.7476777144299265	-0.07222748645032864	1.0175294027938206	0.9371438513890146	0.019145191919142025	0.4572369917983597	0.07282168911738811	0.4704678329938369	-0.33539617723198095	0.947484481762047	0.0021963997997491045	0.2543663644296237	0.3712206568032188	0.032069155776512356	0.7243290932134606	-0.4442957668868682	0.11012622322305052	0.3931798456636914	0.02341550908938126	0.03775300523100691	0.7774614434975178	0.18096171960014448	0.5537935816598869	0.7507200684847406	1.2948907432138652	-0.42327708778667195	0.19065600546403363	0.39605678913830655	-0.44705858425168027	0.31036283045187096	0.42919028483360944	0.2617289673381761	0.26714469360086923	-0.3054562931572252	0.056729372328972016	-0.14550040839481598	0.348648527714555	1.3012186405096173	0.5301186750746216	0.39754330681364464	-0.6744187885812892	0.13549147676283327	1.1892804334253857
1.2603289282957126	0.10370527538180381	0.22843711091512048	0.7552489323301887	-0.08031578540238579	1.022003089450451	0.9811289991601176	0.04320509096564097	0.4580555102703333	0.06743628174552034	0.43238899148758525	-0.32511818566607176	0.9148988670661604	0.05871785189128874	0.27059708993446613	0.40174413768476064	0.07460658635551858	0.7138157320817637	-0.40572236684753255	0.0756495542263468	0.39797692224849796	0.01094198197782317	0.012703700112864199	0.7731854070320252	0.16177544829447263	0.5773657590599854	0.7233026664208404	1.3075051951455134	-0.39829819900637914	0.21151707081867244	0.37973639174248364	-0.44987936579068544	0.29224757231512205	0.40230037400263663	0.2777389037509264	0.29017064854550595	-0.29229407345778907	0.038434695467369204	-0.06282470354634902	0.33280792296558526	1.3509584558398466	0.5542946876535872	0.4005520264595589	-0.657140524412509	0.12661428515196513	1.2265288137687296
1.2218420946279673	0.11153741538827697	0.26904169278402873	0.7657704408640781	-0.06830752281292084	1.0192348257514694	1.0064230884517134	0.08713966361199976	0.45580231487735867	0.08809296585420458	0.3833661134508898	-0.30600849092514515	0.899559639663593	0.1089210465093774	0.3021894354713647	0.4214838411868585	0.1261821615139332	0.6587903591106673	-0.3801176374954951	0.051608899075577384	0.3929899199665813	0.008996118341774047	-0.029802430826036876	0.7596746936516728	0.1386505993868667	0.6251889681466186	0.7017881128450443	1.3327438608104	-0.3680922207018383	0.2372336956341076	0.385650738329417	-0.44850702873407766	0.2954459982636767	0.37437758470201316	0.27610971396161726	0.3316804850877892	-0.2795480049113656	0.03323730088460316	0.03157768901002392	0.3089081019524114	1.3883861045148636	0.5703387488566783	0.37512398307248396	-0.6366443090765311	0.1342000859548191	1.2212959500775111
1.1943904982585267	0.10694658009788083	0.2917684247431514	0.7783777362645312	-0.04009324290431114	1.022218738296518	1.0048294899489343	0.11505367046416778	0.4551855707263831	0.11109410055734434	0.36915765659148614	-0.2848015599238209	0.8905701620535404	0.18647611668065592	0.3292992469897624	0.4159742743530631	0.1756152737577365	0.6138446646709756	-0.3918180794743978	0.024222156953474933	0.38297187466138966	0.011894446925752169	-0.07572252188840363	0.7460223787557131	0.11212046586714586	0.6598496344770758	0.6735141388488827	1.3552120642047694	-0.327377883972838	0.2741005246907792	0.39721752938424293	-0.4455116006811548	0.27440565782978016	0.36375289164883695	0.27589957621271266	0.33866548846299127	-0.28414102636822103	0.013493379714455498	0.13719566642076378	0.2854914942608759	1.5070781177932566	0.5939146627082903	0.3372102819280893	-0.636326007913045	0.12080349004454838	1.2297921988844238
1.171211135195224	0.10095891366313352	0.3286018278150461	0.8116466921788014	0.016714301000015037	1.0379860063666584	1.0415508465531391	0.13044302562761675	0.45494514007683395	0.13642120135616628	0.3646785688922091	-0.24961794567064532	0.9022217170111004	0.2858448876406639	0.3363447295405771	0.392408173092614	0.2190050622753006	0.5665467584135062	-0.4116151819465159	-0.009682766471682105	0.3667069254490909	0.010310943043472692	-0.09875999602037785	0.7398457770973508	0.09744676321632821	0.7012217193979319	0.6676039061199832	1.3535220129424526	-0.2960246207745868	0.3062203315348754	0.4205483668873498	-0.44320621328872506	0.2658806653643919	0.3504996069137597	0.285544223317691	0.3598897942611966	-0.2864857330820188	0.02609057639601307	0.1579948867713017	0.24690836856030351	1.541268419026967	0.6277468405821676	0.3101000787214071	-0.6250416490352828	0.11824172172714328	1.2129294020787218
1.1246544687774955	0.09657733918899089	0.3542352004635028	0.8347879895340842	0.06961045002859263	1.0199133494421313	1.0466494472148278	0.11721439639898179	0.45804936039988214	0.15501891768478732	0.35438205172460546	-0.22219883994026723	0.9110870305657652	0.3894901926586539	0.3439802533184581	0.3578491246484236	0.23744051805277167	0.5400053832755979	-0.43285118030993414	-0.022310836852482203	0.35160309203240725	0.013912562734084205	-0.13072392257025334	0.73556244885946	0.0791958550003499	0.7640705044836349	0.6411103861832868	1.3203123639343515	-0.27144548793045603	0.37011190416582657	0.4547359589092645	-0.4522728775708714	0.26146304949725285	0.34331719263682625	0.27299391515679083	0.34920538270648876	-0.28129159658905956	0.049803020583246406	0.17529082059814183	0.23555265090633598	1.5687376042152548	0.6482641776605756	0.2791050447329015	-0.6202912954863498	0.11451835062263031	1.1952229861036616
1.0667615583971242	0.1079905992742747	0.3453280019001338	0.8300376222340956	0.1112033415341382	1.0689090239934487	1.0600864320079855	0.10143187429216663	0.4451618675926758	0.1892147269577084	0.33666301600567705	-0.18486421649915735	0.9032423455463853	0.483036958364249	0.3411778444749265	0.3485805462777254	0.21022561989315985	0.5423121616781067	-0.4266472683017386	-0.022713826149125038	0.35118647885269266	0.019197685511199953	-0.1423276106418463	0.71888828235053	0.06042264430794708	0.83579688264612	0.6147216656640321	1.320181051958129	-0.2620107109242974	0.4402999262345517	0.45254542947691256	-0.46205281530664666	0.27713462921256893	0.3613310704976441	0.25135826053224447	0.3754812147471404	-0.2669922937224824	0.06669740839917769	0.1656705164360566	0.2383001235715989	1.5731664106808667	0.6594192626054316	0.2709811051090152	-0.6215237158871685	0.10115389269848904	1.142649891363991
1.0289013154239757	0.1075545885875447	0.35589663214365264	0.8070767626468254	0.12513694366302708	1.1268007268946776	1.0536240128284957	0.05418330481327138	0.4256486215016045	0.22415453730626825	0.3443969168796579	-0.1457793468563443	0.9021472185778674	0.5557854713282774	0.33544560543337976	0.34188280180397845	0.1879531724379318	0.5472162169868126	-0.43798864048355995	-0.032599863611326343	0.35267383255669194	0.021873735644249576	-0.19146699478083837	0.6999877730754476	0.05880936174122422	0.8963153363706524	0.5843627796802274	1.3375797313591988	-0.2621334686995659	0.4685874143261398	0.45705122336983023	-0.4803119214061916	0.2705356291655497	0.3867701779700434	0.2539510261244845	0.3807740731499345	-0.2513326747546035	0.078748243544457	0.13869807832708816	0.2668134720460634	1.5412650317944887	0.6479958710432354	0.2607080328118664	-0.6133751447722258	0.08413865225581266	1.089223872831771
0.9987665578051714	0.11677551974661707	0.3633600253164909	0.7957005812344826	0.13941637693212608	1.1983450555505033	1.0729140997265518	0.009107589087385728	0.404298906953379	0.2587636805100998	0.33439371548356644	-0.08626752925745955	0.8853825878194519	0.6062616691151769	0.33277061794433105	0.3144734562298162	0.1687446940280461	0.5664744779801245	-0.42179793620010325	-0.03298121962156997	0.3457169246144157	0.043941417176496335	-0.2309175484440126	0.6833241913974186	0.051066082510471345	0.9618953383665575	0.577722359140372	1.3742434836459199	-0.2588077824101398	0.4908787995219435	0.4296517861756845	-0.5108010902647415	0.25857621352696014	0.4069328619468079	0.24331862493074569	0.3785862220506976	-0.22047380039518769	0.10393684706642456	0.12191851270001688	0.28932885599754127	1.5090054530735117	0.6489092752049201	0.25470645671676506	-0.6136827132375212	0.08279627329672848	1.0119929627181876
0.9685282052676486	0.11517465239920935	0.3669391782228537	0.7737353039290632	0.14337302303016156	1.2652732152764046	1.070694036389108	-0.015184148716248921	0.41525944035250434	0.32190031009208797	0.34520707771232517	-0.024493773300150033	0.8741556739313172	0.6053779534752491	0.310053973305276	0.26776811569257836	0.1573910716974999	0.5521423006180731	-0.41850903130570316	-0.03364602715360886	0.3403852423636707	0.0629368704097265	-0.25856223468112705	0.6743186172669465	0.02499698037317828	1.0228711818825036	0.5336120287307825	1.3838450027514368	-0.2712868546224554	0.4766707323326075	0.41587540319250016	-0.529882957693613	0.23464421254699172	0.40552857586899443	0.2604894746263625	0.3786213761803841	-0.1684754634948279	0.11704852330509097	0.09870747567232172	0.296516588210257	1.4586897235411294	0.6360101347923683	0.2296379791221721	-0.6038984789183074	0.07883681160180575	0.9328785713040311
0.9422193242771357	0.11099183978301845	0.3858932793577039	0.7695850304545881	0.1712467456673444	1.3188539950548208	1.0768672300153672	-0.008759507537666116	0.4259751503374722	0.3919124030304187	0.34365994329142824	0.018339015811961158	0.874178023461287	0.5633529954269001	0.30254225487046743	0.21752326432506805	0.14514285775106983	0.48172401771541595	-0.3937038500848189	-0.033810218250382724	0.3168087654896132	0.07389557441113727	-0.3052159537423811	0.6636140601676506	-0.021283670079016312	1.087990848368198	0.5087228771115082	1.413125998964929	-0.3323579936390911	0.448594389149079	0.3979974755523531	-0.544504662927609	0.20033979179944864	0.41895136860097726	0.28474349538108645	0.3499000292490433	-0.13547945285943488	0.13529555494178339	0.06287753636229036	0.3015837625030451	1.3723991293437494	0.6084282020388168	0.2227794599205401	-0.6245658531920611	0.06234022881219718	0.8387363675608388
0.9369753600625067	0.11923838472519024	0.40715645404528633	0.740589766628873	0.20694849112118044	1.3409698111182937	1.056733473321723	-0.006350020308699469	0.4294545127580511	0.46592895724473704	0.34430637866119995	0.06992519478982681	0.8724322768425392	0.5197299763365695	0.3085522093280801	0.15004983717825987	0.11277385961404571	0.4532045680506173	-0.35446813344811356	-0.037898937114827	0.28572976482200213	0.08889188364465468	-0.3162565553148506	0.6464584014619625	-0.03871265196531097	1.1122890115554873	0.5058512594698985	1.4816185776800492	-0.3877673878675567	0.3926662537159902	0.3925841410887105	-0.5553255366133081	0.16550243085436186	0.4417326588747675	0.2922881872491247	0.31434064012368945	-0.10162780762606019	0.1602222199937591	8.748780116092647e-05	0.29690820272492535	1.2582908460764524	0.6034664657225741	0.19738314292691933	-0.5936707081801472	0.059449664175163786	0.7581625600970164
0.9366870384902566	0.10772829827325828	0.41848576877335264	0.7121248382815832	0.21379023926993157	1.3417058411679073	1.0692673427510393	0.014879020337104188	0.4517855709197233	0.5226445340652346	0.3403914278775431	0.11541432039939141	0.8588263796531809	0.5603958477881571	0.29940068711538537	0.13348248869692508	0.07917725240981507	0.4893403102386505	-0.3193711686830304	-0.05876207851828208	0.2651309314053679	0.10241411120205364	-0.3127908639332172	0.6438072541489877	-0.04069740253935715	1.1276798566854052	0.4996379888591281	1.5101117020362063	-0.4484668368409846	0.34027369980808764	0.3636684066579066	-0.5582296357552832	0.1314153208000221	0.4470025066291427	0.28498954499570933	0.2514570457345342	-0.07591776393481567	0.1889712177008087	-0.06327065519125424	0.29469165658881863	1.1352593645890676	0.6085687257559991	0.21761797228544685	-0.5343710174336149	0.052471085898691164	0.7335236359277651
0.9105118795121714	0.0905037625413455	0.42772809738328005	0.6911217591987795	0.2163808615449529	1.319480403607683	1.1046969014297487	0.0520843461385702	0.4970714598174161	0.5531935057676075	0.3190574878223865	0.14182150989950668	0.8255926285881718	0.6062134617567561	0.2974735826213437	0.16396831257236316	0.0764896217369492	0.52742900089816	-0.259151820147576	-0.07325693510544365	0.27499361076187734	0.10295232120479028	-0.29154099590652877	0.6367873942955218	-0.027619546869758767	1.1141930170689236	0.4973852273980214	1.5161296952678331	-0.5022030157469061	0.2666867345551668	0.32946531599793494	-0.5637617109575965	0.14084513961167797	0.4059974018661828	0.3009614361645802	0.22421801873897323	-0.04647713037739361	0.2000414663899217	-0.13692659014015943	0.29994124176806297	1.0209271429145375	0.6040376165641883	0.2577174897455353	-0.5322361304392136	0.07266671998984786	0.7143180477857664
0.8974369851152169	0.08351723073955263	0.42043671152119855	0.6418878498036898	0.20045928630927273	1.3028749290108639	1.075255340568511	0.11955732164901405	0.5522806039647781	0.578137566675176	0.2785676898632124	0.1665107426431167	0.7874245979620649	0.6289791934259565	0.3123757683146793	0.2159515798071671	0.0907460677841668	0.5440060020055355	-0.22268893642970866	-0.09043626065489407	0.28028599276772964	0.12908623411496853	-0.30315579088455996	0.6403144951701606	-0.024906478420242528	1.1039743185615805	0.4984894554061888	1.5170164447283667	-0.5318754980340781	0.20664372259272795	0.3133094362306859	-0.5688243235124071	0.13057479348981985	0.3854913180681008	0.2979939071419758	0.20945445920814604	-0.0314806817740451	0.19677891526052005	-0.14956301046121073	0.3103332735859816	1.0076419937298817	0.5940082827314258	0.2795346729775952	-0.537339068456139	0.10084153619484212	0.7152217240684516
0.9334679321001748	0.059378329729751475	0.3916096736113706	0.6202125837122389	0.18728053087713548	1.3023193765074241	1.099067863389804	0.17339468091555932	0.5993654763949698	0.6209027382337233	0.2294560023290313	0.1810897032767789	0.7505652564797417	0.6987354988542085	0.3269992628428381	0.2698710365143466	0.15120442501651601	0.5185024017947242	-0.22972379700475357	-0.11340190788151519	0.28254277492388447	0.16361469560746603	-0.3121136792134106	0.6574061744535142	-0.020999086181885063	1.0769350301372265	0.49834461068289526	1.5159001354820627	-0.5688241240823824	0.12483783222511073	0.2704173283694685	-0.5740073727304851	0.12233912090982835	0.347222452306916	0.3196107169260961	0.24676412921288932	-0.02493804878561561	0.18665244359405614	-0.16872357227653217	0.29738909215085735	1.0001875418528683	0.5781131454410551	0.2774708049867412	-0.5303890330805842	0.12350437875960096	0.6966965012525433
0.9784334122791144	0.04238405273069498	0.4065928654241202	0.6422741218019556	0.1613963420854747	1.2539878490570309	1.139243922056704	0.21664050630531767	0.6277629424804105	0.6272886191017142	0.19927854216832544	0.21490996004094215	0.7213444876848556	0.7601160979985481	0.32856878398623546	0.2856832629259206	0.24336761095662332	0.4572307258670166	-0.2737251112479044	-0.14252696777074678	0.2821606297410528	0.17465490994924332	-0.33832530526166243	0.6870432305390597	-0.02610746400783282	1.0814534949794496	0.5050168402600232	1.4638332049772986	-0.5728253442126487	0.05420689568502272	0.2837569315528609	-0.5755271178538856	0.1258269068411743	0.30647209663125985	0.32579360240106275	0.2619313972651158	-0.010533731422756393	0.19350371173180672	-0.16775736468564784	0.27671281558462424	1.0245417433731343	0.5828447351360457	0.2586352417728533	-0.5378924157100021	0.13081546158487062	0.6672343987707758
1.0406223405132888	0.04668057459105968	0.4085664371682127	0.6784558880870304	0.14631185325666296	1.1955737111537217	1.1207515489572415	0.25101525574837213	0.6339757758911154	0.6396460199901867	0.18061544059060447	0.2548038372177713	0.6818752177582882	0.8072433022386853	0.330021789206389	0.29435577052895334	0.3312245384160983	0.4148355325673473	-0.3010894279780276	-0.18438897171483	0.28117913288571594	0.1705997499117795	-0.3474168130406933	0.7202894787433423	-0.02300068761586788	1.0915439208228073	0.5085876887031014	1.4158240349655875	-0.5368934356430078	0.018299886521764303	0.27934230611910255	-0.5996977681102954	0.14363206891401314	0.2545522355617981	0.28612236879945024	0.2699698965909222	0.03383592431470056	0.19391210783788732	-0.1883451101869761	0.23409580583532144	1.049840559350836	0.592630869255605	0.2648089996490971	-0.5842146797716066	0.1621682610893856	0.6428808163793958
1.0986999775471917	0.051261131953855066	0.3974366401449117	0.7154812675008733	0.1252011379691254	1.1317624474279442	1.0756117853412268	0.2864287669219994	0.6322008061384743	0.650536470517652	0.19385220039534806	0.25764365667701544	0.6693818305052015	0.8547829758556853	0.33564784378586654	0.28634795863234047	0.4024259699467674	0.37075376140284144	-0.33410611387823874	-0.1994848453741354	0.26781610152278174	0.160046537189037	-0.35923691750136955	0.7509932505652327	-0.008650725111597262	1.107956126997485	0.5061855383705194	1.3294131970873662	-0.547665857512478	-0.017379735817430096	0.31383672144629765	-0.611997796292307	0.16045149210836812	0.21527601494888726	0.2556663688352147	0.2742400894028373	0.05868299291161796	0.19779939533505714	-0.20101045348536856	0.20668029091292878	1.0443896554848433	0.5847070803461165	0.28323542458073064	-0.6071749570219814	0.20263492993146323	0.6425221654491068
1.149468094538136	0.09045045546201098	0.36407837472056015	0.7302732730845196	0.11118044049851306	1.0745028010255457	1.0361787962774878	0.30552331156536605	0.602440704471605	0.6449841891985221	0.19416145724139933	0.24620821509975274	0.6694314961273564	0.9133595566174421	0.34902691381557943	0.25045273060447304	0.47437691439437835	0.3212056447867981	-0.37359390623483846	-0.19600604651123757	0.2514831032483142	0.15071034774847686	-0.3732168104048875	0.7977095193555156	0.026991253828536767	1.0980140582644569	0.5281269578661395	1.2745745447247825	-0.5505642100752741	-0.029262888744396642	0.3377949637092568	-0.6377656343159029	0.19837706844932426	0.2147672474121976	0.20369585456970177	0.28267661055259374	0.06491122502434017	0.21794804253005715	-0.21772365588071171	0.21204715433272336	1.106907043212828	0.5689581189491083	0.302370405632843	-0.6253214964743938	0.22252710726897784	0.6183417054407435
1.2143311987481118	0.12561006879485076	0.33322927705432465	0.7332180338433038	0.09042608368693866	1.0337051200474052	0.967148544691048	0.3095068767792168	0.5784658737935864	0.629459007332718	0.26015956045904687	0.26458517219850386	0.6848452219631564	0.9773691324525581	0.3405011337680087	0.21541553728015211	0.5044164565604287	0.3160291266634962	-0.4043593553424982	-0.21013591072786783	0.25962697033790527	0.1638813967818094	-0.36273491988355033	0.8499484824729503	0.04279862589967214	1.075819138298339	0.5561569679067928	1.2796475325831627	-0.5126486530018942	-0.017352150341041296	0.33148154791245715	-0.6535417690295092	0.21983917017600407	0.19990655925818715	0.1628722411978686	0.2937624559497216	0.04454620722741651	0.24064443707264843	-0.2130587379440755	0.21097898326338355	1.158941708547227	0.5650661740780283	0.2790865376700532	-0.5925350660521567	0.2720275476985736	0.5867880364488486
1.2365560086317924	0.16790622746631073	0.2843903536618758	0.7383701158290819	0.0478348294390072	1.0344452576940866	0.8960779382927292	0.32078602974346954	0.5555848415029818	0.6002406628128967	0.32063673819478805	0.3055639182613614	0.7226829762019326	1.0362251612171391	0.33194418714589563	0.19987954235038963	0.5038738832441996	0.28258909494099516	-0.4476713137242078	-0.2006313540833314	0.27072098600541816	0.16619299926561654	-0.3823197616632793	0.8969710057039654	0.026601960418665298	1.0782228448368205	0.5698362739801921	1.2683968988026404	-0.44764584845926914	0.04207418442960449	0.34854786906504026	-0.6662386240000241	0.25102977334133564	0.16068859484191425	0.13914374259692022	0.29346865108109205	0.018403777609446906	0.2780762702850579	-0.20834353760671273	0.20198633041022732	1.2368197298206494	0.5266666006658145	0.27205914151993027	-0.5899947897146645	0.31710632656927285	0.5488948175225088
1.2405058291806934	0.24754944196059755	0.2353450484358004	0.7450252177970839	0.0057722473836464006	1.074294853923981	0.817183151928328	0.32201573410005324	0.5296294596886636	0.5523185728256556	0.38720099753083037	0.3325951462119407	0.7470141644956602	1.0544563076744582	0.32753213665140646	0.16214053316117702	0.48903354603888544	0.23697429020370903	-0.46991357975377895	-0.1865819213161342	0.26615074982245723	0.1725774539537886	-0.39139545051495894	0.9394208819857987	-0.012537561773552714	1.0620179101484153	0.5949551890919068	1.3059052043752817	-0.3363528684370374	0.12172041558499418	0.37372321025777955	-0.6993832744096361	0.2648748594584568	0.11686383658157584	0.14830233504411033	0.30622687430230433	-0.01902485696465834	0.31031144885574213	-0.2194482521517856	0.18714803757776116	1.3491441694435609	0.48312522072341135	0.2380540659524497	-0.6099309299282558	0.3520715284204264	0.5004524115632873
1.2317937079346546	0.32706609317028895	0.22018119641515782	0.7271570862056144	-0.04602132643931624	1.1204085356824987	0.7471494134224198	0.3412002502318945	0.4741157505284743	0.5104475888952829	0.46814144925503376	0.39202090939945716	0.7973254397386612	1.0121498392764008	0.3258553692013192	0.09472480546648412	0.4448227338468273	0.16874483436205767	-0.49389566251673844	-0.15733441147888616	0.232727191354455	0.19428307243320173	-0.4219936314604456	0.9894257401277535	-0.0385669432994396	1.0664437187448372	0.6099304294248913	1.3413222801299531	-0.27745671409871425	0.23408431077836256	0.4003468867448946	-0.7274455510380922	0.25388358796167637	0.10494852035598264	0.16107522565985705	0.3010001225824206	-0.05974945752201324	0.3439758367121739	-0.21842336409851487	0.17023813198069748	1.403321259320598	0.4510362239474336	0.1652667792197636	-0.5654892799084879	0.3782890176625206	0.44600711385418473
1.2070783916376966	0.3792675493090589	0.22187837113366493	0.7208163678629244	-0.06573294656419724	1.1341297069631668	0.7242480082530024	0.37152825698956715	0.3982465558763565	0.5003286094624672	0.5437526226378956	0.4361958787654768	0.8404997650779908	0.9540880718556405	0.3133119134910854	0.011634002140341593	0.38498642436283814	0.15971700823263296	-0.49899707033826823	-0.13824331358135675	0.21180441381804832	0.223341632399239	-0.4265084206411033	1.0132002112049965	-0.04802087935832576	1.0810659990613143	0.6097685441459161	1.4178217404263918	-0.23747819186759442	0.2756094760300607	0.36154559052658414	-0.7471055678593659	0.2567910786726585	0.07174804112066688	0.2027987690528037	0.2828811765690196	-0.07159956669675867	0.3678698728978595	-0.22260863879745152	0.16420524211039542	1.4741999457408967	0.424999052803121	0.11125061146426134	-0.570018785193507	0.37598589832963525	0.39172309628040053
1.1419253273644094	0.42228700332098523	0.23956601624821205	0.7207215407498823	-0.07663016719545541	1.1160944548444394	0.7062039919202471	0.4186386257494883	0.3871006478107698	0.49186039846179674	0.6429384135130752	0.487802253076568	0.8920129483771426	0.8513037966618509	0.32706472412877863	-0.06742926051129532	0.32174360734676083	0.16363357514432303	-0.4564346519864174	-0.11753471150074349	0.17344679370930474	0.23947345457457217	-0.410927450345876	1.0174216769867332	-0.06584820190082807	1.1120086326845215	0.625490728836277	1.4844542235934395	-0.20557483716744515	0.2757466299874327	0.31450100799190095	-0.7624141092306638	0.23907752196149037	0.04207632383645203	0.19728931995080762	0.23337062669059322	-0.08926912610128165	0.4023300034871225	-0.22179323867028494	0.13102642466076037	1.5366596658359355	0.39832268611058497	0.07982264439841083	-0.5845626645118023	0.3846143295671003	0.36582184489817526
1.0975407186939992	0.43582308922852386	0.23408053204374704	0.6976289882172862	-0.07293152243062133	1.0946910501474387	0.6654247893723815	0.47461160918760487	0.4218843150834477	0.5530725863381301	0.6981366300236409	0.5209862904993997	0.9162472887076681	0.7711081490985714	0.36994724451935873	-0.1252350366877883	0.26381927539149724	0.16736011335472625	-0.37387825462475355	-0.1017854016522497	0.14057204404632898	0.24339792883882275	-0.3641506465669116	1.0291583727080975	-0.08423057736967517	1.1286768486019345	0.6358085012922208	1.5354971096217636	-0.2171433541918361	0.28048591795429173	0.2591356459505591	-0.7867300312050719	0.18229236527921475	0.02891641462725658	0.23952096290921104	0.18266737426780433	-0.1333646002330781	0.40873737283168515	-0.23166954131683873	0.10896309375494337	1.563313798209089	0.37261755689622744	0.047756844630823025	-0.5762862209641298	0.4219972968362725	0.3466937952827719
1.034806067227289	0.44336611002644116	0.2249619894311457	0.6744860523805685	-0.05389948671258375	1.0761164962061716	0.659702696154441	0.5265262862067114	0.4728002639538391	0.5694531897305138	0.7308955382006916	0.5469759063223706	0.9236996153120239	0.7370433344369459	0.4033444877138585	-0.1869739211636784	0.22569264874347525	0.17937002364997262	-0.27082318764898194	-0.06745614963486586	0.0968241124499063	0.2605478308245496	-0.33235460259071403	1.0306729444007818	-0.08794585380480506	1.1438044535884333	0.6518839935037135	1.5237775944681111	-0.23331663007062592	0.32091075784872747	0.20290998517642073	-0.7802088265110916	0.1667438845647931	0.010524723899197659	0.2541026026428571	0.15123196873316974	-0.1879185232631564	0.4126888225650672	-0.22285601734718025	0.09089168295169796	1.5655912886468069	0.34815609380642554	-0.0004834670996745977	-0.5572685543968514	0.4250541137477043	0.3355003335834513
0.9655893337036107	0.4277950580003294	0.24033607021477682	0.6871541764042903	-0.02985641877432308	1.0739520492761787	0.6840708064020975	0.5487788582997726	0.5165808988458276	0.6174920914808383	0.7551273884839356	0.5743205467373332	0.9104314443533192	0.7393041822088733	0.4442305278486115	-0.17623374663340724	0.17177106935080091	0.16192598432492464	-0.20650113959400138	-0.04402749460933539	0.07231004795132351	0.2807343460080961	-0.3134933925940789	1.0599764607037172	-0.1130787375821726	1.14836763979785	0.6702187793893242	1.546033872298937	-0.20850760095551557	0.37868222184424055	0.15511865008080317	-0.7847816811048555	0.15995639239476617	-0.002174250202320023	0.23909322058783605	0.16718573994088154	-0.2303868753522194	0.41215437974101005	-0.23627387465644595	0.06635590458815901	1.576035396590138	0.3441259360526233	-0.031074650538168325	-0.5518559320398448	0.42193703811228056	0.31116113106427623
0.888764451927402	0.3892957094544514	0.2603870041855639	0.716930299519819	-0.022367053820262293	1.0707925369564757	0.7015398011804067	0.5549155343067793	0.5750828593434117	0.6425121442166983	0.7884817843565322	0.6158924146104338	0.8915560246533168	0.7674706847813659	0.4854405453866891	-0.12754331206455155	0.11997683451543414	0.1485178434651555	-0.1411731146176431	-0.03552256220634079	0.04815663736546649	0.30466069132086193	-0.2975065153544745	1.0497369305086668	-0.15618833110263808	1.1500113508866643	0.7101822905737976	1.5508773003715473	-0.18376422162479317	0.430389005965283	0.11339954876729952	-0.7656335868633671	0.1372344305351536	-0.039577711881888675	0.19258141658037825	0.16788271285966555	-0.2722863709453034	0.40804523830227374	-0.2402333487905815	0.03396913667743167	1.5309221174214513	0.3353332109310649	-0.010287914126842324	-0.5606003212286346	0.43755733544740616	0.2900954641588219
0.8316059555243758	0.35741125721532746	0.2813942664770203	0.7494390000483188	-0.014719434039259413	1.0563861671399102	0.7060745834908967	0.547179114467079	0.5998984651674185	0.6175765553710679	0.8097634731118122	0.6388622840894426	0.8351731271018685	0.7970447391024018	0.5225632072961833	-0.08126723662254844	0.09490862457820082	0.14077294752969238	-0.13883058396575274	-0.03103559672727197	0.02405546399227674	0.32300079262640674	-0.25696092168837265	1.030920864662327	-0.13318973637219872	1.1381393007562612	0.7263810428047206	1.485673818998499	-0.20686952901197486	0.49261720015081334	0.10351523018605438	-0.7686007082947681	0.1297753986596421	-0.06636384777395112	0.1365845065981174	0.17689323327080278	-0.26846518861203167	0.3791393174674184	-0.25749146484764424	-0.0009752521708456613	1.5133961531737397	0.3468795763595417	0.06577115693081627	-0.5858169489520787	0.43324219277138154	0.2734528767686514
0.7807408504335083	0.32164627947258556	0.2849648257526657	0.7577106687619793	0.0021722678289575704	1.015431627298737	0.7262314325014395	0.5420580727233884	0.6433309002514722	0.5841660805668768	0.8715485983011491	0.6640623977265196	0.7521448715923813	0.8245332451366769	0.550788300048348	-0.05101775753166769	0.10312376164959025	0.11240701324477616	-0.15714023616915182	-0.0451144840459512	0.010848624341925146	0.34050315334579223	-0.22286810408992902	1.0200036700711554	-0.07159657785987802	1.1378187529926067	0.7271228749953925	1.431788044429799	-0.23838899110676243	0.52574245893805	0.08237077809442885	-0.7769519627744911	0.1362483640036746	-0.0774294564558602	0.08212384222993141	0.19253515257004597	-0.24395007286161294	0.3557769299067277	-0.26116459024687266	-0.03179808716848831	1.5002718975318117	0.33137774309431955	0.13925245852031476	-0.6510673075483464	0.418544935480175	0.2380103546118016
0.7352633682251668	0.24748440091391913	0.2866895324166062	0.747444066977317	0.02441765037470573	0.9677598826273831	0.7718595643243314	0.5126340114847181	0.6726965316565355	0.5632416279551247	0.8705039265497122	0.7073836432162295	0.6850441327798872	0.8276190316623289	0.565828353351354	-0.025513559174191708	0.1499766536356582	0.09057233341318638	-0.17538679675638366	-0.054863607766729786	0.009749746677327711	0.34524704416619756	-0.19570532296306264	1.0318739698803354	-0.016152695955346796	1.1450296048154331	0.7161845423033776	1.3820182862668648	-0.32390723124502363	0.5497444014781451	0.06229382577914435	-0.7693505667214957	0.11806073006998288	-0.06256694170705551	0.0443693422374916	0.19718691808105776	-0.18538586019911618	0.3345514051737285	-0.26127261263304874	-0.06147724636133438	1.4600315756874778	0.32340134835061624	0.2313032842952561	-0.7258549564108849	0.4362733610977296	0.21496449471623863
0.7183375969975975	0.196071996749189	0.28253131965985767	0.7456765489851673	0.020894910045650823	0.9502381571595946	0.8039510257088415	0.4691992177649344	0.7169782345648197	0.5630888741110927	0.818340833951941	0.7210153604541505	0.5839112680262426	0.8386345419581609	0.5677508660848737	0.00396149615386574	0.20591287523017185	0.07104422202665592	-0.18231815219154102	-0.06865266451762417	0.01588474428399584	0.3243613092721895	-0.17156496667906967	1.051242328681237	0.0370879632851563	1.1373578818971604	0.7052922191117028	1.3603908573965096	-0.3733129648937663	0.5494324535675811	0.04770935872613679	-0.7481497083324797	0.12469204002461262	-0.048323569529707226	-0.019179584211161376	0.2062518427977095	-0.11373407966195195	0.33226489519541047	-0.26768531754493974	-0.09405708033613866	1.4303183489821976	0.3149930836282715	0.3394116309572449	-0.802619537615309	0.4415470810138736	0.19023647173097197
0.7045761219913799	0.1576063830140641	0.27409716948731455	0.7586535267593584	0.01072542210103657	0.9481283926155692	0.8571582388471732	0.40688394949505174	0.7822312885630861	0.5405280298995747	0.7884824928487337	0.7267358677210849	0.5024817488939244	0.8933604632935463	0.5808964737905504	0.02226465919615149	0.25755231952245766	-0.00033996840076362943	-0.16623327900617152	-0.0719306621067646	0.00988875026724131	0.2823170834129586	-0.163344846196052	1.0631728444173199	0.07691248711556302	1.1068838853553193	0.6977432529447568	1.2625750862932839	-0.4269632377621246	0.5923260646947124	0.09326540896399704	-0.7475987973872023	0.13206723970477321	-0.006952610006759336	-0.10135844879266616	0.20287046669786707	-0.07824479079461016	0.3328862086775564	-0.24726056928058204	-0.1190655437186214	1.3402721607743042	0.30485479707345353	0.4341896046361938	-0.8375279144644152	0.46760048111525077	0.1582136241636049
0.7221431774785483	0.16587895432128885	0.2665873060543268	0.7263793134052037	-0.004723443116433917	0.998769750259679	0.8816040856071605	0.339850395862488	0.7809647081010874	0.5224352998082833	0.7100586762742617	0.7098813892914004	0.4145845241164728	0.937865393470281	0.5753580357415318	0.0346563164131787	0.27340653220854494	-0.04358779546030962	-0.16020672131070415	-0.0776756586599162	0.002105497331373195	0.24884732228672446	-0.16292682262646957	1.0710324341889228	0.1178126732627689	1.0463338321018716	0.7086333040623407	1.1936964440701325	-0.4499348050680993	0.6457854288951059	0.11006444077040782	-0.7396854944102689	0.16127801969971575	0.05466089221735763	-0.16547424937512428	0.19713174301654957	-0.0706944412958896	0.33254046398501247	-0.21335813082917113	-0.12385410710742654	1.2573573671457887	0.31013030723641793	0.5533321265549691	-0.8680378476058366	0.4584448632976299	0.11643299005953081
0.7398473376693675	0.19338788280171224	0.26008044594069546	0.691984577378066	-0.025381870601050183	1.0621245572612805	0.9011749384968105	0.2977050994634155	0.7928055515276735	0.4671725532455634	0.6972424065912388	0.6909402366809818	0.3558474760748782	0.9751281347693925	0.5676519595632318	0.04769920943437834	0.27165952203124216	-0.10069938825433708	-0.17996108430090257	-0.06894801434693928	0.021239872112744865	0.2334716479402575	-0.18983269764169167	1.0582781833902868	0.2047104561423926	1.0109919013514173	0.7041831629460924	1.170975063628082	-0.4625437125417326	0.6774839771558453	0.15196339258970817	-0.7223183139322593	0.17025453746736113	0.09538509105556037	-0.2661639029191626	0.19239307912881248	-0.06955305166159823	0.33924389532610566	-0.18427117603580268	-0.15187969740995758	1.1845234007772878	0.30164148807388536	0.6469996764630184	-0.9072745683110149	0.4382742597533625	0.08841910988377166
0.7677947097212474	0.21484172495778972	0.2729015772463296	0.6709655435822903	-0.03776740352528989	1.1146987190332323	0.9563994141301235	0.30298859756247143	0.7299814035067054	0.44411801887929975	0.7065969833766552	0.6884316100714842	0.3256309115557846	1.0164910794678774	0.554633293947034	0.060510791818152464	0.25960222758571005	-0.17891476802144543	-0.21564360904276478	-0.07618074309976162	0.06376292059012689	0.24202732710846037	-0.1883292263974694	1.0399431393037757	0.18910581802532953	0.9606254657723644	0.689074154251007	1.1839718003058555	-0.4926352308132696	0.6501016536212744	0.1882438809122564	-0.7234308175667854	0.16356955715028937	0.14336250298492112	-0.2898454672005587	0.19644159178482967	-0.09037635493267537	0.3388304532697811	-0.16875204488463624	-0.16468042525212315	1.1594947165897442	0.2869258756380503	0.7481156582009896	-0.935216464224452	0.4224985258122474	0.05820953600562414
0.7796589706420536	0.24481361788060169	0.2641967681151064	0.6113645525285463	-0.03445353696258937	1.142194973806086	0.946577177160342	0.30421604558078613	0.6926200619620018	0.3855414124531069	0.7328703539391568	0.6800857094852052	0.31178910266119	1.0350083765553948	0.5320912423922739	0.035003868282603136	0.25403505482231836	-0.21187562659242348	-0.19948168849202946	-0.08556967260199225	0.08442663152387547	0.25231930564632077	-0.1848998848914517	0.9902828762122604	0.1752028767625362	0.914528715693484	0.673210532948489	1.1886836015054176	-0.5271880058082754	0.6156765259372908	0.19256236506181013	-0.7180840706223599	0.19728929487687835	0.17703692268284943	-0.283274840244745	0.16970523829541034	-0.0999973222548614	0.3391147775894871	-0.13564577645626769	-0.1541710379878171	1.1418177241138985	0.26234424915631116	0.8103360730138094	-0.9742050664128563	0.4023514077193818	0.03002132102625039
0.7704945201539769	0.2639881969728467	0.2578015982615215	0.5528599615674411	-0.02213514844667644	1.1643310711300818	0.9490475977948508	0.2926875672378132	0.6525723984339659	0.33674207896156705	0.7418366769980301	0.6402878994651134	0.3008477661004466	1.0087727462533391	0.512638765514236	0.024268896365017105	0.2588607169894541	-0.21419180145127217	-0.16362907805681284	-0.09138237024758059	0.09176211245551753	0.24680969839187586	-0.1649175504904054	0.9691600228849213	0.15949004987015472	0.8940514175787273	0.6497712486084569	1.1908875643869077	-0.5507186945121425	0.5752844276830549	0.19837891275619046	-0.7217663348125847	0.2806837126035971	0.2227163200561712	-0.2608264396532838	0.14977916792687637	-0.08908372102111048	0.3361610468439232	-0.11805236712512894	-0.1569445804908446	1.1177886969115662	0.26263572657323986	0.8507128659333578	-1.023109281572379	0.3723966415133917	0.004557894458924914
0.7418937865777395	0.2997268720621594	0.27723004626055364	0.5002415229964534	-0.013770608940171425	1.2022821873401335	0.9911458060475272	0.2821769794964254	0.6280903498691999	0.35082546992302766	0.716727713369056	0.6269618987038816	0.3316652846476157	1.0191798642182994	0.4840550849638129	-0.007061534518369933	0.2695072816514013	-0.20813558295513918	-0.08171319143439612	-0.07426306320039679	0.08528515684250718	0.23915997904717604	-0.16617330406376396	0.9701608774512159	0.13816475934953487	0.8948598834922386	0.6332808188661173	1.1976210032060108	-0.560218145097717	0.5056501776076285	0.2191997168177994	-0.7297827166188332	0.361985561879094	0.26359792265644294	-0.2268875220589349	0.13210002451455288	-0.10044595574361977	0.34389882787504245	-0.0996365040897989	-0.15033704757271824	1.0758844394525853	0.2504055102819684	0.8617047393322054	-1.06341129923512	0.33672471298649576	-0.007875788924332897
0.7438071741555633	0.2949774748725719	0.2880648904813471	0.48431548344971176	-0.011776331673016399	1.21280585102822	1.0598154973988332	0.25678386657525415	0.5917053734713873	0.3925447269259668	0.6496682179840108	0.5662543554969137	0.3637937272915654	1.0151453981258638	0.4573472820791088	-0.017753151330244292	0.2794787503412525	-0.20568982304693822	0.015259785593890064	-0.07354084425445225	0.06227036763193927	0.1968253159387526	-0.12938968692285677	0.9860821096553967	0.06737773674696138	0.8770128444707266	0.6173442071834295	1.179109793320543	-0.5784900176157357	0.44681499701791105	0.2266834041085383	-0.7237074747356209	0.36361635441558315	0.29593995104765913	-0.20715583633089518	0.10079191405740784	-0.13589144141390985	0.3417730114981141	-0.1062722344972202	-0.14429414667883247	1.0214478028868847	0.2740141880189288	0.8631258173723448	-1.0814015552694491	0.29647466653169186	0.0027185960205968274
0.7313269357338739	0.30724633651310873	0.2938170196915866	0.5002638677870214	-0.015115394475358288	1.223164697383955	1.097401101110714	0.22754059444038463	0.545175453636684	0.43843634606875426	0.6527434283855786	0.5067426095503282	0.39262958751475024	1.0067439125058972	0.4409380231854739	-0.05778683478020001	0.2561856334195309	-0.22043499703763328	0.050043327491561616	-0.07783130738206093	0.029307677171947676	0.17219946795074398	-0.10048153959246142	0.9754906926375074	0.02331476709843815	0.8579130715825685	0.619602364820502	1.1277765724191322	-0.5849598160697378	0.3776401611380427	0.21836966943736053	-0.7267653909907711	0.4130293473632764	0.3030449177053165	-0.1988497773533311	0.07166559437192901	-0.1536192516213146	0.33586633339652194	-0.09865049681016695	-0.13238849184501125	0.9663231347239932	0.27939818249155796	0.8647451853715739	-1.0958554945769057	0.2369239052917873	0.01446582377894822
0.7195823903696481	0.32694497939762873	0.2911145787540983	0.5067197775188866	-0.015928508751393643	1.2256985713252462	1.126476843090396	0.1784333663124328	0.5190833104175675	0.4697950415090724	0.6851286069262217	0.5202379220408375	0.4206943889539791	1.0219485649104887	0.4369669538921081	-0.07586029008525429	0.2059272464293945	-0.18893275761230605	0.0669187357200601	-0.10452020960789148	-0.003750401252088206	0.16528273727854742	-0.06023585932602403	0.9504914390158004	-0.03262930243793637	0.8594531469282464	0.64018792410239	1.0597050107596702	-0.592488796918699	0.3227210869627618	0.23013205827729277	-0.7366927367933389	0.4428709768006579	0.3013500812822322	-0.21378057997940458	0.0581889203746246	-0.1666415990580683	0.3153453056393706	-0.08444365551642431	-0.1375278270884379	0.9203981899726512	0.270428135175411	0.858137833451455	-1.1039564125118813	0.20391819353721602	0.02768543766777757
0.714692023096972	0.3594264631892238	0.27218752465761936	0.5050589717744869	-0.02820470835722235	1.2386115728827956	1.1227111949783777	0.1293219075502266	0.4797487390109111	0.4993227446542023	0.6969930173362331	0.5855121051183477	0.4396669049452944	1.0265115073920292	0.42629372224245043	-0.07281899135546988	0.1786417547131846	-0.15680805974624473	0.05053265094782722	-0.11153993369462864	-0.03538575270168391	0.15468914026179134	-0.036495015100883314	0.9325473280172287	-0.08031591242525908	0.8754537558491757	0.6850650795176512	1.036585600730221	-0.5860219270796141	0.2881776253193161	0.24195660743028805	-0.7422803570642987	0.4499182370763881	0.29339075535281445	-0.2229332700803482	0.050102765584243224	-0.1734460089806334	0.3007149464970157	-0.07824299834990499	-0.15030114685832352	0.9022930089711195	0.27141892106402404	0.849515194580459	-1.10881834012472	0.18232362999215232	0.036898424418710475
0.6847747619529265	0.3924584515707114	0.2607147851961985	0.5334802960345919	-0.026006004919050495	1.252382292053096	1.090994697947463	0.0819938021473505	0.45711165158154204	0.518121223177837	0.7178235028328472	0.6252011097951736	0.4461870078218011	1.0515303530323403	0.4065440436646314	-0.09203365214023071	0.18459137451046478	-0.15806336435856785	0.03445969829823127	-0.1146482209254653	-0.026997398329855204	0.1737956915120224	0.012101705783914656	0.9256829475687732	-0.12664415546589697	0.8858325943420369	0.714871851497372	0.9967013986093809	-0.5803972780803919	0.2741038761972563	0.27026317079307144	-0.75035361915719	0.44723534905619555	0.2665717163998581	-0.2313074549338685	0.039769690887276575	-0.15141617236727828	0.2765998795870863	-0.1173278554838915	-0.15794220858654487	0.8900926209876973	0.26856760178446737	0.7966114334954473	-1.114626029728995	0.1634629584017421	0.06186475854098968
0.6194264793978599	0.41161159068495107	0.26116828913848034	0.546108625440465	-0.011308579295481179	1.2382898966874119	1.107804075554966	0.022258938730308393	0.3922735674132529	0.5284715155744728	0.7049916463213867	0.644143323921136	0.4468165195826157	1.0487796978753894	0.3896027432190226	-0.11809294945175759	0.18425658328009437	-0.1425300238707219	0.02420135040315331	-0.12339749852484154	-0.04796950761335309	0.18484642774809043	0.0593793267056348	0.9198897520074876	-0.2201807553434849	0.8538444983384563	0.7471074706802429	0.962758354894752	-0.5491992314727382	0.26738823064165	0.2661154203033983	-0.7799009252411424	0.445684525044694	0.25154200734088683	-0.23753741695359834	0.030668742587196002	-0.11364519443573258	0.2647616589950264	-0.13299106836406288	-0.14990302209009215	0.8720674633534694	0.24731166268030186	0.7460303087979011	-1.113584191383192	0.15572851941304117	0.08258832546710466
0.553169019294661	0.42470462055216257	0.24063476488344984	0.5491019057307387	-0.02694671213655685	1.2646103517995648	1.1136297412437473	-0.07105672510139721	0.4042608363267755	0.5414527682965555	0.6592698105755572	0.6538232841674111	0.4254948196633692	1.0237144494301809	0.39464105245169473	-0.14397574936665125	0.19096440621571792	-0.11114465502232256	0.009187290223978555	-0.1310384862209936	-0.05892482552943416	0.17162124178293242	0.07996540561482665	0.9109006431695283	-0.23537143103172822	0.8209887542528037	0.8273273065976522	0.9302562790534902	-0.5207775118063419	0.3102542562923924	0.30772511946591063	-0.8052233345411693	0.4476614526103849	0.26161458167425655	-0.2736531340662628	0.020722913187525553	-0.04636169659644669	0.26322937868725443	-0.16828021356628017	-0.1356186785674969	0.8473551424453752	0.23927089558313214	0.6951144045527597	-1.121327045041128	0.15194303546995175	0.08181914328327776
0.5027799672107637	0.4345344084062142	0.21535179685401787	0.5640157733711019	-0.05191791977522344	1.2846536284174408	1.139721772970737	-0.14365074235553166	0.4098545827787136	0.5563846490975555	0.6094769786386416	0.6795714052041089	0.37508321986361504	1.0079452295660094	0.3977084144868922	-0.16992816519414394	0.18604366947100587	-0.10975470228838473	-0.04232396155650958	-0.12799448867973845	-0.07881822413781539	0.1388152940555102	0.11083446044823586	0.8921636107272484	-0.2309877347282215	0.7648136289983722	0.8688605369696617	0.8880295594479515	-0.49865451067255	0.33814652442786897	0.34071318320653765	-0.8212163086573764	0.41205816842152887	0.28526167788051787	-0.2909126576251614	0.0071204057349684505	-0.03260521000688749	0.2628402776629306	-0.19314700991405406	-0.1503324383842248	0.8272115249382948	0.25437747622766105	0.6388592126758746	-1.1191612570753926	0.13478444106799375	0.07955389047357643
0.5042797150774179	0.4569140984372336	0.2081883456385742	0.5821473625367862	-0.0727044094430205	1.2819210494679871	1.1694102615770252	-0.21466447669454256	0.42159937108586937	0.5754303577922875	0.5620441342256574	0.7343310114388275	0.3106952173332262	0.9898971163946731	0.3857113208817597	-0.23253187254441748	0.17372318730331412	-0.14773452484751906	-0.10206183674462248	-0.12045833921767493	-0.11968265547823895	0.12480319127557023	0.12441925039818524	0.8689292012444151	-0.2165927221735458	0.7250287509239488	0.8740320616097639	0.8501975714284056	-0.48439508464197917	0.38557111450389564	0.3574173169350052	-0.827283539232611	0.34527074534014357	0.30598841432974455	-0.30492838324517535	-0.009785859096998183	-0.025030095924241658	0.2540586027556606	-0.20129315952791543	-0.15512630324053184	0.8036401128438054	0.2786061383593309	0.5762303205473306	-1.098088369572546	0.11905166078141657	0.0722245541981836
0.5012288235793328	0.4228989268169422	0.16679333831862292	0.6069470488763529	-0.10629011960688442	1.2725636866223817	1.2128603992338527	-0.2656983356619035	0.4308537547112139	0.5757204617313736	0.5366273307350362	0.73330001446666	0.2308577297190859	0.9566056818146643	0.4024713845395683	-0.26191236914820115	0.18084445402755017	-0.1589403576570718	-0.16824872178622646	-0.13197906268465803	-0.1269024010116518	0.09377505907094394	0.13392608916341944	0.8708789270963578	-0.21547156180764798	0.7006293621270847	0.8790297725819141	0.8128977275542274	-0.46356433484028586	0.4284912798746535	0.3271464876794203	-0.8168821910413527	0.28748034697955394	0.3080083846262039	-0.3372307508955579	-0.024591897317821635	-0.03299651345188752	0.25368487328230926	-0.20953190307003777	-0.17401188048157465	0.7994302486175215	0.29903856788506805	0.5298724414951199	-1.085304806081795	0.10640332371357844	0.06969248426951012
0.47606915907744235	0.404938027304361	0.13938692993566965	0.6466396712559522	-0.13761970950891467	1.2877533238548418	1.212947281218222	-0.2899689202942667	0.44227962830782275	0.574395225860964	0.5110210055804549	0.7829041050827698	0.16661822739894058	0.930986177644297	0.4179133890792617	-0.28621605224135754	0.17019660013145266	-0.16033171813849786	-0.21532291755597868	-0.12695586905271258	-0.12853385051628466	0.1142971485071281	0.10342999078528733	0.8543080214933274	-0.20429370350477888	0.6597920590642219	0.8977368946091675	0.7596959088904558	-0.45502913071611334	0.4580007787894429	0.336688924538817	-0.8106883818000681	0.27018009416145417	0.29996527888222346	-0.37592663955804906	-0.03353319041207614	-0.029497820607456454	0.2303629059884163	-0.21110895374282546	-0.1731640574457235	0.801724886919661	0.3015123786298374	0.4724856749183656	-1.0762175378506627	0.09173030588037183	0.0474726493467257
0.45713955028000663	0.3945358251921714	0.12913338152560566	0.6754227312548362	-0.14830897445542493	1.2844721239720005	1.1840132940551429	-0.29550710257543167	0.476504535922352	0.5654310141432011	0.48191012375006315	0.7955446321814256	0.09629965292702494	0.8952018812678764	0.4397195048259226	-0.27512603916951495	0.18240500858702702	-0.1736766824575658	-0.2121334473746163	-0.10523685382234071	-0.1499158139490526	0.12608167011265622	0.09210784596325579	0.828444810451644	-0.20013778835500812	0.6466316586489894	0.8846582681235443	0.7170653655959296	-0.44723852693457233	0.4774263681391058	0.3619993608119471	-0.8043885562498764	0.25200704995113515	0.3043924575715219	-0.4124238686873296	-0.02624790121305203	-0.06067977271848639	0.21753758166590148	-0.21302815588594176	-0.1817012215934549	0.7898679219691503	0.3229602013084408	0.39656375441574365	-1.0676859933994218	0.08885611925550045	0.013850816381820808
0.43001591639559156	0.3496732735246334	0.11413327184423352	0.6845238811948897	-0.13682314110360744	1.2648324187660507	1.1736148923469103	-0.2784982606194362	0.46598445038793085	0.5549685311081755	0.47816184575686105	0.7513837278963648	0.0675745470412456	0.8758312881569748	0.46980545157734854	-0.28340032393300263	0.2094926064681161	-0.2276648484192556	-0.2052968747360974	-0.08318388166692567	-0.16408457985029984	0.1284518710312468	0.06386132695219503	0.799090016523455	-0.19570900127394214	0.6421019465168135	0.8615688831935074	0.7000499156314616	-0.4434144880067805	0.4783511261186046	0.3372840059358765	-0.8001962387850607	0.21820233725345392	0.3103990318929084	-0.40787433664471734	-0.03412681418436925	-0.09788467561390556	0.20189975129055968	-0.2189040173554598	-0.18519401367777055	0.7637396574382808	0.3514391999994925	0.3491284999191483	-1.0606639661508885	0.07600432401393734	-0.012093997554437273
0.3893034568937314	0.30053201507123817	0.09479959623662512	0.6653957573800205	-0.12235782691194015	1.2333381884219985	1.1888169532435766	-0.22927370290149832	0.43505850899407517	0.5315455904121872	0.4793365258273138	0.6646390660458291	0.05981727351685828	0.863444317183075	0.5239150445526379	-0.2980488002099003	0.21116379298225504	-0.24062121591883429	-0.17369320844221434	-0.08403590033126611	-0.15424000613190453	0.13026339507700527	0.07881933442540986	0.7641850077077719	-0.194921221753742	0.6325307705596096	0.8088431318405659	0.6761964811018334	-0.4430557326794554	0.46229019146379446	0.3069448003359219	-0.8023013434780438	0.1902598664852704	0.30666693340931234	-0.42038297281886344	-0.03298186109958083	-0.10276399561072017	0.1864469318823447	-0.2263583567708635	-0.18595788823308065	0.7205234316914916	0.3646225418231722	0.32189733983742175	-1.0533387555108926	0.057902603326729515	-0.02110451006555872
0.36761501498717153	0.24297114463672057	0.08156796416336236	0.6308507752678395	-0.12171986220458537	1.1861775828607874	1.2241802072500039	-0.19083500619376143	0.4125956678941602	0.5306036511621806	0.4923164572089336	0.6152724895327024	0.08920442214596361	0.8381135415765113	0.5727469793342299	-0.2723743029971901	0.21438703294275552	-0.25369667747914904	-0.15437409038013788	-0.08876332810915757	-0.17281733893632353	0.11065162806696993	0.037819064398479686	0.7544001548045306	-0.18309265989445345	0.6302722076200427	0.7612298312013636	0.6775001539592942	-0.453911376022815	0.45237875557814516	0.2873133302642581	-0.8040761152387395	0.1630418697114156	0.31162601650269417	-0.42804190708744816	-0.03391134474804093	-0.08617370657045617	0.1830181214651419	-0.18696433440164043	-0.20210343030453098	0.690298563520337	0.39697578501788805	0.3079790371256824	-1.033027756187484	0.07083567059090765	-0.03943701439809266
0.38256077547617995	0.18390212647101728	0.08714330972828022	0.6146003778400512	-0.13844977973212919	1.1839130132522635	1.2035434495942197	-0.15019835396977288	0.38971317134868605	0.5490293589605469	0.5220277861802838	0.5932107466016361	0.11270991947136477	0.8347880072255581	0.615917736012172	-0.25242827378572935	0.2176200503684858	-0.2568683428959556	-0.13647904022583837	-0.09242046290993651	-0.1781430879205246	0.10216433296996338	0.024211323540954316	0.7329268259651398	-0.1664297266826576	0.6204265442294672	0.7188425849804446	0.661527012487144	-0.4804744014219282	0.42998476272250336	0.27881021383928034	-0.7945050055975874	0.15585283650538612	0.3066140839332657	-0.4196960961634752	-0.036027863042414156	-0.05696550075010831	0.16760205553404953	-0.16520484404876604	-0.2159549295938125	0.6702639725586578	0.42512369421751206	0.2987621893439488	-1.0284214047834188	0.07203219253602114	-0.0509863074449165
0.3942792899743499	0.1472696032265124	0.09184763559445074	0.609474695886392	-0.1260020008749781	1.136658959857757	1.1919012636886965	-0.10285840279098483	0.3686548435194636	0.5570901408007485	0.5978063408458022	0.5661957067631038	0.16732496920220624	0.8354092892244571	0.6351495730574312	-0.24646868095465022	0.22072462101450055	-0.290305099282247	-0.13688288471826418	-0.10178601182186635	-0.19895142987224917	0.07370824073706951	0.05089802226912998	0.7408725056947366	-0.16126561083748153	0.6148856471720119	0.6516303732333185	0.6517724535244468	-0.5065756818691374	0.3861730966288277	0.2531811023611782	-0.7749630220471875	0.13181512447320692	0.2707485298293588	-0.39622612032813376	-0.029288398103771873	-0.086049468030391	0.1438929206738715	-0.12929813002993282	-0.24325952288960181	0.6579491003515032	0.448391486398582	0.28414194017703326	-1.0154244752526356	0.0905566513484652	-0.043426442080998426
0.38160146010156976	0.09842946042297432	0.10998703359799866	0.6148603843627439	-0.11580091052129131	1.1049195573137118	1.1681207500195394	-0.08313828836254912	0.3379385834229006	0.5659832385440631	0.6648272234058538	0.5612283447746793	0.22791305498151707	0.8439113142550339	0.6355103419419373	-0.24320210909558987	0.2379369014638728	-0.3084847985324818	-0.1310115847326278	-0.12058625295725564	-0.22140317349646943	0.06291217280406755	0.06288267723155248	0.7497035477245761	-0.1612202291516796	0.6475118929841042	0.6279309364098807	0.6581809188196608	-0.5259316300089093	0.3398640425933058	0.22769454520103488	-0.7630074801082241	0.10483559836041467	0.23499354559699653	-0.3934914530874838	-0.019414303337586883	-0.10097823444400253	0.11921277645917758	-0.11554415156196443	-0.26045300552746314	0.6465215517984516	0.45549121300302103	0.2864219442232946	-1.001528832506151	0.10615624440406513	-0.049900683485096436
0.36016869679695396	0.050243261814553374	0.12726357181108888	0.6206380795223836	-0.1316072732479713	1.1187767927472558	1.1298035085445461	-0.04289649533562896	0.29437670820839507	0.5569432917271583	0.7450313746094189	0.5342809765520811	0.270984324154875	0.8698839953293394	0.6204678205676505	-0.2471343428605688	0.22831140561153157	-0.31396572053808464	-0.13397572771339245	-0.13278409828853585	-0.20623837117846716	0.05897154482221154	0.08992522104763172	0.7434918985150085	-0.15338287019536043	0.65594280797419	0.6356897854209718	0.6442281238900666	-0.5341110074206739	0.27383446663813327	0.22565775894299267	-0.7522263959188151	0.06655667805155813	0.22851911946231146	-0.3973164579057884	-0.003972551088808526	-0.1411811034688512	0.09720436908963226	-0.09566098224004779	-0.2709604626458341	0.6377652171183348	0.4383157797391493	0.26706620035006273	-0.993278546077212	0.11691907054723757	-0.032648502296746124
0.35886611754498776	0.03904841597943172	0.1415849166682551	0.6222736936147226	-0.13873946161334866	1.1144640725507258	1.0624676842901144	-0.010538066178175034	0.2575246345072556	0.555345152770688	0.8100422647931891	0.5445506086830808	0.29964014649774817	0.8814589172175415	0.5869667720170018	-0.26125492241545606	0.18062161928277043	-0.32478583535455235	-0.15993109526403707	-0.14426388492125586	-0.2079211526138614	0.079127977827564	0.09014968152955963	0.7346406276972253	-0.16374211270434372	0.6683549958149444	0.6415318559271448	0.6292021920689409	-0.550728944664352	0.21459813650392184	0.2523995400249282	-0.7477646314623445	0.02734517827129071	0.2477607125708329	-0.39749736837388117	-0.004406815034560238	-0.16684342753968873	0.07006035616405804	-0.07930688308066264	-0.2661489948585981	0.6356967612649453	0.40395129802458546	0.23705104924272327	-0.984368781341729	0.12977723158220691	-0.01353852620699671
0.36497174306696933	0.026568248988656652	0.15888098586024896	0.6065063819569819	-0.13527081261235924	1.0818543985503903	1.0049847343367948	0.03794951505266329	0.2156897014856761	0.547584487306408	0.8600515410977299	0.5062044211694898	0.3133178105111206	0.8991074506800423	0.5581260102743582	-0.2977928465303883	0.14672581494385648	-0.32626563610910947	-0.19120302176968557	-0.15695996147930077	-0.26042104995295573	0.0643212275251313	0.06805770805110425	0.7114756076614089	-0.16314604171583175	0.6912365360534183	0.6334583246544672	0.6218638364481033	-0.5600470651763192	0.16423865798668735	0.22619855366664404	-0.7601698748224653	0.001819434747284579	0.27435276667735786	-0.38468410357642835	-0.0021287411904654246	-0.1805399464942506	0.08462103313637138	-0.06996539721491393	-0.25790603642194765	0.6215547269440467	0.3866541399941411	0.2201022149895695	-0.9812534470351759	0.13805108194655683	-0.0018846548346663516
0.39441682808531436	0.024871313409905803	0.14881446825930703	0.5929176361770538	-0.1516775633742818	1.0637412561222621	0.9918065664023379	0.07545662609760292	0.15806190114510138	0.5429728615915363	0.885957204207538	0.5026427711402855	0.3337713553550976	0.9265108849053398	0.5244564211537526	-0.33646949039723334	0.11937699513928221	-0.31973032844443317	-0.22087352605482882	-0.16837029971568257	-0.2783847790116242	0.05216857698097471	0.03115915125720829	0.6690713637616815	-0.16969002262679989	0.6771308276969155	0.6797330896448806	0.615183111357585	-0.5749837334064317	0.13353138221860808	0.17699700826866305	-0.7680890527585824	-0.047049333450432586	0.30920005506996795	-0.36814524227173495	-0.013644773500256493	-0.20651689843349597	0.07065980057025861	-0.0853021586288298	-0.2542091121035262	0.5974122443898476	0.35624733702280614	0.21703070352327716	-0.9758410607975293	0.11419814503391032	0.0141193252504641
0.42517389518013593	0.055354436529911275	0.1531259601384899	0.610898536253277	-0.17469670509787252	1.0287275852654276	0.9732481172673945	0.11989464422022351	0.12379160162962186	0.560415040017656	0.885388993461758	0.4930392400131828	0.3516465094248988	0.9420403569442101	0.4692184460779575	-0.3605157184855027	0.12361479848127188	-0.30714380615476905	-0.24721296745320184	-0.16880662646136646	-0.2759993000223876	0.04304777044182108	0.0120630133607593	0.6350632429509998	-0.17944301235878987	0.6683777581874677	0.7438513044987516	0.5874778273690806	-0.5977322378762333	0.09980156322453457	0.1547349137481589	-0.7428673188954771	-0.0814656144720316	0.35353467682387263	-0.37986776059405203	-0.01928889755958028	-0.2402891921340756	0.07150316219557841	-0.08514373462654079	-0.23360431527509315	0.5512406244332605	0.31248843885720207	0.20594959964283954	-0.9832720345119824	0.08089407534080414	0.005745982057162105
0.4696044080275395	0.10457360830543942	0.1812944807878965	0.6398241646180108	-0.2011324977204496	1.014634111655513	0.9575796372967442	0.14410346159247378	0.08443418784700364	0.6252817673390263	0.8713640360826002	0.48372152194631807	0.3532303461154213	0.9306381566075693	0.4056103946840395	-0.3854326657425323	0.11886972633057376	-0.3120388505027797	-0.2675395161605308	-0.15341637369713573	-0.3153007376855279	0.02708580955212503	-0.025196989094468776	0.6233747670148506	-0.17905930438717096	0.6692301420903182	0.8056991493173117	0.5640460396887617	-0.6224263188558539	0.08170420167257911	0.1254491182535844	-0.7224836139202031	-0.1112742752588944	0.3991759227205921	-0.3946538312900209	-0.043479889970451116	-0.29841937876765845	0.08158996077770074	-0.08438065680782239	-0.22524930543308525	0.5155213772672519	0.2848479826595678	0.20158490716002003	-0.9844128957977782	0.0394297692446961	0.005025550459692834
0.5027818964018526	0.12505188173036558	0.190139471163012	0.6819202932328774	-0.20992429200474233	0.965390096919964	0.9338471373557914	0.1735131386746794	0.04246893614205085	0.6697544444717879	0.8727842087009489	0.47197877161905016	0.31163638087306345	0.9313599780170787	0.3304858095659312	-0.4315770407605576	0.09898803014942309	-0.3082115671359432	-0.27674769392843646	-0.12143069719785855	-0.33960437613357547	0.03707812014501838	-0.049642617019050164	0.5933590092015177	-0.19724944768949365	0.6913372260777573	0.8954438038329477	0.5238129633749793	-0.6372314434659476	0.06441274852427911	0.10953690691354383	-0.685759244062483	-0.147301726870609	0.43886904532934057	-0.40592734817758436	-0.05748718218714836	-0.37273173755126093	0.08363997269661999	-0.10323311308023057	-0.19804003818474297	0.46482234003952294	0.23405346793205214	0.20393695655808358	-0.9980011050043162	-0.011484124536384343	-0.001451764289641115
0.5336310361234127	0.13336818672468398	0.18111642022064392	0.7182519191261869	-0.21127511443653643	0.8929550692141796	0.8737776192730689	0.17748062747836374	0.0028172071306904896	0.6974632215917624	0.8523148062549417	0.4455929451192593	0.2584954068077819	0.9128761940664314	0.26463623287623333	-0.4754620201867157	0.09560309487461197	-0.3229774270982873	-0.27339366220444417	-0.08629155595464773	-0.3847323427107837	0.03708801017620546	-0.07762609755982101	0.5990044875671202	-0.22744775959991262	0.7129590698415189	0.9868328719718577	0.4865301869087418	-0.6566037430390057	0.043422779074366105	0.08940981194572176	-0.6810106747804048	-0.18326940472362993	0.46073046246475063	-0.4354153989136583	-0.07711104923387739	-0.46988803427615417	0.0974874360362181	-0.09500611225366234	-0.17862019654884034	0.4290028180900293	0.19684672228626682	0.21972083730158784	-1.000020382440292	-0.06561349181388117	-0.020575951076628678
0.5568737453653296	0.1428332462931059	0.1740010825615061	0.751371670824796	-0.21771115212252887	0.8355213890585086	0.843393617518222	0.16650890060325713	-0.03037247229119964	0.7276183707785975	0.7969372845379646	0.42054011676392067	0.16932624544694125	0.9023840042924933	0.21829228843231552	-0.4625542142426086	0.07161139287657883	-0.3234747853184641	-0.2556372973078027	-0.07017134618433704	-0.42173310122049673	0.0356852740861779	-0.11757003346989603	0.5698489236783326	-0.2385676398900877	0.7252437883961418	1.030341670765887	0.4590161712520304	-0.6744102098364745	0.019904742507931193	0.09068161195099803	-0.6856377392248189	-0.22279266174557616	0.49331058139874717	-0.4646975786571505	-0.10155738610959589	-0.5092309846154327	0.11069694577829858	-0.08364213735868978	-0.15439300477036316	0.3858844071491373	0.16737593842683524	0.272099460478278	-1.005630363784601	-0.13143227281770797	-0.04230235901198761
0.5987488596252429	0.15337860446462143	0.16904069343923472	0.769656714017363	-0.23545342599632085	0.7745542512150607	0.820285067407123	0.18861960542765757	-0.04524871606197383	0.739546777258032	0.723773066096795	0.37568577744970316	0.1175888218637597	0.8793501675283324	0.20821704749512765	-0.472000077834147	0.047356688915343406	-0.33146352858914013	-0.2514619115945354	-0.06426102140012666	-0.45058666817632326	0.02530678524773977	-0.1385387621345295	0.5496885843075806	-0.2593259793372521	0.7159800383643139	1.0055649868141112	0.4364900268417736	-0.6868197274445128	0.0009071147545792468	0.08305205512560382	-0.6856286597424441	-0.24593974190911538	0.5145731189876181	-0.4752854278036174	-0.1252893374929359	-0.5068412630111535	0.1173149349951623	-0.057336268901660534	-0.1363226439665063	0.3453706086225721	0.12806830387693893	0.30765351110951045	-1.0211078345212319	-0.17490869496268438	-0.049074207379072934
0.5840198080781929	0.16690974757310686	0.15881777499194757	0.774780859894677	-0.21699766949054267	0.7126676226334563	0.8016479672126449	0.19739140249052728	-0.049022393711294625	0.7730548091390841	0.6693427984535184	0.34344542734554007	0.08667693863449627	0.8634855641207612	0.1940233417518206	-0.4640575463395624	0.026112987963103695	-0.3540102051087979	-0.23761809913459347	-0.06667729308102978	-0.48729412146535667	0.036158731856948415	-0.14862558335959003	0.5543282685191346	-0.27414920882462196	0.6977543405810581	0.9616460786466783	0.43466803380958313	-0.6793949564763461	0.001479191129407005	0.058824037103949754	-0.7044880798531301	-0.2635688477794187	0.5097506651848457	-0.4878081087173266	-0.1567931948857101	-0.48631204317054133	0.12568605782935238	-0.050451613456026854	-0.11724868448218935	0.3163870553037653	0.11609830003689806	0.3678705363689988	-1.0192028388555912	-0.19032439075342467	-0.07355866916418054
0.5656907221111133	0.17917754274051093	0.143027126714551	0.7686496828464863	-0.1990261608405485	0.652345197822305	0.7888635118494627	0.22872206956646962	-0.03917235120509359	0.805469945030145	0.6357811686119185	0.31614218603679595	0.07335488047575336	0.8386729531688809	0.2028148412410938	-0.436670349030832	0.0130491607972473	-0.3846685704743892	-0.2249532567371333	-0.05324579572533994	-0.5243438569495225	0.06485608590618816	-0.13384887762246803	0.5096045353413271	-0.2883784036811762	0.6875123441159559	0.8982841804558086	0.4340272187697443	-0.678989099259107	-0.004747392288728029	0.018608800964492044	-0.687223444117237	-0.26608438645986576	0.48060186545832656	-0.49520669973760667	-0.17100291238272697	-0.4350133233500168	0.13371570182326006	-0.023106253060900715	-0.10644244077305128	0.2581460909202668	0.11795973964967983	0.4293453809356433	-1.0245210441333712	-0.2029703792761226	-0.11122376128652808
0.5522698418274583	0.21112675697505295	0.1388017570235836	0.7669448429135247	-0.18183259374015948	0.6297164455749718	0.7892800881008346	0.22691869120500266	-0.041214108194932604	0.8530559765605157	0.6237127124478121	0.31363435556395625	0.06475378803095301	0.8041802015287607	0.19674596875628397	-0.40614501007333115	0.007615595357142807	-0.43691392095214593	-0.21652427496613286	-0.03311585632092456	-0.5009741268890661	0.10251034669996553	-0.09162324655706891	0.49601714074155934	-0.3065587142849084	0.678437387879764	0.8771788842256321	0.4338288337696959	-0.6666000819554874	-0.010352657967640585	0.005460651545334513	-0.6375196871609823	-0.2744542306498131	0.4657545723328072	-0.5099074424183774	-0.18167180935786098	-0.4034916750640263	0.12868232531008156	0.02082551092004429	-0.12187851266928477	0.2248623231828531	0.10934991395290714	0.456350159980743	-1.021755074485353	-0.2066214399118452	-0.11451240986397833
0.5025680653901614	0.24060719642265155	0.14284777629451223	0.7416987727880511	-0.16473217621964262	0.6167172101514771	0.7714315562329108	0.19307587350885577	-0.041961463880255206	0.9445139390135047	0.6463915478248846	0.3339769740714188	0.04137866296370891	0.7801631408875038	0.19093739169606033	-0.4001095829687764	-0.01863562346268851	-0.48685703636892086	-0.21108909214294358	-0.03379591809337336	-0.48491653616733155	0.08336022436789355	-0.04303719503390992	0.51669166767563	-0.32208390536099446	0.6636587166744194	0.8065193680641197	0.432055964642279	-0.6504021569011468	-0.030722083102902652	-0.013499072743158319	-0.5879894818398882	-0.26493339075280525	0.4446800522347568	-0.5272408093067049	-0.18081186790953074	-0.3711580352033833	0.12023639864989422	0.06292904072072619	-0.12010823428808881	0.2204290116980449	0.10002266783867993	0.48617726611021306	-1.0131500049185351	-0.20178556915480014	-0.13376012257278921
0.46927395345046446	0.23948049242386515	0.12666793622095252	0.7218241977935	-0.1630325924167763	0.6144589893476715	0.7412352652916624	0.14715487705896055	-0.031715194006404865	1.078261610639919	0.6353812247640476	0.36944220839843356	0.008831042468770959	0.7592328979453413	0.1842027139355728	-0.3960444843855518	-0.06236472480521543	-0.5163055511890099	-0.1959095981868138	-0.04544045052251831	-0.4851349354270836	0.06620019608912375	0.013886037034666598	0.5273503571743555	-0.3349368133231372	0.6477510317919096	0.7033501637825245	0.43191933090970613	-0.6198923347989738	-0.045202137933267494	-0.010258034020035885	-0.6266127987319612	-0.26004637760189236	0.416042455504653	-0.5192074991714547	-0.18936404990575578	-0.30997925027982	0.12003967571296945	0.0892167288313388	-0.12386898209876693	0.21054667626126927	0.1055394494171729	0.5228390966462242	-0.998416003518004	-0.20492059879978272	-0.15485223716476926
0.44417805796359133	0.20956337919743345	0.11276581237675438	0.702674446023691	-0.1563132959525005	0.6028185213617729	0.6870369116211146	0.08220053914124456	-0.024678863657170782	1.1175003505990966	0.6271109952933643	0.39902160441252643	-0.04257982964874152	0.7475471249121078	0.14789549129776447	-0.3746520099306997	-0.09551301139690407	-0.5478362725470154	-0.19307454588613354	-0.075274250156169	-0.481190077771417	0.06860429783683866	0.04656110851221543	0.555091787654785	-0.35902634305309755	0.6260769684676528	0.6319187104486359	0.4270486642616927	-0.5916870885851877	-0.06978904725771767	-0.004395073291901738	-0.6428244815559637	-0.24298923242211087	0.39237173533905306	-0.49715137348943417	-0.17866397173456253	-0.26014081926126187	0.1042526320465585	0.10458895682269038	-0.12044567526811803	0.20276512781189057	0.08329258077792775	0.5885596597202344	-0.9940301017347771	-0.21885692746556346	-0.1677312454531355
0.42199571671113023	0.19192841708244124	0.10773488544046814	0.6795691952599746	-0.17739839268285781	0.6148692972187887	0.6673970104175706	0.038271889382841595	0.008374054359920769	1.1764325268975322	0.6395623914925009	0.43547272130108616	-0.074605961111052	0.7472403508130664	0.15619280256086648	-0.34867596804802864	-0.1112963136283106	-0.5730592869992887	-0.1813677075221818	-0.12354368961793208	-0.47954916256577695	0.07030870735037965	0.09338486421385042	0.5932905606283587	-0.38278249193736014	0.5859525293537026	0.5278923662162562	0.4305457194673076	-0.5694737884914566	-0.10131022348335941	-0.00759467180631519	-0.6598036476842454	-0.23492994255201002	0.37222147220688945	-0.4870867708933705	-0.17855991927049053	-0.2318429692651373	0.08792130052205203	0.10038202466190234	-0.11763226881770925	0.19641080670348157	0.08324967420294829	0.6199248349657066	-1.0004244593277183	-0.22208487915313285	-0.16413444467308105
0.38408649078342966	0.1791035278473686	0.09968068958454859	0.6459430094308716	-0.18497666669986007	0.6087487131609827	0.704721739539542	0.03971509974812587	0.02700991893327012	1.2370873557900106	0.664619635190749	0.4707139758483042	-0.08556045906166639	0.7543838048336025	0.126300728548227	-0.3382121513487345	-0.1395512661420017	-0.5783257770525247	-0.1773906097454401	-0.15697435593525189	-0.4537841055169746	0.03988449891126601	0.11901038217508882	0.6408623189738972	-0.39663321517065725	0.5647230017751989	0.4207549845349402	0.4329431864480511	-0.5367574991006138	-0.11478895130163269	-0.013982265576703823	-0.6399470867739147	-0.22670453490499246	0.3713824563314008	-0.4721527682000545	-0.1757641320154256	-0.19065866053290018	0.09881875586215691	0.08491335142300374	-0.11247726078928884	0.17735201390824312	0.07696951314460904	0.5848688226150532	-1.016643531910964	-0.2082228943018034	-0.14921848519313813
0.3516176709349784	0.20468868799205153	0.09687884269926189	0.6145794230961705	-0.19419445084950543	0.6158358841245775	0.7112360592728525	0.0500147198613657	0.04435460356281573	1.2971992025310135	0.7021792865266577	0.4985169255994141	-0.06907321080298656	0.7728624329170392	0.10971815939339291	-0.36439761945018545	-0.14722682883511354	-0.5810923966883597	-0.15645233403158573	-0.17233185368507548	-0.4603920517516791	0.03012880731452256	0.13153483279040662	0.7394630766556674	-0.42354106395220487	0.5618881491218607	0.3532170141650343	0.4324307548439578	-0.5214157058069914	-0.11314593970326499	-0.046395553622538534	-0.5912944134243556	-0.20923410015264063	0.3674012103178702	-0.4449537966749353	-0.18269877756982703	-0.14920582902711577	0.09587344161677212	0.07969029353984095	-0.11327891473437021	0.1602071979951721	0.06797311607011589	0.5154247045926119	-1.0340531397737176	-0.1754490704779172	-0.14337337729592164
0.30737918395451214	0.22426023822344704	0.10349637476810866	0.5944717741175122	-0.19728236732797333	0.6153563991843394	0.7274900780907936	0.03947987648358649	0.07942614334281013	1.3330950722328097	0.7200605669597799	0.5336246945669668	-0.071311392065401	0.7731073366095512	0.09572253071959977	-0.35101851055711597	-0.1593873006587876	-0.5808631300375225	-0.12682922114476178	-0.17386143797343404	-0.45678071096026074	0.013477291472619524	0.13803405592135182	0.8201625330993986	-0.43752996860060367	0.5704968784102477	0.32983396365875145	0.4242154115641763	-0.5119399281919955	-0.11140857030715659	-0.06090169868108637	-0.5803568416857792	-0.20661917721600376	0.3660375964174751	-0.4350803589846601	-0.17907747923462466	-0.1284140010114925	0.10412628250573608	0.07599726579417107	-0.11522252022054602	0.15433242432490363	0.046793315838668886	0.4806843037601756	-1.0503639462616428	-0.16140146403516448	-0.14689954752720458
0.28129168424820994	0.24063406546725222	0.10013592033475846	0.5940043972882212	-0.2103746945576876	0.6076009786572488	0.7487999424886411	0.022286578874103263	0.13230682939691202	1.330057966392642	0.7113195444210532	0.5501731911410762	-0.06000724813481527	0.7541517908091177	0.09994350657937098	-0.3544445053334634	-0.14841767772474554	-0.5759480605675397	-0.09769252426645379	-0.1691451041885678	-0.45512581893600873	-0.02728046110764907	0.12419627756857483	0.837940815080523	-0.46012568450625546	0.5932544306666228	0.3578580095049165	0.40547353975404893	-0.5311396835361974	-0.10060950082144766	-0.0681031781505175	-0.5631544271085144	-0.20581236035811692	0.3578678467677606	-0.4211566566316412	-0.17127417889547047	-0.10073994613904833	0.10925194098959416	0.06899223592372122	-0.11675531344587656	0.1465969380031915	0.009255315195744554	0.434883949976271	-1.075955393537245	-0.1554749103738636	-0.1469234350325616
0.28682299222590724	0.29212905222767543	0.11324352126323593	0.594909637799958	-0.22644179388870161	0.5845726085601671	0.7737455892955545	-0.010465863353568073	0.18753852306926197	1.3093188722269256	0.6706818487147699	0.5533444688289525	-0.053713868823446	0.7439710154147108	0.08125446728510824	-0.3701751200940464	-0.1280242555504732	-0.5741902692661947	-0.0601454532827431	-0.19673114989536913	-0.459056026928404	-0.09286213702275538	0.12326702329001867	0.8758615598291	-0.47718076202869747	0.6091173941819393	0.4106959445160953	0.38832844676653305	-0.5329014894599788	-0.090202299785373	-0.06384726871611432	-0.5525383758634496	-0.21720431652511904	0.36248377358579725	-0.40822621603866976	-0.16788657562693365	-0.12761678666164814	0.10132041818080381	0.040098002736983704	-0.11134807394664578	0.1645293532121582	-0.03809814842788935	0.3797510792678312	-1.093305014816568	-0.133045995265833	-0.1489522150732265
0.2905942917740355	0.30334564195801617	0.12590414563727742	0.5954255546417564	-0.24275930711848584	0.5849503021105652	0.7869022653707202	-0.032914736876028826	0.2811533153341567	1.2682614629717421	0.6221154167790325	0.5477670007815802	-0.035948227450496806	0.7375261814012355	0.06889947464579568	-0.39034324636361073	-0.1134045103274923	-0.5524916831648872	-0.003292929241379511	-0.211739824769496	-0.4754217499204093	-0.13662568985923457	0.13044353211264664	0.8970302807570099	-0.49236471773654306	0.6012649112465687	0.42293958377332064	0.3785695422276445	-0.550715765897226	-0.07599577944518034	-0.04840374613657152	-0.5808703665271604	-0.20208298762534144	0.35304928970054933	-0.4022746883140543	-0.163426871484135	-0.16228090590909078	0.08275800313340317	0.009787821914401928	-0.08055781981238916	0.15321601367019957	-0.07529771175035185	0.35058460918539364	-1.1119415111408442	-0.11717848265279182	-0.15146872654409066
0.3032590507165098	0.2845858546051969	0.15397848655944724	0.6048385690419158	-0.25879909556189185	0.5728492184584597	0.7937803462543779	-0.051795211426127544	0.3707425781122004	1.1974868844589994	0.5597493279842848	0.5123322850264573	-0.001172855473797091	0.7198487750823543	0.051218613771126055	-0.39531144418597536	-0.10712297199384191	-0.5219642142222256	0.05157148202877586	-0.20681958339282516	-0.49028626472519565	-0.12993398486885205	0.15290489437340177	0.9027155110431065	-0.5028379962765154	0.600333260728813	0.43722155749932556	0.38044821668842044	-0.5685173516698331	-0.07589188274438906	-0.03348941502224089	-0.6223922013499839	-0.18419450889508032	0.33655538225451365	-0.3692614435039676	-0.16786769341802818	-0.15945826798246646	0.09475008406350817	-0.016229445961534368	-0.07048782640993678	0.12819300309705783	-0.09606162111117547	0.30309912123249594	-1.1369774554234893	-0.10371325360098986	-0.1508935654908851
0.29680722788962643	0.2646876762552712	0.19018250989751656	0.5852047484131984	-0.252709366948992	0.549076800795738	0.8049586280907277	-0.06777262475092427	0.4389308774215907	1.0850954838740212	0.5142378435731458	0.4749085545206536	0.021693941950690916	0.7232851605783394	0.052621109625538766	-0.40910124162632744	-0.09642029691941113	-0.5121433684808372	0.09335906555534562	-0.19702552900029463	-0.5174473826912226	-0.12760295946268585	0.15350785466663816	0.928758428991641	-0.5071192928787255	0.5956276088466612	0.4438177293962613	0.40516509831349745	-0.5866999014328852	-0.07389464269220755	-0.01597346760516636	-0.6157211851968177	-0.15942749399664335	0.3173398485650568	-0.3501005466586591	-0.15644589814452162	-0.21466388385883445	0.09133979192163141	-0.03663047698708767	-0.058960557385249954	0.11844882440499867	-0.0907930200309727	0.22436644055978405	-1.1523890887229329	-0.11375371670209182	-0.14195725593992403
0.2617911146989834	0.2496874553549006	0.2076471112329863	0.5606253968645833	-0.25732610556127705	0.5204944973581187	0.7988551686887649	-0.05496423852488328	0.5234274617639919	1.0257905368503173	0.4936848390473356	0.4485073360454736	0.04645597951661322	0.7409594733768943	0.06160201923634082	-0.4411223565052153	-0.10373958629912654	-0.4951311014874852	0.12648158255364395	-0.17530598680525403	-0.5219918366901799	-0.14809235685133532	0.1851225666151806	0.926007784268198	-0.49913938888367015	0.5869471111366708	0.40777056392131	0.4206421198371141	-0.6131272343408468	-0.04889498245468872	-0.024394946818987396	-0.5922221495925523	-0.14191292346942438	0.28428846817414594	-0.35394969420649114	-0.14447215718631265	-0.2499314839817956	0.09032921942063366	-0.06214505331729838	-0.045200958777762416	0.10328987514941065	-0.06598611841684413	0.0906264728193888	-1.1515106848386938	-0.082021163628788	-0.1414548824163207
0.2656334290924387	0.23840461167190913	0.22686513650620488	0.5352796661058352	-0.25285234897836706	0.5051850466536828	0.7785014633925849	-0.06758365642089868	0.5532279768652558	0.9601936718273885	0.44468835234515386	0.40588403702598247	0.058331029773870356	0.7437874665420073	0.04401098467688111	-0.46912853218075173	-0.14064383656291451	-0.4851725787301307	0.150088895301674	-0.15646173025253657	-0.5219652593261241	-0.1999305157612329	0.23507426277085158	0.9041068282604117	-0.49312544279020754	0.6012177797458141	0.36017797891763137	0.4306657581371784	-0.6311272337740765	-0.013904739217022058	-0.024295075915999175	-0.5982714882466363	-0.1116385887282706	0.23858925833595576	-0.3448239913392902	-0.11765207060176508	-0.27701875856703145	0.10038550201794486	-0.0803416494533065	-0.053778089813991625	0.09611808782272649	-0.05680276858901169	-0.011870268000374084	-1.1481431934543616	-0.0664054706782139	-0.14701935723891707
0.26198246138494813	0.23702355659384805	0.2307845648618442	0.5286826278236806	-0.2622965524539549	0.5005828178813072	0.756092770529263	-0.08796798042725995	0.5814834102283684	0.8943914234847524	0.4075849699871532	0.3921459028547695	0.07716150208582254	0.7354040264572784	0.06126768167333875	-0.48511256868267355	-0.15111372667923545	-0.4700824893951869	0.16895241630138072	-0.1592227477666999	-0.5170092384823994	-0.21596637716174313	0.26850591988632283	0.8483833388104058	-0.48876938276972126	0.622958255639316	0.3182514241195645	0.43488628879931895	-0.6624712230250909	0.0019375740922027603	-0.008468645807986048	-0.6043165542031321	-0.08460541230173349	0.20011591137620494	-0.32377604328629583	-0.05396582941601846	-0.30855389533476524	0.0538933080082841	-0.09643693532049036	-0.06233761791929192	0.1065511703243404	-0.03819410270610529	-0.04632116549254005	-1.1443929127228434	-0.08281030569780604	-0.16569979019232373
0.2620592114775355	0.20994364870423285	0.23465022241211608	0.5165844290860534	-0.2709777281055876	0.475454156385938	0.7188078242106611	-0.12050268601197656	0.6007972248062321	0.8554507460682996	0.3607486760080171	0.38652438191231864	0.09295516993110817	0.7225684950360409	0.07175267984010095	-0.49774106864861506	-0.190686696787224	-0.44564946566052666	0.15884176675198516	-0.14948546688347597	-0.4778277843139982	-0.22851874979970926	0.2933900013568745	0.762393113445484	-0.4786193032869656	0.609540238725641	0.28163070194129686	0.4365100227901911	-0.6627858050774187	0.005415664390896788	0.004859354116968003	-0.6416775560014931	-0.07069963591404566	0.15725522984826762	-0.3481905296350648	0.03305497579536238	-0.3563781497852954	0.04822871043942055	-0.13388147152692878	-0.08042360003758406	0.1322148886229087	-0.026669690205001644	-0.08248396629817703	-1.1377640548738894	-0.10498307487600597	-0.16534142122031353
0.2725921402709758	0.18281158309492865	0.2164644511298309	0.48890246957342437	-0.2662466291680514	0.46657784450195283	0.6878161058388292	-0.13069992477626238	0.5829822215126474	0.9129503737117787	0.35228715364286967	0.3746375308499449	0.09081756155355751	0.7169975805147928	0.06934975416197593	-0.5326145984308235	-0.20202287805210584	-0.424833902078445	0.13926446732974002	-0.1471651582422415	-0.429053733693855	-0.23699395708082047	0.3142325824902038	0.6990426652852302	-0.4696348931311822	0.6006007855541187	0.2529094133584934	0.43187313554540924	-0.6629517599227117	0.010957509254934399	0.018835064504042036	-0.6142545817496705	-0.049075254303916085	0.11674576549407618	-0.36229303396742696	0.11161411619471093	-0.4050466636221356	0.03758155793061624	-0.1731148577861384	-0.08017705606346266	0.14276844651570056	0.01423487460344977	-0.13107459028973226	-1.1383667418745784	-0.08480459134475463	-0.16279953914354728
0.30247824365758025	0.15839835535624192	0.21251980760694528	0.4746237182992449	-0.2575153058588978	0.4623918436749689	0.6583944363792759	-0.12736336456103617	0.5538710776038795	0.9262540782458016	0.35163782053999304	0.3897970343346529	0.08940333296269423	0.7260409716025014	0.06923553411899322	-0.5552983365798358	-0.235389491964221	-0.39407726974270796	0.09976039326574242	-0.1345474052749548	-0.3927482592131891	-0.23189179988066502	0.34583829447880177	0.675568568187108	-0.46193280650754154	0.6152340453679307	0.19848273053926718	0.44618566860842457	-0.6609214976315446	-0.005568769183816664	0.023095532361403093	-0.5729899366172964	-0.03566009817805301	0.07925145142490155	-0.37383481960316484	0.15481971651686988	-0.459502787966146	0.041766273418674976	-0.21174036810194896	-0.08007563332838814	0.18255559899482032	0.04461167732254102	-0.20515076175649843	-1.1517746724163638	-0.07609695851262732	-0.14622391684452718
0.299678300279181	0.1415793004454715	0.21566745788201977	0.4610501284725889	-0.24565805953295433	0.49101336696284276	0.6108914827884087	-0.11710323036750303	0.559200965328359	0.9971708847074418	0.3810076562701139	0.40127891721696834	0.09039788704634766	0.7500059579849293	0.10483020161930989	-0.5741264977456358	-0.2649994955260359	-0.3693810419727749	0.050108163576378484	-0.0976710556639175	-0.3803150074183437	-0.22036963882468177	0.36080527162039727	0.6644090985775385	-0.47022980048672497	0.6336635333334261	0.1477796931457304	0.4438673037102401	-0.6651872693093076	-0.022554719626316173	0.02695734541098483	-0.5565383151193567	-0.021586771963647597	0.060215898209170796	-0.3893353586454101	0.18694056413376617	-0.4654612696264896	0.05927097763927889	-0.24296208963770183	-0.09425294125152951	0.23654932950971616	0.08643807865253302	-0.27265296011292584	-1.1799914572623484	-0.08760730185239844	-0.13042595239518642
0.2991537976200719	0.15632039047765653	0.20297949552536965	0.4111104431994378	-0.2490076455906864	0.4844651127345627	0.5778985064976638	-0.12399888215973165	0.5567787949234596	1.072103705256803	0.4252933783230562	0.41623912115827943	0.08716341340350411	0.7768525585514622	0.13674368340770998	-0.5868295684934008	-0.29019750485675166	-0.3515258818684257	-0.023913130171423002	-0.0686960420303528	-0.35581896598148477	-0.22407510384275703	0.38170655107138785	0.6676026596695672	-0.46449308994819216	0.654601970336247	0.13543949073964281	0.46208685615595446	-0.6548775685967138	-0.03956670869606087	0.017068468406781983	-0.518063741512073	-0.02328406602879581	0.03400803787436809	-0.39465443930279764	0.22281709847246764	-0.4486788360608035	0.06642852475305039	-0.27818553391589285	-0.13780454825087365	0.312468725942864	0.14236558126629725	-0.3432312967013578	-1.203233642629887	-0.1141589334445056	-0.12798131208951913
0.3093631667125326	0.2034193528818538	0.19449335254002165	0.37057482212160797	-0.2528577738205703	0.47376474535510926	0.5389353660599232	-0.10153957307277724	0.5385517503096363	1.1008234817680358	0.5021091655718932	0.4362401970394411	0.07337574003705853	0.7974440610178763	0.1718538053789515	-0.5992798913620418	-0.28318707516918923	-0.34745990097515855	-0.057655805774721236	-0.06104326696661148	-0.33868115374253394	-0.22666354478287448	0.3377354191732912	0.6681617739595984	-0.4645765806137378	0.6638970521043719	0.10870229085669954	0.47871435323143885	-0.663287086330701	-0.03680223146880588	0.020233257145880246	-0.47814125750959036	-0.03398938295721147	0.025648565912024978	-0.4153382161479988	0.24464536913778617	-0.4587308081710293	0.07162160740181768	-0.30221084514766133	-0.1568489481935754	0.40356224643310334	0.18111265734010557	-0.4238793922822192	-1.2337106785181113	-0.12329662815447753	-0.11472599664346254
0.3306795125845109	0.28504201224033116	0.18130827154475226	0.37101983777551695	-0.2621096259384462	0.47525268131700316	0.500434986507351	-0.09203813262218208	0.49960286363557005	1.0780249063639569	0.6010951616461878	0.4516823290377549	0.07936938731872237	0.7870292092521002	0.1784030908083665	-0.6184153485622547	-0.2927632419703724	-0.3210596585463169	-0.0643990493404765	-0.03422264853508985	-0.30152829258073777	-0.23314673494906382	0.35242466307080633	0.6556328624499193	-0.4691295855142742	0.6677305034299468	0.10597375708096264	0.46993912339596483	-0.6682215584144983	-0.03475961717508762	-0.010182612840185457	-0.45028326923456985	-0.045771429490007544	0.014352660158457787	-0.4324116060179393	0.24768834679152169	-0.42954443840906154	0.08524645645118235	-0.33621739836980763	-0.17848740250849962	0.4882077888369036	0.18598945487618457	-0.4484009200729913	-1.2728101740107074	-0.12093126928518587	-0.11507123481844177
0.3629261371886761	0.32571610948303303	0.19145449385833138	0.40870908890472535	-0.27304000767732617	0.4785266672324939	0.4728520142012188	-0.07573129391011708	0.46501687077025594	1.0388688331909612	0.6722022729796623	0.4617547846564455	0.08878127104520318	0.7686150295087982	0.1890218240003296	-0.6272166827651151	-0.2699670882286588	-0.31783494961718395	-0.026275722212786002	-0.0025401459037088458	-0.27740190894150485	-0.21611252984484025	0.373862560926305	0.6515184210695134	-0.47141466975769075	0.6780249872481623	0.1250260923653991	0.4676309296652431	-0.6525634747098464	-0.04252608891537075	-0.009431716258380084	-0.4488238759646026	-0.05361356332828423	0.0005983039394238887	-0.44203896564854883	0.23922059580329366	-0.4244510738868391	0.10473495313407336	-0.35578267655251555	-0.19539578972409408	0.5854390169185535	0.18523668493698542	-0.4893907594493906	-1.3233508576335145	-0.1466673376754483	-0.11767873704536995
0.3616064515614836	0.34558707342788747	0.2109277149427946	0.44500294780096183	-0.285210933925625	0.4894973915164632	0.43131213701651727	-0.05522569172179911	0.48955133965934483	0.9685504623771177	0.746243604766562	0.5016903263183792	0.10171891728846634	0.759231351185178	0.19449922033291006	-0.6326291341621173	-0.24710296886566546	-0.30812871999158714	-0.0031376715315487415	0.026121656571769993	-0.2848193790533096	-0.19365474152688245	0.3341385417637058	0.6391887395992351	-0.4721896493152289	0.6879105517388084	0.1499837072572167	0.46643337703796695	-0.6307064894310094	-0.0609439060481783	-0.015599262520524288	-0.4316356146980983	-0.07070487721631777	-0.0018332834052687732	-0.44210385590096035	0.21936396424039084	-0.37701257370904995	0.093186672250576	-0.369052498155796	-0.18181991784788518	0.6756363603757994	0.18480474625785975	-0.5147014812773376	-1.3659347082613142	-0.16039582936689406	-0.09778384549985167
0.35526305984467754	0.36458985640771313	0.22257003717965973	0.48344985322666273	-0.2915259072504584	0.49700476452561315	0.39990704330852683	-0.002700675200938518	0.49454532731679235	0.9006802607341816	0.7973266010028105	0.5297222980481197	0.10354512221510526	0.7522683525170193	0.18802512498204133	-0.639536469604046	-0.261873897661682	-0.29910922332162815	0.02739140207406492	0.06560512227872756	-0.2911972429982626	-0.14544770756730435	0.28935104887667384	0.628998605281722	-0.4448402018218408	0.6880688171760012	0.16391603718156156	0.4832389167785743	-0.600451944929096	-0.06449547168117895	-0.03132457851928756	-0.4047865171410899	-0.08428423217236433	-0.013389590948162833	-0.4475236355631992	0.17180228317583296	-0.34733036876492407	0.12077321468342747	-0.37249441855937615	-0.16554109276579054	0.7377769184905534	0.18070671554865853	-0.5526981337212848	-1.406750914161948	-0.15635246898702837	-0.06207933560542459
0.33049660677023973	0.3908754352153	0.23102029165453192	0.4937032242737386	-0.30078043506617147	0.5006293338508535	0.3691563081249198	0.03609198457274151	0.49192255399479057	0.8169927194531589	0.8404025726213151	0.5325042649102126	0.10777911650381788	0.7483524713704315	0.17720636322234248	-0.6495429518739511	-0.2384543564398772	-0.29761501466735	0.045653662879144595	0.10037078424674273	-0.31480552401602757	-0.1119564905678559	0.23381843515144904	0.6037533131461854	-0.4198247111565787	0.6763357514143006	0.16589614975176278	0.5052894410236359	-0.5776338858550173	-0.07290569047326247	-0.048866633267849034	-0.385169227295698	-0.09151207392800154	-0.03380222615657145	-0.4060558842118128	0.11438651888041129	-0.3323126979426114	0.11950280701459448	-0.3775907670445543	-0.13274806773862496	0.782355213927548	0.17771387264760322	-0.5848244119263943	-1.4489011024531373	-0.1695249333459582	-0.012825171762318299
0.3152129471407372	0.4355736395050457	0.23966901859005674	0.496710933441148	-0.318036248099472	0.4887471851224694	0.3426204923672421	0.08370636289349198	0.4845857585463631	0.6841312768512802	0.8876476666008435	0.5187064204896463	0.1262117671823087	0.7460916235985044	0.16471361776737242	-0.6603412717945677	-0.22487617534558066	-0.30290511977074935	0.0646538339230848	0.13373197443274173	-0.34941833541995704	-0.06471153686430556	0.2046658685648295	0.5764665599575651	-0.3847053663282655	0.6525421095191792	0.17155901041401772	0.5260191305342481	-0.5526989262984787	-0.09792468632507265	-0.05058391551674561	-0.40136061480615676	-0.09253916868627891	-0.034780282427797855	-0.35928931929557306	0.057441293550793096	-0.31270709541526465	0.13403198711940073	-0.3762726091408925	-0.10404317415508038	0.828703478057888	0.1545656036948694	-0.6032498454082326	-1.4637987315037997	-0.22414044328709534	0.04455948460879277
0.30696802840720955	0.4870640122495839	0.25456687214767487	0.466728730323151	-0.33208677302138445	0.45880398343127526	0.3221725887090611	0.13750282602891223	0.4634630035028885	0.6522388415088735	0.8979633130578936	0.502588368468653	0.13629463346410323	0.7333901447247471	0.1672631927971664	-0.6785411010391836	-0.1929428218977969	-0.3073030743687645	0.07549105466511749	0.1504901387249739	-0.3545672791779115	-0.04362681454281435	0.19110535561977104	0.5479357127885475	-0.3566650117593694	0.6098166007073378	0.18051013030429738	0.5567659714703198	-0.5337441984023272	-0.10945799353746455	-0.03804493716560875	-0.4258501151200854	-0.07847351825880665	-0.04597998995766128	-0.2936672470622088	0.021812839249930344	-0.280858868574743	0.14798971747347167	-0.37279245702522174	-0.0874263419168158	0.8338313881368545	0.13871589303814	-0.6063970375422438	-1.4580778660547542	-0.2858116626714148	0.10246243668749586
0.2991445269319379	0.49128155431468323	0.259537869958901	0.4431118227693669	-0.34548044115666443	0.43584829983155926	0.3121733868553268	0.12576084167723897	0.4027875030772227	0.6046258534177915	0.9100838433988265	0.4801460722150413	0.13123892145683652	0.7093973166593809	0.14579765940781747	-0.7118613578542979	-0.16718696888552506	-0.3239724567538531	0.08862196093684623	0.16869922534801915	-0.3328120704621279	-0.026767333322894927	0.1302034445499325	0.514787785902411	-0.3059663960127229	0.5651969947089235	0.18718605200182317	0.6114012004836471	-0.5080470668136554	-0.12774793780775978	-0.013959473461913141	-0.45119188508105895	-0.08547423691600387	-0.06936921725271014	-0.2380591630280276	0.008301098068313601	-0.28350013965331067	0.15571776307925655	-0.3769160443848055	-0.05773060920420629	0.8160441878182807	0.11210308897018437	-0.6069410129966786	-1.454160124566608	-0.3326698074970151	0.2044402045993512
0.2745288467478762	0.4644188919753979	0.2586227802899633	0.4608714459278134	-0.3502411880095421	0.4111792527756119	0.3012255709143572	0.125927810709142	0.3467156199608325	0.5764215890390239	0.9457666988923774	0.460853823338425	0.1171398446394791	0.6781708068972903	0.1260411505862223	-0.7370947726086742	-0.13481930790382485	-0.33371806200601617	0.07573150059401317	0.18311930842219049	-0.3125492801356002	-0.015732805749050248	0.07136942068648292	0.466060634459425	-0.2741961032332844	0.5275373188503412	0.18177311948956482	0.6542215006052035	-0.4870798923670815	-0.1512814428656277	0.0034914128274887157	-0.488654897534338	-0.0825799497041867	-0.07847900564733344	-0.18387178440232566	-0.010812578222215565	-0.3097231356945852	0.1800721587838818	-0.37571971798290377	-0.0261995135894664	0.8037070403235399	0.08093727056110883	-0.5879967207885568	-1.4566315889762715	-0.3451764902106075	0.31445581354888696
0.253591732274779	0.4070941099584779	0.23615585075917833	0.47444206600686867	-0.3465820003519682	0.3903275240373187	0.300159437511422	0.09431453726501252	0.3245579295756926	0.5679495271011088	0.9580140493374184	0.4521918564989026	0.1130550955453421	0.6550209631208868	0.10102371824215164	-0.7511844387344719	-0.12495548150574953	-0.3477466959671167	0.007434971465265905	0.18190493221066215	-0.277012041337011	-0.0007821005482285079	0.06649853735395898	0.4290313441693203	-0.23599868738381705	0.5343759389342537	0.17306028336956583	0.6721189765778233	-0.4521498141502766	-0.18349483408289313	0.03125552385827255	-0.5097809837155604	-0.08567289086439926	-0.110218379529436	-0.12625532038878545	-0.011016030397900948	-0.3396807371348816	0.19004556666804678	-0.37940852351697424	0.005996120976647083	0.7942090287518542	0.05525146804198765	-0.5573940365324355	-1.443073737973187	-0.36732991479331056	0.43015479912707494
0.2303019560557603	0.3191974969125553	0.21792067822294398	0.4823943086686017	-0.35490770806679606	0.38368103662515873	0.3018330588945413	0.05432065940539431	0.3362154482926346	0.5811333391222526	0.9674756084452948	0.4570750933804604	0.0844250993259894	0.6311098555508116	0.0954366936271107	-0.7641161519225854	-0.11568533661303611	-0.3611217289464713	-0.07924651276359633	0.1574209860600873	-0.2895398278065371	0.023631441436964988	0.01091249604303771	0.3967278515706097	-0.1962702505458484	0.5418572613011825	0.16882996542161038	0.6928905158765409	-0.4134964901690716	-0.21738965031891783	0.06204684213524085	-0.526988205077612	-0.10986307610299122	-0.1291204451976033	-0.07672716855512829	-0.005021572172489334	-0.36784743010919385	0.1845202412757916	-0.3861833153610203	0.019791002651829825	0.7941336628292082	0.016674990883587704	-0.5795483126949469	-1.4287501242866187	-0.37346937488723914	0.5746829754392164
0.21444634676583002	0.26938728904232284	0.18684487034145372	0.4604863372513662	-0.35145319140200054	0.39163013548849945	0.32553400695696016	-0.01326626118763224	0.3387817013766793	0.6083068359652409	1.0266099100618944	0.4945752530054365	0.06785043957231641	0.5924070805397288	0.09270316119140766	-0.7904406288801198	-0.1264005032688351	-0.3615306331258155	-0.18650138801373267	0.13380437105772608	-0.2745049802352916	0.028806125532492132	-0.06747991496844279	0.35989075828781864	-0.17074101592465082	0.5366853824712259	0.1757384907041899	0.7187278004066529	-0.3797537212498423	-0.25809034497724087	0.09676296257902836	-0.5348809456974021	-0.13279486189944723	-0.12763008997308514	-0.034747022436920426	0.011419797858386252	-0.3571588553716464	0.18139059678928768	-0.3879783877946506	0.03643470252151226	0.7929133276480236	-0.021734887601219624	-0.5710086251235033	-1.416646400564122	-0.3740592305403468	0.7271539164575177
0.21123502320828966	0.2400860778644675	0.14852552076137485	0.4456255154474561	-0.3428401516868294	0.3785176587483378	0.35090720458169217	-0.07073745323633904	0.3138966898718648	0.6568622767646286	1.089390466794649	0.5342321468370541	0.06134349808568085	0.5395390759537482	0.09504065428209542	-0.8031922325719355	-0.13070908051592528	-0.3431651387425347	-0.2803270528530267	0.12424007326074885	-0.24757761462079583	0.029044310450246514	-0.1036463246843096	0.3381285811740663	-0.14425294773676972	0.5222023543160691	0.17390492691285042	0.7435259254127019	-0.3572919769906578	-0.292707797571374	0.12838349943226177	-0.5415992285676376	-0.14854955778521378	-0.13147587571667457	0.0062017846766885655	0.030642174665696086	-0.31968268021363067	0.20395168876779163	-0.3770170297516494	0.02890204036253884	0.8011438791666681	-0.05365741061357535	-0.5874460365238394	-1.3980841990432076	-0.3875294255290439	0.8378208490304555
0.22852118318753417	0.2313745948425611	0.14469125286161105	0.4266045892804621	-0.34229862635176966	0.3654372392360434	0.3608561063392127	-0.18331040010906013	0.3550864721980034	0.6952147876992703	1.1670178318605569	0.6187643449148847	0.05061299209098522	0.5078565297368639	0.10891293678886842	-0.814400642243889	-0.1285018724890032	-0.32091621974723206	-0.3649430862005404	0.11068354660366417	-0.23734618580695116	0.018252363363572572	-0.11481246795682283	0.3242648048785532	-0.12645983600356409	0.4903679712751766	0.1939798375428132	0.747251154858055	-0.3260502452104931	-0.3094315570840851	0.1574712107292073	-0.5533165676160594	-0.16033103149808964	-0.12794864566974123	0.031687689094450314	0.03114970066366954	-0.30644475365293	0.19881024399732433	-0.3727453205860795	0.0134089133524613	0.8054244518709404	-0.0947199396938859	-0.5788625599197634	-1.3871083285763	-0.3967292763402658	0.9626451887266096
0.25510242367608676	0.1958884031230993	0.12909736909443625	0.41818592830107726	-0.3387549129584629	0.3537765413345853	0.38420060962891517	-0.27483802867952767	0.3986380976284234	0.7391552653048409	1.2658907525794572	0.7651722840559202	0.03892493290114139	0.46802075290621203	0.1174504545242732	-0.8208064210486029	-0.14480511945241997	-0.30792577374427654	-0.4230280773429791	0.09343663090170733	-0.22157370077620314	0.0179303879038168	-0.10325421722974948	0.3085451548984185	-0.11197987824213093	0.48085597748653397	0.20561058481402358	0.756139432653874	-0.3166962491657934	-0.296136130889292	0.1828181143860018	-0.5633568728611152	-0.16751791662941795	-0.10320016151174653	0.04351229311742376	0.0325992304439915	-0.2419314459578208	0.20305114628947413	-0.3516694278161591	-0.0043280983807490155	0.8048100502397502	-0.1260225657485115	-0.5817156219477929	-1.3679406495531667	-0.3961238770265592	1.0408189673235937
0.2923052617517746	0.17276383962941996	0.14159121507221104	0.41600579562539286	-0.3350383615219421	0.34607941787888163	0.39658243558558487	-0.36916537818257894	0.4899452242192031	0.7680683588657475	1.3254009093090697	0.9393492044506558	0.030830429802321885	0.4316308999258852	0.15085875525207984	-0.8303992956100219	-0.1716373953824553	-0.29008893845075273	-0.4561974042500466	0.08683026899509179	-0.2066254168112906	0.01319635964228984	-0.1282279280695279	0.2952202641049925	-0.11083605612415659	0.47972214354224585	0.21029588559867785	0.7610590657582486	-0.31654420524135557	-0.2618246966173402	0.1901455720899083	-0.571254420265692	-0.17746189860162684	-0.10279743389151197	0.06289083364713517	0.03245642854151508	-0.19122973612230815	0.18372833320182158	-0.3395178366021134	-0.027654318624903702	0.8261024053015008	-0.14852700187035456	-0.5967932269053475	-1.360505980724051	-0.3801764829768412	1.0919859361282402
0.3386438820074201	0.13843639030886676	0.15193581825288693	0.427397280454337	-0.34369803366217255	0.3538366149417043	0.3946614291838135	-0.4743682781420224	0.5918263209235967	0.7661983437398148	1.3902003145706265	1.0970941296022425	0.02982370764124031	0.4061970069751061	0.1581754673572232	-0.8416431325969281	-0.20883486397043613	-0.2733033222449345	-0.4738264229352537	0.06684569418128651	-0.21382944224674644	0.02129849296917883	-0.17481346755389782	0.2857834874854653	-0.09629151673292849	0.4825835076647585	0.2132069805276168	0.7466906385087118	-0.32666891511169627	-0.23580643621896297	0.18145265950904393	-0.57589456984647	-0.21362837360802328	-0.09411971797135746	0.04221199912800788	0.039915930421860445	-0.15465878227757007	0.13379195722398554	-0.3004831757688519	-0.03641974955151397	0.8383650548519185	-0.16477010711196094	-0.618962771394709	-1.3625493944650153	-0.37077105412088635	1.1130803627781043
0.3688534525995411	0.12789930421133952	0.15647648798548708	0.42912538682367324	-0.3450830923771586	0.3451264810315991	0.3886512535966475	-0.5162927354330205	0.717618992495652	0.7425068643533097	1.4224140379984536	1.2506845482932678	0.046611681242068694	0.391552023956245	0.13233390009497856	-0.848381506998313	-0.230738730615192	-0.25626093840434006	-0.45222815658222953	0.04204580497684331	-0.23566263977535282	0.014958158809024253	-0.16073125648197956	0.2632124411161137	-0.10449105645093464	0.4619851672867005	0.22039014276593125	0.7091892606662308	-0.3419802019999339	-0.20471605747972837	0.1660849725114382	-0.5812231578261455	-0.2039912512671739	-0.0946676817968719	0.03130012539511646	0.03898240968818626	-0.10772385325711653	0.0879797947045655	-0.2604990637295638	-0.044433458121622416	0.8626131047403497	-0.1738368191317829	-0.6297566853177322	-1.3450660131013836	-0.3722844467206215	1.0850480707267571
0.35498973046563903	0.12474163198678578	0.16823457639565137	0.4284607777916623	-0.34807542635949745	0.34250121305554593	0.3703431617587689	-0.5502348320130015	0.8123902532563694	0.685736090765641	1.425071946493208	1.4018799225380103	0.07352970346573891	0.37920449536650785	0.10316101057408414	-0.8588508979254842	-0.2643624931510484	-0.2536237351635128	-0.3749676752965468	0.013148671174315998	-0.26082948898757125	0.024899288490524755	-0.16069187745006255	0.2486190406656794	-0.09624738595256842	0.47634072615572587	0.19023858354291942	0.6685671293245756	-0.3626286455230478	-0.17260398488134862	0.15934638017328495	-0.5877529079153018	-0.22483943324416228	-0.09763770544863208	0.04178354568057931	0.03327266231523506	-0.08041486019465321	0.0351325341222816	-0.2270994492854183	-0.042029397021148274	0.8724576725349898	-0.20677161254773418	-0.6527077566325172	-1.3245313256421198	-0.3817535829536954	1.0490233893122283
0.3450455167960026	0.10889199839079255	0.19329233742172197	0.4171640217668739	-0.3615489981972514	0.32941476821180243	0.35367279532625695	-0.5624238533842126	0.8786630143456599	0.656352926131755	1.4416981329909828	1.5228202461248659	0.10867707095237962	0.366571589526654	0.08939003378382601	-0.8766027078948527	-0.2810493895575823	-0.23827381488018737	-0.2648678624233812	-0.0025762873594869936	-0.30374618217469534	0.033966249304326915	-0.16566339608637484	0.22782172969315853	-0.08336305990025533	0.46294841733337116	0.20539416975686767	0.6389205378967088	-0.38030942593033124	-0.13207731075164603	0.13240610049163387	-0.61284325632757	-0.2299292246468973	-0.09628061858030189	0.018964932865497896	0.02258096849796669	-0.06930363144278293	-0.020281416693213972	-0.1854430599719668	-0.05083361873399991	0.8491302258597626	-0.22267858505784063	-0.6624787025710972	-1.2939807615718333	-0.40037847297279283	1.036441283091153
0.342319860488144	0.11107995090912251	0.21728050122519565	0.39512693186826675	-0.3605880238182392	0.3210424071430913	0.33428370869338	-0.5568058531367834	0.9390802202123698	0.6239827178418796	1.4268368005676941	1.6237438364762853	0.1543970077552631	0.34030631298813646	0.08509759865093244	-0.8876149047455298	-0.30545064496939334	-0.23972696136445348	-0.18287870811767334	0.008830001569440572	-0.30557625848124104	0.05232176257513845	-0.1640054378707853	0.21064690068261674	-0.06426217307278659	0.4387892385147845	0.2203231165802504	0.6121769803028834	-0.4133964291594098	-0.10331751805497273	0.13189058429529532	-0.61993272980078	-0.2169740429171172	-0.09404698540211079	0.02709239253464397	0.029719303565426496	-0.06948845465434103	-0.06607306954794204	-0.14397021930347512	-0.03162209388859007	0.8486893775526886	-0.21829830465580558	-0.6735968205772316	-1.2738471397115319	-0.3991197872009518	0.9925527852884525
0.3296402917006567	0.11719797019983538	0.23064779951881387	0.3790298553407445	-0.3695624347349443	0.3057862730485974	0.28554291546204724	-0.5414810856562835	0.953759375277728	0.5945672053351395	1.3675724906320785	1.690269811759127	0.19906552333712543	0.3155870232327713	0.08633909590204565	-0.8976854287001569	-0.3187598053556859	-0.23313064901400274	-0.13672035838905958	0.0020795841633917235	-0.3269261905323095	0.08282597037763154	-0.14489829403977478	0.17932196864413888	-0.051584653689938045	0.43058380490899034	0.23413732705279577	0.590536010869033	-0.4481927672950075	-0.08081601918387192	0.1110946443589117	-0.6487483364227542	-0.21792406475510462	-0.0979836405835243	0.07460841319900827	0.02226973014185497	-0.07973260326079194	-0.112148158003155	-0.09070071149529693	-0.02191474659855224	0.8332386012829172	-0.2264180773095244	-0.697282721432075	-1.2325523086444439	-0.4079412935704692	0.9368347279100702
0.29980788853722484	0.12435735906141265	0.23614737296737048	0.3685133851372676	-0.3822671193479133	0.29779698134794685	0.2365339312631738	-0.535680604051352	0.9651864202782321	0.5555795464843039	1.2942180420347467	1.747259131394142	0.2243768626840818	0.30073864125244515	0.09582940394574782	-0.9200554245298955	-0.33395519723380285	-0.25938641318229	-0.11725412347085082	0.0031380620379320755	-0.32531998799433764	0.11331982111968719	-0.14347862945322215	0.15488575746081912	-0.0325669637106899	0.4103566250993744	0.24665503524723334	0.5749958525319088	-0.48236384614583916	-0.05736707521250426	0.08829672793980155	-0.6759608803183582	-0.2136634301871519	-0.08384606477665844	0.1285181682132972	0.023509453684548126	-0.164364721599701	-0.16772520196193735	-0.05915920130876921	0.0028129448885587825	0.8155684679528402	-0.2126382279201524	-0.6986397848637551	-1.189062308574339	-0.39927667619669927	0.915958818926066
0.26597299526545143	0.10293594763495209	0.223017848851815	0.36161013515595763	-0.3898231961918551	0.30109816725777205	0.19605058473576634	-0.50492727752998	0.9873426464085024	0.5263961171288329	1.2198440731591391	1.76321105623249	0.2619794502019542	0.28846252142357715	0.08300892158352624	-0.934667086128458	-0.32948306965923646	-0.28633438640952524	-0.13830811560514128	0.00534349238139008	-0.3107229901094575	0.1272158094390295	-0.12486177139822666	0.1175638318790746	-0.02847947017951275	0.3738360586996533	0.2484888830478341	0.558582170400921	-0.5088177806392965	-0.048421388808650975	0.07967011969287172	-0.709496749600889	-0.21038489537272884	-0.07547137119102978	0.17581889546486643	0.029027476637858894	-0.19773309617645668	-0.22126994255516994	-0.0421835263711719	0.03441754818109437	0.7968745859465489	-0.18219785539415714	-0.7027617704366496	-1.1452253602360347	-0.39584499439859927	0.8928777142456867
0.22587317285689124	0.092765512790154	0.2275870849982487	0.356216397639557	-0.3930894449219057	0.3283285706466432	0.16966818427154146	-0.47170230166033156	1.0143695699362199	0.4812120435224361	1.1265051850278778	1.711432981782147	0.290832196736672	0.29376301070961996	0.08987762135424707	-0.948619006889824	-0.33374418948616097	-0.29089097590726143	-0.16696072243313315	0.003878225517595544	-0.33226612736367434	0.13503360436929152	-0.1310042272314606	0.09173562134490307	-0.019639815965107513	0.36534756829671405	0.27877137054033296	0.5289897412270357	-0.5397952049232073	-0.06442612127792169	0.06121140752766967	-0.7363805628258017	-0.20921576991518748	-0.0641167708580744	0.21118390524755207	0.03287620997278276	-0.2606935819747696	-0.27252488161741395	-0.0341041042582746	0.04778146687186842	0.7746043241661394	-0.16309059574894175	-0.7073389636589594	-1.1110709707672557	-0.3945354332676586	0.8474869427349845
0.17522247224958637	0.0547856692783409	0.20892980086416846	0.3484495163825484	-0.37019262635136535	0.3407816625312313	0.15536283690828961	-0.46237093270675944	1.0526601276210212	0.4352105443036053	1.0564710851339092	1.6380742963210828	0.3093532522225986	0.2912598371787862	0.07084153106003732	-0.9603786457629644	-0.3296229685688452	-0.2959343465884231	-0.2061115415955488	-0.024092504397357207	-0.3457631771492711	0.14919849164768575	-0.11286025413239356	0.05920067377715997	-0.016599824832872746	0.35094353896384456	0.31470649436167775	0.5037091942843607	-0.5566232702871758	-0.10054917370485987	0.044800670476861204	-0.7596707703354442	-0.22197533364215025	-0.04668564980041155	0.2138787174285155	0.031537909174718895	-0.33216659457044456	-0.2951776630871163	-0.026577066637974083	0.06270713097700073	0.7250269266332534	-0.11496817385388938	-0.7120061144260431	-1.1024949990784756	-0.4019373120841247	0.860884190339287
0.11431920452580631	0.0416325743181093	0.196380055877808	0.3519078345698647	-0.3462847163470121	0.36218968827493325	0.16215815126999528	-0.45244372122481147	1.068194114679113	0.3891553886925014	1.0259145249659067	1.5838786202191453	0.3195399196546971	0.29554694076455	0.07991309924264432	-0.9615851564190454	-0.3233272599957316	-0.2994758124701145	-0.23019625726407078	-0.027130594387326467	-0.35018242087383755	0.1473828467555996	-0.09186988382885203	0.03741681892972239	-0.03457242695158942	0.32317264110732347	0.36847086758341296	0.47516436386946115	-0.5511899574625267	-0.12488136853704793	0.04421263391528208	-0.7936843806170549	-0.21550103649180263	-0.03800949744540092	0.21946176807708198	0.04057779832334415	-0.3936477913186279	-0.29995008530455164	-0.04734551286114422	0.06748271863806574	0.6789671700292679	-0.08934058250392364	-0.7172881623562628	-1.112642243915353	-0.39512212456520873	0.951070519434718
0.06980280303405699	0.023458739353869107	0.18692210526078634	0.349699556879333	-0.32331643634441376	0.38270728966423084	0.16518164432605656	-0.44988475158552593	1.0125202160362152	0.338700665644123	0.9990644417512046	1.549190946028154	0.329273884940853	0.28997963535034965	0.12887492689382007	-0.9586209059056967	-0.32868644456069035	-0.29691825538302385	-0.2797007886077526	-0.020499687021142177	-0.32651645566004694	0.14635208572743974	-0.07343473139745582	0.00532826896383925	-0.03899772313374773	0.3228705710343057	0.36430274766369536	0.478631377917926	-0.5405200371151495	-0.1505631892467588	0.017525139506755237	-0.827768490408871	-0.2272679032967082	-0.011224766813599973	0.18738425848491871	0.048989963018943	-0.4271268488150195	-0.2989208167843833	-0.06580546240864993	0.06351264006689655	0.637603599554664	-0.05211768599890999	-0.7249542174162856	-1.118875427046321	-0.3968882682109711	1.0552163209418386
0.0801821946441372	0.015806601224593087	0.17870811636422732	0.34540788245703047	-0.3155709898677995	0.39759940850656306	0.18311408589993722	-0.4599457639268233	0.9660430093768089	0.296900538959049	0.9644691217872943	1.5105995484238852	0.3257893448904591	0.2636942509297102	0.17210985342505597	-0.9533994647172855	-0.3289394477452866	-0.2802426985279617	-0.32885032058120245	-0.032738635596581106	-0.30542031052192786	0.14342079037283806	-0.05154470167242211	-0.0132675618342229	-0.048511120837363884	0.3063105433345343	0.37689912642352924	0.48485008638610944	-0.5264809893570784	-0.16448044879715568	-0.017532448256793627	-0.8395010509424508	-0.2132318103771289	0.0006540467416252225	0.14578075316985772	0.057523982831454865	-0.4244925953276879	-0.30885274781334304	-0.07301819197440858	0.0531633519740947	0.5959369564540485	-0.010844870982709438	-0.7290842667808495	-1.116011943169027	-0.38983414712594955	1.0528072694100872
0.09384263817732912	0.028603690323236713	0.158263793457259	0.36271000063683095	-0.27943485920236616	0.4233574052177054	0.21133129669196707	-0.46745090909395504	0.9334460603260369	0.24641500841271444	0.9048250600315562	1.4946900842072997	0.3051048549034612	0.22968383066715847	0.1855608419039431	-0.9474142304379717	-0.35179584123608393	-0.2609006954896885	-0.38925778098605895	-0.03250344294444547	-0.29474665761391466	0.14178618799609205	-0.03902980972809948	-0.02900537067981427	-0.0625503817025078	0.3033267979856308	0.37586391266587255	0.5132414990676384	-0.5297053943806269	-0.18750168898040293	-0.042872307078107366	-0.8446248164814925	-0.20729281344239733	0.018680028837279754	0.12253244243675357	0.06229044339031907	-0.3589353130347201	-0.2862333295215121	-0.09066259899859166	0.03818686069266907	0.5575186608322134	0.010956103410919708	-0.7066184671781108	-1.1176730582004364	-0.3711662107465849	1.0203930637521221
0.09790128624543533	0.025633092958314813	0.14876753518230532	0.36432174000656237	-0.27251478849168564	0.46495951800563323	0.2410584249176196	-0.48381054612151386	0.8617444278830986	0.21392285377676332	0.8846383459740356	1.4700470008519673	0.27930182589717023	0.23594021773407983	0.2052976061552941	-0.9362102801483199	-0.36845975943994524	-0.24705596360266452	-0.42365434158825244	-0.038138969521420304	-0.2863854922831054	0.12916112362890136	-0.041168730649754404	-0.04976432928170436	-0.09764042916173701	0.32891572159131116	0.38533732558779316	0.5560567608399873	-0.5460163151605126	-0.19532204263251077	-0.07289200866891625	-0.8493720505455744	-0.2157023826938246	0.01959274172406678	0.08921867575632113	0.057091650482936074	-0.2866279711841155	-0.26800207758832356	-0.09938878114006507	0.013898228508783162	0.5053102474078307	0.02106487998512916	-0.6727832600089165	-1.1051689680376022	-0.3780221084413917	1.0000365219171683
0.09343586955770715	0.025718687097310445	0.16170897731798456	0.36244256564893296	-0.26477528914369935	0.4595442982180802	0.2973339439250034	-0.5173420737492291	0.8207025352987657	0.18649108740924367	0.8443070731449962	1.445990404834728	0.24191801544489064	0.2473346842699043	0.1904917613374088	-0.9266969312379487	-0.3747920529949453	-0.23501073571089734	-0.42143799416869676	-0.04642479556216594	-0.27846580480056976	0.09322756342781505	-0.05173409125583904	-0.05115869022593933	-0.11695560190958061	0.3364265011462117	0.4053767350600859	0.5835951180213081	-0.5433122273872067	-0.20523038481987346	-0.09304313895778954	-0.8386069889721213	-0.22480620968877923	0.010449833512634066	0.06934305811498709	0.05174881893387515	-0.2028577856913593	-0.24327632232827018	-0.11836558568350082	0.0006811810560374363	0.44821120377363977	0.04266737243511128	-0.6413878455446832	-1.0930370101432885	-0.37084025740265264	0.9789922838408824
0.10127049955855835	0.033344318119758715	0.18130749299952392	0.3678758520109671	-0.2557363717731499	0.4457493082836045	0.35839414526634017	-0.5383041613735863	0.783357886259573	0.1810299449382337	0.804016892863657	1.417143719924922	0.19686533627565966	0.2793381832206598	0.18345431436750745	-0.9105611518660375	-0.3892866621214305	-0.20026849832381394	-0.3518749808002034	-0.05140974265315641	-0.30441717865239826	0.06713340294854689	-0.05508635756263425	-0.05792927260732019	-0.1372666699341793	0.3241787379728621	0.4314746300957081	0.6431074690675713	-0.5581522513250604	-0.21960912103135258	-0.13477715874642826	-0.8290655211704874	-0.24125616575293418	-0.009578827115427674	0.0410548192569239	0.03587930249353683	-0.15844717535538894	-0.21689874085899336	-0.13752582296804866	-0.03250736947616696	0.38277961651045217	0.05785508210569349	-0.6323455590236013	-1.0947152085637326	-0.36647434814225077	0.9219428194712865
0.08960787874740116	0.058489185107878074	0.2141634674432565	0.3490117694793241	-0.24619878715710683	0.45051216977381847	0.41176597690137245	-0.5488531068655467	0.7058050913586624	0.17773200228203806	0.7675848068667867	1.3817156386419494	0.17326597092438567	0.31640629053256475	0.19365634529210657	-0.9097317067579145	-0.40044482395614056	-0.1704500315941229	-0.293128254549945	-0.05870204614852461	-0.336282337137112	0.04448446230559084	-0.08245478474506822	-0.04680064013844205	-0.1274966038883649	0.3561875343458081	0.48232222820327697	0.7255609985400654	-0.5929461489482275	-0.24524505188314588	-0.15548400223408781	-0.8239046365711482	-0.25832992271040756	-0.025339203074066407	0.04990691637491597	0.023100095358736982	-0.13842158837576168	-0.1757765833696838	-0.14343731659192804	-0.06813774248392164	0.3287328504030246	0.07214905468949766	-0.624971783363276	-1.0931489491189328	-0.3644881093525981	0.8502430849076055
0.08083587329579692	0.06016166916532141	0.25164475214733656	0.3474465896076658	-0.23731783694792935	0.44218880463638344	0.459265500940225	-0.532906718191948	0.6236495577013977	0.19636617414990726	0.7230408394063175	1.3607499105101244	0.14501368176152174	0.2923513342673088	0.1804469982106849	-0.9116266964926913	-0.3994503307865458	-0.14230057410945318	-0.25230710665535755	-0.07933742787517113	-0.3346063758998588	0.022301946522338877	-0.08147502096805193	-0.04822908894254754	-0.10303991886577377	0.3622798164035679	0.4843196653384211	0.7866585402057626	-0.618964207921547	-0.2519532210012261	-0.17465134196821214	-0.8229881429384808	-0.2601168344521028	-0.06425341695335557	0.05427145253025647	-0.0022652306237853303	-0.12228815251768091	-0.14304314535514223	-0.15104344037490958	-0.08204313144771372	0.30085881895486827	0.08697030973316129	-0.62202519457121	-1.0701645999597587	-0.37063664070213076	0.8224484836850579
0.06951839269853385	0.10948624495643	0.2854661038163093	0.3722207852723094	-0.25345063215851343	0.46003250153309494	0.5026621375856248	-0.533562466501365	0.5205519580515381	0.21713479216783177	0.6692198396319105	1.3405129127992956	0.09966127056258527	0.28645482673169986	0.16747102735778963	-0.9101575777677304	-0.407233399221854	-0.14612641186762193	-0.2280316624144585	-0.0707684276624554	-0.3327876462009828	-0.0041092718734002595	-0.08361629790016331	-0.039940766475765874	-0.0697640013873881	0.3620738838803847	0.49129124067702235	0.8395961604329619	-0.6289139330506005	-0.24279999900398094	-0.18137128621244614	-0.8173903750107492	-0.252106234275236	-0.09752825369664717	0.08789740354831721	-0.0017221510173790378	-0.0865359901176638	-0.10850132830324763	-0.16396656376548818	-0.09464464249408863	0.2834077337151342	0.08258102332222945	-0.6320659040846328	-1.0299549754960142	-0.37666106689195866	0.7534465259303419
0.055541561826847184	0.15494408203390075	0.30656314395644657	0.38710167847379634	-0.26142990789972426	0.44471301288832416	0.5397239343864777	-0.5219391091341823	0.4595633999348026	0.24398455355313145	0.6145387657492244	1.3181337767205556	0.06026649906925017	0.28055032760191423	0.1647081363532495	-0.9207666960070228	-0.40980980639697007	-0.1384247940137426	-0.2197989333665594	-0.07556020059989352	-0.318811041676146	-0.024009388237155694	-0.0972761099545085	-0.02846670157871419	-0.01826882650978854	0.3548480356709547	0.46885081690919284	0.9172944959233437	-0.6211967886932259	-0.23976379194388736	-0.18528241311039176	-0.8080363718157969	-0.25041355141044686	-0.12086826035064083	0.14653970245080047	-0.008233638135179506	-0.06813788005668242	-0.06518056833279959	-0.16695834011641025	-0.12006260563818091	0.273991362914261	0.09060352233616553	-0.6361403992123249	-0.9942545801038672	-0.37605985787721274	0.6325848278806331
0.039418941919374464	0.1811371871219211	0.32777292498859917	0.4124026315830319	-0.2811394470396307	0.4145561648046332	0.5719987624853676	-0.5136783726892323	0.4501145632628071	0.27988016652577774	0.5564292981024133	1.293859570016784	0.02814401629995867	0.30072575158441844	0.13210118393202713	-0.9359072898952633	-0.4114087246898471	-0.12121936616699032	-0.20385565288659757	-0.08872635737740162	-0.33604133947195036	-0.03290107572047619	-0.11145159548040293	-0.00122868565593071	0.04714808812122294	0.32469110558873504	0.464053900484824	0.9697931499758322	-0.5812397429714972	-0.23735380097863706	-0.1663993532080106	-0.7981677756050667	-0.2446229148350992	-0.162434397616003	0.24730381089267395	-0.011332089757520227	-0.08698601113926792	-0.0464519957065754	-0.14365718619125942	-0.14453855462478496	0.26664815621992227	0.08075907711947405	-0.6508954194547681	-0.968297304210705	-0.3652466183584911	0.5141454334017667
0.020384353414000488	0.18075850627328532	0.35165550027922843	0.42453730373663967	-0.27289293202407705	0.3857888397915844	0.6187753369595448	-0.5156433612792137	0.4716918230177313	0.32158324959229	0.49566379946518213	1.2715438594918016	-0.0047073094744569	0.31464117939295366	0.1149603714917411	-0.9571428684161326	-0.4286850806433051	-0.09684992821796104	-0.18542679532546286	-0.09025178141837574	-0.34693018645242785	-0.05535336957666324	-0.12259114949204875	-0.005629176210971124	0.10788245641139345	0.3103741088566907	0.4806567978946621	0.9919200052113885	-0.5435423677094291	-0.22999569741218334	-0.1570587301650261	-0.7903693013758161	-0.23853554322048529	-0.18617145970453014	0.3272903449628467	-0.0038461870317852724	-0.11519928557340406	-0.019697136470167985	-0.14242817490427023	-0.1593064872040937	0.23846409561705134	0.07453178420628805	-0.6580956583525639	-0.9632096372900625	-0.37594819691655956	0.5042402390770451
-0.008164424139226516	0.17970325044862506	0.3744112135171158	0.42314682694797223	-0.2622472861547759	0.3559532828160522	0.6397692252984483	-0.537587125275939	0.4792104789209334	0.3647835770594664	0.4289620136451252	1.250876151848971	-0.050532289068197955	0.33229486872266534	0.12465214302834249	-0.9678352284583907	-0.4397718759992645	-0.0641891883321617	-0.17541092857270535	-0.09564484877778323	-0.32848902517358225	-0.07292768027293416	-0.1130810459694674	-0.002104992045291501	0.14940681528331892	0.2861145078063826	0.5075964963809547	0.951033517984748	-0.4935382204126588	-0.22536649354268876	-0.13768584699570582	-0.781004349393294	-0.2131341302602024	-0.2006087431852354	0.3871868924427605	0.004348907962624439	-0.1954657907764772	0.01041079455648635	-0.13246527883723472	-0.17666673445075548	0.2502809557350168	0.07476352342966786	-0.6989556839024129	-0.97052578033333	-0.3931057647570759	0.47784527874911537
-0.025054888527150966	0.1675458932710189	0.37863068619941825	0.43231759801229436	-0.20370493524706634	0.31571181155688277	0.6366862866741343	-0.5354291633555046	0.5302669962587834	0.3900726819441424	0.3759292468697418	1.2378142030793238	-0.07955886528045794	0.33189657798063255	0.08689558857879769	-0.9801413894069549	-0.4395222221439957	0.007945754863320099	-0.18766204115539126	-0.1013651057264883	-0.2908496667390127	-0.0956560708330926	-0.11176474292737446	-0.012551526249993502	0.2190532157585837	0.229706349415834	0.5180696219028624	0.9047402207750428	-0.40974737497290475	-0.21754072591857923	-0.124168465316952	-0.778488798688245	-0.18041420960728113	-0.21198584716605598	0.3853415203330891	0.009857320397246032	-0.27132913313570917	0.03255379351474172	-0.13746110225942185	-0.19958935345927883	0.228518884677394	0.07575757571401837	-0.7384301253147993	-0.9865023583336541	-0.40716283954497284	0.4673882920733126
-0.029068663081995592	0.15377098369095657	0.38270659945195984	0.41313089848612944	-0.1603282213812644	0.3007354869746574	0.6125749355539698	-0.5293229479151286	0.5795570365222347	0.42257510574607904	0.3610154860235255	1.2223134223472008	-0.08713336931531473	0.3183188594744032	0.08613163442196396	-0.9829498092832042	-0.4688608012099122	0.07069628501609992	-0.2358907844265281	-0.09985632267505207	-0.2654265157040102	-0.09470113337736663	-0.11409103399491212	-0.026416309280534688	0.27464988267198087	0.17755457473054043	0.5113604711217576	0.8560479135901493	-0.3274847784173063	-0.19335419271405135	-0.0957736343096188	-0.7790079314452106	-0.1352081550882021	-0.2132201478968573	0.34678213231662947	0.02252955299843777	-0.37045237596150804	0.058438688797143715	-0.14348587666147672	-0.2346425279059913	0.2300091399467068	0.07971313098774321	-0.7561476305943623	-1.0181131903257794	-0.43763060835454837	0.4412222818675483
-0.03862265160627461	0.1495749921192134	0.3782527550228158	0.37693985429992993	-0.11263857026744847	0.3122016131375031	0.5895969370562264	-0.5426440024001061	0.5790014982247985	0.4249683348789651	0.343452106041315	1.2036400370327707	-0.09354842940096375	0.28693148665533597	0.05762569811687759	-0.9905032596719623	-0.4727905950741169	0.1155482282917695	-0.31689169724213107	-0.10169431996951292	-0.2310965743117662	-0.10020713351765949	-0.10929789900745554	-0.037854270495475836	0.3353461419824075	0.1475484949079234	0.508521514545204	0.7696402561698654	-0.21948380561295563	-0.16483622410011264	-0.06816658166984156	-0.7802806612392936	-0.08194975041235766	-0.21857166879313264	0.2884824539468783	0.027258570649385673	-0.41555943826782676	0.10422046699385952	-0.13010003530651998	-0.26193787966304305	0.22952442105137977	0.0661904400008148	-0.7647656426996463	-1.040631740383475	-0.47784529777128554	0.42134140364847283
-0.04302279292429962	0.13533942692925008	0.3638035751943524	0.36061541799230434	-0.06910138797794252	0.286960737224734	0.5661936741086739	-0.5828041723901466	0.582086683234545	0.41697635645086545	0.31795949388510947	1.1714039329907837	-0.12663417691195086	0.24171350004335057	0.044835062198048295	-0.978805804407585	-0.48761704544475715	0.146298355388502	-0.3575506095522882	-0.1099180196493171	-0.18083630159000552	-0.09990493812027787	-0.09729267943947602	-0.04758205939923809	0.3593747177083547	0.1278563647489186	0.4895400395714766	0.705669280971721	-0.15322926224458278	-0.13573122623629427	-0.0673696864563697	-0.7806270167875368	-0.042724101980056176	-0.22179923281258823	0.21072970903697508	0.04119043892888034	-0.43379625882526396	0.1127723940921167	-0.13037181327198538	-0.2821061032162158	0.2455460306745867	0.05955675874303603	-0.7905941657074286	-1.064781599236462	-0.5096545184826533	0.3833540106571046
-0.04781379364228633	0.12502080205090893	0.3379196941695876	0.3422568684263665	-0.027147853615604355	0.2505861424418428	0.5363938393803119	-0.6441816782712205	0.6004607390372525	0.385420236294479	0.3272761663377336	1.1570416276796638	-0.1417292977816265	0.2401930348028915	0.022152913159914647	-0.9641089190583674	-0.5004869722066141	0.18581714780915257	-0.35297806647641894	-0.10408091521907323	-0.15023324065078086	-0.08787096795036567	-0.09193982368211989	-0.0566470120788794	0.3561851124670955	0.11278820972359882	0.48724922086934785	0.6861954314907803	-0.06131175446156902	-0.11278062549725731	-0.029705095162944208	-0.7695337586305906	-0.00754662920723039	-0.20477159436767503	0.14189420039159426	0.06599026749769614	-0.4858280467766966	0.12408309070383346	-0.12752526444239262	-0.2934698760125526	0.2629721139045894	0.05002912580810689	-0.792816665665554	-1.092510144442293	-0.5472089202764875	0.35377545940630484
-0.052869331384858206	0.09845285652268441	0.32514589518110293	0.2987198770561785	0.014344375342256993	0.2115440227780619	0.5290927804148546	-0.6791561060177079	0.6069137102465328	0.3637381759621575	0.33657197369501723	1.13789507181147	-0.1428470226082244	0.24088237424897282	0.003307696610900179	-0.9482555672322327	-0.5139760096126518	0.2413758471208464	-0.3395008831777073	-0.10544187081344784	-0.15308420580910118	-0.0733078970274581	-0.11672438053952701	-0.06696505819736806	0.35081023360035923	0.10678135351095679	0.47835234674798777	0.6871243771259277	-0.02423353720319032	-0.0917195009867526	-0.01711597415926956	-0.7687790934190757	0.027324762969327492	-0.18645666640761716	0.06814829523195848	0.0677842560516961	-0.5189014587259078	0.18240624414036222	-0.09528538389962025	-0.30514365598135956	0.2579180878340594	0.046801217955698395	-0.7911448830204726	-1.1216186325188175	-0.5814320313063926	0.320116971865191
-0.05954433255066492	0.05852382614450617	0.3258174914625696	0.24904644501619036	0.01623632282553042	0.19250654264723693	0.5301259901184497	-0.7024869257610489	0.5970745032263651	0.3479336727815521	0.31432755031142984	1.1108399597611496	-0.16759118055017083	0.23730059329764375	-0.04431709647180358	-0.9186019136429907	-0.5293929725078286	0.28961615255260226	-0.3238541623682092	-0.1173085604529239	-0.17631789891291608	-0.05995965160202429	-0.1285067888328979	-0.09604817479910083	0.3414588194242311	0.12114226823234069	0.4601910905210679	0.6552725632292691	-0.02330980324813967	-0.07868265640708005	-0.03067106642794843	-0.7657962164153181	0.07059191055852214	-0.16787571853973696	0.01994603792565494	0.08173441340815255	-0.5457346750879517	0.2502580047824361	-0.07585224934959067	-0.3000215633749541	0.25884278959856244	0.040377629023354907	-0.7999592352335814	-1.1304979538025584	-0.6196925819102571	0.28427556333170634
-0.06531340672318679	0.010721101988050628	0.31828446024770984	0.2045747409494564	0.03273516737347802	0.19098390775911148	0.5540622054490691	-0.7056088517984401	0.5993581551206227	0.33717980216169213	0.29428579375838115	1.070619401175636	-0.1761493122318071	0.18934277884984993	-0.06349073869214816	-0.8883328652961092	-0.5392255728509413	0.3266188124909184	-0.3219451321757913	-0.1311585786954919	-0.18299643266918703	-0.025236988358245976	-0.1572618964554919	-0.11714440139626267	0.31751334745586735	0.13667075876787088	0.46426775945862786	0.6277474317146183	-0.06740620210371706	-0.060558740611498005	-0.040639094230785454	-0.7611328340414042	0.11169010731061882	-0.15275750487433548	-0.01632743539079016	0.07944593878241293	-0.5531642740612036	0.33983994772144804	-0.06989975887896481	-0.2952468970368819	0.260413207958519	0.03609312958695135	-0.7990853383355485	-1.145779874778154	-0.6711873079868017	0.24510563732018747
-0.07346357838972699	0.0022967654756927873	0.31021021887261535	0.18495693975372735	0.05498556876534109	0.19044889324101105	0.5603634356838733	-0.6856306686804918	0.579233436196106	0.33660755288715827	0.26666409168678573	1.0328302439437902	-0.14258851304490744	0.1848032955641185	-0.07822081946142156	-0.8511770442145794	-0.5359695094630299	0.33250904826498784	-0.34663692293443965	-0.13858107019901136	-0.2141267224501723	-0.016924966591720863	-0.16386949606743995	-0.13530493690398768	0.3100352310879883	0.13343502056550102	0.4644330528487394	0.6396055014714792	-0.11649247267527045	-0.05234213577051657	-0.03864996421275883	-0.7651598515182765	0.14045871328850476	-0.1577903970101628	-0.03692555710280859	0.06934927795746296	-0.5534423880756207	0.42521643839057494	-0.055521654748131644	-0.297148476812229	0.2450220893207749	0.05059617647992866	-0.8123386095728293	-1.143977036000378	-0.7092266318188412	0.2164124350639684
-0.07562242249945358	0.00401724911276055	0.3155691692730672	0.16896685606390077	0.046270954541423104	0.1854350575699452	0.5906767886672195	-0.641105753330288	0.5826281646852358	0.3498475885920719	0.2585646524089876	0.9828607266016383	-0.09094396417515582	0.17372385251487282	-0.10030345676641288	-0.8117302402498785	-0.5257422035406891	0.3336040279922187	-0.3527262815012996	-0.14655127213818828	-0.26392872679101653	-0.008331078936365538	-0.1795682668854967	-0.1673001286613251	0.30919060809723886	0.13882059790456064	0.43989238059315355	0.6935888625663937	-0.15800144025173307	-0.02732597580880248	-0.050825926335605676	-0.7634505054393999	0.1610763037424356	-0.16073407385861088	-0.04333564735197157	0.05943085749954813	-0.5539833852139536	0.4989377056299295	-0.038572670810920126	-0.28730112960369225	0.22423538032341175	0.059364013289799414	-0.8179872956374046	-1.1440719805150585	-0.736208177577665	0.20190878317471833
-0.10144292744457864	0.027355361418294394	0.33285502847746884	0.15620512764390757	0.003967916712449166	0.1769836766026392	0.6481146971707477	-0.6023097090492048	0.5665225325261447	0.3837930869441003	0.22748934842072957	0.9347830953378853	-0.02606948687575904	0.16363871845722594	-0.09503642046274255	-0.7914120557658608	-0.5227504795289445	0.30054670946192946	-0.34010650454395863	-0.15574267309460416	-0.35197892223186694	0.01194101248925745	-0.17358093751218268	-0.18433613173414015	0.29681964782014625	0.13736019086271473	0.43287990792091635	0.729927641329226	-0.2167885036844004	0.006435037976327334	-0.04365511262061899	-0.7568008527741749	0.1843263597430656	-0.16824174378190557	-0.00012300600231878733	0.047501023955322554	-0.5576621855765156	0.5669868705603311	-0.006360438303162405	-0.2773276795273899	0.23070839852594793	0.07336861943518189	-0.8197921638933613	-1.1270775471496606	-0.748057564310334	0.17826404389556
-0.11252573383821354	0.07149955778153516	0.34231556526549006	0.16105341469064663	-0.023444367908468912	0.17701474030546555	0.64592664298544	-0.5899553262871071	0.5715337983910508	0.40365057320997444	0.2120590967594592	0.8965648204473536	0.027893204908076334	0.17084713640461788	-0.09217690159771942	-0.7667779324441456	-0.5078557543681637	0.27632691300574624	-0.320616428554203	-0.16806532584741868	-0.41086159834031466	0.04159764461902166	-0.15715611158599213	-0.18462093425091336	0.2867985279612107	0.1760800234182012	0.41424293618121866	0.7862577710159829	-0.2836263295237299	0.03170127188287381	-0.0428482717570567	-0.7482474462898103	0.21858784190937505	-0.1819853255271131	0.0574390924244067	0.04411859041173981	-0.5383239037205274	0.5782627425447906	0.019958470661362953	-0.26821816277167765	0.2360528586113046	0.09781009068415256	-0.833805282253872	-1.1291106881652138	-0.7454157291447939	0.17551946201235935
-0.1392038038630376	0.1034335208977023	0.34657458481266207	0.17442530745267265	-0.050603996471315894	0.16150822763169465	0.6292073482775198	-0.5456190690204165	0.6160093686440385	0.43077067038983874	0.1966019223945235	0.8934261843624569	0.08086332923314463	0.16188211449851314	-0.08338626306354406	-0.736453637305415	-0.4957899242856601	0.2641966385792916	-0.30533546467161077	-0.1863401832081143	-0.44263381251045236	0.07464493657971653	-0.13184481137361895	-0.19480953964840747	0.2860415847146964	0.1942274427413116	0.3903586093286356	0.8347030416412922	-0.33785427168445414	0.038883034646992005	-0.018955090621770736	-0.7399554754891233	0.2311412993007777	-0.1843416255053066	0.12127524268619908	0.04789404054556747	-0.5344762111974918	0.5633742269264623	0.037089522985821056	-0.25734603674795187	0.23101121710952405	0.11015281963164776	-0.8432082912588637	-1.1404694399738635	-0.7413743155852419	0.17462198881180163
-0.14649112499484207	0.13172268775295964	0.33935122063572687	0.1799658938676716	-0.04017683362251574	0.15215420220870693	0.6162966854002006	-0.48686018472161346	0.6616557570905685	0.4672351951580735	0.15359794421109685	0.9116601022416463	0.1410533450508832	0.19370541589025175	-0.09717618086595531	-0.6988196961181006	-0.49586670121947857	0.27753946890461206	-0.29841370381402715	-0.20577436283995007	-0.49078012964699236	0.07867155288828208	-0.09379795527755991	-0.21749360848993407	0.292691959497128	0.1868794810981084	0.36446207685931775	0.8622785566480189	-0.3520919771543911	0.045731967037111985	-0.00924772173171263	-0.739279588139391	0.2568984191111323	-0.19572939679972545	0.19827810517234584	0.044926665419532996	-0.5329833665269336	0.6428968762216108	0.059677063542968346	-0.25036791581026957	0.21485131948634256	0.10843365247563985	-0.8357775402836266	-1.1383638808438894	-0.7503905657899372	0.17877946362871072
-0.15505673342726436	0.15998444680128224	0.33045683978237483	0.18655429120835892	-0.0055906593294779375	0.15316313073852222	0.593536806410585	-0.4203746110418952	0.6985754793666724	0.5121417445537163	0.11231112086467518	0.9097769736664854	0.21103493827647735	0.21021604945933334	-0.10613585358434359	-0.6754084345209058	-0.5052432774925959	0.2663961321671092	-0.3084757989860041	-0.21746826353805773	-0.5204871113604221	0.07185814556968129	-0.06169371147634868	-0.22921278043569565	0.29376907635513844	0.19516096780739273	0.35490090507563693	0.8733386778491294	-0.3820536601646107	0.045533196922198656	-0.022246686399518087	-0.7448610664075679	0.2751450821376214	-0.19888667807887186	0.2479946342976609	0.04320528800238568	-0.505182803187419	0.7057679679834241	0.06618516394469924	-0.24987740138994038	0.1792643776209433	0.11151093888882449	-0.8348670588881415	-1.1563873254475097	-0.7474701499080956	0.16861120223012158
-0.16676877324301437	0.1702831402361531	0.3295392878631312	0.19921127355832402	0.02939518648952973	0.14572401572364913	0.5540555749818405	-0.3433237052135386	0.7353683971710893	0.5474915513542413	0.09410396944337127	0.8958740392070574	0.28841944081238297	0.20823413410350944	-0.10781586396529938	-0.6598620368432074	-0.5078330819850224	0.2634393461529716	-0.3144546745383773	-0.2334319648017645	-0.518861702165802	0.06594995082778264	-0.020290025144667198	-0.23092121918679123	0.29538094074418014	0.201121763689752	0.3284542466670647	0.8775305843898344	-0.3808761129167585	0.04444550416627309	-0.03247454431096032	-0.7489780775773914	0.28547912010642923	-0.20439878101215841	0.2737679758663779	0.03971824272448589	-0.4962989802735108	0.6736930379962089	0.04185443945082536	-0.25494056020712497	0.1541121441287471	0.11499197679711744	-0.8361768962612318	-1.1836150154930858	-0.7576566554346262	0.15621628811016167
-0.1715415391411245	0.18208102413304808	0.32511504970407673	0.2107684866881998	0.07135387679816937	0.13237458197763005	0.4962438453087222	-0.27933169556753445	0.7608622458505846	0.5952796287253739	0.09751291509655936	0.8959064154311512	0.3820585081671724	0.19156521541105687	-0.10408333663104705	-0.6434985812304465	-0.5168301534812452	0.26285008852463737	-0.32863923987457816	-0.2427975137136941	-0.5003868864204347	0.07020815869997785	0.01602077435489589	-0.23969416225590826	0.2884493711456406	0.19685395273790512	0.31149633768052676	0.9034843807453719	-0.3564500002020376	0.047182653725329975	-0.03507450300535583	-0.7559866368400248	0.29224326728701006	-0.207255818816326	0.25894597552653936	0.02995333724907706	-0.5032071418456433	0.6081619602322818	0.03300557474219449	-0.25291802461983953	0.12631850864346764	0.15404801456102152	-0.8287075778889521	-1.2162181007653727	-0.771870730465146	0.13468499163808734
-0.16600872480874154	0.2364624508189551	0.3181952642875045	0.22696469134253044	0.1134052174543054	0.11503051008303031	0.43849567666627404	-0.23167190843912108	0.7514497226993491	0.6186673975278622	0.11910166437206478	0.9294691485243259	0.45979985819826147	0.1936167349742262	-0.11570278663175512	-0.6193938609109858	-0.5388470986369169	0.2679730502887291	-0.33578574644320935	-0.23957970103671555	-0.5086579517345474	0.047723310157799854	0.06374136226547518	-0.2416603063566706	0.2676992644017342	0.19058332079660842	0.30868436198380245	0.9344913264592847	-0.3305051566016415	0.054472953737669395	-0.03671429206396662	-0.7412020350104789	0.2862020048118889	-0.189000051095556	0.21396227473984014	0.02317415942328905	-0.4955136238944616	0.5358798585671936	-0.0003313492975835608	-0.25546375843195673	0.0776042329886259	0.19473499556853735	-0.8073196924183206	-1.2432677506803902	-0.78946751394721	0.11008861497306599
-0.16425025391804265	0.28305481085626283	0.29903793321493344	0.23365958792838123	0.11772146591664648	0.10261478449551979	0.3825219582361743	-0.21430459074064417	0.7477946496944466	0.6430171304540284	0.14926497594350208	0.9587574239004606	0.4643524574530981	0.19712066233067252	-0.12622107506230143	-0.605561451595306	-0.5661871586570959	0.2956900494659705	-0.358697306944749	-0.23627169419644165	-0.5078802044756909	0.06185314277009781	0.09052879726931573	-0.22689625491026785	0.24093559556324456	0.20251642764389777	0.2900488102904117	0.9420400331595387	-0.29802510881409844	0.053422643169373486	-0.03423409557273943	-0.7350645719686386	0.26705452517857514	-0.15239941192449302	0.18401853442847646	0.01748327919654471	-0.4969960141124717	0.47661946842317293	-0.028753509423653695	-0.253761884422704	0.07860397465464915	0.2236662995094584	-0.7857088298886932	-1.2745039716413504	-0.8011208095214363	0.07822273357935583
-0.15737519827909807	0.3379067207296179	0.29469801500617954	0.25481062188475195	0.10266635569923825	0.10928218471125199	0.3317161174184573	-0.22365626673863695	0.7190735832828768	0.66263816917309	0.19149716877436748	1.017134144351561	0.43659409290256573	0.20201486928050563	-0.14790480317195137	-0.572140462288865	-0.5881453617291748	0.30077673333635524	-0.37211430607504287	-0.22328201511298307	-0.46641532656099755	0.06237758914609927	0.09804632177688846	-0.20028380249372663	0.226792160456526	0.20798769862069294	0.27565578894321496	0.9300654515772528	-0.26635067417995634	0.05281782515434602	-0.03592236967553978	-0.7230040818951651	0.2210317984348789	-0.12788788825596564	0.14958310862334867	0.013546954271776962	-0.496536446609122	0.4055041563488405	-0.05653629756356195	-0.24225589847386253	0.06163357580997632	0.24523406698755026	-0.7609112163782158	-1.3091745364304306	-0.8294558830303398	0.03845615565464191
-0.13480022699923838	0.38793829084698805	0.29644502739499196	0.26837436034178086	0.09561216346677474	0.10739756783151329	0.2910953601736655	-0.2516537581067563	0.7319162698910807	0.6829618755746989	0.21357873105554556	1.095467622409858	0.3726054019743031	0.1907348629967607	-0.16174436938500586	-0.5064575514592424	-0.6063092899544602	0.2965951037496767	-0.3819536907493967	-0.23038938174461973	-0.38776721772327943	0.07804782158808683	0.11328846411116704	-0.19058367528138506	0.20553444210243194	0.22816445308035416	0.2617913088314089	0.9889505281471728	-0.23718606252962998	0.0419795688236738	-0.05611411136894775	-0.7171689122076892	0.18493838660932965	-0.08751432255446583	0.10911576940448069	0.00485821634076993	-0.47606656457869007	0.349209272809219	-0.08704503492362807	-0.23292763184549553	0.04044194857405449	0.26968356994764525	-0.7508209343750208	-1.3526312651361438	-0.8462564788079654	-0.0028114271658208983
-0.141384582611166	0.40377367625141247	0.2840171287777079	0.2715567828326899	0.1092148685829168	0.0985123219239051	0.3108745011890016	-0.23765797386667456	0.7627426419538198	0.6770863722561797	0.21674037750572323	1.1758121416663756	0.3584524379569074	0.17256404018580787	-0.1804296778738447	-0.44927704757218756	-0.6231945472987357	0.28291740850227304	-0.3772721183829158	-0.22539375668534228	-0.3710369046772898	0.06824020732761141	0.11141678208987338	-0.19816152037625262	0.19025204304538557	0.2177952551217382	0.2749375295212356	1.019330199384742	-0.22478142594645326	0.04074492539913535	-0.10264359210937939	-0.7167624718496122	0.13349068002237524	-0.03731903487133877	0.05534895072701	-0.011327710765496471	-0.4837235079313554	0.3335943411404132	-0.12621628513001704	-0.22274778483052363	0.0028139450979353885	0.26826861165734284	-0.7397319649928729	-1.3866028000926043	-0.8495750657968009	-0.057415932616894795
-0.13480392681776396	0.3896197542766627	0.2848281897181856	0.2558861620606232	0.09451158763888039	0.07864798250330167	0.36777968594626387	-0.22082512629565784	0.7791115471384221	0.6881988934980783	0.22432039387349026	1.2474729330147174	0.36636168828508897	0.1681905758242634	-0.18299245421513882	-0.40902706673855527	-0.6114672571190425	0.2623689417730907	-0.38243196590421336	-0.22690836408311693	-0.3487090745722979	0.049524394726194715	0.10584285850564665	-0.1851443188561921	0.15897190156343038	0.2270440087669623	0.32367664287246856	1.0731278028423092	-0.22823865585589856	0.051153415476162846	-0.1354281844252458	-0.7209697437559864	0.09772809174955564	0.0032998108500513963	0.020045808911006942	-0.03011780457166179	-0.46944548163410743	0.3147536911457474	-0.16418300128630872	-0.20149973470009014	-0.009152004057570506	0.31228051496886045	-0.7293821214332301	-1.407150826762477	-0.8382422230265734	-0.10874979252660269
-0.13707720102903456	0.3567328449216005	0.29486056662921867	0.24323791691290947	0.053357661552057234	0.07583068436432175	0.4236832128784653	-0.23780773831927698	0.8095908907971225	0.709415247152964	0.23607465854336107	1.3176213300916608	0.34736359449836357	0.12644377681193592	-0.17578941688141592	-0.39470851042894783	-0.5815926823044149	0.23334700886119597	-0.39329506293121796	-0.2153143093222368	-0.34019556191862044	0.053613373175856224	0.10517057428758989	-0.18000879412154774	0.1426792654532823	0.23163799112744	0.35475748039864985	1.1116444080501175	-0.23532029077629754	0.07139187405062601	-0.1672695975908977	-0.698902595930964	0.05753038223282949	0.06055727416345639	-0.018682827106262925	-0.05422049573044543	-0.46080888893901584	0.2423031014825452	-0.20496314095248347	-0.18475726282908428	-0.029371152614880415	0.369472512444816	-0.7269199219628923	-1.4144892202223365	-0.8334400662530541	-0.1649878937539038
-0.1349614333778567	0.33329502566680685	0.30073147113047216	0.22329034552233437	-0.018242802744169496	0.06404290767857386	0.49322423907827756	-0.2671793396931938	0.8311827931007405	0.7265395948918367	0.22828741529151292	1.3988270038332962	0.30293893712128217	0.10717294973156308	-0.16452611530618916	-0.36593767480813777	-0.5391342649806551	0.20411528715429728	-0.3960824330888041	-0.2140115971912449	-0.3723520621409613	0.06851847434398216	0.10109545031542277	-0.17798389244836232	0.1358952619697417	0.23311031494078346	0.363940919864722	1.0929269407439643	-0.24363072370559508	0.08945133779857088	-0.19032858732487376	-0.6820155598444277	0.01308290740614008	0.0914511051380056	-0.030607344339798937	-0.08424122953019704	-0.45235114091534034	0.18568726325016482	-0.22742798900785796	-0.18412571907909103	-0.05201052535251029	0.4280669947013872	-0.7323734576593977	-1.404709646960622	-0.8284619540054784	-0.21806546824551826
-0.1263704547612586	0.32158637738970786	0.29893219653604225	0.2155679367476711	-0.0894225061598374	0.06531754639372188	0.5015532491009074	-0.28797008663025175	0.8093689097589272	0.7588933725161353	0.20518219868006188	1.5064020505837894	0.26619382656991564	0.08421516200876109	-0.16428992662434336	-0.33824924127005607	-0.5098608690162691	0.186788634694987	-0.40288760529162665	-0.1989218252281034	-0.3732901605157512	0.0957293869253504	0.11764230075461872	-0.17756863777119752	0.13342859280146954	0.24093816095530549	0.3929305971995108	1.077148720406782	-0.2664936882084002	0.10135331072344748	-0.18874888656889044	-0.670329731940719	-0.027139562251645453	0.13386612189074523	-0.01914612573032897	-0.09764532058914903	-0.4495428255887067	0.16370436541381866	-0.2562357016279608	-0.18702814386003083	-0.05853547829702266	0.4630413181210294	-0.7413860205156124	-1.380392848653491	-0.7982428219616667	-0.25382716717366266
-0.12659402950930967	0.30298486459616863	0.30170505675470805	0.21207072101109134	-0.10665571398380795	0.06599735370846757	0.5095962344855204	-0.308693707503808	0.7938399011673908	0.7994378369303502	0.17357244714189674	1.6218567272178332	0.266258391878717	0.10515752123886898	-0.1675787750981656	-0.3430054202383192	-0.48164869516731323	0.1517821538111604	-0.4058616335947402	-0.17678598094478953	-0.38816066975477803	0.1104723465266267	0.13007039054226247	-0.16122528015850515	0.15859417466527362	0.25441777017110306	0.3969214953401399	1.0685545562459553	-0.2924136385820025	0.11182032325972935	-0.21468797080813498	-0.6606664922578213	-0.06754748235866123	0.1644134600101252	0.007308474597950992	-0.12014304713724681	-0.4158968485303802	0.15361967013385305	-0.28494498207741026	-0.19923901910440264	-0.04510340790361278	0.4665656529479609	-0.7374105381741582	-1.3457158074476743	-0.7648100149125858	-0.28226310703109414
-0.1315990911562815	0.27244571571920523	0.299140652694325	0.2049075873931962	-0.10895887470697027	0.07015629573976635	0.5427958984443446	-0.3475684415820216	0.7797628477043146	0.8624137540646677	0.13971541147678923	1.6960030572125895	0.2526500114082509	0.12409321695054118	-0.17196677624692142	-0.36309521002544953	-0.438133435620321	0.13560221321783036	-0.38737579005771255	-0.1526128080473333	-0.3756784838028672	0.14947744821900857	0.13464580323769743	-0.14769518477668087	0.19786968191536328	0.27024484947561794	0.38118653023301763	1.0580606195370463	-0.3128653768031955	0.13129695863112087	-0.22919494467085713	-0.6729654522654356	-0.10100653546767431	0.1715298733284934	0.03660366794822799	-0.13896477026062992	-0.3755085808195213	0.1573411983300727	-0.3148652355324344	-0.2065933898230509	-0.03294578373023099	0.45931025729237634	-0.7624232268887619	-1.310149267814174	-0.7176062662186499	-0.309833289201012
-0.12267063623559189	0.23273346120111724	0.31065584846298955	0.19926369472373	-0.09115013172487767	0.07612463427949681	0.6166215782943827	-0.34946602206621774	0.7353593187908992	0.8511423174791458	0.0987436616973949	1.7569587296779816	0.25363587400802734	0.10216144680268453	-0.18929177568114267	-0.3869934361699934	-0.3905404964372724	0.1367204947800136	-0.3666480135609326	-0.1270168305443868	-0.3641249764005112	0.17484653205072279	0.11986096253304157	-0.1413386174711569	0.23200077653552942	0.277253250079294	0.3565808482575065	1.015424534058392	-0.34111796895813873	0.16238630613759333	-0.25598562519906876	-0.6902899057675632	-0.11967508036553971	0.1675223243499257	0.04312718280297584	-0.1559515230103788	-0.34339275835873634	0.14686329087649713	-0.3443355903198041	-0.2034626931161762	-0.004118275977667035	0.4585079917772366	-0.7860600179304044	-1.2735707604671789	-0.675826760643199	-0.33200050788944024
-0.12046210884852068	0.16963856221699397	0.2884806713481003	0.17425289005128328	-0.0729086866807995	0.07220110890515481	0.6680127293225897	-0.38479568206892467	0.7020516204265386	0.8464826834132925	0.053874708863996354	1.7909245732990127	0.26374406975712084	0.09217736774236904	-0.19932046764603928	-0.4351468372379893	-0.3628036697121259	0.16980634687186175	-0.35793700935821676	-0.10077687448130615	-0.3919421179096948	0.19340116461609982	0.12179353059599182	-0.13707874051417288	0.2576801198097636	0.26388983608041333	0.3555950521113265	1.0061309840481882	-0.3738706219842002	0.18602190323891846	-0.25048236548252767	-0.707430900316998	-0.13586125285634926	0.158045804429813	0.06675527040512433	-0.1728044268813214	-0.31039341956276145	0.1500528383300575	-0.3810808786122928	-0.20658824276722382	0.02618329607296262	0.45495024353310853	-0.8136604600126081	-1.2423686909518612	-0.6331408402512687	-0.3498323389067902
-0.11903265753385409	0.12946153539219699	0.24928132320683477	0.14555257336485922	-0.05339176106190787	0.05971041967115411	0.7053845576255613	-0.39772650285028516	0.65079860008522	0.8445885357472946	0.03671844975566066	1.798333951796545	0.32669226590123657	0.09633377009433942	-0.21357329230606611	-0.47499875131045677	-0.3291972721606299	0.22788064620003096	-0.3601754533806697	-0.06818148876635001	-0.44412082367535205	0.21625979040360602	0.13931376675532461	-0.11655856393648376	0.2750541549472491	0.2570672835535761	0.35321363445482373	0.9094241536055506	-0.40624743609592145	0.21261765398412497	-0.27661373229018105	-0.7200489774257305	-0.15607062605810498	0.1431042590129106	0.09033621034990444	-0.19470726612934985	-0.3018635454077462	0.1565977761435658	-0.4090531827895547	-0.2111637180447842	0.07598873903246214	0.4592585445644537	-0.8232312223229894	-1.219610709729956	-0.6213906980919188	-0.3563990682654113
-0.09105621547927278	0.08833266748201049	0.2233797915649976	0.130322151111283	-0.05083021137108795	0.0580085908609395	0.7570832251510761	-0.40065156337370944	0.5852963299081879	0.8332467553747733	0.011018284808961446	1.8210795761168714	0.3271871838260109	0.12585471898310402	-0.22961231180911823	-0.5200537487808597	-0.2794304636595055	0.30182679937905255	-0.3710048240137784	-0.03373993780456791	-0.4430094372168546	0.23634919097535761	0.1554606507622232	-0.09479956227200154	0.3097452537520443	0.23919994585162555	0.34165672959156695	0.8552782742590095	-0.41899716113681074	0.239819511785312	-0.28556150215460546	-0.7202238909832472	-0.1720838642149452	0.1299528252035603	0.10265113578698906	-0.21293361317866805	-0.2826555605589722	0.14072305868021467	-0.43592874680673865	-0.2129507758279769	0.10646536325757978	0.4683045465111122	-0.8395405053614269	-1.1791385266706431	-0.62835521599946	-0.36441673518826273
-0.06011098618514599	0.08210590108636354	0.19874947611445964	0.12429522244438469	-0.04522679209481269	0.05292646638861909	0.7737048919449809	-0.42440460041562966	0.5303973149421569	0.8138583132652799	-0.012726158264108792	1.8229478434744155	0.30993607829858727	0.1423282303082682	-0.2708715759787935	-0.559450501134093	-0.26393834696703056	0.376600976551347	-0.3737596307565688	-0.008038151343142702	-0.4546891335767428	0.2390412025198505	0.1782633989381373	-0.08789106189616672	0.33335658473147317	0.2453192749637955	0.3036227773287725	0.7717418146037114	-0.4358210776296466	0.26148184499617655	-0.3074406891466391	-0.7204994799776858	-0.18506997822042695	0.10495263628291887	0.10113714841839908	-0.22910834313065923	-0.27430120611187153	0.1452512147739477	-0.4563541242634132	-0.20122809882881162	0.11900096023515391	0.4406652925719472	-0.8635261214894336	-1.1580261134001966	-0.6482854026859541	-0.35984023935404896
-0.043063015237128674	0.11729001014665115	0.19566993911808778	0.12487373746940153	-0.04199467559870526	0.043763187504474346	0.7541390690649523	-0.4229582875852255	0.4795876709752811	0.7663998761222774	-0.010718114241382495	1.8027472026709705	0.31345215601904947	0.15373919561916713	-0.31068213970380393	-0.580653179323314	-0.24010301742608395	0.4540945122818205	-0.3579495113835408	0.004782344346680664	-0.444555368165246	0.25221848776729283	0.18322433235604113	-0.0708837554760163	0.3383578530516814	0.24842593712432598	0.25573625978014214	0.7009558423086666	-0.43219154754258826	0.2774927648620204	-0.3111388133718206	-0.7281868640696436	-0.19657191581214606	0.04886681419249382	0.0856232224281903	-0.2385711486787625	-0.27151640850785	0.12638903473326202	-0.4631472487846473	-0.19718418574180174	0.135139683421304	0.4044557656782729	-0.8726098506119652	-1.1555229108687404	-0.6554317783323123	-0.33579218695328283
-0.027864689279193167	0.1652741176221853	0.21210764199173565	0.12436672987040495	-0.021517891579998612	0.03873446179403723	0.6998917871189964	-0.4084981489293916	0.4511796622547809	0.7141685873584332	-0.007666461205522043	1.7797786600863919	0.3523862788668969	0.14826418022803947	-0.36178269461207496	-0.6150411024400836	-0.2297962808705345	0.5205053270229959	-0.3491547726856353	0.025613673725135993	-0.3968607775245	0.26160580317462817	0.18059808750008818	-0.04205471950741304	0.33067845145277686	0.2450268454250228	0.2069673254564665	0.6901784984568311	-0.426710644725539	0.2904922272540636	-0.31860012294985696	-0.7256155012523487	-0.20925300321001356	-0.0012661281571162864	0.07119778153226634	-0.24371920778534836	-0.2629316724550602	0.10962293189112379	-0.4749706003016425	-0.17804035497463083	0.16388653270047399	0.3721523921648604	-0.898132455175697	-1.175499774005753	-0.6549915497261631	-0.30481348728296387
-0.000995338636591825	0.19743364256881074	0.23226738371947583	0.10465231643611062	-0.011734589562647372	0.018975379548299996	0.7278940793181119	-0.41474594959614464	0.4264967179219389	0.6471512399505808	-0.014675315957488916	1.7726771210966366	0.36510812798189657	0.16057639112738278	-0.4074339777209627	-0.6437628739548623	-0.2000870753268491	0.5743070955146952	-0.3428336905331288	0.03456402994809547	-0.38999381667967964	0.2600695928720388	0.16059328685647334	-0.022309540726439953	0.32545456269105144	0.2251633279905468	0.1465363733058676	0.6908064027268258	-0.4193200409314032	0.30270924178779113	-0.3355752756432809	-0.7141024505573625	-0.2217522202831534	-0.03450503894690283	0.06634825740821833	-0.265922189514825	-0.26912281843641994	0.08407350507382742	-0.47852454342991796	-0.17590870180380952	0.16567486442789267	0.349482600223634	-0.9091260603068532	-1.1903627517736854	-0.665336736559206	-0.2832788955644884
0.0009380808158209964	0.21287827332255244	0.24924855965298312	0.10032279040964967	-0.017963365225550268	0.005024953006276809	0.7501013431597767	-0.4486192278589223	0.3792853338710344	0.5775840586285654	-0.012577700808160158	1.698007463938659	0.3440474209070746	0.13563385232179098	-0.4422398094621175	-0.6511931958434004	-0.16479800048521318	0.6265118450404435	-0.335312413949568	0.0343890222081217	-0.3685096726101899	0.2638583539305561	0.1896418524100807	-0.008479925208521099	0.2926653928837142	0.18877084679997838	0.12357590017956195	0.6539001798844899	-0.4130083876829157	0.31816767870128876	-0.3335376605810643	-0.7039798958837341	-0.23503219090780156	-0.035319456679162295	0.0561393317795311	-0.27688191242207755	-0.2672913198390755	0.055978378254700846	-0.49582289467987034	-0.1642024953832914	0.15550173508283982	0.32692161111249796	-0.914602035817062	-1.207057586468816	-0.6895011338201169	-0.25792954931665557
0.03810497779725956	0.21715317285458352	0.25960692880637587	0.09552541917349855	-0.04535688017807159	-0.008590447649891666	0.7406266341274732	-0.446234560350914	0.34320638674091847	0.5357859857766886	-0.026560428509634026	1.6626059205442882	0.3442237338657248	0.10587392898780652	-0.46679310091293236	-0.6510940984589174	-0.1254814447249208	0.6659361404318384	-0.3432413147076291	0.03550266496298044	-0.35122698468247765	0.24394296296307885	0.22787663063161506	-0.00984513317627062	0.2835809190198206	0.15525183395825298	0.10577405767289294	0.6216402597020173	-0.40911284174090207	0.30899615232251454	-0.3542772418336039	-0.697249596051532	-0.24776282722878418	-0.014748346106405108	0.06547215010990795	-0.28281010652295563	-0.3027358783560815	0.030464401459669454	-0.49025679121098165	-0.1399940903585835	0.14613476706766507	0.31774335136597687	-0.9150004036497048	-1.2173926565905169	-0.7108266962408984	-0.23427229954867884
0.0799204589107217	0.21402944541994912	0.2656256760831084	0.08231228297389874	-0.08439997343735854	-0.030018497929300125	0.6825295657267411	-0.445547787390299	0.3285064392564154	0.5649416883839993	-0.027673700018502473	1.6800651974552003	0.377199223695528	0.11996749200847454	-0.4862472423041592	-0.6334223344018654	-0.09429898257191732	0.7013686972608255	-0.34623773035841465	0.023429294233443598	-0.3322081740297853	0.2421466036318071	0.2533274672461439	-0.0056010864219451575	0.274413411216322	0.10103223751694604	0.10235205848369373	0.6200358603762293	-0.39285756464443805	0.29366971320257795	-0.3710070684914711	-0.6836058044780335	-0.2481219853188764	-0.008780008502711415	0.070276873292565	-0.28007037788539074	-0.3346322851965719	0.019488758577421668	-0.5020503057660071	-0.1386555984907287	0.09575870245675926	0.29677149813121595	-0.9084060066735795	-1.215937735090263	-0.7460698298682491	-0.2289595035050802
0.10208223974308997	0.25153893559985085	0.2848747623476038	0.0787996450308136	-0.09151943107112744	-0.04552621720970966	0.6366060351569924	-0.39824994512445555	0.32952175358283137	0.562099183239254	-0.030271244977670198	1.694408926244299	0.41031775051713754	0.12589802826767466	-0.5034026335841023	-0.614305210217782	-0.0631447423831101	0.6940786992654304	-0.37076292436100794	0.0070670135353216685	-0.31003708614664327	0.25469013018632236	0.2559869318495346	-0.013973052574690314	0.26420657553548976	0.05850465422901204	0.08392374834831706	0.5871717161650378	-0.3785781264119348	0.2717761260447912	-0.37486680953061746	-0.6821835302683635	-0.22847807130154602	0.001653695798778726	0.06134939681286755	-0.2632136907157319	-0.36029518474186184	-0.001123108824944353	-0.5137624558198568	-0.15437882463155955	0.057095730096841046	0.30873518777223136	-0.9061413700991476	-1.2028578571348911	-0.7656080567316077	-0.2090201471390379
0.11464840909276561	0.2512617907295266	0.3184260207828027	0.08920140105283325	-0.11063974543607022	-0.047723268191429066	0.6055484693864803	-0.39129080561418395	0.30830821473745634	0.5045340896626184	-0.0424477674573053	1.6975308434593768	0.40309885233691023	0.12980798016696976	-0.5125944771938801	-0.6217473990181119	-0.03864202805674299	0.6602514564426061	-0.3901239096706794	-0.0044092923570865005	-0.2795683555853325	0.24301982195761918	0.22166790358996677	-0.023545032767591786	0.287432195058235	0.023835311417734227	0.04849890396685771	0.5701348532164373	-0.3656119279184352	0.2420273811291725	-0.3677838490580935	-0.6706808942737488	-0.21897813933163293	0.03009840411861058	0.06154175641042694	-0.22279436065497302	-0.39303878588836855	-0.035680689122579774	-0.5435017936341904	-0.13326459795263262	-0.0016070834350981125	0.3072190930012984	-0.9143666689404553	-1.1778236668817788	-0.7762877567375809	-0.2140832663074163
0.10713592757639911	0.278082650637469	0.36027803145766985	0.10124182283886418	-0.1128826188004148	-0.04889573042951205	0.5826020227672711	-0.39613713817362867	0.2935757607948535	0.4750243575579625	-0.031030628174240488	1.6694139504861112	0.4131238581688944	0.10715773992329088	-0.5122460773642799	-0.6038210314834116	-0.03457486016196132	0.6034070258980605	-0.4189079331369553	-0.015680611766868517	-0.2530739043416236	0.24045363908213396	0.19395260435373932	-0.03184866795640998	0.29738329330324453	0.015319158037363455	0.02869607420927762	0.5417774493920597	-0.36066452111875474	0.20560191969472053	-0.35568828094014193	-0.6651936823961113	-0.2104233602303839	0.04834749867973227	0.05078135252700004	-0.17928912777423672	-0.4308344996301171	-0.04712539471818434	-0.5716414265407933	-0.11001614457497029	-0.006465479893833559	0.32996903342530715	-0.9243782959265449	-1.1366582557798401	-0.7808666472132322	-0.19973148447789704
0.09085572182700821	0.3035578756371991	0.3883936433587089	0.12501571739512488	-0.11028465187254244	-0.0471430701055814	0.5110309304116235	-0.4030821473654907	0.2826070275684597	0.45263783243904604	-0.043151642415347344	1.6395641333871693	0.44213578302261886	0.09202475407292957	-0.5172014479225246	-0.5751752726174004	-0.032814195026630556	0.5787170624323535	-0.4382395532243552	-0.025824182409660168	-0.24073329102287247	0.2510767138862894	0.14441681135823936	-0.047447667329567164	0.30527589951658707	-0.015513546716186133	0.00944961859470152	0.5138885490646214	-0.3427194332152178	0.16366116763985739	-0.34538044342589236	-0.6494568030915967	-0.2066148524256047	0.06513458676754258	0.060389732203233584	-0.1396855568124522	-0.47039309303494853	-0.05412116530973714	-0.6089427287720854	-0.118056231806193	-0.001822960229032694	0.35447492074623466	-0.9216994316275755	-1.0527380313673784	-0.7768739350634295	-0.190251852602542
0.08081573571210747	0.2913097908825645	0.428991221014493	0.1354561620600249	-0.09044292938313328	-0.05569354685215174	0.47065389999666857	-0.3889174197975206	0.2527895271107112	0.4547509700696818	-0.04706081544509936	1.6128776326095238	0.45581121208299447	0.061664687795610316	-0.5308312280767342	-0.5591219100627292	-0.04674455294691537	0.5468586009378416	-0.46742160628755763	-0.017756575211721325	-0.23898814606268318	0.25449935148472425	0.10571292789469447	-0.05536997810471929	0.3199243484228894	-0.051729632909328124	0.021495587406020096	0.4855387657434204	-0.334114918538011	0.11228772950919445	-0.3474213737048052	-0.6495678932288895	-0.20455585122171865	0.09934026303726734	0.0822326800724695	-0.09834925853737161	-0.4911335887294375	-0.03126820477280556	-0.6672406753452294	-0.11156592308453069	0.00015996800427542368	0.37366524552205116	-0.9455296545243094	-0.9852765836195548	-0.7806893938589665	-0.2015215022483038
0.0669879282451796	0.2788812345604931	0.45166332011124855	0.14497894652391213	-0.07664110256747765	-0.06137281324822541	0.4534190293025553	-0.40826255900988356	0.17957004807019145	0.45731928848261827	-0.029794683366120955	1.5987833599732792	0.4286118341098163	0.02690512002733229	-0.5267775644909803	-0.5344137609948053	-0.04990698969808342	0.5290067106626214	-0.5100793889255966	-0.02257206155925107	-0.2507027661187917	0.2599673299495645	0.0713986116560397	-0.07675983026325625	0.366984007511778	-0.0926811227444734	0.06599983866111547	0.4576424968302665	-0.31901351571882036	0.06926108935573988	-0.36616312249548894	-0.6430795348976187	-0.20876063584743224	0.14241305118817194	0.09546165138283577	-0.059658332019947344	-0.5429772828561757	-0.0016942985430192154	-0.7205624723464706	-0.09495176731529607	-0.01276892900445627	0.39327526779985245	-0.9619674823335593	-0.883377556494976	-0.7816204683994179	-0.2148674898375699
0.044687060663521516	0.2717532154811675	0.45344481478005594	0.1600780240094673	-0.030070086966843868	-0.05922017565980314	0.40594328349100384	-0.4416166622982417	0.15021466644921397	0.45736626991700124	0.0046903952112014174	1.5780944220195676	0.3975832366684886	-0.022623429366225793	-0.5169179067102966	-0.4867753194852756	-0.07283998673049612	0.5205918914467846	-0.5404188969379332	-0.030980476222926157	-0.2585595732094986	0.2471414814658917	0.04763706819617323	-0.10218758136167769	0.4083367508843125	-0.11980728041615582	0.1263078148015456	0.3966217396064928	-0.28613322389262896	0.04485232549095886	-0.4024676461390884	-0.6548142317799925	-0.2057476030661159	0.14834315207417278	0.09436331719270583	-0.023453119704478494	-0.580173042101966	0.03443016286406368	-0.7537147148639646	-0.06102188633230472	-0.001019889748790816	0.41360268551311374	-0.9713395581049333	-0.7801346728975063	-0.7883181483163586	-0.2417238184966565
0.03512831522970942	0.27465924425253463	0.44041697836942034	0.16992372307754797	-0.016467687877903706	-0.06500110508330843	0.3674191257111304	-0.4687493556163254	0.1479260360884007	0.44652947578180957	0.032244719674413544	1.604090937693575	0.364405359428404	-0.0733233917900733	-0.5136273363262785	-0.45697524951045987	-0.09302698716189789	0.5099955799129684	-0.5548191948971577	-0.026298811166263918	-0.2780447569628713	0.256268908831479	0.002832447113122112	-0.12365667156433857	0.47357202240881974	-0.12515938367797502	0.1913902694986601	0.37367722327391173	-0.2470767272578588	0.02667401216717121	-0.414757568835885	-0.6566330657345665	-0.2089241759347073	0.13457184505544859	0.09994067883284187	0.0051902348763077765	-0.6349117435844781	0.08210586755204781	-0.7867668495723197	-0.04321111728909101	0.002374752300735445	0.43162038671028347	-0.9934406595100824	-0.6905500983581867	-0.7907977175538565	-0.27815201040358783
-0.01275589892957837	0.27303870240984673	0.4409662703140291	0.1818392311351896	0.00312927405524923	-0.0812309912732271	0.32537304664907574	-0.5006493814502117	0.14789382248127478	0.40420818892297905	0.0470865650196939	1.5571711545095046	0.31882374138322234	-0.10359194142440101	-0.51694459631833	-0.41012175838341997	-0.12271133552915794	0.5020605650977727	-0.5849679743371177	-0.04024895269588514	-0.307906275802698	0.27615410773152715	-0.02710241591695956	-0.1366520918545895	0.527452947418008	-0.12197522233381741	0.3105496212087095	0.3334278982839349	-0.2220770941219044	0.02797826380315761	-0.40751464915774466	-0.6519095985508188	-0.20633273861480692	0.10612316693626393	0.08246440049710771	0.0409772328921318	-0.6716253831225536	0.11990329351960623	-0.8214405453425672	-0.05083313491075179	0.012892532550473429	0.45567751622451275	-1.0139815428107988	-0.612579008552862	-0.8001529617083945	-0.30623451922434086
-0.05778546525083764	0.29297952310777947	0.4522395782763846	0.21502400187333706	0.01801151970708601	-0.068531584763211	0.27644042714172706	-0.5405361114462826	0.15060972241296844	0.36737500109586996	0.045567713607489464	1.461449255702861	0.25658700527647665	-0.14001659650840065	-0.5125623348702266	-0.37244042387197646	-0.14167704166733958	0.4984431015032686	-0.6025464034314807	-0.046366319124929556	-0.3450061045717746	0.262635094434264	-0.003602053044851311	-0.15201889061618165	0.5761285581567429	-0.10427932546586142	0.41880878267054467	0.31594356694633646	-0.19370808952401306	0.021282985094604783	-0.3869888993821431	-0.6422284669467706	-0.2139019810430037	0.09418183269442156	0.06524234972561556	0.0678999996137636	-0.7168325140419454	0.14620735157687503	-0.8429357418070074	-0.037100944375543746	0.03835999036519777	0.48896658554522715	-1.030645368296088	-0.5459382718367746	-0.7924506607058225	-0.3331632547693536
-0.08753160978807088	0.28428599883033623	0.46736404506784535	0.2255374245013452	0.015267985840071501	-0.05687730498217133	0.229886316274896	-0.5927906409558831	0.13985389184458002	0.33624761861937175	0.048137237700079216	1.3777978501477137	0.2271554059155426	-0.15755376323914885	-0.5100104639601717	-0.3488333953917359	-0.15170080111721726	0.5381567251437157	-0.5805032975727605	-0.06472063721066867	-0.3820446127252786	0.23306714291747682	-0.003585628286239681	-0.16697549189759464	0.6398308886983501	-0.07228721257301206	0.5061684126120586	0.3190601638074145	-0.17031528977248528	0.02138765521996746	-0.4249095911653894	-0.6239672244984317	-0.23054288662762476	0.09252165042777352	0.060636030711975306	0.0881484258319224	-0.7534395661202365	0.16683254976755757	-0.8498853365228103	-0.025898120014922553	0.06333172670669661	0.503864597765965	-1.0355410482410223	-0.4927097924730859	-0.7901323067314356	-0.3650524682106119
-0.1198064481512217	0.28234040371286323	0.4667323189226232	0.21879869853711192	0.024295931115334228	-0.04873707449276255	0.15702045371534062	-0.6030598005024922	0.1487814537830828	0.36992483501003254	0.0469767274736612	1.3158650526240157	0.19321019481316337	-0.17122841204894076	-0.5239114449702067	-0.30574893875880893	-0.14801452152998334	0.5904116923610373	-0.5657916119595489	-0.07976991609926795	-0.4233987465257633	0.2074183909816402	0.010612599472018975	-0.16861214197333554	0.6917885553177532	-0.047244103881183386	0.6118716327262854	0.3338984171205579	-0.14077825592522158	0.02001920934453448	-0.4486374258679272	-0.6097450164889315	-0.2494811724260076	0.06123281224032022	0.055054046752489406	0.09355459520620601	-0.7857302688728783	0.19720941381362941	-0.856866059700601	-0.02123437272992616	0.11938152850623251	0.5338589167861308	-1.0357714578686514	-0.4621048166894573	-0.7791574934874502	-0.3764336943863531
-0.13435043477561784	0.2701850137084965	0.4527179660327535	0.22491587885764558	0.02500754636933274	-0.05263133323799539	0.06871749162771926	-0.6199756249133499	0.13871353015232074	0.4020971051255401	0.029691041009915226	1.2792974344044956	0.155308371921807	-0.1758913783543705	-0.5339694094084309	-0.26579470415942785	-0.13394236588800165	0.6423407092430597	-0.500377817274576	-0.09930048588950374	-0.4609287677031405	0.18046585271780236	0.03701970707358248	-0.1686848950443943	0.7267720169060792	-0.03453442522117765	0.6684340651909382	0.34108089881278614	-0.11713896441818479	0.00860243143427068	-0.47336314079617525	-0.5910362089682295	-0.26302864995348363	0.036297577030562155	0.08102863699443852	0.08851455985240704	-0.8113944472502842	0.23036657340348698	-0.855626219682686	-0.040313453534791335	0.14994995096555716	0.5754130290566379	-1.0299856873456923	-0.4630462276450465	-0.778610529685061	-0.41324562417944727
-0.1598583050553241	0.24597110040451425	0.44876944864122476	0.2121414378698198	0.03603856209335802	-0.07171266196752098	0.03201968461401483	-0.6447197585399113	0.13382584739838913	0.42398198148607236	0.009656428183736404	1.2494868933806837	0.10387167368077392	-0.18045896111640072	-0.5253053312736407	-0.23596242753465518	-0.12188917823550664	0.674541298122247	-0.4398403939553102	-0.10573416979468117	-0.48450655968266876	0.1801524211460999	0.08814826410960919	-0.17386990974396194	0.7833899462949616	-0.03914720662343346	0.7092720408911388	0.3673704381636438	-0.1015887513629734	0.005651816693439534	-0.4845938517583723	-0.58852813548396	-0.23323475073596994	0.011053209161372252	0.0716655958067742	0.08901503857531849	-0.8277165012542269	0.2411403354857749	-0.8357748709343058	-0.05501097439038436	0.19008871934614574	0.6152674288990934	-1.0358573174209371	-0.4687293446613122	-0.7915122624127631	-0.44165514821163815
-0.17133064948516125	0.247332621894367	0.4193884448214919	0.20035682399780472	0.025624844039637627	-0.0913782963799623	0.004159147231502003	-0.6769218516595547	0.11792579662295666	0.47015651615175624	-0.021851321732146805	1.238306480912881	0.07640931623828498	-0.17316650253347302	-0.5125835717626404	-0.19232462919204768	-0.11355960231021286	0.7136050862473351	-0.3760826815085359	-0.12096877383676748	-0.5136300596824068	0.15626491893082123	0.13390091014309713	-0.1666557711997718	0.8444182191823473	-0.036753087060673734	0.7262021169700634	0.40987325930575774	-0.09383109449924805	0.021281438245461606	-0.49666455575109847	-0.5838743666796198	-0.20221563553430905	-0.007340137679300101	0.05638811922946171	0.08957914956278742	-0.86516441422248	0.23741850117515712	-0.8197125845483679	-0.06467264155995596	0.2432938428634833	0.6588265647938497	-1.0191118956174827	-0.47779939457806125	-0.7787379073570072	-0.46293168889402114
-0.17559654024525503	0.25227514465902867	0.39385727980608287	0.20425297719414157	0.009206892682117336	-0.09016527162083346	-0.027964094668343376	-0.6909288893867528	0.1415035213804042	0.5055194161389125	-0.08174742958864657	1.2354775419879638	0.06241155729012378	-0.1367103966594878	-0.5009592430163778	-0.18133051761403882	-0.12062119944427327	0.7889157907508488	-0.3272337796323993	-0.1433694872035593	-0.5266296325937384	0.14204588373167817	0.20983980552238418	-0.1607993724370844	0.8921045528068395	-0.030535478057725586	0.7072408066538929	0.41793512187280346	-0.10545867192446401	0.03790903530309832	-0.4833523031054538	-0.5828940496267286	-0.15659866005303053	-0.026582948517684075	0.04809781169399009	0.08785315934105632	-0.8640262536392814	0.2512896340700113	-0.788597699868005	-0.08949931093062327	0.3250370774585045	0.686994075490646	-0.9881087350454874	-0.5024971730061122	-0.7742549673110972	-0.4810887672444027
-0.1802532904053104	0.2525864387726708	0.3802359710295947	0.22417801741688578	-0.030961217777606666	-0.09518501196268445	-0.05955644191633035	-0.6957390556641689	0.14793482161761745	0.5553269250010642	-0.1401673585182516	1.2206402084708774	0.07596133232644724	-0.08384961028760236	-0.5143496776533821	-0.20655100015973984	-0.10729803113216987	0.8943361144535675	-0.28762358372553953	-0.14616794694418256	-0.5356701569438544	0.12886434027636381	0.3080665934782373	-0.15483129194746953	0.9253672921418481	-0.029649810210393486	0.6756149553551616	0.44551415112810194	-0.11870601744998963	0.015034230172082746	-0.44693216127955626	-0.5802842325311401	-0.10801722978378525	-0.044941931021627524	0.04285645711428563	0.09603426552971575	-0.8723038142178188	0.2354028563576743	-0.7579438757269966	-0.1060313711594145	0.43140803259642924	0.71704085669856	-0.9688249043307516	-0.5464484920428225	-0.767297464137067	-0.4720381602660743
-0.17164592687809824	0.23941491537773607	0.37375653510427187	0.23694385637717855	-0.050032628995650454	-0.08695698158594838	-0.09475553469965944	-0.6897554440044827	0.15308987731069468	0.597677478982953	-0.19439237597068998	1.2123046576611531	0.06358813587897565	-0.041108760077036476	-0.5198979592890196	-0.216963335767795	-0.08752258520999893	1.018606486797259	-0.26724295649006724	-0.1490607056255207	-0.527408542038825	0.1194613656529822	0.3779135189626458	-0.14489171233830372	0.953672955027739	-0.039823037531213	0.6385934961091152	0.4440310815491685	-0.13706916513291953	-0.004182534543235636	-0.44687414498736355	-0.5747577652444115	-0.059119946610430275	-0.0685744948397059	0.02566605145218846	0.11089997412588179	-0.881687564576656	0.23316387639992292	-0.7331877741769761	-0.11113290127779049	0.5192556528833535	0.751016056489036	-0.9447317819965919	-0.5772838405933878	-0.7504723940469273	-0.45898433784501985
-0.1601727896300055	0.21865292141912818	0.38663108700461707	0.24318618186160407	-0.072127568568836	-0.07216680816834611	-0.11884447941332851	-0.6980966471129496	0.14501041179252666	0.6067382208609783	-0.24441061470158282	1.2554825985524154	0.05861263385148909	-0.007672187835044718	-0.5146708139048836	-0.25156189929404815	-0.07870475436094901	1.1477606070898012	-0.2379294867885806	-0.15492083009129193	-0.519773896021195	0.09389101968661169	0.41194423885691256	-0.1400909505222847	0.9647754680958475	-0.06313524185783144	0.5895391324777729	0.4519515869312592	-0.15153920738626664	-0.01906477015085675	-0.436638413436267	-0.5688331359511827	-0.01911638008522642	-0.08316711194171357	0.03774097184610795	0.11953134690890035	-0.8984683996021973	0.24428665826966198	-0.7170635620209129	-0.10689661697924033	0.5944198870056272	0.7726354742400656	-0.9104903844558692	-0.5833177635162314	-0.7349403834679279	-0.44459064968439604
-0.16536627774903442	0.19364019763565338	0.36979592197546374	0.2267305236720651	-0.051272222780561795	-0.06523036034466348	-0.14758115301716807	-0.7128077018659834	0.13262310844869446	0.6136778665047292	-0.24159549178726647	1.312345067079915	0.047598040498066936	0.008924548716457028	-0.5280331240086915	-0.27191122513113963	-0.08500041140591907	1.2339980479654493	-0.2256583128164225	-0.1389633414636793	-0.4933601555527961	0.11791656750664554	0.4169797736630594	-0.13838102989486317	0.979865751349666	-0.08054122911554966	0.5563853113529256	0.4370417575696856	-0.17450076859127517	-0.025181785088008567	-0.43523814878399386	-0.5647110509529731	0.010288700426716608	-0.09073653781727202	0.0820352359236254	0.11645477779233966	-0.8943988361012046	0.2507297310860451	-0.69274925282343	-0.11874421302333102	0.647903102309448	0.8094451935435719	-0.8692018873527548	-0.6149059341827483	-0.720187935365927	-0.4322491102665615
-0.1443880424357519	0.18492367235087837	0.35245833935106985	0.22582421405119207	-0.0157215119518792	-0.07265484204498224	-0.17490759483260895	-0.7023542925567537	0.11485232565216452	0.6026069353850715	-0.2665799024871779	1.3574130363973744	0.014267938126077096	0.0034972250970292133	-0.5170381534389643	-0.2800774441968485	-0.06609509625192216	1.2978068703626306	-0.25550646215906875	-0.09334575739820886	-0.466549130896723	0.14685485370452475	0.4520219927951925	-0.12659877235693215	0.9882517632509987	-0.08873846826723532	0.5309625063315561	0.4215030823966094	-0.1961166312419509	-0.02478862759742151	-0.4221853118448668	-0.5600420606634748	0.05244624742680849	-0.10565521183189046	0.1017412500011224	0.10741262336423459	-0.9017575558044296	0.2505441862619905	-0.6851052284822086	-0.1113918239211763	0.6846927234067375	0.8659532152467625	-0.8483240168762315	-0.6354673307280809	-0.7047194591133517	-0.42784493605385343
-0.10768346420637069	0.1900952381795406	0.3520758015573747	0.24889200503310427	0.016878341781258833	-0.07890686150721803	-0.20153669440508343	-0.6933777327959756	0.09395155164688536	0.5738150179827922	-0.2774701361198234	1.3974271302095682	0.007395457660380908	0.010784785606106705	-0.49931912355495617	-0.2741942165534824	-0.08953602938250199	1.3304555979287873	-0.26400057075966127	-0.051422647740542324	-0.43868198479578835	0.1571762001405491	0.4840518203232679	-0.12739962066289298	0.9797968060962365	-0.11381601508972886	0.5001298928998031	0.3986536649053214	-0.21475043175345468	0.0019370584758215848	-0.4121928343188916	-0.555845203457472	0.10398888745917131	-0.1095649527478759	0.10731505601098898	0.10026202429925919	-0.9106895587183065	0.2545896295734412	-0.6559959771000565	-0.12182282152523467	0.6715711817848327	0.9207680822953701	-0.8079846379671306	-0.6457302433866028	-0.7010614455479379	-0.4423371601740748
-0.08267300810016545	0.2115397196854269	0.3479530139554647	0.258831778925957	0.03423579664929054	-0.05356606829577097	-0.2134541590189777	-0.68828794133731	0.08427253410942584	0.5814159979159997	-0.30798464727565394	1.4178570583705299	-0.026467308509220844	0.009911381700600474	-0.4874419609949555	-0.29967308066461545	-0.08999192463213888	1.3551176817987611	-0.31354260817931345	-0.03243749747640439	-0.42844985255343576	0.18350893014989555	0.516272552012911	-0.12016089238042764	0.981751709484621	-0.13782410531328335	0.5086243258978163	0.3697368153808071	-0.23964585500861482	0.034164886951757595	-0.39876372028468754	-0.5553650590659986	0.15209738900983352	-0.12247094092607444	0.08830025645780834	0.10103687207484864	-0.923969590826425	0.2478006968601704	-0.610892623909875	-0.12535370182267155	0.6496654412616357	0.9768289263029939	-0.7481256252287778	-0.6242436882572265	-0.6858612287738114	-0.44318266846389953
-0.053232495000427316	0.23386879368589758	0.36872589372436704	0.28214718541471073	0.03578631407155658	0.007622237977304064	-0.2197242946488495	-0.670774694961288	0.06229201856347903	0.5920214790873716	-0.31016535084793967	1.4172103300253116	-0.0428050632452142	0.02568214832493539	-0.46932746573599743	-0.3101391766037528	-0.08908483092314551	1.3415089971556107	-0.3713057448558663	-0.023068398486706616	-0.4344962793358159	0.2128741909719663	0.5044361910800841	-0.09532195895972964	0.9648787405218708	-0.14842238646690195	0.4987229110190262	0.33226752552484157	-0.2583706866337867	0.08652547264403199	-0.4093376039388484	-0.5425197278542939	0.1665252735703707	-0.13129000873679214	0.091565391733938	0.10391927337176605	-0.9278620360793584	0.23626260662374196	-0.5765222319517023	-0.10261802388179106	0.6202714993238173	1.050611996971792	-0.6861847001132941	-0.6464633173378834	-0.6675991271750557	-0.4584963864873634
-0.025644005345537235	0.23591421179374827	0.389708307222802	0.31130873462504505	0.04718819396092551	0.07142143563669445	-0.24910700439751698	-0.6560724794134228	0.08575113867650816	0.5626963352413028	-0.31763395681698625	1.4112154209902381	-0.03859317015836043	0.04715375732422979	-0.42319691762263484	-0.3347149811146995	-0.08744963681724281	1.2975707542802495	-0.3985685916595273	-0.009342189206300706	-0.4351890034967714	0.2602778000063727	0.49773313938735236	-0.09419397822213062	0.9512072167658422	-0.14083234029709618	0.4813469403997665	0.2842272751964563	-0.2763965554987827	0.12747495220623453	-0.39840236166474574	-0.5259651610488388	0.17824327883606608	-0.1386878150718627	0.10083563097157819	0.0949012521596958	-0.9356306214757465	0.23181486316175745	-0.540055371194006	-0.08423811914048843	0.583007496317917	1.1123009719900296	-0.6148747066241496	-0.6465448858441333	-0.6671298507737515	-0.46100124744215876
7.554740838732893e-05	0.23095265275995555	0.40004383186569814	0.32665781160792956	0.06310936116033608	0.12220044399304748	-0.26490532720743953	-0.6198878646363781	0.12270395311265962	0.5602877023594387	-0.3228876036157939	1.3877113438136814	-0.07651237601747096	0.04952339389430445	-0.37463101452246117	-0.3478006668639534	-0.05671768522287992	1.2214900910649464	-0.40544296111879163	0.020330414708692724	-0.44000473622895936	0.28310987655460357	0.4415137284196586	-0.10150033416531394	0.9111058064703965	-0.12605034846328983	0.48148099277112844	0.2693635152404496	-0.3051289523976177	0.1598749965534571	-0.4159771541781872	-0.5130725631200647	0.20121475818890627	-0.15165342330414538	0.11234165052243912	0.08224553753469441	-0.9428486696462166	0.20667282852697685	-0.5126305338746542	-0.055852312135893145	0.5285196236269386	1.1802623011934297	-0.544454671519724	-0.6476871515801497	-0.6722425717401528	-0.45132150131778326
0.006758741029500725	0.2212884721586926	0.4068616251634724	0.32905473995466644	0.06380179870966837	0.16903246746130426	-0.28676812684475894	-0.5997917878438763	0.1585509622714688	0.5482067987651217	-0.34586251788396555	1.3510959573946786	-0.1259602144193075	0.04086308374035681	-0.2803639503147305	-0.353738408721754	-0.008353936541180157	1.1079185996319656	-0.4143548699610082	0.04552334744503108	-0.43102700051912757	0.3247234739725656	0.36090686952274387	-0.11138541365626353	0.8900449224512205	-0.10730644518509022	0.48069883126534324	0.2569556356263119	-0.3348436555498422	0.19315158874854585	-0.42205270317699817	-0.48919859830243506	0.21550587053704878	-0.17055564484173527	0.12404038523388594	0.07387552959621967	-0.937014317825208	0.21130723594092404	-0.5136013494713744	-0.028335961242790465	0.42251533640480937	1.2544135440012456	-0.4859365946297124	-0.6412521323934912	-0.6866029364113789	-0.45917597360860507
0.017325687011556883	0.21806687785538492	0.4089399907116126	0.3211200106113701	0.06702018478530722	0.19135854114969314	-0.3062362989470924	-0.5699092668731818	0.1924464125403913	0.5256308075337753	-0.35571690049308563	1.310047416684799	-0.12462122924600913	0.08471682788836972	-0.21257808560994737	-0.344166245513692	0.037016412691188924	0.9922062306007154	-0.4197755155454491	0.06388730621070907	-0.445377859593969	0.3381747955008152	0.3022049976515331	-0.12193994841892435	0.866023465249963	-0.06982935033340806	0.49845452226704107	0.2483846478718404	-0.38324926720445074	0.226224512473101	-0.39794859137938376	-0.47513821871408785	0.23274972636988536	-0.17295069298416393	0.17107852919008085	0.04964068146861487	-0.9219451995868708	0.2008520500754348	-0.49567272634308435	-0.011956974454299298	0.33073192133951573	1.3194975720266071	-0.41381374450160785	-0.6539379976658545	-0.6881494842881122	-0.4611921162792263
0.027982750001988244	0.23922040007212925	0.40531073074213186	0.309238994636034	0.0616702172378286	0.20574077883348457	-0.33057470927430277	-0.5529633203464335	0.2383335244874444	0.5333154811697635	-0.347156189219697	1.2552052776165297	-0.09367954664345272	0.14055126067407278	-0.1537424231174764	-0.33035060843033603	0.09241084162084762	0.8627320112460524	-0.4234868725978732	0.07177015959580155	-0.4460421407761303	0.367307036199196	0.2482838277640266	-0.14272857983010656	0.8460974142840738	-0.02029050106078627	0.4601629736041932	0.25312790726426737	-0.4077578692393321	0.2519942457757892	-0.3930843396811339	-0.4674147837362299	0.245310955209148	-0.17659149338902402	0.20768694287787612	0.04220095378621818	-0.904440225875671	0.17740013228209775	-0.47367464295214656	0.0017495837428893285	0.239280603248534	1.3814697804036986	-0.36538585046981187	-0.6752427102230273	-0.7083643702690365	-0.4773100920963661
0.0470508218650195	0.2541606166629223	0.42130673716046785	0.30981467508816857	0.020121373247575118	0.2075827793936432	-0.34280686958105566	-0.5295853600558084	0.26812583976143955	0.5357397745297552	-0.3856601154195979	1.1892442939820134	-0.05478192802788895	0.17849148292468126	-0.08148102682898847	-0.33342582323995973	0.1522285236809606	0.7771574852022802	-0.4283146895861612	0.0546138818168612	-0.4540116799311763	0.3570672577953866	0.2338754438730406	-0.16196434598258969	0.8406600483268873	0.051585308060426535	0.43156522905008143	0.2731867720675732	-0.44067818546938825	0.29293573328408495	-0.3591191158191511	-0.46257835710999434	0.256715599337387	-0.1861820415334919	0.2309286756949825	0.03153294905861346	-0.8956425003339692	0.16541230403804352	-0.4743533096542607	0.02591310644078451	0.1812032421937459	1.4265079440355446	-0.34241693305870896	-0.6750231498828965	-0.7199144534647326	-0.4825836141713486
0.05731242710960741	0.2552796260304272	0.43985955076187533	0.32044098499083434	-0.028400300543004613	0.2482885272149069	-0.3414891213786502	-0.521506907538762	0.3135197906684912	0.549999795146164	-0.41620714636748735	1.1405332033173434	-0.024638868629584622	0.23651123002767355	-0.056372132355021844	-0.3257079702903443	0.1854631714411591	0.6901421691864247	-0.41531868889001605	0.015931152791484958	-0.46551701777267124	0.35303066903870767	0.20502771474793974	-0.17176425286755687	0.8094156303770887	0.11337374149619968	0.42548856689402503	0.29403889031496133	-0.46901082643206105	0.35366013229414417	-0.3297052700796663	-0.4517695003862623	0.24828835286321627	-0.19419782141935044	0.3011939743841802	0.0282489047804031	-0.8822291499777624	0.15336175525784657	-0.4692378105418829	0.03497877028084923	0.14671185833310485	1.4468248630657579	-0.3132498548870635	-0.680630264063546	-0.7355644166332082	-0.4881878733070454
0.06392286644214104	0.2553191352682462	0.4466891973433979	0.30396566502407696	-0.07404191153079702	0.27980740314136654	-0.3277819793414629	-0.5197018369235933	0.3532054903928206	0.5576243941611377	-0.4308109418754508	1.0914585435788329	-0.03730211231044139	0.2779674959226735	-0.04920209830005024	-0.34742647018527645	0.21321184191008996	0.6681696058233448	-0.4133913417767753	-0.023705484903674214	-0.46606538617028415	0.3538222286736856	0.2071254728011888	-0.1740317823868372	0.772529628883996	0.1683898603002581	0.38229473437084394	0.3220010986233696	-0.47196750724195285	0.3773761655509205	-0.2668052492908735	-0.45331194421560006	0.24389847293662284	-0.20317046907682204	0.3863854533801022	0.026237670284590824	-0.8607450901377737	0.14553772797618025	-0.4543839707887911	0.02814502425911894	0.12314247857810243	1.4625725753630578	-0.3072053159674929	-0.6727224120365958	-0.7383556779832936	-0.4699523964573187
0.0715817814902984	0.21899539191315864	0.43810130469278324	0.2857611941560686	-0.10596883184828432	0.28732289378922193	-0.31407611767036125	-0.5164958622856832	0.37076952040179667	0.5157595717303562	-0.4506712181510286	1.055714661421503	-0.02726940830702338	0.3464466930428153	-0.04358522724161673	-0.37316955765265647	0.19184778409666448	0.6845166863140576	-0.4053124167148323	-0.024906132298833483	-0.44650212185254423	0.3396611051016042	0.2058591844953598	-0.18995729321488616	0.7441247953782983	0.22221510533241076	0.3427833659304552	0.3574407209907447	-0.45358093063968735	0.4076186131514402	-0.20235950871723926	-0.45480792245866625	0.22183960168866862	-0.19808194129902185	0.4886133792474682	0.024929424387508663	-0.8215097599152132	0.15272200908074401	-0.4787908706029964	0.03368608720985591	0.08961768384560123	1.4274728735601963	-0.33631395147852966	-0.6956581880702439	-0.7475575250578845	-0.4513537799015091
0.09077237020107977	0.17946029350199105	0.40275586318731016	0.2561264515073496	-0.11144061862402058	0.28756940095826244	-0.2956216982798602	-0.5208987115583639	0.4054319473712914	0.4660044356147298	-0.460526698923061	1.0282766076386634	-0.03791970432193885	0.39082582005960653	-0.0483629540646702	-0.40745549122777713	0.18259673038111887	0.7301927573234487	-0.40213137813194405	-0.024759636120934785	-0.42713061826280374	0.30957324013977644	0.19207988905357365	-0.21469976354330728	0.7185015973948315	0.26592613114710323	0.35998864698363753	0.40799901229434765	-0.4575660433879107	0.4236259237026164	-0.14386706852672404	-0.4629690418957149	0.2020306296112741	-0.19520218065561395	0.4972279602634835	0.019858723165233065	-0.807010041676504	0.18073858628693362	-0.48802618854413427	0.021260991501957115	0.04850993833797535	1.3973611391674514	-0.36752379958938197	-0.7014859511932692	-0.7559248351580508	-0.4331409104665548
0.12510405131993196	0.16479330401234543	0.38840800199561343	0.23333075084871258	-0.15059311864824712	0.3116657976379742	-0.2412919699034735	-0.5329563012254082	0.40268559093831513	0.44116486347106243	-0.47361977650929593	1.0021121071298085	-0.08006421298588466	0.406974253957131	-0.08758634641294075	-0.4528969437233183	0.18247411916365497	0.7606734160806818	-0.432294694810652	-0.025988739608203963	-0.39162573717557414	0.27112120822198993	0.17296060974927438	-0.22943694363233003	0.7240716175105153	0.287596204361353	0.4134752591477625	0.4660347176569172	-0.4214425545924537	0.4339555244733361	-0.08732273254761458	-0.4832907927559602	0.16767157329972301	-0.19864632986492606	0.5094806621708587	0.02044143811291093	-0.7899478635854532	0.20929050161950707	-0.470879075257906	-0.003608835931820986	0.02082799260963313	1.3683245673486144	-0.41862365081990544	-0.7218054020565304	-0.7703291423449266	-0.42605236656102585
0.15488851540618126	0.15807742430403235	0.38686917637227086	0.2050800867186579	-0.17623605599556919	0.3260773327578529	-0.18939806941360832	-0.5529079723686963	0.3832194938540373	0.42784010714676957	-0.4598021239483618	0.9655221970838632	-0.08361356667319061	0.4385688926380718	-0.12308352509767646	-0.4613030032338223	0.18555413664929082	0.7833099268532573	-0.45153211359096346	-0.009295441893190579	-0.36312480198909963	0.24735507317276126	0.19307453971010716	-0.2292159088412732	0.7674120001759419	0.2942872707127897	0.442265277971815	0.5227706233929793	-0.3690208356817511	0.47047611713010057	-0.04263236826968338	-0.5077172707804631	0.1299566228434988	-0.20551362000795687	0.5148894869362384	0.02780521783598478	-0.7842161380417499	0.22223111257431777	-0.47494537962435446	-0.03304538864825331	-0.005092799697888961	1.3383695949692593	-0.47455093720110975	-0.7505875854432038	-0.7842875349742611	-0.4390883382034664
0.19475124287270662	0.15224257297024876	0.40123616445365273	0.1727817528696802	-0.18941115950309453	0.35441603001686117	-0.14715046987517633	-0.5563373244952337	0.3851218537803128	0.40660347188906254	-0.4443300003979699	0.931552638158428	-0.08224974868881485	0.5018468509159784	-0.19744473347283661	-0.46387443171508025	0.167126616205919	0.8070640308029361	-0.46408356552618757	-0.01723929559893237	-0.34384082631442503	0.21886398121838874	0.19105702064155067	-0.2194813691675805	0.795715044887652	0.35161417201691014	0.4545509505997214	0.5999187711498937	-0.3660190053918897	0.5488294402098879	-0.029816569324371055	-0.5252190412325007	0.0961906642775325	-0.2052097379561478	0.5238230079873933	0.021997936552153687	-0.7849770431507422	0.23529877417066966	-0.46959671508553047	-0.06962428941264534	-0.009664123970032634	1.3035278322561592	-0.5239154869029906	-0.7689294906675402	-0.7768923989545	-0.4705240471299562
0.23465230574461288	0.16353126291528403	0.4104687949223316	0.16945165609514987	-0.18833904420499742	0.38759237270520186	-0.10585251328958396	-0.5627681706040562	0.35840740224171735	0.369235773972416	-0.4226948094586417	0.8808228103078436	-0.09117639928684122	0.5099487806509987	-0.2533924655820554	-0.4763549396470349	0.14354285479077233	0.8167385947148607	-0.46457608717497767	-0.03115705930990918	-0.2911235909751099	0.19491549047745663	0.1883535188369973	-0.20782782317340395	0.7815204681119334	0.33759281833505345	0.4261920578344133	0.6831849548598876	-0.3716102193708103	0.6337573877650513	-0.025912487261906224	-0.5442547101187	0.06307757721584487	-0.2149839879568026	0.5008923928188347	0.030335504466542797	-0.795502470881097	0.25536736751316247	-0.48127560404659214	-0.10225703512135306	-0.01759829264681042	1.247831725363355	-0.587733028191295	-0.7818346096315144	-0.7791723418550807	-0.5090068408167
0.26363746103657704	0.15826197388790414	0.4186300501758512	0.17762302926397994	-0.1798072302298132	0.4196608964643165	-0.06869169389022986	-0.5674535698364671	0.328709092130335	0.30827312682952673	-0.4176042575646702	0.8474540691803458	-0.13241922858056338	0.48941734403758996	-0.2987418404366267	-0.47667326522034037	0.1081913020751396	0.8440089696523086	-0.4592842415258459	-0.023187650591233438	-0.24074838415194214	0.1584462202537393	0.2398638841961592	-0.18581595483828733	0.7615405991212153	0.3036550313974191	0.3884115270355303	0.734338653081096	-0.38626281195397993	0.6794502802251616	0.001656854787945823	-0.5661944781468741	0.031538137029747185	-0.23242878899174454	0.4845432492784106	0.02699090391012248	-0.80995679057969	0.26613920403713764	-0.49598234194755825	-0.11137802981155993	0.0055384528398783345	1.2016184711809377	-0.656022044410221	-0.7952498690729216	-0.7569259025240616	-0.5438328330017184
0.29581272142683684	0.14968134656680837	0.4127182249063847	0.17912797446188952	-0.1615436696199283	0.43159551974524335	-0.05076487678165309	-0.5746371868002719	0.32168535437297774	0.25742997257775235	-0.38009539803470255	0.8305340421658156	-0.17519399398965596	0.4715089548676656	-0.3482978418993385	-0.463779357684407	0.07977443267612101	0.8599351026667053	-0.43272645080147465	-0.030415303842246905	-0.18310379420978826	0.1509461975199785	0.21072494881289555	-0.16180553611934068	0.7488956905523309	0.2316959280603274	0.3384799099175142	0.7906133924162521	-0.38811540494018626	0.6833743786935051	0.025021673262193532	-0.5786889140691482	0.0019860422852328403	-0.23835942567888502	0.47516065212426606	0.03381082151842239	-0.8050316883931243	0.274763690846612	-0.49654086603255154	-0.12866508592435916	0.012855129035829447	1.1508809778551055	-0.7014014616593052	-0.8102845362805688	-0.7396162904892066	-0.5801247826684643
0.31579618124766856	0.14530800548628098	0.4105822092963778	0.16638996920497123	-0.14554883147206035	0.4089927223768831	-0.03771417386373804	-0.5749204418657116	0.3369982389457959	0.21368332548015484	-0.324986164602212	0.8085004293966669	-0.18255692247413263	0.42989646619617894	-0.36163518430530844	-0.4821342495613927	0.05963526066751792	0.8757603872669071	-0.41902597551559023	-0.03235092827533044	-0.12743830037436782	0.1434667240732398	0.24908463597737968	-0.15231859916226628	0.7562830144577823	0.1753041585779959	0.2654966027146659	0.8469308002712594	-0.39907428195936806	0.6662159545715285	0.07943971213244991	-0.5961231224905725	-0.017898914354602922	-0.25225608580968906	0.4481239951209318	0.01829709494891093	-0.8025213409495077	0.2865867044653324	-0.5048591858450548	-0.12676729695562883	0.007992629791754557	1.118480892796779	-0.756099581632442	-0.8151583618559733	-0.7205822839066858	-0.6043639463904176
0.32041619749521916	0.1286816064603449	0.4205597108915125	0.1687667298933467	-0.1446665652492523	0.38916458115544106	-0.03469721982018472	-0.5807426407264821	0.3558429062635164	0.16455460848963493	-0.282644123597931	0.7842652333891393	-0.16059403937286554	0.3998279642096294	-0.34598445555139073	-0.4909501064859493	0.06766507934720828	0.8720358797924895	-0.40827510597172223	-0.022526088052154548	-0.09489861511835751	0.14135198815467198	0.3045013676454328	-0.1318682636510457	0.7766588095662968	0.13537362809868408	0.21798058944794244	0.9098528541437512	-0.4471958179670337	0.655819581479457	0.08250090034977545	-0.5960651740295326	-0.03557347348559006	-0.257532862446984	0.39697696482574585	-0.0009370077345442374	-0.8035456854743865	0.28650616017147723	-0.5261464508064909	-0.1102218029111286	0.01730366613062837	1.072747917452198	-0.7822265971253065	-0.8289588331678728	-0.7219083621083822	-0.6217065459595265
0.3282976566276955	0.1384797592953036	0.4481168984316004	0.172992660248076	-0.1508588420678489	0.35484291204214785	-0.046729688744968044	-0.5884425924989102	0.39230548816940525	0.13570004917484468	-0.23029324514209373	0.7605440762838227	-0.13350640904953615	0.3353760149678281	-0.325854464408344	-0.4742768724492944	0.11841187584553163	0.8601512555817716	-0.4066140810723492	-0.03449068218007858	-0.075349361261462	0.1259674951970635	0.3139144708517875	-0.11373814189077616	0.7944757466845485	0.09006416153723712	0.15101881422739113	0.9733379435401897	-0.5091103980797478	0.6415403592295295	0.07715925744719918	-0.5870201402789265	-0.02663489071717313	-0.27745912904179965	0.33823226377151194	-0.02697660684355292	-0.8419804667923602	0.2891852602199507	-0.5296566816264427	-0.10074156945946453	0.042610018700595276	1.0558500965984932	-0.7846896889004602	-0.8142682225328841	-0.7016889953505453	-0.6409536101642971
0.3395229324618435	0.1673097882761186	0.46608440226937287	0.1644813431435504	-0.16104744651168923	0.3687198639416181	-0.06524058142530932	-0.5858545160959552	0.38935062184303193	0.1372815007365888	-0.2024697290668383	0.7498705374883085	-0.10166900695141441	0.26036820099203595	-0.29281617348309424	-0.4501635579091645	0.16437152746398706	0.8478842334592089	-0.40368395523025535	-0.03580060540653697	-0.04763791233228515	0.12247408893102311	0.3152782306759343	-0.08835701109201145	0.8152748132856372	0.046102548780322584	0.06773542720954516	1.0139155484707227	-0.5610767173708664	0.654608656408449	0.11392542501581562	-0.5843109829644128	-0.02588289272566891	-0.2900390822265245	0.3764808897024509	-0.0523121364113409	-0.8498081981741112	0.2762335600241919	-0.5511533682832128	-0.09148036896852574	0.09268775281095894	1.0164975225638417	-0.7825012287186452	-0.7860325481380839	-0.6811489038519041	-0.6430878369619661
0.33033231104315275	0.17278814471788806	0.46541549991603104	0.16397427410150014	-0.1522486013606596	0.3785556591557131	-0.09426122193595679	-0.5999386359792667	0.39177718501253933	0.11210432976115307	-0.17904956287449542	0.7343697567561854	-0.06154439914051202	0.22042466653667897	-0.27219027220368086	-0.39289483257557334	0.2144521423590407	0.866192178849816	-0.3752191695268908	-0.054906680194650594	-0.039917019862826926	0.11677331012096351	0.33198300314974327	-0.06360118505917797	0.8004105657361006	-0.008998835193282756	-0.030235714606566395	1.0546528060917713	-0.6586264397416379	0.6738076323586194	0.0990919023084676	-0.5529074568219895	-0.018322987262174666	-0.29761687390624036	0.3974114628446317	-0.05101166155081448	-0.8486879412405359	0.26320503498909587	-0.5853354661617413	-0.06736674697687499	0.11908191509138943	0.9875914816645206	-0.7559162956135905	-0.7626634777460486	-0.656590284748064	-0.6559509428034236
0.3184732827228328	0.1643286643240575	0.46417499989320843	0.1789532836675094	-0.153281883846989	0.35585522933954405	-0.12362024491204364	-0.6208343026458312	0.38374750415993	0.0756572625750935	-0.1855724734526854	0.7368688297257866	0.012643375625387837	0.16949913492235963	-0.2624210147082723	-0.3645803067171967	0.24253139936183202	0.8986044461410507	-0.3408604057454425	-0.09611692591599066	-0.019961915282386403	0.10169018839147095	0.32686647988841744	-0.05613967901683409	0.7807044414014046	-0.04129995398795388	-0.09420919834084862	1.0596313249025093	-0.7477312569481758	0.6803688508080868	0.11112945413422673	-0.5178587855496389	-0.03885852412660754	-0.30269931303472647	0.40887054807594014	-0.04452057839745689	-0.8540225894122357	0.2619715256257025	-0.5856117047695789	-0.05554789723957918	0.147964681307799	0.9526323035788415	-0.7497221138715605	-0.7305691836977078	-0.6224144103773868	-0.6499023738124209
0.3199599913719116	0.1579148783264538	0.4481676789767489	0.1939881736428543	-0.1479518692730885	0.32658112953823704	-0.13324356786497904	-0.6076750558189667	0.3428192377534598	0.04437481569221657	-0.18407252461242302	0.7638610469801212	0.05715445118501892	0.10198228041710995	-0.2566242040343861	-0.33734782519999046	0.25417704319814577	1.001142501514523	-0.32239898476951184	-0.10836871578835627	-0.010919895382094902	0.08087735951069683	0.3436415099403331	-0.04976184796212277	0.7684857134075176	-0.1345761129207175	-0.12413355015477254	1.0534776111391033	-0.7889563929289388	0.6888842553419143	0.14057935285528836	-0.4892741716410264	-0.056811731507874365	-0.30817093862737255	0.41368380477124306	-0.019006505328761303	-0.8601533105761165	0.261955331186562	-0.5658003395371612	-0.043307143336130526	0.16833973147397152	0.9097607033910189	-0.7270411134810548	-0.7186886694327269	-0.6018389918155318	-0.6159304699076428
0.31426080069306617	0.16762558589029533	0.43763549758075604	0.19017583696431703	-0.16320912065840454	0.33450468684955964	-0.13687432026442328	-0.5723106200026893	0.31359856758046345	0.039319818735927256	-0.18284368031314888	0.8137344971655363	0.0951429405870354	0.03733647056818321	-0.25641240908031276	-0.30285642558531745	0.26747656009238174	1.1082827553391956	-0.28471991565796756	-0.12492622302874057	-0.01673409594696728	0.061326416192461666	0.3233098128458677	-0.050605957648067953	0.8054261147419244	-0.17582799376916608	-0.13489806917883523	1.0346326106186334	-0.8073188084581396	0.6490709364754604	0.15945992634514664	-0.45452832781023905	-0.06861394130186868	-0.305194154139414	0.4501354151641708	-0.02572265245798656	-0.8403774507350125	0.26764780820654765	-0.519152120516965	-0.03487806736076978	0.1977931574481523	0.8893288671876431	-0.7151643050431186	-0.7123625411354269	-0.5956984733311945	-0.5870731397374922
0.2998455571824531	0.1667966655035471	0.42614427777240066	0.1818870461196621	-0.17633848330011948	0.32583914604012343	-0.14271576189247145	-0.5313867359170621	0.2997347096263663	0.04368447100885138	-0.1693170940609863	0.8680034178400137	0.12683382909979984	-0.025822129383793736	-0.2537187675641441	-0.29102300127712544	0.2946323039432528	1.225510604123691	-0.2671435217770292	-0.14262397087226192	-0.02155285648012375	0.04777020538901168	0.2685608418557947	-0.04731177644783992	0.8365012240946935	-0.19209103945566047	-0.11795887640262082	1.030243893562007	-0.8234039818381781	0.6649622333408896	0.1548182085676633	-0.40345463718977015	-0.08272306876129942	-0.29711583164780053	0.4797200368183539	-0.028953801050418636	-0.8372817178903181	0.26528582292548736	-0.49008783982777065	-0.039788410090445966	0.2510387583936078	0.8759035435229761	-0.6800290395006499	-0.7355446172601269	-0.5738608044622098	-0.5447721431716446
0.29042640695870564	0.19111727585271107	0.41457255530989723	0.1608625029300617	-0.18607596284440653	0.3158789933247964	-0.13526654627998413	-0.5066496533475913	0.279523013962609	0.04128687748042139	-0.16334830231868394	0.914259488430161	0.1632707644656946	-0.06789271685695826	-0.2324069720567694	-0.2890169085097357	0.341824276877638	1.3445382356994002	-0.25044459562693405	-0.14743488094766832	-0.021089174758081974	0.02590771453158696	0.2613766928278287	-0.05183566260933827	0.855556877599564	-0.1927599334634655	-0.11866429292580141	1.011592239692378	-0.8390832980009776	0.6984925087954783	0.15278515192840533	-0.38070546001223265	-0.08623159077376401	-0.29716848628706943	0.4745046383396142	-0.04419857032932894	-0.8416214346758061	0.2761871557146383	-0.44656137504498983	-0.03467532483173802	0.3160771785745128	0.8536542672440431	-0.6647589610894726	-0.739650644005876	-0.5546715806772584	-0.5067310371282164
0.2795774819504431	0.19988050768750926	0.41213993821337047	0.1344585794176337	-0.1924421243192482	0.31680422956435195	-0.1494772380076334	-0.48151790901065095	0.22080463659533311	0.040552888841618416	-0.1671308677919882	0.9603053789425846	0.19688048429041677	-0.10317895646081761	-0.22342290561060837	-0.26001167388151264	0.3926639167849239	1.442384258368754	-0.23443066416665564	-0.1534644661569005	-0.031271317700607364	-0.005102588144593964	0.21534765311049137	-0.04542888792257442	0.8490178421287151	-0.19471864900874328	-0.10612684722373647	0.9799372363116404	-0.8425588317536535	0.7056685997794045	0.15058550565013742	-0.3499965142714902	-0.08317402124363639	-0.304273940036672	0.4483526221472359	-0.05926379036084069	-0.8666983733455661	0.3405312074219897	-0.36341195461275494	-0.04954830109989552	0.3712923281849857	0.8113194676558569	-0.645574870224159	-0.7620104114600524	-0.5347956639246485	-0.4902164587964977
0.2765215111300679	0.22921479058401442	0.3808513100100352	0.10451473724623003	-0.1771320648799344	0.3088611637342047	-0.1656123885527488	-0.48581454115932	0.1813303752741397	0.040235828341820726	-0.1792711615228883	0.9985894677968485	0.22910875483489818	-0.15297457977589424	-0.24387632888541733	-0.24715345626860077	0.4598659682699958	1.5084675050696923	-0.221677144612831	-0.15369100549447653	-0.044077313509196914	-0.03011455943352963	0.12896826567931854	-0.04030281426583228	0.8400680500537678	-0.18566996322837	-0.0978383067397461	0.9639962143156884	-0.8370044695124376	0.7200300628421171	0.17965705526568718	-0.3211603452923727	-0.0806398659157762	-0.3156736572610454	0.42923115368598197	-0.0681278242655344	-0.900681098870826	0.402862023728413	-0.31740746556339844	-0.06114677964195112	0.42774995700897095	0.8052766355420922	-0.6447242062996661	-0.7528783878774649	-0.5066082397404805	-0.4988528408678391
0.26406934904553314	0.24819826100633297	0.3686378480714702	0.08698867961632134	-0.1607578958141308	0.3179438310258911	-0.180329419339832	-0.4855053664080156	0.13211794051876471	0.044510625412372995	-0.20652473104647018	1.0358847549218209	0.25653162810777397	-0.192175153766178	-0.24576555135515296	-0.22259685187589762	0.5282360854760502	1.562788315911583	-0.1905822816751363	-0.15291082043497478	-0.06880135447574678	-0.037929607132906225	0.07362632051461596	-0.029981762055367754	0.815915102326982	-0.15600494140601415	-0.09514791256771749	0.9389395590159253	-0.8307960499397721	0.7003997737891583	0.19715186817632036	-0.31005507017345996	-0.09685963429491742	-0.3215832101733411	0.40283131006384637	-0.07402751438291626	-0.9115390229513286	0.45879843282469146	-0.2854290972167123	-0.07444201087271145	0.4833735645159426	0.7871543846993387	-0.6566353189005248	-0.7854447979867916	-0.49440046501941665	-0.5144523236065919
0.25879692265553167	0.2481543311544921	0.365220276974022	0.10180556963675944	-0.1402417709785007	0.2760347883160533	-0.16868083160388145	-0.48253517911921195	0.11086545249386467	0.03955832011593731	-0.22008392565221685	1.0588678933451303	0.297087085190871	-0.20035287474919672	-0.2618324084063693	-0.1918352647537891	0.5912086296502362	1.6065172897226758	-0.16074052871753905	-0.1622591736577154	-0.09048188263356358	-0.054577551574658004	0.08113016333289398	-0.026743509455090696	0.7867494564951472	-0.12589704415213626	-0.10082434887266538	0.9483663103833043	-0.8109837259754441	0.634238457848615	0.16868493120583375	-0.28620754267215726	-0.11455813729857738	-0.32818269716493875	0.38423500819334067	-0.08198318061571148	-0.9274368244008036	0.4935095015149204	-0.2569589065361021	-0.08578365132899138	0.528666959771672	0.7747939185359857	-0.6694707601456779	-0.8331446191936056	-0.4664265946628854	-0.5244981869164717
0.24778684412320132	0.2536617807622921	0.34522222481232123	0.0918856090806574	-0.13334503994243546	0.21971850292527312	-0.15656056614752448	-0.4690351688052778	0.0966645230688403	0.042937389183417066	-0.22973213703063627	1.081904638303415	0.31496348090122583	-0.2056737297107223	-0.2444457071901347	-0.18651631173904673	0.6321101241180733	1.628203829085086	-0.16803386139752738	-0.1460150994552773	-0.11088143169554956	-0.049096551235421476	0.058300354694021284	-0.02835627544795007	0.771082593105052	-0.07035514132204668	-0.12490238140186635	0.943089269382017	-0.7946320486379641	0.5986379826239192	0.20048780497738633	-0.29134092178077237	-0.11811975971766311	-0.32768729786668327	0.4203666118620479	-0.11563289684184719	-0.9571274696368943	0.5170667489937241	-0.23236500414227174	-0.10786367156332814	0.5764949787506412	0.7616334040094749	-0.6991251557207815	-0.8431980909131477	-0.44970156023495444	-0.5403106609388252
0.24260976734206138	0.2656785016305649	0.31427766241513394	0.05961263277998594	-0.15168403421746166	0.19279797922645606	-0.14774890383804157	-0.43737112775009657	0.09694097438817566	0.037034929304186746	-0.2466857531994358	1.0838010358228765	0.29612829035516886	-0.2189173480216929	-0.23972709928380098	-0.18843687850875868	0.6696914026593386	1.6504541558278771	-0.17861290077939138	-0.1400787037874572	-0.12806245891195853	-0.04268149239518712	0.026414041860044108	-0.017018561990379027	0.7687902361555773	-0.016673995497598675	-0.14677612149050429	0.9515763686221825	-0.7777075830329798	0.5635363662479353	0.23233170455556057	-0.2966572257548818	-0.11430076930834052	-0.32650113399735925	0.45731849943384023	-0.14511506279515238	-0.9733328302102565	0.536922791639119	-0.215798141945197	-0.127682358555278	0.6217779413303368	0.7592791633342812	-0.6877267879058012	-0.8600757187908931	-0.42314983593711786	-0.572456667882254
0.21622266161700568	0.2927091473026756	0.28649862989398417	0.03519723177994563	-0.17367978017353303	0.17670736624962274	-0.1306473283988952	-0.4392935279552514	0.11302259276740893	0.02047589915280747	-0.262897188362323	1.0709614745597098	0.3039739686869919	-0.2564646931908398	-0.20876457109948965	-0.18079059864508598	0.7179936267376966	1.6491080188042702	-0.15702771794124049	-0.14421204823884576	-0.14564801868805674	-0.030612632393031795	0.009474865193888952	-0.015369021942785294	0.748250368798395	0.052617317610846294	-0.16864792747607255	0.9563124168773062	-0.7538291213077264	0.4976382724699425	0.2525342207032325	-0.30564377695724954	-0.10675179038482796	-0.33400624668794204	0.4660372604167404	-0.18694257893585187	-0.9715610083136031	0.5335757763057863	-0.19966603508132724	-0.1434376508539124	0.667061132548225	0.7707143588887206	-0.673155450262128	-0.8438438926957119	-0.389787577947972	-0.603127404262015
0.19374022887674613	0.2875403443577772	0.2596357484494532	0.018041020371918556	-0.18522002516188776	0.1507601351088082	-0.13277365064794014	-0.4205639460268893	0.13977775059137282	-0.0015327206578481009	-0.2870083469990038	1.0514054390703946	0.31454504803457	-0.28267634871036534	-0.15676890987447745	-0.17859665687567	0.7698865894960136	1.6583867612952932	-0.1493407168359499	-0.15189796660675017	-0.16886148669307946	-0.022853078757537948	0.012706739366352655	-0.025430534099560077	0.7075953601178157	0.08909793738575195	-0.1968435717179512	0.9738446125323769	-0.724614479152569	0.5023484281112695	0.25654107448329544	-0.31372184583492746	-0.0828455233397833	-0.32187203134220665	0.42989712323538737	-0.1826306828926836	-0.9840862097652799	0.5060917723217366	-0.19061245437358446	-0.1537312478026644	0.7212964828238922	0.7794277661788028	-0.6705284387874604	-0.8282128217155449	-0.3613918748921596	-0.6169135005282369
0.19431639633029324	0.29489243331032905	0.25019673614714755	0.009164485755564966	-0.20674002122954177	0.15304706544887087	-0.13286487673152825	-0.4020193838365822	0.1503089644628011	-0.007823611740474365	-0.3085378840387503	1.0325213429204694	0.3364811116998735	-0.29764976047055314	-0.14544620239749811	-0.15741125383799912	0.80339147660481	1.617907653446076	-0.1327528551898915	-0.15892101889139484	-0.17969648775047625	-0.02349648023087212	0.004517347991147334	-0.037893185038236854	0.6878682903896725	0.11020198537727521	-0.22180393013923366	0.9915777123620995	-0.7051225944704026	0.49031909794026174	0.26801545387270076	-0.3381483238594301	-0.05920733601748688	-0.31148103282700557	0.4072882926061837	-0.19635489272028028	-0.9672107411631584	0.4971632480836103	-0.17051863477554713	-0.18019895298270733	0.7336976490124765	0.7920093229905221	-0.6660401455634751	-0.8139406943154397	-0.3384693944817694	-0.6521077386837626
0.17821282414568163	0.27314701021626275	0.2746263081556235	0.0040036993371642265	-0.2188285241514027	0.1582236646537542	-0.15465261490708868	-0.3875734601118426	0.1528555965315962	-0.022168609705411707	-0.3423150017835036	1.041581378089014	0.36932548428718737	-0.29807073702831327	-0.15497295754034288	-0.15985149224680917	0.8152086833949148	1.5535439926745518	-0.11486594588929097	-0.16822444144238324	-0.2157281175130504	-0.03540792390330057	-0.010187859560075854	-0.04275301021068288	0.6602194983149378	0.11305396497528535	-0.21622712428317067	1.0232657799095117	-0.6826998984101105	0.5078139617509044	0.22837955185099318	-0.34359307580478465	-0.036093485137530135	-0.30264791265721647	0.39415059432482535	-0.17726537784428553	-0.9408172448300244	0.47586522690303623	-0.14569775953228312	-0.20308765289332958	0.730262275492397	0.8062131480483792	-0.6573917289977973	-0.8122716830846469	-0.32055209948207797	-0.6756968193987395
0.1738810501885556	0.26136339385112317	0.28778291433061565	0.007563115925214359	-0.23876005542372775	0.14806609055434872	-0.17686214225308325	-0.41332081814124055	0.17430165905022582	-0.013583586941657632	-0.3878511629780283	1.0559304144558328	0.38972539025923725	-0.30174867490312335	-0.1539590394200972	-0.17133331160255133	0.8468289286551138	1.506182754989738	-0.06886750578690792	-0.15939833794130712	-0.2293822826434447	-0.03236618986711042	-0.02766097551027712	-0.04231844409758555	0.654199152240144	0.10974278959244647	-0.22309054321486105	1.0611585745060566	-0.6565842189395596	0.5567072850884877	0.1872298390051498	-0.35567306006100424	-0.012382062788410197	-0.2725877151921621	0.3861603819840671	-0.14841892356906045	-0.8739869171364278	0.41257745748862257	-0.12516168396631666	-0.22218528883445168	0.7388124123953863	0.8268766922476422	-0.6530254171469785	-0.8021808861072826	-0.29975526873693914	-0.6713716357977613
0.1689556403489864	0.22645330760250681	0.3106481680739063	0.031546039750526174	-0.2555308541051122	0.17126169119705908	-0.1666902967509343	-0.3928696501136611	0.19426384568424343	-0.021366331112805944	-0.41703356709618405	1.0834220747736478	0.39884151520578504	-0.294670184809443	-0.15496033019890748	-0.1971914461784471	0.9083849641644213	1.5295241720840589	0.04810057090524752	-0.1610311518347657	-0.23764225794837404	-0.019961618250773045	-0.05531485018817199	-0.06447581175348419	0.650596253659022	0.1139403585406121	-0.22076703504674972	1.0843831600752138	-0.6329383380489597	0.56287147892451	0.11406383531290318	-0.3834458614278601	-0.015052864308282343	-0.22118470738567914	0.37796323196164605	-0.09482189410458038	-0.7732651725306505	0.37072977595960865	-0.10512816748453543	-0.251750672358238	0.7465479198873015	0.852037619946592	-0.6569734363290984	-0.823736713137267	-0.29301522230174554	-0.657492888041215
0.18327332757326031	0.20704567926480397	0.2939418778723066	0.038545222819846604	-0.2701460808221917	0.20227107105220293	-0.14200881690386463	-0.35153790468169105	0.24022680603352944	-0.03508028882794358	-0.4119439008174643	1.0952765496119277	0.4284173931990793	-0.3008951210863783	-0.17710122546552076	-0.2447831137225009	0.922769045423094	1.6175586422106019	0.14549919828408203	-0.15685606623461942	-0.22192096722107083	-0.021096224606396666	-0.09909827536746359	-0.08152037207403637	0.6498585103565009	0.07708513170627204	-0.20130484599724463	1.104861845326241	-0.5959850750270371	0.5995292255386465	0.0738593736277098	-0.39824274726297204	-0.01298297952590855	-0.1740535690017893	0.39115106462979904	-0.03682166890437151	-0.6609290426769814	0.3232154231835487	-0.05372497654947865	-0.27613973904247957	0.7311406695548784	0.8854307392730065	-0.6471797300080478	-0.8358152150190152	-0.2835213459997342	-0.6473914507546374
0.1918434814970142	0.20193191296447593	0.2709169280697889	0.02842217248989503	-0.27767463561975625	0.19468896031440192	-0.12926620207526035	-0.33916668399526123	0.31547808513077646	-0.03465026750230697	-0.41121558748366216	1.1085683164968638	0.4580280371278821	-0.30819093098299305	-0.19345133674393256	-0.3039813394550151	0.9006057603398757	1.7314516094758627	0.23889165340867852	-0.15296107622337873	-0.22472983982916048	-0.032017840990856236	-0.15785170684465205	-0.09274038691635907	0.6470513039997703	0.04261173543145519	-0.18874152591543275	1.098741825523161	-0.5588624404424178	0.6360034127211124	0.06070293616681044	-0.4237835982271953	-0.0030642016301974527	-0.11574208742831486	0.38265168603450317	0.024610172722731603	-0.5859951395142228	0.2881961861660661	0.031462464027589294	-0.3088999773240263	0.70975757476907	0.9321264582177496	-0.6369574199404258	-0.8520960435476506	-0.3024703074364609	-0.6598585179980729
0.21593627689975342	0.20864381412016947	0.2506399438961374	0.03404318786232745	-0.2659690543350023	0.18495960320933003	-0.10811021024446739	-0.34406632254631014	0.3237689890520802	-0.03433628775230474	-0.40198489055971676	1.1047216495440797	0.45200136220748544	-0.31538285015531026	-0.201254746765896	-0.31582258502427724	0.8958777955328203	1.8354831162800256	0.27478322364374014	-0.1390142074217004	-0.2314561149724182	-0.05911542755097552	-0.1958242678338275	-0.0988235456875284	0.6458437438859035	-0.012419567214039622	-0.16142977529675856	1.0931190278075036	-0.5045822713156751	0.6424999213147521	0.00035024500735326427	-0.44206967573026573	-0.008531080386533494	-0.0564694784641671	0.3327647711066923	0.08426301799820124	-0.5484881764730157	0.2520221210602341	0.11581145616946512	-0.3484962778024253	0.7053057774630109	0.9803757449246746	-0.6296810376983395	-0.8877692937995334	-0.3042378657716512	-0.6472730282776553
0.23949262504354638	0.2101253000230367	0.24948290446054347	0.04546954776861259	-0.2438616288519702	0.19616256076252864	-0.07735330186723419	-0.357470382075357	0.29827631177648073	-0.02395570131601226	-0.35945502473029867	1.097382065693569	0.40250460316782616	-0.33603029378096155	-0.2152495718815975	-0.2945145598740207	0.8664578020001704	1.8985801485046632	0.29386596620377037	-0.10979970221370292	-0.23939354108689015	-0.07522601363156539	-0.2217306222414904	-0.10298519541375209	0.6260436561889386	-0.08137522905517929	-0.14245662463448167	1.1067398899933658	-0.437905519296777	0.6518024142543252	-0.05780238547174862	-0.44847979028695273	-0.008781975511669697	0.01712305404742574	0.28901736296456476	0.12139447348453405	-0.5138142421890829	0.22792435323452165	0.17071235368583132	-0.38150511888042427	0.6914259699784744	1.013131511124936	-0.6047834199518282	-0.9165919241259601	-0.3295429452267768	-0.6332983301189256
0.28707522471116687	0.2077732570751043	0.2441585979757742	0.056053113786846555	-0.2317487008790172	0.18332144215366852	-0.046944150064280356	-0.3760896008581383	0.283761738958439	0.0217649362131191	-0.33535396210749246	1.0953110488671096	0.32798307542104477	-0.36018475828338575	-0.25088852117244753	-0.3151577342304508	0.8402629549693307	1.9081511104620734	0.2716437615636717	-0.09928057217202346	-0.2525321481719836	-0.08617867372502853	-0.268767024715478	-0.10661264048533134	0.6370478422711434	-0.15000846858433903	-0.1379645637512566	1.1000499069361784	-0.38027696711500186	0.6412642466574517	-0.10666743637501346	-0.45683985720545134	-0.009276705756423184	0.09259485791166719	0.2735176594954327	0.1626670196514332	-0.4864429508200908	0.23875033579993224	0.22662443610911615	-0.4094690731894248	0.6994025214016392	1.0353642368327343	-0.5883650113392382	-0.9617513463358737	-0.3567588751725542	-0.6297744155538708
0.3191026773513266	0.22251489968404164	0.26042275799963455	0.062455479993522765	-0.21576759315161773	0.15332725491386837	-0.00029698401945356113	-0.410156078085196	0.2511325382299144	0.06337944772300767	-0.3250053707630623	1.1014930500168238	0.2520704135977022	-0.3588065949779441	-0.30606713339424524	-0.3181697744574664	0.7823481041924714	1.9025803542035526	0.23437086290275277	-0.07146568512409342	-0.27038442051278133	-0.10641147974899227	-0.3183833596113008	-0.0802542004885649	0.6637820188320269	-0.15813824809764376	-0.13934601319943724	1.1064391635250383	-0.35731345350004845	0.5912711135789871	-0.12619530592490474	-0.47461801778272505	-0.03755588007381948	0.14033223093046726	0.2612745577897842	0.14207613440320366	-0.4840568419165394	0.26865995077816934	0.28770977087638255	-0.42568641668966406	0.703657012415827	1.0598903096049477	-0.5332929495515858	-1.0072899701052929	-0.36644065980730944	-0.6372832464693751
0.34782006092022316	0.2489255818684432	0.2582948511132827	0.056578185643661995	-0.16622674676890786	0.13022410087766847	-0.008702358733608207	-0.42333111927994305	0.24149569123269266	0.0863151164929908	-0.33460356259204016	1.1304615438353107	0.17653272722162985	-0.36469923561314477	-0.3159638122441371	-0.316079875032019	0.7320430584683938	1.8975558315058767	0.20944444111070792	-0.044809121887931416	-0.29027131699504255	-0.10348732719469263	-0.37658287620150055	-0.05190113143498942	0.656238186292208	-0.1673350044502457	-0.13233001313217416	1.1125642216773262	-0.3559143077234812	0.5556582635611449	-0.15642635258012888	-0.4748615615452521	-0.0616474543631144	0.18049589653551135	0.2246611662196117	0.13984701949933448	-0.47624234644718866	0.28370371906132247	0.3359688546890859	-0.4252064537337808	0.7188410864683243	1.080294977889668	-0.4851887969263295	-1.0343913730909862	-0.398721412759392	-0.6290246884912623
0.3819051676334322	0.2742420322269319	0.22759393026961344	0.06858203857216882	-0.1777448557896425	0.14794191276048824	-0.0047711547140055766	-0.41994830413020334	0.21897714987754724	0.11403364932065145	-0.3334315747919542	1.1384547558820757	0.07503606178570002	-0.39281521068697195	-0.303228277451571	-0.31550315302867393	0.6840174889924997	1.9030615353743532	0.1334780648183928	-0.015657991115090628	-0.3006902767906855	-0.09245746991335274	-0.4133564971266132	-0.013856050206096409	0.6543394281945913	-0.1681584399710986	-0.14159456564329073	1.1099997019306689	-0.38122290973317263	0.5006229178919266	-0.16405632380761026	-0.4893171656605072	-0.08728543622232392	0.22356252053785014	0.1970204076335547	0.1267117353389852	-0.4828925292165699	0.28971372229280484	0.3424793062831584	-0.432815861068665	0.7301520295433042	1.1098190108696642	-0.43827306212254813	-1.0708733321515427	-0.42287761174364924	-0.6239163093800139
0.4162149061856998	0.29617568230315944	0.1824613131910095	0.09204280294141523	-0.17975541370395035	0.1708816101058655	0.017666552159359535	-0.4029639998528826	0.18710559268905727	0.10920174999539374	-0.32400331481755906	1.1571851976569985	0.0021115321193122595	-0.4146742831071566	-0.28198047960647066	-0.31230027601349003	0.6373262923207419	1.9152538677157547	0.06800553968887701	-0.02181904014167211	-0.3170101484775201	-0.08648883609197762	-0.44731872443117765	0.02237780180273007	0.6773307793097969	-0.1738590271224738	-0.131093584493029	1.094584872530083	-0.4185488390032758	0.441847806610607	-0.18232689742527391	-0.5052671457572331	-0.11906201984572884	0.2519153633168302	0.18577466021839312	0.12924760292261833	-0.5104412905124536	0.2986117107968041	0.3331354692250679	-0.42773648902562467	0.7497099098740435	1.1496206362494445	-0.3754062220430973	-1.0966694213167911	-0.45152996752061236	-0.6377522276740517
0.46837272786943507	0.34236524151657566	0.15082904751609844	0.08596561385650274	-0.19748767028732633	0.17991876008754276	0.02046957074824286	-0.4245680946865987	0.129453778568625	0.15007919211668386	-0.33225271461751155	1.1426350040945803	-0.06385558886749433	-0.43511245008272253	-0.25441097546282254	-0.28805914814428857	0.5664645317356329	1.8700679268832023	-0.06208035976013373	-0.010793663463267152	-0.3367596684305899	-0.09329592477954234	-0.48401022156323237	0.06678032064546542	0.6954610536958504	-0.17212579296148756	-0.12916338939060432	1.0645648134672046	-0.4518410893277828	0.4149586701445558	-0.18401434272390016	-0.5092506351274256	-0.12468565077328302	0.2600931499836394	0.1592834368983412	0.11097109779187246	-0.5539587964694446	0.285499711985976	0.331521600867133	-0.4216045440659288	0.7546611969494607	1.1500590702470534	-0.3131057641834583	-1.1146668989237598	-0.4640283376204847	-0.6448784694014199
0.496698808060147	0.3618430471018733	0.13180754699349853	0.09786268899800218	-0.22400886490110866	0.17367888370913923	0.019780459430111565	-0.45379134181933106	0.07381355778772271	0.2019377101552597	-0.33984406686050644	1.0859938615580167	-0.15214368209130555	-0.4676993096290419	-0.20527339817767035	-0.25896104142927556	0.5477837762310193	1.7521279437336237	-0.21105652872814806	0.00020184263891714002	-0.3660020784319965	-0.09219483464071927	-0.4943827258847997	0.10604265742795996	0.7186368406366862	-0.15171945989048072	-0.12445718552431415	1.0609674321329938	-0.49268428511312834	0.379379335191485	-0.20114655380833063	-0.5192487474837979	-0.13619789912356953	0.26375486368116385	0.12630283277412482	0.1106159611862898	-0.6257239774444908	0.2734301808215263	0.30506605086947947	-0.412139108399768	0.7649264590179282	1.1513578216687446	-0.2792748532967113	-1.1102516478107092	-0.4838959664809024	-0.6450597967703418
0.5326868900047578	0.3708510980669619	0.11918070178421172	0.09644335445506336	-0.2608897535665303	0.18015759118456234	-0.01991107212816762	-0.4571654136582787	0.003636507514764256	0.2485610073745034	-0.3489664895264627	1.0440544439277857	-0.22860614235190382	-0.4836288769634686	-0.1508963351519793	-0.23995981163634506	0.5833116582537169	1.629978485820887	-0.338773439750747	0.005237239663190095	-0.39048112442442934	-0.08892205848707675	-0.4906834528950422	0.15204922506726165	0.769080911671303	-0.11506596391314869	-0.12604516650735592	1.0502401568764086	-0.5208363281559235	0.3621337719011029	-0.2285124244334221	-0.523436525207426	-0.14023670917734643	0.2641382050419823	0.09581828109882826	0.12782903039527005	-0.650105327355581	0.27882455508232545	0.29477412033615086	-0.4038374220561295	0.780085852847779	1.1418796530822637	-0.22896802970923863	-1.101682538915801	-0.46966482741582494	-0.6167444733072576
0.579179972398395	0.37310721369062305	0.11264534260495011	0.10763070088203955	-0.29330160458849863	0.1916316501442455	-0.06820851573873435	-0.42648062341182635	0.0022905644388463734	0.27973280399388817	-0.3599766708888593	1.0229109119423305	-0.2394565908241036	-0.5127543708371666	-0.08708070748396751	-0.25365430216717083	0.6175832841378278	1.5433854940515068	-0.39498806975583817	-0.01982522771517132	-0.3944356159922681	-0.08790997862893697	-0.48635647140506644	0.18050270888331682	0.8178868783934213	-0.07657738956430772	-0.11937750947933572	1.0538463553217325	-0.5360150952191698	0.34687951907452	-0.2260728393467296	-0.5181901866563232	-0.13055341755091263	0.24063967187898605	0.0584368733905267	0.11982145542418768	-0.6319600487980841	0.26921315545245095	0.2517078931754047	-0.3780038341539934	0.8148525340281084	1.1269366732720276	-0.199079123209186	-1.0978335173609275	-0.45544030753981357	-0.5979338748784844
0.6286436655135652	0.3761146402961134	0.09591622136249406	0.1362644829335979	-0.32784632239655587	0.2047154507223763	-0.12393958193196201	-0.4167628565296946	0.011424293462955194	0.29943779314487984	-0.38373244983715693	1.0168807075154167	-0.20574977470806832	-0.5137045971641132	-0.051807090139642464	-0.28326212717998484	0.6650935206505553	1.4683955769951937	-0.45480066635111704	-0.03275477735643292	-0.4118969441771167	-0.09018633414048612	-0.4803641270952089	0.19922530361624813	0.8488915879515486	-0.0654043946564741	-0.13639434754751337	1.041013679890031	-0.553433032437658	0.32951510620829483	-0.22449065217822395	-0.5235791264894322	-0.1169744349278145	0.20630967513210535	0.03449041465408133	0.10006451730727046	-0.6189305718722837	0.27627213636318404	0.21973621413650749	-0.35421748770711314	0.8351065329735814	1.1067646498079755	-0.216566645184532	-1.106047281951166	-0.4204315030940176	-0.5698072959787972
0.6608727582633734	0.36226493945257127	0.09261430059943516	0.1475108966163005	-0.3532837563571096	0.22825313718340184	-0.20316386822208482	-0.38239890930610293	0.013666360518922883	0.27189922745111245	-0.3739731220842807	1.0067076732989266	-0.15315487415838094	-0.4955626472095406	-0.017783005627343706	-0.2729230245390624	0.6803090085046378	1.4303206540372808	-0.49594395945636516	-0.03217963702302032	-0.426474796573045	-0.11684244069733976	-0.4688274170351674	0.2353354307127667	0.8590902491107716	-0.06268502756961532	-0.13691042361642308	1.038665494262474	-0.5668207074279534	0.33972302151307526	-0.23110658149859847	-0.5219466889671431	-0.08764023228872235	0.1854367136809505	0.005461182447934145	0.10676253045128245	-0.6153611276410375	0.2663495204282824	0.17362618635485702	-0.33649694655254986	0.8503186787152437	1.0778723490054456	-0.24401922905390822	-1.1048355787243405	-0.3842338403767234	-0.5407087702384447
0.7339626996651963	0.3538997562815916	0.0709104208220907	0.15384813318594165	-0.3865628272644482	0.2501073506586099	-0.2822813468306332	-0.37916924311636885	0.028693167760894395	0.234235007366639	-0.33434914056268006	0.9827145028354446	-0.10259402916405107	-0.5052672782670318	0.04972752735905419	-0.27163650513218446	0.6946039976031952	1.3712720144671213	-0.5252443456429781	-0.017755754256237884	-0.42239313736453277	-0.12005752500239135	-0.4505579022360565	0.26212373245334136	0.863814017149549	-0.09256758001343664	-0.13835344627246668	1.0253696056005004	-0.5847587178454413	0.3583553350604195	-0.24041612438505156	-0.5107906755643704	-0.06712010428014828	0.1528534286493107	-0.007489489681268601	0.169960150383262	-0.5987707426883646	0.23173854785477327	0.09771882909649678	-0.3221464402008244	0.831437990837764	1.0592039293152435	-0.29076939174185007	-1.106796617473448	-0.3587835219458221	-0.5067829862492854
0.798566288032872	0.3293045097605604	0.05614936493464047	0.1613908824712736	-0.4487649370805088	0.2533554330400909	-0.30142341426373925	-0.3969534193100363	0.031181815336862588	0.20766508075443993	-0.2892950941415824	0.9258703454510797	-0.06786385290351235	-0.5083734304681662	0.08613100477680317	-0.28670020935980456	0.6903837911222113	1.3448283900105482	-0.5747683568865825	0.0017553899522108562	-0.4428994607572351	-0.1372782670837258	-0.4117988376418893	0.2884469602459776	0.8856440625614166	-0.11830014222351873	-0.14576850207268133	1.0057874316115967	-0.550429737840338	0.3592947881067795	-0.24332771344893844	-0.5005426103990889	-0.03688454944760574	0.141626689951952	-0.039366600395834166	0.22197265914937409	-0.6076412337774638	0.21166432266566076	0.06033056586394803	-0.31752721494873287	0.7980247630750227	1.0306061037689425	-0.34600471226248597	-1.1095105178961666	-0.32867474062169055	-0.4637863337599032
0.8410637249824401	0.3333170458504021	0.04397860445077907	0.16907291291907678	-0.4701977970028125	0.2421335291954164	-0.3084705514844043	-0.40770910179588987	0.05371412068777996	0.18339108292741566	-0.2405401288885063	0.8629819185588422	-0.024344103162094947	-0.5036094091654051	0.08381417460846413	-0.2789549064346873	0.676396115871502	1.3130566650360946	-0.5830923797938203	0.020332614092810154	-0.45106783162597663	-0.14505924912012497	-0.3949035500848111	0.3080698019035827	0.8868981679940543	-0.13599944005772238	-0.1560973792907442	0.985804393963865	-0.49275237540994715	0.3433908586400135	-0.23644822440117474	-0.44797911024269677	-0.015944544437377046	0.1255521686706743	-0.054667899695949894	0.24800988488465397	-0.6213670028195979	0.19856410761339424	0.03758503180451771	-0.31136464500686545	0.7680258656505887	0.9943934541259971	-0.404516774357072	-1.1287757111485757	-0.3281304745560216	-0.4093508763947214
0.8705330173848529	0.3557560826246629	0.048479888954197345	0.1572761906692582	-0.4953810406889219	0.2532823691572445	-0.31683202793277215	-0.4012224113149105	0.11473459956066745	0.1766049613151458	-0.2043059601881863	0.7770456007951078	0.024271587740534915	-0.5102872368181356	0.06972206156670424	-0.27715423263559225	0.6486158766854545	1.2808381781448317	-0.626042070185924	0.05444113447796687	-0.4836756576957004	-0.1246189996920134	-0.36882857264304125	0.3241724110657115	0.8597741743884633	-0.14743511676136664	-0.16619555578580436	0.9732551256750896	-0.4321683626744954	0.3065291857471529	-0.25034602719587606	-0.3982110975226315	-0.006898285844422855	0.11739703177931378	-0.06884384201589026	0.27607336081686185	-0.6376388626629895	0.1707646181805036	-0.003879400867698704	-0.3212899701111839	0.7357985503189695	0.9360723641962281	-0.45210999985440836	-1.1439606575962897	-0.3201690795814297	-0.33030641063364
[truncated: 172 more rows]
