# Supplementary material for: Obesity dysregulates feeding-evoked response dynamics in hypothalamic satiety neurons
Source: Sci Rep. 2025 Oct 14;15:35837. doi: 10.1038/s41598-025-19800-2 (PMC12521569; doi:10.1038/s41598-025-19800-2)
Supplement: Supplementary file 5 — Supplementary Material 5. [file 41598_2025_19800_MOESM5_ESM.zip › Fig 3_2/Fig 3c/HFD to_NCD_1st_MPK147_matrix_7.csv]

-0.8258075242554368	1.566340560683977	0.8775603090367674	0.9886473988213542	0.46605231642725764	0.4799971206459073	-0.6716801601565586	-1.1758691685243587	1.1787814215961903	-0.2175764418014981	-0.3680522145814426	1.6973183556062748	-0.4254890801601617	-2.6519305169918885	-1.8317917500851695	-1.1406524918080545	0.10356131531757451	0.6951986274449536	-1.0111346694024852	0.7132805387692221	-1.278994484830588	0.08664076243439749	-0.7193293472958603	-0.6434967248473724	0.028436518341059286	1.424216936120435	-0.188703144008819	0.09672905346117741	1.3660739854640427	-0.7679547355456944	0.2375048051165384	0.15452637721606072	-0.1343957959759256	-0.4341177153559074	-0.9365403152039853	-0.2096923921651476	1.4726886132292052	-1.407757032675074	0.1804581221551994	0.17776112149716872
-0.7641318531844117	1.4843210835916931	0.8893954449320776	0.7093626415696512	0.32166773230336887	0.3978454353067551	-0.6247285727377083	-1.2078399688117467	0.9847330126527678	-0.162242040544122	-0.33406300551345425	1.7511765169333677	-0.2012243396066276	-2.64556810704426	-1.8496060035092243	-1.0861825109993064	0.06938190076094447	0.656281492587109	-1.0469623926026186	1.03053418335558	-1.3206403226191625	0.03226382097326614	-0.6062132582524355	-0.6391967895073523	-0.009732796238255435	1.476985115347996	-0.24725054500309349	0.08436977663654716	1.6165565380418392	-0.787223780454978	0.2511741629932419	0.09731291290691979	-0.1433433944066883	-0.4406816165072641	-0.9209240885302556	-0.1383242182987367	1.302018743136377	-1.3370680192524433	0.15771861856507896	0.23432962430280438
-0.7030218903870235	1.2675486688377549	0.9063243599998095	0.667823595309795	0.3211483985430316	0.5325376792144622	-0.6218146494258039	-1.2627452674039148	0.7775028439454826	-0.18143716090261242	-0.3048512311716074	1.7653374739392496	-0.06945296662601981	-2.6014916370433148	-1.8510804667562393	-1.0500081535106605	0.11358046105655144	0.5759282174173191	-1.0518081168434923	1.163654538618077	-1.3160267382152846	-0.013619339976959124	-0.5713602716528429	-0.6327120236063272	-0.030776117295840493	1.4273572315898762	-0.2645651271479441	0.06687911596291814	1.3921501870402622	-0.7861429515693908	0.26789940952020913	0.11265562327368449	-0.09604576210632883	-0.4131120801099637	-0.9196877952900732	-0.08525442696991153	1.0868853499384687	-1.2377314077715884	0.10365015864258646	0.22282872588239752
-0.5880403368458764	1.0161209045448796	0.9444421479222116	0.7171871497545534	0.4195719448770937	0.45138241392063283	-0.6082944370483829	-1.2974735474489467	0.7963122011469959	-0.14736319614650295	-0.28103295011043833	1.7322293309271415	0.07065529192548006	-2.6048869813810622	-1.8583768823515918	-1.0120965004879827	0.13247490189914882	0.5340809894097397	-1.0651702848330873	1.1824815864283749	-1.2582256313785343	-0.08129780928301311	-0.574087907827599	-0.5868975722111558	-0.08486860909288743	1.4817490863158413	-0.27214182020150557	0.1235500416225768	1.1759801220113073	-0.8114185136931613	0.2657633203393034	0.1065680487184154	-0.08330985574201208	-0.39013353194339473	-0.8210276601219005	-0.11542175224552978	1.068642576596528	-1.1311856695164233	0.12594734075466923	0.2244148634325803
-0.3748771491812436	0.8311817152581262	0.9410128902642348	0.7556744251378925	0.5782558451606019	0.3898306766802611	-0.594604882196961	-1.3218214613608397	0.8122879408999694	-0.16775848955381273	-0.23751881336077396	1.6777221499688963	0.15951516224570156	-2.610189154393341	-1.8488517253486	-0.9890867974657939	0.15501379921495656	0.4778061576637995	-1.0874264153533906	1.1481612275870137	-1.1694857039512265	-0.12433935673793947	-0.5759175167294943	-0.5255153489279971	-0.07723550398918641	1.5077447173017462	-0.2971411552018038	0.21713827367602945	1.077110201926536	-0.822365176183426	0.28552990961603253	0.1033675186606025	-0.08063119789969032	-0.3430259679882804	-0.7938890561990919	-0.11924281729086206	1.0330368063446242	-1.036317589006796	0.12796349283729697	0.21095175032553368
-0.23540967627292123	0.7091063045717827	0.940655673602499	0.8105373577877165	0.7349267555290431	0.4714324459676921	-0.5059976001366048	-1.3386571271551901	0.836212373970691	-0.20838816904724156	-0.1793868215643241	1.5997967588787063	0.20674217395602143	-2.61096565667148	-1.7900401768754046	-0.9700909150010042	0.15356886771021347	0.4267050915611314	-1.067056587540509	1.0195140741590338	-1.1143008496095772	-0.1696578248897976	-0.5639224747477283	-0.4737063646657595	-0.010788119841811402	1.5181057664842694	-0.27120380108790876	0.3056058953086775	0.9426302983806861	-0.8087072624653038	0.28558775334594927	0.091974372982915	-0.059511381170125645	-0.33270141210183973	-0.7711427791978943	-0.14875537991897822	1.0236968741902832	-0.8912619664289334	0.12629196557733516	0.19220777066227487
-0.10239633185775077	0.6897522202410461	0.9384831755512903	0.9348687822454158	0.8075807553680348	0.5554957702433075	-0.45181946212991725	-1.3525762659535128	0.8580024417841426	-0.2299000007628473	-0.12239304605230962	1.5399884201344165	0.2398829757724054	-2.5929057074805173	-1.6960654084733726	-0.9524315216254173	0.16432220982859838	0.37978390850337157	-1.028073899648056	0.9382483803155113	-1.10017248295695	-0.201403083969685	-0.578231120690396	-0.43704179522168024	0.10758482630650748	1.5063617832239549	-0.25898918419610895	0.32951775004535155	0.8497652689051366	-0.7898451101289024	0.2877137747730722	0.07758592656043661	-0.05819827955274467	-0.3248164230257731	-0.7811117185398243	-0.1937879834999236	1.053260752238513	-0.7529184123851945	0.1309934722733714	0.1685593618830959
-0.06765135708743111	0.6811214606117829	0.9424253842486133	1.0080068333610939	0.8307079055605098	0.5895009712353416	-0.3663974130980266	-1.3484512658432593	0.8021126363437872	-0.18839449043844445	-0.08954969643249268	1.4971210972039244	0.2812755275572657	-2.5828072568788283	-1.5904501126865014	-0.9455645363322418	0.15538961335954476	0.3521376362186173	-0.9918473726133669	0.8996861597599622	-1.0807596790662077	-0.22848034221448876	-0.606549826374666	-0.4160976922115818	0.16642573502994273	1.5069186054822286	-0.2443464378273978	0.38532899461162523	0.818152056462916	-0.7778942307368428	0.2770640196192386	0.09054256086154645	-0.06635553174994774	-0.33522261229188394	-0.7948677365764959	-0.21826517060418366	1.081186577744106	-0.6184260992072427	0.13050840804732153	0.15663760856626577
-0.038874989439540514	0.6830930510808623	0.9059945534201604	1.0167391521169185	0.8154997008827994	0.5682216060284451	-0.26419924998249944	-1.350754628086979	0.7760525431043308	-0.1525838254691322	-0.08005595441504083	1.512239203083407	0.31167391809288975	-2.5579159237087983	-1.496348803717546	-0.9497250419591189	0.15086248455321355	0.3325286767781126	-0.971083773790369	0.8364599077721682	-1.0812728716766093	-0.24547394527460772	-0.612128899783852	-0.41225849306899154	0.25444888748014854	1.4900725119608071	-0.22524336590595587	0.42502521702959917	0.8260434945909185	-0.7677148573160276	0.258510864962837	0.11358917542808314	-0.050520227327293186	-0.3601840055979252	-0.8102216564767646	-0.2138561719189338	1.0927442484965808	-0.5113317688253645	0.16560606064989866	0.15584446194775325
-0.041300261624089354	0.6902994910351202	0.8227888897246368	0.9823188040378994	0.8140059358530669	0.5297779999887837	-0.18580062151572116	-1.3530599046268061	0.7748305417388088	-0.19093431375164896	-0.09375247438867759	1.5615441466397384	0.35865065389998757	-2.5010571456295088	-1.416954190724129	-0.958966544939998	0.17436565682212662	0.3126854950902848	-0.949609649416226	0.7734450302585893	-1.0772624173171967	-0.2588925717200314	-0.6250875067580691	-0.422822809587524	0.344193977212392	1.441441830615015	-0.21108653130511884	0.44435827757018187	0.8064976508472874	-0.7540488048722561	0.2395001794129521	0.131018005198337	-0.03158425870060103	-0.3685515976919774	-0.8146277199899334	-0.19233763358427441	1.1593131676501949	-0.4441989333873469	0.2058870167945411	0.1525451775213729
-0.00863195574602348	0.6221746330787825	0.7224766099005147	0.9616943258088197	0.8255135880821198	0.5149474621308545	-0.06949183170019457	-1.3809277222998433	0.7542448732740116	-0.16141421013463222	-0.09696631275769435	1.5728740753620625	0.4734627465437783	-2.416845770065983	-1.288519109863301	-0.9548448713461012	0.1887832502489062	0.2511899220811741	-0.9229564440702054	0.6963144173345878	-1.0556084353394435	-0.2896133193958551	-0.6094898027117732	-0.41359162558679285	0.4358702193243656	1.3568840291211401	-0.2122811924481963	0.4937178161857025	0.7339160012437091	-0.7304663577556274	0.21548936545987124	0.14119916209248876	-0.010594095290687618	-0.37779080676523324	-0.8050069978203516	-0.17038445626496254	1.1349867372346112	-0.29568563737664183	0.2438606889566674	0.1451082661597558
0.028390956914584948	0.583946513754844	0.6448759302205972	1.0544206039511268	0.871352141494509	0.5183945534802503	0.04612949244746621	-1.3933160455432188	0.7675298747926692	-0.18900778259378637	-0.11321409534073848	1.5475064801014233	0.5383580303240374	-2.3388169273843817	-1.178742645936592	-0.9473805889778134	0.21214438576486677	0.18870103874775646	-0.8828123311582521	0.5714942668124129	-1.018967512774719	-0.30422039528604367	-0.633668610718273	-0.4137140479693997	0.4970786739788303	1.249063581514344	-0.19726027965375686	0.5474612782020934	0.6313040883166019	-0.6871238802767217	0.19313732947584228	0.17140474954955845	0.011157274913895905	-0.3942109236980727	-0.8022072181541426	-0.17813845688683702	1.137241707866473	-0.17127572000756344	0.2973711981655908	0.11878566897094489
0.09329332022447734	0.5794310617870594	0.61298368351226	1.177784506070682	0.9020614246057589	0.4687487819401297	0.18766233431017618	-1.388727706057053	0.7785610719321209	-0.2235517380783664	-0.13669374292547906	1.5040570583427604	0.5819912462695976	-2.2841881636965744	-1.0957996711236508	-0.93326158611352	0.2153372241067269	0.1518099789612532	-0.8381258931666787	0.4544940511231278	-1.0020218584519944	-0.30155410225200036	-0.6573869812388359	-0.4282943794234293	0.557224137093344	1.165974897924648	-0.19129297726069788	0.5949420386747905	0.6002807154557368	-0.6328929811506856	0.17155017476355472	0.19154669490581816	0.020209710208594866	-0.4028942739843533	-0.8142951426124239	-0.18763288916501908	1.1482769392386658	-0.086246846126512	0.3375757328968926	0.08372922674874216
0.14645588993194447	0.5970318774999488	0.531078066509436	1.2177051209831442	0.8803571929237493	0.4846495373629166	0.3312466939906142	-1.378584485104082	0.6836474239048396	-0.2836474276322661	-0.15850327564172972	1.445768116759552	0.6007969446242969	-2.224550268479902	-0.948155755904376	-0.9401964429403623	0.2229580219206954	0.10558758334374316	-0.7852801333873219	0.35639727882112826	-1.0252514618891078	-0.27786871957453096	-0.6725903319510487	-0.4556049706133332	0.6439171748298729	1.0258038672838978	-0.17982663161608747	0.6029109280416337	0.6298145546485275	-0.5654371423917344	0.1637824324299217	0.21564309200270143	0.028892937417256202	-0.4243212656217506	-0.8510053897269376	-0.16029719999888425	1.190280544737238	-0.028602625997003757	0.33938573005412	0.04837040954126598
0.09014340267988899	0.6380658546985126	0.43121460665233347	1.2402119576984352	0.818544716943409	0.49449623496950146	0.46245280592368043	-1.3772619220946685	0.5374819877539984	-0.33068560425013704	-0.19123625520130788	1.385837434657756	0.6114036453716152	-2.1771583445962146	-0.7438984245090998	-0.9463325055579179	0.2268225520055228	0.06461296081678149	-0.7188845195133484	0.2975013882974663	-1.0867717562425108	-0.2550401992794758	-0.6816192713031148	-0.5048633124689643	0.687302055833811	0.8977623978232698	-0.15289872931823384	0.5815430182951177	0.6561088344744613	-0.5034633778886459	0.1406615774941725	0.23379630812116284	0.04614543872160444	-0.44921468800402753	-0.8448471169670466	-0.13903218141073845	1.201991436432876	0.004702786560751282	0.3456365594213896	0.023475616383935704
0.04981163538828952	0.6936209313467632	0.29643289762437	1.2443804818400062	0.7130376540933536	0.425216433765907	0.5464148296504155	-1.366330045462544	0.39383915326537966	-0.3659606424389918	-0.25789909023050184	1.3623188474753303	0.6097003234694258	-2.128897179617547	-0.5384408675880263	-0.953524661962371	0.289174382046291	0.024864229287348584	-0.6854542083724791	0.29346724855838197	-1.144430233293561	-0.22424872467264345	-0.7085176726844937	-0.564811930766264	0.6639632599894858	0.7687737418395542	-0.1556062276877206	0.5314536876537075	0.7342506956181702	-0.45776538186520305	0.14076477790785313	0.2598703822008085	0.047213559233885885	-0.44780379472496773	-0.8608982206599359	-0.10019463835523142	1.2191471599430737	-0.023555883570661896	0.3539763716354748	0.0029609168501670917
0.009695914780240905	0.7114413876343845	0.22639067503573504	1.1726056520615296	0.6234300433097675	0.34249115439142	0.654688194150691	-1.3729652524026996	0.2210362382160545	-0.4338402091331549	-0.32982505260109074	1.3435949800518654	0.631976700286481	-2.078378656297848	-0.3519251240863205	-0.9500725438519471	0.4170515454798053	-0.015548315157533322	-0.6712755261183129	0.29953156062227054	-1.1899626040152227	-0.20729643356219532	-0.7312675261702188	-0.6073428609995494	0.5555792805350418	0.656494584454378	-0.15649471939211967	0.503404205475299	0.8338662970024828	-0.41884012124074255	0.1350052738807362	0.2903847561302095	0.04742748721131006	-0.4413659895694141	-0.8541439592995014	-0.029229489047278723	1.259471418853172	-0.08272294357022439	0.34491187859347994	-0.012485428667240298
0.030398413131318892	0.6854774549439344	0.16555337235437267	1.1254830875706225	0.5221090065430328	0.2663050926703029	0.740014898580388	-1.3953841366176132	0.13294981994507257	-0.5304937225704394	-0.3990909668731919	1.3072181275963373	0.6519760046658725	-2.01097886802895	-0.1570023271037893	-0.9469674249557938	0.5599921375900193	-0.06786348524477545	-0.6626122342003468	0.29447401289109043	-1.254081129049649	-0.20063715621285322	-0.7491794050039772	-0.6092772767780635	0.44234745879757903	0.5396212155804687	-0.15766836890705238	0.4452451461791462	0.8863310118975241	-0.3804631231159518	0.12543058830179407	0.28693081365335776	0.04122114486626366	-0.3893923293160144	-0.8455404351861636	0.031760949407935765	1.2684497580749463	-0.16704022539603441	0.3229045264480672	-0.031322073139084465
0.012701980792389943	0.68430643659948	0.20014979768300165	1.1142021984169528	0.4584302606005456	0.20981918155249324	0.8104625337764425	-1.4084636878649912	0.10681121995457485	-0.6100166766312956	-0.45569548674962174	1.2227388013491256	0.6705434940928973	-1.9745515384689902	0.06024521213860151	-0.9340358508904858	0.6838586751785957	-0.11815345491534804	-0.6719735527037769	0.3188148335639929	-1.2897087107542358	-0.2050682545730087	-0.7967083564895497	-0.6005220892368818	0.330604855840588	0.48032217338115935	-0.15744564564871982	0.3871882189822763	0.8954610354893822	-0.33467645781832833	0.12950822344789042	0.2715230679083205	0.025109997941468752	-0.3415587633467122	-0.8455814378765417	0.059277069604880585	1.2764234139923554	-0.252101292872568	0.2712639126239256	-0.05867229689971905
0.013210848853770829	0.627024743358123	0.26012621879955766	1.1415899054327954	0.43418423311794285	0.17118919953037723	0.90100995553584	-1.4117853981940212	0.1147977071289886	-0.6038188403011844	-0.49183361404439924	1.088476528974944	0.6441381625294818	-1.9615818584472042	0.2868198201570434	-0.9197202254342075	0.7448045109258128	-0.15734365196362785	-0.6976229772165553	0.34709276498295727	-1.3363440164974498	-0.21542778532875367	-0.8320765945615001	-0.5754910859457051	0.2080150979976124	0.47385805868107767	-0.17368463254331207	0.31236740657777273	0.9410918190351604	-0.2957784588651223	0.13742588042052525	0.25225425069990226	0.0011430753456917742	-0.29368788678139174	-0.8486450429343744	0.06739440430872061	1.3004869583696481	-0.31797645459383395	0.19185838568517988	-0.08377838823952954
0.047931059455785206	0.5361633754840178	0.3514491962317648	1.1589736416756933	0.45135556295972795	0.14152433670186604	1.048117964019879	-1.403737543677869	0.10508837317145195	-0.6738760290903383	-0.5171961485489379	0.9541608695020711	0.5972340562544541	-1.965367430595073	0.4558990714513967	-0.8947893275218846	0.7891797429989459	-0.1994829121719623	-0.7249061414645199	0.38616853601956236	-1.3755368279355693	-0.26346736924160075	-0.9007079062586845	-0.5496823559187056	0.09667901916492713	0.5608567261989269	-0.17738868241908412	0.2338394575315718	0.9659992466053252	-0.27769350674769233	0.15685184208932562	0.23919928194017417	-0.02011237091122665	-0.24509152640460563	-0.8517575198857891	0.07578032034891227	1.3512256254919812	-0.39723586333957134	0.12876769388626275	-0.1150393097939449
0.07170158234422046	0.42603567376748225	0.3899477774499979	1.1037917139924929	0.44334410480026476	0.10979545653571288	1.1739098238940244	-1.4017962372702104	-0.0006833576957245901	-0.7080442340308315	-0.5503827591817914	0.8298558144367979	0.5372079678667699	-1.966178359894029	0.6440194291331445	-0.8828012264255538	0.7924652133936962	-0.239267149683034	-0.7588924694791791	0.3915929524980818	-1.4123167759231783	-0.30543931219623854	-0.9689024478173405	-0.5157952504257229	0.017580808597776484	0.621884096622171	-0.2088887150011967	0.1410123681800549	0.9620827214896559	-0.2595771624027576	0.1672633323093627	0.21318678471001476	-0.025785716562519916	-0.210161899161906	-0.855312743059567	0.09590179467046159	1.3970083424208994	-0.4835301365126118	0.06557083253325262	-0.14019079100990456
0.06046419156576317	0.3446305363384	0.3562882864455666	1.016118194845862	0.412417289434685	0.05538729871549204	1.2540863679427996	-1.3985003923193327	-0.052280268256738774	-0.7194922700344212	-0.5862161693420672	0.7078806002732481	0.4671079470861364	-1.9671128311337156	0.8241906257179501	-0.8716836813070584	0.7885024270850207	-0.27152753773694976	-0.8060054656061484	0.3948126152884394	-1.44319277761895	-0.3423447370613447	-1.0479234176584753	-0.4895903170513775	-0.044542712662591674	0.6696514572722935	-0.2385451272966812	0.06560171058190718	0.9535727055095041	-0.26201832114689183	0.16642778182395185	0.19057274312530229	-0.018276358354980617	-0.18786467241923138	-0.8370806275734436	0.10396500182868798	1.4819172093243433	-0.5507342774843738	0.03086581870715984	-0.1413080932029399
0.021948617217430022	0.3028317265883424	0.3376187692356355	0.9753442260431017	0.3988401411644399	-0.016507452597799076	1.291238079634216	-1.405958555603655	-0.06030878957417557	-0.7109490787970676	-0.6339732934610995	0.5899949076565302	0.40608035664769104	-1.9816245616597012	0.8620762433931372	-0.8501557829231287	0.7543429893410607	-0.2934556351537224	-0.8450211903744267	0.37044346498253794	-1.437863469741703	-0.3441454671778102	-1.1060276776494842	-0.4588200344661109	-0.1268320197236485	0.7388408668497818	-0.27650713603159954	-0.010949853062028997	0.921066069601164	-0.25523264333832374	0.13720564699370685	0.17726763251180094	-0.002512783618506481	-0.15969033586672163	-0.838793214691754	0.09312941180109754	1.5344940846360393	-0.6242052053611337	0.04787557620134226	-0.14847121368354455
0.034575225885004064	0.22740502079262445	0.30575182699982545	0.9396541137184137	0.38134349281617946	-0.08938296373382043	1.3502298998121958	-1.391486656077662	-0.010003322749467433	-0.7036878309596019	-0.6908849152148226	0.4664327358142268	0.347570608960903	-2.0023600880758163	0.8016444029028426	-0.8285903305384235	0.7107933952309214	-0.3304585757677853	-0.8951743792289125	0.3715897527577675	-1.4060915264317848	-0.3435406396527192	-1.1796100754771566	-0.4204922789597717	-0.17300868073286274	0.7781902644606653	-0.32776650372087	-0.09792470848405929	0.878239821118201	-0.24505770644088892	0.12711387425578152	0.1636347887030496	-0.003727067990363471	-0.13817352242409492	-0.8512211715621592	0.09599175857475861	1.5910225591832299	-0.6783349184544009	0.08051163215345014	-0.16214758662728493
0.037377098148859596	0.1233587074065613	0.3686144628760443	0.8948661609172351	0.37071576835464104	-0.1446884216022514	1.4508431150107362	-1.3608604772203048	0.026792591739906686	-0.686206412297979	-0.7385580433933013	0.31825862296570556	0.3022827374532158	-2.01707269779743	0.7106606885161824	-0.8119611793018582	0.6053782340581084	-0.3485196949328852	-0.949366048392303	0.34615788709398404	-1.3667473317554133	-0.35983421605254656	-1.240015293425257	-0.3804357290060028	-0.18961477020398626	0.8135507391359615	-0.37260531818139125	-0.14273096540749342	0.7815181111402364	-0.2242311664546941	0.10301880778375552	0.13436796625536113	0.007332765342495204	-0.13851035419370397	-0.8534291043137218	0.11289987922133085	1.5916935666564394	-0.7213899930918395	0.08894040980410367	-0.16681940625610076
0.007396714725245371	0.01638265886172387	0.3518132127737837	0.8703037508442483	0.37140364061833264	-0.20699768372761834	1.5152114243736425	-1.2959090369573767	0.08718735905184857	-0.648878353531806	-0.7545607274116377	0.1554666339860301	0.22278755165419023	-2.049773261173309	0.5831998732438881	-0.8035396065963196	0.42957857786866727	-0.35686365059825836	-1.0143729551601282	0.38909098554771726	-1.2828779283098337	-0.33903460442518607	-1.2827142618307152	-0.35208654011224827	-0.21526216501901563	0.8470888619462954	-0.399103982932863	-0.17094398822589302	0.6773147669603241	-0.20526034770670815	0.07395264627107433	0.09904721472266635	0.025161109711074936	-0.15533570565551919	-0.8424722742738455	0.1080000233213064	1.539057201331022	-0.7395097403373954	0.09056742334737104	-0.15307829872329795
-0.015522821288704622	-0.03903159192676632	0.33923268180502675	0.831831645294576	0.41452010122654015	-0.26055462144872066	1.5364704317926239	-1.2181600423015446	0.1008260557608133	-0.633159099489896	-0.7604807189064496	0.0013294613618876848	0.126894370640402	-2.0913169566666876	0.41285395225716276	-0.7909082977403693	0.25191660397875293	-0.34288362015040297	-1.096571659264713	0.4442372012596481	-1.182964991063359	-0.319318349756921	-1.2998998297303823	-0.36318784199345705	-0.22118724571063336	0.878119875151332	-0.4205238369956744	-0.2093556768445335	0.6005736056928728	-0.1868620240550621	0.0520735314929184	0.06999264068291353	0.052130316990021575	-0.21365216723201863	-0.851855677841543	0.08450036888566122	1.5534119089996088	-0.7589957701271663	0.11521819590004043	-0.14239821247329482
-0.007108045410802897	-0.09674631118147829	0.2747850607189798	0.7981508254791092	0.4480402538187387	-0.2833884542407891	1.5467285177611847	-1.1429913412448542	0.035925338932947144	-0.654481236494048	-0.751777732573664	-0.1517545198898311	0.04019400512579886	-2.1234264953981112	0.21213533265472173	-0.7851030056218289	0.09713164279593661	-0.3545542623837312	-1.1537249207696632	0.5458541429340442	-1.0961791431910424	-0.29268180168440244	-1.2926809814028037	-0.3736359017955403	-0.28076610109166	0.8562534268348061	-0.4414280056705948	-0.23903668698870395	0.571122590947158	-0.17604354649377568	0.01755378772270668	0.03920985484549614	0.061166950786387876	-0.2679138652393883	-0.8544003296565116	0.08855685727363065	1.5537226529260333	-0.7804592864222217	0.11995933140619645	-0.13835608384717535
-0.005909282640477154	-0.10254510667877041	0.2582459682963067	0.7625302697512519	0.42421949209460064	-0.3009879446326768	1.552591700828708	-1.0795204628003752	-0.0816195470061238	-0.7101465433670058	-0.7099180773786324	-0.29717350951058097	-0.033372339760448295	-2.1547102797976914	-0.00018239782423329354	-0.7810019612969874	-0.03047202923786173	-0.3713681239871828	-1.2039462048867517	0.5903526660832302	-1.0031495091042815	-0.2723624034655943	-1.2828101606929398	-0.3940322538120209	-0.3571431260665042	0.8020087309766192	-0.4373217331989122	-0.24668916076947717	0.4796901494442844	-0.167479801904511	-0.029383787970976606	0.007005839232943572	0.054761570337346036	-0.32866967976482064	-0.8528331157131781	0.09345313829714526	1.4606034994360737	-0.8247568748953805	0.13870354293254777	-0.11625804912638651
-0.0009445190770834749	-0.08252668085980241	0.2191457370148639	0.6922763748037045	0.36596200268502016	-0.31890666405615736	1.4779951182924995	-1.033860830204675	-0.19522207279427922	-0.7501266975131816	-0.6294539408993101	-0.4247651860305991	-0.09638244320986311	-2.154298143883414	-0.1732308792940939	-0.7892121550378065	-0.13904797243715167	-0.38662659968326096	-1.2374624073201927	0.5489549275019292	-0.8910619611031008	-0.2367154689125568	-1.2522596109751778	-0.4009004310611582	-0.4049795977940206	0.7107294974765176	-0.41419633526299365	-0.26575069500813325	0.3683940017947219	-0.1384351072020225	-0.12437816264559176	-0.030478222055872594	0.06389787512319425	-0.3789360347819046	-0.8498929328950686	0.07317983901138063	1.393892262149074	-0.8273216563014218	0.12187528112864714	-0.09188365480840084
-0.023718048479456764	-0.05700828445492514	0.1623109999307225	0.6263424587509828	0.32182843180656767	-0.34175517446861614	1.3971303955531718	-0.996009739523104	-0.20844153423467032	-0.7937615390646622	-0.5347995249233821	-0.548834430629887	-0.14796466545806214	-2.152769682992694	-0.3650726080131167	-0.7957146373763669	-0.21051211016241833	-0.3855902588481265	-1.2361558131722734	0.543270586640642	-0.7490215402141027	-0.21650216109026124	-1.2135874726787044	-0.40128839067566446	-0.4295990625118001	0.6718326388734625	-0.3363392480038559	-0.25656914856372703	0.27485123518449245	-0.12600598807339952	-0.23226985632342712	-0.07477227689664556	0.049473538145390766	-0.4216836137643506	-0.7920054174532462	0.059067943150259636	1.3219103425848906	-0.7942917846371444	0.09396828060233617	-0.06141412901826846
-0.05572447567736762	-0.04691647531636719	0.1445066130960397	0.5502612393256452	0.28133078517548615	-0.351468811360366	1.4140243128663743	-0.969908289718596	-0.23415149658249684	-0.8514580510837202	-0.42503678561716535	-0.690100706523589	-0.1985999431840963	-2.150518748832582	-0.5269602114803864	-0.8085314510938542	-0.25019600578641843	-0.40501134107683895	-1.2321644429511562	0.5212095931833494	-0.5712358294291416	-0.21323160185597628	-1.1680468857435495	-0.369010046696418	-0.446219062046166	0.5966729974288133	-0.2635660742573562	-0.24638955173139032	0.2354947300995343	-0.12086977906092441	-0.32993673839567245	-0.1258936931187175	0.024856626993207016	-0.48211434244855	-0.7403167632931031	0.08654538107877192	1.193400280819962	-0.767155084401795	0.05923760009280147	-0.020634140272225675
-0.0738028957934472	-0.02709991979909464	0.16191767869152124	0.4622684905838329	0.2334239115719284	-0.3507234666484977	1.469026435718873	-0.9410225014481016	-0.2538381321593433	-0.9091784697482785	-0.3085368273088315	-0.795672961422087	-0.2846755865754754	-2.126442154171347	-0.6196893917260439	-0.7964721689291019	-0.25065624191285524	-0.43071629232792646	-1.25818069684415	0.4895441458985069	-0.40767272835067025	-0.24924704617256116	-1.1231370182484093	-0.3520149505064719	-0.4262359931779017	0.513988813803157	-0.1899044088064572	-0.22525467123671933	0.2268545987419576	-0.13897318099627404	-0.38926383529260555	-0.19519020441309778	0.0038752151823697616	-0.5499636613077081	-0.6670996258416058	0.11050143219728947	1.0341667510242498	-0.707246993328245	-0.019940429515290015	0.029312658615871557
-0.11626495881262755	0.026589335045190045	0.1808742957648637	0.3872427965751223	0.16723962520456986	-0.3486032976891954	1.4449277595515106	-0.9320044882297477	-0.2926986973843188	-0.9386729559903332	-0.17301581603064142	-0.8799492073330999	-0.36841678247564336	-2.089813698331878	-0.687907642433357	-0.7674000966065557	-0.2188500641522285	-0.43913471859105	-1.280084806698102	0.37320177969950435	-0.24883185746951572	-0.2724766330724212	-1.0746469265635548	-0.3388550163661365	-0.39266437550702304	0.45593664563180003	-0.10314169304129983	-0.20511913394136214	0.23231239014564134	-0.1450833751726526	-0.4318703933572537	-0.2587280397212894	-0.01933900911783932	-0.6208942135547053	-0.5379270694191245	0.08424564849953901	0.8884572621915569	-0.6560794904745852	-0.11135021470244952	0.07724175602670455
-0.14386775117761386	0.08993652004157185	0.10784751096772291	0.3251795292146654	0.09824172570620791	-0.3571373001667345	1.2861552464825867	-0.9513729945652518	-0.34383655085705306	-0.9672512580194581	0.03184074400916885	-0.9641262160488976	-0.45542835642801494	-2.049317885579776	-0.7604654188961872	-0.7115146077573963	-0.17235669718606514	-0.4758279814711129	-1.2867774728630104	0.3057014713931637	-0.12216950202387096	-0.26173736605614345	-1.0359357525122654	-0.34585695984625786	-0.3299686218628974	0.39483016627171413	-0.02607044067476901	-0.20069674940183777	0.3067122584470142	-0.1487576426428145	-0.4612443793904243	-0.3079507236394275	-0.04603624830048671	-0.6575701839721473	-0.37554498446950585	0.03714197980617983	0.7894071537413898	-0.6106706258549287	-0.18372883608231133	0.14469771995639552
-0.1593907862062085	0.15513209775812514	0.024674468737945265	0.24670680513376403	0.02873350729768843	-0.37065995355223114	1.1300820335843675	-1.0045491637941504	-0.39767343877654204	-0.9512632568020531	0.16930367783982403	-1.0373093905094284	-0.5452187783979587	-1.9976027350221606	-0.8160027879700629	-0.6425939454691829	-0.1448710537441465	-0.5155862842216663	-1.29168955822719	0.14367378289455673	-0.03239584334106967	-0.2623458421927546	-1.0108354547975957	-0.37003979190771674	-0.22880625550811962	0.3288623752807015	0.048701839406629074	-0.2011382444892449	0.34484834399793046	-0.1606115129709302	-0.5070640966133382	-0.3478389887329042	-0.06569665485072937	-0.6557364372715475	-0.23680927531140825	0.004990900824038703	0.7074609892252306	-0.589649918172725	-0.24535085421600716	0.2162938952229066
-0.1710613478913364	0.2086425125745696	-0.08271512091073456	0.17061270014587734	-0.03804183968143504	-0.3822847517265962	1.004247193597058	-1.0723510551189468	-0.43844296248368425	-0.8722203845467362	0.24163186682795512	-1.1041979468859935	-0.6331235077597941	-1.9076600264526462	-0.8673808019872974	-0.5674096806943554	-0.1331323252486773	-0.5755579064122995	-1.282324955305718	-0.005062916634316661	0.06067549837255705	-0.24457906872601218	-0.9957415271461263	-0.3987577229177569	-0.11895796066487865	0.2744670879806844	0.11279000674262751	-0.16897148125777767	0.3303174871394944	-0.16718818463321544	-0.5231043789434476	-0.3699935722868358	-0.06833033919779735	-0.6015023767427101	-0.09218698798824673	-0.025326144818211282	0.5342919070978371	-0.5805128747914079	-0.30272720612873233	0.28890032240963137
-0.17906746688775863	0.22421438959323586	-0.19092565676174114	0.11082915701274713	-0.10546508002345441	-0.4036317845619773	0.8560674151234723	-1.1446552724131536	-0.4699566785132775	-0.7534437119011285	0.32291222127346775	-1.1806209156859466	-0.7221132403663928	-1.7840559194174141	-0.9068048385305089	-0.4969205720733815	-0.1448559500198734	-0.6186136572746439	-1.2618211608445802	-0.16616890052329553	0.16501067984830226	-0.23568964775051143	-0.9792035839346225	-0.4340836467396832	0.028843668923416787	0.2141146873638442	0.17741607175912705	-0.11967302798011925	0.2907415103335777	-0.17112845992591907	-0.49182475253088764	-0.38898540645067925	-0.05647253019914862	-0.5509420280477422	0.03790170935459749	-0.05691881174657407	0.4002943402347629	-0.5562861809894201	-0.3286222610566464	0.392984854295894
-0.1739723210365362	0.22528231192164133	-0.3168808424991469	0.058165692366461165	-0.1607394379236574	-0.428294833707202	0.6991303764826357	-1.2106868725322315	-0.5086087322656245	-0.6481376251016522	0.3514777303187498	-1.2456416563724064	-0.8162144755113511	-1.6611993893739314	-0.9237269483696622	-0.42565613199932145	-0.1676058634623333	-0.6665659748897308	-1.2539054626454234	-0.25622289001682563	0.25838942221919575	-0.2189691838028128	-0.9728770253411387	-0.4460617530111593	0.20325531685588638	0.14648074362017982	0.22873457217331855	-0.03145998245570546	0.34331360960637325	-0.17736036782648348	-0.443429343810897	-0.4076436429574167	-0.028077237695696495	-0.5323323318782028	0.17631892286723444	-0.07316847317871565	0.26256894299786415	-0.4750136010705866	-0.3526810879728299	0.47116714346777566
-0.16579837525226826	0.20606568082208315	-0.4259865379999912	0.0390606874678327	-0.19585404314759275	-0.48074670628577537	0.580748238430053	-1.2442032281988131	-0.5655260038636382	-0.5543443699994195	0.33460355529573904	-1.3119693690644816	-0.9154988551700141	-1.5407205475217507	-0.9010139930017278	-0.34864545206752245	-0.18705091104826863	-0.7153119791439275	-1.2568060550702262	-0.18976582044568047	0.33990589761879797	-0.21420802643128498	-0.9579908785578224	-0.47058329146743205	0.34612076010332926	0.06664378161167858	0.2640482152636716	0.0990936054812872	0.392846757116302	-0.21280659860622983	-0.3371076809105186	-0.43200033193820814	-0.022444915165074006	-0.5014184302662062	0.31383324885437824	-0.08452708745110953	0.15517879990890773	-0.42031104836294036	-0.35903962131548545	0.5278222392951446
-0.15090731718079367	0.17379799255573375	-0.495353398708418	0.04409057668750802	-0.22130747262922806	-0.5208076232352272	0.5140356495999792	-1.263760650046112	-0.6267479035557278	-0.44862477462019834	0.35189551075872233	-1.3773922227740272	-1.0215219860955496	-1.3880249325335927	-0.8317903698863238	-0.2732467297936135	-0.22367430767544674	-0.758768821648517	-1.294035284578112	-0.13515797399685803	0.364590942760822	-0.20126359474464106	-0.9324664127986979	-0.5004955285795469	0.48073278689169463	-0.05206689121584872	0.28966829379258346	0.22917198827405247	0.4817667699659216	-0.2563646911214192	-0.20122369345058783	-0.44020854853032737	-0.012104657756278715	-0.43838666938366205	0.37854460597970097	-0.09229538052450566	0.08240197411667911	-0.3890050340945993	-0.35873410067699263	0.5730369677464247
-0.1438068701919747	0.1322948801490046	-0.5910361712190287	0.07184254645863541	-0.23762807497907992	-0.5625120856634422	0.3786463056122111	-1.2617752579063974	-0.6836546666179857	-0.32639562337255834	0.38375162304348753	-1.402390470034895	-1.1190637521858886	-1.1620674641888669	-0.7197060288030215	-0.19668819286506292	-0.2817808997376473	-0.7804814991167238	-1.3314726609453968	-0.10070099550035809	0.3696147036531068	-0.18581032164417452	-0.8989285520490128	-0.5510179720450233	0.5846719454112093	-0.14428350291357822	0.30915717922890884	0.33989966724199544	0.5174865763794321	-0.2747743049601501	-0.04978368759797536	-0.4400664481084366	-0.008479429388848108	-0.34415530445479603	0.42764097893706265	-0.13719211410727322	0.06433495665326662	-0.3698598977394262	-0.3520158183874543	0.6134616168434157
-0.14656375517883177	0.06757156520867116	-0.6970561980947055	0.11964993218285092	-0.25492776844842	-0.592816765821518	0.22272861612925765	-1.236163453116349	-0.7239902984145793	-0.18904960687943856	0.41210035896899944	-1.4513881721952269	-1.192144919275575	-0.9257304961517139	-0.5801598408508941	-0.13205688648050906	-0.35975458873764243	-0.788174211903785	-1.3581814983157874	-0.03771395185120086	0.36337215322019933	-0.1485223538942894	-0.8733416905558128	-0.5844407789192657	0.6228681033813335	-0.23170776543224036	0.32887989406987156	0.4382170033356668	0.45846391582423324	-0.28560902937602217	0.10156708261858582	-0.43319465215076847	-0.02210852557557319	-0.26486683323123283	0.4632085349126605	-0.12753894814118863	0.06819054100069291	-0.3832971558026005	-0.3252706692646376	0.642898480215121
-0.14110224587420656	0.0006037937027271234	-0.7387865617590992	0.15620828405085513	-0.25686909683706116	-0.592783193579621	0.13221423688460493	-1.1838823553319728	-0.7562080863398115	-0.031395634219950994	0.418664639073573	-1.4725273696653787	-1.248115052426993	-0.6748210149537356	-0.4401271422408913	-0.08430336159262984	-0.4803908985154372	-0.7781384242022746	-1.3807472805097052	0.05782667307732292	0.3568320883823186	-0.12558156862937972	-0.785226499441625	-0.6165683328496792	0.6322042144965769	-0.3307116975650558	0.35037899198740013	0.5442718155585655	0.40759690280259575	-0.31240642610774016	0.22413774640532164	-0.4256245341198074	-0.027562169625051692	-0.17498526195482605	0.4237598050832096	-0.09455811686487842	0.06716302549553058	-0.3843919960305052	-0.3224020144106535	0.6594982784103645
-0.15305350661701522	-0.07428781363131369	-0.7624289651879026	0.16092414012149386	-0.2470009714906421	-0.5858216616882439	0.11124789173907872	-1.1055449496205079	-0.7460565642592869	0.18574833101218985	0.429041434241433	-1.4655993642510539	-1.2767664636536113	-0.4331831093237118	-0.2504882740556358	-0.02432548126236772	-0.6128367105608377	-0.7407536843290077	-1.406881219363351	0.12235874408617342	0.3601384218839009	-0.09527564001716823	-0.681577871887239	-0.6141044918902863	0.5977899097014129	-0.3771493266076314	0.38169652357077144	0.6281277635183131	0.31407921867476174	-0.35208537556273567	0.329533547315391	-0.41947068362702655	-0.03788905653525813	-0.09330652885357249	0.34967473593518783	-0.06424088310217384	0.06222505524481063	-0.36595963345231586	-0.30932589314284253	0.6511738586350679
-0.18202315792506502	-0.16642284094693252	-0.7482127564591775	0.14719161098054884	-0.2303740602096933	-0.5275427881443512	0.10533700819914178	-0.9860471487457751	-0.7031269833734968	0.3422692140662117	0.4218094102568837	-1.4499663655871315	-1.2636683024337223	-0.2043930713619134	-0.05969845354676142	0.04798074513588238	-0.7349089997995047	-0.7006992484967968	-1.4161272322288174	0.19504408347219004	0.3682800595934132	-0.08685183800413881	-0.591184895300649	-0.585092666709164	0.5664394563179991	-0.4368961667842715	0.396118604963091	0.6901051412351298	0.26165709174462093	-0.3876915965545901	0.4596491256280656	-0.4159044141500132	-0.055093545594673	-0.0373592901242307	0.2915055858523859	-0.047958375838696964	0.04776722047422416	-0.3367046137747946	-0.2923781014701584	0.6188718591656474
-0.2221782087273761	-0.26386449827782277	-0.7234202257382967	0.14084951085008296	-0.23073739786692543	-0.44367359603986695	0.10366600102489767	-0.8333805421372483	-0.6364619387003136	0.4342062550908346	0.40972061910265395	-1.4145768604156408	-1.2213585547992318	-0.040261895463574705	0.10472671983271178	0.14567942308651594	-0.8386234246239741	-0.6502084331235002	-1.406565062786982	0.21580793385853264	0.3870991587258551	-0.08660513573288367	-0.5275332549717305	-0.5374738461641697	0.555195591817222	-0.4702573879824545	0.4046442231658099	0.7381398713855836	0.26562221416993115	-0.4250626665471392	0.5689566627080798	-0.4334402828800369	-0.0862857033029728	-0.021728188656632206	0.26497104681761974	-0.07174926425278348	0.06199603530930331	-0.2909736925315457	-0.30534104754322666	0.5932002509395702
-0.2764363667914532	-0.3652906773100639	-0.7140179978293786	0.1197408970552037	-0.22043028851176846	-0.3354716933678955	0.12328232342513068	-0.6622787268780134	-0.5779086540093696	0.495221207589802	0.37052514556028265	-1.3679263761342533	-1.1603629816897747	0.09441399088316245	0.2158482426370775	0.306601724418467	-0.9332254591209255	-0.5747591617701748	-1.3653154298053667	0.18135839189069525	0.40308244817683325	-0.07501630355723242	-0.5010129164125824	-0.4752968991449481	0.52558622029643	-0.47119913676446945	0.40245511167926135	0.762159337279308	0.21941730305316104	-0.44952354529307276	0.6058300386454214	-0.44110445785691627	-0.114628425436973	0.018217744580174784	0.2605667780350061	-0.1251172735319189	0.06623988339153776	-0.26215952996160496	-0.32754176157025194	0.5529927849877015
-0.3166021929894525	-0.45806003229199604	-0.706530605060723	0.10074185094124122	-0.21698975134328663	-0.22190990039357686	0.14394656557870306	-0.5025064485771169	-0.5325261596458424	0.5498172940268423	0.3421361074815901	-1.3086297059569776	-1.0790323064544949	0.2020921580884766	0.29176132508463265	0.512570499620078	-1.0042160979399877	-0.481864213264848	-1.2837412665665522	0.17123975522421045	0.44087141178920125	-0.07532222560008583	-0.4823024951299164	-0.4329637487740343	0.47098915470814556	-0.4235206831808845	0.3956845647588469	0.7408858027637752	0.12515446017750242	-0.48276901570247244	0.59012659548164	-0.4519530356215051	-0.1424351121275406	0.08483367532082968	0.24807006917871507	-0.1907866157104738	0.13208539142298312	-0.2610572831678533	-0.3427683045334076	0.4787256773906615
-0.37585070618168326	-0.5239109776781378	-0.7006124797458323	0.0725674236309746	-0.2199046835513066	-0.11832561394396532	0.15281910188762082	-0.3561971701035751	-0.4789564097668829	0.6144061898240908	0.3129124094257848	-1.2432494816712696	-0.9425601833836094	0.27133074460321	0.33284721235587134	0.7151755384469278	-1.0671960633756834	-0.33621034487219503	-1.2129973840682404	0.10131867977808943	0.46391595694118576	-0.03571205694876113	-0.46156098512423904	-0.3790405375624974	0.41722877100376854	-0.38309447689409465	0.3890770080396109	0.6946732902581245	0.07709642390827072	-0.4828419888629002	0.587281783077354	-0.4580069647065117	-0.16383064474467574	0.18045327079635903	0.21768417642855234	-0.2219501563673326	0.13628480146200678	-0.1992204890598001	-0.3616222349317919	0.43007413075644124
-0.4199393151800156	-0.5851149255841256	-0.6871754704134355	0.021662333513670563	-0.22915372386040317	-0.010976528099690491	0.11869810927420099	-0.22822225283421313	-0.43525666382635786	0.6847645134699419	0.23689695763019003	-1.1735719553442332	-0.792905373344305	0.31471126167137264	0.3698493963556321	0.8930394571051329	-1.1116853656139498	-0.19712475821097578	-1.1451912254689263	-0.004666018475997796	0.4977003704837058	-0.005161671364691278	-0.44788955726243307	-0.3252984256608715	0.35356852119244403	-0.32698582535385723	0.3715521095025708	0.6110356011801673	-0.011636254150959554	-0.4610833200161421	0.5928035416067408	-0.4600004306250394	-0.18286901923556098	0.1896056981870245	0.21816958201565245	-0.24097313186508754	0.11299971216371311	-0.07739288335626501	-0.3717462229375964	0.3989547285417504
-0.4730291509665866	-0.6385499944428952	-0.6786140309804556	-0.05957449394376947	-0.21513269220632295	0.11074516203468876	0.08034245753425867	-0.057440034010048845	-0.3976587821345668	0.7178974802066107	0.14910811016314565	-1.0962185157117905	-0.6637691631467229	0.2949000760558048	0.36607178418859765	1.023768440656284	-1.1555249227325408	-0.10254809867356847	-1.0816783528316214	-0.10275170680908648	0.5225704739108585	0.029937129473031898	-0.44847417148022484	-0.2337600591166799	0.29742716913990674	-0.2467254468395598	0.36081636818515855	0.5411510658400618	-0.08011639533120367	-0.4344420583106989	0.5494416313944215	-0.475804478657795	-0.1977324555420264	0.1474074140904019	0.22880584556711972	-0.259389983258821	0.0812434110846413	0.104799486459178	-0.38714489697138693	0.3412638792893861
-0.5382068256363156	-0.6811503145879942	-0.6794645733830288	-0.15367666652696138	-0.20487457660214115	0.22723674724088286	0.0569689776115614	0.15226603159156443	-0.36945691411054077	0.6961584363995044	0.05495878271051065	-0.9881829172713115	-0.5039233397458243	0.2852020337084483	0.34652177023324626	1.1410519511218116	-1.182124860985007	0.008968372739995368	-1.021487781866901	-0.19665240010737012	0.5501815407865296	0.034606229569278814	-0.44097930655560236	-0.12226502597370632	0.2753218557317406	-0.16867177162429697	0.33931817076597937	0.4694940860934116	-0.06903471946072541	-0.3740869211170321	0.4641233875092535	-0.48419246356141754	-0.20383973464752697	0.11165142623959459	0.25029249783091617	-0.3362005053855827	0.02470526525589032	0.3139490887619094	-0.41051881401963186	0.2962125286105014
-0.611598045669467	-0.7370820357273092	-0.71041545469764	-0.24804239636304626	-0.20477070985007356	0.22912354817724373	0.034408890119502905	0.3655371193320023	-0.33663129035395956	0.6301074332829917	-0.04959251193003686	-0.9151956699736262	-0.32317347908990807	0.27810578463287927	0.35903915442309053	1.2405571830495359	-1.1900147045741885	0.08577107473604352	-0.9501938470982505	-0.2982874373348447	0.5635319976734554	0.06144457392511068	-0.4993132904268611	-0.014358151297648714	0.22726504590801863	-0.08009708700995745	0.30580972669936124	0.40945237022028486	-0.06747620896606435	-0.29923105314983284	0.39608494982196424	-0.4997204307744991	-0.21747946645812966	0.09270938939070783	0.27348759552712604	-0.40163310267530833	-0.014606699616243873	0.45526495038596104	-0.42207836907884244	0.26234092553355887
-0.6826348417447202	-0.7794378369154249	-0.7186399656362847	-0.3258751185586357	-0.20912076701165874	0.2007167232302997	0.029620209881091257	0.560096820549969	-0.32963592402556735	0.48561992001472853	-0.21452316257419074	-0.8682463889178559	-0.2027737221910401	0.2541262939370589	0.32184535241485696	1.293703600004671	-1.1834730821083337	0.1652546932609651	-0.8838443905801135	-0.37464358891673116	0.5790580479558354	0.06227926397597885	-0.5716804468071714	0.10443835655782625	0.19757989317101385	-0.05090151533222177	0.2733698740069531	0.35159615199067684	-0.06779721248555146	-0.2221857149993724	0.3583332038191157	-0.5203369464286298	-0.23450861966104747	0.11084254633665835	0.3104210795114751	-0.45578077717763305	-0.06312605688030395	0.5663324387006591	-0.41105164599831917	0.2419139399667877
-0.7479445150116314	-0.8177078969269733	-0.7366342881761784	-0.38572112730479513	-0.21352706899936363	0.12793955419798114	0.02129846496457611	0.7344740516546243	-0.36090849681360615	0.3429447924580685	-0.3395312207349398	-0.8089441392653642	-0.17295688018923952	0.23347502312452226	0.2780369962959662	1.3062710215505347	-1.1528797761532306	0.28058840756256304	-0.8233257764543405	-0.42958501679411887	0.5964439494510282	0.0694392430908718	-0.6192204635460776	0.20134048615192537	0.15850989357660553	-0.0013657333135186189	0.25657738079380954	0.307009026596717	-0.09167855750506548	-0.12921763324348876	0.3033849546062283	-0.5436466034119324	-0.24919003486172162	0.1224220970920061	0.3376083482435708	-0.45810573435829305	-0.1261569561005227	0.674717127391833	-0.41601002766095735	0.2307540891433017
-0.8182351149354685	-0.8671291586744279	-0.7531557677941849	-0.47068870538095275	-0.2383273137929977	0.04710291813898341	-0.0024995988505956052	0.8591323278241262	-0.3923381445571526	0.2087303693531702	-0.3940085500411274	-0.7660689254126284	-0.11610460558952962	0.2591371550530942	0.24000704297803344	1.2888953205831422	-1.1053361019006307	0.37785575477103167	-0.782970620879295	-0.4536956591989029	0.5889056820768352	0.08090767108635424	-0.6379158237894844	0.274414714732496	0.08341717497359415	0.007254445721858754	0.23647075349003388	0.2465044842483584	-0.12747831433121076	-0.02970261983032472	0.23675046428558466	-0.5590726192112129	-0.2484722821874658	0.125968248143711	0.351818886723941	-0.37645840019878196	-0.16608249898010613	0.7699014849070964	-0.3976278775628715	0.21988792597928467
-0.8808482454313772	-0.9134427550732477	-0.7552929924617258	-0.5500719983893894	-0.2584815791691564	-0.07649574690973818	-0.027092173659408768	0.9966102705208353	-0.41623178946171235	0.08060486516782973	-0.450497807349289	-0.6551534942733175	-0.16389520766959179	0.34953526392453005	0.20754396608806927	1.229081148267446	-1.0291380979184854	0.4633836769028005	-0.786316314628466	-0.45540499842999155	0.5711916805836347	0.10063543291402946	-0.6296119658989172	0.37379219004001624	0.0003230713963584597	-0.020814493977392563	0.23370532306009145	0.18668771755593147	-0.12220644682828156	0.03629292960881321	0.2051710700732409	-0.5635106634987161	-0.26827672547250814	0.13010644235115928	0.35854249960873985	-0.28214385766812233	-0.2132447361518044	0.8123377784169443	-0.3832861842118594	0.22533543973158193
-0.9593012075891171	-0.9657811848423845	-0.7594885743328728	-0.652260111821718	-0.24895405837951676	-0.20105122085251956	-0.06470871651689854	1.1083504050710915	-0.411067673758977	-0.01405423978133532	-0.5084648102740725	-0.5536517125444126	-0.21661647841388637	0.48190057006216974	0.16396455616112013	1.1391776487965548	-0.9549317907088891	0.5213154294684158	-0.8072401886643119	-0.47806551774562944	0.5374035596965043	0.1369935660510952	-0.6061619277716938	0.47960862677331706	-0.07847400145783283	-0.05629439504099647	0.2571918208339801	0.1482107419624329	-0.13074778978384113	0.108329004508902	0.19786837973334567	-0.5652675209369846	-0.2961648506544817	0.12500169297106503	0.34527212382693423	-0.18867926686542089	-0.31354257286183873	0.8224519017901903	-0.36496154856360236	0.25343809800144607
-1.0104843371086398	-1.023919831730657	-0.781976670215327	-0.753622748132128	-0.24248217985069775	-0.3014883143330943	-0.09955391161514185	1.1907024388586462	-0.4053092727052091	-0.10092705688488354	-0.5645478663933726	-0.41284502978338794	-0.22954277061176512	0.6157968079293437	0.09597749133675666	1.053026048728672	-0.8394376008550765	0.5521473814930026	-0.8275362374163459	-0.4901056117702841	0.49962479128181486	0.1530328622942018	-0.5800684928335189	0.5743455831134107	-0.14377668619659484	-0.06557525961669766	0.2736859489274709	0.1116245030170536	-0.16073686558107061	0.16081570741549694	0.1732170583284967	-0.5658697560583322	-0.2983652092972784	0.04696364491683534	0.3387477260337698	-0.09700466570122844	-0.37723163104168916	0.7982698803988396	-0.3420236861481838	0.25240458646698083
-1.0754141776775374	-1.0820215164510132	-0.8045400106746798	-0.8251613019999702	-0.20959051909600893	-0.41149656738614926	-0.1244220063401364	1.2326237331535337	-0.38893420859351513	-0.19351121255140585	-0.6225763426878991	-0.3109168805396974	-0.21477381709593893	0.7372153097827214	-0.006605333926417378	0.9985864414194812	-0.6964349979825636	0.5583621777864577	-0.85424582694354	-0.4720688426805261	0.4689091322404364	0.19036517470717929	-0.547286142992	0.6735138810749649	-0.2236362925353855	-0.041134652648154815	0.2659866880430662	0.09391783510812704	-0.2051480395479673	0.20256296407040142	0.17599390656078517	-0.5634348766070414	-0.29026238327736764	0.07032992387597665	0.32086972469181935	-0.03280362248117663	-0.43613588415363475	0.7438490975897686	-0.32993954189747693	0.27873755239949455
-1.1190787748555346	-1.1241981932869203	-0.810779179517672	-0.89100433437481	-0.15993221688259004	-0.5299163047046991	-0.16452717228183708	1.2106123120126324	-0.3759857567594582	-0.26298832173427555	-0.7041223574804129	-0.1933955461481674	-0.16315214949842613	0.8464239145498068	-0.1157927591179905	0.9854342013058599	-0.5514847271186374	0.5728269668434266	-0.8682872405810826	-0.43693549419617056	0.44308222495845284	0.23005272198897622	-0.49956262746864494	0.7298531174500156	-0.28873747670426503	-0.04451896674822942	0.2619188368342768	0.07310033980806349	-0.2567284140454761	0.3065014177094286	0.16396403294341222	-0.5509566551152105	-0.2931397753487174	0.11507137420026788	0.30735291859915614	0.02886767092856271	-0.4967439777870781	0.6257497407620422	-0.3033906158095115	0.31873315969625055
-1.1537674674251606	-1.1574868903608586	-0.8086090701831902	-0.9306648563318083	-0.13785034136806357	-0.6473026720409608	-0.19632773566429623	1.1591501241413684	-0.37011037911030337	-0.2851110452729567	-0.7860671542619915	-0.0825122868421856	-0.10957050908955188	0.9126621614919553	-0.23482511941760392	0.9685403578907748	-0.4285206057080302	0.5344643380572193	-0.8762557401878392	-0.39526402053601484	0.41464967230622535	0.2749932314089908	-0.4438795985911012	0.7590314799796567	-0.3399713382364887	-0.0601667464023391	0.25456386648532675	0.048312943952641	-0.3191281434517467	0.37695190975010134	0.15228194161549324	-0.5422817626931032	-0.28795232577114754	0.1676772417750875	0.25783202283737694	0.08971052888731379	-0.5570747947811464	0.5083032435867878	-0.28102275215633093	0.3349991964387967
-1.1719832738362665	-1.1713363303546367	-0.8229021955905228	-0.9546640474242338	-0.08238882733913533	-0.667218176293509	-0.2190033477379818	1.1010252010655839	-0.3507453600356675	-0.30130691899898265	-0.8561873363963821	0.0619789187477736	-0.0834904735886601	0.9483435448137836	-0.3776536989694138	0.9531909297074443	-0.3496506674091845	0.5163358379952354	-0.904045093428557	-0.34044795128464816	0.37906503401004044	0.29689724967729453	-0.3565826491504366	0.7664411851963694	-0.3645594800515671	-0.08575675589010777	0.23699244220025206	-0.0010886110328375998	-0.4132527713983733	0.428083049460062	0.15875421797524264	-0.5145491736893874	-0.26292153691264	0.19448324676547663	0.20594953777726538	0.1363770997049145	-0.6042343233293148	0.4475856315101255	-0.23891598449898316	0.3872027383819509
-1.1883807322249682	-1.1673472594633885	-0.8371769278790578	-0.972657283496168	-0.01222036914247423	-0.6675440726904587	-0.2224656070273463	1.0650929828228621	-0.3597843600281494	-0.3064434640806647	-0.914545437139013	0.13771992493626356	-0.004019108682401606	0.9746060905743068	-0.5171075618810951	0.9439635635027883	-0.2795121066198721	0.5074182338159846	-0.9164992581429322	-0.2763323258808858	0.34603877244031833	0.3195099405678047	-0.23557764921645336	0.7515906663371335	-0.3866454945100041	-0.10868193239347379	0.20997659123030782	-0.04148702754480969	-0.4939126524987036	0.4817631251415534	0.17933832479225256	-0.48587556411403765	-0.23319587979958073	0.21017673984086094	0.15165037899639494	0.18059406708028655	-0.640299595776592	0.3999468496415465	-0.19607205884373471	0.4458037951896145
-1.1947085833429343	-1.150481137918923	-0.8617222662306459	-0.9924419402467841	0.02475247106844803	-0.6686773405632691	-0.18901540230724495	1.0046158478895189	-0.3610957146743084	-0.2904494506221972	-0.9624318673116431	0.2292637949750424	0.09258562545082737	0.9755153592580843	-0.6489591669475367	0.9341431418491389	-0.2553826247018209	0.4638039534705138	-0.9064934691256304	-0.24114479697341937	0.3035522942613681	0.34605527335231645	-0.10432499522296781	0.7732407898206815	-0.39113005848276955	-0.13947653980537794	0.16772040603487098	-0.09268009590473739	-0.5702198868207177	0.5037197853179259	0.2500468230440237	-0.45326712618965903	-0.20497166890307428	0.20219040676315808	0.11557960818434061	0.17250556947847417	-0.6691645492502005	0.3527924072474584	-0.14217992820986464	0.4825929385554183
-1.1915971878379317	-1.1240190689347114	-0.8963481484177125	-0.9887860238655127	0.09951085983146914	-0.6830466695127007	-0.10739244080850688	0.9681106836567543	-0.38622660139390697	-0.2735236850222519	-1.0409569429298504	0.273919904738249	0.14397984194320565	0.9266347549885928	-0.7583304956563325	0.9227309428966282	-0.25595542632048224	0.4240056665064036	-0.8735847912638773	-0.22307580292612475	0.2658557053188723	0.36017315463636396	0.007091655329306367	0.7968775617387356	-0.3654183338353107	-0.15728378238295362	0.13667512511902996	-0.13942492349747396	-0.6490948880227704	0.5022556408122789	0.3406548681352425	-0.4143401817280862	-0.19960128659480925	0.19688986312108836	0.1060404772269248	0.14511286335412157	-0.7060912304492423	0.32273839387670883	-0.09532778446387874	0.5238812759792049
-1.1908321347440605	-1.0822575056769383	-0.9283167823057829	-1.0088221128280184	0.1940270565377576	-0.6933431123354279	-0.004801395084519144	0.907850641539951	-0.4343681394741628	-0.2619961567357441	-1.111290162086971	0.26336391447931046	0.27871234826776026	0.817433068570188	-0.8248784345806985	0.8947276059144558	-0.27507161168356414	0.36614573558439056	-0.8127538590686214	-0.18654509529408442	0.2184106537237011	0.3846943500143999	0.10882959026431376	0.7668957436597179	-0.3217597984394932	-0.15510732651863585	0.07546675150330355	-0.17657127297468053	-0.7276657641257809	0.5185316846623409	0.45877644537180196	-0.40911990845150664	-0.18831476253587306	0.194478873134499	0.08350846344278624	0.12229429902356934	-0.7364783638773075	0.3399091436656736	-0.05600689040673187	0.5418301318010529
-1.1751997294492296	-1.038568223200159	-0.9602700885948554	-1.007183608403069	0.22279344346033528	-0.7028733301494974	0.09547766836716472	0.8659673944397145	-0.46987537563137716	-0.2470881224720976	-1.1152090894080824	0.25643266396682984	0.40377254757419784	0.6881338263176019	-0.8888221105717303	0.8519081788089856	-0.28601924699823544	0.3106260057114771	-0.7061212158455795	-0.1705006076449943	0.17865803324943244	0.42028554500990467	0.2134998173327242	0.6935627251575356	-0.30441533047813374	-0.18075205327594795	-0.0019328825945153839	-0.2106559218933172	-0.7776833954597249	0.5334531814326063	0.5785833557870685	-0.397398879207752	-0.17731874294628003	0.15838242609502526	0.04838282535237219	0.09907360370671703	-0.7522106475619688	0.3781852773250368	-0.03347422680687095	0.5617098158421164
-1.1529835573888347	-1.017141538783589	-0.9817738739380276	-1.0021043529450204	0.2395446028937569	-0.7212080731098054	0.16970233628252251	0.8578118663626993	-0.524121819904928	-0.22932558071267675	-1.0831992168572475	0.12779704285945584	0.3832048715706019	0.5839558493770689	-0.9373014667153405	0.8025404311208767	-0.3511450811844383	0.23061487045906914	-0.555019583162832	-0.160224033274539	0.12132734725100594	0.4485758402871068	0.30570316157513483	0.6421686557819848	-0.29022437152743913	-0.2210107091659374	-0.09046567794779486	-0.22710597713764766	-0.8230175368470423	0.5488339960579439	0.6767133532891279	-0.3807336575070921	-0.1956503042617553	0.12521541359255345	0.0018414584247213317	0.05481000526826283	-0.7618925642085994	0.38890648943821604	-0.011794775841953615	0.6127545806174249
-1.0993759638394398	-0.985863014995547	-0.998330189008302	-1.0292904270245251	0.21571443436943172	-0.7399133389837307	0.240617535484216	0.9260618193562713	-0.5950049355224095	-0.21872254340694358	-1.001948115256647	0.1647503364067387	0.40335273635650004	0.5219674451960546	-0.9221312929536524	0.7336512749033911	-0.4370789743306533	0.15584878937068775	-0.3751445178999953	-0.15173789170963212	0.049437918968093165	0.4672464590261474	0.394502741681687	0.6114308493205597	-0.2563269283073863	-0.2738370042512121	-0.16161075067920644	-0.22132904947123974	-0.8460845111438726	0.5605108032081152	0.7037125586475544	-0.3844030061790328	-0.21935498276020676	0.07544712048546506	-0.04206910962130829	0.03428556987890861	-0.7675640562989039	0.37525968381545916	0.003192146312415034	0.6448032464569226
-1.0244977392013	-0.9507603284500361	-1.0173879682350304	-1.063040262140349	0.14792903222020365	-0.7372038134121054	0.3210710900889355	1.0085279947277797	-0.6581427072070317	-0.16984970383643122	-0.8958424293661509	0.13328788851312015	0.42802400938189694	0.5238057492741269	-0.8614182468145601	0.6711395239828971	-0.5319301917805188	0.08620103747949057	-0.1939517992770397	-0.17431767157122252	-0.01970838324861245	0.4859417479923135	0.45364031191316456	0.5998054160543818	-0.2565475358479164	-0.3105050517391843	-0.24522262272102688	-0.23824516321926037	-0.8415620089300864	0.4830885931053451	0.7461087382440195	-0.39419643192202464	-0.23910867892560442	0.01870444057712379	-0.08165203007381418	-0.008164327983815639	-0.7611464464387352	0.38689714637780515	0.0149734980946891	0.6153050113319505
-0.9463842020077422	-0.9279489843584571	-1.026629674379898	-1.0847627602656988	0.13014998389132226	-0.7430726097714989	0.3385247426331182	1.0430860378225084	-0.6971346291289551	-0.14507433306953382	-0.8163168216610929	0.08465293947566269	0.4143462064379997	0.5950523864934966	-0.7999260370591977	0.6132301304530314	-0.5812998493025573	0.04323902460780412	0.015390914223546225	-0.19558791414742543	-0.08029535359638273	0.5113315149891191	0.4711175721854312	0.565207214855549	-0.22368034668241052	-0.3283398228809402	-0.30165535342560784	-0.23464920835652947	-0.850300144862105	0.40374886864285636	0.816494660276458	-0.39253949589153075	-0.2583239086478263	-0.022117842557085335	-0.11066205476907362	-0.052812789596911394	-0.740042114811051	0.38550446233904034	0.03475789226546429	0.5621904211245481
-0.8730845728379414	-0.9234367566290125	-0.9936745004836004	-1.110824020273501	0.10506714314206338	-0.748108446056025	0.32052678297950166	1.011578484510703	-0.7639904866882306	-0.11495765248911438	-0.7108430926104109	0.09842715987337561	0.3681080606059334	0.7206772443448719	-0.7401427115430332	0.5572172788277603	-0.6068695995692223	0.0004977820722602555	0.23687042238249498	-0.22860433080591677	-0.11311523964946715	0.5327619294489707	0.4565853905615308	0.5512878033619458	-0.19825659065656015	-0.323517905984791	-0.32869461735262756	-0.2301340646002512	-0.8372201528447173	0.3404091815080573	0.8845956489784909	-0.41213379073294687	-0.2881218880032534	-0.05421987937117365	-0.1151479147638536	-0.08563251921909945	-0.7343998692079395	0.39054175931343116	0.05677102561433356	0.5176292037628489
-0.8188439247918579	-0.9367573532972223	-0.9405705009955432	-1.1259053519668374	0.09518412369534779	-0.7448326959655783	0.31492495875041215	0.9253993505552845	-0.8061357989581399	-0.08647357128127856	-0.6201590084113275	0.1992677127254861	0.31873733930563	0.887528047818067	-0.7123424224774252	0.5012538484899051	-0.6297685554229057	-0.06503971761592942	0.4757779903589142	-0.27845244479046305	-0.11956632821670157	0.5537178700468536	0.4082981925912736	0.5145508978886547	-0.16776761813905222	-0.31259994148741305	-0.3407853085192484	-0.2404397105424622	-0.8190505071079668	0.28243938547505737	0.8976534691701638	-0.4155236752418353	-0.32893472719628536	-0.12708443327214583	-0.1365152864738235	-0.13142005723800002	-0.7294685126514828	0.40490716826303147	0.06077819006911648	0.4695426135422626
-0.7768764524347713	-0.9640354332192725	-0.8967544691329653	-1.125166752928898	0.07273244334846066	-0.7519614749400635	0.27132349724475996	0.8489446319386783	-0.8375267310436388	-0.07780897343696165	-0.5307139305782697	0.25805702750819604	0.3307656094600385	1.0789760516907358	-0.6720817369154016	0.4518366795143799	-0.6267583546776725	-0.12800910623774361	0.6982387196613816	-0.29829345738185686	-0.11198388165256974	0.5735898642945491	0.33937007698918586	0.41620616868281984	-0.11920522972129961	-0.30694367119543287	-0.34740697304595286	-0.2487783439649375	-0.8185284779431166	0.24101981961603786	0.8616235405955674	-0.4202429881421928	-0.35577266048908535	-0.1871696934746951	-0.18497094062295635	-0.1727673105724165	-0.7057565908133957	0.47576678235966696	0.08709677007255315	0.41260447903544417
-0.7417971517714437	-0.9747203429906989	-0.8084323847692871	-1.1325072744045306	0.01575565058937158	-0.765749021502478	0.1626466414046556	0.7506217286786814	-0.8703775199779514	-0.08595367217490524	-0.379270309645262	0.35540194666950775	0.3102796416800214	1.2917424528558867	-0.5808892335558731	0.3973455916974641	-0.6277905374949814	-0.1828049719044718	0.9226198807862259	-0.3111930016476247	-0.0941481556779987	0.5979033133458694	0.2825566402731706	0.2875092763932236	-0.04718309863814603	-0.3117227658806355	-0.3624663071032856	-0.2622158254832642	-0.8360018235175415	0.21762847956860587	0.7895469890357852	-0.442364866043467	-0.3971370327489142	-0.2507275337610967	-0.2551070779358541	-0.2212021972006757	-0.6734023320098071	0.5765135540458914	0.11841694352210412	0.3429643532566143
-0.6982591654927847	-0.9749108403176511	-0.7422572875394555	-1.1322336490372322	-0.08406480557249507	-0.7746587669678321	0.013558377621154794	0.6390850347162959	-0.8925159628708765	-0.11828213135026489	-0.27019959355035494	0.39529432212711185	0.24840679375627914	1.48180975199895	-0.4765477531422092	0.33331084143642903	-0.6304527826300725	-0.2273341160462638	1.130351800348508	-0.34467933609348983	-0.044324224624578135	0.5964728892324689	0.23153549483551522	0.17457341815966565	-0.0029090176834382477	-0.3172142046463517	-0.3694751859200826	-0.2806755560229807	-0.853885894741188	0.19986956602456046	0.6762222191606363	-0.4468642616242313	-0.4360573386416647	-0.33134947877698184	-0.31173303585352363	-0.27393433582894045	-0.6443635613452683	0.6808824693106781	0.17319206386352023	0.25554379368202457
-0.6613884552962738	-0.966574449830737	-0.6658179939697885	-1.12602551978393	-0.15306858432097406	-0.7872037311624794	-0.12853812979271012	0.535684397619545	-0.9436756630363664	-0.1781272527706068	-0.20016393729936072	0.40571946165396333	0.23134539948487465	1.6607086126160802	-0.3359518966709417	0.2736457566711048	-0.6342016409850418	-0.25355041041045345	1.3012260307918988	-0.36264315637827516	0.02353871846620963	0.6094726114167661	0.18146301045032692	0.13673511350703899	0.083148909468201	-0.3267428262996743	-0.3905528506102541	-0.340011720083655	-0.8818627910944672	0.1999513510383233	0.5816549767137815	-0.46040124403726246	-0.4657453152587003	-0.3615568973440034	-0.3562284099481755	-0.3173024025993935	-0.6207543345588016	0.8048525698201885	0.2247525560974534	0.18997157827041225
-0.6506265288525637	-0.9493756687750269	-0.567191304141644	-1.121076175479495	-0.21404601080969315	-0.7981458255153446	-0.2524881626289784	0.47319299943995763	-0.9797011359305909	-0.2524610038123586	-0.13644625961797965	0.4876546309470574	0.24897516538048356	1.807179937546346	-0.2371690804848833	0.23011692816918222	-0.6183210723275716	-0.28773643818928163	1.4179883457649545	-0.3774106858199266	0.11743865170022896	0.62946363459875	0.12999004305592748	0.08824378207089087	0.21875013373219615	-0.3695765924463682	-0.406476663082678	-0.42577294881958433	-0.8853168579409749	0.21404012766845767	0.47380865396216454	-0.477914557144764	-0.49439738211005546	-0.37235278739557587	-0.3644434439243976	-0.3368206679785126	-0.5993658467203229	0.9284877104697632	0.27000397295181255	0.10208282788220262
-0.6636405129951329	-0.9313125416388182	-0.5101776521746547	-1.1037649729640313	-0.26091441286758077	-0.8111935545032762	-0.35448409527161245	0.38436846642113875	-0.9986131818060684	-0.33865684838119436	-0.12573690968306733	0.4269629209874427	0.15319878358284553	1.8975829880954111	-0.22289727167200907	0.21679789121053178	-0.6103824978544146	-0.3286042029055117	1.4951922272569842	-0.3924466385342457	0.21089957354331673	0.6473537592011198	0.0876867189307752	0.04106061357528308	0.3739045958060975	-0.42805847810598896	-0.43771495081133294	-0.5210844984470147	-0.9064992755995922	0.22399559434377486	0.38903664405999105	-0.48517994871544773	-0.5339108519402094	-0.39785768899037366	-0.36918236092746903	-0.3663360853345239	-0.5891784311302788	1.0233487589028276	0.30460504910932884	0.01656507289519998
-0.6926074704542605	-0.9304624117767488	-0.4893017410231595	-1.0800981379062669	-0.2941831295297745	-0.8422933236096892	-0.4523758742989682	0.30217533562301024	-1.0199789707805271	-0.4530973301225062	-0.1327165218916807	0.42380017155907374	0.010965001284227704	1.931579259345673	-0.2207297484852587	0.20147111445060029	-0.578734495983558	-0.34068668253847867	1.5525918201150533	-0.37886151714989763	0.2836620814819454	0.6527688375690557	0.08481303882954412	-0.01440785505316387	0.5576356493057031	-0.47328892863044203	-0.4428988196407156	-0.5958758993925475	-0.9479167246546908	0.25764062722782066	0.32838893352336185	-0.4628399579443824	-0.5660383367998043	-0.40641770702870517	-0.3734781175395873	-0.36195317503712077	-0.5724039089929251	1.103142439027643	0.3122761326254714	-0.026604771156135805
-0.7170137416883067	-0.9320034498544798	-0.4751507442610799	-1.0752741037354216	-0.3288985336707638	-0.8803769378658133	-0.4814445173439106	0.22000010938707054	-1.0531043643465634	-0.5245677731417111	-0.10724693893293433	0.4782871142707566	-0.1138849082054133	1.9130158473314842	-0.22803860680843413	0.19267000684990873	-0.5651479835600295	-0.37079204643233143	1.5678781535498243	-0.36343319901854	0.3509958011296185	0.6378004312601422	0.10207692413336136	-0.03564552371864066	0.7237793644661228	-0.49278458981106754	-0.4708953133127789	-0.671502779694557	-0.9844446311702862	0.2938152127597648	0.2557104886742825	-0.43720256071677016	-0.6068742704903991	-0.42113880996878833	-0.36983260561325987	-0.3214260563386429	-0.5802187033094457	1.1831620610207132	0.30330416983719	-0.04318542921097709
-0.7399249267705984	-0.9286029304062025	-0.4787014522398434	-1.08492893828303	-0.38823349365179083	-0.9152150989327146	-0.46625964336290276	0.1755609860343778	-1.0544168251543813	-0.5697653036105209	-0.10252912277658625	0.47721727868521163	-0.17505106964372097	1.872066635656901	-0.22896185721289392	0.19576501497434468	-0.5183189149487006	-0.3967143118841021	1.5575234615561218	-0.3466882611935449	0.3924448407084643	0.616029573279207	0.12749998914040941	-0.03194362104721463	0.9541892895149198	-0.5441814387118763	-0.49264535010357663	-0.7263393137355532	-1.0102137465210699	0.3149074851980849	0.14841070729675862	-0.4020983431602902	-0.6402825883398282	-0.444135264918323	-0.3824991235913182	-0.2958264015131945	-0.5659550585668912	1.2328963184851154	0.2822003283467131	-0.09162777943508925
-0.7570847444042489	-0.9304112333904035	-0.525664100834877	-1.0783516448348769	-0.48423635673767046	-0.9614373206345256	-0.4724395873800485	0.16489881925092553	-1.0304396650446042	-0.582658801448578	-0.06079829668659372	0.5477489636977844	-0.21741383797501657	1.8185680336428978	-0.22398725462929575	0.1968893492630619	-0.4528535034446885	-0.4287666570768532	1.516929558875725	-0.33584226119980587	0.42425880059063203	0.6076668434097783	0.15877760561053914	-0.0007708329766144218	1.1344195876309038	-0.6013436525849347	-0.5140772108110424	-0.7667008851231001	-1.055075072664203	0.3157179003344627	0.05128218999537206	-0.37456717586569904	-0.6619424921790643	-0.46828454819112464	-0.3959301967859181	-0.24637261452840167	-0.5528871963347919	1.2889931488914812	0.2624621528051796	-0.1707757909765264
-0.7492725825302166	-0.9407208349952976	-0.5526991986309571	-1.057103051771979	-0.5468105875581732	-0.9965090544331605	-0.4670941531901828	0.1603600127360554	-1.0076737519508914	-0.5584646139843917	0.04409620483711433	0.6352214568245806	-0.2856653062491684	1.7384955601777299	-0.23825159780547636	0.20946706691047043	-0.3526562800419497	-0.4678789648771236	1.4464875670464115	-0.35776727241870254	0.4349594329173757	0.5954720891255801	0.1855935800756275	0.006117269755606584	1.273035792842327	-0.6686414759585473	-0.5206868686930927	-0.7985686857221724	-1.0750394222715027	0.32388648837574835	-0.03618994024685861	-0.3418197953065823	-0.7034785537957746	-0.489647973627898	-0.4028791173835007	-0.1869642926096032	-0.5528955049959262	1.258121500583124	0.2218299950085591	-0.18346012736061193
-0.7494853965950609	-0.9656902010444375	-0.6154077503347042	-1.0357987051723223	-0.587421899691517	-1.0225760578869285	-0.4052604034601818	0.18142696822149534	-0.9586691312365863	-0.5247324562664673	0.09668079028663121	0.7144643112413053	-0.31281343984511734	1.65614003164786	-0.2881195623741226	0.23765779294076203	-0.2251369323857439	-0.5053649147909568	1.3552459324132824	-0.39157019051333347	0.4152029934893065	0.5631920371509624	0.20837836595139056	0.033660824705649586	1.3838350038588212	-0.747502655723095	-0.5164635314360331	-0.8126312415443392	-1.0785546276688487	0.3182606707623631	-0.10820726983749966	-0.30445753437938683	-0.7194593383593266	-0.4956055775939577	-0.41669619570367883	-0.1382215539122636	-0.5645495654494054	1.21582251981089	0.1959354112564764	-0.22237130418423345
-0.757898286778717	-1.0153417655304458	-0.665967089705495	-1.0058246836066254	-0.6247472989344567	-1.0435058942041038	-0.3342744584953396	0.2097164002868847	-0.9039445485861461	-0.46944246426795394	0.1468942259783097	0.8076038623409767	-0.2913106016964246	1.5747431885780596	-0.3579232654606308	0.2729540645693099	-0.09689776402875412	-0.5446064215812838	1.239228252675609	-0.4208740087672811	0.395631612346366	0.5470948121834109	0.22689979885448178	0.09459063573866437	1.4974201344665379	-0.8288264524759074	-0.5057145828095019	-0.8254559304669679	-1.0850334851267045	0.30553800676952714	-0.15300294435307155	-0.26639356803552017	-0.7348852472314344	-0.5013061530096696	-0.42544219381186466	-0.08467638219521323	-0.5843331523031737	1.1791799916299224	0.15281290320095325	-0.24232272872226593
-0.7761679701682646	-1.0581240532714389	-0.710108066666828	-0.944464668624396	-0.6534205977301816	-1.0685428030162565	-0.2652811610151883	0.22822479383553987	-0.8334823274797263	-0.3681433763911178	0.14142866047103703	0.843045219295903	-0.38053316431942774	1.4944508104583916	-0.42397921892687906	0.31026219443975644	0.017635914454064837	-0.5922380708016693	1.1011673642191386	-0.45196117741852754	0.3553525489374407	0.5035117546463918	0.24420086033581825	0.10184238524156453	1.5628168620105924	-0.8867999093452378	-0.4655013282019504	-0.8075214045517294	-1.0842284942073328	0.2706766627548731	-0.20284435154205638	-0.21273938096041017	-0.7451547017727018	-0.5009316651755606	-0.4424786045795933	-0.028561249920725996	-0.596341161720976	1.1243543442944937	0.1283833663001273	-0.2668595480091715
-0.7728868621811709	-1.0710977742099752	-0.7613195257040741	-0.8720638294744447	-0.6814022615421399	-1.1043105467078747	-0.19003032923383106	0.20127842774134072	-0.7246100254837573	-0.2566769208507606	0.14573815566715292	0.8843417103426245	-0.45547574207491737	1.429853200489146	-0.44468889511532544	0.33492856491118433	0.1027700226536267	-0.6403378302042484	0.9678651211389508	-0.49450839085877074	0.29814111585731107	0.44778979464767665	0.2454607377856556	0.08044922808225309	1.5952761461496312	-0.9130227359503333	-0.41763383762744677	-0.7847776202905051	-1.086197207799499	0.22218861366932416	-0.22329907744548053	-0.1520832519856779	-0.761663013280584	-0.5015144705041046	-0.47418113927633554	0.005914057275314516	-0.614180854215753	1.0551312483706878	0.124800570077618	-0.2044260634108654
-0.7730808193035607	-1.0873099497066954	-0.7579455031392135	-0.7913816955781099	-0.7077526882141294	-1.1395427721994797	-0.13903415168022953	0.1692113568611342	-0.5986784983903084	-0.13847329900787636	0.15343822517029643	1.0020536331871301	-0.48853120093856484	1.3749832829330322	-0.45419513917202636	0.34425683291098114	0.1707242999371112	-0.6740542683849814	0.8453540717173817	-0.543815762973445	0.248002987348171	0.388206873938212	0.23672622638270754	0.037156731404001254	1.5637077123078484	-0.9351359897397931	-0.36337581043582917	-0.7711643164240456	-1.0698092021403838	0.1664021470592932	-0.2386089985242707	-0.08220638452379679	-0.7633859843487594	-0.5002103269858744	-0.4911359588318982	0.041591454174860897	-0.6337776623672211	1.0217288846981938	0.13220454029518489	-0.12847669720715632
-0.7772185712478759	-1.0856494953941587	-0.7019378990337215	-0.711464954895148	-0.7395836732592314	-1.1760167612236843	-0.08751915695714045	0.11746202457376673	-0.44545741010068607	-0.015463776297105927	0.12616127214682393	1.1555928354123979	-0.484028539928251	1.3039343128188319	-0.49593551392674995	0.3642868688566823	0.21972303278907573	-0.7204422036446448	0.7335542366143345	-0.5825328100321976	0.21633979281348728	0.3531024823049903	0.19792238390843095	0.01263471023077627	1.4942712363218726	-0.9558632992733678	-0.32117545613803367	-0.7526965058131835	-1.0276611996579388	0.09885488532199442	-0.25677550508644004	-0.011398714187284753	-0.7771658025195788	-0.49971216143533487	-0.4727725519028483	0.09440214720186446	-0.6440421823325918	0.9728509593974538	0.14397066875833028	-0.014432566640064037
-0.791978169491953	-1.0772334940840411	-0.6496727372362756	-0.6538122794591621	-0.7809902127634039	-1.2028467143454369	-0.04835913115712523	0.08820820802748114	-0.3055628043919153	0.1369029676737795	0.11091031205073185	1.222637610116311	-0.49858080016148276	1.2213959422166807	-0.5141715758240023	0.4116551136247467	0.2332494152914412	-0.7409808446422796	0.6347010258495638	-0.6326893628960224	0.20638371886263734	0.3385101973245802	0.1418318463400626	0.007211921624654333	1.4107020687203347	-1.0102818329164704	-0.26923771302580957	-0.7236567301151445	-0.950754964303224	0.02793433597999804	-0.2900398328690622	0.0644070790995839	-0.7915752496239536	-0.5042322710492476	-0.4398043179960565	0.13564365332586098	-0.6477156075933089	0.9095223248101105	0.16547733458616237	0.10151428444372032
-0.8035186182741443	-1.0615984970555488	-0.6052123888485503	-0.5916557467163404	-0.8147381079076356	-1.2235382696286614	-0.04020483477397929	0.07721704491380894	-0.20107090256363006	0.27143136336749896	0.10569169990811615	1.2004784748064499	-0.5419496810389137	1.093601687886075	-0.5484089857015133	0.43707824755973423	0.22855375290769575	-0.7609894449089473	0.5610957132240139	-0.658694549507627	0.21675903169983074	0.34334236228954085	0.06924655078500629	0.04728332853350849	1.2615615702845333	-1.0405867037730214	-0.23047125909907024	-0.6986440618761767	-0.8697950862624125	-0.041812860016397106	-0.31658028775128155	0.1587534362104909	-0.7826680665639263	-0.5050168299710757	-0.4002474901646999	0.18798089184779113	-0.67256016611723	0.858400792596607	0.18108670791225273	0.21395812552665744
-0.793055709060785	-1.0336977467662973	-0.546237918944305	-0.5646472178801066	-0.8455342882953651	-1.2282568072855038	-0.04512121315208179	0.049928254067748236	-0.12646887145025118	0.38974297319236645	0.0938353416846558	1.014426180542725	-0.6098310289899584	0.9303274235970326	-0.49039352295442723	0.45782077373235125	0.21426973339867703	-0.7657413187888802	0.4881716039434253	-0.6906071728403871	0.21179026308593124	0.34626529304467146	-0.016649494244716123	0.01039838986153378	1.1609429762567571	-1.0485924180671922	-0.19404219872035616	-0.6776035566124892	-0.7890430531668656	-0.10194935309919613	-0.35826036904342284	0.2567795852465663	-0.7644571436107199	-0.4999432798495591	-0.3555997020290474	0.20670360358529427	-0.6902725699234284	0.7909968823965776	0.16507286733307944	0.36256887325871506
-0.7936456619747206	-1.0035138717973078	-0.4951139665631558	-0.5461990221222888	-0.8706941472211571	-1.2403076044561332	-0.07223214930837629	0.0232334470723023	-0.05623092462009329	0.48722202251235724	0.017356375381770907	0.822059204416114	-0.6538891789258545	0.8076403930962324	-0.446903700667803	0.45045288346672796	0.17356380010046427	-0.7704781985887289	0.4365054516788668	-0.7223859386572261	0.19761893831321695	0.3697533981038642	-0.11370350744361243	0.0019350208085394754	1.07768131199034	-1.02898392375931	-0.17034288316997462	-0.6621383004394099	-0.7208549138858392	-0.1537671812636025	-0.38393674754624074	0.36038574718283056	-0.7443664501058855	-0.48131320103960273	-0.32028810224186877	0.21621744283985156	-0.6950925904206854	0.730295914288111	0.1707287752165076	0.43887105698462914
-0.7908090390597703	-0.9722779966645536	-0.46413967582462073	-0.5357893496425385	-0.8950385345582177	-1.2621180979967241	-0.13404952684498142	-0.003737537794906569	0.0013848880652668066	0.5913514236975037	-0.05824733732225714	0.649969206669022	-0.7194043181953312	0.7168321249815706	-0.468989542553463	0.4288578400861825	0.09269957174810944	-0.7680798954793041	0.40541128942562255	-0.7485589783443511	0.20617981490907286	0.43163199430901605	-0.20159796519588377	-0.0008121750018115548	0.997544865080535	-0.993407842650484	-0.14311091259625738	-0.6629689317531989	-0.648988506944312	-0.20678204462944735	-0.4005530807959511	0.5084534845683418	-0.7293881490615416	-0.48543809471050753	-0.26298746369161685	0.2259624421572486	-0.6872525377743164	0.6081799684795555	0.16439570706762913	0.4839572410376284
-0.776978818693811	-0.9495263606903774	-0.4468091776631445	-0.505922504778573	-0.9200648365188513	-1.2604452177480596	-0.19914462246830028	-0.0148383663519852	0.0591934494196215	0.7140034649445176	-0.09721644577940716	0.46806795124297434	-0.7944439724923142	0.7375599917973603	-0.49165521555567027	0.4143238631452183	0.019159253286180473	-0.7469140021314915	0.3842631473028913	-0.7913579713978743	0.17681857243197585	0.4643147407305014	-0.29621035033100335	-0.03937675412667489	0.9164054116734789	-0.9462959337149032	-0.09808389398078388	-0.6675163957940605	-0.5290265706478895	-0.26948251166223325	-0.42673173635460016	0.685200019322383	-0.721342451535602	-0.4600696531659616	-0.1488132358239286	0.21440495634650397	-0.6378811106936068	0.4772551858595243	0.15120532566072675	0.5300457463230902
-0.7702334209929224	-0.9411899702034636	-0.44745237945381894	-0.5181097948769338	-0.9474999652399312	-1.2533696630595084	-0.25202708042190913	-0.004870001353350363	0.09766049763458376	0.8018109386538249	-0.08869787955585029	0.3516197673222023	-0.8034728592670781	0.7982783848276634	-0.5387683601843252	0.3999937490148458	-0.06053640276891936	-0.7049806831140966	0.36643953825126135	-0.8368107428225965	0.15107816985756486	0.5036750917576571	-0.40256850495341673	-0.0642195675322646	0.8601756482020271	-0.9242387566302547	-0.07534060751098051	-0.675328208577829	-0.43396035676318084	-0.30209876066945046	-0.43741911008602574	0.8688905280261634	-0.7196763050864299	-0.45536229963499436	0.03049215045157787	0.17352217241395862	-0.5603305934986067	0.40538861168705653	0.10917672049407819	0.5855853895171115
-0.7734498766058862	-0.9375705209913757	-0.46661299293564235	-0.5337608411085126	-0.9410368663912871	-1.234419974887871	-0.3093528622248546	0.009397696640878741	0.0942756429595551	0.8862277407610085	-0.11218653616891512	0.23085586455572987	-0.7911182684956185	0.8525256510024946	-0.5963662449856744	0.39134049343234095	-0.12527079401811061	-0.6178980398125048	0.37329419391973157	-0.8710471043021151	0.1265281338484309	0.5434399896036838	-0.4966988784322809	-0.08016644386044584	0.8173609450688731	-0.9114410330158339	-0.03756950442606133	-0.6821316284826003	-0.34987342474008926	-0.3511529713317552	-0.4534080581025954	1.0706713226615683	-0.6960421255805386	-0.44053030131230153	0.20789107729194742	0.12770649392658803	-0.4786519014016844	0.3396386958264624	0.047733966165147614	0.6056884219022551
-0.7519987576393617	-0.91420190113737	-0.536176046911242	-0.5516866857695099	-0.9425061693855328	-1.2053318790809713	-0.3772208956231672	0.048803399948234676	0.055662304865255606	0.9839263675806744	-0.13243432732798988	0.03532019314348399	-0.7563279826780568	0.8658138221474839	-0.6367613120081853	0.4197989181028034	-0.16350151188388218	-0.5227733966282967	0.385896330442043	-0.88501007216659	0.10880857133831463	0.5822019683415155	-0.5574526825972044	-0.11038337191280749	0.828118509717024	-0.8927912804308186	0.001536137212154559	-0.6855575786484234	-0.31661144032545147	-0.3822885536083228	-0.42971963931548973	1.2713807252271598	-0.6830700070744828	-0.3913342076513705	0.39552887292199	0.06914734773887343	-0.40717032941101144	0.23890024612433533	-0.012370338818779542	0.5312646622044107
-0.7808822057819051	-0.8770691386001616	-0.6359832405458413	-0.5734554647433343	-0.9678176935628183	-1.1632760954238335	-0.4780262294431533	0.07202628852823814	0.0012195168973197668	1.0245772496633576	-0.1139122950358789	-0.1947211164045031	-0.7427001267673814	0.9136665574700965	-0.6673512606516894	0.4551063095210196	-0.22761137838317502	-0.43685797248886526	0.41632533536213245	-0.8679634237501539	0.0875766087553626	0.6044879120372643	-0.5660854551431134	-0.1520396190286542	0.935395072998546	-0.835736801802762	0.04481889052551195	-0.6944844412503136	-0.31124841367556716	-0.4117631015312955	-0.4003554897974883	1.432585601505248	-0.6374529046384436	-0.36652577051557994	0.5617038806823733	0.025893423054117452	-0.37188750020007777	0.14576351279633276	-0.028284240524260023	0.4582440457422142
-0.8335738906977926	-0.8143184661290711	-0.7790312630551708	-0.6042977258523475	-0.9966740722071872	-1.1206817229348016	-0.5709174337897973	0.07873826127877824	-0.07898577609722122	1.0004928509490087	-0.11331743419504763	-0.24423991852029897	-0.7870415660301676	1.0086456015038248	-0.7340674252562213	0.4446640033340503	-0.24026202985362716	-0.38435430182483477	0.44037203908629713	-0.8327160484929765	0.09275020815897862	0.652180905921928	-0.5449696014697973	-0.22841992237982334	1.0413907653233707	-0.7193885148011778	0.09635981403191934	-0.6798249297718946	-0.36038233167403866	-0.4320601042061572	-0.3338529317365527	1.5760594803628714	-0.580263027923676	-0.30704611656136394	0.6999124360595318	-0.025624186405595467	-0.31542839300296543	0.07778455349514644	-0.03874279405871629	0.38123034200924827
-0.9007072996849519	-0.7559051619007457	-0.9315829543104226	-0.591523670376833	-1.0307425824578007	-1.0537061238945657	-0.5929408909672012	0.10679023408813826	-0.15068800442282643	1.0199643794916142	-0.11844966565431765	-0.18433331295320693	-0.7568284775648051	1.1401708224444964	-0.8498660450219395	0.5211104980855878	-0.18751577803356295	-0.27321205766003254	0.5004034285995211	-0.8236059467612626	0.0933440011873884	0.7220885833127254	-0.49235414666870403	-0.3520500896188331	1.1700460853925525	-0.6276361502475236	0.15047286098933926	-0.6624653817193916	-0.39896345884540346	-0.4248531096600227	-0.2637127996269067	1.6972738243549663	-0.5498351157597255	-0.2355023577594372	0.8244521689048728	-0.04173421072746024	-0.2638413118748824	0.024901257248141472	-0.05094953392095104	0.3073608897450192
-0.9638403430228223	-0.6981259010143648	-1.0385057767670745	-0.5443299253996756	-1.0417016594961845	-0.9715607845279675	-0.5829779516717004	0.1770678787495961	-0.1312776327201917	1.0404263303541823	-0.10514571556197994	-0.06218642262915863	-0.7066737159122305	1.3393043704500194	-0.9971812233721333	0.6880576661976289	-0.12735291365314746	-0.10993402258605882	0.6082200919906082	-0.8335850599852266	0.09835385953738494	0.7836013669202307	-0.4426880644490067	-0.4019188672869703	1.2560005088750614	-0.5437542361788585	0.2131397417644151	-0.6386744202376704	-0.4133907459536161	-0.41528949508768404	-0.17580487794965588	1.79643231075291	-0.5034163911582812	-0.18137597975633005	0.9518436761411706	-0.04842335081428967	-0.22698659697512205	-0.05302759107012121	-0.032663447895313134	0.2421210346045232
-1.0027583784001142	-0.6124026725347075	-1.0888508084355129	-0.45691371153167026	-1.0082710674807684	-0.8762416155575323	-0.5676172318866592	0.25982634609883704	-0.07504867021418359	1.1009611749074317	-0.07627949045065806	0.044336192413106504	-0.7422974768380214	1.532988483449913	-1.0848121203196328	0.8768922869740938	-0.10142594605862568	0.07495073179019504	0.7154380385661757	-0.8457668021748773	0.10498691693590614	0.8056607262273221	-0.39065094433443825	-0.43719790856579177	1.3416800991467723	-0.45999739015486385	0.276168923041927	-0.5877641543678461	-0.42884941951240263	-0.39113730657888246	-0.09305743804308979	1.8737815627333627	-0.4545900651859106	-0.10570065974180301	1.0935036640435343	-0.06351578456828424	-0.2070225460015153	-0.1272118378138229	-0.031242232795731663	0.265335250573082
-1.033915435032893	-0.5290726022654308	-1.1243757239747099	-0.36910678986917256	-0.9420427063350324	-0.7627282157416553	-0.5403389714169757	0.38393405698103245	-0.014339752991225807	1.2092918836756452	-0.05604918475567513	0.20889616669768704	-0.7567349869641584	1.6820517182967083	-1.1231036197764033	1.0820050442932512	-0.03424050818558999	0.24260953726202433	0.7946551931020172	-0.7497282839463923	0.09777242432434236	0.8210672213214748	-0.36120384626855406	-0.45968004835172344	1.405415133230309	-0.3744012282130541	0.33041074126326164	-0.5330973018209122	-0.39950035460659006	-0.34940189085189644	-0.025286891698613933	1.920634778505525	-0.39826471275491016	-0.011172537387199616	1.2026283526075803	-0.08619693396142701	-0.18037553644228915	-0.18507552530795776	-0.0317981892782605	0.300500424486004
-1.0914802926488234	-0.4254414877548124	-1.1029756089374874	-0.29399553312691323	-0.8737972528641473	-0.6813968415211098	-0.46130366117069954	0.48609301268998734	0.051783825550118776	1.2805035389273758	-0.057234666894596734	0.4344841198765824	-0.7436424607941713	1.758610658967496	-1.1831781051236236	1.292070226455568	0.020316609785771118	0.3754860753604875	0.8781471054706097	-0.6566225909741485	0.10712172954064669	0.8789477840943087	-0.30616128040132173	-0.4868016880359599	1.4723474610272118	-0.3034101590746786	0.36400233134410886	-0.46667426895967107	-0.4016279239205927	-0.311007544390853	0.01797628449269348	1.9344004749309331	-0.3217681399525735	0.011420755844248934	1.2454033573561225	-0.09040836305863746	-0.18596852830219637	-0.2126440949080625	-0.006452401376007511	0.3203268636269726
-1.1507018673518332	-0.30274784595240894	-1.0916117270404586	-0.19856962001804795	-0.8254541389019063	-0.5565705378464408	-0.39256452273892667	0.580539578236101	0.13548154744097798	1.3837456262745502	-0.005003261852538565	0.6741933444882148	-0.7251472024613447	1.8459399860311823	-1.235143913603212	1.5546640594803178	0.08587389752951287	0.4807888750366026	0.9313145627147879	-0.5690974815823324	0.11392872319046576	0.9479121831421466	-0.24520249241839345	-0.5164463283238458	1.53178832723365	-0.20389304012813464	0.4083341652341132	-0.3916546868049808	-0.41237216202009785	-0.2922842836474892	0.03054427696804595	1.921276711522512	-0.24826564720927197	0.024482573666965213	1.258805811501176	-0.05616505541296453	-0.21163468047372627	-0.28725933720818875	0.0520875068527595	0.3076811998545347
-1.1758839670754386	-0.19703206517132515	-1.0602127224678728	-0.06796013982429246	-0.7996409777031108	-0.47466753274787593	-0.311284656825623	0.6528740094790015	0.23250575191268902	1.525085571601044	0.0700807094085982	0.9253124912363871	-0.7537340667527219	1.9563518893009846	-1.2387276680707657	1.8263600581149357	0.16793856133782004	0.5496711541493817	0.9897245528787803	-0.4849170394864825	0.13872467972541352	1.0408891049896094	-0.19741781063355548	-0.5404670479421811	1.5344137253686636	-0.08838420440463698	0.44465996846880207	-0.3078811555709209	-0.4163252918835127	-0.26141443382304674	0.04013180534710599	1.8810613899024609	-0.16294332983831333	0.03757686552695703	1.2731566288828693	-0.00688420285887441	-0.24773525808389554	-0.334210307091086	0.13017733727940814	0.3006035514503974
-1.1728560808870203	-0.11940923795265626	-0.9963554368901386	0.09545428836133837	-0.7481051369648207	-0.4309845189027014	-0.20055153796454542	0.6830163399239082	0.37430738032072436	1.679542077622407	0.1920796461204314	1.1968274253394606	-0.8116155063754389	2.12182643555444	-1.2144733075801295	2.058574213920921	0.2915938918658717	0.6273360407403894	1.0810401495975783	-0.43106736484080094	0.18355883387881	1.160598112398937	-0.18309783597914123	-0.5465007148513485	1.514686359164171	-0.01664816473931193	0.4818199333408308	-0.22559468063053562	-0.3547386529482203	-0.2538362399551871	0.0012269123753183065	1.8314534559516402	-0.06853636642605512	0.03153842193619112	1.2781862922358933	0.04837506365086991	-0.26511378665107177	-0.3559087571582137	0.2227642560861695	0.34225423443114306
-1.1055772040580687	-0.08671392583595486	-0.9107580422610472	0.29023901236577376	-0.6400142220783356	-0.35856471000867135	-0.03632146975158747	0.7743049883139657	0.5241400189099282	1.9221969982453566	0.3192704328613286	1.3873402989326886	-0.8167149703980993	2.2872194441270133	-1.2381991009928484	2.229959001798869	0.4634526159237377	0.7014409378753628	1.1804953365240172	-0.4625550436785737	0.21478332596794644	1.2976983950170864	-0.1914886483188217	-0.5456903671765987	1.4093878540285032	-0.02122538328719325	0.5179953533512277	-0.12651232340077928	-0.2935576186553271	-0.24420488426033793	-0.025645524893864326	1.784929552268305	-0.004637842044249521	0.04325153080654508	1.2623642477948724	0.048987466275056096	-0.24906025689231207	-0.36746466427640156	0.2957728891499409	0.36517840581234523
-1.0090646787267037	-0.04569501782892592	-0.7479106634171101	0.5295421235276401	-0.5844333592720318	-0.23345181402512716	0.13806723391374784	0.912608778941635	0.7466281206339546	2.194964533198731	0.4532707201583609	1.4117026116356126	-0.7414360826189142	2.3985579119522957	-1.2515257602002945	2.3285462333128386	0.604681272131572	0.794086959661163	1.2776133215433056	-0.4823910985841925	0.20270016304696054	1.3855457058619591	-0.21912347304636626	-0.5423639619770289	1.2785475762529366	-0.06263208226114036	0.5291024001545663	-0.03576472115934763	-0.2266267388043607	-0.23399167087498024	-0.07929636849503327	1.7388867600133715	0.05428652259997775	0.032628029527316325	1.2727323371845245	0.02593614991231874	-0.25897271562116964	-0.3757371325688071	0.34674357463767486	0.4317314483309607
-0.889442970417274	0.005443278780413519	-0.5497981579028092	0.728283995400788	-0.5054212938543439	-0.14676562423318915	0.2370004980994666	1.0372111033542968	0.9816772410711462	2.482381605094706	0.5916316421358209	1.4469415861249104	-0.7478610640616992	2.5211016338018477	-1.1217962623640496	2.4066751110568343	0.6912836903112285	0.816547466873556	1.3216119873538346	-0.48829995178699825	0.18589415203788914	1.4482114507098696	-0.2696288455103725	-0.5731790567860273	1.140506466271216	-0.08435109982283509	0.5095486788371091	0.048138414415891104	-0.18228445283025918	-0.24354592285315085	-0.1469893600652213	1.7072779872791848	0.11893452420269146	-0.006301086327449116	1.278545541242241	-0.040309668586646565	-0.25423458528805304	-0.37684062766017346	0.4048378807233496	0.5050580828505424
-0.7759788619739351	0.04301788138640309	-0.38786048599357714	0.9096957193819039	-0.41163349704255364	-0.06894864756577875	0.3560506912058023	1.129679214778544	1.0898377280398663	2.7509980796970823	0.6389696609577742	1.5205264548861845	-0.7717047531674008	2.6014162494708475	-1.0066729094372806	2.424419412459539	0.7840736768617026	0.7927786012231728	1.3404810943622136	-0.46609306071975976	0.16465106742110613	1.457402894765821	-0.319512851747112	-0.5924524026760387	1.038410879499184	-0.06556302469928495	0.48155668765679105	0.10568435791350009	-0.1929523461239739	-0.22321119443120022	-0.20833746122101324	1.6993914138642345	0.16007007861166717	-0.02818454546965109	1.2900904492625984	-0.08738946949735582	-0.23944060202875755	-0.3499376087382896	0.4459394784403166	0.5649003063030401
-0.6740759449494875	0.06344971483729385	-0.2932560368260945	1.051689611679865	-0.37557997557492984	0.0038773240425656386	0.4745692227966932	1.174959852554112	1.152247368812777	2.9838693123880855	0.6803608466799371	1.5874724809042822	-0.71911821134349	2.6542156041003153	-0.9273985484956453	2.4346084345485	0.9049184322832635	0.7451109212283458	1.3368306266762982	-0.3689790787985433	0.16159065444533766	1.4465311606983637	-0.35120435203082717	-0.5890682940283517	0.9214782635436766	-0.03238430768585201	0.44212326461951956	0.15402128272480703	-0.19390229288952118	-0.20121956221190523	-0.28072459152553236	1.7011929314350973	0.2018446820782044	-0.08648625554198426	1.317695738352254	-0.16229103931326821	-0.2288018632893602	-0.2878959689916694	0.49013719734351185	0.5255046849594538
-0.5704645889386566	0.09655758161281222	-0.19822715250817974	1.2336047684460563	-0.3679402819978663	0.0853963363889958	0.5722376791435662	1.1779901997045727	1.2049642680530284	3.1392494380509386	0.708583586044904	1.5659396844320117	-0.6920123406218057	2.71795583300089	-0.8722944352045632	2.4321044226527486	1.0078473808025092	0.6978448326784331	1.3424316876724076	-0.3570530115467101	0.18314515600938241	1.4024204521897798	-0.36560793082153936	-0.5891670659620601	0.7970773683137576	-0.01744819239462187	0.4210504025872098	0.19225714899531468	-0.2220773931088944	-0.2034759474064271	-0.3400621704589427	1.6971766772887622	0.22575356455510648	-0.1480038280694554	1.3725445361267972	-0.21434888368785465	-0.22639820418130294	-0.21160492875377165	0.5230336399392352	0.5006404375605988
-0.43227471877911317	0.12484046385344202	-0.17479599126192863	1.4343690484419755	-0.3603956362976946	0.16785717499299543	0.5974016658615021	1.1613725279230587	1.2274248805289933	3.307958150301205	0.7418038480482634	1.5007271689126052	-0.7076040114233212	2.742090986542031	-0.7872921889369308	2.413861789935265	1.092743234021133	0.6624900413471961	1.3379814265855257	-0.39567657081656565	0.20234085956514986	1.3248826299903393	-0.39147296048881997	-0.5800357507352233	0.6689101466380671	0.0020841735382438665	0.40416215638294994	0.209201058188077	-0.2796661534645236	-0.1473207598084215	-0.3749095931407308	1.6870952162461594	0.22858172888165124	-0.13698131069392044	1.4307741920988648	-0.2672079330776574	-0.2282752304354855	-0.1283577084482151	0.5527074878361172	0.4851265550909664
-0.2877642708936929	0.1474021711494034	-0.1137846227926739	1.6259791227596303	-0.34587153680860105	0.20114446225129656	0.5975790519932905	1.1212618324795167	1.2446533483602247	3.4273432501244834	0.7191125169390499	1.371406169117322	-0.7336697031608261	2.700237447861299	-0.70520004785252	2.3399996166715296	1.1643551203669025	0.6203431816392725	1.3831133419798693	-0.43127523352293284	0.21266457852318413	1.228059426076935	-0.42514483375110046	-0.5671622527890576	0.5493504350483028	0.003701901507350014	0.44467167494733995	0.21756360862114388	-0.31382836384887725	-0.0797723965894558	-0.38579738586873036	1.6794635213657128	0.22375862539063213	-0.11420664650960513	1.452352334204121	-0.33048175409311326	-0.24157662254435577	-0.07615107272820104	0.5612537494604972	0.5336007121369771
-0.16165038668204978	0.15811466038458283	-0.07862004517173622	1.7652367884494322	-0.32713299486062153	0.271884205618061	0.5964645503305402	1.0706008737662034	1.2376485796577352	3.476544875051652	0.6587119369895682	1.2190673042744007	-0.725152581372615	2.6206443171261666	-0.6669528445067991	2.237915829072868	1.2208585774869163	0.5767816304754301	1.4030530188384445	-0.4031520527242266	0.20535215022483272	1.136740180708101	-0.44240693631965844	-0.5097764324263581	0.45771807868065145	0.007159625111905041	0.5012010591413858	0.2523260139074912	-0.3456456234051366	-0.015991651411916434	-0.373508197120207	1.6759660465373927	0.21850067682050173	-0.09084952246522746	1.48546631403762	-0.40480743546503517	-0.2558026356989006	-0.08170974200631813	0.5506138552278085	0.5235704939044428
-0.07550460015752584	0.18423269688280608	-0.05183074632685856	1.853014777815427	-0.33525478694728095	0.3723925377582705	0.5725574213727144	1.0369850582566622	1.181322828006608	3.4996005125175236	0.5614801439985999	1.029994626178817	-0.7044578606075929	2.511667971207655	-0.6694662755270265	2.113538922408907	1.2268362325879303	0.5252517253523167	1.417622296120625	-0.3618764856852345	0.18414274065492642	1.071650186101153	-0.48698546095108686	-0.4426536479674251	0.3880998961784676	0.026519682624532064	0.5482989237935649	0.3139414044369757	-0.3996594637660088	0.04248903935520522	-0.34866915197117454	1.684263357838475	0.21352624359545228	-0.08400613731221641	1.4724933982786055	-0.46939253835023775	-0.26052993153789805	-0.09908055229299373	0.5143038677279257	0.516771680635011
-0.0070132219287460384	0.23593765195873573	-0.032177977575394125	1.9212400559696534	-0.3616541877727452	0.42180680412545735	0.5146761278181173	0.9550358771183568	1.1024507363509812	3.4624291786439754	0.4418693947069947	0.8961702675880214	-0.7228486143786009	2.369520614202962	-0.6431449290904492	2.0255793269097175	1.1924843790962487	0.4798119157566273	1.4276686038249264	-0.298180847090685	0.1697826502524731	0.9998912593574556	-0.542899722886488	-0.3782337298120638	0.30932784796589685	0.08819182299969805	0.6046374023376117	0.3877304240764442	-0.47665589154700305	0.09506028097973021	-0.32352117876760667	1.6974274958112112	0.23132432201722586	-0.05144400557426607	1.4767798037923066	-0.5220993982924448	-0.2858201998797103	-0.09905204949745887	0.4845515938538595	0.5166438928747842
0.05789506784877514	0.237997866333503	-0.07116302891745782	1.9450565595023097	-0.35452579298085884	0.4060474820071006	0.43887212707393564	0.8378393272410524	0.966990179650332	3.3588269377259055	0.3235228240664391	0.7589169219459698	-0.748587729360423	2.2384870901863985	-0.6153944109361327	2.01463663018766	1.1498702184752914	0.4450508899967137	1.4599887816677402	-0.22476637377535194	0.15536447811779228	0.9443279578273872	-0.585810160577877	-0.3263477745439528	0.27475994643365875	0.12623901756721467	0.7242005003175261	0.46103428392403334	-0.5331495846871188	0.12998138037481027	-0.2913914315315418	1.7011214301117015	0.23342552625798638	-0.027885818873567874	1.484288896104966	-0.5487531508114418	-0.30843620931417737	-0.14083381895801547	0.4975241184356035	0.4871184748271323
0.11620719915569067	0.23969187092153282	-0.13053066567017985	1.9659828105153039	-0.3520580757317405	0.3871518369565649	0.3827592291580941	0.7024942655150884	0.8018623672685508	3.168889496042778	0.19051750445640975	0.5317935837235271	-0.7932931416191508	2.0836668009015544	-0.6819966001538067	1.9689775382760708	1.0884362474581217	0.41354889501640324	1.5310099342356849	-0.1587937409284928	0.18179073944510135	0.8552938097874554	-0.6028872275212454	-0.24095141804709574	0.2200833947697025	0.14552328656364202	0.8895837758587606	0.5528397937204435	-0.5908572438475772	0.15878264762892697	-0.25398651490574	1.69209918110275	0.22251842048401027	-0.013637662284864138	1.4814583105790566	-0.5594454471374233	-0.32627812853013805	-0.18514830105889285	0.5169049443071849	0.4470766285381888
0.1753177872831107	0.25521910901433126	-0.18422901371065117	1.9817791948499874	-0.3875705102135944	0.3279477042376433	0.2730173360513727	0.5685009982343816	0.6724608110523683	2.9727219784760153	0.10374511385863612	0.29051784904087574	-0.8498931196664312	1.9079358027286397	-0.7651314418297772	1.8854473256615525	0.9946688789616165	0.3629392015781744	1.5798600114282515	-0.1007031202228329	0.214474689529143	0.8194685400845044	-0.5906100215794726	-0.17175136845467995	0.17267810132216638	0.14570035300731932	1.0718570085511177	0.7010330496164217	-0.5856071144960571	0.18616465575532032	-0.2355793211130221	1.6727656292576925	0.2068211512655389	-0.006167942774620991	1.4869968628782153	-0.5671025375072224	-0.35617807530393	-0.21685506047146302	0.5420511644461528	0.3892316493118666
0.22606586020171743	0.26873190895570437	-0.2259008538152348	1.9853430908307825	-0.39975114060604255	0.2742412267439455	0.17313503121658863	0.4766595464867436	0.5595770138018273	2.7569057600454805	0.0007592279797353468	0.050825547790593416	-0.9250065418894037	1.7501826277708499	-0.8468863849901871	1.7995119437261156	0.8923985326139405	0.3198674570304072	1.6399272537491048	-0.14445398894512906	0.28879211958639106	0.8219949509661092	-0.5715452048219831	-0.09422654320977639	0.16213674216789725	0.10580772506328084	1.2697121044761512	0.8416819430835579	-0.5954830806633147	0.1529756362813462	-0.2123878922548444	1.6773144216517806	0.20219100837915666	0.01382708200633614	1.4723894266383588	-0.5264616999940701	-0.38101767854235086	-0.2702797017840294	0.5538358299584509	0.37682810971670055
0.27262284296735195	0.2728182187810089	-0.26362709125414574	1.9535849560887946	-0.4182797933248444	0.20905472113362328	0.09362281562215917	0.3903304618229939	0.4419782024819042	2.5807500013776665	-0.08274821126185161	-0.1809707666696759	-0.9950046194945376	1.5864796729474722	-0.919935649202022	1.7121001008291217	0.7890465686744341	0.28130453232441194	1.698597991604948	-0.21372029574855636	0.3215505255080222	0.8259685695741075	-0.5466646753332444	-0.00978545406201085	0.18406724683455816	0.0889816548904969	1.463282929422506	0.9963881564867585	-0.6396782056229966	0.1441078827520337	-0.19066210415688992	1.6762534051683278	0.19197746683198913	0.051358432384344496	1.431482326370941	-0.49215198582800007	-0.4051519462432191	-0.32820363212104864	0.5720229070626949	0.4098158474520748
0.3228008974540465	0.27268401767903666	-0.2733899357649412	1.8958058879262722	-0.4370688968238303	0.15001031859096547	0.025369899037058264	0.32468786069817124	0.3480595468664492	2.409540545381102	-0.146055183240209	-0.3939081303893792	-1.052926529021096	1.4417428768650644	-1.0020683535791357	1.6280571423576606	0.697523308965651	0.2682129511017965	1.7354988043805686	-0.20090963570632345	0.3757185376085136	0.8471085966563093	-0.5399465297190108	0.04067300258968657	0.18188313114168628	0.0582560388184515	1.629345330801985	1.1709005634854126	-0.6880950703177191	0.09825898374023373	-0.16948654612621708	1.6668765817733238	0.19204371157499817	0.058976357873215625	1.3568943405878477	-0.4438040414192397	-0.3946367506479604	-0.4057543294819085	0.5768261106851025	0.43832596932582
0.38393779874065526	0.28284577061226657	-0.317171132175251	1.8202314275528395	-0.4299959629580479	0.09087776844244935	-0.02145681003565257	0.3040416624241691	0.2388482063221482	2.280710127714662	-0.20640242444258186	-0.5343403113764648	-1.1023722989405487	1.317941498058874	-1.0851419770342174	1.5503195164723764	0.6186255598658278	0.27426456182367137	1.7527783533443935	-0.18492251556405687	0.44148096103220524	0.8867592929617516	-0.5363367981870735	0.10220868695548062	0.15749187566243647	0.05500902768046051	1.7206063359867791	1.3072416478218718	-0.7212849687230563	0.04287978997651692	-0.15234457409714802	1.657962148640029	0.17470764465446878	0.08821922843946975	1.2776948277764952	-0.4026752335564526	-0.40184023688325343	-0.4553899714347519	0.576447930083661	0.43348656837986477
0.44450468159535195	0.28992146684887415	-0.3499041952278886	1.765411897858573	-0.42804013241911826	0.021989554687174746	-0.0661307868507327	0.2831425622092495	0.1422249854516458	2.1969889448028774	-0.25839723650255625	-0.647115253546085	-1.1372522332792787	1.2030425515017344	-1.172129584953273	1.4677756703858722	0.5535690318257236	0.2890147382049043	1.7688369010973393	-0.2349020082216367	0.5109899651299478	0.9050768664368423	-0.5283184853061422	0.11314788443884846	0.1300513962301926	0.037934860571237676	1.7863949143552946	1.38545379536741	-0.7407923468542179	-0.0001322430023367134	-0.14059946759392578	1.6024265970903273	0.1558923143900456	0.1333294663679228	1.21169180307055	-0.36424617525559244	-0.39106569806281166	-0.4423589926352314	0.5722051777132261	0.44728708601172046
0.5035301440968344	0.3025926666592358	-0.39421043157478064	1.7158930138799717	-0.42730424627947095	-0.041900210797354634	-0.09455132457074902	0.27212678032256765	0.07141404688238176	2.1239358591967297	-0.3132913658544577	-0.7007560281902703	-1.1695175044634893	1.1073494350505826	-1.2446069813943672	1.40383070213031	0.5020141503772887	0.28823829475789137	1.7645496073178646	-0.22699768649445065	0.5398377403785241	0.8778642250582671	-0.45678033155822223	0.12005127320788991	0.08610519533763158	0.03422360228917158	1.8277791469993434	1.4205527194568375	-0.7715501380306549	0.0023829903838925165	-0.12272129388265567	1.5277086163664682	0.17147997590758388	0.16469078766518944	1.1650105672684796	-0.3321872847021215	-0.40056319566690435	-0.4256221927070455	0.5885611787414743	0.4841504920013401
0.5545225491126738	0.2971253933757137	-0.45032560755687606	1.6736672879355816	-0.4257031304976017	-0.10093263787567733	-0.10397092567266195	0.2729391998318861	-0.0025356253928933425	2.087258284251022	-0.3403894631685488	-0.7379472956023095	-1.1968585104492653	1.0320950972739107	-1.3020888999724067	1.3497844059001396	0.4959034115171133	0.3065200768015597	1.7238203164128527	-0.1604690845999826	0.5534480203335523	0.8385185947752832	-0.38458591607717535	0.10178606826380458	0.05188071406894516	0.003609799767932237	1.8607722958940212	1.4059915909246896	-0.8021659205525975	-0.009052041540407448	-0.10913205595896214	1.4581286711194714	0.22261903348589257	0.1889646814193225	1.1045771773860116	-0.32449080661218604	-0.3853987358545574	-0.3905772774232503	0.6082671779334754	0.5114791375656206
0.6153456169998603	0.30817765023135196	-0.48699033909427925	1.6450944122912528	-0.4023156695070882	-0.1468119109381605	-0.0958871862382943	0.28030021296177166	-0.05100209846033543	2.088152859249698	-0.3593537327628189	-0.7374263352209599	-1.2354317077214791	0.9903527463398365	-1.328094449976839	1.3219416881020698	0.4865811079197916	0.31932876971325824	1.6663680725785444	-0.1416805178745085	0.5734241199297794	0.7801194801066914	-0.26362840452208214	0.09002359701841074	-0.015234822396273356	-0.01876038728720907	1.862356422573064	1.3761395741547893	-0.8352875998313369	-0.02466774713119875	-0.08669146059929952	1.4055598606001385	0.30029050846424227	0.2183771839194363	1.0307155020777208	-0.2994251669690883	-0.3856208429840007	-0.356806582734588	0.6055907752180276	0.5367533706952029
0.6768976404053617	0.31983125312654764	-0.5072275073929899	1.6289589057159908	-0.3759666342576264	-0.1861497554923195	-0.09832487913060525	0.2890443535207446	-0.05529124029119244	2.109006912790257	-0.38054482218174196	-0.7142947521637553	-1.2670241027196671	0.9787422747499697	-1.3608807889356425	1.2961211246474438	0.5014582763288506	0.34185705766467034	1.5865341494639016	-0.17966984748559478	0.549611845498087	0.737991376578986	-0.1264309431751221	0.07164602629488978	-0.08388421783039379	-0.013462668047205162	1.8338280345428266	1.3410031908555295	-0.8923298677635045	-0.04157714293969365	-0.05333580692115256	1.3664075854695668	0.360507830709524	0.2827363038021776	0.9809487889745968	-0.2846139732943961	-0.4054378971248182	-0.32937490977289213	0.605010794967784	0.5432551334693709
0.7152033639226648	0.330144835272602	-0.5428505195657735	1.6099160957821546	-0.3291056792498871	-0.2045816778103912	-0.0963766129604562	0.31518725238671974	-0.06625883313527982	2.173956543051257	-0.3960162385003604	-0.6913537575595271	-1.2949275891411134	1.0223328131173743	-1.3802376917551822	1.2747855430258332	0.5165842572221157	0.3683222837464135	1.5141014492948783	-0.17725120506828898	0.5204557427560907	0.7090419736637681	-0.004928314209275131	0.08281234210428119	-0.1728149569997916	-0.038716557164922526	1.7946518538672678	1.26882811694701	-0.9747719898759442	-0.039522328890203476	-0.017725623966206215	1.3477434845009737	0.4406314551290992	0.35689370440202955	0.9202301827211856	-0.2896504281593591	-0.41212204883417664	-0.30816300450604184	0.6110415356243786	0.5498269553226106
0.732667047714726	0.33980333407343666	-0.5568683055583804	1.5832185417698839	-0.2858820203145459	-0.22249484143725518	-0.09473591546139179	0.34240218691375174	-0.07454398395749004	2.2306313545745065	-0.4101585581697094	-0.6507332239480036	-1.3030868852605486	1.07342234728713	-1.427050468934192	1.2660853372202827	0.5800881879514029	0.389784060274549	1.4410670236831218	-0.13768958082574784	0.4800833778411408	0.7036434880583767	0.11718935842103084	0.11220068650814208	-0.28052209231156405	-0.05813676968816528	1.7554825469957733	1.2264824356091824	-1.0384586335221901	-0.009155580817090347	0.0266555029132002	1.3297213165493675	0.5158301779433979	0.4342379826514094	0.8504574369288695	-0.2889722539213091	-0.4127245597049948	-0.2835070461203219	0.6229387253648104	0.5596761408948234
0.7435105977807753	0.3587541218883676	-0.5829020931144717	1.5717701213577	-0.24314320353885527	-0.2296603513102986	-0.06359545705394978	0.355985035404258	-0.08215714157215798	2.249948946510197	-0.4078718548038413	-0.6083993831908233	-1.3061394174063146	1.1373627141316882	-1.4419954293222859	1.2642340981624864	0.6544786181091669	0.41242002321405735	1.3921993961651424	-0.09201017233703195	0.47663894575282617	0.7077282209202891	0.24905244555675324	0.18289109787295615	-0.4026776675703435	-0.07914854105160196	1.685587365972848	1.2052630375703264	-1.0942829640409693	0.013199264981844922	0.07107609880972335	1.3165659752694145	0.579751848481511	0.48883582149142485	0.7804137420451873	-0.27871428069438386	-0.3981381733293378	-0.2602756782603977	0.6532777991393102	0.5673066955509944
0.7445065137272686	0.3679940952186448	-0.5854275240620863	1.5446563103573925	-0.20382826605631493	-0.23820307438237925	-0.026328220780906582	0.38296497255256134	-0.06952201002787288	2.258595536675969	-0.38336703279006906	-0.5778088512994242	-1.2940317442760145	1.1915210301091936	-1.4733988835108511	1.263010921298937	0.7398244545902288	0.42575225942201983	1.4247101203981547	-0.05944384272281541	0.44449997532649244	0.6852458415935374	0.37369791383748935	0.2894025933822494	-0.5000684196344853	-0.08246420367063462	1.6060487781465227	1.1808565362687173	-1.1111961341752346	0.039854570578540485	0.10803154817050882	1.301268075406061	0.659638754301067	0.5383986990393239	0.7486725571356558	-0.2730136251787225	-0.4170712391008924	-0.261782747970586	0.6686390611921269	0.5890073551752888
0.7457637330192034	0.3824536953074065	-0.5801146995658029	1.5236499474663365	-0.1709185756012672	-0.24319894332234476	0.03369636431282269	0.38993432338456596	-0.059975834914965755	2.260593808101583	-0.37558694191769104	-0.5919901744948065	-1.272618810787122	1.24659602728692	-1.4997923977688017	1.2619010015523828	0.8140853603381929	0.44537001400116666	1.4910879582996739	-0.05044812188433549	0.39338990463869605	0.6366714834967888	0.5179805183675809	0.4019445645053038	-0.5472221868052762	-0.12196599397507805	1.4940483954846844	1.1924870553165647	-1.1170398300216031	0.06817559182591479	0.13038502889270323	1.3042077496894031	0.7510140206681344	0.5556566806807097	0.744631514206188	-0.2763539719179361	-0.4062081299527585	-0.288436157301441	0.7087596832276827	0.5952611088095432
0.721633042529886	0.41292075734750683	-0.561187065588747	1.5220753160252471	-0.1320281199771759	-0.2395855874920428	0.09435322910599495	0.4094413438893036	-0.03983539651771715	2.2403061250958993	-0.3541809606760891	-0.5813005071279673	-1.251191021257578	1.3015054782640676	-1.482102820477531	1.2773019102434384	0.8872961896302236	0.47825727955325814	1.6098660535058866	-0.011529580310876027	0.35777004656871364	0.5951056310043568	0.6445113828691026	0.5221721940360947	-0.5867513532088521	-0.15531260124412788	1.4112085807107309	1.2566331564492008	-1.1324128834816303	0.10912289742027674	0.12919665490381432	1.3456568638614284	0.8438929488041456	0.5723568343647748	0.7249186631782557	-0.26189820832674304	-0.4053643687972436	-0.323287711284724	0.7519116397726625	0.6061648236399427
0.6947020960860664	0.4247907310871956	-0.5342141142395128	1.5152403654557598	-0.08845111810980166	-0.2355656103997327	0.17221754244250564	0.4267572935961824	-0.019822166711196597	2.209022140320779	-0.3220910667560201	-0.5820385052569393	-1.2292145827784875	1.357825778204359	-1.4586321029851816	1.3037917202984912	0.9675054008082036	0.5297641937535759	1.6810175799197566	-0.10724655720482017	0.3469585028490463	0.5315505286785076	0.7247691406647854	0.6087155664642728	-0.619207606099242	-0.2036017811219319	1.3602235348351936	1.3640314582616555	-1.1577402858664	0.1318855668063597	0.11603662717171048	1.373395091770775	0.8946984428301554	0.5888310412977862	0.7329940809228975	-0.25073226232071666	-0.39184285366720883	-0.3471430115803956	0.7889023523551398	0.5793495710070995
0.6963558499393314	0.4534369798708773	-0.4704889246967786	1.5175194942569656	-0.049209279303716325	-0.2279313644759081	0.2691739698626193	0.4471058285237953	0.00031274087775956457	2.1698873885929943	-0.2994693966334675	-0.5759920499480681	-1.2120192280025948	1.4243679383207049	-1.4160662776666866	1.32270771805702	1.013417587863373	0.5923302416211322	1.7601344468818092	-0.21464809122927936	0.350632790303197	0.4607176335717763	0.775003761748126	0.7024404262611933	-0.6464548265898732	-0.24183487846236879	1.2950378701279812	1.471793104713395	-1.114666243359441	0.18568597935995318	0.08962948780914463	1.4117149742077806	0.9203715625958779	0.5902613153586667	0.7446997493096744	-0.2154652972225196	-0.3917993262532582	-0.39760124005138486	0.8025503322897867	0.5499673537170702
0.6935270391862551	0.4693730764057012	-0.39152815748687486	1.5160831640648271	-0.019920227045735258	-0.2188566032532794	0.36371084050753755	0.4703974258611983	0.017732021595083542	2.1240200886608904	-0.296801929335183	-0.593560139025153	-1.2061008887737246	1.4736710560274955	-1.3900360910611649	1.330388609809612	1.0832593747195147	0.6558676559767928	1.8426134547551338	-0.27833062736856673	0.3431875154896448	0.4084883209839611	0.7394330510559409	0.8083788294777572	-0.6889034222473682	-0.27803324106519345	1.2762606485369126	1.5475449352356034	-1.0415826044493428	0.2565265335958953	0.05836830486252732	1.4589588533620304	0.9177284581248042	0.5799531162532706	0.7545906750671608	-0.19547338380940926	-0.3614467369147251	-0.4044734096895762	0.8104527569394173	0.5225661269468718
0.7074494915516089	0.46797164159294524	-0.31429032387778016	1.522900251850692	-0.013527522418492272	-0.21324011457426834	0.4962692111455415	0.5098501286443001	-0.007258935674714123	2.062735892323036	-0.28659549515790894	-0.6233445920240137	-1.2079817147478262	1.5072126929358682	-1.3557195454347004	1.3347418015428505	1.1419493125097744	0.7187825661076351	1.9118670388350498	-0.24353475563731392	0.34676695671084967	0.3741770589097671	0.6340678646045512	0.9095131263153057	-0.7298896088346607	-0.32846081261980686	1.2804720812057977	1.6349570517877599	-0.910332453716469	0.34176067197622817	0.0005765650270795009	1.5175955774523344	0.9453781022319449	0.5545454778547969	0.738187900824777	-0.15488230415644116	-0.31717543191543346	-0.42752547208012925	0.7978506633566264	0.5001357319549667
0.7383746347306859	0.4486429866921644	-0.2482590273949104	1.5390124826775984	-0.026751327756704257	-0.17588378971455346	0.6525608027690295	0.5357893631153774	-0.002660068579475229	1.9667026853223337	-0.29129820794324246	-0.6466942596346965	-1.2092101556264578	1.5187144476178924	-1.3517804266605247	1.3553051755485843	1.2147945746792086	0.7843036972583998	1.9697455048579606	-0.28909305494495835	0.38261049123898444	0.3361279346642686	0.51298838936827	0.9883172051188325	-0.7766853518595221	-0.3597985144213393	1.262788634926101	1.6939055663551428	-0.7867231586935806	0.37682402772858054	-0.06041121228241778	1.5290763893162254	0.9479789680824761	0.5175842195652078	0.7515064402718761	-0.091974824210839	-0.283225744000828	-0.46313507559487965	0.7695987125243448	0.4884725767074299
0.7930661711278005	0.4429428517507711	-0.2126413102108719	1.573362344934174	-0.05094052248817571	-0.13912769355110782	0.8518131292400708	0.5745370737622933	0.004046036475217593	1.8890692595443945	-0.29192857495452884	-0.6757343987759168	-1.2202000397671107	1.5388690798286917	-1.3333303498447182	1.36869628521805	1.2516220140720393	0.8474195280623669	2.0314073196020574	-0.3294263075663148	0.3972909580048409	0.28864254677510826	0.34656513502209757	1.0071911697748956	-0.8282246622138937	-0.3566813293514576	1.21767519848573	1.6889480225434892	-0.6510630372590828	0.4153442184700604	-0.10563643511978842	1.4922620044600985	0.970010814882461	0.4787488638563621	0.7554325100008501	-0.0662244919559469	-0.26134059763438267	-0.4761926847435129	0.7418470760287242	0.4798945430658937
0.8489753622577314	0.4185728414706088	-0.18781143588515967	1.6207991320278832	-0.07728936176263367	-0.12165462516792877	1.0436763544062697	0.6106371472755354	0.05065415795636952	1.836922507835871	-0.28400910911454424	-0.6662711342572559	-1.2324881625635897	1.5425061545638024	-1.3321164373183154	1.3756173246766192	1.279469006992795	0.9075527864363053	2.0456581838374586	-0.3423446202139446	0.4379521868540067	0.2592649933311079	0.16206094936068105	0.9871283805359268	-0.8850120743950496	-0.3356960669757499	1.1581915793745572	1.6690064489720016	-0.5105308526400012	0.44608354271698236	-0.13714199399014249	1.4882574792374754	1.0377119789542248	0.438151653437948	0.773861769735659	-0.051512834930023677	-0.2595905609569776	-0.48580936151731374	0.6969852471906693	0.46076112833510197
0.9048019330412223	0.4041160846255331	-0.18990156302123412	1.6936454581754337	-0.09112088558794185	-0.09057342314895497	1.2506797592045846	0.6393627792372505	0.0886259222887356	1.8224524667858621	-0.2988284307653295	-0.6468097362781016	-1.263042120320296	1.565040204553074	-1.3248150446318336	1.3881641540193925	1.3082119642364713	0.952529778760071	2.008935381505313	-0.36440844663453714	0.4913957220285769	0.2551984754605549	0.02229634924032675	0.9463184166901624	-0.9309055157388716	-0.2848508089349955	1.154645987191607	1.6172884991904422	-0.4312583202195702	0.4603444258575606	-0.1679637613606822	1.5098605778207346	1.1033675084006145	0.41497546505615013	0.7942745656801442	-0.05597584597630062	-0.2686191841959366	-0.4798923476039459	0.6572189369808904	0.42388735360177954
0.9525838008301797	0.3643422330285381	-0.173728995293143	1.7811216747575145	-0.11428356324898115	-0.04271382589137324	1.4481043128863136	0.6565802538520906	0.1608555131850336	1.7991848034274471	-0.3012280119566738	-0.6064210352703083	-1.314739861091485	1.598013548534086	-1.330776604386345	1.3891855272926592	1.3438151470353872	0.9868212399120226	1.9453380165870904	-0.36098764344988526	0.5658361123487319	0.2530028533126263	-0.10352756852043758	0.8812575576926749	-1.0038696915409004	-0.2294779517336473	1.1863873533312663	1.5455123868748177	-0.37741349398590396	0.4688161967276442	-0.2001426911725936	1.5010711028362134	1.1868616504546246	0.4264632248359236	0.8333186527974819	-0.06191480872116508	-0.29493740009329006	-0.44330623415317677	0.5961892674630098	0.39970856423256174
1.0271850977991295	0.322844522784812	-0.14815113413633435	1.8448882938604327	-0.16215320160179775	0.00721319505814999	1.6313354916253473	0.6841846126067296	0.2196756593760921	1.7849238838057002	-0.2907468024155056	-0.5862291622069391	-1.343353927305571	1.6392444358335354	-1.3799736570707801	1.4022924645594823	1.3666508382326812	1.0046799389959893	1.8225434040506332	-0.3781624834556431	0.6478800193082205	0.23614570676412988	-0.21082029136572494	0.8073597603563851	-1.0761471211213394	-0.19353244409070008	1.235671267775607	1.4569845417785632	-0.3682774871768911	0.46441302376445115	-0.21784011891762806	1.5223300026197815	1.2234638461545049	0.4179664966234301	0.8983806450508238	-0.07707228512226266	-0.31956227761681905	-0.39480787454713706	0.543093950957013	0.3760905277322337
1.1016579789899639	0.28390772212893156	-0.0968381506569986	1.9057781928555233	-0.19958423137183998	0.0510432307577776	1.7959063449321075	0.7034141123975403	0.27858153309568495	1.792147286473579	-0.29663605722544595	-0.5620643468756453	-1.363460553771732	1.6824346983129725	-1.428439326213785	1.3978054235061586	1.3776631630833907	1.0144975628322785	1.7258060103738733	-0.3099447271935984	0.736710467733095	0.24428211045433193	-0.330925009993761	0.7333866055403304	-1.147381464361286	-0.13437593867925676	1.328081398903628	1.3404514932937792	-0.35403638524529135	0.43871600721790605	-0.2586585829591601	1.5873348556168285	1.247465592821607	0.39424031550947525	0.9888233440649546	-0.09009041574052262	-0.3473933012988696	-0.34784783370157324	0.4863910395005434	0.371401053215492
1.1732362386985553	0.2374531008432935	-0.07434283686883478	1.9330963432745356	-0.24354064084676613	0.12477903059240554	1.9235324370345377	0.7058647993471372	0.34714696349818175	1.7883685784434582	-0.2895250191918651	-0.5611638495841855	-1.3626260541089752	1.703439299075999	-1.5078244274330441	1.3954229056086387	1.3800016755623628	1.0026504902566296	1.6667566869269765	-0.24157576151542032	0.8328485249083272	0.24512662369006194	-0.4204094063344036	0.6677518497218597	-1.2103340994881027	-0.08082438487842088	1.4471221778244805	1.2313692400139684	-0.38397400014947336	0.3933273347835534	-0.28584978479804724	1.6187577700214308	1.246774885019497	0.3703942153761698	1.0777722198098423	-0.10699294450658847	-0.3823264821084834	-0.2848670996594382	0.4225901121327552	0.3607828991913883
1.2467683470303315	0.2004872367104446	-0.0722959892986578	1.9648268718963808	-0.2784559394917344	0.1871817832231036	2.0241704962291274	0.6964313331438939	0.40992716842669197	1.791935260581036	-0.24642185311664605	-0.5511299711930389	-1.3419057194807622	1.7124455065552635	-1.576971901054172	1.392700616360133	1.3797127099696649	0.9920711671520767	1.6179041025450656	-0.1903093952788521	0.919625722309887	0.25233431541714296	-0.49658438379709324	0.5706482394354219	-1.2468791699999249	-0.027576325001200365	1.5282302142067583	1.1702864554541315	-0.45282235739679627	0.35196876347183526	-0.3236545865045902	1.6470468062327739	1.2522501041916987	0.3489638726945004	1.1707152131829877	-0.1280912413420375	-0.43247355926419323	-0.23523998774029486	0.3641010722947232	0.38358152470289375
1.2790652034682295	0.16501549713451036	-0.07023838454082053	1.9774932093736912	-0.30392896647375967	0.24333267202601375	2.098304980438827	0.678170917781554	0.47955451402135435	1.8383747399765789	-0.19895354784683666	-0.5042619955481585	-1.2769120784658503	1.717411892572636	-1.6470365032576708	1.395056364393636	1.3873922413227409	0.9843514650208643	1.5912225935385322	-0.20613857771714814	1.0098868968089372	0.24090630281080827	-0.5398983958670102	0.44936791150225347	-1.2577879602750957	0.023683900655158567	1.5987695997419524	1.1153061931075936	-0.5363029204079834	0.3604239873335786	-0.3422606623383871	1.6749735991464074	1.278552609791002	0.3287112182480376	1.2668748054909917	-0.16349395886312842	-0.4846095105468115	-0.19036268985488428	0.3381798919068996	0.4080570843310591
1.3292919896819246	0.13341511816123017	-0.054690625484606716	1.9603322166295925	-0.3234496446623071	0.26914645070401094	2.1550188546190903	0.6583371390168702	0.5235908096464797	1.9029264586310248	-0.14323058788909107	-0.46737119631052054	-1.1930822585990422	1.7133967794988898	-1.6751642849195778	1.393460468654156	1.411158663906377	0.9642701434657894	1.5634028205694948	-0.1586634246166962	1.0816156734920717	0.22144124101259285	-0.563425491188976	0.3105440404685818	-1.2437883067946625	0.06914953348100238	1.6535484151454392	1.0830628954422337	-0.5815549062144221	0.39246507015141363	-0.3568811051820302	1.7049164136010915	1.2658712996292576	0.3028371144869003	1.3556783536194483	-0.2121785918551203	-0.5346593896611075	-0.13236653301788062	0.32246059821911166	0.4174965644088607
1.3570799114263832	0.06924083357663437	-0.02348047922636415	1.9270947186258318	-0.3368400287538348	0.29153156182389733	2.1739599172067163	0.6407324782446966	0.547265434542655	1.9687968040692336	-0.08995013449294118	-0.4210332882579434	-1.1087155721597546	1.695307768537107	-1.6703653736528392	1.4008921947493587	1.42988813693288	0.9644278312080055	1.5364054057055267	-0.12042479423521746	1.1477372150303435	0.2079989141846444	-0.5454718102870683	0.19694154020148086	-1.203099856185735	0.09174402735538939	1.7268537834162294	1.1061673094388378	-0.6366715188158689	0.4425571243772568	-0.39333154170620255	1.7525155438100686	1.2394932203254292	0.2619258041249698	1.4641261623157007	-0.2441067998319429	-0.5842555826428236	-0.09463382492010267	0.3178982522420487	0.41693525106733836
1.3740234938070581	0.028223631515817315	0.04034721572479523	1.8951040970485233	-0.35012556621827545	0.320286391717333	2.168737709237253	0.6395507771402333	0.5293622080997349	2.0220704879189464	-0.047562391255247256	-0.41245237639589316	-1.0265014747830234	1.6969212262830495	-1.6750577751694138	1.4146477864135185	1.46286013697304	0.9766819930579332	1.5153023929910003	-0.10356547551698833	1.175498738308114	0.19143084993352316	-0.5158405987004389	0.06363563346634538	-1.1667070217171485	0.08575537514034506	1.831418210910926	1.1140206667164094	-0.7084451728277057	0.5183047243648881	-0.45238782704488145	1.8061255218650352	1.180001581891066	0.24469041612228398	1.5722519135166215	-0.2734780489613827	-0.6301366076502833	-0.04288389968737519	0.32360567948282076	0.4164479201133157
1.3910202797039442	-0.0013571914674033792	0.11117554906348884	1.858580658803053	-0.36328038835511445	0.3394956506372952	2.149120889957099	0.6385346932360167	0.5118848538953396	2.0481583860946144	0.0007000333642150913	-0.3974432740225627	-0.9428376839774181	1.7049415690752838	-1.6424406573090018	1.4332919670912585	1.5148272076061673	1.0076367715885408	1.478840338350706	-0.07038651758916428	1.188558477588519	0.16168568484573456	-0.5037936115016347	-0.05338444650555809	-1.1231318119786247	0.024764991552159388	1.921332971063886	1.136097748147251	-0.7300624841524359	0.6092127600333639	-0.520968010805119	1.832885737981811	1.0771830858789748	0.21134253705092915	1.6665919803764617	-0.29050563079949954	-0.6476215535492682	-0.012670437101312219	0.3184996213951607	0.4376755408357182
1.4150510364797992	-0.0296946639868017	0.15338254531999296	1.835340094718082	-0.36811274000129945	0.3394125388677214	2.108279844852431	0.6617815291679475	0.4643807414707979	2.08107467979589	0.04002046742887407	-0.3713085794301357	-0.8565970873070903	1.687460384461896	-1.630051433215733	1.4716840705323657	1.584252758619415	1.043760509326749	1.4254372053081237	-0.06057277859783328	1.194779092899149	0.15243982259094596	-0.5041452406631246	-0.15266572705154227	-1.0701496272675626	-0.03477487460490406	2.0247760079645065	1.1781855136141044	-0.7502656398942067	0.6516569792129612	-0.5591604326875514	1.8738859952656413	0.9787071120573684	0.1594925545139605	1.742832134364003	-0.29799117882995835	-0.6421680807271289	0.00926964177409447	0.3211710643650162	0.45012391824149034
1.4402794704048643	-0.06170759761889888	0.17930100802122412	1.8255290961379012	-0.35698508330481016	0.34224980272558847	2.0815501895034982	0.674413197792172	0.4205131354985947	2.0969185324510082	0.05999825270963847	-0.3587234955921027	-0.7936033255023915	1.693098838636843	-1.600436247869876	1.5051278675709319	1.668840738947334	1.1339051686926809	1.3861946776845326	-0.06122577663846446	1.1893644543067892	0.1510539115380926	-0.5255020709645946	-0.24190432276488175	-1.0174692201997302	-0.07535299778291002	2.0015774595460334	1.2118195321168963	-0.7428605333911503	0.647072612515573	-0.6163696049120985	1.8939043358104783	0.8731506721967112	0.1329791267806813	1.7775433139467283	-0.30118555820560516	-0.6458724142072658	-0.0009204613139644546	0.31356064473715417	0.4535055298701224
1.4791694089378986	-0.10661464136632823	0.19756427075899835	1.8436571150317094	-0.35431198425160376	0.34884040228576396	2.030411308036592	0.6946789241196616	0.3756693418627598	2.0932182449564856	0.09092359723306923	-0.3356819029450457	-0.7522671608077842	1.7226821917642063	-1.5792574808425062	1.576074184877114	1.7474425148963486	1.2155486844536927	1.3537190541023463	-0.08038333683375298	1.173931087639666	0.14680468242910125	-0.5180533112621954	-0.30292649015513384	-0.9786109701636903	-0.14729635132662885	1.9519115236854128	1.2351890694079368	-0.7129521552555103	0.6427947330919833	-0.6605355580221766	1.905747165415854	0.7920301555573375	0.12633794432998002	1.7821720621049466	-0.31592758704373797	-0.6425542672966534	-0.019687367652885295	0.3033367491660513	0.4714944594851989
1.50763046156946	-0.14336839952021255	0.21031112011106307	1.8631464945560918	-0.3565455113710607	0.33558980688490675	1.989349151367091	0.7238700746982862	0.3378386131418533	2.107066730650272	0.10589686727963306	-0.3170777203245298	-0.7214162871489705	1.78221211132468	-1.5554677318087775	1.6687370395620735	1.8551087009377212	1.3064922783867634	1.285541054251317	-0.1175776661187996	1.1571561565362438	0.16257734936880375	-0.5053018362678188	-0.35721420630082046	-0.9177677472908303	-0.18501388284161763	1.8698124888700018	1.2772139072807067	-0.682331565257775	0.6634387024918993	-0.7081086340740151	1.9275406334532021	0.7029100088371629	0.15157420963344637	1.769449548533564	-0.32180390567729283	-0.6288609290543603	-0.05024319666473157	0.3028903720627104	0.5056182752467995
1.5255380916638797	-0.17605575055459366	0.23339457315768222	1.8993321638021672	-0.3597228541093037	0.3281588777333499	1.9250777335887748	0.7597373889030732	0.3102094603165187	2.1111823565370367	0.10888812965475299	-0.28973933857101447	-0.711575440911058	1.870492711331993	-1.5300880510138382	1.876633862739007	1.941199929294714	1.3958617438123562	1.2136323566553404	-0.17451952020634243	1.1438891149030483	0.18381395239132275	-0.4968261595824324	-0.38070562678103687	-0.8473063724562533	-0.21666901277826472	1.7759094215290852	1.2916578780132684	-0.6466549738712247	0.6814939146043245	-0.7416161082159779	1.956931060712313	0.6371341449034725	0.1553643788924802	1.7493023174887792	-0.3319271376287663	-0.6085536639066165	-0.08856343683981341	0.3053141377370313	0.4845394600083453
1.5528552013506798	-0.20500309884460685	0.24411341395215644	1.9268543829916471	-0.3703707639962441	0.32491710930238427	1.8822789815954604	0.794396145160114	0.30745788319098505	2.119503646703291	0.10944721935370791	-0.2791261229252429	-0.7268520611953262	1.988556802410652	-1.4834055740805898	2.153436315895898	2.0327247937029567	1.4856692862777343	1.1193194150749268	-0.1803911907658368	1.1156610840951535	0.21010388236941574	-0.5010912000062373	-0.3937589367919076	-0.7795609964107395	-0.23972673422027588	1.685105929538833	1.2686364625074744	-0.6276614548088248	0.6190659789192524	-0.7822541336823734	1.9626904133671772	0.5589012609218681	0.1419688385164896	1.7481853048024232	-0.3543884847315024	-0.6042514391712518	-0.0921581178708529	0.2941531602330124	0.47418360717628605
1.5728877394748362	-0.22578038640332837	0.25039661480681497	1.9827478448891178	-0.3761653529115817	0.320169093579486	1.8564710384999388	0.8469930346600953	0.3210332521450004	2.1137150493904304	0.10585341196653883	-0.2550366776156315	-0.7472209736205613	2.131996408115388	-1.4811633945269018	2.478992869088814	2.1406266548381767	1.5814197323843786	1.029063105854274	-0.17183670396131973	1.0998912759046495	0.23243591083528958	-0.5104717685197934	-0.3902721917931333	-0.7385785146829065	-0.25363409687232885	1.6209272621187547	1.2443829331127976	-0.6313335041038984	0.5547871161949263	-0.7927088123518253	1.961409028451681	0.5091439228227468	0.1361873198355269	1.70876473843707	-0.3682755366740394	-0.5751868784225518	-0.10970127644819376	0.28447762653399994	0.46106322308405856
1.6106792072329141	-0.22761001371517314	0.2620618874631931	2.0528368068012233	-0.4007247444254217	0.3225914127158598	1.8533829297910693	0.8942834595413605	0.3301729128484067	2.1159718181370897	0.08695512025617377	-0.22716198232820156	-0.7517881815661163	2.2812350725180206	-1.5052383308823316	2.8376966915957995	2.240552894629381	1.6607014306308365	0.9638937332169112	-0.18192205330903036	1.0639774871961507	0.23528716040716818	-0.5422637781879555	-0.38489150683228923	-0.7259661626672738	-0.28407253224397616	1.5404479236671742	1.1846956091601264	-0.6498811637524133	0.49480320586002613	-0.811039465760882	1.993484477015856	0.45080959220375316	0.15583691068168143	1.6529447940117687	-0.3833924260871039	-0.5179874628714403	-0.13314513785007076	0.2661380372527812	0.4457903438464325
1.6533610344471579	-0.23909529658416662	0.26576831827410274	2.088145575760408	-0.4231664300471102	0.33374906542675775	1.8197839095346353	0.9327872205284539	0.3444451636472809	2.112721722606186	0.08406295719262202	-0.16799686424293703	-0.7648384448618384	2.427385188402387	-1.508514998827216	3.2175960687433838	2.3292336992593956	1.7390107627838518	0.9239341494407294	-0.1588964358481152	1.0199920060131193	0.24038146407673885	-0.5919455361832088	-0.37559319031230726	-0.6961194780578444	-0.3162442475825225	1.443591762040373	1.1296547559760806	-0.6646901487619922	0.42092399414977216	-0.8035259051270455	1.9739998024998981	0.4172352978468397	0.16671149845337369	1.608096755363008	-0.39361912428848794	-0.4589908839169701	-0.17210820968678628	0.23733192784574803	0.4389553800921995
1.7005823203569772	-0.24735690976214258	0.25548508784314833	2.1060348829094524	-0.43831079042354953	0.3681413707445659	1.805220359050813	0.9749927497480891	0.35927049527540805	2.113572730640641	0.10642376295089928	-0.10256870671705065	-0.7797457132388954	2.5646180470048145	-1.5375376614741465	3.6058332289221324	2.390797049348641	1.817455041657622	0.9054486424020929	-0.05739734544699584	1.0008321401219178	0.2638038660623242	-0.6161633799445242	-0.3586483798199792	-0.6587492343028171	-0.31369734560763207	1.3424835072425658	1.0693746133635833	-0.6903450865627061	0.3279107516455483	-0.7873190168212563	1.937043768334331	0.41005382072969915	0.1954697112867203	1.5576895968029238	-0.3983980892815145	-0.415419955846266	-0.19533278680768656	0.23875444487854738	0.4242550236487471
1.7493679243358486	-0.23956812800912325	0.2671672236452602	2.099642171558725	-0.4541053958629317	0.4122905065092469	1.8103854258293641	1.0045979433273307	0.35763890682911165	2.0955505297744614	0.14819788537113338	-0.02495991624263061	-0.7906316050949932	2.7445148794191665	-1.5205092907393851	3.972710096835562	2.442830804349314	1.8814027940049125	0.9016678008702522	0.07093671005747873	1.0204416142307289	0.2793957864005608	-0.6231406369076524	-0.35809027857037745	-0.6076881876240989	-0.2997726501559099	1.2723208782099709	1.0088554622465933	-0.7216538249159882	0.279246465493305	-0.7836128023401303	1.9309688625203787	0.39645976436552643	0.22091819787846415	1.5000910799196059	-0.40721882223695527	-0.3895393072788918	-0.2256846023793754	0.2293851754698823	0.43204671418678303
1.7730856477854111	-0.22986953947231847	0.2920255014053334	2.0986110017769173	-0.4548291315523372	0.4482152618443706	1.7934939929157665	1.0421326198859528	0.350852605054177	2.0804937869396065	0.20669453966996496	0.03876997324840652	-0.8063039595655596	2.900402571071924	-1.4997359077844856	4.34305263252905	2.488583689859791	1.8971315840129566	0.8925792394956342	0.18105399352532253	1.0447737201658562	0.2998743202141375	-0.5853035256592728	-0.36272429694951414	-0.5552960859832803	-0.302367132365186	1.2918086860499385	0.952758522755605	-0.7544157273378712	0.2812071028602802	-0.7696766120829504	1.9376814157830389	0.42899350878599896	0.2212306741201168	1.4498324012130894	-0.4241923899896073	-0.3725964184323116	-0.23102873090745138	0.2207837986726035	0.4509565003371779
1.797561959091431	-0.17172150987988283	0.3182442965091374	2.0810567571449026	-0.4464180803599202	0.46587876467553385	1.8094811043731867	1.081672607409725	0.36064490113610176	2.0884084521064623	0.283217173263081	0.0887430891060091	-0.8097771994142345	3.0333658202027	-1.4627479084944428	4.675676429822475	2.5301787765562045	1.928819073256999	0.8969643136595534	0.2878361709483371	1.0889195779872736	0.3043090671858134	-0.543789492201769	-0.3928358988446604	-0.49826280585618987	-0.26863750420933274	1.2933003315485334	0.9195872127590065	-0.8148351163762821	0.3036217040396416	-0.7579726959869995	1.9384552991917812	0.4622152990638623	0.2259425878350419	1.3880528607003646	-0.4263724709053358	-0.33534330655462374	-0.22756220843151778	0.2158869798521345	0.4614264093499659
1.7925473593229788	-0.13295302925020464	0.3602886251377313	2.090667476029929	-0.427331290830009	0.5004452771753799	1.8288917184861355	1.1351803915110636	0.3595359740734495	2.0724106628444288	0.3556966344356354	0.1584931590789145	-0.8232639229387282	3.128648777410626	-1.3951179499585966	4.982104885565034	2.5581206664615443	1.956810521760352	0.9030266974950916	0.33906854162530603	1.1296124119492421	0.30542722628556385	-0.5184233210389445	-0.4285341583424058	-0.4861233286297247	-0.241812787639261	1.3188993984493007	0.8844996007691828	-0.8689849037917368	0.3291720032281634	-0.7502030785676623	1.9317118447262658	0.5105812392660675	0.19750334605080294	1.3296742034364748	-0.4304050444805421	-0.30503247987041643	-0.2341607096226535	0.2131625605996676	0.4679917857679313
1.8139922824369823	-0.07500203644519834	0.39292001905574464	2.085817459628361	-0.40141379253913667	0.5430744501590611	1.8626720999137256	1.1884464640228527	0.3401173061583761	2.0645482780346383	0.40140280026233555	0.20953994881020338	-0.8160700133229548	3.176894376104762	-1.3326387830323208	5.1489079082554445	2.5807876519084667	1.9838473471650278	0.9054160489406119	0.394124350395928	1.159240892183662	0.2828650546314882	-0.4611316256317625	-0.4652661293757408	-0.4949772691266123	-0.23586593805871256	1.3226048891224313	0.8511964530997407	-0.9237565800050774	0.3552337451379365	-0.7533086508412646	1.9099204066949445	0.5557183408027612	0.17549524188042134	1.3426264977414093	-0.42712304800326634	-0.28835832635956554	-0.2548670959654839	0.20079847280850527	0.4895537284156636
1.8253395822514604	0.004011421260220155	0.4123243023459279	2.0713919086125356	-0.362326578011129	0.6143153615905319	1.8614746193041718	1.2473703781863144	0.32483291744196896	2.0154918763215406	0.4517957540919486	0.26392709603021425	-0.8149752768101791	3.194111180964986	-1.2813961458937992	5.215756377146706	2.5869488315081957	2.0072331140692663	0.9033676752459738	0.4339759992562982	1.1735515513246457	0.29446567462897405	-0.40581740779519027	-0.4768772420390025	-0.5174549882715181	-0.2188148813490486	1.3167410840062903	0.822266146205585	-0.9824669035610087	0.41554886550264686	-0.7498594153189357	1.8904964068035721	0.5728073269868649	0.16118110081172204	1.349367919875564	-0.4181301848320655	-0.2586816831624204	-0.2879576765037546	0.1808800105146779	0.5144877546572741
1.841251878449296	0.07613825843414007	0.43742923740274736	2.0776276439859807	-0.3383649102591864	0.6843274061433033	1.8442428236447053	1.2729694259758033	0.2892642893127073	1.9687648549621375	0.5142072286548611	0.3187214507284804	-0.831073333686977	3.1602705725600444	-1.2073708741115357	5.203617273425115	2.5638800300004214	2.0123086101776773	0.9273213622454494	0.42416190614455446	1.1716873748764536	0.281593092523037	-0.32236723220232066	-0.49513265855600136	-0.5232379370820613	-0.22984024123261096	1.2953955210572754	0.8007908361533987	-1.0456212760287598	0.4579403787844861	-0.7708904995330599	1.891887412044527	0.639376638849323	0.14561232185821377	1.3779774435446068	-0.4148641785934125	-0.2583295953381913	-0.3246104407251626	0.16439319619642329	0.5409653225289917
1.8355686653783834	0.16594722809036438	0.43605588453253735	2.1054773475418607	-0.3008047329615735	0.7657306761387062	1.7865724556165632	1.2732536609005511	0.262849148907583	1.9358921282250836	0.6067680524367683	0.37426182906728667	-0.8544820993956984	3.108929012831198	-1.156058557697206	5.143665133348716	2.529529031436529	2.0197256817925284	0.915665438981836	0.4486992636463888	1.1595881467954898	0.2668776809369388	-0.16670985461344082	-0.5225032192819373	-0.5462414094647806	-0.2025924004353258	1.2909515617046978	0.7873130189199118	-1.0898613404360664	0.4479042285770733	-0.7828584645830865	1.8604996844110597	0.6960930479765556	0.1161908095400985	1.4278503411907522	-0.412347362064339	-0.26935721597678514	-0.3377009217109824	0.14656238381778303	0.5628932538057946
1.8331980783269526	0.255826710189998	0.4305928774344364	2.1540587060285525	-0.2731655942614329	0.8544043835926954	1.7568664895409802	1.2590284862415206	0.2453496714700174	1.9071902121961415	0.6926028946545361	0.3993328293351947	-0.8624992385744248	3.05242834165744	-1.1155054680313445	5.040953283555806	2.5003189986441035	2.0129308645011603	0.8919900499996245	0.4250475612961916	1.1588463689280537	0.2567985319434055	0.03751568616992516	-0.5298308170268365	-0.5763733682525755	-0.16481335447445308	1.2961279263811716	0.7764155885669817	-1.124727558620565	0.43265999767842367	-0.8080049008311592	1.8488503820469262	0.7477307036022475	0.08432984063250586	1.4578446375393763	-0.40729397635848147	-0.2849369194083754	-0.35498114720075385	0.12919868647874308	0.565807151022544
1.829740792620355	0.29832012437250893	0.47726859337622984	2.254095707275632	-0.24870360232453154	0.933038762466777	1.7276325593903252	1.2225994163980585	0.21715361079469847	1.8922932148967644	0.7800481006852893	0.41816626243832733	-0.8574912160433555	2.97862685710376	-1.040988210790963	4.92369510150008	2.4702825356556	1.9825753493712408	0.8886805600645911	0.32124173052811344	1.152588680171321	0.22779150903241013	0.2123479183133342	-0.5542401774269331	-0.6150635523913255	-0.14146539360269064	1.2957002496985945	0.7871329949347833	-1.1557747075845337	0.43599197972061504	-0.818856114018373	1.8595013725582192	0.8205929014006188	0.05640524324538122	1.5171493799114675	-0.4159653887032559	-0.28174058744038577	-0.3464868980321424	0.10288872403327379	0.573637233935911
1.822287182037852	0.3172603921858023	0.537259898984831	2.3534642073780754	-0.23416637251017672	1.0081009729195183	1.6935366592129149	1.1823790555111102	0.18259601442131118	1.9065628479113557	0.8519408886339308	0.4085649591206966	-0.8367268255704545	2.892908516947202	-0.9789293592105454	4.827430670494669	2.4535658476204416	1.9584048922759432	0.8999052467609122	0.22230887639102126	1.0964334386761154	0.19816702878721498	0.37239543516231793	-0.5762484983431216	-0.6560689368867252	-0.14318507921690796	1.2870653109963004	0.7940459806042919	-1.1815827530382017	0.4924724623918804	-0.8321019038671091	1.8396222002043452	0.8998559822985067	0.03807548018652355	1.574195395896158	-0.4345279393889089	-0.27652541698997296	-0.34542064381961324	0.07361382567250262	0.5620390935137528
1.816362600103521	0.35790257040445594	0.6057140429754767	2.425502648539093	-0.24400627745603432	1.0797883542264586	1.6412176879336897	1.1317248110086178	0.17293645773840743	1.94120148893151	0.9018146309634953	0.40916477887658437	-0.8155508203160767	2.8070419264617668	-0.8989873214939326	4.7458134735472175	2.4306024872066505	1.9204598736102068	0.9395539390583483	0.17567617575188266	1.0613157404335927	0.17179907465507321	0.5100464796855111	-0.5817407713727558	-0.6967072034902502	-0.12316875432857848	1.2749831115291113	0.808223596639575	-1.2028542657644936	0.5284359434549661	-0.8295238147194599	1.8019331083068004	0.9833094898879302	0.014664117590527001	1.6275851891406241	-0.43971065790715447	-0.25944653197794587	-0.35420782682846697	0.04969043080940909	0.5549166072990095
1.783816325581625	0.3779201432503181	0.677510133046535	2.5207356435848416	-0.2492368503101458	1.1539046053511186	1.5713340114479437	1.0760192418985994	0.16402079477084858	1.9606091192599244	0.9283566062585502	0.38067840003355724	-0.7797262467028696	2.728009676137551	-0.8344951700604673	4.670964933755469	2.4398642049213217	1.8771469742744231	0.9933331505026388	0.1282406841376298	1.0056520897442536	0.14132923918687415	0.6424533318121355	-0.5762073601317483	-0.7089403126194137	-0.11142731191751494	1.2723416797218334	0.8151498336257628	-1.2117744848421506	0.5228470254774198	-0.8280514113550577	1.7717870676931902	1.0442599499970942	-0.0039258523287097275	1.655798788346366	-0.45681409931850114	-0.25474265659295375	-0.378919792167165	0.018142729030793975	0.5446591174139669
1.7547130324285511	0.408872546987593	0.7317848824144122	2.5895912614823295	-0.2570429266655212	1.2162288112183055	1.4881240154816067	1.0043607078783279	0.16641010395322153	1.9793312960179246	0.9764807422932332	0.3345194957824752	-0.7377558827556574	2.674681562001756	-0.7943245698478816	4.594530794325786	2.472194724143767	1.8195397185919575	1.0851790177678458	0.10810858456716932	0.9676894061423564	0.1104841580569365	0.7920008453519813	-0.5516974873351546	-0.693940683890378	-0.0960633143756328	1.2673324955655223	0.8195062847847374	-1.225454104954299	0.4868632165701726	-0.8257349120326916	1.7628162455035892	1.096742514777373	-0.0025238375896282387	1.6903267190365887	-0.4629980889551991	-0.2725611786191603	-0.4019557931284094	-0.0030657630916885365	0.5372608786639975
1.720901187683062	0.4260343658753868	0.7874405091101894	2.6331142044251976	-0.2637435080238923	1.262035678781039	1.439623566395086	0.9275031366124727	0.17181646905916972	1.9891222451105748	1.014575418562932	0.28465699241039694	-0.7005655779571158	2.6331640573998114	-0.726262102092911	4.535474415083804	2.5201789711836557	1.7600457078322644	1.2032776646616383	0.09383257425805337	0.9497653217879074	0.0933272640389286	0.9162254098379965	-0.5339996115797411	-0.6413283115144345	-0.07804060130805449	1.2744977909455502	0.8231542753056473	-1.231049066183582	0.4349436417904961	-0.8078303026869038	1.7468488947637717	1.1078617860539592	-0.00466954232915816	1.641531860812512	-0.4662104808643531	-0.2666517264739682	-0.4024970549741296	-0.005233729887067216	0.5341227923942189
1.7192905354125503	0.41001695257114773	0.8332609840436074	2.70259501974945	-0.26825857613876203	1.2791698046759508	1.4164838684752086	0.8139814981244271	0.2070421870742945	2.014542116501518	1.0608753058533515	0.227668881571778	-0.6616547899680467	2.580401765352563	-0.6327423109213861	4.491017907832673	2.5540027642776364	1.70077660827383	1.3042371651949103	0.04979840920576569	0.9504632294107885	0.046873984150125336	1.0526517459748639	-0.5227627922777159	-0.5997453057487911	-0.08207336603103943	1.3036144835522074	0.8412119415051482	-1.2518570755372789	0.35427809689008233	-0.80506163105785	1.721236308720934	1.119435730251314	0.006470088861656192	1.5856363720364535	-0.46592806503221107	-0.2655171621787511	-0.40430862608245655	-0.012491232617600555	0.5210122165730611
1.694301584656658	0.40012871968049646	0.8441108033517729	2.712533223000878	-0.24643362385434942	1.2986562393003538	1.3628084150117175	0.7074784480144058	0.2514213928135569	2.0256604057707746	1.0705293541086296	0.15710404770707648	-0.611427797221274	2.5235057599684665	-0.525909049833907	4.465642135964793	2.5789210595690477	1.661389658906689	1.3714072749293618	0.06887062638164418	0.9515674002138775	0.016657867513797265	1.1605563773294993	-0.5113594114913241	-0.5449154065837609	-0.0711934657211699	1.3544407070330917	0.8819329467775457	-1.2590531352261225	0.28147687775012303	-0.7930226586639452	1.717914091079613	1.1144882507359202	0.016278629992671934	1.5268776115493892	-0.48222541029652727	-0.24599164233981546	-0.3703351246413311	-0.04060381149888724	0.5222320852578572
1.6802224526502987	0.3914684837377644	0.8689392285226706	2.673892774247982	-0.2354556920608403	1.2764469730328418	1.2890634846600626	0.6518198783801333	0.2753753235285053	2.0239583897018654	1.0758709659850159	0.06486684325587828	-0.568251276456406	2.468611134024207	-0.3896554565182774	4.431442605072823	2.6241894859990653	1.637374140638925	1.4591263085331558	0.058656023083374295	0.9976487359887034	0.007546442560409351	1.2036540022231148	-0.472103930319779	-0.46003101387417555	-0.08182594881223502	1.397151673911412	0.923785905376902	-1.2801545573686721	0.24496744179145957	-0.7746643400559745	1.7412388603300055	1.1046961229942809	0.024019196792528733	1.4588592424860807	-0.49286244623903375	-0.2712838715256553	-0.3671649480191198	-0.0547494089085291	0.5259421338491771
1.659774523022357	0.3807852799125495	0.8978602340994499	2.6817605184886952	-0.20611529435183717	1.2448133233967522	1.2245731912765563	0.6261156412877845	0.25349268051910967	2.0338742307586157	1.0602979861206108	0.013021340655929362	-0.5011736915322894	2.4129258396592705	-0.2664717045078292	4.366395953951942	2.663550361406771	1.6288175189376948	1.532017824352263	0.031349798076282034	1.0430171185004382	-0.012430828162767483	1.1885766724516458	-0.43080644916987215	-0.37430063334733193	-0.11625398683710317	1.4421259863585154	0.9623877019094611	-1.3056169348618312	0.20348894666326425	-0.7610355408978345	1.7660640295905867	1.0777035173428033	0.016471746873914138	1.3769560371213239	-0.500418774590454	-0.28299489615987117	-0.362677692583672	-0.06273441332227805	0.534929312512492
1.6270307893744729	0.4058157757009348	0.8568101092785824	2.6665555005511896	-0.19191161399412154	1.2143342313478465	1.1885469126061516	0.6539214263670481	0.22626727669913	2.0391603557507914	1.0258546160365045	-0.04243703789076879	-0.43680938313597595	2.346484983934324	-0.2044671032207192	4.284210412199204	2.7160343783763414	1.6105997116357176	1.5591782065236384	0.0034645861947686317	1.05526742087427	-0.012948930998645946	1.1673510576126236	-0.3527691126097436	-0.29249598926463105	-0.15232286323063562	1.4843283517692902	0.9928375469832975	-1.3263912396298096	0.1593181549708948	-0.7544644413736548	1.7976256610737018	1.038385730836999	0.0008776450807005967	1.2848436174379148	-0.48627705458279635	-0.3141990368545987	-0.3931927854833592	-0.06300217758746261	0.5278993042821234
1.5834438558608992	0.45085417730665067	0.7639360066961516	2.643084885465029	-0.1735326861782998	1.2128071037591241	1.1360515489549798	0.6623007614714236	0.1965087626811714	1.9948353263521184	1.0157395705024386	-0.09109082943364663	-0.37880678994036643	2.284165487352152	-0.1806691419866273	4.194055687850614	2.772807283087629	1.5835323982682046	1.5512103587861115	-0.02582896256721673	1.0721877416754917	-0.01857284466350514	1.12958043009469	-0.25974636998336176	-0.24331364313717746	-0.1852147394024877	1.495323916877016	1.0149808203569655	-1.3453922651476178	0.04280003719642944	-0.7419978879609855	1.847228858343793	1.0155978431167987	-0.018920462665715638	1.1835773264192064	-0.46161399271207754	-0.33971210028299603	-0.42327833917383967	-0.03479827429060989	0.5281915907600104
1.5450548115964364	0.47198439670409675	0.6653505341751302	2.6683661372546768	-0.1505291402204279	1.2227354801737387	1.1112299125025964	0.6781910604140162	0.17036933306942997	1.8931790765025966	1.0293810941855202	-0.10355863612220104	-0.31375884753549027	2.25016921610189	-0.20955468577294942	4.073935189565369	2.8321934170741025	1.5805810635050173	1.5265070221725643	-0.07913647886137617	1.056021556557074	-0.03629274750533322	1.0712856018518249	-0.171029414299166	-0.16592896375048805	-0.24406911032558337	1.5126281633019265	1.0210706083781391	-1.3663149746031014	-0.061749678186202014	-0.7290182988040181	1.885766041648179	0.9585649178229684	-0.04293363135674737	1.1124024128665428	-0.45879571315485557	-0.368642326598476	-0.4577420803761817	-0.0006814242949886862	0.5161565619207613
1.5080421140109406	0.5013344335973368	0.5548228387916925	2.6945946578727566	-0.14191917439905158	1.2236095867158088	1.0864082760502132	0.6687217850863952	0.14249959008337038	1.8259174926735902	1.0584937692157983	-0.07707270327132301	-0.2600683482080551	2.2341087638069044	-0.2636083839812217	3.9284327417513167	2.858730375646109	1.5620808676947928	1.4761325738584066	-0.0811404462756564	1.0529036797398466	-0.047368809431174344	1.0263081133640903	-0.08003442613753331	-0.08769851547005443	-0.30462549420441054	1.5069326913438352	1.0073357802416463	-1.3857967477001512	-0.13298910647074877	-0.7073164872117887	1.8989867942334464	0.9193480907365098	-0.05747336334396438	1.0532231677188097	-0.4413226150506467	-0.4035382812827434	-0.47367481020083907	0.05474001289397321	0.5175896904422517
1.4908236432047097	0.529834823979934	0.4692623558078239	2.7278925104333007	-0.10962523740625991	1.2391961141427932	1.0708236373287838	0.6411129501912088	0.13543398248966293	1.7722575150744497	1.0963979310335783	-0.04937387136781815	-0.20679996534600478	2.223306256509416	-0.31949166088857434	3.778879807589449	2.855225171711018	1.5619209308405642	1.3991969616262623	-0.06450422341729564	1.0445269345929666	-0.05477549081732254	0.9922295920417998	-0.009723913014123276	0.03013942331097909	-0.3716177845015053	1.4888164775642279	1.0095025321201065	-1.3993060159526987	-0.1844751132830197	-0.6645405566515696	1.8979751745633178	0.8677732460666896	-0.08853799285450503	0.99942544284946	-0.44349893355728753	-0.4055180358231908	-0.47941036741194676	0.11296801512178094	0.5098212595184677
1.4557460666046922	0.521270405349415	0.40750626110580496	2.802994689633701	-0.09033914129738166	1.2532309489260087	1.1000227858849705	0.6281545233070382	0.18695069633043532	1.7669016829395208	1.1501042729951927	0.004358673256470907	-0.15328184731784403	2.236915636700305	-0.35726778255891983	3.6468096538510424	2.8538230901369817	1.5560482494743577	1.2749807727313478	-0.060254424347005064	1.0559419104370305	-0.019603717749193977	0.94196076088357	0.05360938514592327	0.12457696453904141	-0.4372152942134716	1.464798415614893	1.0108725889835897	-1.4112991003996271	-0.22542847702654925	-0.6455671484544201	1.884117451198018	0.8286189868361282	-0.08671530114531804	0.9480238075219622	-0.4523445924729339	-0.4116409075617444	-0.5021982484173158	0.16003259097118283	0.4940994417021504
1.401473765833774	0.5264499423719289	0.37210948429423035	2.8631164889330525	-0.09470174085921658	1.2585799896623773	1.116598700048748	0.6501995155020435	0.2220160209050765	1.7075082928488672	1.18336878522591	0.059926617482836876	-0.10633727113897477	2.23097326935116	-0.3971790763236761	3.5527300555934866	2.8613493044398886	1.554916196428021	1.139040966460512	-0.0017756876692562873	1.0681690419070482	0.041679203332534234	0.8866265026437382	0.09791703557471233	0.24645370533880673	-0.5105021096609454	1.4275964484982036	0.9815833006885681	-1.4172828401060358	-0.24939974717157237	-0.6170956626880312	1.8785365135173056	0.798574215425495	-0.09825567577484663	0.8848064807501776	-0.4509057061474735	-0.38326327368098745	-0.5316971854487429	0.20443251250250977	0.4954981011567375
1.3516069963654218	0.5614141060850651	0.3898294734672601	2.9573968021856367	-0.11929150849866113	1.2410800491560652	1.2201534443794695	0.6791780494046759	0.24988576389113598	1.6451523491911708	1.2322635111480342	0.13951631357341418	-0.1285785569634585	2.237451808723076	-0.4217061814081903	3.475227180823429	2.8470349634919514	1.6005131939632569	1.0214913940332135	0.01448304282939023	1.0755877474175601	0.12545100668939296	0.8263039667274917	0.13811775967330772	0.34981355856105056	-0.5964106018556137	1.3933615769158962	0.9368817291668993	-1.428293004774102	-0.27946276167505435	-0.6087496869579941	1.8756254848745673	0.7551377136818376	-0.11308871050298464	0.8293044107174523	-0.4349509752607018	-0.35148653329552537	-0.5743880900620624	0.2763393349830274	0.4769439348917103
1.2906493168475992	0.5826715037725796	0.3782820505393223	3.0128553323667386	-0.12582668695373997	1.2550804928622155	1.3393131995083805	0.7206875387692202	0.24361659269155295	1.5638215403829903	1.2744305331917805	0.24302482561896133	-0.2147973818500743	2.2580067168218427	-0.44804494766371966	3.4239546543494894	2.875629448276263	1.6019826138114823	0.9131030914715298	0.05790812077219563	1.0808304887981577	0.21165185183552696	0.7664937520405908	0.15412626286572353	0.43299674716801206	-0.6707346664126907	1.3452338123019048	0.8857111557250414	-1.4435585693460313	-0.3216060009891879	-0.599776633385915	1.8524556727509034	0.7132346014913619	-0.1496109474460922	0.7848051848549165	-0.418330768266551	-0.25908946892742973	-0.5954605854513066	0.32698484715034176	0.46015637836455464
1.235092804418547	0.6321255850818999	0.348923957575847	2.9562086564265466	-0.1350273214368731	1.3210028651673338	1.4376410155103896	0.7424908193746763	0.272357437983686	1.428363716119218	1.308477055578197	0.34483506962965915	-0.28699697099645916	2.262256559582977	-0.49328172893668015	3.400127416153982	2.9394241598949207	1.5954252027881095	0.8584338278098634	0.1348156378363287	1.0847694806574808	0.3236782866952893	0.7164370049045878	0.1591564416840327	0.5122451055848855	-0.7207380941636394	1.2932878416364317	0.8335729776033307	-1.4495099108460123	-0.34594984730802	-0.5845383344332014	1.8274159995201344	0.6973888711185576	-0.19320112405528364	0.7285272528031514	-0.40237721313261937	-0.18173683080600506	-0.5912638088707922	0.38120227509827154	0.4637078132008562
1.1870334621090683	0.6929466902255879	0.4012247407133639	2.8748842742645357	-0.11400606264345751	1.3967246473480728	1.4665544581120147	0.7436792346899604	0.30133334262825134	1.3335358617953028	1.3053563546637692	0.44160284982864495	-0.34376984262027765	2.228161454780131	-0.510766250073429	3.3942874673576404	2.970822807827305	1.5786193380273694	0.8508796663142156	0.19526363812793357	1.1047159214968256	0.40765135588347884	0.6842337366541937	0.14176495442348133	0.5691849558925205	-0.7647929730399545	1.2427672127761131	0.7977741254309688	-1.4688950118754973	-0.37100387393154693	-0.5812348022918178	1.8082944705267874	0.6921512335512839	-0.2509928190081559	0.6657489033195639	-0.38943501263275976	-0.11377995904174457	-0.5872572312368332	0.41818709798285775	0.4788397335713899
1.1417147339389575	0.7365870404785342	0.5206311958447442	2.802975744257132	-0.07102443283793394	1.4001330487357706	1.494002104946759	0.780999056502317	0.35382458489016755	1.300180993987534	1.3019602424540362	0.5357686196031657	-0.3788682632120251	2.137639803967964	-0.5198220673829408	3.42061665822859	2.977761971715067	1.5557471183660052	0.8883796973432249	0.23436490583423786	1.1217548773255752	0.48829678471346094	0.6548923732312752	0.12575725575931948	0.6420253893886094	-0.8004553782883084	1.171850656509079	0.777539688064787	-1.4866693472386647	-0.3776521419021767	-0.5716276008824188	1.7607427071251067	0.6485787234494793	-0.31721774506659417	0.6185788284727851	-0.38146378461919817	-0.05043539124638184	-0.5575219498570284	0.4254497154510335	0.4816541468958575
1.1044194435199883	0.741650487861355	0.6362107954001429	2.7251400178661154	-0.034670873639338066	1.3592465616988443	1.4796025248368587	0.8501061904106795	0.3895323128479862	1.3303177153714951	1.2303539946003945	0.5846226999999582	-0.4197264732194917	1.949411303070736	-0.5246463618144384	3.4526622446773416	2.9870550367820035	1.5194417023574467	0.9067197873998672	0.2676717012309709	1.1438945214472722	0.5753216423891802	0.6448457379406665	0.10165680739104122	0.6717715106400975	-0.8117964670129	1.0970394448823904	0.7565424919824406	-1.4879545631855613	-0.3787362752327641	-0.5724360394728942	1.7201770966872831	0.6343266228034997	-0.3788969968434778	0.5440032594640101	-0.36068752648659597	-0.00028776904250158857	-0.5165204579474648	0.42628853242439496	0.5021702476112078
1.0676559161843893	0.7429995216929806	0.735283200659801	2.704827867702181	-0.005334787380420774	1.335725521491851	1.4671283544207423	0.9567278582452021	0.4213372259341811	1.3436898689231291	1.136076526968416	0.6093793095755714	-0.43435506276503233	1.6921297756537523	-0.4895130755336784	3.5358032646534574	2.999821958431766	1.4826212396980052	0.8735672226946061	0.25430825922484157	1.1500718844041158	0.6661512721582369	0.6271001145382453	0.06508483020976183	0.6738240869818946	-0.8026535851169166	1.0421474968696507	0.7466072365015533	-1.4803890594331048	-0.38120937694523666	-0.5496804911931552	1.6946551842469855	0.6156881173829163	-0.45384569300054967	0.477785571178036	-0.3400531817217685	0.04195984521626452	-0.48767217524272316	0.4042954705459711	0.4850060534749627
1.011681461176623	0.7618753274854286	0.8350094506375108	2.7506188428685503	-0.02085855536441223	1.2918932749372691	1.4698984599801865	1.0581460126935942	0.3525497335787393	1.346727938561489	1.0162451889685742	0.6660694296803171	-0.45021516685278734	1.439293040180376	-0.45426606272061704	3.6382453565858865	3.054879308046367	1.4318827721019889	0.8491070834474967	0.2535571698299504	1.1372660982295135	0.7439325353315585	0.5768282096985334	0.02606896436978139	0.6376540829695141	-0.8029876663340658	0.9918921848395745	0.7315295005406272	-1.4738208456317163	-0.39738160614819884	-0.5349334032167077	1.6802121424772303	0.6142293352118611	-0.5233380599584367	0.4077701640090286	-0.31997673167947005	0.07717811280671989	-0.4736107642112223	0.3477599815016642	0.47587707523560674
0.9864645030479661	0.7923549566626205	0.9191017586500958	2.767577661379838	-0.04044625700429377	1.2685789906102503	1.4100840550930305	1.11683045333778	0.16750575707597143	1.3100794082585958	0.9157694833522705	0.7479317412857849	-0.43474951625817065	1.2088403747802243	-0.5045028297419345	3.729983621352102	3.1493602277732036	1.4014570346970094	0.8190809838551042	0.29678571094382394	1.1039490572641935	0.7911322930711665	0.5448414208348854	-0.008817526119965727	0.5894446699846638	-0.7772324854612161	0.9438965233333892	0.7196867018636374	-1.454035469987341	-0.4195492000637714	-0.505039926226159	1.669060642702166	0.6311665328107333	-0.5914533895484657	0.37084620590224177	-0.30205567174326253	0.08338967119422144	-0.4706176378006913	0.2892150825288947	0.4645827109803033
0.9531209839375808	0.7965962232688037	0.9864685627678316	2.7830966312719094	-0.057482560068391274	1.246540042057727	1.3188698204796823	1.1873453334482398	-0.0418950695258554	1.3158651011071743	0.8492114710173452	0.8224189566955324	-0.3630793656639401	0.9928174080574133	-0.6130332789044579	3.770296977341512	3.2357535306156593	1.3277283940096356	0.8115902542498776	0.3116832025768595	1.0896390160139784	0.8424525400655855	0.4988500477736455	-0.04715866093116409	0.532733308464045	-0.6993150936315857	0.8962979815991361	0.7105917737819142	-1.4350070105044126	-0.4354433051458564	-0.47917542437072863	1.6576743388966435	0.6485088899430986	-0.6650022474178907	0.36924710097750285	-0.29030094163609765	0.06305345867108521	-0.4632413639757763	0.22113451468282613	0.43899825624859135
0.9568248726560524	0.7267451752059124	1.03932174699956	2.7817948132534083	-0.07315879660541742	1.2501382084956583	1.14379070216415	1.2331989172138502	-0.24910154793762107	1.381055801903532	0.801061924223359	0.8694400800372479	-0.24749834484716113	0.7992568369982502	-0.7516761248166421	3.76166266658585	3.338236574447971	1.2301871549383003	0.8111567612121753	0.33122533754011185	1.048461848373218	0.8383442680461191	0.4463620800593624	-0.07410606661325424	0.4888193937376447	-0.5783025842249586	0.8356314378400347	0.692181816480456	-1.4031269141042364	-0.45685280430422626	-0.44972459056279784	1.6296870969146497	0.6508808103152905	-0.7259560153833083	0.3707136719535454	-0.2891889146001275	0.03466960991179989	-0.47235481037118393	0.1488890004753077	0.4204709926699281
0.9687038816769217	0.6627674724897561	1.1047326937484425	2.8284058525769624	-0.1269653017264037	1.2320861683771773	0.9768375580762683	1.2225658453439547	-0.3990201905957737	1.4607368749998684	0.7256151010978863	0.8906375497000892	-0.036179619166162025	0.6565115370004208	-0.8843959834305661	3.74044857896247	3.3704246057055762	1.1689390867101215	0.8313270994904652	0.33470704943571195	0.974401862504614	0.8350783835251787	0.40397499811383764	-0.08969621511373826	0.4372349851394913	-0.47117670608254525	0.7808247069877275	0.687386779059687	-1.3640060798434497	-0.4619686359058647	-0.4389975633795963	1.6056843056512347	0.6681833598268571	-0.7500700608709818	0.38782140255241637	-0.28334189572734286	-0.01882438206283366	-0.478300177284373	0.07263703477643539	0.4159830080645966
0.9380394491965234	0.5413142156480107	1.1859033941818609	2.9423244018841106	-0.18136529754920314	1.1576601928501398	0.8330583966228111	1.2264041358631868	-0.5424415162122763	1.5990323608665828	0.6758352248943194	0.9259114177179439	0.17243172117556735	0.6205237696655805	-0.9687024323583415	3.7366554951532818	3.396177880470957	1.1565889627476567	0.8314399230109775	0.32503389624813905	0.9111635228697402	0.8538883511580513	0.35404494812850446	-0.11134955671030111	0.38772294356875536	-0.3242560113636372	0.7459790228727656	0.6879323454634518	-1.3299479878886222	-0.4753750446433913	-0.4330713703812027	1.5639040749405806	0.6732435344128584	-0.7501695557936972	0.4129129782207519	-0.28221740571126963	-0.07692701554853773	-0.5081925361140234	-0.0028079183176887733	0.40707597698773945
0.9187061803755601	0.3982497279717779	1.2822183978238346	3.0538585402259795	-0.24561021527795973	1.0675391942363295	0.7826027250472481	1.2284698747257237	-0.6942575303092228	1.6388380438433738	0.6532079638747771	0.9679944088983305	0.3193244090499633	0.6632544561254996	-1.0226964054730638	3.706555871896542	3.4156987316541874	1.1741320364458567	0.7832692941308307	0.311283046510746	0.8577311097290009	0.8671824096403128	0.2962331181936507	-0.139247485706547	0.36584737859982175	-0.18016857346309184	0.7082724555028617	0.6707987162001856	-1.2967411326800824	-0.49002254784903004	-0.4188201042475065	1.5146159797171277	0.663682251368108	-0.7408916542504967	0.4321246024214588	-0.29510552158049413	-0.12161395301241393	-0.5268971524019718	-0.06763362212015361	0.4130458512335956
0.9263170039811562	0.283187380654634	1.2910797008299366	3.113674507017866	-0.3250684765845291	1.0287427839662735	0.7066971123592268	1.2186939837706188	-0.8307858095507449	1.6272259956462771	0.617148904052117	0.96715242805426	0.43426892536645073	0.7302537214225491	-1.0859253711779477	3.6139403792786893	3.4171065127468174	1.2410548641831345	0.720351377525028	0.2886798947019315	0.8050651900864327	0.9167320696626721	0.23420653326403046	-0.17937681864966862	0.33946318827996147	-0.061325043026807455	0.6879785245424829	0.6369024945406695	-1.243627147277207	-0.4905124318203572	-0.4246740603376259	1.4871249614306263	0.6719299160488592	-0.7061036690852736	0.4554675583041826	-0.29665949059392327	-0.17545530684482355	-0.5552971339843576	-0.11710496101601664	0.45038397754300485
0.9380490689310241	0.18652477209366672	1.1842593503396759	3.1127759548720397	-0.3984142775194333	1.034020176625423	0.6500699437251745	1.1931329831757809	-0.9583290141806373	1.5528165252207087	0.6250884017315524	1.0175631087599624	0.5018808154767278	0.9111463018791905	-1.1275226545627077	3.563481244826807	3.42156068652775	1.2486248754148421	0.6763251326317069	0.24019656078712096	0.7518280304285004	0.9189637569321663	0.1551584228154133	-0.21501943160986556	0.3103584792424976	0.05357272654365404	0.653237898568244	0.5949724197422979	-1.1829858043971841	-0.4886726820663176	-0.43736593142589164	1.4711253561506017	0.6539136554001105	-0.6653660257290686	0.4935880494665431	-0.30199294062624304	-0.21708917692291768	-0.6012563688613293	-0.15668927956095416	0.468835577316271
0.9759237227438158	0.09557480874631055	1.1035680007783797	2.9684506174687195	-0.47621125871793596	1.0411808901714683	0.6121371367979832	1.1551462164218902	-1.1162969186873233	1.4647685618689004	0.6747642899008282	1.0453652255079948	0.5229717827053122	1.1492121158349282	-1.1899468246320062	3.5350537084609797	3.4154736006697384	1.272559175748818	0.6759139535791725	0.20954531436364957	0.732537480639787	0.9195277761407151	0.049330985406012814	-0.2129968475800268	0.3006803220297562	0.16597800553583336	0.6245630294732273	0.5625600223479978	-1.1521719747746624	-0.4990891188192072	-0.47758221630440423	1.4467887416738552	0.6243220983103999	-0.6283383683973064	0.5243284705294684	-0.3193130732859818	-0.2635443968840502	-0.6356258511107878	-0.20292777258380398	0.5297536279869932
1.0446664370770258	0.04129066771212252	1.003444219209366	2.8263115765214186	-0.529672455882049	1.0467673931066195	0.5966516256207886	1.1595731194230798	-1.202772489043106	1.4843504600541997	0.7237400440835877	1.0431051716633848	0.573884458569703	1.3615641573308686	-1.2163642289273766	3.4778403313955577	3.350650125944928	1.2899673027262624	0.6800132081577933	0.16331383215186232	0.7366532510479427	0.9070397913685057	-0.02372396867942486	-0.20839414144052498	0.29422878080897374	0.27382907442204485	0.5948141660139065	0.50610747407784	-1.0865274604843689	-0.5156333734551446	-0.535955171229917	1.4196522977734058	0.5844186049589047	-0.5825085196215759	0.5699466556707321	-0.33837814073540473	-0.314964985736859	-0.6643629104980628	-0.21955783055445713	0.614865881024329
1.0521902224239494	0.04346879140254196	0.9077790500281786	2.733300603498933	-0.5827736469639966	1.041471576656185	0.5286662788731331	1.1715803664409685	-1.2311828685397601	1.5406447867565836	0.8048532280593985	1.0198252562162862	0.5912506578130783	1.4780394990517312	-1.164136625454394	3.4403728178731945	3.2039644656596096	1.3004151777287463	0.7075672190562898	0.0799967356216628	0.7428343213493964	0.8796128417757269	-0.10246010045766427	-0.22433664649852778	0.28192463605175955	0.39828880579578063	0.5440881935133921	0.4400192793648815	-1.007079402942343	-0.525717713485482	-0.5880487407842391	1.4060686252217534	0.5474171904811542	-0.5493438908516275	0.6111543595005369	-0.3454634624991641	-0.31618205836060465	-0.6728156329660268	-0.2507074507524399	0.673091701404485
1.106972091656968	0.10062896440876548	0.8120907055173069	2.6850088386255044	-0.6084369656748096	1.050153276527191	0.48118468206457504	1.1808996910602583	-1.2720903306057185	1.5934828009640836	0.8688322735507553	0.9557331718988313	0.5494539558582999	1.5738709824765016	-1.043877661045998	3.4229847615839484	3.1338147908090397	1.3221488469090705	0.7454375619515148	0.02689567152798487	0.7244449652463604	0.8230744909162301	-0.14885467905565428	-0.22863416825378727	0.26223627191321114	0.4698500152884444	0.4686594501355345	0.38614524339877443	-0.9138838719477727	-0.550671780647743	-0.6454500324456862	1.385037086113211	0.5206377531196814	-0.5022834833442584	0.6416951513032386	-0.3591932222267802	-0.3248506174606457	-0.6859305389751733	-0.27281396681129644	0.7302077859721456
1.086462858109107	0.2004177194023254	0.7362647667228115	2.6213983835551593	-0.6382061566923476	1.0608493109120072	0.46587084290007796	1.186181536905965	-1.3155550725018936	1.5909355857892828	0.8976251280755179	0.8460146585760686	0.5146114177598289	1.650301439528929	-0.9264098493428371	3.404079059926964	3.072835641375643	1.28325570257936	0.7836067618166306	-0.02969560335119306	0.7254935258802953	0.8161195076362912	-0.17401712660988103	-0.23878780557790202	0.2158079633773055	0.5190518860194068	0.394768157605627	0.32005543267158676	-0.8629760476370713	-0.5741600510818567	-0.6862503604123746	1.3781727335109755	0.516947203789144	-0.4728025849941477	0.6208301660925455	-0.36426095211728426	-0.346164127941048	-0.706274669350227	-0.2925025758953132	0.7855028949565748
1.0587815966188694	0.2651703197526233	0.6740198052178454	2.500012649397605	-0.6332838525193722	1.0759453560732302	0.45892520692470723	1.1982917351564395	-1.3393732218732601	1.5504763983491732	0.9409343624250864	0.758971704785804	0.3942224186835011	1.6546105824216142	-0.7020916055878013	3.420834935581346	3.0479572427143866	1.2506285843167249	0.7689371969606611	-0.08537891349274716	0.7361505969078684	0.7763540765316578	-0.21018713449629506	-0.23307039872526972	0.1815288859524052	0.590946738311346	0.3378152390214096	0.24395990824312025	-0.8509542228457316	-0.6177107085957952	-0.7178941223208574	1.3683432187719475	0.518919321943527	-0.44061010453156324	0.5869428092515449	-0.3698652956039153	-0.34719313235828553	-0.7387201712911577	-0.29540858383329216	0.8252398441333982
1.032173642660807	0.33568901829782594	0.6017942358228667	2.393737206294714	-0.616042481211193	1.0814110808210695	0.43265864366212436	1.1878936606652728	-1.334753061166095	1.503418268061689	0.967816203313679	0.6160760755761518	0.21923029833424934	1.5519595838685118	-0.3817938922252079	3.4811824459570753	3.0138142765791622	1.1836980096380705	0.7585448971267876	-0.12362391804165085	0.7315914898734028	0.6959134190066905	-0.23958324018640034	-0.20562525823021457	0.1568426967157638	0.65531711979263	0.26204280544032993	0.16500177620911655	-0.7991066415279563	-0.6494631206057931	-0.7410289912168116	1.3817611074980605	0.5358153475229938	-0.41616682758087703	0.5794637528591775	-0.3779173213526344	-0.33017902166846186	-0.7339067564939576	-0.329741709735164	0.8381803165105698
1.0031752210462694	0.3929286315326324	0.44758521309051674	2.3579791612626155	-0.6222160857840748	1.0739684832683658	0.3544263907441304	1.1518987764548898	-1.296053691348805	1.5070343260920507	0.9827735220806803	0.4606683248966788	0.06764028408928915	1.4415649764704122	-0.05809881645784824	3.5842381855415875	2.982358633460841	1.0931090256989848	0.8070088671602669	-0.1526348787144696	0.7161528711347486	0.6329668152704463	-0.2654364054431622	-0.15817461090785515	0.1346966500618698	0.7983430902442699	0.18602333514549324	0.10483239521188645	-0.7036172391355859	-0.6744009409134686	-0.7688097691836577	1.3985332428494766	0.5486656820581512	-0.39807360679140513	0.5613413920493184	-0.38919467229174615	-0.2938846761102462	-0.7412844791763042	-0.358237215074456	0.8267721763108538
0.9791508028969285	0.44367484483769326	0.3613453133797958	2.374439987018385	-0.6364180023667554	1.0524961686522478	0.30662828142591014	1.1051387742284693	-1.2701075634868872	1.5589458161937793	0.9820759848140929	0.3801399928879293	-0.08841448264846277	1.3924051674148694	0.30653781093800436	3.6910787720540528	3.0026232718205423	0.9674836247291108	0.8423602369208496	-0.16975199709299152	0.7061606505739485	0.5593570321012435	-0.28600117876365044	-0.10553620449989236	0.11030934531002543	0.9845157110653344	0.11140173845450352	0.08090795095483644	-0.6474312636375635	-0.7024463163737165	-0.7901294936397805	1.4256773556615836	0.5507896954578796	-0.3850681003311974	0.54654066332866	-0.40842693179500184	-0.24490987127744573	-0.7567360693293562	-0.3831501256809033	0.7870663333651379
0.880867368222677	0.5605694636833096	0.3720082808956686	2.4057702268981584	-0.5815622470748844	1.017796800146359	0.27433431628192106	1.0448294945656464	-1.2567451306521344	1.6257339723449153	0.9914917681176189	0.2602856073900487	-0.236693136660114	1.2729376398895103	0.6427141869845221	3.6578264825042246	2.9835726309212878	0.8816587598353596	0.8329306977953493	-0.14225171409985474	0.697285267576989	0.5175187686594598	-0.31246025885087103	-0.05079596802909987	0.10673034666267762	1.095683530118793	0.06100474801750966	0.07483561588733781	-0.6684438519882965	-0.7287590611720249	-0.8146685250761498	1.4366657782858112	0.5795321347246977	-0.33482178248604955	0.5022080574897506	-0.43431724448000003	-0.16929577064641635	-0.74639709010678	-0.41859032879588043	0.7279146121959708
0.7726649932479017	0.7136352884840165	0.3809286497799017	2.5196747024969985	-0.5307128087877565	0.9769129743237295	0.2298503960366145	0.9864158604245666	-1.2500456625673926	1.6867036152010926	0.9796673389504255	0.15056046429686007	-0.36063042420426605	1.152358234897575	0.97803475221138	3.5266706225830164	2.9314932797718654	0.7848592279255097	0.8231376162148644	-0.11506907711672125	0.6585595815597626	0.46691715780332166	-0.32032580976216896	-0.032504750004811137	0.06682798639771335	1.2158905401431563	-0.017552926957191683	0.056655132606420765	-0.6562877314057989	-0.7353875024726516	-0.8386788438221702	1.450791913559127	0.6142625821721024	-0.26942045328786557	0.46587056210594524	-0.45850765370908186	-0.09093967890247459	-0.7339492410549756	-0.4445660415864953	0.6141364258930344
0.7007122346621626	0.8546846271979026	0.40115450686791937	2.5047484522432883	-0.4895782433939977	0.9367734696690082	0.17035101301935715	0.9059885670723122	-1.26027682828733	1.6773570491434993	0.9686330333638523	0.06955339307631407	-0.515585587795236	1.0473105226942978	1.2464545027528142	3.3911842223519684	2.8453849528590918	0.6867795764284937	0.7592617025604435	-0.08982099994701989	0.6132715866369935	0.4297019096876597	-0.3467456389368699	-0.02970794161881397	0.014194732086635537	1.2985249344521161	-0.07519532711066748	0.04290414432763655	-0.6337294089498751	-0.7193796694084653	-0.8488522596360006	1.4608810435133872	0.6591592274466713	-0.20284817248986703	0.43197334805251	-0.46741656812751453	-0.02467651109312794	-0.693589199357685	-0.45736441710111675	0.48188085807573344
0.7167887478902879	0.9551412885657058	0.3976927769947568	2.4548463303615273	-0.4455228665421016	0.9253875666549704	0.1706424330930098	0.8493676272203897	-1.2336238631256267	1.5165757817029266	0.9035147697437335	0.023030200387101452	-0.6701803643311113	1.0159679323309303	1.4643316440230438	3.185952030254889	2.8009372571065594	0.5636656588825446	0.7149671884072369	-0.0402388303922537	0.5809265496394065	0.3708218799544539	-0.3503040399880654	-0.027081961398688965	-0.012191883232143475	1.336914400834273	-0.10282231629350283	0.042423541695883665	-0.649478814607208	-0.7051592657191437	-0.8633617342928902	1.4638213944654048	0.6991687032707319	-0.13754125982771817	0.4134687096343799	-0.47306253326467773	0.012432465454665666	-0.6342799582598118	-0.457631933379022	0.39867056891703545
0.7084186899044927	1.0341022599926835	0.40662003047909245	2.372704590524699	-0.43277292876332163	0.9254653559959506	0.19461614396024657	0.7818137140819088	-1.2104429181776428	1.2562959909274956	0.8295734347426933	0.02163794859769378	-0.826743566253201	1.0033765377316617	1.6212692815078047	3.0607061326205285	2.664127722640307	0.46792645833596336	0.6679967510664085	-0.023909275811109222	0.5442290900693756	0.3265721088277115	-0.3719605849708018	-0.043324705673934476	-0.06105143505907144	1.347623433725288	-0.11722398638991025	0.048872731281622984	-0.6849296636522013	-0.676112092682905	-0.8555998016510292	1.4813529776271492	0.7472185375375455	-0.07449336556708087	0.39354264461648214	-0.4525031074708085	0.05511485533326969	-0.5668860760506205	-0.4354183178137735	0.3219298153561326
0.7404505739747173	1.1135601166862006	0.38750603519291205	2.23806412962326	-0.4752596432939945	0.9363415341177745	0.19966022047804	0.7814019091515656	-1.1604302523439407	1.0020659959377518	0.7892266603747486	0.08443583194098433	-0.9672110165461799	0.9926852181808311	1.7761961741763836	2.9316074337880167	2.580298918189061	0.42079996467163233	0.5781355748864837	-0.00663421972861679	0.5146790819625393	0.2569612319509671	-0.3868590264800442	-0.07191848992914415	-0.09444848648833677	1.3955509018641172	-0.13352720883340177	0.06759748815492174	-0.714643574166521	-0.6540342695231799	-0.8592137988024436	1.4981688708862588	0.8147548707104543	-0.009923233535747384	0.40830609816406926	-0.4238863885554974	0.1052424702811384	-0.5051533899636305	-0.4108281874504975	0.29929400714438953
0.7625305450336117	1.2363532720176085	0.3966353761029442	2.1909483313382707	-0.5509871284513047	0.9429720518924005	0.2050911180143137	0.8210448479079238	-1.1022013495593537	0.797375008446106	0.7497800204221217	0.1920247932159389	-1.020044988288514	0.9814849058341899	1.8523630882715263	2.719456261452677	2.5191402339199644	0.34433105588838564	0.4889974721135769	0.012655781500942879	0.47372744445223647	0.19899770536541073	-0.40016191993221195	-0.11464588596198673	-0.1182855522493959	1.4414096527822182	-0.14938828658750822	0.0800126790718809	-0.7020053996254901	-0.625258060976984	-0.848164625747448	1.50422731109577	0.8466271005969863	0.027647500249169087	0.4172399217276734	-0.4045204694694027	0.1451667502442294	-0.4368599012734681	-0.375776239420197	0.3002661469255882
0.865447615361755	1.3977679122801367	0.40807662057236954	2.109047197783864	-0.5943979435153711	0.9587325817926307	0.2056702315622118	0.8736529277592732	-1.0650318289698195	0.5823804920054262	0.727425838949377	0.36914748458674773	-1.0631113694416616	0.9833652141721105	1.8410700684994556	2.4283010427420146	2.408581257216388	0.26069012873912617	0.36424173607167804	0.025516372521336726	0.4545357571864632	0.14035637902435802	-0.4046719635069115	-0.16093324174645246	-0.15348104350182123	1.4513489938159325	-0.14538136910033797	0.10593225449625429	-0.7369343240159765	-0.6104938007146601	-0.8573331800585166	1.4957635393004725	0.9092951744586409	0.06124638290055181	0.434514065265876	-0.39364586090806747	0.18084360940079836	-0.409524700912426	-0.3185162865368502	0.2895706476781894
0.8954479871443711	1.5865192032846434	0.43386338296933846	1.9650942723542357	-0.603119223138963	0.9739950552017934	0.19105873216601513	0.9485096642005258	-1.0264135131480567	0.36792071648359775	0.7050839309528671	0.506138430894054	-1.072910721221205	0.9619455124882293	1.7713509759621435	2.1533045257961216	2.279552420558248	0.21246692557422944	0.18966463768506722	0.06306836342299808	0.4581735890852796	0.08717842744127262	-0.40902921437516293	-0.22165796163250198	-0.19697548730413275	1.3706711327307848	-0.09813762371561194	0.14603429399859813	-0.8326661904048338	-0.6256435795603781	-0.8579006240273446	1.4844918180573639	0.9666485085574088	0.121895447665154	0.49049358884877936	-0.3829328713321041	0.17601569235199951	-0.3517731762877621	-0.2771644696547325	0.29254731782978693
0.8090799580837753	1.7267248606131396	0.47370580446262034	1.8208620379443388	-0.6104859235355928	0.9849494320821819	0.18554261972329406	1.078170027431534	-0.999845445893644	0.13309245575977716	0.7096783764154552	0.6114652447126848	-1.0264668960677164	0.8758540756706642	1.658291373872082	1.9153575006498642	2.0455951616151937	0.18092607843340808	0.008287540357700773	0.12923009657012666	0.4670131344176732	0.02838739576291859	-0.41501859011011993	-0.2881848454227126	-0.2211599004797704	1.2502318971767388	-0.04634726216651648	0.14823950701571226	-0.8931822907021884	-0.6415142781570429	-0.8760615975497315	1.4551417653625678	1.0225907354288404	0.19772211742149198	0.5398914765394249	-0.36894635069931214	0.1595065820859213	-0.28257492148648805	-0.2400376740525559	0.3378346274869852
0.8178061428970693	1.7684840639786537	0.5120803686839434	1.6765475264704868	-0.6844543370578899	1.0113376236306824	0.2056935849184979	1.2674458685405479	-0.9735658102916871	0.04218940401933762	0.7093012717383671	0.6845787019031594	-0.9160173566025858	0.801585602581023	1.5447912992170894	1.7709052551934046	1.8205989707809955	0.16906426167900962	-0.13357173995602384	0.17332941977831276	0.4740061131887739	-0.0026334642435686464	-0.4184365239176085	-0.36002691216511074	-0.24541119984086449	1.2280575027860936	-0.025320025383892185	0.14532874218614575	-0.9118206653286991	-0.6552326815767022	-0.8780393518809554	1.4354446168824497	1.011779654144731	0.2414052250522476	0.6211463838107623	-0.35328000846910934	0.104129445359046	-0.22449529514898364	-0.18408275422828213	0.37306369528002037
0.8763859350328829	1.7535222048927868	0.5500080107736863	1.521520487140023	-0.7564829507965765	1.041242916935461	0.2398525888458723	1.467585302757638	-0.9327882669125204	0.019334174588884	0.6937783979697312	0.7006949759375902	-0.8028916807112785	0.7048226129231439	1.4312414536508054	1.6738603796908804	1.6416072992031843	0.17622343511641753	-0.2499314003203173	0.2304447928679753	0.5033862013343066	-0.007333437206525489	-0.4100192471803716	-0.39961694300215894	-0.26976290426135907	1.2216243152383621	0.01423706609331588	0.13413234920082046	-0.9318563432453104	-0.6729092593661512	-0.8821473265285269	1.4102684821354203	1.0074720745368089	0.2767956381557724	0.7151488245779841	-0.32395649749162525	0.05879433926968625	-0.18000444107813	-0.14004275523493404	0.4293239381377414
0.9105755382127152	1.6778253909469125	0.5668426193050384	1.4277714563760706	-0.8251504560358622	1.0660366317026537	0.2621200140644759	1.6730132970312561	-0.8662219471673588	0.0036297362192736714	0.6722186750100588	0.6864095653465234	-0.6910753855062856	0.595295269948973	1.3408923183831134	1.5895270711558502	1.5450620138417297	0.1830980958842329	-0.3261356654206061	0.2750855661868583	0.5245304234281493	0.0035624394426990945	-0.4133554210604509	-0.41646108287409955	-0.2910055579847003	1.2454059019747847	0.05619728749803066	0.1325224758257293	-0.9629150144746295	-0.7241501865075503	-0.9002649579059492	1.3911794332385052	1.016969717047025	0.28208826020555766	0.8049940025677891	-0.3080346876843706	0.02692237165723093	-0.14874195078662003	-0.1220408316333466	0.49897807573238584
0.9137620382256652	1.5981712082768875	0.5814026400134669	1.3208310305556203	-0.8744861441978596	1.061746958965164	0.2597123824073841	1.8911512923886744	-0.8359786578025599	0.014720142631428157	0.6422167558898788	0.6748113053895991	-0.5806517160429776	0.47475786921688634	1.2396110024502158	1.5672730772764227	1.4440391866731086	0.21051729532118274	-0.4224337995241706	0.31809986445117566	0.5237064660885193	0.04144428888311423	-0.4492203660598208	-0.4197095802393406	-0.30895479373197776	1.300071445006111	0.06949734794742993	0.14109219928297473	-0.9738146490036075	-0.748498438753049	-0.9092610658104562	1.3662712592870416	1.091217767024148	0.28678055131072494	0.8779364634106128	-0.3054863609791877	-0.0017282050652534214	-0.1303907275533841	-0.09207135190073104	0.5278494222178244
0.9162031787966745	1.4964349450882677	0.5784283445094537	1.2181137998205533	-0.9117679056866808	1.0468697475026467	0.27020201441912006	2.084576515784951	-0.8037542329073766	0.11060406016806593	0.6164774585213857	0.6758036773417483	-0.452425130968891	0.368513529775692	1.168854186412473	1.467003462769995	1.3957927617779122	0.23945911860052246	-0.52411186052364	0.3624233458804676	0.5371619644060697	0.06424754955995227	-0.4754536227685917	-0.404412451655903	-0.2992278536243199	1.4108715979941204	0.09268668126613105	0.15715699673507283	-0.9807356897240218	-0.7841600091986624	-0.9366075001543586	1.3269450803068226	1.1395880982196398	0.2925377835574276	0.9831261734793209	-0.31773909295921743	-0.010916886352304837	-0.12743434270264506	-0.07264703525998431	0.5387340809787167
0.9237015342097739	1.3515907290268767	0.56936469490189	1.1943857982612962	-0.8886864792622589	1.0170416294124724	0.31945548502588056	2.194351624634983	-0.7974872740311106	0.11799162315713037	0.5611411978558937	0.6688242737598599	-0.33433139017309227	0.2594680003703709	1.0810010623460564	1.4157350547366736	1.2886711647381623	0.2557547847962732	-0.5935109368012299	0.3921970819217889	0.5533225885075718	0.0835473011900572	-0.5086957953597512	-0.36310073035590523	-0.267045423528512	1.4405806283726386	0.12253670070666225	0.18395051265457685	-0.9179865038572974	-0.8215594423441323	-0.9525927594777397	1.2828364326831836	1.091782640202037	0.30508899896426517	1.0967864595440808	-0.346298199985374	-0.044478337119818204	-0.10113354415999783	-0.0646392687138061	0.5301756638793205
0.956657947230056	1.170591541931842	0.537291805472272	1.1520875385894715	-0.8412854367412695	0.996419675118546	0.3817649724362207	2.229612421795623	-0.8399279314638409	0.11614150845451185	0.5127042365612172	0.5342172533235394	-0.24034234374890956	0.18124322017077085	0.9431779433428453	1.403731859555478	1.1502389773282995	0.26604602164214686	-0.6455203985027611	0.44828585993564385	0.5843030137431994	0.10199047110017265	-0.5231239636023157	-0.33107613458788065	-0.2251278689536948	1.4574515599092717	0.13033831823674275	0.22161204746804017	-0.8448125418829905	-0.8641454772883355	-0.973434490774855	1.2505550512853794	1.066925862305166	0.33049499293276635	1.1899431224926398	-0.3547998571351247	-0.0850359364692135	-0.09410021929975289	-0.07785163078322299	0.4881298476926107
0.9323624740021751	0.9408611483319081	0.4882703259114812	1.1095900818154396	-0.8446222639376868	0.99670012616366	0.4748089673585648	2.2806023768391563	-0.8991681425447171	0.14737492650649245	0.4522087438486239	0.32549721567771256	-0.16540898698416864	0.11317284624758647	0.765264355294228	1.4082394928118922	1.0521308839684682	0.265369143884918	-0.6856243713133054	0.5079002607762478	0.5995426716544368	0.09650548533550832	-0.5519910579726305	-0.3023567259276142	-0.18288607181510877	1.4574338872507855	0.1413916353052542	0.24691818389102355	-0.783725018219777	-0.9047862956088991	-0.9875093144177021	1.2362026831181638	1.0157687545537626	0.36743949600099535	1.2696099003068646	-0.366864092419863	-0.13696250949124628	-0.0618157061411934	-0.08934784989121497	0.49113902525689757
0.9521894175765988	0.7239114194242412	0.44477405563236105	1.06979044666478	-0.8779064626251888	1.0455968682336552	0.5667881486102562	2.2717821418908803	-0.9673834727822965	0.21678807938588535	0.40106607458014015	0.11705266243984	-0.11845980030992495	0.04922506688658416	0.5841405434673009	1.3823447974261418	1.0154396630700258	0.2441313214359293	-0.7300302046734176	0.5144295329417357	0.596833220635106	0.08719563204790245	-0.5745810800213148	-0.2778633995954384	-0.12880617092680058	1.4690663709251066	0.11428993682603343	0.2370905549577985	-0.6832108369036561	-0.9203061722946753	-1.007243822976075	1.247908148982378	0.9636648605260225	0.3674273009635932	1.3156774003843243	-0.36967037929811813	-0.1449895934232136	-0.061723124068105886	-0.10393818148847023	0.48158548899836706
1.0298695144785939	0.5790465386677417	0.3641536717396906	1.0221333519064009	-0.9018084454057936	1.0815949093163342	0.661072355815358	2.1993581878370363	-1.0138961878204023	0.25336545031388397	0.3302476132591826	-0.061312901524625665	-0.11827819801990205	-0.00828691861399552	0.41855521014561975	1.3614622442725124	1.0392300236317553	0.19882755812686784	-0.7635914913856551	0.5046395200180412	0.5882618398961876	0.05317962684442572	-0.6034635427990372	-0.25035694063864594	-0.047326712463003406	1.5013645817153547	0.08415836156836519	0.2422317426264542	-0.616570260658829	-0.9365309972472291	-0.9990358658495069	1.259824058804726	0.9120969138179744	0.33989256475801133	1.3910685087630301	-0.3704322671383684	-0.1554304896471442	-0.07564788395972895	-0.11204834818209124	0.45182551315398334
1.0647968820627163	0.5205135623126788	0.27795599259711845	0.9677197945671765	-0.9170039356607509	1.1465858566176073	0.7532803502706593	2.071125713440588	-1.0773826769678685	0.2538926105809608	0.27838181578424215	-0.17356328927945444	-0.13819323278939563	-0.06984663226067411	0.26246865524394575	1.33062130170453	1.1025431259292495	0.16225324828213747	-0.8017578831987047	0.48823984959522376	0.5700770056374839	-0.001018532652212223	-0.5946113401321604	-0.23680535946264122	0.08759248085507745	1.4823355466905235	0.06538147016002474	0.24074533273847135	-0.572650833984808	-0.9593399288633193	-0.9879593349866962	1.2686593217029671	0.9026258603674524	0.28276244194749917	1.463273418181359	-0.35887146570461514	-0.16650944784115515	-0.09138766858307927	-0.13550146616776906	0.4690435126629554
1.0332153825937742	0.4327967082253766	0.16482326307737988	0.9124298782375346	-0.9087678901468171	1.2305840152610854	0.8250156497819244	1.9235943590748465	-1.127378418528195	0.2223675552704832	0.2235728747442905	-0.1104803258078562	-0.18460683358431923	-0.12992581928963665	0.11767263156877741	1.299978044286212	1.1777539732909754	0.11892647942227594	-0.8408055771383175	0.47269679645021956	0.5263806973340526	-0.07289337297728446	-0.5741455393553785	-0.2390734318802968	0.28812271436471637	1.4215419243644627	0.048990899376675265	0.2533819176048256	-0.5449751886961293	-0.971098245656837	-0.9611453020263314	1.2778164533346028	0.9241071465005379	0.20958917741132463	1.533786610436612	-0.34259831743374386	-0.18582114262406643	-0.06302717897622963	-0.127222596827654	0.47467065789399243
0.9901126953624338	0.3684808301052253	0.05719787921938879	0.8799918751249699	-0.9066093626613532	1.307160251939857	0.8678377551315251	1.7731669417750613	-1.2009175389039153	0.14842686537993513	0.18769335955670746	-0.12445657973591198	-0.2483074867853586	-0.19333075536306837	-0.02149181349374315	1.2683648941023526	1.2555361584662241	0.07815969983541103	-0.8723797157197153	0.4757160270871079	0.48110227971819325	-0.1443592881496615	-0.5443246201477077	-0.25571298021731825	0.4700121159076506	1.3447056914035969	0.01633882924000679	0.2834232989220993	-0.5410779979939728	-0.9527750981289527	-0.9338591163378407	1.3021828412330787	0.8951123937703466	0.14938625409861073	1.552502226334323	-0.3078212415138163	-0.19601635838518358	-0.03703221334917615	-0.10326842054347604	0.4752154372928537
0.9265198389520538	0.3017489056630226	-0.014199693277724228	0.8630076156794335	-0.9250603700836091	1.3663753406733294	0.9040349604947455	1.6341313021679238	-1.2687988359746676	0.11414779703782015	0.1868995051784756	-0.22477640599331364	-0.3292706030838504	-0.27772917342486075	-0.1379507688250231	1.2083550958573008	1.3200136724124003	0.040075761017697116	-0.8620959771844683	0.4793627590949283	0.44317830697293525	-0.20904187318100753	-0.503840853986006	-0.25874210954537946	0.6368121637615534	1.252723378374334	-0.006158321014388818	0.29392383618034756	-0.552772052221096	-0.950186616211879	-0.9311737476966269	1.3173851052569374	0.7969239494821471	0.09359098695434719	1.5440944797133251	-0.28760170235090304	-0.21101845698857197	-0.01269290645837699	-0.08958965918774497	0.510506717548105
0.8323186343795241	0.25019054823153536	-0.05649986740195423	0.8378570869881091	-0.9481065523633297	1.4150643033193901	0.9037415529014089	1.5136716458317037	-1.3262847299732363	0.08836399627241551	0.17797285646896563	-0.31801261216708676	-0.42212674833910313	-0.3600795131932201	-0.26965206573936407	1.1317170936170258	1.3490720980102346	0.0048548168413423696	-0.8394813800140088	0.49407079630728185	0.39449345755101645	-0.26525210159986196	-0.4778774665113155	-0.26387419527582556	0.7967442105109093	1.130686772394323	-0.026811550816040065	0.27746860969048376	-0.5611859186853992	-0.941575783281357	-0.92056691043315	1.3370457136285694	0.7230435152862297	0.025894123336141384	1.5032823483035198	-0.27354092116874357	-0.23609396638084784	-0.019825679028590698	-0.0835468291512679	0.5438596032036009
0.7186686503605616	0.22943685959540616	-0.09966659430262004	0.8118177494874793	-0.9650286294366538	1.4452465676198176	0.8641876752320317	1.4630666388752303	-1.3891166977365565	0.061325728339224984	0.1844763150334927	-0.39189337805052105	-0.5218051460552304	-0.43567927423617514	-0.39685183258193374	1.0443443759059026	1.3764326370190225	-0.0037649049469077878	-0.8579645302946612	0.5343519932280025	0.3642461597120676	-0.2994446434684351	-0.45481010172854586	-0.2886261586692448	0.9194808155106351	1.0420697073854988	-0.05987935102385422	0.26063103423400036	-0.601012250018723	-0.9177700107567768	-0.9177413714507736	1.360808964180797	0.7209134429235158	-0.03938180080320368	1.4621168482530031	-0.24927836774540565	-0.22686858407583385	-0.03324612668388775	-0.06763441536946499	0.5639427388102882
0.6043409747682713	0.22975530288822138	-0.12426045147212658	0.7969101739621005	-0.9695416006189816	1.482613701103753	0.8168976256330097	1.4575117484561435	-1.435550792334784	0.04632088828107894	0.1904630793264736	-0.45965912284147026	-0.6392073125448771	-0.5194711013689798	-0.5177655333283706	0.9715118127966704	1.3810349982833903	-0.0032059256413787276	-0.8695851523323013	0.560187910282437	0.3555854937571188	-0.33661332968785	-0.4338303814080479	-0.29554276851925565	1.029024988545025	0.9399290483008219	-0.07230352674574092	0.22421027514568742	-0.6731727490663342	-0.8647567996134322	-0.9246914842000695	1.3867574034429926	0.7355960614690631	-0.09031757009718129	1.4421067484282604	-0.23308815707986025	-0.2242223419738339	-0.04123331736142089	-0.043230728352683684	0.5850823653293766
0.5048867664139944	0.26494214944683336	-0.12749986984942407	0.7922238997437325	-0.9727284285474136	1.4611942013559849	0.7457106331145421	1.4762332062948462	-1.4809926046172488	0.0430699214108911	0.212120571441179	-0.5210117483339934	-0.7445212724402482	-0.6059430473639953	-0.6211862518831394	0.920325773575709	1.3737886303434312	0.0034396830600609872	-0.8950309930702882	0.5574349781957408	0.3848287190974561	-0.3069933400414492	-0.3954394849671367	-0.3111178991590038	1.1288962113782408	0.843865914511845	-0.11554815896232187	0.18068131586898298	-0.7323864022739384	-0.8019855623835518	-0.9327073218897375	1.3982722742968927	0.7226279541125837	-0.1685199920549803	1.4372889323088558	-0.20049523018048726	-0.21674416475451017	-0.04477432159502992	-0.03663039811286192	0.5740074261097255
0.4193061493933225	0.28548856561826386	-0.1522015497107903	0.7927145849968601	-0.9733098079939857	1.394898235505368	0.6881326847517013	1.544818869829459	-1.5300116358525602	0.03970039430873607	0.239662442891673	-0.5041874148180921	-0.8358387929336286	-0.6818855137505372	-0.7077709642752892	0.8593296088026436	1.3703526755592528	0.016811603599979106	-0.8577081451122703	0.5733208199000355	0.4351015477941019	-0.2732027067649552	-0.363469140299415	-0.2804034240169365	1.2210696793101916	0.7459383152525916	-0.14747172593460608	0.1410198018455085	-0.7789834361988206	-0.7432460234247227	-0.9525106860542956	1.3857022514213957	0.7017392697482112	-0.21258335684348834	1.4785703332975073	-0.18304033273024004	-0.23184954998619203	-0.020994252035602266	-0.010553295722968724	0.576737768539307
0.3580970529556019	0.27965565119674146	-0.17524199652440464	0.8160845189389706	-0.9911556943818474	1.351960156954478	0.6458439799972691	1.609698288990982	-1.5764049683936716	0.05195897625487628	0.2500238853504109	-0.5153341525154942	-0.9223132441748888	-0.7399037741242307	-0.7704813170845144	0.7803070294445397	1.3771274083355878	0.03062952080288167	-0.8004767345154453	0.5989779061461625	0.48327694627749407	-0.23025939115865174	-0.3203401638546877	-0.26859160837198137	1.2575519356139087	0.6826226516241067	-0.18999806063475905	0.09552189083199315	-0.8287570881362989	-0.6921920727962699	-0.9868954543929187	1.3677274502770864	0.6800485529872267	-0.23778244973832913	1.488046510629292	-0.15856746063890254	-0.232207187996059	0.012056091709555596	0.004705073307686969	0.5769314118338611
0.310513713750655	0.23487911233449257	-0.1916154951411772	0.8629475317708873	-1.0180371349244066	1.279959775904487	0.5914701618048454	1.6512950630961971	-1.5942398617001374	-0.012530296417519501	0.24206202408301714	-0.5604275130850436	-1.0192130500120762	-0.7665742553730464	-0.8176285547874039	0.731746496117561	1.3709773427971164	0.02929009962898419	-0.7563076299732617	0.6663932963775877	0.53725495696671	-0.16622008440457187	-0.3179350080953714	-0.23434257243526058	1.2128480909619233	0.6264429356052268	-0.23185832672272882	0.03674066605761296	-0.8227051554308783	-0.6360220151957618	-1.0364988486539173	1.3536092094716534	0.6724184044799342	-0.24281212536267613	1.494766810165373	-0.15003149502128396	-0.23936237432244584	0.059914990057521655	0.01285368732917431	0.561356157610962
0.2521536319329264	0.20717227126461601	-0.19031933763319292	0.8806371005212503	-1.054787661090904	1.1905507544694403	0.5462692438335697	1.663555212055003	-1.6205353430678529	-0.05624045072781701	0.2220990772018458	-0.7038427522964902	-1.1039035981375485	-0.7622947625461364	-0.8795781592175365	0.691762615377592	1.3771940927031336	0.037271673368862404	-0.710822978110009	0.7116937960249392	0.6061040537238261	-0.07696943337027556	-0.34098761920702964	-0.2103744957823266	1.1226502561769083	0.5656732393398851	-0.24768278421064024	-0.026693063682524276	-0.8252421440148112	-0.5797599838760725	-1.0943858182518476	1.3343832479460276	0.6365341012367953	-0.20896906558846293	1.4612402769996977	-0.15445368957257372	-0.23932963819757652	0.05647301743467701	0.024539901891457876	0.5744375888552259
0.17812423909013414	0.19556273864655102	-0.18311898899122472	0.8863272090495187	-1.079862059236995	1.1397645502487872	0.5538317562308325	1.6634455466115963	-1.619675357686447	-0.10372263280038803	0.19193552551466903	-0.7718687155766502	-1.1804926350189437	-0.7453878008732646	-0.894810546618339	0.6867278217220724	1.3539790985434326	0.06736081866609087	-0.6870985986480018	0.7188509236817715	0.6639707599638192	-0.00276902419466854	-0.3722064487525115	-0.18324497172120363	1.0475634653490316	0.5448071314654316	-0.28413495738031286	-0.11186121519635121	-0.8477528881369414	-0.5356181060774577	-1.1352522353048298	1.2952487917572488	0.6294910877875425	-0.1601347948871036	1.4670700726511168	-0.17829424178661735	-0.25968004191393007	0.024859880343207442	0.010866534259058962	0.5532562071250109
0.11188680425445885	0.17310253515017468	-0.18022625303489742	0.9013208507141657	-1.1064955326071184	1.1112097208451885	0.6121726637123327	1.6207386896506737	-1.6214108976746016	-0.1581461940591124	0.14709435889282144	-0.8017312707604791	-1.2411299214100873	-0.7017910854088232	-0.8801256392417441	0.7125483851766982	1.35077995875682	0.06756051482267526	-0.7183258675835573	0.7086848348800132	0.71621126181236	0.06891805296832192	-0.3988518861479588	-0.14918540218823279	0.9639125550756052	0.5100122158475698	-0.30344464364517665	-0.18570692461497845	-0.8496518306239118	-0.5108537691323096	-1.165683339327599	1.2923077641365557	0.6448177024751288	-0.09951078349679061	1.468167660830617	-0.179510228888691	-0.27225151149521903	-0.009405473080227772	-0.0016193927824284479	0.49897723502343727
0.0709093213762367	0.16439083649672853	-0.19062338146058716	0.9178252508360428	-1.118439862219113	1.1071626280262827	0.6964258590727599	1.5794932925784149	-1.627361383700369	-0.23056320198763033	0.12271513333274793	-0.8478558886304015	-1.272003591407141	-0.6675089381077104	-0.842752661952861	0.7224635309645618	1.3673370602713557	0.07403350917517539	-0.7712081320397732	0.6878423697620979	0.7474085667076877	0.1405074596075388	-0.4030056593021314	-0.11748454858950272	0.8926059333956615	0.4464808098420286	-0.3301083997606412	-0.24276450861253435	-0.8386641356796577	-0.4890179965688729	-1.2003490631307445	1.2919822865035577	0.6509995950402555	-0.05009877203482812	1.4537003378246482	-0.17850249112961927	-0.2871798458050568	-0.0006499136109454073	-0.010373653737601699	0.4706268478499756
0.03604283477775341	0.1949969331530671	-0.18491008860503172	0.9495795965027171	-1.1209502491058307	1.1333919655521494	0.790494917272079	1.5105652042919409	-1.605539557458958	-0.20466781170453374	0.11155824666725012	-0.9144993842665604	-1.2654241583693153	-0.6204908521366743	-0.7907791389820222	0.7226735714360805	1.376316366839712	0.038407774816821574	-0.7893891810475229	0.6389064699601252	0.7571072891535089	0.19558296984358958	-0.4218820593848015	-0.07373660042154058	0.8364173275447481	0.38489115320175804	-0.3675601260977631	-0.2965519262159586	-0.8590505241808426	-0.4621919613138169	-1.2002516201523488	1.2783232781726805	0.6426716675603494	-0.010276274686514823	1.4632664932825403	-0.19304838793351825	-0.30084829794552004	0.010878530959719825	-0.03081282812779882	0.4255847449695283
0.008012797973725182	0.21915199421057913	-0.2080358404741595	0.9598818216324994	-1.1254339024275755	1.1649355433197353	0.8938106623608112	1.4245561636773165	-1.5737681887250572	-0.2241236851846624	0.09919388523486242	-0.9097896302496352	-1.2467859746798842	-0.5907058785620388	-0.7543565372442526	0.7006749208749699	1.3762032313956283	-0.008467617986370617	-0.8305383008083078	0.5756495865566508	0.7418549644815202	0.261265835756339	-0.4463147534816777	-0.03910962392883312	0.7900687610566227	0.3222913681854842	-0.40317183414165275	-0.32400671515803553	-0.8704152140610137	-0.4787978989230973	-1.1918945783427461	1.248059271653278	0.6251778287564697	0.042909530828451115	1.4591620825588518	-0.21496717213075778	-0.33331256342252724	0.026960099469966265	-0.028241974998245427	0.39768441732002274
-0.015712737637711145	0.27523636910338756	-0.2246966619012376	1.0063499586870785	-1.1327780852962568	1.2362261989876753	1.0021294913738559	1.289558002843761	-1.5425563248542415	-0.28966425774835924	0.0674650943677488	-0.8803640948769897	-1.2215711754775784	-0.5738172010963952	-0.7087248237901927	0.6835525040055852	1.3785437387061084	-0.06418950554401574	-0.8261768443680161	0.5513760487621214	0.6888325218655986	0.28486365175732187	-0.4821941447840107	-0.012032689197894636	0.7364199845594299	0.26610250996442575	-0.4381982182586578	-0.3369002462868266	-0.8626634206216013	-0.5170060949824449	-1.1846791870749787	1.2243754168923289	0.6101267192698093	0.13902229983496045	1.4303907846386816	-0.23100039627712063	-0.34991215500835865	0.07869163311783778	-0.015040248173299775	0.3840301830452689
-0.03094753083164311	0.3411484442287752	-0.20422066174177794	1.0420124648916234	-1.1431483201599204	1.3121639489440309	1.126140285171261	1.1511467848429588	-1.533703129600943	-0.38302809942444166	0.014125870310353497	-0.8392055379486525	-1.2017544979427373	-0.5580070447733301	-0.6795682773918879	0.6497098359931648	1.352420280208071	-0.10517432404543467	-0.868205014799333	0.5361485169046454	0.6242873432556089	0.29695711497246907	-0.5192683375518536	-0.020612446671593076	0.6676035807969931	0.20338462400923082	-0.47806928349356914	-0.33002055051043844	-0.8929121105626555	-0.567575393677488	-1.1744510556455192	1.2011336523328187	0.608585298301225	0.21136507195998738	1.3663155490502419	-0.24445608801775798	-0.36033085713666735	0.11076039883866154	-0.008988769580445716	0.38272316086610764
-0.04306042250977656	0.3895962077706313	-0.20127497589800353	1.0721483341028635	-1.147164239939855	1.3853866461913757	1.1829105552225545	1.018541121131887	-1.5356173976590703	-0.46665372546136813	-0.041517598221000464	-0.8334762299208324	-1.1836757210253936	-0.5617093496531466	-0.6639138326633321	0.6004878811029334	1.3290824614226766	-0.14457094234511797	-0.9487069283710902	0.5326158116696467	0.5654551826900279	0.2993388163079316	-0.5756458032865251	0.01997975819349911	0.6058789381782276	0.12702477115220842	-0.4970397820469561	-0.30517336212853696	-0.9011389035124278	-0.6071904571958069	-1.138577592214245	1.1904564972994	0.6223926779316359	0.23558807820677327	1.287196177860992	-0.2605084534203542	-0.3765651168924214	0.12605495731278044	-0.00022418615475793823	0.33964495409019757
-0.05286253058254955	0.43846388997245056	-0.2097497447257405	1.097290743347087	-1.144895613697199	1.4398414366744265	1.21193107544715	0.9226979997350442	-1.550623462275177	-0.5375407226001869	-0.08221084921944435	-0.8307693923578778	-1.1371373807167307	-0.5982088029981051	-0.6422940953619186	0.5394375588357407	1.3088027193387022	-0.1699061395813356	-1.0229009290547808	0.487252561885202	0.5100798120281287	0.2809607600803317	-0.618152666599386	0.06419019479163098	0.5550225007832839	0.07417944397317897	-0.49939608606031183	-0.267499222404086	-0.9191823530096273	-0.6537803779989738	-1.1014484361433918	1.1878867352254254	0.6266491761574486	0.25827948448701077	1.1876460358104648	-0.26274308926785356	-0.3688816658911126	0.14048319724231922	0.022758313970994804	0.2735865286698279
-0.029859215867122767	0.48947310331845245	-0.2342279203253559	1.1442601209360248	-1.1417033376636587	1.483338370227624	1.2288644947140699	0.8502136177838124	-1.5578529753726333	-0.6357482115619566	-0.0827023712059664	-0.832264813843169	-1.0814750237454134	-0.6510990844959508	-0.6090287113819333	0.4655644717043682	1.2503649852462109	-0.20675126750251524	-1.1184148143313162	0.4369950847038174	0.4432845841850958	0.24378449597545174	-0.647016379920071	0.1269718252463446	0.4996771209453043	0.036196720623254755	-0.5276807392040723	-0.2260407005577835	-0.9168303477333591	-0.7023843580299577	-1.0672164411809917	1.201486422269069	0.6244863278406932	0.23377063761850722	1.1161464140834951	-0.27555816031614705	-0.3658303931761353	0.15108457278449056	0.02584370970737878	0.225083787519556
-0.007028038097816924	0.5030257086714278	-0.26332221137589673	1.1736747125964737	-1.1239344173229788	1.4862943651848823	1.2090514078651304	0.7874782699444022	-1.5818805487999965	-0.7371990286528538	-0.06025743702142481	-0.8256915534869149	-1.0323893847424237	-0.7271501936651712	-0.6135603528550361	0.3534341600621282	1.2036916274828602	-0.2511471142723609	-1.2107292752850518	0.4301959727840122	0.3902689383676267	0.19881956892449412	-0.6828090934046241	0.17198866733078313	0.43516241602883027	-0.047172278518734734	-0.4890451577040619	-0.1877382545010345	-0.872990100708191	-0.7524824979420099	-1.042920556103963	1.236280274459641	0.613345651611366	0.2000181389520738	1.0495703457168744	-0.2861389012126794	-0.3503568744338418	0.17017395600720006	0.04607829378591919	0.20235718274133602
0.010502722532404026	0.5646683690781422	-0.313036303332859	1.2096687628909695	-1.1069669994727527	1.4735471487036857	1.1620018481478616	0.7327350710520338	-1.5954616974486777	-0.7743721632942562	-0.013535741725428624	-0.806123681394723	-1.0085661354995485	-0.8030869771224394	-0.6502651556598293	0.22602711071346548	1.14928829762688	-0.26406206523158776	-1.286861859841975	0.4171707157718104	0.32619706408621296	0.14257397704013547	-0.7038481357777159	0.2012456054532039	0.37862114123793317	-0.10700914729600834	-0.4186715118916721	-0.16177052185263238	-0.8584469743354498	-0.7784419424956793	-1.0238272653781877	1.2459956577487055	0.590130594693745	0.169998143945717	1.0125606961288838	-0.3125118369233965	-0.36527846543430265	0.15387851250564052	0.06676624510924521	0.20392818753043943
0.0055414609726090564	0.5894696994254481	-0.3653574805375518	1.24719035183337	-1.0904056555488588	1.4394917940575986	1.1022396156524077	0.6790169083449764	-1.6092453566429896	-0.7828798910227338	0.012966832319277994	-0.7996610021198175	-1.0112351000440318	-0.8692796123800702	-0.7074024106771745	0.11422380325629548	1.0993759034467614	-0.2780606883387472	-1.3338208894712846	0.4080205984334853	0.28769011140099143	0.08235813449687399	-0.7466669777609546	0.23084714984429922	0.30347130043816756	-0.10272624648368259	-0.36614124086577127	-0.1398890427840891	-0.8773095236483682	-0.7975432868211858	-0.9943023503153887	1.2586482342026344	0.5697923950275297	0.19001641875548875	0.9926850022948625	-0.3378731313756136	-0.3800968960981197	0.17623552278434645	0.07764674899999835	0.1995640673769062
0.010736279233948483	0.5677828582116228	-0.4353600185789633	1.2663100258664275	-1.1107619378382885	1.3864767205090627	1.0362614153455367	0.6253367928325704	-1.6528861165130746	-0.8059127284439962	0.004293522785678736	-0.7924482550444126	-1.0265004502284962	-0.9268949036514886	-0.7718754003097927	0.02422990401383865	1.0702627624704277	-0.2734494089497348	-1.3786711070996127	0.409337218127123	0.25090676501415615	0.026283746691543118	-0.7862584541885611	0.2459140868037842	0.21802009791185156	-0.10248936488820633	-0.2742621936474102	-0.11636472365017951	-0.8784502540456337	-0.8211301398644819	-1.0065020882540912	1.2643681145180843	0.5467581467545777	0.25703270946484347	0.9485617793864641	-0.35417706085583356	-0.41902572534109817	0.19377660086566278	0.10649951181997153	0.1914655180725367
-0.0039354995352687576	0.5959658288691317	-0.49765165958996854	1.3162806217520724	-1.1296565934743754	1.3217170941428102	0.9677168302468223	0.5957226469722345	-1.715437097091901	-0.8051929876727403	-0.019969380320441658	-0.7983242205727563	-1.0617935361804938	-0.9744727828643635	-0.8412976093612503	-0.047958123138674646	1.0807342030066003	-0.2384059696914406	-1.4040253100670501	0.3923348347622476	0.22530940415262415	-0.0188057944759533	-0.8188628378722977	0.2419421308151945	0.10557805116948749	-0.10783228535087672	-0.18580924248108013	-0.08174226519607794	-0.8831393718742475	-0.813675587313725	-1.0161640052791192	1.288577966396255	0.5160157543863142	0.3013646069041382	0.9078789928272147	-0.3755374329992944	-0.4392227511729116	0.2100777033164088	0.10959302913976357	0.18705880199892816
-0.017934085458858225	0.6092417297466002	-0.5557098177577589	1.322644373741474	-1.1525442594124407	1.2539564368850478	0.9320160079246579	0.5694253212573807	-1.7681323625755159	-0.7905061603132307	-0.023647713591007515	-0.8275742791817731	-1.0919113410747863	-1.0117925794041616	-0.9148415964313241	-0.13248190955228792	1.0702009226936868	-0.20259119996744182	-1.4470149324539023	0.35013642992830724	0.19355259916653147	-0.06628489552680163	-0.8316416686318606	0.25119366938074467	0.00665599985752457	-0.08004372917568256	-0.07648003808864992	-0.035138354044124055	-0.9054089583791823	-0.7911538670422632	-1.0122195626962367	1.3238139087882659	0.48839561653856	0.3028862055581429	0.8723245245790505	-0.4097066211859407	-0.4807278370034231	0.19185713523350792	0.1292508568026956	0.1867197160562214
-0.052831551319945234	0.6153664178351648	-0.6186014645986265	1.347302322642014	-1.177023945932444	1.1893196357940279	0.8783480076599812	0.5674289625733253	-1.8181626440336296	-0.7816084908281875	-0.01839677493499245	-0.9123487348935168	-1.121370357407811	-1.0548261684652032	-0.9874496415145589	-0.19475520276099917	1.076565575107209	-0.18164294569204734	-1.4640880595045977	0.32830242765542045	0.15262907568618952	-0.10845442482838344	-0.8587954929443569	0.2670573574874917	-0.06978738925439741	-0.022272148443673145	0.03760259692231543	-0.013868051557049645	-0.9205741930215305	-0.7485711365430605	-1.0020126412526111	1.3573272782882426	0.44339784167466306	0.30203411100283684	0.8592350162203563	-0.42939954065186614	-0.5315629842988482	0.18128946372693258	0.13189074339121737	0.1719546250237069
-0.08752617035719976	0.5890237366533224	-0.6762714164863433	1.3876711310344425	-1.191029789523722	1.1299561331863164	0.8599907789795026	0.5861101351471028	-1.8580790129076075	-0.7705046745044454	0.025778730482250857	-0.9732949931439521	-1.1245539044637978	-1.0912604657906204	-1.0548511515675765	-0.25178366184267215	1.0698931486896304	-0.15479816946311292	-1.4383524628940414	0.2714122751481012	0.11773647505058615	-0.14151393248870045	-0.8603670662858756	0.2513701292443927	-0.1332001005649765	0.031763024453809394	0.14178275175485952	0.003225823756179055	-0.9459553137227633	-0.7104521604987271	-1.0059103603884392	1.3852621912259842	0.38765012517020475	0.31763453832394933	0.8642774359659423	-0.45995194849760584	-0.5866668225732992	0.1578376964401627	0.14477253562702525	0.19451280777583851
-0.12242956268591558	0.5918944745056154	-0.6976759904614565	1.4345065377462163	-1.207553519965117	1.0785394258861376	0.8700625349776973	0.5936949553043487	-1.9008862384869463	-0.7659906810102343	0.0679913276104617	-1.0471381158887796	-1.1430025455656172	-1.1036286448113768	-1.1246230012708576	-0.30958021009960435	1.0520528005637355	-0.13526553127857602	-1.3990524955625625	0.21660222594374706	0.08110698346507647	-0.16998011890742193	-0.865807482508227	0.24545979651651958	-0.18683080408411643	0.04320743025878098	0.2204385810496074	0.029942094195528946	-0.978579523767331	-0.6586508545593233	-1.0016557601866256	1.4133209345313738	0.340147417783153	0.33722698868323897	0.87249222144101	-0.4844445262065401	-0.6432691445006518	0.11998348737455689	0.15285134122929567	0.26373538144340136
-0.16296606249559314	0.6081214348695019	-0.6826658121046408	1.4702164073921828	-1.2145421453842213	1.038281394840817	0.9058577644848474	0.6129557880789899	-1.9551973932175197	-0.8054937478535449	0.10114092173575875	-1.1454022003793287	-1.1577417870001423	-1.1037232779379762	-1.1788459205775217	-0.35139679691458847	1.0391094788134998	-0.10351982751860789	-1.3240035433123218	0.17335172936429916	0.05766606138517864	-0.20562593081076116	-0.8919076488088464	0.218702795854475	-0.26529417014264733	0.027584460298315	0.3009611434219427	0.07817203886486532	-1.0250019731637081	-0.630836514878695	-0.9970073919869413	1.4514568533110865	0.3047072703481426	0.37514650744722966	0.8961771149113703	-0.5042117532519468	-0.7040464024747907	0.08250293539494184	0.16232507527950618	0.31971706940273326
-0.20379134290971765	0.645729303426616	-0.6367376371001553	1.5200113525722128	-1.2312020392583267	1.0093928901061702	0.9317700523637745	0.6519787813695596	-1.988877277968924	-0.8456965582315339	0.11177713955839082	-1.2365172638456756	-1.1428073679281034	-1.072432155147117	-1.2313198900613975	-0.37539371486355855	1.0309417836928783	-0.053355408278605056	-1.2292784198036357	0.15480183979684356	0.02778579066264498	-0.23680500022601586	-0.8997999407490337	0.2104708627624659	-0.34002889828026983	0.046094870768344384	0.34246541249591994	0.141905700845935	-1.1024665942189535	-0.5993930684762456	-0.9936239381598071	1.4934330923814598	0.27814583288866396	0.41313826367073336	0.9204640852605426	-0.5266246593376794	-0.774465097298514	0.05048505860687576	0.17499062260747364	0.33856828616302415
-0.23559923344207107	0.6357930197176741	-0.5553156476482575	1.5514022176570061	-1.2386490894065556	0.9857748179317429	0.9707328913671504	0.6875820032820612	-2.0208975607300297	-0.9063216735346499	0.1562563287215925	-1.350919256358361	-1.1032183248417415	-1.0114639603126565	-1.3023793132397934	-0.4050559597266658	1.0048231697856451	0.0076565031882518345	-1.130617259742671	0.13675126001099847	0.02788434424020108	-0.2538656270323737	-0.9095379784188946	0.19492952230937377	-0.4247405434974308	0.06056945778603563	0.32413276693977877	0.20439600147908785	-1.1604290757239957	-0.5678931711383708	-0.9945504149323139	1.5524967944061125	0.26185014269584383	0.41661194925372713	0.9246402299839629	-0.538813689028844	-0.8276362080545383	0.04473723063021601	0.1944475495754927	0.34777713175252173
-0.2483923219730298	0.6415739027797456	-0.4491218615366683	1.6241207978368368	-1.2400075704958453	0.956269935024222	0.9962501597089005	0.7082662487507149	-2.0372661468825113	-0.9953107123582796	0.23401841913215032	-1.446688523344171	-1.0571630619928576	-0.9296425283009533	-1.3639412022709645	-0.4404494265537986	0.9703191391475136	0.044993686837519135	-1.0523701367643024	0.10744496291416339	0.044274514762155145	-0.27004076388900433	-0.9165072438101713	0.17136703516674567	-0.4951298419752542	0.04161145325396566	0.3260502280910293	0.25513109140647106	-1.1925471944310684	-0.5576124920009194	-1.0054179198477768	1.5944078477273962	0.24366021750292194	0.37505475101850344	0.9113567167744927	-0.5420185561198226	-0.8666887100567691	-0.0028035182656914017	0.2615541473807997	0.3720884728993434
-0.2547918294723235	0.6711012727816724	-0.33254050584749184	1.7589509831521979	-1.217210738972088	0.9364979316349038	1.0172035859764814	0.7312803253741909	-2.005848418030835	-1.0800069529739782	0.34435516867805616	-1.5195241373241613	-1.0290267455550066	-0.8782243478604659	-1.4310903738037333	-0.4785765083411368	0.9093979082220652	0.06991364801594564	-0.9751886444731213	0.0828913158733545	0.048844743830451856	-0.258080895987984	-0.9132024214812041	0.16084487831249522	-0.5569248769237458	0.022738753284972765	0.32580289121115596	0.2950191706248737	-1.211341812020833	-0.5674192586512129	-1.027576822004279	1.6551537480797678	0.23154736624368785	0.30459966704280167	0.9089385106299517	-0.5347298291147616	-0.9063771902168671	-0.03577688365794486	0.32583586008697785	0.38908508571844874
-0.23145986518840295	0.6644285779050974	-0.19783471023711058	1.8804214302078375	-1.189457540859927	0.9204467152499571	1.036711091674021	0.7175587165267212	-1.9451698925994445	-1.1503102805886605	0.46173088403094786	-1.5559114578382562	-1.000365857199008	-0.7712806127844074	-1.4668107079831783	-0.5154182248115933	0.8458085787559296	0.0779010944371901	-0.9010406757858	0.08267459418091092	0.07012335716641652	-0.25339411415898494	-0.9168247551072162	0.14918002316188522	-0.6080078159538143	0.03252022989817249	0.34938033931829904	0.316513775886956	-1.2235397367406557	-0.5686647590459926	-1.0483813589784101	1.7157349923877256	0.23126664654831205	0.22477962346652305	0.9007341622033437	-0.5224356871197111	-0.9343404877841769	-0.08149994478721366	0.3990456728313526	0.38107593179897437
-0.19404661381898508	0.6586775204692905	-0.05355412582145681	1.9866920016424685	-1.1529965677616931	0.8811626886372291	1.0233077558056785	0.6937501249561155	-1.865609547159896	-1.1944900257795124	0.5410146788169221	-1.5508022775999435	-0.9820972815554201	-0.6462280012024968	-1.4878695271143354	-0.5519457248550989	0.7859667397603014	0.09269446876314484	-0.841666169880893	0.08175494346967457	0.10733119451112634	-0.25130486306999333	-0.9337625842794699	0.11693203671541237	-0.6609960631621731	0.015615652338652442	0.35794647994672535	0.31772578655882716	-1.214630491249047	-0.565610350383845	-1.0958572994429523	1.7771302691125164	0.24538568034583422	0.17663416855198683	0.907707518747717	-0.501066379254667	-0.9538611885996546	-0.15731900369700522	0.4594767630530169	0.3817695166817838
-0.1328563743237192	0.6349781745097467	0.0972911856399037	2.0529272033122785	-1.1153541632719437	0.8449071238941464	1.0055070326366937	0.6435748274921742	-1.784186397833381	-1.2394324920040571	0.6149128950185732	-1.5385961584181522	-0.9636194406495633	-0.5393958714448555	-1.4772835031371627	-0.5833896894983706	0.7055561075952219	0.12500566175841177	-0.8164269215449111	0.05359139294394438	0.1497821439708948	-0.24420522637639705	-0.9165023259198011	0.07410458418541628	-0.7264841693807641	0.009092402204405731	0.3450252291361614	0.32940633740720926	-1.2151324021728098	-0.5503983378239506	-1.1319794422733502	1.8809179361432182	0.2871755201032634	0.1419614489456666	0.8736058710784181	-0.47808581969783415	-0.9796223586199171	-0.2121188528817306	0.5200100550323004	0.3669492190949611
-0.08299026754220122	0.6504468417826167	0.29674337904334347	2.0635677387379294	-1.0922118474138096	0.8182792183501508	1.000866174174773	0.5840555866359336	-1.709682151410614	-1.253324942573671	0.6637883840155107	-1.5235357625578438	-0.9774007236007515	-0.4610131552282254	-1.461573066133404	-0.6226016838608304	0.6287547810723464	0.16739655011970128	-0.8099513779772565	0.037061760329743176	0.17868800095169837	-0.2568426133704891	-0.8632172911237216	0.0227360451731169	-0.7800389232809884	-0.01628451580507975	0.33518098118431194	0.33779215844517607	-1.1957433820054506	-0.5422691277522544	-1.1840893035559212	1.9667851610798894	0.32483869525367864	0.103231768590673	0.8539577131841931	-0.45398735434083193	-0.9948617725260889	-0.22837501661834855	0.5624285891977632	0.3670854139446764
-0.04583670320887197	0.6399636032858275	0.5154487088898296	2.0436233995276636	-1.07913486654852	0.8128832993004019	0.9991370320497742	0.5166292435030483	-1.6353522360652277	-1.2820894091453776	0.6938841295159751	-1.5133583670837438	-1.00061946005846	-0.3926891497007209	-1.4574134622222066	-0.6620134926067544	0.5602621842576923	0.189963940132959	-0.795513677991887	0.020871020950294774	0.22410328137275332	-0.2716441883209505	-0.7839403143519881	-0.05773611569405379	-0.8099920383985211	-0.012271802752300024	0.3127459653160013	0.33675015247021267	-1.1893755667873656	-0.5272793391186453	-1.2344464207917658	2.025796985172741	0.3689998020521187	0.07284999208096245	0.8489639996647528	-0.4361690787178876	-1.0096588333134684	-0.2714791493520436	0.596436014806246	0.3685726280752101
-0.005681113636776531	0.6214438512136711	0.7117314335041256	2.027816189263512	-1.0847364200850156	0.810065687486572	0.9993655968134234	0.46375930942968696	-1.5520095920667485	-1.2972241368461888	0.6998896272884424	-1.4892629898742777	-1.0404093158322376	-0.34450309822201736	-1.4717952647490349	-0.6944512163789494	0.5055859044562624	0.19151961342686705	-0.7963937014518844	0.008372695111878025	0.27876406136102483	-0.2579590884956916	-0.659446440041922	-0.1335375180585016	-0.8070625049824407	0.00010517564662639103	0.2907762069280345	0.3195189159475052	-1.1749411207206362	-0.5150564724321381	-1.2816786001147689	2.0551499700984643	0.40105511660682963	0.020950054801547154	0.8210119686318207	-0.41881919951129964	-1.020433172726043	-0.2858133508612774	0.6273060913432615	0.35832298480702346
0.07872013632580863	0.6370053219604471	0.9121668227123749	1.999154270349311	-1.1005306923668912	0.8034900316682165	1.0112609021216017	0.4854529245917362	-1.4810974397057313	-1.290760542034328	0.7040907491732442	-1.5002387492817522	-1.0668581909630772	-0.31007591268248674	-1.4950412665769028	-0.7124203846393973	0.4316635358639641	0.17593541633109883	-0.8013530724071055	-0.04763675992957922	0.34664615906563223	-0.23486113227298552	-0.5359297505484717	-0.18957234775995488	-0.7701247193679339	-0.0067032160351162	0.2605743927991401	0.2932263644390414	-1.1523195956345933	-0.5042801265446087	-1.3284896536320874	2.10192559452915	0.4419736192037112	-0.01801695894565559	0.7798132522604121	-0.38847983808014835	-1.0101397386199242	-0.2971915003991362	0.6516413930778265	0.34697817801478836
0.12707364693757844	0.7021087245599489	1.0595624768749103	1.9876733721487234	-1.1054028465363686	0.8096478768419901	1.0130869358311902	0.5562184685728397	-1.4039706775689371	-1.2822484285647853	0.6589041128122983	-1.5243798370136272	-1.0520597815045816	-0.3284512938628831	-1.5111463869072042	-0.6929514862279004	0.370680995217004	0.1380216603223376	-0.7738634962747684	-0.10328607451153411	0.4118679280669945	-0.19540953789158005	-0.4284561722848096	-0.23528108414258822	-0.7297373727914245	-0.02470689700894054	0.26455309467137356	0.2803596591464543	-1.1382321239076638	-0.49335976192913966	-1.346512301159906	2.1525104124914143	0.46097042359898344	-0.03145844662970586	0.7732686844569303	-0.3622598442988441	-0.9860811794393121	-0.2699561430423073	0.6597477872649561	0.3240786674294195
0.1471872699142898	0.7989973709939414	1.1817919970580824	1.905485622111657	-1.0895142906801163	0.8395048588718439	0.9912242193082225	0.6123649375267581	-1.3575145772672157	-1.2320818244247593	0.5890482396706602	-1.5639986472073482	-1.0089647128246606	-0.35885422422505314	-1.504902874940226	-0.63369433300579	0.31939672691139553	0.09533380670794582	-0.715156654892361	-0.1710303717820799	0.47851640685253816	-0.15603821296362097	-0.3066733253067019	-0.25409605006004543	-0.6877155095825584	-0.02700842091792875	0.26111018931682717	0.2827300288177888	-1.1382807212173047	-0.47816069177883047	-1.3691378230047508	2.2324247575319793	0.46766466759254166	-0.03865110041766554	0.7708998886251378	-0.3374610535202882	-0.9760493019857025	-0.25275152277806473	0.6326877252954146	0.3084484868885277
0.15045005972871336	0.8573206581271726	1.314782132710088	1.761373284870616	-1.0722257677859988	0.8624944750546654	0.9803450334384409	0.6385682642901206	-1.3495061327838807	-1.1881152640076986	0.5128548330685162	-1.64953245588754	-0.9648266476356093	-0.36327850820649943	-1.4710367560609507	-0.583452446296508	0.2799996766591761	0.04516838786260414	-0.6446243290309569	-0.2395094689085421	0.554220383794023	-0.1303334641408943	-0.17391327644103216	-0.27705782277323293	-0.6366278552768144	-0.02055586141762623	0.23235367503816326	0.2751974632928195	-1.1695624959020117	-0.45412223125213025	-1.3673401998575645	2.2998187020665974	0.47757749447144365	-0.0688201719832243	0.7593884868436855	-0.30924484305235805	-0.9618444825639795	-0.24584053108405707	0.5871894991009998	0.3012094223662093
0.14565878003590152	0.8766271357272037	1.4394290660704823	1.605961925044046	-1.0755860081161324	0.8847790741576531	0.9583185949815112	0.6880519980395181	-1.359026561984186	-1.1554371363774998	0.4495717880095027	-1.758991919654299	-0.9267265384165299	-0.4335899329345378	-1.4324926692293753	-0.5150758300139341	0.22921639603794866	0.0003821952079064439	-0.563419825789128	-0.3115414561335147	0.6040631605158794	-0.12836209127025	-0.02449024700118918	-0.29620076804212114	-0.5909887020140616	-0.0461536876581873	0.16858998727394048	0.28821219548879773	-1.1966016731999116	-0.44618192528629697	-1.3883024284655037	2.3679592377067054	0.4907796736769715	-0.08371642744350408	0.7472755880194468	-0.2799293977393555	-0.9425152133010368	-0.2403991185618775	0.5354416834757132	0.3088954638130049
0.16744716888747008	0.8679525129714211	1.523516887276815	1.4609112503663844	-1.078689860227913	0.9205251187173136	0.9352633666481995	0.7405929357826594	-1.3939854184991964	-1.1397023754007916	0.42701412968290936	-1.9102296843100883	-0.8761022746516675	-0.5175174091182647	-1.4120027316142816	-0.44028945808331404	0.20522961011716734	-0.014484565144005784	-0.48385993846986297	-0.36492829540007193	0.6509579803818114	-0.12437556219071826	0.10525937674781634	-0.29522264940886334	-0.5434210010000465	-0.06887019084789146	0.11421579579529528	0.29438472343850464	-1.2377113392939525	-0.43502253914912387	-1.3805315814817707	2.418310153863413	0.5020552734308105	-0.11977594390228925	0.7252144839217699	-0.24835044008910573	-0.9039906103926377	-0.23362464901699392	0.48409715716393154	0.30084651633661785
0.16906455578028684	0.8517212877420057	1.5651792521383814	1.3375757663116816	-1.0845859210807702	0.9458430927009565	0.9203445470208786	0.773911087945811	-1.415436437229443	-1.1281232057393602	0.42240978223830694	-2.0559436777786675	-0.7952464804399455	-0.5816371588607641	-1.3829066568731958	-0.3831042099673133	0.1924776212061201	-0.04803220746819378	-0.39666327776604177	-0.4260767458675817	0.6952910251220545	-0.13329950464444942	0.2183451285550193	-0.32134898037282095	-0.4969273724238198	-0.11875942603631506	0.07983236749951408	0.29134758629621793	-1.2671534706604854	-0.459829558508862	-1.3899199204286525	2.4295180426947836	0.5130692702635065	-0.1482204368074496	0.7305386211420537	-0.2098210430408892	-0.8405904044788548	-0.2513910864276784	0.4559868690651405	0.29548587584236935
0.1828565234915526	0.8286378452296906	1.5512063342082953	1.2406038563451693	-1.0768720901597313	0.9520635787650983	0.9066281768023211	0.7784140853363034	-1.4336444112092817	-1.0400760556375506	0.4162257467221641	-2.2065950915805925	-0.6787249185667993	-0.633977431638477	-1.3481289837536143	-0.30899090243157307	0.2451634296314987	-0.08983417334602659	-0.3075935711184588	-0.4741903780717528	0.7540030059331866	-0.13323691692375556	0.28934120783685247	-0.3388599668966575	-0.47615557265721326	-0.13918256192864004	0.04476065829893981	0.2692172410363835	-1.2856107811172057	-0.47390732032232774	-1.393054387465564	2.4561088660864163	0.5085497682529485	-0.1682952648076676	0.713673262001861	-0.16059885585049835	-0.7753047074469263	-0.2854149774825162	0.4559908988584346	0.25318532484415485
0.19922677400614144	0.7877585404876372	1.4666838222943828	1.1618381826128696	-1.0439403917117454	0.9645219511407068	0.8783860189739355	0.842120755674458	-1.478634328800205	-0.940290571231688	0.4430881784541462	-2.3461447803369535	-0.5395560655237317	-0.688114251318295	-1.2958038292945002	-0.2412553420233956	0.2925524189494674	-0.11599873313589999	-0.21199175871160397	-0.5091349803762512	0.7955793310103179	-0.11124308667956839	0.3362233337914467	-0.34165304763507887	-0.4752805522140104	-0.17128800479786369	0.015047514607464774	0.24110182547742492	-1.2916177743750012	-0.5187211019377147	-1.4167819064004674	2.5023997701890957	0.497625107622075	-0.19498754157389717	0.6751229466771349	-0.11567959484331847	-0.7100817175423105	-0.30892225240321824	0.4548662765452952	0.18170348599468844
0.21977626173844528	0.7419715128194369	1.3699061704042568	1.096520749113691	-0.9885379249514923	1.0013171282596436	0.8230027892220481	0.903493118717243	-1.5201666062789703	-0.8823276878889169	0.504060513736521	-2.450764651267028	-0.41726677393727707	-0.7376414741055705	-1.246062531695091	-0.20214533260595963	0.3076404410488982	-0.1400002319387852	-0.14204142671279027	-0.544521524955537	0.8247830113414791	-0.11181227007673056	0.35907836865747067	-0.3272589001095237	-0.4826828614136679	-0.1798697797869155	-0.022484656248839014	0.20919588694254454	-1.3058186398244254	-0.5331213225091479	-1.4212267816925872	2.539663914158319	0.48710711374453614	-0.20497676272081597	0.6628288490949131	-0.0730665730315875	-0.633997213752499	-0.35593929883985215	0.44150627183912317	0.10772193920394461
0.1970372136022744	0.6661091083612992	1.272302249454698	1.0630621315005506	-0.9436453428829321	1.0475653479780456	0.7589067700558367	0.8159129527705483	-1.5598982876370404	-0.7897049028474519	0.5066082298506605	-2.523857172340368	-0.330362265933043	-0.7642511727195467	-1.1952636022307346	-0.17948258349519447	0.3186026186852614	-0.19333682375147815	-0.07846096025075146	-0.5681342740603602	0.859775092390791	-0.10176708123657814	0.38201368808379293	-0.33153295645738334	-0.4787904013435777	-0.16630941298705917	-0.044591290385862084	0.18153974262751388	-1.3142920771844169	-0.5461345022916128	-1.4389509524632378	2.534491909913937	0.4756147083173266	-0.23265500653367543	0.7049763428715514	-0.021622918425504047	-0.5772660078736305	-0.4050214872402723	0.41843136545329696	0.05967374135868968
0.24683171787944316	0.5569334383605336	1.1960103795190293	1.0135600277126242	-0.948005629939721	1.083011289448555	0.6907273916990403	0.6473855897470407	-1.6202179399353995	-0.6643415441937371	0.5176958264894869	-2.573889607196517	-0.329567980035496	-0.7352007795244957	-1.1513972630001892	-0.19721741248447752	0.3150392226653293	-0.2429522597393415	-0.05061962545334976	-0.5786211959558347	0.8818041340649486	-0.12994530800762322	0.4092297544462906	-0.3362348877481768	-0.46240313434433605	-0.14837914151771525	-0.08654220664097001	0.16234149358507055	-1.3209998122941293	-0.5512638270436703	-1.462982481195092	2.5076101189917654	0.44689390494822545	-0.2500434716205807	0.7141324507172346	0.03920653595087216	-0.5272860544514414	-0.468423896216642	0.40461971391409196	0.03577210570627957
0.3217266443808998	0.43245082763099274	1.1028402870657685	0.9896598938748291	-1.0068496333409755	1.1138731869386016	0.6483082559653516	0.52348266229488	-1.6547911857308502	-0.5878319718248489	0.518850412960684	-2.6205600505762385	-0.4039081197287374	-0.690373586330377	-1.1342820420252242	-0.2514214449903181	0.3102725157823138	-0.2790755151679735	-0.0435576252260709	-0.5639871699096916	0.896940604217867	-0.1561462679971064	0.43926218320511967	-0.3703821642696067	-0.4481259532098615	-0.12175426193206226	-0.12262277415860019	0.15489166798863455	-1.319033711460546	-0.5363079089713161	-1.4866949379661427	2.466597230559323	0.42609974089262803	-0.2630434505850818	0.726288431358171	0.06960403130543884	-0.4632068680732243	-0.5541889952258643	0.38957308572231064	-0.02096162443143914
0.3796357758890723	0.3392582842588588	0.9512955633279535	0.9949838153388495	-1.0736287626376746	1.161957235104143	0.5972329751283306	0.46660882050204033	-1.6997285053349116	-0.529296618572211	0.5199082053716786	-2.643481609485061	-0.4873199213482714	-0.6389853277479347	-1.1258043138503646	-0.30581142509006176	0.30996368736731716	-0.30694276270796483	-0.04297570657916082	-0.5550049056468866	0.9517720147418258	-0.21051338627337537	0.45153330325755914	-0.3960841333973381	-0.43754790584278347	-0.08110170967312494	-0.1396656059127808	0.16555994752386965	-1.3015423378518995	-0.5042311106104336	-1.5279492825861136	2.412075779798227	0.40414039865999146	-0.2543020615938839	0.7212054230907967	0.09186655860294916	-0.38408837358359493	-0.6292637774878702	0.37584946966737565	-0.07875394725393091
0.41211524295770047	0.2913641286950747	0.7784420491745816	1.0051477392196806	-1.1301071988008442	1.213218363722361	0.5275723977271031	0.4023829178604094	-1.742891513984688	-0.49566746826091934	0.5106974543042447	-2.648845791630065	-0.5974189094817723	-0.5594272829239697	-1.1326754370087302	-0.37247120762440816	0.3091526743690346	-0.34906088376239397	-0.04464724971528703	-0.5334609279918293	1.0029261719359455	-0.2599621762203203	0.4445519890348749	-0.4259806982990707	-0.3860725885154357	-0.03824653242095721	-0.14667148306841468	0.1276876844549233	-1.2810651037347895	-0.4777966520879395	-1.5510036150141193	2.3720869166283007	0.3682055762034338	-0.25726618116644373	0.7186508312296755	0.10992087836603019	-0.3123684161345841	-0.6707891882282946	0.3789372212829162	-0.12999025355142138
0.36966691856802264	0.24678889148578395	0.6216081054429402	1.0352546490695946	-1.1800824121930706	1.295698197255175	0.4563344750167352	0.39135818369263314	-1.7977532606807827	-0.4782856436795063	0.48540487755435907	-2.6336056940976897	-0.7220029470714927	-0.4846962688082327	-1.157483747742042	-0.44740191030648635	0.2847852859956067	-0.4371008690891845	-0.05085354621921241	-0.5273434978660669	1.0463456033860674	-0.3078948277493806	0.4426746151227561	-0.4552038060084228	-0.33812465103900585	0.001650513687702765	-0.14505358770128268	0.11105728202261829	-1.274381144728181	-0.4628030082684963	-1.5374316832093016	2.3502327739663675	0.33175648790614626	-0.28069688999741305	0.7158423540230834	0.12028373109777935	-0.26906902508014385	-0.7163228243555296	0.38390037670068694	-0.18090333528170693
0.36139141467939256	0.23675423154531158	0.4762874180276523	1.0612265951592874	-1.2128834933009567	1.400453827412919	0.38131206638824977	0.4066889650668245	-1.8683033663309712	-0.47948425799916067	0.48359620647995427	-2.5984933831170522	-0.7949248471598587	-0.4273965283618283	-1.1882658121031318	-0.5040959520099768	0.2761870577896992	-0.5275067628153789	-0.05613519129280407	-0.4874801630320844	1.114047891787623	-0.34712666345229604	0.46277824401056655	-0.4430435491767839	-0.24057462369865532	0.0354814197710334	-0.15125201800393212	0.07426290044452313	-1.2699953681710345	-0.43284683748669783	-1.5008069559319737	2.335517485832767	0.2930658203266623	-0.29805495385793296	0.7146520334963548	0.11746220646271925	-0.24570391340473305	-0.755639580516401	0.3717607793944129	-0.23300274140972918
0.36115327843468065	0.22715714680809182	0.3580595159173999	1.1003544813864707	-1.2494532913188567	1.5010681987074126	0.31512194679508293	0.45362353677458644	-1.9375222617332297	-0.5854900883333153	0.4890257888682134	-2.5402833009083814	-0.8834742774582072	-0.37719303699099305	-1.1667625387341403	-0.5634105574787082	0.25102584901582664	-0.6114154142625636	-0.0666458304637482	-0.45609872031805887	1.1747899836127944	-0.371412383056062	0.45855847891498513	-0.42862232659373045	-0.11582590952659041	0.036557072926961864	-0.1617992550002755	0.0626566862506824	-1.30226372049662	-0.4093464507542489	-1.4496106609957495	2.330395103957935	0.30109741805409	-0.33119436342872083	0.7401545472393665	0.1013348750590513	-0.21398658991677463	-0.8027036461631869	0.35333563450172034	-0.2795187640098654
0.35374788774788224	0.2336488407916258	0.2626513431951923	1.1201310186899862	-1.2995362909632289	1.5788145508415643	0.2490160483485216	0.47056572874577335	-1.9757347821505697	-0.6977819054885224	0.47798351294128744	-2.484964147540624	-1.0107477706829635	-0.3199399953981849	-1.146740945394301	-0.612519873018037	0.23879821581539468	-0.696646123738909	-0.08670284378365659	-0.4288105554520036	1.23573128342169	-0.4167494684820873	0.46042401915339964	-0.4064203235457426	-0.012647729140013669	0.07233027214967039	-0.14116283450114026	0.05746249331531035	-1.348067468660582	-0.3737187508698909	-1.389223372198227	2.2698016796138143	0.31868518461055767	-0.3663554545541265	0.7697524428308119	0.08480724449200794	-0.18704741792088483	-0.8270890069139835	0.3311928503032176	-0.3088862408696582
0.34292050077536584	0.2570902476839894	0.20173754186064974	1.1264354987155516	-1.359708005418411	1.6223254045926214	0.19775195314152974	0.4793031550939256	-2.009135361083201	-0.7675108898138764	0.44687184051439466	-2.443453759163851	-1.1299239533372059	-0.2893964743074635	-1.139595833369275	-0.6411891618481417	0.2686183535756769	-0.776963388126364	-0.09309366942335348	-0.39471513389665575	1.3162866575361671	-0.44957602632995625	0.46194333990973185	-0.4171777137343359	0.10854095189708084	0.089544121232696	-0.09804847437905576	0.06930658480368339	-1.386484425759153	-0.36542156484400173	-1.3639444503864682	2.2602561401623436	0.35502413342571815	-0.3907424201423039	0.7776124514919632	0.06946332190857167	-0.16627736034795784	-0.8495707637343154	0.339556841277067	-0.3253060152553191
0.357607634483439	0.26674135405124055	0.12338015255238792	1.0823471716062285	-1.4008498218873142	1.6500675400917664	0.1471385221910565	0.5550170724499688	-2.0416017450141615	-0.8807065762534597	0.4928505930410488	-2.412098434402902	-1.2511259364312104	-0.2812305991090486	-1.1469221115114028	-0.6525183742221999	0.3163930321666367	-0.826934408723418	-0.10766094095405825	-0.3516023901576665	1.385920018329953	-0.5007413476659758	0.4597056997911603	-0.4199543016435559	0.20941029754916968	0.10037134342592469	-0.08589474832800117	0.07270183069915256	-1.43034820067536	-0.35889748893130813	-1.3171650581523513	2.256705885177321	0.37189372188297476	-0.4251044426696523	0.7381251625668133	0.034068152720712834	-0.14104431541711032	-0.8716359220307119	0.34474101535781176	-0.34066753323978655
0.3141574138026611	0.28460005196643634	0.03888578768390738	1.0289382605216146	-1.411516388594626	1.6865650706270567	0.09468613865304899	0.6848549146536739	-2.0642403704265875	-1.0053010360779553	0.5074922063087067	-2.3735271279364496	-1.334456268036093	-0.32393855385187365	-1.1705292013006914	-0.6756767776613428	0.3905771397513108	-0.8835897902218883	-0.11794292445676384	-0.33324549621501764	1.4750026897664787	-0.5427565126340076	0.45910765358529415	-0.41382457406089496	0.3026862979756639	0.11833322176525296	-0.06547744909380207	0.05894082313214788	-1.4739235270440216	-0.37358739918112027	-1.2886197985221925	2.2092641932135497	0.4077332218008417	-0.47763085249369236	0.7113670139104806	-0.0020374298480655083	-0.09994924539625644	-0.9203859800457892	0.3478876639522654	-0.34185937829295404
0.32027374390326546	0.2895211381379066	-0.011585794215530345	0.9816216412449977	-1.4129903165989637	1.7257360979865708	0.04251250475070954	0.8204360927935032	-2.0591697281494	-1.0912586855310722	0.5301551059844146	-2.308652381773471	-1.370380966240513	-0.3963440144752967	-1.2026510985937513	-0.6872079583633083	0.470898374967249	-0.9367907855703557	-0.1349341466459461	-0.3036428003329287	1.5313865106830833	-0.5779448447851897	0.45438033146666357	-0.37804678694526983	0.36417187611768337	0.11492171895981536	-0.06206756201205408	0.051647104510248364	-1.5128311602044493	-0.39476723941195413	-1.242257536009473	2.165552524546304	0.44437799038372894	-0.526674249085734	0.7095650409271473	-0.016544390420918643	-0.07792654083607106	-0.9346028207742844	0.34903212524777527	-0.34697299047439595
0.36327382242916373	0.2976983069784127	-0.0212074297370125	0.8964220905651693	-1.4181871817524043	1.7616502084645078	-0.011592998284386747	0.9582452698907057	-2.0325965448973173	-1.167509121596773	0.5444201074218282	-2.205720659754964	-1.3828966682114427	-0.47878626944755975	-1.2467799793813603	-0.6732633302747817	0.5326365292917619	-1.0025133371969144	-0.13577455651429698	-0.2821299852741702	1.5495999532843627	-0.5793616287047529	0.44262801811149577	-0.3337661150305883	0.3803712057007175	0.08233265699394525	-0.08407574166291372	0.06250898255013689	-1.5557177634106758	-0.445766115957065	-1.1738485690914007	2.132884765334692	0.4615660701948755	-0.5722954348985476	0.7270203832233333	-0.020705121055672873	-0.08037596737312068	-0.9643398081608288	0.3569391996588992	-0.3479582172915651
0.4140632189902352	0.2634042389371576	-0.006097510513263729	0.823130239529266	-1.4335379038079512	1.7904895830890617	-0.046479434416070796	1.1212506421281485	-1.9785055163367857	-1.2241500519632866	0.5912931013993901	-2.116677957843122	-1.3468768913468587	-0.5733054903778888	-1.2934578773907697	-0.6796445245371417	0.5845787215262279	-1.0573007062182618	-0.0455533479444701	-0.2801320379069027	1.571457005063143	-0.5633374882325765	0.42504487873323393	-0.2838249968636376	0.3717358519119277	0.08023640781044862	-0.09615742784604371	0.09575071844684273	-1.6084578630603477	-0.5090630353124446	-1.1012898223362875	2.10148260210281	0.469190597015261	-0.6097701284455652	0.7549379554296047	-0.031245651205080938	-0.08912984977608271	-1.0215107154447751	0.35515276129323714	-0.348709222595582
0.4888986114305137	0.23571189841007906	0.011921977157348124	0.7486613772027308	-1.4564091666381898	1.8072634215099583	-0.06409357917472855	1.2654360814348506	-1.9144213403911876	-1.289115250152835	0.6503752100535964	-2.034486949198651	-1.3075163751478853	-0.6626994503550658	-1.336523402658633	-0.6769760427153103	0.6284937687685913	-1.1159445526371963	0.0395529436431893	-0.27634790717903657	1.5928887626260495	-0.5341314756625137	0.42678771760690504	-0.2580192569999812	0.366705680022701	0.08833830214984136	-0.11674282010539931	0.08904167377305416	-1.635679933459046	-0.5646225966991064	-1.0572680356516586	2.0204894216369995	0.46611234359010834	-0.6263515791593353	0.7596453956198608	-0.03246046490582029	-0.094757040085219	-0.9849267906758243	0.35094751699884713	-0.3600173873685174
0.5373132724128145	0.19233309814379423	0.02589297217046902	0.6864507148125701	-1.4978349508877453	1.796962475093806	-0.06815259124918609	1.4682858187532761	-1.8265614087197846	-1.32069229537395	0.6723126921697673	-1.9712839519888181	-1.3542225887159007	-0.7340115648030228	-1.3826010634778654	-0.6770087843182233	0.659912185481218	-1.1752046557475806	0.06467548231517425	-0.29385207916840994	1.5835591712147101	-0.5002723607544082	0.4027782694500387	-0.2462334544352296	0.28222168157904315	0.11511533652788239	-0.13025329700236052	0.11761539096740285	-1.653844876230347	-0.6179340340037477	-1.0172832162707235	1.9463208958777851	0.4480105117503898	-0.6671375881029711	0.7662025127316099	-0.039022153384805316	-0.10711018796307745	-0.918178444773098	0.35199030350970745	-0.3650433696538563
0.630798180940654	0.13818380647113887	0.05197696179353262	0.6004388946447734	-1.545730065991069	1.800288992964682	-0.028592254140836115	1.7106307821900018	-1.7514661401228782	-1.368993972043522	0.7012125951487372	-1.900654914031573	-1.4094140860401811	-0.7633332560999181	-1.4923474160032437	-0.6734426265870869	0.669309694226383	-1.2360946153630878	0.038319657204520435	-0.3271174424768813	1.5871018479351966	-0.4484791975744778	0.38027713826980086	-0.24124344839438933	0.22799405783993087	0.1595576544556218	-0.15043646666580562	0.13766463310292265	-1.652003403981165	-0.651203461639401	-0.9796570087927228	1.8840727910654231	0.4196633226543608	-0.6967110720061644	0.7286613605924882	-0.043122544383816235	-0.13264259727805988	-0.8547684211812789	0.3405218217789424	-0.3761936476047778
0.7670589858870962	0.0924613204346075	0.07547249895557481	0.5536308234049055	-1.5812454400979816	1.8277752424737599	0.05520555077201611	1.9806002470138289	-1.6606840058901167	-1.4000897475332061	0.7199075371915352	-1.8074542992569274	-1.4568249369845758	-0.8013994930456109	-1.620758482399373	-0.6792520989228545	0.6830670782173489	-1.2960774331335174	0.013745691561160756	-0.36521336233212665	1.6092473620191936	-0.3933382929934868	0.3614377729753018	-0.25380824884960446	0.13209289504220637	0.18601906195027867	-0.1746598722553362	0.14253045194692915	-1.6306655271868693	-0.6836038202399177	-0.9252644612086802	1.8771870106217912	0.37210424646075746	-0.735147204337615	0.7025681596068802	-0.045288612677198914	-0.15758775707099557	-0.7912283749099158	0.3468814555651515	-0.39373276990858247
0.8462249559775323	0.052907820223265845	0.08476882708959829	0.5136421675257383	-1.6289330176721741	1.8552307856640293	0.16461055929231555	2.2614265907349123	-1.5606233047036826	-1.4198186116111453	0.7236982262938771	-1.730150129286806	-1.503902628410448	-0.8351701767120987	-1.7388166766522755	-0.6945821292508743	0.7032770011985511	-1.3265751421228997	0.07092038953500843	-0.420325830368747	1.5930147258380907	-0.36224566760502	0.32082056600575987	-0.24673718030192368	0.01625941995081005	0.20873284626944644	-0.20852611433264462	0.15242724628916238	-1.612345909107464	-0.6964941848165298	-0.8403283044596191	1.8355100846622896	0.2976087510972471	-0.7575798547250965	0.6484160306753448	-0.04688952479851337	-0.17808778315705623	-0.7283517904987644	0.33190612371626493	-0.41099577536994997
0.9251986930088888	0.051170029682474125	0.08974717550738623	0.5015184797630011	-1.6693599173268474	1.8944816494524446	0.2659340643378919	2.548168154189132	-1.475168721558701	-1.4244343862471698	0.7081444568575168	-1.6415997750628972	-1.5497378681745229	-0.8783424514849658	-1.8229163274436346	-0.7281021380330766	0.7085382268123438	-1.351381598115091	0.17902237107352498	-0.4914424163274333	1.5707751934947776	-0.32714742809214636	0.2995250556498468	-0.24620367348103786	-0.10932100148932442	0.21930381491462764	-0.20940319972462235	0.18225919216233655	-1.6121721606617059	-0.7114005362138762	-0.7490811010561661	1.8039730388077237	0.26037644026386303	-0.7662822057778681	0.5888399498934137	-0.04932366238788572	-0.21951653565599435	-0.6298656857927037	0.3367424956373233	-0.4188667447618631
1.0510073641376603	0.03365735452384622	0.08218537421268654	0.5067917900067598	-1.698093968373782	1.9194786400501467	0.4152730636671156	2.7711672381808197	-1.3942930697104678	-1.4604289183278172	0.74487155467843	-1.5521142742736715	-1.6006595268207349	-0.9211498821984669	-1.8770882813371355	-0.7502791582573534	0.7066003904905047	-1.3498896871467398	0.26244834436235154	-0.5406293875018611	1.5168627101215484	-0.2576871266062192	0.2772098821992432	-0.24987655950011334	-0.2169556899583973	0.22738939603080283	-0.21635234548426588	0.2202959654798112	-1.6137534021560374	-0.7215069058775503	-0.6548048657627724	1.8148209399036372	0.2233989285910901	-0.7751448542061252	0.5425982339403933	-0.0650313205728825	-0.2758028625830853	-0.5060541190802565	0.33838324147620036	-0.4493752598306803
1.159004629455508	0.033036105778487784	0.047949983511362156	0.5261615430105231	-1.7087330593855463	1.9500191447366682	0.5878809496956711	2.9341166586614227	-1.3460517281945734	-1.498026017620378	0.7804917953302656	-1.5024053024272426	-1.655259856182571	-0.9718847274563849	-1.9150865728898498	-0.7723708855764311	0.6803930635763618	-1.335165250602984	0.33973446166488813	-0.6005819733363926	1.4741163563537807	-0.19235621137396347	0.2418471060592852	-0.2797868281997674	-0.2926258277484092	0.24686568525885702	-0.1896126473413644	0.24164771508403554	-1.603034298794099	-0.7362251792802836	-0.5804497254248691	1.823228322642629	0.19603571702872255	-0.7598036353414798	0.49323675166877967	-0.08184651441800099	-0.32430905892790857	-0.40541557479722323	0.3444223517034826	-0.4593475952520854
1.2243999132411627	0.034898714717088365	0.030834350419474372	0.5691562076601865	-1.6833004032543244	1.9258246126038174	0.7947680845924772	3.073494723020422	-1.3060583981232046	-1.5167717786283434	0.8166148722483129	-1.4959046380571501	-1.7392128787313275	-1.0243547686886414	-1.9577563198711225	-0.7967183651908063	0.6597790162292771	-1.2740288882714306	0.3944531169566459	-0.63599578518744	1.4066828782415532	-0.10737331316868456	0.1961647916710157	-0.3323150678721886	-0.3150503316392634	0.27619074314588465	-0.1363613773039882	0.2317674040869401	-1.6061905111621637	-0.7357622816097942	-0.5117041652533478	1.8558757817939715	0.18566203337345466	-0.7663827371060283	0.45795633877640396	-0.11571259352252283	-0.35416048312067583	-0.32762570361339366	0.331879465083704	-0.4605595332491304
1.2362348535875158	0.08291939462489277	0.010671061147933512	0.607059177858843	-1.6248700638913036	1.8871714984881998	1.0224118813081575	3.1693333682767184	-1.27871076343996	-1.5300109077158885	0.8385390580985627	-1.501330930682985	-1.8227022135147402	-1.0751990743298017	-1.9976260822989516	-0.8123613702359309	0.6585831147403658	-1.16519040879142	0.37717607518216556	-0.640646448564669	1.333372919082143	-0.04094444653125262	0.13400009701138454	-0.3574147939667979	-0.33797937002739153	0.2884596464409925	-0.09898769415711806	0.24705102026066156	-1.5964880321648063	-0.7176126174444374	-0.46364049300744103	1.860966811353498	0.16699408246847866	-0.7831034116179034	0.4412436835952246	-0.13948415255992144	-0.3836188577898218	-0.22278326745344282	0.30273754990163637	-0.4720486056969902
1.2387686878836244	0.12633942192462239	-0.013241191628318133	0.6406190179125073	-1.5434097219448841	1.8335214182667126	1.2157776713553896	3.2253992667007862	-1.241737946047349	-1.522364615048636	0.8489817407950732	-1.4984818740763395	-1.9174990699562346	-1.1242828556750186	-2.0218542135193367	-0.8299146645404327	0.6853720775269905	-0.9871290354290945	0.3896668924975712	-0.6264862356304369	1.2687361381657412	0.02502104644310519	0.0636830861792711	-0.35452661798878726	-0.3188682903536815	0.27903366215041575	-0.05417049165697406	0.27765445132683764	-1.5934052383129194	-0.7169407136276649	-0.4447036643510772	1.8926545287665129	0.1513262891218968	-0.7894475948149295	0.4427160529315228	-0.1584285172228011	-0.40883667460654227	-0.18430923701223367	0.28197481491429555	-0.46730467397784936
1.236825614656128	0.1831809810434098	-0.02527951574961538	0.6856521780161313	-1.437021947427299	1.7901845669889014	1.3660768911319008	3.2006999231612867	-1.1949312685484956	-1.524166835135254	0.8758226912939296	-1.4996330115834213	-2.0103195094861994	-1.1718521857855948	-2.048759646485377	-0.8461000538004075	0.7049716960571853	-0.8151423386818395	0.44882001358333906	-0.586467796055784	1.2222834809336596	0.07116419435268564	-0.0056564017312633495	-0.32125347482382244	-0.28199146651755014	0.2481773023914557	-0.01605089571097113	0.30691820659703833	-1.5863761338975189	-0.7259893855207559	-0.4397036407340914	1.9302987349752379	0.14350242032254762	-0.7765398559350288	0.45124461253012943	-0.16575868010944556	-0.4261496644546906	-0.18008441534531006	0.2595468453442137	-0.47474461189168216
1.1911751120527734	0.22912836765549197	-0.048932548171615034	0.7755299375968747	-1.3099476394229606	1.7523973710636718	1.4283031511554773	3.1263176576180376	-1.1314150789604984	-1.4995355257967147	0.8796185658869863	-1.4975292807467446	-2.1111763754338733	-1.2412850790647094	-2.06916997552786	-0.8685868631279714	0.7172555550085435	-0.6658725229262786	0.5621660323552765	-0.5266472971351113	1.151171328342826	0.11163431267309547	-0.06884794267920756	-0.30033466752290117	-0.31201473820102554	0.21571942592896254	0.0408002665598029	0.3149914904830853	-1.5811895468347332	-0.751981599154014	-0.4593032045999861	1.9434252050583622	0.13686882977258866	-0.7617607142900286	0.49864877546379327	-0.14479117401990635	-0.4644211921918665	-0.19267794905073005	0.22860469750405454	-0.4645187831056535
1.1178350751491417	0.2848670325485378	-0.03902933072236074	0.8697019915547811	-1.215088290484842	1.683345001328049	1.5091147077432605	2.9812616089749033	-1.0890880796381797	-1.4936072237519187	0.8785951985630479	-1.5121412947651012	-2.192131192840691	-1.2810388000872304	-2.097798925381018	-0.8898396640931601	0.7017539473423646	-0.5277558037398159	0.6562207334331837	-0.4857042491634475	1.0757197906747613	0.14395988809298882	-0.15009868094063966	-0.2926918636534791	-0.2987580774448822	0.18256279973863723	0.09932305393253636	0.3412947076854614	-1.5947061308113128	-0.7787007906873863	-0.4848759923024272	1.9431694242989583	0.15437202792548074	-0.7234268406291465	0.5798996445913811	-0.13043372923269092	-0.49144986508549576	-0.21869159753208317	0.18741599425511596	-0.4571920046163376
1.0881012327788762	0.334767380857058	-0.003836717529437916	0.9853257330124008	-1.1224963527443546	1.610794158336225	1.5944041461788843	2.828949736504743	-1.0337476414843667	-1.487010604475969	0.8772043821206138	-1.5356979158936535	-2.2761081131238035	-1.2850243619287538	-2.1142127497886056	-0.9143689213803128	0.6792448385604863	-0.43349876800953113	0.6674938088838579	-0.44219241171958235	1.0253422294928753	0.19773761527752184	-0.22172678905079907	-0.29311508842310674	-0.2802822801268182	0.1806279834932342	0.12986555660348947	0.3420060771491384	-1.5997414391521523	-0.8058826045208314	-0.5259913961456317	2.0057531567744533	0.1601681390638189	-0.6918886774708077	0.679305573138983	-0.15391151231400843	-0.5334022227621917	-0.2585021552633652	0.1652371744050413	-0.46229849319061966
1.0357855552955324	0.35098296824620095	0.043553682551084	1.097624181974695	-1.0329208818614082	1.540832881563883	1.708746153594007	2.6672088739718864	-0.9642923040276019	-1.501468446775996	0.8780220574296212	-1.5478258596140664	-2.348970332910935	-1.2823134119398145	-2.1515918439224864	-0.9422484992219138	0.666030219725193	-0.3599800444433323	0.6019837092145469	-0.407096599998951	0.9629311838077811	0.2630634785861338	-0.30597719761739134	-0.28784003534021446	-0.2782658261647495	0.21776969221451373	0.15555587400362755	0.31632955026483106	-1.600685690103989	-0.8331148111405347	-0.575378694464005	2.0522806693573923	0.12514016763531138	-0.6450452241699152	0.7787659648561274	-0.18745440047790068	-0.549985180408432	-0.37149423555242234	0.12415340077379775	-0.48881832069883335
0.946149618107561	0.3747763687068728	0.10953286519736086	1.1950878597872818	-0.9475043533162435	1.4922698148249356	1.7758100365282115	2.5534969995105845	-0.8996078418039735	-1.488111105992197	0.8597739790899984	-1.595869014407204	-2.4108211529123333	-1.2559219872267213	-2.2048093410501486	-0.9857295126282611	0.671075148608357	-0.29252667617241823	0.5664656113625404	-0.3534225690778643	0.9531269565132593	0.3019674163783465	-0.4025093919111639	-0.3031075948285673	-0.2857028263211621	0.24909203239751618	0.1810447799396942	0.29062264231301566	-1.6098690139709368	-0.8483714337079359	-0.6213364302903881	2.0560591872423415	0.09398720979787474	-0.5990094761791211	0.8633275941474372	-0.18488349931819187	-0.56938158365334	-0.5017178910122148	0.0802960072138079	-0.5012488052960471
0.8172939344630251	0.3948388648029716	0.185337233879812	1.2780889077756161	-0.8905887243558718	1.4333587186476635	1.8374529595245612	2.467731908555783	-0.8539186641206257	-1.4849713801039877	0.8462389739182822	-1.6209438529632536	-2.493531134680439	-1.2069873951291306	-2.259118421269895	-1.0188276077613512	0.6905322506761179	-0.23035547241373858	0.5456810116947935	-0.3115418102539271	0.9854904808026363	0.297927280775709	-0.4730884248685353	-0.31317361098057	-0.3184211138169455	0.26497329505893186	0.19416233939035185	0.2474062201882313	-1.6334397542501233	-0.8599557163980925	-0.6601276500337507	2.041730728035	0.04859679808791285	-0.5705052172266356	0.9439378728590595	-0.19715882926780443	-0.5964089936304766	-0.6031957490014304	0.027072047306501274	-0.51717497984129
0.7283196065703166	0.4039159202700495	0.24446528632601588	1.3527602149831988	-0.8784683758746233	1.4400056131256538	1.8502699770861515	2.357779992154137	-0.7942279687043228	-1.4830210323390174	0.798313113348448	-1.672603721991281	-2.5391678670047844	-1.1461716016327554	-2.2876452412130823	-1.068025387405155	0.7086980698113028	-0.16854564347817522	0.530986876383246	-0.27547181327853576	1.0409827872924506	0.286533228322755	-0.5222989874926661	-0.3081871368187633	-0.35105183190732736	0.2814574672617748	0.19825570471903103	0.21684868392616324	-1.6479123465921623	-0.8511276162087865	-0.7126079175906652	2.041557049741578	0.03606408278548706	-0.5359469686017099	0.9810661403311333	-0.2088808499309635	-0.6326188035468467	-0.6231091097619276	-0.016808681856502077	-0.5493801296398023
0.7021732166865636	0.39480901074427	0.3057823428560118	1.4227853039114442	-0.921416689929484	1.462425320031397	1.8630149470592	2.2604977915713658	-0.7429853064144453	-1.5260036183468204	0.7214348351136552	-1.7164907085980439	-2.5945068745671813	-1.0846814398749531	-2.3115220370821143	-1.1127195760420112	0.7199463547317889	-0.15163344644921056	0.48757389000364376	-0.19410167077620588	1.1258621270200344	0.2640892155494513	-0.5400037001945679	-0.33009800790934024	-0.3703979343929186	0.2741437055190955	0.19658678111211939	0.16954051377314072	-1.6493773203295579	-0.8436653532863616	-0.748460785818304	2.0412164598414897	0.02007357422296108	-0.5033862187376863	0.9948549723534954	-0.21598615949300126	-0.6679218394216588	-0.6641375316120322	-0.050782294399406736	-0.5693869288739329
0.7023464311722534	0.40664259096478006	0.3680044801726517	1.4727734919324742	-1.0397797130354292	1.4962964367646356	1.8621006880046032	2.1637482517137134	-0.6491421463321831	-1.5740059899721925	0.6606636661343356	-1.7827078088045947	-2.6040949119754004	-1.0241196239003318	-2.334617979612438	-1.1586379793894526	0.7258356672946011	-0.18867349741148126	0.4370765894115946	-0.07518626566005174	1.1844212725496086	0.2032140969707193	-0.5291007372431981	-0.35410869774211257	-0.4166518248815887	0.2707695871835322	0.1744624371742319	0.116957349973288	-1.647881516040885	-0.815013061427685	-0.7743486493972611	2.0669535529206513	0.01718828140244519	-0.4713357258210603	1.0105873733166295	-0.23939109527986452	-0.7165179022453113	-0.6983622737530699	-0.10148400668396795	-0.579744961944533
0.7162378019087441	0.4038584867475949	0.42529383384306996	1.5057793150456247	-1.120366202439455	1.531301640205853	1.9094881260681362	2.083381386258846	-0.5981826614268831	-1.5325848439620784	0.5884753820566537	-1.8349681954590813	-2.585877820196826	-0.9544748314844765	-2.3274067718172167	-1.2023373937017734	0.7454240577731663	-0.23129926803728548	0.3846454936779612	0.007494122368491063	1.2421747812008348	0.16119780935298894	-0.538694619251574	-0.42232105481505133	-0.45555924850681545	0.27493863529214957	0.1408723479239668	0.066362853283842	-1.6326509624339658	-0.8053971264761716	-0.7979449123328747	2.082774066557848	0.021789556166874013	-0.45592714060249334	1.0096986917737616	-0.26896155903233393	-0.7671632464857833	-0.7084586713001875	-0.15948767341893683	-0.5856570234383389
0.7117072867915897	0.420311769308875	0.45655849619069355	1.539640927883203	-1.1974042900328523	1.5722822932871239	1.9491217529648304	2.0259390746165105	-0.5578768959950694	-1.4201533220749354	0.5248517692298362	-1.9172527187600839	-2.550904907534714	-0.8716368963844412	-2.3142993285885542	-1.23127652276117	0.7496365719657289	-0.2681024875046306	0.32158943093926423	0.06890285133918106	1.29929838110824	0.11331820302218483	-0.5024822560343442	-0.4622939338304339	-0.46633230620361443	0.28041546012873314	0.09558058279387198	0.03830044299159998	-1.6239408091463687	-0.7863194640065018	-0.8178819916255149	2.099846417245037	0.02047833568024688	-0.41714588525787405	0.9763261464897278	-0.30289023521805164	-0.8008329325201615	-0.6866618969909447	-0.20673820872965426	-0.5790550817858245
0.6946331335536615	0.398936547603019	0.4885966616414906	1.5374153874328629	-1.2485794975689644	1.6214697218418355	1.9135898698157974	1.9986368553488085	-0.5101579116683628	-1.279302198087004	0.46116201423683234	-2.004920266711512	-2.524668627468358	-0.7961138301782918	-2.290641273386103	-1.2632498305770747	0.7611257185419824	-0.2798958312933123	0.25395298398669447	0.12899496061623378	1.3584352884902384	0.07941137550189145	-0.4191466689468948	-0.4879577736824608	-0.46168136036058627	0.29388576434207414	0.03325769238813413	0.009527956047064445	-1.602090570393979	-0.7607001019174693	-0.8463347265348625	2.1379185036130117	0.0044483233718898545	-0.3877447901270242	0.9050948438835796	-0.35473787144540503	-0.8276469760793678	-0.653634896411181	-0.24023086544291422	-0.5715622072318451
0.6750211052462417	0.3685709893625038	0.4940689767724377	1.479504784227307	-1.254460237096017	1.6765998466298726	1.8921221728300055	1.9528750324644153	-0.4938016523048633	-1.2294435833393795	0.416935369335277	-2.1016793235283577	-2.4687632973908125	-0.72801716653012	-2.2740939136235196	-1.2889960664746467	0.7273699207048242	-0.2867403789502925	0.18232509159732702	0.14559789615582036	1.41109039504436	0.029054642611248526	-0.35011052266177456	-0.5177940096922079	-0.4800348973164937	0.26484822701426136	-0.017603054698622275	-0.014224544296002662	-1.591161401241981	-0.733622928842374	-0.8920785181563137	2.084998502051005	0.013381335804191518	-0.36958178470425895	0.845044871401341	-0.3628396080241946	-0.8411339271790835	-0.5456090350303351	-0.28244677850171085	-0.5625457494782046
0.6465317672009986	0.3359126394137186	0.47381458582612535	1.3889112412549776	-1.2519817412216838	1.7224955578083576	1.8733227210198578	1.9094385645942975	-0.5349622041582874	-1.1857863774129325	0.3626359418413541	-2.2213313265606103	-2.421829222895852	-0.6178888117810051	-2.2627250728451878	-1.3168404110567606	0.6940782888121731	-0.289625989662445	0.13368110536889655	0.17028221362883805	1.523069101586691	-0.025016376807029044	-0.31277574317792517	-0.5375611616155451	-0.4779648912949678	0.19843685739313172	-0.07129827042208162	-0.026362103968391903	-1.5843802476160913	-0.7068770263785807	-0.9292900550417091	2.0107575727434943	0.05056530013017787	-0.3548786461252217	0.7850754547097946	-0.3207637641699538	-0.8420505386754245	-0.41925392877625595	-0.293777627292279	-0.5260314058441516
0.6308357870716066	0.2993397115582542	0.4637534941071929	1.2960488541144366	-1.2256985927685333	1.739644013318713	1.847817874676132	1.854142562344349	-0.5481515226934841	-1.1621454903943556	0.3014808292725624	-2.3176046654599487	-2.364110687443028	-0.47697514459644835	-2.2450209201425455	-1.307336162089356	0.6458101202535419	-0.31355879058841263	0.07652145053111743	0.18215622518003535	1.6361480553257315	-0.0741889107294048	-0.27816486022302966	-0.5515200298564713	-0.47763111713822665	0.14342975625068086	-0.13375233342066495	-0.04033287018234227	-1.559768323041645	-0.6631121306804422	-0.9688608186122375	1.981987876216199	0.08052372546867301	-0.33946349700550316	0.7078851979775368	-0.30011179675126104	-0.8125878601198113	-0.2688465491848946	-0.28786036561484474	-0.5052696356818922
0.6355971650413834	0.25326779087273166	0.45094577189241714	1.2520982869575912	-1.2048228650130146	1.7383441124891708	1.7952926982297015	1.8139065349654857	-0.5287320251571668	-1.1341583920697125	0.26122560253067906	-2.4039825485959248	-2.277376614084466	-0.3388774924089061	-2.229200190799365	-1.261383301808484	0.5792729969210149	-0.3588973901435359	0.010194257854361738	0.24626370581431015	1.718177120548964	-0.07424420122705813	-0.2582185116166303	-0.5740770444052149	-0.45296652049612457	0.10166416636594033	-0.2206606297522527	-0.05723540941083829	-1.540853257281212	-0.6222981043677679	-1.010176026669818	1.95894392446621	0.11552495590000245	-0.3085727417817771	0.608749572418301	-0.272561010657585	-0.7653644213501976	-0.16021719416124564	-0.2652561080873535	-0.4924134037425779
0.6158717256943437	0.20944032675281962	0.4478445248529952	1.2665601048371335	-1.202405983679908	1.6914719403725882	1.7244873094905437	1.7667101090357118	-0.4757532421442642	-1.121333730035125	0.2823070759223224	-2.4645814417695795	-2.2154353771460045	-0.18265426084512482	-2.2388659257412997	-1.2029529049482366	0.5136871260915259	-0.4273543446816409	-0.06367882259320445	0.28577221199497743	1.8021616061501535	-0.08942859972472314	-0.24232143099403056	-0.6134181622458463	-0.44603742289103987	0.055018543727336666	-0.3102461076755756	-0.07618349945060701	-1.5084422483370035	-0.6035462051010663	-1.0419796319498018	1.903923092222469	0.13461620463530796	-0.28246085206472005	0.5527932008595602	-0.24666498381378482	-0.6965493645946926	-0.13128180400065498	-0.23632110729173045	-0.46637718004538026
0.6020371951701087	0.15758610138338297	0.4341098173191895	1.2330922851839456	-1.1890289258886457	1.6387062021327743	1.6266441998514474	1.7202835792800584	-0.412040819478048	-1.0569418440500848	0.3303662409645013	-2.501059485457922	-2.140487420479244	-0.020778985492916124	-2.253040208453498	-1.151769336791646	0.4432359467073518	-0.48244142037373255	-0.1482252588001872	0.2627890889835615	1.8023506251151076	-0.08236825577057613	-0.23590819458276732	-0.6507156898239342	-0.4518432744691494	0.04702710350348166	-0.41005434302346655	-0.11113756402453272	-1.4953476248715514	-0.5735743382055155	-1.0791462897347377	1.8458477775767475	0.1822087982378742	-0.2235052737971678	0.4758908741308449	-0.24173999031804366	-0.6306488698438601	-0.1264672449306413	-0.20527994433049548	-0.4444004119857382
0.5581824122582129	0.10037861680222666	0.42604744450958093	1.196212403210748	-1.08391269598887	1.565647681336657	1.536097771851892	1.6740674281301238	-0.41619141456117725	-0.946683529472225	0.3653034647836372	-2.512830468381201	-2.0882750971965516	0.09797496378278295	-2.2829247539712663	-1.1385371989300357	0.36346263471141377	-0.4971340444775768	-0.23950901421430718	0.20687807941677633	1.7841866137752984	-0.048914417403645674	-0.26611940986496574	-0.6779026572023725	-0.46975626995480696	0.02829408550829155	-0.5030971342749209	-0.12356471344678747	-1.4854711361525774	-0.551688723596654	-1.0989705564940304	1.771341143035923	0.21960550542890944	-0.1645989247882504	0.40545425750613723	-0.24444116489241252	-0.5466630951924419	-0.14333496215166122	-0.16414155150091264	-0.44221885072961475
0.5130294635507666	0.05910808172900027	0.40442984477675925	1.1506187306089293	-1.015538584927924	1.4981818047394522	1.46898420092559	1.6120952622540123	-0.44768964432755143	-0.9484265275321452	0.3696919214633022	-2.5206131209904625	-2.0481844322134606	0.17917290432800698	-2.3240719142113955	-1.1328405718672012	0.29327984565781456	-0.4533318633185206	-0.3279380838405267	0.12327627007493483	1.7722259909514964	-0.015272254549784186	-0.26231911008117204	-0.7123768001444827	-0.49289682213751973	0.0041206075699414275	-0.5826651683972598	-0.13260986829025248	-1.494818279982669	-0.5147750438662604	-1.1054697265010345	1.6787848226840143	0.2573115269498028	-0.08993945484401586	0.361258203051244	-0.22353804302838576	-0.47109416044333885	-0.17100980348869427	-0.12159645082760677	-0.42214437442510055
0.4864643417905655	0.05367777061339411	0.3895607527884649	1.0719891929396874	-0.9589937994674338	1.3946419400977166	1.4648501599830652	1.532046202777997	-0.5010931934173204	-1.0460072331019854	0.3698193727169502	-2.489390391638028	-2.0223805141577658	0.22905123331083904	-2.3331268107590484	-1.1191062519488337	0.23317075623533018	-0.33538842937831415	-0.40970580209675395	0.09770346448698017	1.7750805721545035	-0.0013255773447645922	-0.26312761125808026	-0.7676195717801539	-0.5378546180651689	-0.027100862516163626	-0.6464684780888412	-0.16581443585968755	-1.5139669263604076	-0.48129550860265746	-1.0790549945783225	1.603021614412468	0.2935722583482175	-0.042349098685795415	0.34008176306111493	-0.21915512332495987	-0.4137196980194492	-0.19487667134226186	-0.0755975383156111	-0.42888293688653106
0.4666858336197609	0.07934913352857018	0.33791281946848295	1.009310309100045	-0.9205197272307306	1.2833728855944015	1.4869364724704726	1.43267364455968	-0.5677200755132852	-1.182970731649243	0.3822086414629408	-2.3969459196272034	-1.9753787422223916	0.2661508781122552	-2.2911536076813026	-1.090235530188102	0.17454237324588165	-0.20880940491510208	-0.4676815470662402	0.13974747282107525	1.7350334000614964	0.004324437925585555	-0.30534840537566466	-0.8135547506850778	-0.5910102575600064	-0.08119109254200649	-0.7128892363150034	-0.20623644617940556	-1.5260083468411187	-0.4712232848706554	-1.0509465376998999	1.5209108028506733	0.31558009902573586	0.008769319794430649	0.3183958957056843	-0.21586748323405294	-0.3709434867393163	-0.2056365806814962	-0.04263138959542366	-0.4214559458905109
0.4610093551711535	0.10506371374777106	0.270193285495263	0.9822582058977037	-0.887279720906608	1.1698315634992882	1.4129361458394358	1.327938669965806	-0.5933180389931881	-1.2350643316614165	0.3968517836156996	-2.2999523782984572	-1.9394552478695417	0.3229337190786424	-2.222520566199285	-1.0494186207012093	0.12931766212347753	-0.07004294225833581	-0.5166960958798205	0.19627111070146774	1.7223851760328301	0.004539706005281416	-0.32495677196635236	-0.8217956944935285	-0.5933652009544921	-0.13999244548964374	-0.7793490161362915	-0.21632296059214232	-1.5526668452134995	-0.46757407610841434	-1.0131577203305069	1.4720864512262803	0.3303052722217921	0.03542566783856865	0.30685922964026174	-0.20608620723853388	-0.33289978913737317	-0.2850556883020702	-0.012220207319688522	-0.41925749198924167
0.4692614225741615	0.1538884629699339	0.19376870642063426	1.0001732246292334	-0.8689964288926901	1.0642149281621658	1.3227300805857491	1.2085667157825581	-0.5823269402138576	-1.287010007307737	0.4169246936367128	-2.161973596197714	-1.894596613481206	0.3593328810761155	-2.1183869042257197	-1.0039951035929702	0.08381629921829717	0.07225412645552691	-0.5539682233973944	0.24825421665291514	1.6581295410369012	-0.0030839274351104396	-0.31820340196234037	-0.8598549494222336	-0.5868786656520893	-0.20719816712383893	-0.8563656382696465	-0.20319866263142689	-1.5673727568969855	-0.458682640723265	-0.9774554737413981	1.446199814369796	0.33771301464005493	0.04546290910443696	0.29886204834220986	-0.20323592368901008	-0.31565566147270624	-0.3370925139365687	0.024033394072487464	-0.4259257992061789
0.46275092849927824	0.20626243328514424	0.10257038417082245	1.0290489556504232	-0.8764818901416838	0.97111132244813	1.2392592226608994	1.1201651780454502	-0.5779310537829547	-1.3346641336657679	0.41098509425672447	-2.0171421438107995	-1.8725412074618983	0.34021600116745365	-1.99637515016873	-0.9525756723421862	0.04704822031161931	0.22613162302087986	-0.5774127002409568	0.2990357920447845	1.557285318824329	-0.02795510885666751	-0.2823820417663788	-0.8905592526454132	-0.5809569530145257	-0.2858914566327694	-0.9115241638103171	-0.1997413617895581	-1.5715654505948609	-0.4697211392475026	-0.9376477116335101	1.4363319550724802	0.35896511827232624	0.050947221250635624	0.3083270431220734	-0.21987043065950082	-0.3277678615011331	-0.4052089524150507	0.049571992084655715	-0.4262185424692616
0.46112168867120396	0.27099598390274704	0.018266145627147977	1.002699996567015	-0.8491109040393805	0.8945135913461927	1.185268250447588	1.0266876969278074	-0.5878555361830711	-1.3646233632374916	0.3639062704790922	-1.8568636613097578	-1.8563480975387994	0.3054176956379682	-1.8886911051236317	-0.9411197355503116	0.019427301645639834	0.38293646382128577	-0.5978856562731547	0.3159811620232489	1.4760465853251121	-0.058380599661774134	-0.25437514789549187	-0.9125344055434619	-0.5736125743445954	-0.33729544256873584	-0.938515100992604	-0.17112433541386785	-1.567350025897315	-0.49183944185848405	-0.8888490672697985	1.4273103827322042	0.3803592226771121	0.03877463929968697	0.32779793685991765	-0.22420241674990254	-0.3527307353596071	-0.3925075241858026	0.06331863995818666	-0.4207347227010077
0.4631975686505589	0.35430808487192933	-0.05668801507307164	0.9214841443479186	-0.8000452302377576	0.8571288529061409	1.1873228489208263	0.944239426118488	-0.6700270315256065	-1.3897873513252423	0.29003952493314955	-1.6771482062995513	-1.8276828804399208	0.22032670145643998	-1.8004749022593427	-0.9601496081919285	0.00954100218588393	0.5416785397685354	-0.6107337480701834	0.32499352652111557	1.4478803435940548	-0.11446537197681636	-0.23659851104692206	-0.9198548081240123	-0.5416568142866145	-0.3510733190114969	-0.9752494303116466	-0.14069704989867046	-1.5753612662640035	-0.5130531526505733	-0.8278473036652952	1.4308734944220647	0.36845036268385095	0.04118220914830807	0.3340568525871001	-0.20307933504458875	-0.3778296053835283	-0.378986505352684	0.0913314380576713	-0.412316928185124
0.47540797765967147	0.4453103639031055	-0.1525924313535986	0.8714531939054908	-0.7195953354114506	0.82511833438388	1.185946491539721	0.860963069307935	-0.79243819914086	-1.4160944494202294	0.1954829099088256	-1.5338008454692058	-1.795343738874268	0.12038003598593172	-1.72369107771874	-0.9775728153718497	0.01528440707269917	0.678969335043708	-0.6067440576659269	0.33182132219433236	1.4584756564393289	-0.16770955989211594	-0.21935362109466078	-0.9202171140142685	-0.5006046138398655	-0.36171769716115854	-0.9683035863792829	-0.10929272218052173	-1.582757201984434	-0.5359592900237617	-0.7678079815918862	1.4264196611987956	0.35910098077048885	0.023715668184550148	0.36966541125307606	-0.1904642830694176	-0.3848457977795311	-0.394708480930065	0.12106108309247106	-0.40645866365695554
0.5166825920739989	0.5664139159877096	-0.25904466865265385	0.8278449967680638	-0.6571597961012084	0.8012243147577645	1.2153394232650885	0.8035118053845052	-0.9060039450538702	-1.4922450590485778	0.08520289074422158	-1.4069279756374533	-1.7667782365447913	0.06275414481599838	-1.6543726410173256	-0.9262558097392354	0.027912944411007966	0.7911994496988666	-0.6115746593764033	0.29530796646250357	1.4982537340132545	-0.20501605136202694	-0.19208699267179113	-0.9208267050721082	-0.4685730725656721	-0.367839913891299	-0.9406522837410233	-0.0810712960881302	-1.5960634588950955	-0.5630119551317698	-0.7249164719784278	1.4277310450922465	0.3476202502195474	-0.0023387010303124235	0.4033037699379637	-0.16593845507017102	-0.3858899106661754	-0.36946194045986985	0.14470264041226072	-0.39966795482179074
0.5699648764275633	0.6451972415491953	-0.3580394716720039	0.791761361907222	-0.6057347792276242	0.7485271539632885	1.1933201895670131	0.7634928708221814	-0.9630943309514397	-1.5365323013669492	0.006790957922911733	-1.2613771582658162	-1.7498655307492097	0.01567527621012277	-1.6340087930288978	-0.8827530715586279	0.029633837106857814	0.8594575252577513	-0.614188178621235	0.2979858250217521	1.5364024212731557	-0.2315630681210865	-0.19979117530530727	-0.8777397117274635	-0.45432451989065586	-0.37132040803659583	-0.9105786405438108	-0.07709008343316667	-1.5767504700024966	-0.5831090388841	-0.6971390753136714	1.4269115993260084	0.30377352334668084	-0.04150439370131189	0.39545693183796404	-0.17511266635939693	-0.3899884070305255	-0.311951953933859	0.1640139988471345	-0.3795246805016283
0.626966450233887	0.6596983529957705	-0.45435648740970047	0.7400821366385	-0.5614256147456769	0.7259670168261959	1.1525785204465415	0.7283574055968629	-0.9863264911842127	-1.5698531869426258	-0.044138669023413804	-1.1542296280419255	-1.7385552171800396	-0.0008010182573618907	-1.6595035939416554	-0.8353048672659652	0.04895982174937173	0.8563824893338715	-0.6140578047753095	0.2554417986652216	1.5433085678545766	-0.23199893686654643	-0.2465861009162697	-0.8261989232160436	-0.43284846002137944	-0.37995248213056954	-0.8946037998316072	-0.046662474715123414	-1.5611878347796988	-0.6031623387401732	-0.6682234094091692	1.419494408415749	0.2537460404010679	-0.08931688609323371	0.38468026513459674	-0.20998734857708076	-0.3818314620484927	-0.27749486199681095	0.18543179223362805	-0.3542678500472872
0.6912288803038681	0.6868996653383028	-0.5435901458883257	0.6992744991950948	-0.5307000704125031	0.7193543087164785	1.1049774240169885	0.6996340117054218	-0.9998175153117671	-1.5970587229737827	-0.11263934583078412	-1.1117996207200433	-1.745272434872128	-0.010143259815414203	-1.7355968470880865	-0.7749444249866957	0.06738163476218992	0.8267989194269397	-0.61550645877869	0.18050106637205696	1.5595796090363878	-0.2140023008740271	-0.29343884247590063	-0.7677761732047395	-0.40470836840106017	-0.3366904938744063	-0.8595684107311115	0.006692820683423119	-1.563611952192853	-0.6159183225534309	-0.6480871406843508	1.3999567281868641	0.21345829715262288	-0.13683966861644317	0.40176637613308663	-0.22257354757756068	-0.36391054408246637	-0.27269065547501503	0.21780408271543536	-0.3750544740882017
0.7536302661929544	0.7306980430753087	-0.6195158255497544	0.6515261689161261	-0.5891227275553712	0.7220877852167741	1.1169497457129185	0.6805701291148578	-1.0338311566895837	-1.6244826747189023	-0.20248614683568347	-1.060000910341889	-1.7499296612030348	-0.03240601170284148	-1.845703541011216	-0.7197291835190336	0.11184191220201803	0.7873382491660529	-0.6181658345166369	0.11940006803982058	1.5327854864401262	-0.18091528829609588	-0.34865436440009995	-0.7024522602858957	-0.40841996396845587	-0.2359311909515845	-0.813117704225785	0.013343365642115888	-1.5408255620402336	-0.6366377434475254	-0.6283538616903737	1.359957038318127	0.16337392881301302	-0.15024868226321836	0.4150707137392458	-0.20816274477496516	-0.36823437133677983	-0.19138120916662857	0.24889083193834924	-0.3643346503285491
0.8166278628070225	0.7459156519307181	-0.6849660666887953	0.5910680350530343	-0.6758498977316238	0.7360411459007522	1.1719543529650216	0.6643888810366967	-1.0572566186721806	-1.6235814194523794	-0.2945971021384982	-1.0194769271238815	-1.7614491375790216	-0.07045989445446099	-1.9735655098285203	-0.6591710149056933	0.15280913993015627	0.7603041726760588	-0.6234838338357271	0.06082961417523684	1.533336861267287	-0.13064528009466553	-0.41743063091595467	-0.6074811862239712	-0.43169523831332474	-0.08321872423034268	-0.7535467367747537	0.004870926241465976	-1.5364444884485362	-0.6534480059060048	-0.617933918215113	1.3242084066261826	0.11614458734711286	-0.13930389529605472	0.4361813009236165	-0.21345084366874462	-0.38070567169943326	-0.11127599556711257	0.26446040330605813	-0.358246908688063
0.890813331868662	0.7726071422479406	-0.7381848838275274	0.5068146706086903	-0.7244344019451694	0.7615327129400564	1.2186958471312852	0.6365942863088012	-1.1130317783577865	-1.616344365802378	-0.3940922810102598	-0.9900833863254404	-1.7631118102803272	-0.08927706161491013	-2.1159155420682616	-0.6726774409124634	0.22305798640425606	0.7384473021377114	-0.6452865278806852	0.014356975962543839	1.498786695695518	-0.04183518486832076	-0.5118194549021953	-0.5076566613834703	-0.44677266909100527	0.09375075772647765	-0.7009486282065573	0.019341040852227417	-1.5372685525055623	-0.6734688120529062	-0.5972517228983995	1.2848804231961617	0.06509328885954305	-0.10289842669974472	0.4540924357527406	-0.23756975066462122	-0.38628111566702467	-0.02599296829171451	0.26370745192827	-0.367141657007177
0.9538418808068447	0.7691298552201454	-0.777274441526395	0.41864256328042054	-0.8190946402793248	0.78110389700437	1.2463894495269128	0.5998742673297708	-1.1701506479180628	-1.639735759339181	-0.4762230877295952	-0.9736252394556232	-1.7358524100626773	-0.10089815781168002	-2.2400053735187737	-0.7000222186476124	0.30025340614028917	0.7374474468974477	-0.6645628776543273	-0.08388771243575266	1.438539565270355	0.06966494900613966	-0.5842444272311736	-0.40749128473947877	-0.4526236525934369	0.25662197833371414	-0.6710730946461366	0.027523890503011655	-1.5384704214536664	-0.6830125999552414	-0.5765507767246444	1.23999547871217	0.00593603443989209	-0.044076921295236125	0.45539623847304017	-0.23878289949933915	-0.39415440295793097	0.03652094405245482	0.28211244785449224	-0.3729193367802341
1.0352523927576474	0.7067323704797113	-0.8433990970213427	0.30847330399620293	-0.9138995081663591	0.7977946236556928	1.2357462816195948	0.5712717292331042	-1.2004052754398615	-1.6473175728993865	-0.5280997225356672	-0.9773788758965696	-1.7020325054521	-0.11165791959767572	-2.345035683344714	-0.7087656268952455	0.38532385071716	0.7284387536816868	-0.6798803002369729	-0.16216107193085907	1.336911054305483	0.23727065508793183	-0.6397664874095282	-0.3305368163912421	-0.47146690460878127	0.3704067680543718	-0.6297372187634324	0.026814460256409607	-1.511632687842503	-0.6850283114055586	-0.5726951701693845	1.1845147373251976	-0.02748291903341476	0.03054603263048774	0.44385584489031055	-0.22950536305054334	-0.3979617638361336	0.11316679208236162	0.29097706314910254	-0.3682909641491865
1.0840405020160166	0.6452742365882085	-0.870110085769522	0.21345114392683864	-0.9949935728304882	0.8283230505234833	1.2104600624410984	0.5381303846215674	-1.2035525818987258	-1.681004130528093	-0.5118755224091193	-0.9687572432866938	-1.6543280684078117	-0.14320756625370784	-2.4030390268749002	-0.7127413656050637	0.46108327674352434	0.7282098440590723	-0.6868583096212036	-0.1825640736168744	1.2087568324941316	0.41407787876142044	-0.6984040311375868	-0.2588949162783682	-0.4877810848350534	0.46727886778554667	-0.6222360675158193	0.045715362680687086	-1.4892288055464107	-0.6865588201816332	-0.5548926146684786	1.1338309227356822	-0.0558836205112964	0.11453480982799243	0.42137394550552304	-0.19743451744219637	-0.4381362907021977	0.17291738960686076	0.2992806072235409	-0.38949610991902245
1.125868271368004	0.5666427743584714	-0.8830825295104736	0.11268528697834043	-1.0895769889631146	0.8686081031293551	1.1692339353976746	0.510069459531113	-1.2063923754165256	-1.7182326823479843	-0.41760266739964297	-0.9447038080985525	-1.5987960860001358	-0.17760732548239624	-2.3878280409659527	-0.7419665821419907	0.5303494122217078	0.7160761346524853	-0.687260964229966	-0.17089970134987081	1.0972024933315214	0.6037262503492867	-0.7511650032410614	-0.19714723871772022	-0.498553132115636	0.5637819080301224	-0.6262672984584139	0.07725543559408514	-1.4786249248379755	-0.6893293219441525	-0.5234523456675604	1.066631385111585	-0.07993532422312644	0.19299785320834872	0.39414484574586983	-0.21580998233596582	-0.46764894086933734	0.1660818783086201	0.33148144549989145	-0.37717316628841985
1.15765121416549	0.48672925943186024	-0.8878530356858505	0.01552202870848458	-1.1944567358256832	0.9566605193994604	1.1253644071746556	0.47744510915277905	-1.2343337423699734	-1.7843815659107811	-0.29302325350713987	-0.9434153645566005	-1.5299459961293513	-0.19437542601388677	-2.3503280483114533	-0.7497087954161649	0.624279037463296	0.7190971918880631	-0.6731915954312296	-0.17161112925856284	0.9733102657786622	0.7988023525671915	-0.8011854809355821	-0.17675531697015667	-0.45982825702013075	0.6569802121166337	-0.6388082387995611	0.12678918054350913	-1.4995991056375408	-0.6868741193087659	-0.4860615997714241	1.0061011165105276	-0.06437115224060934	0.2810754917141221	0.3767655033858894	-0.2164721193052796	-0.5075999747212809	0.12041719589779742	0.38068832146122983	-0.36768268320105396
1.1690442016576867	0.4412475961355204	-0.8632614358536508	-0.08255382835068184	-1.3033623971933852	1.036684666262796	1.0723276928495795	0.44381810329187016	-1.2730265028713534	-1.839396476097202	-0.1912986845879384	-0.9367342936651648	-1.443525334000792	-0.22291237890326113	-2.31944198763122	-0.7850858173099098	0.7205036394110793	0.7305836568376937	-0.6633298168626994	-0.1447018732338715	0.8852817159929867	0.9849000638209858	-0.8201113672901054	-0.1600895410120644	-0.4112959453250795	0.755800620488248	-0.6624733354126788	0.17514258869995367	-1.5022515781508345	-0.7023270809832814	-0.4626245654251135	0.9331290763036355	-0.0500419281277687	0.39382548732076417	0.35360312500826413	-0.19978771620607078	-0.5318709032804869	0.09488776206117397	0.41923174439831445	-0.3718184107568133
1.1968406911886418	0.42975321488673224	-0.8304913078798002	-0.2023734835514261	-1.400376295324389	1.1211988957710424	1.0249767754602384	0.40921529879166946	-1.3034531385310497	-1.8950535633362429	-0.08279035973589598	-0.9077347008041274	-1.3709618666297592	-0.2605837758063787	-2.2815991729397433	-0.8318117088947826	0.8441936230121805	0.7345340971371402	-0.6539682225684412	-0.13624831074691385	0.8097422833631203	1.1450249936365262	-0.7992373816125729	-0.1596957780670881	-0.37417291673760783	0.8294147539624124	-0.6842744004432562	0.21026892039070785	-1.482061486201978	-0.7023436032082842	-0.435597510433114	0.8615373725282458	-0.03296962467940444	0.49273687922369847	0.318039710718563	-0.16489569868851575	-0.5466333668029029	0.08364858133576379	0.4502419337483232	-0.34874343300436467
1.2020642662872243	0.3910291741558639	-0.8045341583186982	-0.29994512294563047	-1.4306601558971712	1.2074703455502793	0.9448335223661687	0.3711681041403915	-1.3728948425453738	-1.9645936993940196	0.020890228215383954	-0.8670347495216093	-1.3158692019334322	-0.2997527481150331	-2.231436788545351	-0.887333623865404	0.9612796456628085	0.7280039253592532	-0.6325630935378757	-0.10611018480114023	0.7626122633762058	1.302694969223774	-0.7530605426107363	-0.17517168355554474	-0.329701131009936	0.86445372219679	-0.707834438915651	0.2493903624587963	-1.458720929953939	-0.6942559740695111	-0.4025628038014751	0.7897175637422869	0.006372459668835861	0.5623613395102294	0.29225067514521347	-0.152596218775572	-0.5047074938144389	-0.000915176854062566	0.4657386588526398	-0.33955056088489544
1.2457129158796025	0.34117232747573734	-0.7814287782220568	-0.3921583061608118	-1.4228482002916791	1.2764559802196922	0.8275760720147163	0.3354641690655774	-1.4379666272737277	-2.0576823605062238	0.14136560575185173	-0.851483680862738	-1.2523034313359556	-0.33522954598301136	-2.1946635507375323	-0.950373049990081	1.0788972481638692	0.7003021125028548	-0.6205922672925654	-0.07288767006257982	0.707118072319548	1.4321199203829131	-0.6944470043350486	-0.18173287964067303	-0.27442260704492655	0.8786510184056592	-0.7362421601671152	0.25713559545632336	-1.418542712294679	-0.6978688339367463	-0.3860119448558602	0.717387772331097	0.03936416493722975	0.6140682290020983	0.24637653381553065	-0.16973104338172113	-0.45158374242688026	-0.08023891453687589	0.4659987355121561	-0.3687808620678659
1.271250447417685	0.25324760384256295	-0.7316352614339238	-0.4518990056780736	-1.4535430322061416	1.3421417091611962	0.7268985108664096	0.28770151135658184	-1.4860240417598543	-2.1590728518739963	0.27986767800544127	-0.8420487149957363	-1.1480865132010467	-0.37451044728996796	-2.1590466156262957	-0.9673975921181783	1.17401109943053	0.6471229585310431	-0.5981567586569995	-0.06784499538872402	0.7079973308829475	1.5475972681510322	-0.6368351481173846	-0.19292896299545176	-0.23736896037096566	0.8320777517092035	-0.7644487701206244	0.2515965450844482	-1.3793641360692117	-0.7022527309707696	-0.4027189584797875	0.6422137169198351	0.05221655670592018	0.6286741182035511	0.24227170892325298	-0.13372603471086705	-0.3760822740061881	-0.1426359030044714	0.46040786229281166	-0.3620317599185801
1.2999485318158999	0.1646842592451095	-0.7065573586880641	-0.4608898859714229	-1.4487057811848587	1.4092603996470778	0.6272358269566972	0.2507263523663604	-1.5347799143712026	-2.2438274431771084	0.4086160727493421	-0.8582492220081029	-1.076121828793985	-0.3874564072591334	-2.1153223972329434	-0.9751071894018783	1.2679451503483061	0.5597889644669776	-0.5597227243814009	-0.017171780843076637	0.7267530962116311	1.6330595686504559	-0.5859402080413618	-0.19292869481936725	-0.23649393992776324	0.8185731217553414	-0.7888612803634562	0.27442177646282206	-1.329946681509331	-0.708383853298818	-0.4246691420800416	0.5715283882798843	0.07352244620751551	0.618389587143833	0.24069041324787044	-0.1213385638068913	-0.3031121222866859	-0.16546060878947272	0.4562770141823117	-0.34158151473755705
1.3008390643925611	0.12065321887729039	-0.672121817412189	-0.4272233374374769	-1.4322415291571475	1.47398113134284	0.5404984804313477	0.19791460812011302	-1.576389346625649	-2.3354409268807816	0.5182036156015057	-0.9010275365320369	-1.0188249999847354	-0.3650612184112429	-2.0516922779830495	-0.9816161788766152	1.3385296984675714	0.48720669617242063	-0.5470952652467078	0.02708158474454255	0.7261871082677981	1.6739127911804943	-0.5286340601838538	-0.15034367346982358	-0.24027289657623693	0.8123846053671728	-0.8137270414419777	0.2965450112600482	-1.3163924738091586	-0.716281476850061	-0.4442671689904409	0.5071620849564458	0.07746674329127494	0.5966499672586509	0.2479300801954055	-0.12809420447434522	-0.2881582272117346	-0.15204265772940517	0.4314413981110853	-0.34765652328054
1.325834965278672	0.0932560070448031	-0.6412093944368817	-0.35261346737962374	-1.428441573831512	1.5088287090141759	0.48775989405885767	0.15783882657283996	-1.616461717478326	-2.3789175622628536	0.5719878326638419	-0.9238813322084022	-1.012116216937796	-0.2949776050219118	-2.0093956386382748	-0.9836460264671334	1.4132070708889326	0.4207235373464309	-0.5634770649218682	0.036972167865384216	0.7814812262936557	1.7075925627992568	-0.4821455498797874	-0.09391272087384953	-0.2739840864071093	0.8000002520319166	-0.8224108471880139	0.2843007946485344	-1.2988859462007316	-0.7338539646219937	-0.473314090894233	0.4630658203695714	0.07760318315187666	0.557032850922679	0.25076465002314724	-0.1516981905139911	-0.2588619877559644	-0.031239488268307736	0.40998460872486986	-0.33049754153977806
1.3641058303909237	0.041534845479864115	-0.6228371769107858	-0.2558773732217432	-1.4130009776391759	1.5469332035670895	0.4545131616663963	0.09941221162417324	-1.6501965231560747	-2.4122535510527934	0.5630470366002056	-0.9795842446032251	-1.01423089748283	-0.19174175892139048	-2.019764736098583	-0.9920327365728404	1.474756457157624	0.35636577187924534	-0.6141709793023304	0.02904801539509865	0.8344403351058185	1.7034797356286386	-0.44736961022933236	-0.045872327523908796	-0.3220617108048844	0.7957641021984628	-0.821105124581887	0.24048224562196419	-1.2662277702945868	-0.7495211644807102	-0.5080342229219088	0.46006285275386966	0.06721886387273113	0.5371803249810332	0.2453597499278767	-0.11456224870150122	-0.24877444227275478	0.10269968343162428	0.3514097652880844	-0.34486487074968175
1.4132672828652524	0.01412853526758196	-0.5854682118703348	-0.1626753496089742	-1.3897240465508625	1.5763846574798845	0.42628143831635085	0.041121671348141806	-1.6570292284125838	-2.419148458810444	0.5401924804457531	-1.0605919788008138	-1.0257968374066442	-0.0661559403232862	-2.030461749207936	-1.0273151105235228	1.5086856913455866	0.27975204527252145	-0.6817472537106269	0.03826824857509691	0.8830816232285666	1.6703132955845355	-0.4003401319845127	0.01737938878945038	-0.39226745033677096	0.7910642523936293	-0.8072314466841413	0.17472856585444224	-1.2449134083275364	-0.7675923480773047	-0.5448421552942649	0.4751145805530138	0.03263029564785348	0.487609156189574	0.24816822713446895	-0.08163513522094008	-0.1956219761523161	0.19648332619346878	0.2952065482000771	-0.39031765995164724
1.4715714403793587	0.003545697944477545	-0.5720069570631596	-0.0609323983963609	-1.365171670942162	1.5912158094641897	0.41669836372043656	-0.0018931440824288492	-1.6591458964001766	-2.4268653299597354	0.5231621551144527	-1.1515736931584288	-1.0614121457575825	0.055696193742056234	-2.0587085082332854	-1.069688069836916	1.520472580773172	0.20079057059638922	-0.7199727399765317	0.0009620172397035831	0.910499908184504	1.6268892052448305	-0.37762224478619566	0.08578654897022193	-0.4680786422305598	0.8114391963056983	-0.767501459523915	0.1089567867275536	-1.2213899589786994	-0.7742205140075146	-0.5776666064141607	0.4793070961303291	-0.00853291138320412	0.42659586400476784	0.2236713975609082	-0.07984883744634823	-0.16774665733602606	0.2814274822764044	0.22880766269307135	-0.3981281263228743
1.5383792977242847	-0.07161601753971909	-0.5760453613736738	0.02379403210090185	-1.3210331027011102	1.5938278936507975	0.40918653307511327	-0.014336814803670378	-1.6575730174839052	-2.4261938178178726	0.5215167106751151	-1.255330402872599	-1.0667961798002925	0.1647021897263435	-2.0808017012825433	-1.1181175131990235	1.501282586644302	0.1412549187772894	-0.6789004655691621	-0.029143529628121112	0.9325351287663457	1.5822394620967386	-0.38322279981373575	0.1461828872407136	-0.5300996736060684	0.8363255960845514	-0.7449409742189694	0.0347216178796982	-1.220917833502781	-0.7868187105719973	-0.6111322753666538	0.49416322833764575	-0.054524387779735894	0.34972812497897643	0.18197745980682395	-0.0712754123432505	-0.12469991604935889	0.33008196230411874	0.16615067584750573	-0.3989452393739031
1.619809577138477	-0.12090506845578144	-0.5791510116142626	0.0921819969102051	-1.2846901065552243	1.5926590064481698	0.41936188853683143	-0.010599237446750578	-1.6513706031404134	-2.4015950384792846	0.5494139882930064	-1.3619427989638404	-1.0576079747964824	0.24425010411116865	-2.1134016083618303	-1.1767723630137323	1.4907202387865612	0.09483687040679065	-0.6460720804461736	-0.07735419082531428	0.9328116348851945	1.5302192430152777	-0.40486950901573093	0.175930319421816	-0.6150655732237583	0.8685411124274374	-0.7199761583220519	-0.016693167632470494	-1.2282986152234314	-0.8010608685242392	-0.6630303441819865	0.5209749614962631	-0.09450552118553737	0.29042073542845054	0.12556686955578567	-0.06977997936070832	-0.11920726290477453	0.40845749311883034	0.11525894330992512	-0.40659428962694877
1.6452319681859322	-0.15200247762103497	-0.5599848244600765	0.1276685817608984	-1.2563900029594275	1.596259834100398	0.42698899532382145	0.015248236143108898	-1.6481198539740536	-2.3655799718361683	0.5625973498915078	-1.4622656365327564	-1.0367775005565487	0.3093527535341213	-2.147991396291286	-1.2281246842746456	1.4758444952571506	0.04693213400583671	-0.5869224694254882	-0.10865631056694211	0.9178867923204448	1.4930603799807254	-0.4032647091773966	0.17181408469972698	-0.7053849947601193	0.8919849134856049	-0.7007535202309298	-0.05546619703275159	-1.2348762349557183	-0.8276588970742591	-0.6993695051283064	0.5543843495764117	-0.14368586149554904	0.23169081717311224	0.08991979321096959	-0.0780739985589338	-0.11630097466485975	0.48192505059203083	0.08245526655583077	-0.36913952896270097
1.667981037440093	-0.15152253808686345	-0.552691952856885	0.152255079526951	-1.234548784749691	1.6080674372260675	0.4337435809695765	0.05620939829061997	-1.6454045866049605	-2.3328196478668044	0.5676820057320826	-1.5853657831634422	-1.032475652233651	0.3635308362221433	-2.179423344326566	-1.2614639346981236	1.4351721606210475	0.042044213839275854	-0.5486953534865094	-0.14095173806560427	0.8754701357983216	1.4373879007674735	-0.40228850793885523	0.16511155981802958	-0.779234631972918	0.9450024811131092	-0.6738016046437681	-0.07506974244386855	-1.2422609358142427	-0.8550279627910671	-0.7207193539121348	0.5849056931931721	-0.16236201702465938	0.19275358280902813	0.01036214882012409	-0.12432404717547418	-0.1305916391734227	0.5100113308228582	0.07939714942020648	-0.34148334599430796
1.6866281290636238	-0.1372753283014349	-0.5193859162853448	0.13670931545944653	-1.2200254691606134	1.6063540246365762	0.456126530769807	0.0861010648648829	-1.648212351211938	-2.293135081050548	0.5709713079618871	-1.7026419556233339	-1.0264932783468033	0.37975708180158935	-2.251049384444561	-1.3070138261567261	1.3734241461293677	0.07653257225286299	-0.568503152185552	-0.17327266223396515	0.8262060137810497	1.3757757626616471	-0.36252106324642985	0.1423900728766182	-0.8132405265335064	0.9321053148088229	-0.6415097338467209	-0.1437842834820608	-1.2740785872842895	-0.8816342524535884	-0.7558314095910866	0.6374166756074826	-0.18594149903632282	0.18167370039211506	-0.04839512066001782	-0.17608421444605687	-0.1688704386508233	0.4566819762282116	0.05398384698107313	-0.34538773847097237
1.7267975380806893	-0.12668054935485001	-0.47533105256201846	0.10240809681045174	-1.2125141392111047	1.597774679161597	0.48331679380548564	0.11709386201375913	-1.641304429728055	-2.238188135328313	0.5650509720042277	-1.7967387757854265	-0.9876967281875654	0.38182764472823505	-2.3336128560589033	-1.3557836380437094	1.3025660211176076	0.0887913572774833	-0.5655639741167343	-0.22096807823098558	0.7851786846516208	1.3340808335201249	-0.31382386690334785	0.08863337219599175	-0.8442118043915328	0.9234727261686004	-0.6181267933829735	-0.20610619543253458	-1.2915412205485246	-0.8798746354908115	-0.7778107953457492	0.6791773302933493	-0.19587091748847377	0.16072374545291987	-0.10585314327434651	-0.21071951808854988	-0.15863277227823855	0.36817184995937363	0.049666698426748125	-0.3099830185548885
1.7887848605335095	-0.13646500385096774	-0.38817453456286255	0.03263741722469908	-1.2182224991247264	1.6102823863560904	0.498621689131405	0.14575100902510174	-1.6334413293558394	-2.2110043827792665	0.5573269755817402	-1.9138966591835114	-0.9002194942023847	0.35199177187401853	-2.424197407737005	-1.402222336349746	1.2218155266587893	0.10091275404530797	-0.5442126744414001	-0.3070338574029313	0.7447145629575669	1.2701153129174823	-0.2535703966099917	0.028533502586993838	-0.870830209190301	0.9087602039931	-0.5858619375363983	-0.2450010723056944	-1.302077953361381	-0.8731682643622557	-0.8130556439794864	0.7213793737007942	-0.21761013269434018	0.13923854237636418	-0.15673748203333904	-0.22121067132169392	-0.13627486309324913	0.22768885250382853	0.02875126527197271	-0.2748589833331974
1.7697735066587346	-0.1481439116149676	-0.29375610671049074	-0.04729845828859709	-1.2403795506507491	1.6194656227676283	0.508663632334341	0.16485249119626222	-1.6260127348138933	-2.17753507907881	0.5498713687118932	-2.0234099985583613	-0.7943404924850238	0.27135421757194905	-2.5266957966491725	-1.4553027964783836	1.1432479478213362	0.11006756457148673	-0.49572295557335044	-0.38603741318859164	0.7037783727164734	1.214672780428735	-0.19196103320467747	-0.038358409080731314	-0.8877479447030316	0.9007970196312935	-0.5673026665624123	-0.2729448671535156	-1.31037685844804	-0.8598207848939048	-0.8518763732683569	0.7243603044732915	-0.23758991183587938	0.11961165571882368	-0.18614386606891822	-0.2596728623375824	-0.11876948785826735	0.1185198168114382	0.0169967612125601	-0.2649351372015992
1.7079490543117433	-0.16054386597769915	-0.24572972274500401	-0.12017561127030725	-1.2678889538983074	1.6040162502313202	0.4998166853413533	0.19087229619718898	-1.6161682279016873	-2.1807076254133992	0.5097380579706667	-2.1021127011530303	-0.7024148988794937	0.1683926345798499	-2.626308542781019	-1.488001773531182	1.0500333471356356	0.13544751913675504	-0.39501768403963317	-0.46147072697552993	0.6570145456934371	1.1544046111830242	-0.1376940364762233	-0.10805689074393192	-0.8912173771839521	0.882618481296103	-0.5673927163973175	-0.28542890027663703	-1.314449626526963	-0.8552708394986052	-0.9005858742133468	0.7146584094464952	-0.23726233462044824	0.10249037595562675	-0.17903010637264494	-0.28884967698473873	-0.12521996678188355	0.08608613208792629	-0.009999723018165336	-0.2276389062214747
1.6825894299441728	-0.18276040349019826	-0.17546516636581425	-0.17393371270990438	-1.3103407064882842	1.5905648355054582	0.4900959750073288	0.20314721641980066	-1.6237088489655984	-2.1931500599485525	0.46824952439803	-2.1614533336869344	-0.6096963000695755	0.06670649858385394	-2.683316617398107	-1.509055241970459	0.9432451548350581	0.15956939541258083	-0.31533381620727186	-0.5165980680694746	0.6340833834974495	1.078077398286009	-0.03701098902568529	-0.18763661523686528	-0.9085318694642319	0.8755558072474517	-0.5757913643328203	-0.2991747173098881	-1.3194966922814246	-0.8445589302885859	-0.9677575919577827	0.7106460681818888	-0.22244569505904416	0.12489020683735126	-0.10206018733009484	-0.2416947454675605	-0.1426306930726875	0.056621315191300356	-0.020959021767181583	-0.20767038726814852
1.6082488167354128	-0.20074022358641147	-0.07850611094813068	-0.19893132514749629	-1.3578045785955244	1.5789721766114457	0.46361252365923933	0.19327061230238365	-1.6277893410536202	-2.1909249498625605	0.42266525973358726	-2.2279373693869426	-0.5437651916618798	-0.028171488142357037	-2.752243471500752	-1.541883332136632	0.8224930165906441	0.16374937758501898	-0.3020444590855721	-0.5514035010518643	0.624250269809506	1.004638370135955	0.028922952013731483	-0.2641964344254366	-0.9405361295005885	0.8395473509544121	-0.5687194506315894	-0.3009116094033911	-1.3105362367215927	-0.8440494950176725	-1.032865485863263	0.7071170989378407	-0.17484185808266445	0.16047342590048527	-0.023055458006466877	-0.22511144065204247	-0.17902395822690426	0.03411825409167818	-0.031635897102945246	-0.2291144344976191
1.541595424687679	-0.2425606419884816	0.03147387079955282	-0.21715112085836757	-1.4112687349821962	1.5727695002122124	0.44072797357878307	0.18136407844680713	-1.6300611896948805	-2.1947228273569386	0.35803242375730043	-2.275327317325501	-0.49189353275962455	-0.09911495343917368	-2.8002463358709297	-1.567556661339164	0.6958312469996312	0.17691040638855646	-0.30981950396248986	-0.5711092396456869	0.6177892949899775	0.9284645953864882	0.07565471347024806	-0.31341176083710276	-0.9471365050300126	0.8079193145626598	-0.5569919604657532	-0.30325450683282995	-1.298971905958107	-0.8323517597158311	-1.0857044788327574	0.7175770658819915	-0.1290460771654814	0.22095770219934038	0.08696122130747819	-0.2688931302170528	-0.21563291622416858	-0.0012751442762119884	-0.046227406639778625	-0.2491457403976093
1.4749760702561687	-0.2774105641703204	0.1453433283322152	-0.2149220619809502	-1.4773287144045808	1.571203477953	0.41307263093707053	0.14346012029303978	-1.622802296943774	-2.207361603677515	0.3010595936052559	-2.2983148250032954	-0.46879904915225457	-0.15719276102829963	-2.835902714429364	-1.592882188231505	0.5847086449023289	0.2236296108575407	-0.362469226606983	-0.6029071279648004	0.6238402992846882	0.868331716655949	0.07557910090580162	-0.3764477294904241	-0.9517355828406107	0.7736006431051147	-0.5338941778125394	-0.3062069648295084	-1.2928969809771576	-0.8014194008067959	-1.1385145770389418	0.7450931209094926	-0.08302542877202822	0.2671414834345214	0.1687367384960381	-0.29188918619631504	-0.2446611033161546	-0.037583128696449156	-0.07736759681146936	-0.2579048627467301
1.406306763306086	-0.3180638310393491	0.25626888359625893	-0.19512116633613202	-1.5070187315205428	1.5631625166011225	0.3808636322595687	0.13320528229938366	-1.6194595870279342	-2.2050394844845242	0.2462409413627134	-2.2607777627232606	-0.4896861300298398	-0.21377546405070297	-2.8702391684203454	-1.627214332911376	0.4687633666494221	0.23893806682056562	-0.3544815720736327	-0.6306404221893555	0.6218920896919972	0.8089163514139923	0.09260422263213196	-0.43062375029688643	-0.9776679150285998	0.7220353261886998	-0.4997772970280782	-0.3461370604178695	-1.3044848265678888	-0.7728139219189598	-1.1677809761874485	0.7716062627371586	-0.04094026508826419	0.3213477372052709	0.2512606583261423	-0.2911035481486989	-0.2967667778375995	-0.0563021836268073	-0.10437375254610053	-0.27383086074309393
1.330097938931374	-0.3534369100593845	0.35896519030014995	-0.1818380215273948	-1.5324590306769168	1.5556067150864128	0.36360028472512007	0.19062521323898307	-1.5891643965581186	-2.2173352435734666	0.204935553386769	-2.198364057129378	-0.5097200131245387	-0.26586198168215514	-2.8621812578822308	-1.6402405487420857	0.36281729531961154	0.22677849262583397	-0.32351527647696954	-0.6574399008861748	0.6100128307245754	0.7514415984409397	0.08047430750695528	-0.4812615631139455	-1.0004100264167364	0.7028610355054663	-0.4830550426861608	-0.3532623903570903	-1.3078761872084084	-0.7373379511342091	-1.1802373856938497	0.7810057500216724	-0.011698073049185121	0.3352575937833187	0.31216456360657413	-0.27511401497786625	-0.3122843989531937	-0.06324147006674721	-0.1443747827160528	-0.31391493864490194
1.25087485924379	-0.36528271622774344	0.46964160240957387	-0.17650435672685333	-1.5198878221016945	1.5578339467439593	0.38278183719449843	0.2994939036282047	-1.5752302413047627	-2.245619497638741	0.16835010133854297	-2.1081751028044518	-0.5390550583597198	-0.3308074857564981	-2.8546715739319937	-1.6509307850542594	0.2726862481834443	0.2221543433180831	-0.3351473814418081	-0.6574434420902997	0.5963574447434556	0.6629737149089537	0.05733966038981665	-0.5410326488432586	-1.0353697538853885	0.6707469004071381	-0.45321552905970186	-0.3853722698876911	-1.321273890669469	-0.7337966875753184	-1.1978807126054534	0.7909200265345773	0.027528538811240878	0.34979715303629444	0.3603833133224126	-0.3069477347534638	-0.3349288572433847	-0.07911898352691575	-0.1791404294320162	-0.385409248010443
1.1424675901200014	-0.3779888879354409	0.5013576486135042	-0.18747345911185107	-1.5361694254257698	1.5894901143471747	0.38318257085076607	0.3763984743698055	-1.5648007407994555	-2.273380076794076	0.11727768129327579	-1.9760880336814897	-0.6075992930901429	-0.39695480583026926	-2.826630891364847	-1.6559359259373294	0.16661051280562802	0.21379406909555176	-0.35086256961399404	-0.6477122131550784	0.5905603935545475	0.5790245244798522	0.03405464822133805	-0.6222744482555411	-1.0812318723265095	0.6463404492497075	-0.41632211169899297	-0.3967939352565616	-1.3489801052335668	-0.7510431367738664	-1.2158772318898536	0.7956085735658143	0.0788651758936992	0.362938463156639	0.3903330865476469	-0.35390852596171907	-0.36399757564611646	-0.06292565077023601	-0.20732405666891776	-0.4359940721292829
1.1136495216907971	-0.40681795728812276	0.48321352526835	-0.1967041878725592	-1.5610852954717056	1.5864071999388432	0.32812430056719716	0.4369293229897152	-1.5082379663589518	-2.32462034520037	0.07808069741380314	-1.8201643926503661	-0.6979801146066349	-0.45283628479708565	-2.785126181875089	-1.6406871936271095	0.06498410661794009	0.20049222338890593	-0.34772870829255853	-0.6093177697921041	0.5881376438517434	0.5056752802394389	0.01666249818929567	-0.700504683873302	-1.128176483340553	0.6021859645512946	-0.37304416104349697	-0.4055611356526108	-1.3888035102772776	-0.7713822711224847	-1.244428024559795	0.797398968959211	0.12988639075944397	0.360844682329901	0.42190101645274475	-0.38403789793566523	-0.3851479605207361	-0.05818211983449732	-0.22519194314586316	-0.41258626891343325
1.1111456968716804	-0.4218928353105024	0.5664396009906602	-0.20790956616819162	-1.5841819295564303	1.5747797405501813	0.2701985362596727	0.4800076996160564	-1.4479264377118126	-2.336294548933089	0.0414706560176801	-1.6748890910908592	-0.7861770981474777	-0.5227051822934269	-2.750802668321044	-1.6176033339631524	-0.024483687539484884	0.176945120182964	-0.36603946423386785	-0.568945209804961	0.6157965972619635	0.4414081990880213	0.014439921568928918	-0.7767798085641023	-1.181381970035388	0.5473992958375753	-0.337261358313287	-0.4231627626366419	-1.428500196529721	-0.7855674273984674	-1.2681699908763537	0.7994745824549654	0.17043030060585562	0.40001655888672216	0.41509995404167715	-0.4201284543831501	-0.3993886733585596	-0.08398734422412171	-0.2269767137970696	-0.43674611430767
1.0794420151910287	-0.45648203204634885	0.6746320502748493	-0.22164658806986576	-1.5879301474810363	1.5884645232989851	0.1854079627803097	0.4812520666881805	-1.33223381946991	-2.3321861842070275	-0.0005336735733840692	-1.5174896526949042	-0.8647678584372356	-0.5913263061883883	-2.7304583106214784	-1.5743142810740103	-0.10198999891624541	0.15895534784893012	-0.4101792848045047	-0.5298421714965945	0.6237420546525165	0.3986643783331491	-0.031575398544733735	-0.8435475278870627	-1.220297476990344	0.4627591567480963	-0.2785068426987304	-0.421275258016981	-1.4806824722219578	-0.8264957324340763	-1.2792222378423395	0.8098623420847352	0.18767824378568468	0.39496173315691124	0.3499441940196325	-0.47805220022113	-0.400293985075758	-0.10686572680655389	-0.23531285889925688	-0.4681404563722696
1.0639714482578897	-0.4843580461155336	0.7783371833159103	-0.246830947790777	-1.5916979629060324	1.6426529876435736	0.10779862337524797	0.4586806803648235	-1.2407260984972515	-2.3271724979644497	-0.05230458478235511	-1.3231110646470063	-0.9393026634907276	-0.6483182789520442	-2.6949283501777237	-1.5173326692543672	-0.15029270655755414	0.13956212961904033	-0.4670370740451796	-0.5085698041979168	0.615788873627359	0.3521286398239875	-0.053548163878292365	-0.8939146449979651	-1.249848109648436	0.3878183911787968	-0.2237679493887184	-0.4364512476430404	-1.5367883274780376	-0.8716261900286802	-1.2962824438390643	0.835315956100035	0.17220310716877188	0.41126463263392665	0.2836121952029078	-0.5267706878403937	-0.4198325993646412	-0.08850826208524434	-0.25464998321248483	-0.47857314719989164
1.0443953828335795	-0.5235601214073038	0.8269474094614072	-0.2751618639115004	-1.5883111228886195	1.707332777580925	0.02279541261810254	0.44914426292899445	-1.1642318810778531	-2.3262573012693757	-0.08180226328779079	-1.1503022602116488	-1.0030968072924131	-0.7092195140546285	-2.6383656256748735	-1.4546788506655344	-0.21653598835922674	0.1175709820955149	-0.5573926679638836	-0.5000542706387735	0.6136432479341718	0.32225608206165673	-0.04427194685103528	-0.9391852621112335	-1.2927257953923976	0.30969939509889866	-0.16975155592076357	-0.464067314805188	-1.5945153994347663	-0.9166024401899262	-1.2950676342156575	0.8578428202036982	0.12840864679038969	0.37373760061193906	0.18776132416164798	-0.51372077191986	-0.44674302339300614	-0.04353626002080107	-0.27003185920792133	-0.4785414384607039
1.026622350065458	-0.5623618679881065	0.87972908347672	-0.3076004083205385	-1.5782391835381433	1.7861763688404857	-0.07919502701700487	0.42279344733460145	-1.085316759733711	-2.3279938804632336	-0.1091263812242556	-0.9838601289967259	-1.0634077218387794	-0.7778201299874289	-2.5682139766360716	-1.4094027737314203	-0.2745776629046454	0.062274309155956796	-0.6022245480093442	-0.510260020926731	0.596355900016535	0.3062257389498959	-0.021433817233159746	-0.9604944265208573	-1.3108792699375036	0.21988633292703227	-0.12421815706700563	-0.49907955589136377	-1.6477291922155062	-0.9698177732191358	-1.3147658706243437	0.8525010172329681	0.08568595342390448	0.361184934237479	0.12450494129185681	-0.49490237741624654	-0.4807414332965032	-0.009411964227823482	-0.28092633749186613	-0.49826405004648855
1.0116753946288501	-0.5996822846085808	0.9161795073117711	-0.34259874375223487	-1.5942511252568516	1.8447517425987896	-0.1787204001306843	0.37045326449500243	-1.0441707262520548	-2.3271434533216353	-0.11172787063863496	-0.8263877282325597	-1.09633869732732	-0.8260365727835526	-2.4700244297126095	-1.3902155766581954	-0.32560149170811736	-0.0029904232253726236	-0.7102626212914636	-0.5172446919426806	0.5999090808800839	0.281851301953702	-0.006332174641171809	-0.9679628086648743	-1.332205114595976	0.15792575437384526	-0.10376813972612423	-0.5249454796433287	-1.6941986712663737	-1.0342819877709497	-1.340393373942414	0.8365661691452054	0.03717444191831133	0.34699678206935286	0.06755344686270173	-0.4813720488853329	-0.5132224822690017	0.029302321894288774	-0.299940970064124	-0.5215030669290386
0.990456323808474	-0.6402980206609562	0.9905008053835488	-0.3700026896622791	-1.599400956409356	1.9125881421096125	-0.29829042901034564	0.26422527322160677	-1.0021150130764844	-2.3072533914760776	-0.11203497251592813	-0.6869134094978808	-1.1504211399893012	-0.8373127398818024	-2.3820190066576403	-1.383289183226823	-0.36546306982427434	-0.06942481880391599	-0.789603054327385	-0.515720203566912	0.6083099237669302	0.23986013362297665	-0.02938715248757075	-0.9359325007462479	-1.356351367719183	0.0925056509643731	-0.05244873881358354	-0.5625724317522881	-1.7329897753940071	-1.097138039089177	-1.38034284334696	0.8183547707984478	-0.003864176375894096	0.36934652002123836	0.023602704463473838	-0.4902372252981214	-0.5434796350022811	0.06381983143588672	-0.30811500278177395	-0.5123405724262544
0.9559828158907436	-0.6968922175790743	1.0228724157834546	-0.38780944909913073	-1.6247875584146612	1.9855115551029745	-0.42855743789276624	0.127242391669419	-0.9270265473737777	-2.2758358013440128	-0.09067475183878539	-0.5520663215850913	-1.232236442323083	-0.813712770027907	-2.318647278070807	-1.380208383722519	-0.3846134522989182	-0.14332136819809657	-0.8353657785608606	-0.503998817913498	0.6031137713502681	0.21940770141489105	-0.0704562403670673	-0.8741176450764148	-1.366813554026807	0.05352486422645051	-0.020135856388392104	-0.5740332046655041	-1.77345827053182	-1.160792664615863	-1.4266897363047275	0.8080277015821986	-0.05301291368924086	0.39235295693708216	0.022932579685378162	-0.49248902713708337	-0.6029679869919711	0.11576773667030027	-0.3113065773717743	-0.49294547302331415
0.9263432582327509	-0.7616527790116925	1.0444452477798578	-0.4091619710849191	-1.6181569401326825	1.9997715695574492	-0.5311940226615113	0.04806617960010946	-0.8917065290772653	-2.2452715428178274	-0.04021555515384613	-0.45166792905879144	-1.2939208003889902	-0.7563228439647691	-2.2704452703303697	-1.3820956591357232	-0.36937293957951417	-0.23089674196137958	-0.8621965731425465	-0.4755406392045763	0.5750470100329197	0.21020337719894844	-0.08656159364685709	-0.7946299317980978	-1.3506701341410678	-0.0010262143552970504	-0.010208462422313677	-0.6036431101835916	-1.8059042904410383	-1.2015392251764436	-1.4733904364174903	0.8100284529668011	-0.11026295764765892	0.40108667652798735	0.030618306203993972	-0.4826018863558604	-0.6609310316471533	0.16854035052880492	-0.2985800685707909	-0.48353336082416104
0.8825785845672988	-0.8117825770856607	1.1217133547903912	-0.4048416132825622	-1.6069720587350544	1.9931082983760944	-0.5924246744498285	-0.003964478120650083	-0.9175088559235771	-2.160052527676117	-0.003681984509911823	-0.3657556895933445	-1.3436005273348277	-0.6827407698978273	-2.2172796593777298	-1.3908345782830829	-0.34280862331825823	-0.32775365371669757	-0.8919475638625214	-0.4812093987677139	0.5443789285807064	0.1853751371283607	-0.09381471352295537	-0.7209815918556761	-1.3372262095795278	-0.061086404361246904	-0.017256362834236743	-0.6267340143012399	-1.8324588010218221	-1.2477849329587223	-1.5120264236558376	0.8191204236605317	-0.16383672224403392	0.39536136556898926	0.0354392285878215	-0.4845983146779977	-0.7084525851782674	0.2171873407708315	-0.29578603928893055	-0.5314265879865093
0.8383320890836432	-0.8762303817128352	1.1384519289469317	-0.4142174094981385	-1.5780563388595041	2.0759252872894214	-0.657331850087034	-0.031051842642086363	-0.9477153654132305	-2.061735540410938	0.05078289113947426	-0.2538492857323791	-1.3938728566194483	-0.580127328094707	-2.1548106954882686	-1.4170846950941676	-0.3183784632967995	-0.4453695669676037	-0.945438473604062	-0.49441029950451043	0.48329857245438756	0.16557608704482807	-0.09692587855017744	-0.651535732064142	-1.3236041149585367	-0.09719368480110482	-0.010979889341336157	-0.6427551793691507	-1.8713716596994154	-1.2918882588989977	-1.5466251361993928	0.8368514887478644	-0.2279516056030071	0.35952567813946523	0.03317082722216639	-0.5025840410203996	-0.7701513733761389	0.2452216086010485	-0.29817465245637936	-0.5279706016395351
0.7864558753380521	-0.9023171425305142	1.044987017094037	-0.4286307813433125	-1.552729117280381	2.1351454937426952	-0.6923429012184996	0.00944380088851508	-1.0266922658860005	-1.9624368442186406	0.12444739194867686	-0.1462365619644778	-1.4192569122297192	-0.4614704827844225	-2.048570703663386	-1.4617093582757306	-0.290240794927768	-0.5674684852524041	-0.9842853617346776	-0.4964181622433278	0.44295030527940443	0.1666726351378816	-0.10279869720967234	-0.5518439543855038	-1.2881917210250402	-0.13601541761265312	-0.04197504251574661	-0.6735489769115219	-1.8957311917947597	-1.3119104418979828	-1.5698884945747458	0.8641755119718969	-0.2883282191064793	0.32715103214650654	0.055761238777448964	-0.5381369256942015	-0.8144225786714967	0.2840969251154525	-0.2906950771169344	-0.5218452803090352
0.7294878480323549	-0.9359754612836133	0.9783526492615049	-0.4320799224717494	-1.521409763981988	2.1410472482176095	-0.74009636587582	0.09534362367378749	-1.0885012608783424	-1.8730717063152107	0.2253931171206635	-0.05948531807294625	-1.4266580379987062	-0.3397546401880943	-1.8554593189973136	-1.5145655281283112	-0.24771774111153017	-0.6471248855601597	-1.025728650021279	-0.4997054620324711	0.4096191146154883	0.17402935861244456	-0.07356574253260813	-0.45817755697501994	-1.2471442358539666	-0.16300802443834192	-0.08934785933050364	-0.6994989334034032	-1.9318938607880611	-1.31686986310293	-1.5915226801251863	0.8860710893124037	-0.32501139748531327	0.2786954156291447	0.07671941192081924	-0.5785169812274658	-0.8295077838270153	0.3176341049303308	-0.26754245771735274	-0.4876180881727194
0.6708741672771016	-0.9426684569201058	1.0227692443211818	-0.4470240355090816	-1.4886441151548075	2.1168670457002023	-0.7973588203328369	0.2020033387029613	-1.124437964299472	-1.7762313486907026	0.31101720106992503	0.03743948300454395	-1.4423480660348742	-0.2166072924161317	-1.5571818245738422	-1.549781265709794	-0.1980433303302892	-0.7241764842875745	-1.0193957404554452	-0.47111838349340296	0.38908166125619126	0.19207177064642184	-0.059815720635318856	-0.38131480484770647	-1.2040142828613682	-0.20934709442397598	-0.146699098351119	-0.696119201244534	-1.9809562414565345	-1.3208489656243896	-1.6070926540737644	0.8974028085114221	-0.3503545698108549	0.26329563985685944	0.13596167281947155	-0.6320243172181284	-0.8310694797738268	0.3156534727150574	-0.23408798174563308	-0.46031777450001526
0.6166550969608839	-0.9522558746287937	1.0893645964471734	-0.43534150437215685	-1.467073930375466	2.102285638442203	-0.8353784595106184	0.36995462243804306	-1.1701843858486476	-1.6705036208114936	0.4064522228530195	0.08844579624270696	-1.4512107188375294	-0.09377843576737258	-1.1754315166127292	-1.5674677030218152	-0.17545670809553746	-0.7879807882707021	-1.0147436080040946	-0.40642660417851995	0.37255740843749924	0.24963013295577374	-0.029835123674681337	-0.2942887154672994	-1.208025635239561	-0.2544497580332223	-0.20344670331175235	-0.668282063335837	-2.035442708942973	-1.31981357285756	-1.606822149906609	0.9229341492019341	-0.3541657696586601	0.2503877973364143	0.19739612806327847	-0.6729452190577432	-0.8244521296999887	0.32098786452173894	-0.19123348594257442	-0.4278084842274373
0.5670524486039457	-0.9733982346767786	1.1593139059175193	-0.3927041224597539	-1.4455207954214635	2.126781092499373	-0.8758340977344513	0.5640810332510399	-1.1734517108474596	-1.5869726803101414	0.4719244882920027	0.12171642678612773	-1.4467075455499514	0.023833244724330738	-0.7666946267032603	-1.553114525623982	-0.14119006240683132	-0.8299749582631041	-0.989965707579435	-0.3343227305098117	0.35788435636086346	0.3563329348787952	-0.004711373770307359	-0.22238577275370347	-1.1937087110672508	-0.293414231547927	-0.2604569536241927	-0.6373677111319703	-2.0934229572063785	-1.3134442551190573	-1.6275249404269583	0.9729165967091159	-0.33468282608969	0.23866805547121284	0.26982675936298106	-0.7199325352500665	-0.8092984611767235	0.34054078225869533	-0.14880311946704336	-0.3943818683971265
0.5325032974084836	-0.9960532003656356	1.1521425403718382	-0.3364334364629428	-1.4355968171989326	2.1487913818210083	-0.9201529544700093	0.7724366472495602	-1.2000582172195053	-1.5340780290491538	0.5188171166518829	0.1431016236326036	-1.4138467008188276	0.11149984128621171	-0.2903359904583085	-1.5291522025762032	-0.11743503886038273	-0.8612236207633567	-0.9686021728200988	-0.26789328233084087	0.35863354891752	0.5102114417716332	0.033295220274965086	-0.17933240869006423	-1.1965287827265798	-0.3323610324041459	-0.34278951767812477	-0.6023677517539363	-2.154325575944685	-1.3112688288270482	-1.6350867614633444	1.0214501725257616	-0.3107964303604148	0.2463468214143872	0.3559740330998651	-0.7457320798158251	-0.7737900019640259	0.37123184351213057	-0.09223009134828206	-0.3736147039660151
0.5279800556834188	-1.0222224152502042	1.1920876567784058	-0.2649294985045739	-1.4333054774533251	2.11025085754102	-0.9775341383841438	0.9842852175240949	-1.2801751555515732	-1.4966752093723772	0.5335302112598664	0.1384988182807043	-1.3619353276216948	0.17112958273479628	0.2828035066994542	-1.4697552282951114	-0.11333907982306062	-0.8767767301330842	-0.9364514559050952	-0.21029028543317918	0.38714272002502614	0.6742210202065626	0.06427977381792274	-0.11831537687183173	-1.2020133219479474	-0.38602745848514103	-0.4143040948987645	-0.5656842287519617	-2.1830110524256288	-1.3047067517968485	-1.6350713919083923	1.0735951403422768	-0.3005710376894979	0.24996712589380427	0.3937242575430551	-0.7488377133671167	-0.6920640834372163	0.42712603360571516	-0.039127356922783164	-0.37306305877740487
0.5154399195662435	-1.036364709343625	1.1750712350545771	-0.17890333398023248	-1.4319344363260353	2.136293910066118	-1.0281020302898596	1.1746308562238916	-1.3002129974549954	-1.4575933188945143	0.5503134215939429	0.12744419949869198	-1.3071864352919653	0.19688437111891618	0.8711724497971621	-1.4008213046281077	-0.12085959460737379	-0.873993329066837	-0.9319203555121713	-0.1761109373400716	0.431518090282903	0.8629917603925916	0.06811588199097691	-0.08159568830317006	-1.2198603035741487	-0.37754866071765203	-0.4803175277050385	-0.5268669205618014	-2.2141342326643576	-1.2957379373246036	-1.6290434524562163	1.098025135096266	-0.2993923066888891	0.2571162161062278	0.4558714969296941	-0.7559933451507017	-0.6057777069869864	0.476055139108656	0.010768870978640575	-0.38578690287736056
0.495566857298274	-1.0484342787900607	1.1425513649698191	-0.10635704846788152	-1.431131526735054	2.1958498389383596	-1.068370530599184	1.3532825777441044	-1.3015802132649088	-1.4548201363986193	0.592554105692812	0.136464874501141	-1.254013233545532	0.1929038497885746	1.4552706007678469	-1.3245536325682044	-0.11883712043441925	-0.8592891345311946	-0.9371276323354198	-0.14837197718891648	0.46592688244686753	1.0657709235170603	0.04946017223868228	-0.03293427959418681	-1.2348868767356156	-0.3465773267208876	-0.5341102974163119	-0.4854264980748658	-2.2368913599208495	-1.2443730934956854	-1.6124258896421098	1.1046578188995744	-0.2979200324692577	0.27576273921591093	0.5278918528244632	-0.742486296526018	-0.5402555487826387	0.510766550879732	0.06885875669105593	-0.3979374563356358
0.46959923122899017	-1.0354975200194403	1.1304054968402801	0.024067254202327547	-1.443604159883314	2.1899706024305714	-1.0792221396333515	1.5273305887115127	-1.3227688227957164	-1.4684385885213176	0.6473321775621816	0.13828073372722582	-1.1864459115572068	0.16323278188329277	2.0209162610335274	-1.2438729401882045	-0.07807777979722508	-0.8231291610994506	-0.9445486994339843	-0.11437039754287862	0.518911633725918	1.2558593737867558	0.014053881989989947	0.007092288273326998	-1.2651148250639463	-0.3086004829284984	-0.5873027348948833	-0.43588338024291245	-2.2488133773343253	-1.183075638736037	-1.5892086399316125	1.0961299214694455	-0.29405535062709653	0.317800173187477	0.60858113005288	-0.7137403153434891	-0.453674414270007	0.5513890679554667	0.12106166586257838	-0.44023184213489175
0.4426405381412731	-1.051541944138695	1.160095083967537	0.1730945634217439	-1.4595092952248963	2.1906604710597932	-1.089520448031515	1.6760212634789806	-1.3480396472613285	-1.4747877474404905	0.7102467719107268	0.11940228797225538	-1.1328522838603592	0.1413342316371398	2.538573804050046	-1.1804008595212836	0.004544436567746124	-0.7843602177331024	-0.9446269287559185	-0.09830962035481407	0.5610635240537923	1.4345700500241267	-0.021519893162632135	0.00915590324410528	-1.3039855368999853	-0.2775710330740202	-0.6205251206526186	-0.37899903297072235	-2.2646440815877216	-1.117810371642014	-1.5497107280515567	1.0792088287868915	-0.2758617485470624	0.3736963862220789	0.6520313497114847	-0.6901688224093265	-0.3771648393765626	0.5756097865728722	0.14974902036107757	-0.47778902917274235
0.404998848383263	-1.0419005047999756	1.1505715199981157	0.2814989255544754	-1.483198361746413	2.2075305226129553	-1.062988006807617	1.7900017063731153	-1.3694693447256072	-1.4561872677358811	0.7488083145761952	0.08797333786605119	-1.104956737736502	0.11557178365269458	2.951304809590668	-1.114312249101707	0.09987107936110061	-0.768488734062926	-0.9625203881026924	-0.0918203637959376	0.6357427291559248	1.6219054825705665	-0.09422438608554284	-0.0006129469885837263	-1.3404201352388398	-0.2586449752707521	-0.6252287236958397	-0.30881004054984285	-2.2755262210852285	-1.0434710985765627	-1.4867330544624242	1.047416137506657	-0.2611347521011984	0.42592790415018233	0.6952958147576199	-0.6634230319580223	-0.31109004553245384	0.5870941246278191	0.1729027557034176	-0.5249139324267273
0.37571563306068295	-1.0412664614580307	1.1200425656813733	0.385326247097169	-1.503483734400181	2.311403857876947	-1.0309352023332738	1.8583523725289992	-1.3969186356652687	-1.432183264592842	0.7423071877601755	0.07062043717957447	-1.0620043382745536	0.11484288620238377	3.2095561141006668	-1.0605134546789166	0.1978030860939815	-0.7638625605543636	-0.9576862036186424	-0.11118012674675762	0.7179734862837701	1.781248458804828	-0.17898748472325826	-0.02163344666077462	-1.370356410086103	-0.226849823501485	-0.6242741954458431	-0.2687109098731114	-2.2535085045076793	-0.9854064925090897	-1.4430321840851934	1.0290395079471115	-0.2267731784773661	0.4745469272593647	0.7152314056530802	-0.6376707526564274	-0.26724038846840803	0.5940579609208478	0.22065686018384123	-0.5832934624263666
0.35896689677254184	-1.0296774001945042	1.0015013117108806	0.4649474940353078	-1.51986548095125	2.3732586664839546	-0.9983868346697449	1.8989464911516396	-1.4412153217448065	-1.4095930065343174	0.7136085570728296	0.08909970096785755	-1.0284455669992065	0.14513784090835538	3.352137332223357	-1.0149072435448625	0.31309978762852453	-0.7769473944409413	-0.9870855986408603	-0.15168194068445942	0.8024972360530607	1.8472350295272757	-0.25825308887351023	-0.05761125290907758	-1.3967212004146128	-0.18363337632680515	-0.63082982342695	-0.23222712622986127	-2.2226466001272334	-0.9203997982363573	-1.3916812714261524	0.9832310911658084	-0.20604769016452135	0.5121441032018663	0.7124312118182813	-0.6133098592655611	-0.2336797453027572	0.5858620548821418	0.26187048615438324	-0.6354129614982666
0.36063546679487823	-1.0004232659107877	0.8489316453622587	0.5095440985331434	-1.532759460357897	2.380083657611032	-0.9448503336761547	1.9017306505720035	-1.5068819172509806	-1.3599826073041825	0.7050588567072692	0.10348944320930857	-1.0103611550319607	0.193482273155076	3.4313452489984186	-0.9861936050810407	0.4135814455066792	-0.7888119601100219	-0.9959033835662483	-0.1952918694825844	0.8770355620600032	1.8634881905379554	-0.2968732204793156	-0.09866067118075562	-1.4178426041920136	-0.14045941150425512	-0.6225032153593716	-0.18311645380563155	-2.1751022321953872	-0.8532834912012099	-1.3251768997577325	0.9262885356720965	-0.20960454666416725	0.536386317496232	0.6819355643918543	-0.5948606511536738	-0.21311680603458688	0.5764681992325594	0.2853775103749715	-0.7006107811913196
0.3706544297058786	-0.9540897668061671	0.7197379051667715	0.5307407054827367	-1.516826104615753	2.3897889014423077	-0.9074559955193259	1.8815611612662788	-1.5871480491367398	-1.2863350359489147	0.7402148939261196	0.11891517431360474	-0.9948135400751337	0.2707379903715845	3.424001551037339	-0.974199799944454	0.5193639406528524	-0.8071364752819292	-0.9644996837165045	-0.24778455470760483	0.9283371788859963	1.8530753339215298	-0.29759389735525127	-0.1381965787204153	-1.4482911600608745	-0.09332711103965177	-0.5944496901252017	-0.1361919254306122	-2.106742539185812	-0.7873080438024919	-1.2715303903710597	0.8722179718052233	-0.2146686230047568	0.5335418371135529	0.6432611227408024	-0.5873584074328884	-0.21583739403641694	0.5635595535992762	0.31376771411564897	-0.7432880538695181
0.3694556669355531	-0.904529186118106	0.5712607634873073	0.5318869819596095	-1.4946253310663598	2.408742888498578	-0.8581549238161358	1.8607001082460108	-1.6495763563876378	-1.1725784974565903	0.7948974700952507	0.13371421764502456	-0.9727249128752671	0.3593867453622742	3.352458354601189	-0.974563355290009	0.6293843128493297	-0.8242857044765912	-0.9639089899068878	-0.30464248225738777	0.9561119868152869	1.814860338183071	-0.27872530442354415	-0.2162879393527807	-1.464075882189874	-0.03782102918202469	-0.5685543592675958	-0.11036413961445539	-2.06546408888732	-0.7184084379487301	-1.2000730259238073	0.8020859325857466	-0.20855222765021836	0.5388354852047287	0.6180672474308169	-0.5924230803660088	-0.22702261335940688	0.5419382067148149	0.31927427165991773	-0.7729255664436845
0.3864966858317399	-0.8526741077755637	0.4976596396215352	0.5338626870226569	-1.4631793191229456	2.43069995353428	-0.8331542863722206	1.8328898470261996	-1.7204900020668936	-1.0893440156244423	0.8454096875615935	0.16016455909677454	-0.9445181583136417	0.43433222828711965	3.2538348053312633	-0.9797710781486384	0.7628251468508087	-0.8220750772695504	-0.9750304806897802	-0.33430998217496233	0.9654863166077104	1.7472726163943162	-0.2616864802251693	-0.28167232597869524	-1.48324044656196	-0.024461179084221435	-0.5488514553903123	-0.0856853399152327	-2.0141395818378283	-0.659242074844	-1.1259161528447847	0.7258682285203741	-0.199121468020444	0.5585534442634017	0.5945623516295296	-0.6036585745040205	-0.2586107471371197	0.5158450416754075	0.3002070877002531	-0.7969301665234247
0.41534538332318827	-0.8019847593442201	0.469697046515404	0.5544031560390666	-1.4306967365913992	2.522814815782695	-0.819829209091432	1.8129978784344025	-1.7627783133852066	-1.0298744123910448	0.8612671407439121	0.25807056619727586	-0.9170101499398617	0.5504070470361335	3.129434901103404	-0.9926846669837672	0.9214766614475532	-0.7833283751219934	-1.002034138455217	-0.36622933379556005	0.9741031123181045	1.6560765537636548	-0.23668337231894632	-0.3472045580800342	-1.5013474419611224	-0.02056503760568639	-0.5289294302480926	-0.055309443652522515	-1.9693516742108723	-0.6424089566409338	-1.0663732673963255	0.6664114045507793	-0.18536261722241185	0.5797799259940492	0.5482461267472268	-0.6238039236627366	-0.281459887632623	0.5059164985475421	0.2807124976641398	-0.7971346717775981
0.4673301484049436	-0.7608629259157635	0.43887056956793175	0.5106174407231918	-1.4180175457890276	2.5341004114886267	-0.8062121651690777	1.7792746355517282	-1.7896861935011124	-1.006951218496406	0.852011212049146	0.3366371840305741	-0.8904754683673326	0.6254236901188397	3.01095275822812	-1.0107561043616418	1.049077366881924	-0.7380004963341302	-1.025746320691781	-0.4010333502963003	0.9639900941120867	1.5672040672803134	-0.21323600829461178	-0.3910059725139775	-1.5212324330953373	-0.012063129438638525	-0.5076956791774183	-0.037299611474205005	-1.9213584343544952	-0.6284157335453979	-1.0227849021613435	0.6035347422055863	-0.14910911804823399	0.5896339307772501	0.5051712266645861	-0.645126671715321	-0.30351452736274454	0.48652086631003366	0.2649708851211846	-0.7906748631823415
0.5241424254475127	-0.7079217284852262	0.4365697297481789	0.44668763967892317	-1.400132474983036	2.512777943708292	-0.8146084669177354	1.7345177062201838	-1.7983530724154604	-1.0226315498124807	0.8051792356476021	0.4233385301762695	-0.8690607419080166	0.5920219026873734	2.9072152478229802	-1.0132636189911388	1.1353136479871246	-0.683967504471939	-1.0603956774358412	-0.4335653302305052	0.9520122815671087	1.4738879929589201	-0.1924941110050677	-0.40871310302606967	-1.5284168291977074	-0.011874847653998858	-0.4913546358032666	-0.03971425993541891	-1.8750227285430685	-0.6220395315464775	-1.0039694929891003	0.5428349455456506	-0.13457477833203907	0.631669050109989	0.5110236359210016	-0.6667957965545377	-0.32766910143142486	0.4744564859634711	0.26230316196052367	-0.7981308025898342
0.6256690117775456	-0.6596758636775023	0.43317912272120235	0.44218481083538697	-1.3905079465664654	2.4732445817868425	-0.8295851208834583	1.6870258550142947	-1.8187370599558708	-1.0855588015943316	0.744115289146025	0.5223928833015682	-0.8487097591870152	0.5353134339693062	2.7869438406867615	-1.0055525328911554	1.153827964186718	-0.6306335866035276	-1.0725599584109904	-0.4651950113536862	0.920381835243149	1.3768899363549676	-0.15623306067317005	-0.4300225624293862	-1.5443948776294005	-0.01742338270097744	-0.5020105329337292	-0.041345787901180577	-1.807905663515489	-0.6166174880414571	-0.9966400596235884	0.475355154311713	-0.12062144755453041	0.6765010477233208	0.5373156792465127	-0.6898732381453776	-0.3705922098404131	0.4301955974401837	0.27109025023183825	-0.8073842337772532
0.7113262957385398	-0.6082128686392387	0.3980279776506591	0.48743540973237154	-1.3724486539820062	2.3537192122824093	-0.8472892754398013	1.6390796755428632	-1.8126341448535612	-1.1736858244638804	0.7310974816915551	0.6440540557081091	-0.8349986582209696	0.49823800338827323	2.6763304788866833	-1.0012918578079597	1.1901566957026046	-0.5756805080071195	-1.1080803854418984	-0.47331499241207853	0.8635056079048636	1.2847669860669448	-0.0918266471196412	-0.44678667855769094	-1.5708654248552025	-0.03619752361302945	-0.520044513204101	-0.06451102867337055	-1.7515134499187313	-0.611084470258503	-0.9801144067480948	0.4072796916425817	-0.11626509601425498	0.710238152314212	0.5715419088275864	-0.7053038184161252	-0.40017955154768614	0.3998057920110881	0.2593902103787152	-0.8118558245580824
0.7784938088530525	-0.5497088649373345	0.4397492562291011	0.5951655329778494	-1.3480570170715052	2.2473033938211078	-0.8639536342295127	1.5811584168619766	-1.816766184074869	-1.2674767008098664	0.7199734514822993	0.7552956715523673	-0.8160116137148794	0.5119190379047861	2.5697261639911457	-0.9964228725717215	1.2328053384110533	-0.5051766291293166	-1.126199216038869	-0.46383943841467506	0.7879474531847158	1.2212794616396998	-0.04806447077394315	-0.48505816803972585	-1.5739236179361424	-0.06371113400523912	-0.5416624769037044	-0.09532324877795428	-1.7166020310107495	-0.5982871808827385	-0.9764921100370068	0.352123503108084	-0.09985220124630352	0.7421832289783473	0.6083780217765027	-0.7290001763018844	-0.4250167652151644	0.4093469467792016	0.23805927453691353	-0.8456632254949638
0.8271377163786223	-0.4704289952985518	0.46168098534945756	0.7239456476101382	-1.3315806145935523	2.167688050415504	-0.8880048335204256	1.516026095759536	-1.8113035269552005	-1.3682306497857237	0.685284373399216	0.9061389997613535	-0.7577357205990238	0.49732873470449557	2.476323583315712	-0.980568847072133	1.2905274979441126	-0.4377394544648935	-1.1570136511769225	-0.4606342945612295	0.7050660570777699	1.1771593284868969	-0.033232706637080126	-0.498211454094925	-1.5759666795252367	-0.0879688969302154	-0.5687314572762432	-0.1474267795545917	-1.6788265061442647	-0.5957000758177479	-0.9725710291776514	0.30526485819758065	-0.08776040852234711	0.79113680376516	0.6581374786459352	-0.737601513777401	-0.443713246846115	0.38439971895005903	0.22002749946654004	-0.8609086415735934
0.8655684344859098	-0.38246472214570704	0.500385764576755	0.8208359030036402	-1.3451428687635008	2.084152533642068	-0.8847177244032052	1.4393677127480315	-1.8014356523779587	-1.4666248377115028	0.6041098485393728	1.0340098245098246	-0.6627864104438174	0.4599795351828038	2.396550766697491	-0.9346336960859185	1.3626608902412007	-0.3701898741801079	-1.2377649548727994	-0.43377284479222455	0.6326625436755681	1.1289853072726497	-0.05845931114487156	-0.4720221339322233	-1.5823558780654818	-0.14629308809873018	-0.5880141285906354	-0.22199840256495845	-1.680821347322259	-0.5771786615898326	-0.9636477729636169	0.2525819162282842	-0.09009507990096977	0.813503739138062	0.7141907242378013	-0.7513399505609756	-0.4745143510065379	0.38902965480286306	0.19733790331644463	-0.8675182673059
0.9085949396697337	-0.31546567495921873	0.5259232723456566	0.860333115814617	-1.3656049520782862	2.0429159945707296	-0.8928964424344672	1.3333167528332779	-1.8038592525717454	-1.5924462303823965	0.5198696043350226	1.1242465829688733	-0.6047722910097721	0.35154825630679554	2.3302534243114783	-0.9136802851614559	1.4603953801572187	-0.3021642318526573	-1.2854960985327097	-0.4107075658451104	0.5761261562598897	1.0965724458386943	-0.07016183086003827	-0.4436026158602898	-1.5904166418326766	-0.2082031296458232	-0.5884943943767971	-0.2970532138298445	-1.6666688179066174	-0.5580731867080753	-0.9926879322632297	0.22558155039851235	-0.10089692338605401	0.8486147718804764	0.793229129609456	-0.7618027399326099	-0.5048687150750896	0.36775034146482055	0.1773476487051632	-0.8816704254674322
0.9351394750364724	-0.24384237624206279	0.5612117248348587	0.9355486424965456	-1.3881246945440284	1.9554214097589706	-0.8659730039163531	1.2280133083899085	-1.8460052838467327	-1.6734570543606933	0.43517917368587417	1.1573654266630728	-0.586066230582885	0.24057176636785438	2.2603352481289996	-0.8910543796204596	1.5186695380660724	-0.24601789437500948	-1.3115337863874117	-0.3767952245430198	0.5346181081126636	1.050332974584979	-0.08475772375368855	-0.4188035151564856	-1.589833968481352	-0.2807877967772944	-0.5779045337919317	-0.37240117007590073	-1.6690840519405898	-0.550588068041064	-1.0114019023727898	0.2198287388741794	-0.11326311520605303	0.8754067508505103	0.8610281259958704	-0.7707734989504207	-0.529779078195195	0.3582587025020891	0.17320198335470516	-0.8942155404495866
0.9539234141852452	-0.21408868404274228	0.5555410231966641	1.0167136128471432	-1.3960343632864656	1.8118570868036479	-0.8091207486780985	1.1200935597966952	-1.9096869828728837	-1.7043324971899891	0.38014773614345193	1.0784285884917892	-0.5895248705295413	0.10045272094607724	2.215287596318947	-0.8269033946098625	1.5299374863257067	-0.16553809415944482	-1.3152687463542443	-0.3270830927968697	0.4993927732982895	1.0166771715372802	-0.11484623767114321	-0.40408657480497484	-1.5574531600017694	-0.35925643960816184	-0.5744886433878567	-0.4590492674207945	-1.6663424843596215	-0.5376040775227701	-1.0170622020705138	0.229663215850162	-0.12611976122429455	0.8880185614290295	0.9403447656843833	-0.7782475246030487	-0.562291268029625	0.33908526723999177	0.16245976337075768	-0.920389051918133
0.9446100780608943	-0.17536000882466604	0.5147924061822658	1.1142027045291556	-1.3684846283831045	1.7493574455016705	-0.7476947634552468	1.009485888804883	-1.98093206223907	-1.7097385765569868	0.3675686683683801	1.0013407583987193	-0.5978542427005639	0.023609139643846276	2.1783675343228177	-0.7540000972830161	1.5195293104459233	-0.05049079177758322	-1.3130852351539255	-0.2697814523702369	0.48259664854151235	0.9937155344575324	-0.13877371074289646	-0.39517589876995846	-1.4873282537671764	-0.40804079378239166	-0.5653756000954384	-0.5467700750110058	-1.6593426428403486	-0.5454383658781701	-1.022945052923943	0.25391614896735054	-0.14783527418266235	0.884121331487532	1.022348841809156	-0.802522117735467	-0.5996856637047059	0.3415040519180138	0.16912969124060856	-0.9225832434250318
0.937753074199164	-0.11621087313044236	0.4671876426626683	1.2105908073037412	-1.3375849300788145	1.721797500827454	-0.6587446615778123	0.9006216745562086	-2.0078160299053227	-1.6895165344440635	0.3839508179591684	0.9246555996251923	-0.6293856767043577	0.08590442200563544	2.1466584867389216	-0.7113416085407964	1.501954274910563	0.05990854569932719	-1.3125932995325977	-0.21472351887714014	0.5014225444724066	0.9436268622486595	-0.14526110279358387	-0.39891049210609375	-1.4338967706453247	-0.43559654666791425	-0.5448052161419004	-0.6141387993991521	-1.6410185830713524	-0.5691461065344018	-1.0470574255148446	0.2704541569569844	-0.136459714758122	0.8362468620500023	1.0883949814652862	-0.8288004288576296	-0.6321041983108298	0.336523760534693	0.1731594845346582	-0.9141196863186986
0.9065329815016085	-0.023573160331165244	0.44114970272066695	1.3071581522860423	-1.3005113195208864	1.6994310182076444	-0.6024693833037956	0.8045211750779011	-2.0445641582110494	-1.6595671510062537	0.41660848999109723	0.8420486601203271	-0.6266578002745357	0.14701938466568384	2.143363652411416	-0.6788389987366646	1.5704114777147504	0.17569635571626718	-1.3338008620427988	-0.1568910519521851	0.5939373828654946	0.9045593712351143	-0.14383930995066135	-0.3949012596417485	-1.3719457947941376	-0.434991258114768	-0.5060237539093434	-0.6756762980427907	-1.6296353164776574	-0.5940150842378997	-1.0927517271693503	0.29277632878625715	-0.12863858083348406	0.7810550592494854	1.1702121225971085	-0.848461838147446	-0.6784337248463217	0.35976456552458413	0.17611521392220347	-0.9091913944132172
0.869541425242453	0.09939283578390608	0.4289083018468288	1.3979276166122234	-1.26717063495801	1.6854739727654091	-0.549863215430246	0.7125409629732996	-2.0771940466621577	-1.6287136078376392	0.43309978131032134	0.7267949863626323	-0.6399557496273133	0.14674413322173577	2.142049700353317	-0.6699332001695412	1.669610458933405	0.31116309615909626	-1.3412848222367946	-0.11348474239124162	0.7698657140007159	0.8601258784852052	-0.16994310319542932	-0.39636879962934946	-1.284421184511701	-0.410605028556951	-0.46838892624124745	-0.7240940235655556	-1.627451572854124	-0.6067270087844838	-1.1320449165774453	0.31122795579068957	-0.11056075511623224	0.7473256586057351	1.2381898617217695	-0.8675762872161444	-0.705228824658142	0.37482777284078456	0.166682087789033	-0.8872601087077083
0.8437363460171277	0.23782823841520537	0.39093793755842476	1.4600386804512806	-1.2153812613571735	1.6653715693857163	-0.48888536620812284	0.6106841467512811	-2.065651470987979	-1.6128825348253593	0.45599307363685454	0.6046365811741602	-0.6669081933084844	0.05436638829203191	2.157866895961796	-0.6691789263033352	1.749926935051318	0.4528646849784792	-1.350863288409371	-0.08154839299084418	0.9842543470681463	0.8177734296936661	-0.19117089112725902	-0.3508733705043844	-1.182592111856954	-0.3826988812310615	-0.4213348858420553	-0.7683718438360538	-1.599753196565775	-0.6404910016885484	-1.1781591144732395	0.3307949583288536	-0.11011497053827579	0.7082597026853881	1.3098843497701818	-0.8753430753259057	-0.7347016397803394	0.35558193631703633	0.1722763708334721	-0.8143182946976515
0.8313904364072344	0.3270729947944095	0.39675063964740837	1.4876491309659226	-1.1209540373026559	1.6449273023232927	-0.42489438745720615	0.5180548942673344	-1.9993744285558601	-1.5949387544947782	0.5018809303671441	0.4616062629442794	-0.7745704291075264	-0.048916650829848446	2.1593699774828035	-0.6762010528868733	1.8545626870564498	0.5817864844745387	-1.365238333733016	-0.048487357160379205	1.175173635080333	0.7521910970614216	-0.21862614216160692	-0.30434774295053774	-1.0707390367269953	-0.3611841188184074	-0.36945717595310146	-0.8057470209281098	-1.5972107211888185	-0.6664655916151369	-1.242802540428071	0.33551900790994066	-0.0923282570403029	0.6540182560404125	1.3784618050126933	-0.8931799513587771	-0.741239891400179	0.32874312150246715	0.18532887131289813	-0.7528339929215139
0.8287800968017388	0.3732930769084015	0.387161888792867	1.5196757487587116	-1.006839752281279	1.6423029356091619	-0.3691726831031493	0.43494415465702785	-1.8263025226452274	-1.5891960477175646	0.5579144633278019	0.3390713565826819	-0.9315678116245636	-0.15906145642379102	2.158237689250919	-0.7104452070829407	1.9623012569839617	0.7165250374180918	-1.36540360765462	-0.043217691302117625	1.3514152368351213	0.6887922619603613	-0.2351401413943693	-0.28790828079021547	-0.9406018065546393	-0.31553020420792366	-0.33371639647918083	-0.8101167234037636	-1.5685176677079842	-0.7106317020104223	-1.2913644936455213	0.3533104318431432	-0.05295700069514124	0.6139592509695617	1.4305978026665453	-0.8977018967810034	-0.739393374549682	0.30067723013267894	0.19063145931966835	-0.7041931793382077
0.8067542990446672	0.41690729775187474	0.3830933030465076	1.5894607727010093	-0.903479791573961	1.63853629383537	-0.3254565168677396	0.369977450754834	-1.7227693864344524	-1.5884092283437292	0.6360861730585562	0.2348367102078722	-1.0517856383759596	-0.1986309517042943	2.1343053465563395	-0.7435720077471382	2.043830020706742	0.8380095732714533	-1.3651423585249	-0.0284551195462407	1.5162286398834024	0.6436923643493957	-0.26475853572922026	-0.2468167320556513	-0.8059870853230308	-0.2643365908797043	-0.3168650707072322	-0.8053139291146945	-1.55960162904406	-0.7660494476324785	-1.3221592413384555	0.3490769670519177	-0.008342381778310213	0.5372357795817072	1.4920089360770674	-0.9092797701459917	-0.7468588727521144	0.26657665199438024	0.20031567257346813	-0.6507375415338842
0.7968934704530906	0.4694871189099404	0.3721697133977838	1.6177789683546078	-0.811129118660776	1.64844829354662	-0.3102237933503419	0.3093011275671399	-1.6021175689370524	-1.606763119030846	0.762218398971337	0.16445750991509173	-1.1616522831564566	-0.16975351722626644	2.1322896246490286	-0.7931011365308639	2.153155336610724	0.9474248692645622	-1.3582741640339684	-0.04121620273072516	1.6782173552840505	0.621578354454979	-0.28079485412293415	-0.2102412149500553	-0.6752917685939439	-0.19756622839013643	-0.2899911983103219	-0.8113222700187184	-1.5496540732916326	-0.7977316401862155	-1.3696468626647609	0.32851142710468784	0.04842784360574311	0.47367020080131683	1.541486331711873	-0.9101900379946363	-0.7286848397332912	0.23512704189043157	0.22470212168445788	-0.6055377748995308
0.8012917445266599	0.6243134602982201	0.35566774163304726	1.6232525582935207	-0.7672437697222645	1.653844417305161	-0.299220139060356	0.248947086498845	-1.5118430246353385	-1.6554483302087792	0.8583645775520742	0.11715165538035484	-1.2653629432853986	-0.12154226319165366	2.111226574990412	-0.8989333228580092	2.2486809780957757	0.9861989855885398	-1.340332115357694	-0.05255265949576275	1.8347436073468668	0.5837335243883732	-0.2724593987867364	-0.1771480715730552	-0.5784487631605877	-0.08725498949914312	-0.24364524977960178	-0.810999067172886	-1.5359292524560009	-0.8459407390396374	-1.421863388658699	0.311183295658095	0.10733005576480821	0.4324020180431566	1.58288248224998	-0.9104574041904279	-0.7115696624894295	0.2058994015405923	0.25360785998108415	-0.5665050483760832
0.7945686518948462	0.7257771701471143	0.33288981478772406	1.6145620434132553	-0.7625866648038176	1.647768660357001	-0.25035845827128556	0.1928075555627747	-1.4185900847600137	-1.726365472782374	0.9329516744039786	0.06636761391909737	-1.380568413640074	-0.09808634324065006	2.0827601022771653	-1.0049522804671815	2.34663404454986	0.9662993423038149	-1.34447875581493	-0.07458249035675628	1.96215120084825	0.5457284346739881	-0.2618410587405585	-0.15305678409982576	-0.5267333035791972	-0.025632468511264984	-0.212394955406293	-0.8028317312587017	-1.5135935631589204	-0.8733555162456191	-1.473106407041977	0.2940518492398974	0.15973785210922728	0.40390117922863916	1.5938488547341625	-0.9041008140368335	-0.7242476823411053	0.1730512820090103	0.2586085234748999	-0.561108986011456
0.7653622112665455	0.760700448016048	0.312561544814242	1.6167984097930632	-0.7346116700212421	1.6273121107670547	-0.213442764542333	0.15359656436922225	-1.4288899071686902	-1.7921634970599758	0.9737106383149061	0.02748052101920807	-1.4700655568764829	-0.15474391267913648	2.026479155788593	-1.0692578181988508	2.4690793672804814	0.9180011612414585	-1.342479548103342	-0.07948210038396566	2.0641612593625944	0.5241668245637403	-0.2585353143071467	-0.13633227757921232	-0.47825353352738686	0.037955795874366996	-0.16673308545473703	-0.8001879319797929	-1.5057168798592482	-0.875084842462558	-1.5131016777202797	0.3070114979388458	0.19658238809603307	0.36620276029290494	1.5772454862187408	-0.9025196616177465	-0.7427417649868231	0.13457334023527495	0.2575477578862661	-0.5591651268035334
0.7509089036449088	0.7398580501769204	0.2660232756329167	1.5441106835122158	-0.7240599642637167	1.6327737413390526	-0.1989592117257878	0.10647847089902489	-1.4122451608446525	-1.851642859293359	1.001659757591376	0.012084449414184639	-1.5900367938441682	-0.18844318910388194	1.9786891267663715	-1.1282073239067956	2.5585737781897384	0.8577484500295179	-1.3381100185133605	-0.07850118684136881	2.090700996329516	0.49438613883948956	-0.2496774868031586	-0.11462672209898343	-0.4226045236164486	0.07002623328543568	-0.13463632263331815	-0.8060249753755256	-1.5061806445077015	-0.9002977578165267	-1.5335800727383297	0.34319162996745456	0.22799698228085932	0.34553106639693965	1.5125016996928466	-0.8983236348827385	-0.7277968100312526	0.10646334234976829	0.24914489490633426	-0.5531184397833832
0.753225990856747	0.6580158777608862	0.18656572700531082	1.4544993229908512	-0.7384875911376401	1.6310296224307534	-0.18599685678731218	0.06540741950107969	-1.4088699850841362	-1.900003932257486	1.022332165453093	-0.030087520264021672	-1.6882566357347577	-0.2273025653090653	1.9145418877481568	-1.1684688289347467	2.5882112748766875	0.7747814567997643	-1.3512815377358582	-0.08375385491983071	2.0454389528190187	0.49844248269714964	-0.22492829265044514	-0.08036221240218304	-0.3959049487149818	0.1054463191972405	-0.099525291671502	-0.7902462124419889	-1.5003905102122812	-0.9373984140598663	-1.5673377632349115	0.38411176742452285	0.24051632708469595	0.3180705713680642	1.431648080368046	-0.8943390085083435	-0.7399979127338169	0.07436877847824111	0.2457314119989947	-0.5764741666845772
0.8288805827542302	0.5626564699433285	0.09048509071252327	1.3306907458184065	-0.7638147735217625	1.6132486167529514	-0.0992344178259533	0.03994220831395185	-1.3990124392913805	-1.9352220139017828	1.043516975049331	-0.06347713773981997	-1.7597863711309762	-0.24874549287780381	1.8372625937856466	-1.1940309417076094	2.6195728759382138	0.6799911316211612	-1.3458831579263764	-0.08916339834102585	1.998015527400741	0.5054766807011425	-0.18726014167310667	-0.05232437594261622	-0.37501526705648885	0.14211878484983465	-0.0717398147792335	-0.7951782878693908	-1.50311222082802	-0.972621044061244	-1.5698552963360495	0.4517932961463007	0.2794764284432466	0.29165183654560506	1.3742143943000469	-0.8983614941241834	-0.7600882553566655	0.06456797780627689	0.24647351393329897	-0.6240660585383857
0.8923358643001595	0.49361779346635853	0.010523849313485151	1.185286009117501	-0.8314403580553094	1.5928350560093363	0.016025078363252378	0.0451211029270729	-1.4079037667024523	-1.9850292196316264	1.0722686530152223	-0.15100476264173518	-1.760996885379038	-0.2632510463067531	1.7809841358426381	-1.209277244137865	2.625223948623812	0.6155098399242173	-1.3483639465672987	-0.0988478833817984	1.9483064004520845	0.5385883635061991	-0.1361284666493745	-0.03134093820531321	-0.3533970753061375	0.19459981736287957	-0.04674318127398277	-0.795249392495474	-1.5053265337269723	-1.016388418093133	-1.538810947070695	0.5504556490712427	0.3105791253609872	0.2706915659175478	1.336069616291588	-0.8996164927054844	-0.7796322204233193	0.07256041133379174	0.262790146980905	-0.6722183978034991
0.9411771770747397	0.4503649204629201	-0.062184232897946945	1.114585923486939	-0.9038131979688476	1.5525565540848103	0.10015057558398874	0.05919856494804595	-1.5193122208409608	-2.0214837317205214	1.0993044555481644	-0.25701458238833247	-1.7569443367865762	-0.2771643396718396	1.7318552693066724	-1.214294781527195	2.6159365830754693	0.5677397003821498	-1.3509460507296414	-0.07211285460005237	1.9041072835358872	0.5724066953573808	-0.06529323311947074	-0.021616873378747837	-0.33476769472321605	0.25866670492054755	-0.027889747505972638	-0.8119040351412166	-1.500194553318568	-1.0497385292608825	-1.5228081664546687	0.6336969484338587	0.3452328443789894	0.22061784412583224	1.2796083939304617	-0.9060923041970437	-0.8050916198711819	0.06130284734550982	0.2776932525345984	-0.7142247847405073
0.9836087996011005	0.43715691624466996	-0.11567799929433917	1.0490876969656482	-0.9513087200392174	1.4921817900443526	0.20372122007218163	0.07781930962443617	-1.5332418380661126	-2.061734088178797	1.1011456359662495	-0.32814810051339066	-1.773161540133947	-0.30453900998281985	1.6883455386555313	-1.1993747543180204	2.6275835493215807	0.5448042556830984	-1.328316159704179	-0.05008444022070885	1.8391449977627048	0.5957008065486649	0.0030343343000249602	-0.03791929755985385	-0.3574697262681111	0.3105950930112052	-0.005286938778621618	-0.8058375177249427	-1.4717638207994503	-1.077997041423664	-1.5024413544055704	0.7048794255498251	0.3984125439169497	0.1771051560970749	1.1842093394036795	-0.9018398413257207	-0.8362969570131131	0.05156279715745926	0.3170525536216783	-0.7506278185097311
0.969158293582343	0.4182283057304884	-0.1551015871779135	0.958322833659491	-0.9692294582959191	1.4179707587489716	0.3840399371544116	0.08126146170524001	-1.5367243115075042	-2.0947183463442576	1.0443723292944478	-0.3990254757133737	-1.7662820663027041	-0.3789992201644751	1.6266047231982672	-1.18055764031873	2.6537528889442976	0.513216726972949	-1.3338359877655193	-0.025259182823520344	1.765102498202846	0.6037074459668366	0.07032247792658505	-0.04428579780758311	-0.36955800907295683	0.3491391611692328	-0.003548976964948931	-0.7805113427255175	-1.4508455530335578	-1.1106780024788079	-1.4826146285174848	0.7727948335215375	0.440329900246547	0.13143947394382463	1.1000991538751168	-0.9051531128285376	-0.8909719354344539	0.040395942795843354	0.3375493222516116	-0.7764186981143831
0.990465183877579	0.3295909714025981	-0.17796498628892107	0.8394553189554387	-0.9287038656292811	1.3450055851620306	0.5546339688632491	0.08698644546512048	-1.4795889877925579	-2.133460704947623	0.9947935266539387	-0.4884331639339182	-1.7474076203392006	-0.47701047759149684	1.58794765639806	-1.1519190544634328	2.7253901381478083	0.49133061797843797	-1.362496270890481	-0.003771156193636217	1.6869056409563463	0.6229967569547451	0.15398353880590412	-0.043994022227569186	-0.3733410073862952	0.3472500219488398	-0.030294078097944654	-0.7563842502841307	-1.4339747095883348	-1.1371906661996478	-1.4720280790665445	0.821595456631037	0.4640609854797121	0.06744510313869469	1.0119856147587465	-0.9063603758445392	-0.9391402351482657	0.05005485363894023	0.34893472824369925	-0.8044506079238376
1.0760301765745026	0.26862557164185347	-0.1621248602489133	0.6397117779582836	-0.8466274899763497	1.2782234359302858	0.640509974045586	0.10825236539788397	-1.4301910436465293	-2.145323698858634	0.942127806955218	-0.596600659912341	-1.731221041951215	-0.5680561933162427	1.5280657844775383	-1.1304769081908304	2.8254793841707904	0.4656577540587302	-1.3779202490202773	0.036618401573305856	1.6607373304881112	0.6422859276114412	0.26380986655962213	-0.030287810721200386	-0.37947288659682216	0.3535448869580362	-0.04804590221894651	-0.7383139791736426	-1.4171634370388004	-1.1687068103921086	-1.4630092242207087	0.8577395334970437	0.4912376481992659	-0.006706562684362044	0.9365643176315389	-0.8985900604762584	-0.9650865221386011	0.06535232480749341	0.36319957653643503	-0.7984025449433743
1.1640673144272193	0.23271511956519256	-0.1272022636136092	0.416602092094332	-0.7836992107137999	1.2173168384480721	0.7257417744103762	0.18420575627320301	-1.3002848011736532	-2.1739198923877323	0.9164080909747593	-0.7393839319600407	-1.6958373853789748	-0.6297122696766912	1.4848745876586635	-1.1332856846923147	2.915885148103172	0.47674887509681463	-1.387501974539002	0.057325238573237146	1.6606013327299916	0.6885890250368217	0.3490682582312753	-0.028859236718687627	-0.40204289042280444	0.331653560976103	-0.10138902308792605	-0.7178552390324532	-1.3866085317918377	-1.1839127648028351	-1.4474060520334344	0.885166516371204	0.5246757518730518	-0.05748179277491683	0.9006673443847705	-0.8870832025827996	-0.9852649365694738	0.110286461844292	0.40087473401070206	-0.7877288200577508
1.2065569355208727	0.2208286550121259	-0.0870707357348653	0.29508233292996644	-0.7045083181050523	1.1328263551597044	0.8834494738086477	0.27156882940335814	-1.1721811044313957	-2.2007161894016383	0.9127090899333318	-0.9072043575529488	-1.6558676203915312	-0.7066755307515021	1.4858451204288503	-1.1369019844379753	2.9972600248239236	0.48343848392626076	-1.3862323338548346	0.06775054351693822	1.662763950419309	0.7201897616788498	0.3914735363711707	-0.046986518702477977	-0.4557081164959966	0.33120018931417283	-0.1639226301073422	-0.700612367207296	-1.347690447597079	-1.1792975566187756	-1.436733433074763	0.900186722687873	0.5538739932600192	-0.11739500967360397	0.8905809310529571	-0.8843834389118388	-1.0173988496797792	0.14152136475851768	0.41877333991191207	-0.7718004820881463
1.2630976725920962	0.23987582878800726	-0.035116250434925535	0.2552243216611343	-0.6071178540040532	1.0595928083463808	1.12396221203766	0.36213032876152157	-1.0579823575093052	-2.2295618764125105	0.9406872103318635	-1.0729388480087443	-1.6266534469767475	-0.7640709667851964	1.4834561166868525	-1.148033305740338	3.085243493354006	0.49256313136133734	-1.3801664399542137	0.06830580432372223	1.6398342402666273	0.7484039272733696	0.4175975206295906	-0.06058642520892247	-0.4949910781482326	0.321544800322095	-0.21333357485212265	-0.7057512924560311	-1.3266919681426934	-1.1847223538279628	-1.4350274124750906	0.9100431259845096	0.5807878952948021	-0.168048013015351	0.8910603726123659	-0.8778925777839286	-1.0370372011369196	0.20156448002405408	0.4374002224565866	-0.7347662440401185
1.262663693530749	0.23079593007724358	0.022275435860074966	0.3203785542735862	-0.5183191104515671	1.006601071600139	1.2697544824909532	0.4565706277108692	-0.9626427404543538	-2.2533119712880683	0.9619554064343868	-1.2697763830140252	-1.5916180877161759	-0.8270571203879395	1.4616738773600713	-1.1687599759165759	3.1511327780558274	0.4983940792046435	-1.3776691790792965	0.06554224862465155	1.571876296470202	0.7608667506592106	0.4473456550597783	-0.07842388929811639	-0.5399744712866914	0.3543964032241276	-0.2223601703030318	-0.6793908683499426	-1.3023852137707224	-1.1828608498110031	-1.4333736483622548	0.8858369754839946	0.5769527014795292	-0.23445365363654055	0.8749470359471913	-0.8733840359440771	-1.0505706807389874	0.2503358839283424	0.44479799299216277	-0.6928498942291699
1.2669888834830625	0.21867603521756843	0.06957398182005656	0.45226170506922647	-0.4240993259386786	0.9648228730650261	1.3489645950934288	0.513388517746869	-0.9103633281500414	-2.2642016792183774	0.9631008778886911	-1.43575408136386	-1.5836991520889234	-0.8974834144124694	1.5092598456459965	-1.1946486377868206	3.2011859503452085	0.4910594750302536	-1.3770125461899136	0.07105909053083101	1.54302941716324	0.7727708228702131	0.5118006942543449	-0.11935488101084779	-0.5966537689327174	0.38842979719065013	-0.23062944664238696	-0.666369025691356	-1.2598155381805938	-1.14376926545485	-1.4466384964591312	0.8311137421238138	0.556682235543666	-0.3036871265142788	0.8444495247621109	-0.8659615082658364	-1.0694001009480876	0.3143652295767191	0.43599382459696345	-0.6477844196399444
1.2628404638970159	0.18741542386474724	0.13348265665697617	0.5381708683608447	-0.34543118097483605	0.9506856838857839	1.4865208324165753	0.557440454942228	-0.837530049528614	-2.2903656743582195	0.9471894855340232	-1.5507043907842835	-1.6040451144927395	-0.9681000000883065	1.5956795674672146	-1.2306345628890574	3.2609710506332377	0.4574634892928617	-1.3645926823329637	0.03891593480954002	1.5211617067687053	0.7763053928274806	0.5957806495873752	-0.17161671456085514	-0.6480250133897993	0.40457795098108634	-0.23605645002601422	-0.6388159830841458	-1.2377207452248502	-1.1166838312672531	-1.4432658013204636	0.7957251996676279	0.5257707367557483	-0.3477647591510789	0.8296483611644337	-0.8601121378873717	-1.0986010566779691	0.38332909569587853	0.446595590785408	-0.619700209326781
1.2678665664003654	0.16188707610696926	0.15709476717648763	0.6374879452983165	-0.2935005485911879	0.9518689007038553	1.5898676325003684	0.5947983239492358	-0.7874214794791199	-2.28710396097019	0.9267286838493606	-1.6465378025436395	-1.6373395804120385	-1.037423632875039	1.709157245212126	-1.2709140941256716	3.294358830554804	0.4077193791077448	-1.3429369095836066	-0.00691680781778386	1.5219405889767823	0.7573152848239799	0.6800856498107614	-0.2338401364955331	-0.6729041550751347	0.4272803840157652	-0.26004902787207085	-0.6020594162390133	-1.2180539888201356	-1.0892431692421005	-1.44803190031108	0.7740581310833328	0.47730960771983844	-0.3639717220307398	0.8127389759031584	-0.8585594386870101	-1.1179392992949366	0.4723098301654464	0.4419064613116322	-0.6024763164480776
1.3484247714907107	0.1318692465692335	0.1746342501832098	0.7308542794555827	-0.2652576109040291	0.9640265558639367	1.6737906511533065	0.6567167761387804	-0.7475377147200263	-2.2769830647351714	0.906458025656627	-1.6840669788862201	-1.6680132061375723	-1.0963643866030979	1.8157963997455677	-1.3075877370345073	3.3421549934811026	0.3727241957971873	-1.2682722593161246	-0.05378145732710288	1.5236944410282802	0.7463951168419029	0.7712454791901844	-0.29483012275563675	-0.7170923506514683	0.4341579029808934	-0.2844735447595566	-0.567266629885158	-1.2003499366628465	-1.0664562672593472	-1.4412108918233808	0.7721125011290504	0.43274063842006505	-0.39519516340229527	0.7871789755598997	-0.8442300685261055	-1.134556953910074	0.5502959753442225	0.46500864629821825	-0.5974403857735104
1.353007250953572	0.11821854930909641	0.20223050531278303	0.8413257445608933	-0.26896702577786297	0.9767930149715862	1.7198414822294126	0.7429630522024068	-0.7495348895944588	-2.249594547454285	0.8969241949351952	-1.684905261016264	-1.6869335265300502	-1.142163983354385	1.901529282990961	-1.339274380791195	3.3310751293350584	0.3236546742730733	-1.204994184960953	-0.09381441583866783	1.5233014624995929	0.7491833576994505	0.8484019538446084	-0.35218974231487377	-0.7494802320445639	0.4588561909045154	-0.27973692344353707	-0.5072556182823855	-1.1955518668013287	-1.0248505509986316	-1.4162654893540805	0.7623513524818881	0.40745948697547807	-0.40749660509689967	0.7457032632357159	-0.8352966984486031	-1.1606870284847008	0.6132854890795807	0.5109238011065177	-0.5789630603064092
1.3134838269080213	0.12076040916424655	0.17743287468169006	1.0191400121798637	-0.2981328097583905	0.9932270367976737	1.8166336908356435	0.8492288668634262	-0.7670625741543163	-2.2152518713444076	0.8691587697462599	-1.6731051419966403	-1.6871245547217275	-1.1887875257835039	1.9950065200333313	-1.3606014166485239	3.2727063594175503	0.29567657050099505	-1.1525909817087794	-0.15578230094067913	1.4801513263830528	0.7375117974675136	0.9290080212257807	-0.41797620534438645	-0.752630373001175	0.4860385748936391	-0.26476763922110963	-0.4445516805681378	-1.2001200139075574	-0.9886668782429361	-1.3956426205194816	0.7614508192526821	0.3835516072859703	-0.4062308085801326	0.7232122521419553	-0.8290929561641949	-1.1830250301176128	0.6540644594563536	0.567735826966026	-0.5790372416616937
1.2883920223064351	0.13175636979490496	0.1322789663734918	1.200296785522013	-0.33865436533994797	1.0262850502088745	1.854826365961506	0.8880750526023812	-0.8067640987801712	-2.159429810534182	0.8266865695177392	-1.6306505347371254	-1.714510513037403	-1.2551317717107995	2.0657956871634138	-1.3713979087286419	3.187675241518975	0.25572769299257486	-1.1031560524577695	-0.21393453859811226	1.388182981480055	0.704532952188037	1.0284001224540655	-0.4819108588747156	-0.7482849096608357	0.5368893386472292	-0.2552343633658	-0.3900545095152657	-1.2211391341547473	-0.9601329956634448	-1.3789940112043717	0.7453527812359699	0.3484897477210391	-0.38850896640843485	0.674928477957538	-0.8069295448310875	-1.1973272270478308	0.6567541247167585	0.6201095004882882	-0.5728161467677395
1.4006839562683093	0.12176236823914019	0.09782338774547221	1.2919065314286602	-0.37797067464751566	1.068642369916708	1.8650297951387593	0.9000330620742505	-0.8667213791561741	-2.094230977237836	0.7768025197998859	-1.57177338247498	-1.7271501835447904	-1.32202494684875	2.040016843659915	-1.3827673788597412	3.0714392593202	0.23280411860692335	-1.0612264195820789	-0.27594208518632246	1.2553596371829285	0.6571763883517847	1.1443771327468926	-0.5343728858718559	-0.7449714180826106	0.5601910787198747	-0.23004442288161936	-0.33793449539349063	-1.2480534215923877	-0.9260146010330746	-1.3738452102954504	0.7136098860035782	0.31830057006364487	-0.3485600275958375	0.6370257152227703	-0.7872065260924607	-1.2241246532847687	0.6708087075603072	0.6792888749160008	-0.564082666041559
1.4728234255228376	0.11544382779607451	0.049809767489696496	1.2588191592953113	-0.4217989164698907	1.1153149509610374	1.8105742401993346	0.8725383687630182	-0.9331093303339019	-2.0319897599192553	0.7066533762891463	-1.5056376539770229	-1.7238000183087472	-1.403088893805057	2.0534599667997835	-1.383045373601457	2.966853093126833	0.20166868640143804	-1.02765094217815	-0.33654412785736054	1.1375773915986216	0.5833056733263977	1.2684287657653928	-0.5786468802020311	-0.7489093468824282	0.5826900722666739	-0.20731284289035384	-0.2919721418905138	-1.279146555107414	-0.863347178450294	-1.3619983573384458	0.672362283763168	0.2881263934979177	-0.3089531025800739	0.5642569152695974	-0.7624973747104182	-1.2416572576640204	0.6608597755714024	0.7237232356807868	-0.5657364571222745
1.5162331845928059	0.10989011990450262	0.010960295727859268	1.1167345727732338	-0.4666501478126278	1.1758850071891147	1.6775366288775495	0.7966006443796143	-0.991185029728786	-1.95397439708831	0.6342606932570694	-1.3923072696411334	-1.730810250911579	-1.4850399213125869	2.0619409300838774	-1.3877920823357468	2.8738284004006722	0.18689761826862156	-1.0073366410876863	-0.39203231765163254	1.037161027848612	0.49818858199602756	1.382630171739955	-0.6314020236596078	-0.754995083752417	0.577321322533909	-0.23603723939456853	-0.2382222158172062	-1.3208124775037402	-0.8034309817008628	-1.3569356259372558	0.6424621693574812	0.2688020726622083	-0.2495594702777888	0.47135972894247075	-0.7462345965795949	-1.2526522751163227	0.6363440426177303	0.7605499666746062	-0.5723016121535498
1.5304922657071605	0.10189605595736498	-0.0194051549101183	0.9278721464193274	-0.517992267259562	1.235571130853103	1.5997816291236533	0.7378893468921451	-1.0435946925683872	-1.8634195906152122	0.5785218880083297	-1.2422960927692235	-1.7345298448964233	-1.556732322562501	1.958728502792864	-1.3972558470318763	2.7895467691971616	0.17047535205669542	-0.9695409873630408	-0.4673207961898621	0.9026278253226957	0.4157542950701423	1.426790368321744	-0.6570969920506518	-0.7757274772865929	0.5503787089402065	-0.259230174706666	-0.1823323637016424	-1.3720964867951981	-0.7628774558023961	-1.3805340406105624	0.6093222307439853	0.25185496570063204	-0.19007159417370947	0.3904724128612145	-0.7293030502334407	-1.272063966297718	0.5988913692848428	0.8074514908876491	-0.5641065662760298
1.6138159222239348	0.10503442833780688	-0.06661817286769187	0.746382123903336	-0.5763988348546099	1.2774443142677288	1.5055582897088713	0.6339213589810355	-1.087231663834792	-1.76289956719258	0.5385779141860259	-1.1233210939780263	-1.6937060086933584	-1.622510239879293	1.777415561503029	-1.4020919259275768	2.6826779458070398	0.1666516117339582	-0.9171630440435156	-0.5352159487561285	0.7720017932815312	0.33870562257085435	1.4091849355316965	-0.675693367641575	-0.7549472573848519	0.5487242082470971	-0.29066657207211233	-0.1410781060539061	-1.4311735711116778	-0.7326348997872191	-1.4176920914447253	0.5630986664523465	0.237316371734886	-0.13610043515940767	0.33438694495307175	-0.7137245602554346	-1.2700449616420717	0.5437016351451358	0.8057351089284837	-0.5554312093642102
1.7210161045842287	0.09635713293295968	-0.10237002047714276	0.6264446284603349	-0.6151878146216813	1.3088016070345456	1.4252749164770862	0.5215010748746307	-1.1106316840992434	-1.701975524425621	0.48482790493418015	-1.0164673253923475	-1.6375909010762804	-1.6780714487189592	1.5798175780385726	-1.4096937436203034	2.5782513661342947	0.17570978541399604	-0.8273085620591409	-0.5977093485502751	0.6174982066489954	0.2834271204295612	1.3721765810211886	-0.6717087001065764	-0.7066439733654656	0.6052961893126036	-0.32112142623709095	-0.10647859500185841	-1.4749809104424956	-0.6939054275290397	-1.4357488593845376	0.515869946931994	0.21456069476128686	-0.10040732257226062	0.2717037714113918	-0.691750209978982	-1.2594783387578556	0.47952873527107237	0.7923667346516243	-0.5535780150116955
1.7285693875768495	0.08442915702207947	-0.14289783646088622	0.5771141156544732	-0.658102675743376	1.3251496511679703	1.3481119491490337	0.42653527702504085	-1.1405563989063927	-1.6491142745038698	0.43157270331448094	-0.9497456298693399	-1.5573852123262046	-1.7171048157105386	1.4079013848005966	-1.4127700128399272	2.4294369356542496	0.16680530105481858	-0.7754356168174299	-0.6610282030259355	0.48186753743482724	0.23345890853334214	1.3222135811703728	-0.6352037267200269	-0.6276607481637153	0.728355192571913	-0.3360636955090467	-0.09112872224474129	-1.4842530681012598	-0.6670981174623198	-1.4351681975984507	0.45607905614834454	0.19895458803319505	-0.040482014276715696	0.20110376527805712	-0.6825962686687157	-1.253269774811827	0.42329584042470747	0.761216122504523	-0.5495525884700265
1.7816100336821035	0.07359355533530296	-0.18338599576576797	0.4993839420757674	-0.6916432097359803	1.2928472179082404	1.322875417962635	0.3577974247118231	-1.162069030841018	-1.613696946609868	0.37396410073415537	-0.8977174282432212	-1.4940056032863993	-1.7717675484903697	1.2044677619871968	-1.421616423287417	2.324163977470348	0.16099298585503	-0.7120489811636312	-0.7467497771569411	0.3671014329527347	0.1508136195966155	1.255595223475458	-0.5993271569436498	-0.5674173757178543	0.8362354893163898	-0.3661763603013849	-0.10763307556717172	-1.4980904988318113	-0.6399829432697185	-1.4306504706158587	0.4010670431530098	0.1686792211031465	0.02612645089005069	0.16991107211520567	-0.6791367335126164	-1.236872465889973	0.3413987788191765	0.7346104972249103	-0.5539685523420725
1.8400181468261128	0.03857531312726187	-0.16941162868086748	0.482022669636515	-0.7256577484705194	1.194287099342008	1.3200655620095127	0.2109395056914098	-1.1437993883487176	-1.5845070805816484	0.3196233615459366	-0.8143604523420318	-1.4374706844516234	-1.8028625113877363	1.009525056640149	-1.4438813310344822	2.2851792702898237	0.16112595835524088	-0.6333565186779067	-0.8325400506479695	0.29579961879054795	0.09908485721664174	1.1429361908683398	-0.557976952375516	-0.5222719791794032	0.954936482964808	-0.38239133390666896	-0.12443703792768857	-1.5186973257746297	-0.6051513392600693	-1.4061298826454318	0.3609280272039519	0.12471702174246577	0.08399587625129441	0.15082204181704287	-0.6855250689928878	-1.1937937196406163	0.2788836181773924	0.6925673538039933	-0.5738382039230128
1.9636477123786835	0.020236675677894188	-0.15860957295801575	0.47448349235514853	-0.7574897135866155	1.1070733749929471	1.3263585462086804	0.0428787803199487	-1.1175169873426145	-1.5883865735223341	0.26431978245554844	-0.7279134800195137	-1.3986283110911373	-1.805586858264729	0.8388606018211574	-1.4606466791022854	2.2558723456813063	0.15396363616101552	-0.5667772782563261	-0.9177343394847775	0.2678301752692189	0.037532696670959965	1.023808103794253	-0.48392508787863975	-0.46397298433885786	1.0681583407366868	-0.3929481762187357	-0.14855992873207985	-1.479794918131368	-0.601326444171967	-1.3779307453927923	0.31766496731305416	0.07834676519840669	0.14201765321294602	0.14917033748141528	-0.7010085581414305	-1.1580614915662477	0.24230891416682138	0.6373861542921768	-0.6084703011056416
1.976286173981515	0.018169353193912302	-0.15776181739162382	0.49832773733206626	-0.7864363387202807	1.0688106405437758	1.3065305529621116	-0.09934118567247385	-1.0626076756952039	-1.5908643720008095	0.19858116774386864	-0.6496088183731485	-1.3829145390037916	-1.7905246248508475	0.760230027617079	-1.4521153293620734	2.2257760377475693	0.12803081237785272	-0.4962328928141738	-0.9914834565899137	0.27803958443510346	-0.0013401717908455985	0.8831018979499042	-0.3707212581788628	-0.40282933104439006	1.1981924024416144	-0.4268909606557134	-0.15724535880813345	-1.4390309199978368	-0.6107936790984569	-1.313778530414227	0.28700189093104994	0.02856262532711389	0.22252942833003306	0.1073231573491507	-0.7189479598219407	-1.1317526146040096	0.19101095589044453	0.5700867463769546	-0.6547871849770612
2.0154550066934522	-0.00896258400268544	-0.15341992662095136	0.5507877556988287	-0.8019347475387674	1.1232836501093195	1.2757637482552435	-0.19435622106808315	-0.9724543943653032	-1.5877873825410784	0.14892666276829258	-0.5725840757797087	-1.3932390518203364	-1.7484993628725	0.6575601032591446	-1.4371425325732603	2.1721236194663014	0.11022099399495944	-0.4018920712882471	-1.048344571223409	0.2871568716678824	-0.03483470620934864	0.7296941509110559	-0.26830615236140054	-0.3190904135185354	1.3044077988131804	-0.4661376803686144	-0.1477312366353662	-1.3893981741307306	-0.6274370670844102	-1.2382328643497416	0.27472026424512425	-0.02568391844826261	0.2693984221157739	0.09235261950672548	-0.7476596090215447	-1.1033080793837986	0.15330612643939417	0.5188035969168817	-0.6843155129986215
2.090066540288306	-0.007963752495846053	-0.16286172760364578	0.616937378396196	-0.8164380736774474	1.2191835779228117	1.3230324320176634	-0.2262807268718609	-0.8907054527763169	-1.6054212565328325	0.09928649274660908	-0.5150537613795544	-1.410853654308936	-1.7020850263658147	0.5494950121171979	-1.4142304324752775	2.11323790321235	0.08316867470752991	-0.29721395766267	-1.0903715817777047	0.31073681917066515	-0.044074393890795246	0.5699420455892643	-0.16477079458585733	-0.23009329000373505	1.4129728091163458	-0.4921951009290497	-0.15028389271175013	-1.356101962578658	-0.6477660127276098	-1.1855312752015184	0.26512133112401826	-0.06770222963908154	0.29466704399723165	0.09800105073272544	-0.7519459335746562	-1.066617031814527	0.14573436920802216	0.48051002116402836	-0.7266827294141175
2.160054890363086	-0.025331137902126898	-0.16872801776556187	0.6828134569207365	-0.830728962911899	1.345546221081845	1.3390426483914089	-0.2418362105015223	-0.8006213065500727	-1.6356840316666073	0.03835440662313041	-0.4920975776223453	-1.4308089284575025	-1.660316212748036	0.47934788974277753	-1.3863469421150894	2.051415510003023	0.049463232185525084	-0.18972551042870056	-1.1045895163391721	0.35687441389995167	-0.06430398013371985	0.4266746473157156	-0.09075711970430425	-0.1352950638670408	1.542690802121427	-0.5238476178982692	-0.12356439024394175	-1.3261378020472743	-0.6772937071410078	-1.1066107622606718	0.2680928088351165	-0.1032470923880416	0.31608574093638464	0.09351643324371468	-0.7671721680018305	-1.0366875726763862	0.13609959211880854	0.45651539195486	-0.7587068297381292
2.120214211729982	-0.0375184176371568	-0.16282717083499593	0.738356781194395	-0.8294128143832019	1.4261871555356387	1.3234604940695847	-0.19336788923525935	-0.7438364978106653	-1.6721553896483339	-0.0037907022840738417	-0.45658566595267774	-1.4767988759552502	-1.6235350590698236	0.45870042719344567	-1.3533617334393393	1.9581522924237187	0.022455920128480855	-0.10357973813871948	-1.1108326592113682	0.40563402810484384	-0.08500760521185487	0.30084959229280317	-0.013719329046590909	-0.07963039250475179	1.653248778513591	-0.548908486952419	-0.05325451995872066	-1.281858337240538	-0.6922036383537713	-1.0361226019486922	0.2822404396166961	-0.13607683229852796	0.34391657817758925	0.06266501499875604	-0.7794771269230083	-1.015516439413182	0.12655510855705615	0.4484697546512405	-0.7815086947814514
2.0100691676050486	-0.06842931001661831	-0.1674017624268179	0.7114359694516744	-0.845122699828398	1.510566072532337	1.3205363557346375	-0.12767403630117116	-0.7162377644309398	-1.6594309316314555	-0.028969346622226343	-0.4297522075147877	-1.53478943063516	-1.5957435582508182	0.4175224637363173	-1.3212654901709864	1.88162542621872	-0.021201218295896555	-0.11357088767743725	-1.1055066882075206	0.5026493665930171	-0.11698347525065156	0.1879458946397531	0.0458951686669409	-0.059905822795540145	1.7088483555317855	-0.5592702212888576	0.008933262810732723	-1.2667048600118123	-0.69541610963511	-0.9818339525561252	0.28937342968317326	-0.16170625484386203	0.35405435077161757	0.048014215307560615	-0.785829954667515	-0.9729435244536843	0.11758983508850962	0.4432629517312289	-0.7908158472707025
1.9685647409391784	-0.1160496612134552	-0.16766177424254564	0.6483619391864576	-0.8567565050869618	1.5721752305888799	1.253991712317854	-0.09878278713920949	-0.6921740471713849	-1.6130986269678964	-0.04868428025305558	-0.41653942399155036	-1.6167545612616763	-1.596416688869083	0.3596911533610104	-1.286201148525842	1.7921193312963457	-0.04964473831378023	-0.12237914528331503	-1.1004038130635418	0.6689743776170547	-0.15257568063088514	0.10763275359134764	0.09208072212794245	-0.0485655511155245	1.6957896203458787	-0.5774422779727507	0.09171197568532105	-1.2418057932691124	-0.6938602667806986	-0.9538625921078744	0.30717455253406023	-0.1802003892671808	0.3738909091600413	0.05470262386223666	-0.7961801069170877	-0.9166759418661122	0.07517559483652148	0.4223690934697818	-0.7933268207118948
1.9117572589476908	-0.17437084434635872	-0.18328394182480373	0.6120535309650407	-0.8752943721584968	1.6313641165969694	1.1753331364276618	-0.1116516912124359	-0.6891840922084432	-1.5569496396581548	-0.05449722329365986	-0.40818144339409523	-1.6862087284819531	-1.5586331653005583	0.33218525923569253	-1.2288980306393538	1.684058738568293	-0.05626856811389832	-0.09763669651598997	-1.05292441051814	0.896833956271245	-0.14126751087987	0.042150705203348966	0.1508397113140826	-0.017885788440025578	1.6905438995048816	-0.5883202980293131	0.16677615983273655	-1.1862663840737917	-0.6861140969586461	-0.9423864528163121	0.32268176857442155	-0.19822959498956355	0.37507631516112816	0.03658316223250531	-0.8059959970762133	-0.8559196881873209	0.06858624782789348	0.3867314614818059	-0.7960258887685787
1.8261187241751937	-0.227433448282282	-0.2143831385609909	0.545177999925552	-0.8888024196423665	1.7607329083673147	1.0508672006226423	-0.0768651411427724	-0.700194272276383	-1.4887864287911974	-0.04718613183699286	-0.41006953222429204	-1.75116315467232	-1.5040351141392168	0.3063267822741273	-1.1656075237824	1.5390282184825688	-0.09248571897102928	-0.04695937972898976	-0.9826775442925285	1.0980612070268725	-0.1362955760274406	-0.015312077462459415	0.19105491423948415	0.013697734283918286	1.6731862901422485	-0.6298662901934634	0.22468990816890252	-1.1198581604497357	-0.6727253119277886	-0.9235529075692256	0.31856581857653765	-0.1921168461346404	0.41247277737047605	0.019705378034622436	-0.812826415624284	-0.8101772516475817	0.04939658469680543	0.36787543869074985	-0.7912862799748531
1.689065308060408	-0.2977261089544595	-0.25008390346323633	0.5021924019918176	-0.9078736291594677	1.8346098549140635	0.96776651823892	-0.014915803583452325	-0.683270275441655	-1.403259374881193	-0.01661213941821361	-0.4129698823179154	-1.800407804537998	-1.4123697120397658	0.26743081509972033	-1.1155587178061714	1.3956323203295016	-0.12985988801783702	0.02330059015389747	-0.9254375208176693	1.272469526871888	-0.11205476241161619	-0.03731355098105575	0.2094011083611104	0.018099780932363356	1.6717904899806695	-0.6635779467208511	0.2929726502050631	-1.1079520808636154	-0.6174201928061669	-0.9203253010293047	0.31747638200870676	-0.17584707647658473	0.41279720682159404	0.0032044872533445374	-0.8189939447212236	-0.7547260116337812	0.08544325881637196	0.36141506007218976	-0.766602028361949
1.6320715464159583	-0.3654154957078723	-0.2838115883490274	0.48682607770524183	-0.9420864162079526	1.863744624325551	0.9116911347571122	0.045238601616437134	-0.6481443885162103	-1.3337601627251416	0.028697920630776485	-0.39433673806869757	-1.8382333587575352	-1.312769458171066	0.1776615109485759	-1.0890856286200281	1.2783028854885354	-0.17215400208725146	0.12107495734363445	-0.8578713461146057	1.4453491849559394	-0.07477240791022352	-0.03242524602430127	0.18721302365191186	0.038249501115214884	1.6902998808742473	-0.6907429802506222	0.34883729249865186	-1.098903052787825	-0.563918199173162	-0.931964664994457	0.3131344246731488	-0.13820821132360434	0.3947364946162453	-0.0005453951575807317	-0.8173678785436526	-0.6643473869323743	0.18354072686506606	0.36691169812527313	-0.7348719547833484
1.5428948027152452	-0.41556747108259035	-0.3340797033388585	0.47604642908593037	-0.9833522064643236	1.7871548768665035	0.8832298528835757	0.08837740614016562	-0.6064777677040196	-1.2395082491459095	0.07643578132748005	-0.3996604437205763	-1.8716759199355852	-1.1941909384512046	0.08766823769661915	-1.079968749881052	1.1695857082184946	-0.20475955386469935	0.19042757540266647	-0.8022142408835761	1.6602722935380154	-0.041188903503110864	-0.02266501944782516	0.15023958687202857	0.047527883783974566	1.7227394049606208	-0.7241874889344573	0.4227835180023332	-1.1112851769877377	-0.5021707891526094	-0.9484233066103597	0.30024569085141073	-0.10991137430976208	0.39702452200616106	-0.0034197251699316098	-0.8103077178906668	-0.5791606019609155	0.2941378150286368	0.35816611672488746	-0.7276787929696378
1.4548153714344516	-0.46607542056677687	-0.3735181729276418	0.45278719027262815	-1.0183263211274625	1.6609580478290336	0.8622838798148095	0.11160700893098965	-0.5538172827083521	-1.1075056336805942	0.11631451017683003	-0.4037660162905444	-1.9281791544215943	-1.0456783300342458	0.026126505884521263	-1.0770102474708998	1.0821314399898323	-0.22804770930759174	0.22932009939373446	-0.7519964251883905	1.8875927624967972	-0.010420443215098893	-0.013418183741850099	0.09881869988802072	0.044708957263023937	1.749103272974787	-0.7343240986836326	0.5128478047871057	-1.1105272157228572	-0.4429749614132918	-0.9584365716615901	0.2749182078772562	-0.09042113774156132	0.43105639412433516	0.022679936845675104	-0.8267506213565616	-0.49780003188150507	0.37447117582219386	0.33022322003984944	-0.7048079505594249
1.4382818736751848	-0.4950691137288694	-0.43909967405082834	0.4445310658122576	-1.0497260437749552	1.5360611196211065	0.8375318065513632	0.12192093197986893	-0.5331749234585565	-0.9748419040555429	0.15866038792995757	-0.4182177643322407	-2.0047494163412707	-0.8783007684341632	-0.04928140181342393	-1.0720883052659749	1.0145129213466992	-0.2626410512718998	0.27209901758805627	-0.7195412893836958	2.113693824024188	0.008889973587142212	0.0010887014834573261	0.059024855226698134	0.03960999286974635	1.7656115751536396	-0.7578211022715935	0.5816134118749396	-1.0876572172955872	-0.4012194436458859	-0.9754472876913688	0.25082790079845385	-0.06460392046604553	0.46595448354934516	0.05970329541398385	-0.8317106522869319	-0.412073429872683	0.45117906424355	0.28309066467741784	-0.7113888520693121
1.4454647524410191	-0.5172066090669019	-0.5116895108030821	0.4509530071725483	-1.0726724434216897	1.4685461129138087	0.8277134593128667	0.13009660268934659	-0.5060056573427457	-0.8328565867657189	0.18451200668394244	-0.4248046157178679	-2.078589317286396	-0.6863697155732376	-0.13475796486566538	-1.0670629222472674	0.9774019309038348	-0.3123279590414965	0.2859066107473101	-0.6965836630419788	2.316814909984889	0.049925065368344665	0.02276348323315983	0.011674425307142878	0.01649453268973498	1.7680568593422354	-0.7656314246190481	0.6207914144410487	-1.0728227578898255	-0.35713456752353007	-0.9707457408315507	0.22671316598046004	-0.03783800554064543	0.49243443538675225	0.11107676727738394	-0.8407496049694563	-0.32759315694519314	0.5447922311611513	0.23764910357639923	-0.715166297494699
1.486185269070564	-0.5103549604327392	-0.5456582570185672	0.47581229129636576	-1.0748817480306643	1.4261161215847962	0.8115251114874507	0.11280594317655963	-0.4687434957143112	-0.7321085628969958	0.21970206623328817	-0.4409959108386957	-2.1463833219639596	-0.4796203010894325	-0.23731092758206432	-1.0670283273460763	0.9238398499922761	-0.36029489588466557	0.2868051874084585	-0.6802126763725729	2.5016158436086124	0.12166602971686531	0.07800995712987854	-0.01134688249681964	-0.006162938489611028	1.7749590520574805	-0.7779592470175861	0.6293091022401152	-1.0397601269550578	-0.3471763471440461	-0.9680738973986948	0.20691135941183797	-0.014038821927166836	0.5077592790453676	0.15348514584865874	-0.8578967843864469	-0.28878895097230073	0.6612384258478522	0.20337794349602598	-0.7105110398321758
1.5584599156640024	-0.463418125017981	-0.5462058703282187	0.49316057262025675	-1.0652039300910334	1.3442649487523795	0.7782962667721443	0.09648145860088776	-0.472857310922295	-0.6853149131269769	0.25854926133949535	-0.46119884515061715	-2.2093783132340916	-0.26785360130867397	-0.3423101305884468	-1.0782366428957928	0.8930621646106687	-0.4131202895270305	0.2971295424110899	-0.6721281073554296	2.569677809315894	0.1905992471693257	0.10257589083140536	-0.03342769677218966	-0.02451987718011266	1.7960411741960443	-0.7960922821063536	0.6653504211874209	-1.0279329526781391	-0.3216263784000245	-0.9639173549574748	0.1849789487397518	0.006986287104058927	0.5125703767613742	0.21201213759294085	-0.8720164002407145	-0.26417896256952417	0.8167388597070598	0.17774827215541236	-0.7224542912778411
1.6298020595145732	-0.3974344001517101	-0.5243874511801626	0.5398938096226783	-1.0413954916670907	1.2962650359003722	0.733035971650312	0.06855101300738457	-0.4583090727896235	-0.6249800699841457	0.27591124874912987	-0.5034997464168399	-2.2729392428114252	-0.07432361923403578	-0.43381395099810477	-1.0945145323320475	0.8527931849054378	-0.47443488149051466	0.27511441421295335	-0.6982859198648173	2.5691992529157863	0.26272455064214306	0.12572252585958457	-0.07279406875470532	-0.058691975104098716	1.805242171949741	-0.8321872575975684	0.721460633003273	-1.0212910590847144	-0.328488609184438	-0.9656885424701436	0.16507361186375197	0.04159430332688439	0.5195009581591539	0.26557490462136757	-0.8893618115865107	-0.25720251216145934	0.966487554257081	0.16096883284718994	-0.7181791181310975
1.663375363938012	-0.29575915297258837	-0.501340594643331	0.5796699895040069	-1.0108719732620384	1.2487664548801054	0.701758622824641	0.0446074657992806	-0.4730708001223866	-0.5509595886508587	0.274255972280233	-0.5718311850927486	-2.336811278371074	0.08498749372153196	-0.4806782410703013	-1.1044450193112134	0.8144975495228847	-0.532436656410122	0.22936823742915252	-0.7314138844532428	2.56216085917321	0.34369515495730846	0.15040507030305206	-0.07514355943163684	-0.10573486593543531	1.809754137604751	-0.8609671848333079	0.7656030312813675	-1.0466233212004485	-0.351119376140917	-0.995037015042094	0.14648597445550954	0.08264507661980716	0.4711773278752066	0.3252499716962316	-0.9120648934731289	-0.2606701485032007	1.1110982558251288	0.13614515116379583	-0.7108052879642768
1.6966512135634748	-0.1823487018044869	-0.4578924808934258	0.5838827916971014	-0.9752748383834986	1.2220924898578975	0.6678756356933693	0.008401755369124636	-0.5571154696174365	-0.5096179000700911	0.23518487632302273	-0.6555033542373897	-2.4052011127341837	0.19856355317732768	-0.5125888608449285	-1.1106285201870274	0.7749624113341784	-0.5669635496095247	0.15962675430275383	-0.7524273897303905	2.5532332644063223	0.4021238346057114	0.13843197440706428	-0.062395004723273265	-0.15359828209538257	1.7968816450505816	-0.8877119858001873	0.8050008117826426	-1.0995619905024159	-0.3954347373020591	-1.0198613054183727	0.12985458618863302	0.12923822545284422	0.4371572845978438	0.3691613680794405	-0.9343390607237542	-0.2761647047754861	1.172976784683432	0.08928079404428799	-0.7311259238490173
1.6953845658003126	-0.07419967307705189	-0.4211363411292718	0.566914987664356	-0.9307205091716714	1.1790248306416369	0.6419725400929803	-0.02681360896496161	-0.6754243261059548	-0.4439230423637654	0.2077479335553659	-0.7740931982603795	-2.4684606952110766	0.2946208712697533	-0.5874236564993509	-1.1149062826803473	0.7202156284877451	-0.5766427281063721	0.060835471114797576	-0.7701263279466332	2.5487340927763897	0.4112927953561498	0.13340782994144143	-0.056769743173299705	-0.21085789545489514	1.7534174407982799	-0.8988151304440128	0.8172828431271191	-1.1724668383426908	-0.43873370625512453	-1.0545700639753843	0.11843918563005673	0.15127435688987717	0.38425911614069996	0.4201649873922596	-0.9447724562743911	-0.2942227821195181	1.1812729706305167	0.05093873677826573	-0.7561818893189334
1.6919410564371025	0.03986017494889791	-0.3635806495249937	0.5268917131692331	-0.8946236772281854	1.1511852537574743	0.5926755924931346	-0.05239497599928937	-0.7872260207140622	-0.3681746284267861	0.16143614904812972	-0.850247277529275	-2.51798545828461	0.33796803201391873	-0.6628298222154008	-1.0994672722359142	0.6728239803443528	-0.6058999268701435	-0.026609025255749506	-0.7873153327688905	2.498455394117444	0.4191707089532618	0.1341091948766285	-0.025659440130404842	-0.2957373034444809	1.715573481803353	-0.9075619710744828	0.8156810498231735	-1.2172798284520414	-0.4660033632515003	-1.1009858125393372	0.10490220321702537	0.1799926684842414	0.32669511946408314	0.5025957607065458	-0.9649780039785096	-0.3086797959943843	1.1768793791260899	0.0212502886302953	-0.7665060754472522
1.7397533728004262	0.136069286141972	-0.28271884201392555	0.48392463028137084	-0.8722754089713565	1.1204144516798922	0.5486251999788798	-0.08948852890698442	-0.8401171404155283	-0.35008876170355807	0.15363592034773274	-0.9336992685087241	-2.5330904656854996	0.34745778264920324	-0.7400058415369811	-1.0792859659663137	0.6381436464975638	-0.6314318464370623	-0.0849422954257931	-0.8155281060319568	2.4290622445387724	0.44986616052475326	0.12559162083896697	0.018629035708337297	-0.3587597920123753	1.649615313914745	-0.9346909846702914	0.8030678002022883	-1.2088079587471994	-0.4549197039789223	-1.1283104221152078	0.09931359662465535	0.19614848502932225	0.23904202717541018	0.5495676144663058	-0.9797682692526521	-0.3255820654584106	1.1856141336351276	0.020885127361034417	-0.7779850313640937
1.753670065716784	0.21391672961182334	-0.17554127486192878	0.45275822731168036	-0.8442848478942212	1.0539227842240717	0.5177456035299505	-0.14748856766150203	-0.8938785328018243	-0.4002187986382809	0.20919738022419257	-0.9974451043423116	-2.537241960631467	0.34325241498673165	-0.8077368350227492	-1.0616903340922585	0.6265995565620677	-0.6488934523001396	-0.16994378649884292	-0.8309217203628905	2.349875526281333	0.5171632002403126	0.12955614742432026	0.055678098144069876	-0.3957079175528274	1.5633451779528649	-0.9617449567370123	0.7733547929763803	-1.2564915867115105	-0.43057062562217324	-1.1546950297102136	0.08804345427512325	0.19998156387481864	0.14221118465636634	0.588299004298438	-0.9969309686071293	-0.34396164478330365	1.2262853343178342	0.0002032982236743086	-0.7752922966481579
1.7961690344661974	0.2890093542744539	-0.05627689263907798	0.4638483094584808	-0.7908963182615543	0.9688691470487637	0.48128728776825713	-0.22151632287341155	-0.9571059035807856	-0.518894918730466	0.2615110641919946	-1.0325427600409551	-2.5289228340057215	0.31113645207439034	-0.8725144226324723	-1.0560019233184574	0.652684828285528	-0.6463599525686247	-0.23650941288228186	-0.8301320318430381	2.2974842590853086	0.5802885915542986	0.11450321284803407	0.0961219211815686	-0.4121487366115263	1.4903454072622622	-0.9903717992534128	0.7279354202544024	-1.2833928103562369	-0.3923029495528162	-1.2116349273320015	0.08277288196031898	0.19510801713912285	0.03735179281116215	0.6171806367308974	-1.0117541549607885	-0.36899135351194257	1.2939010390131527	-0.008239964983950913	-0.7732215296220414
1.8323471561048414	0.35236080413636467	0.0272690282717754	0.5013309250547973	-0.7044677551987453	0.8600944691766255	0.4573168066205067	-0.29548857394253575	-0.9981586046725056	-0.6062665775743469	0.2991712403250364	-1.0521007502858597	-2.511903190331318	0.2652085001883615	-0.9216281090404943	-1.0441074961539833	0.7045134006168297	-0.6185496825329524	-0.28204247857178105	-0.81803173734826	2.258036567705234	0.6290934857666433	0.07632934905653549	0.10987694073532935	-0.42929954146478677	1.4040850592343133	-0.9885077676708727	0.7036231325823534	-1.3196129600383604	-0.3421962731578459	-1.2689489199213213	0.08015530196659687	0.1857896912474832	-0.006980311909221393	0.6560130836989108	-1.0328485718118658	-0.39146139638760163	1.2555096458740345	-0.01616176363980339	-0.7836248544860795
1.7845932423861484	0.3872906214657761	0.08811360459557117	0.5645443391619118	-0.6269384562580709	0.8203430923916383	0.45067004391760346	-0.36813834928698685	-0.9740387497087815	-0.6018193780452158	0.33818894454085363	-1.0530771758954587	-2.520927722749339	0.21444264590332024	-0.9640085377144281	-1.0285513366661707	0.7861900668471152	-0.5984606140365007	-0.333574496206397	-0.7884839301301071	2.2363034957091283	0.7072324307471696	0.044832627968306275	0.1100542051272313	-0.4496318101773594	1.326290594338806	-0.9750693306418358	0.6308330036582146	-1.3630560808227312	-0.31055373394411523	-1.3227537357239996	0.07222880509978229	0.15879131197161506	-0.06488172765186603	0.6597874020566274	-1.0573543179526068	-0.4076188841144745	1.1827139221770484	-0.02898248900800159	-0.7711445021166191
1.7616755920664438	0.41012300556063036	0.1340644087098502	0.5995185869005423	-0.5688107218985728	0.8154673383824983	0.4504486839128085	-0.44156630166557037	-0.9426243116880393	-0.6233950747811352	0.39395324004032284	-1.0361518605079145	-2.5393261606793045	0.15507926087895121	-1.008571918557613	-1.027378857806629	0.9490106653047388	-0.583859628752103	-0.3703557160502743	-0.7495282059133364	2.2032942261355366	0.7388214076336054	0.0018312707786928561	0.10254607928748083	-0.4750232328842926	1.2609811149742802	-0.9253918383857356	0.5368576392360247	-1.438382955869294	-0.2599175202378115	-1.3688411905941773	0.08517798798988022	0.12131137342686285	-0.11223194866849132	0.679628976682231	-1.072204546621584	-0.4190540944336746	1.0927599316672443	-0.06131596948054628	-0.7673243346648146
1.7686859567473086	0.45924487374796474	0.18609349761436694	0.6654943920739964	-0.519768565097418	0.8110388730839961	0.4731633010602906	-0.5191093938562307	-0.8933824192979843	-0.6932854659955359	0.455190016801161	-0.9977368072623392	-2.5626066009334396	0.09344616331947855	-1.1001715479715073	-1.0339197446039523	1.1199204195167631	-0.5540903821534647	-0.3769378402369733	-0.7082494517906319	2.185091781989934	0.7651105517569092	-0.049716171918004926	0.07001658840503311	-0.46914429453321327	1.1852521080534457	-0.8598775818309535	0.47392422750123575	-1.4317413235517278	-0.20811951874340817	-1.3979274585586468	0.10368284626346538	0.062481483510165595	-0.14556689339989326	0.670636134094598	-1.0335363872232028	-0.43914111359206964	1.0221054544786192	-0.10516508026539617	-0.7691377438675058
1.731864463170604	0.5594478040492425	0.26717265047922495	0.7352104007159367	-0.4815759764622173	0.8197631523837494	0.4982256758343869	-0.5864961231452732	-0.8090708883028201	-0.7269235481153855	0.5795442844769807	-0.9731905533236294	-2.5868754801681084	0.03737442976393693	-1.2036913106397464	-1.0325179509707998	1.298856093324392	-0.551942979984111	-0.40156320326189976	-0.675631420596192	2.1613416055804633	0.8431000889023046	-0.09098391127839181	0.00616915914621084	-0.44209006353987074	1.1209251741233321	-0.8075796393791084	0.38860643306978815	-1.4094597183573119	-0.17000852844115957	-1.4138318740229803	0.12980135491947986	-0.008430779006482059	-0.1616474148152703	0.6714358936412623	-0.989656585786715	-0.45564012052620856	0.9585837498602077	-0.12116053878746627	-0.760627891721722
1.7084624588147093	0.6771586612921927	0.3918913727396526	0.8074007296673867	-0.4458932397019738	0.8325797651454522	0.5033957114121479	-0.659939742015772	-0.7356268425216482	-0.7918019899568481	0.666541874285722	-0.9496041680152183	-2.5895467499602796	-0.017298067770889113	-1.2601922445562281	-1.0227971132112936	1.5021343255526955	-0.5589849496955296	-0.4255976217582753	-0.6518023039193374	2.1268852358273334	0.978008622513985	-0.14710030158170168	-0.04502809580087288	-0.391258381342223	1.08397450004311	-0.7455142915011999	0.3368170554592998	-1.383201233323963	-0.12097304296719129	-1.4183674296893167	0.17164941038705855	-0.08456759423428407	-0.17825753941301742	0.675263639747047	-0.9626490727532507	-0.4912662968498579	0.8764349482357179	-0.12118074975075624	-0.7490523103230249
[truncated: 100 more rows]
