# Supplementary material for: Obesity dysregulates feeding-evoked response dynamics in hypothalamic satiety neurons
Source: Sci Rep. 2025 Oct 14;15:35837. doi: 10.1038/s41598-025-19800-2 (PMC12521569; doi:10.1038/s41598-025-19800-2)
Supplement: Supplementary file 5 — Supplementary Material 5. [file 41598_2025_19800_MOESM5_ESM.zip › Fig 3_2/Fig 3c/HFD to_NCD_1st_MPK147_mean_running_40.csv]

0.03133152311111112
0.03151296577777778
0.026276113733333335
0.01925708528888889
0.011410867511111113
0.011421641155555553
0.011775885333333331
0.019957790666666666
0.028644560488888887
0.03150945777777778
0.005735814666666667
0.023264540311111113
0.02078948271111111
0.03370739466666667
0.033364313155555554
0.03343522582222223
0.033329725288888896
0.027932526666666666
0.042820210666666664
0.06101654124444446
0.05785039942222222
0.04093030977777778
0.025704888444444445
0.011636186711111112
0.01137488266666667
0.011612190666666668
0.012133791511111111
0.022724941777777778
0.014243272888888889
0.0015240613333333335
0.0005168271111111113
0.0009672221333333332
0.0052750301777777795
0.012093577200000002
0.01762739951111111
0.0010195795111111112
0.0002117621777777778
0.00012170942222222224
0.00023833639999999996
0.0010080946666666667
0.009431974266666665
0.013322327555555555
0.01983978977777778
0.030939717777777778
0.033364109600000004
0.02929451777777778
0.023063704444444447
0.027625872444444442
0.02560056488888889
0.027178672
0.033666744444444445
0.03468603155555556
0.02949455688888889
0.01705541022222222
0.03368152928888889
0.026317658711111105
0.04238564488888889
0.05252854044444444
0.04577974653333334
0.046074257333333334
0.057303741733333344
0.07377610297777779
0.04817974173333334
0.05569050666666667
0.04100700088888889
0.04121408680000001
0.03277039066666667
0.023256004444444443
0.014906717777777776
0.01594600933333333
0.011664237777777777
0.013587672000000002
0.033717319555555555
0.02750705951111111
0.025449026222222223
0.022393869822222228
0.022542412444444448
0.022213333333333335
0.022473942222222223
0.02692807555555556
0.033274844444444444
0.03311392164444445
0.02189162088888889
0.011910432444444447
0.012334598177777777
0.016084753777777776
0.022518113288888884
0.02256381911111111
0.02465274
0.04139248088888889
0.026418838666666666
0.02717303986666667
0.03804828404444445
0.045077803111111106
0.033275130977777775
0.038363348000000005
0.034194331155555556
0.042338688400000005
0.056326087155555565
0.0674931705777778
0.08000540653333334
0.09510647071111111
0.10739042386666667
0.13830885382222222
0.13592843542222224
0.11937389155555557
0.1346426800444445
0.12338140626666672
0.11023612435555555
0.09506344448888887
0.10060771600000003
0.12204340502222223
0.11573150844444442
0.10269332759999995
0.11532519293333332
0.15033053560000004
0.15733685999999997
0.1509297240888889
0.13028656311111111
0.11892099644444443
0.09206818222222223
0.06928509199999999
0.06075305155555556
0.05805432617777778
0.06738547293333334
0.04623155253333333
0.04802670542222221
0.04634141822222222
0.0621061448888889
0.0671480589777778
0.05569248155555557
0.040872906666666674
0.03908640711111112
0.03666510271111111
0.018398666666666667
0.011707481333333332
0.011731501644444446
0.01957909155555556
0.0035246422222222217
0.0014229404444444445
0.006309600888888889
0.008884793955555557
0.012346847466666665
0.017917474222222226
0.03401707764444445
0.03853332888888889
0.04494261062222223
0.04451244075555557
0.04447362977777779
0.045747399111111114
0.04359962666666667
0.05482506933333333
0.05456356577777778
0.04432506311111111
0.03341484711111111
0.022750776
0.023129232444444446
0.022890516444444443
0.022564584444444445
0.027532812444444443
0.03435813333333334
0.03271869777777778
0.022873181377777774
0.014659795111111111
0.011453492000000003
0.026985967111111106
0.02345301333333333
0.022512753333333337
0.022545642755555564
0.02375349377777778
0.023014480000000004
0.030979316444444446
0.03376042488888889
0.033465150222222226
0.042180001333333335
0.045704751111111115
0.04461835555555556
0.034186449333333334
0.04167413573333334
0.045660663866666666
0.044838944844444444
0.036761057333333326
0.033962986666666674
0.03488071777777778
0.01772156875555556
0.011486069333333333
0.010543027600000001
0.03137755333333333
0.03457812755555556
0.04995191097777778
0.0652790835111111
0.08248750133333334
0.08576149999999999
0.0788807688888889
0.07755196444444444
0.07942224755555556
0.08178831244444446
0.06153509453333334
0.04539565466666667
0.041580377333333335
0.029730718222222223
0.022913387688888894
0.019926563422222224
0.029626712888888893
0.03866862506666667
0.049123476888888885
0.04506370475555555
0.05341074573333333
0.054011924933333344
0.06792182666666667
0.06379355555555555
0.06735008133333333
0.07120306933333334
0.06644801777777777
0.06729841853333335
0.07428693195555557
0.05876229333333333
0.04533712222222222
0.06002486395555554
0.036794061333333336
0.041745213333333336
0.025633696044444446
0.050609641644444446
0.045828604
0.032966164444444446
0.026264689333333334
0.032173151600000005
0.03627750044444445
0.032877376
0.05207058973333333
0.055509093155555564
0.05624742311111111
0.05231376617777778
0.03779847333333333
0.034620136
0.026106044533333334
0.022360474222222225
0.022836275733333335
0.029238149777777778
0.007290515511111111
0.00035983173333333337
0.0005289254222222223
0.0007455066666666667
0.005595271555555555
0.012219426666666668
0.016134037333333334
0.022362406977777777
0.014367379911111113
0.011440898222222221
0.0033717545777777777
0.008567912444444445
0.011514364444444447
0.01983048888888889
0.022272800000000002
0.022576007999999998
0.02231409688888889
0.023112927377777776
0.029430298222222224
0.030704464444444444
0.04125977333333333
0.030440657333333333
0.03832272266666667
0.02858259155555556
0.022173972444444447
0.011743521333333333
0.011243216444444442
0.010577760044444443
0.005097912355555555
0.004704117333333334
0.013407344888888888
0.038204528
0.04651099617777777
0.06100486
0.08661046577777778
0.10408881155555558
0.15392959106666665
0.17545161159999997
0.19252739866666665
0.22862874666666666
0.25710042800000005
0.2758415626666667
0.26560522577777773
0.25224118444444443
0.23594011284444447
0.20833505822222223
0.14749588933333332
0.12086768355555555
0.09450287862222224
0.07032865688888888
0.06168835853333334
0.01780957422222222
0.011988288000000003
0.019334333822222223
0.011962640888888888
0.008779646444444445
0.023052488888888886
0.027937929333333333
0.03712692266666666
0.029653949955555554
0.023208540888888893
0.023208175555555557
0.023680143555555554
0.031382563111111116
0.03569297466666666
0.04522913333333334
0.033349606222222224
0.02311302355555556
0.011089099155555554
0.01368939986666667
0.011269061333333334
0.019848461333333334
0.01573394848888889
0.020337110533333334
0.01650107688888889
0.02256961511111111
0.004063587466666667
0.0006936177777777777
0.008580049822222222
0.016266164444444446
0.022143466666666667
0.022183244444444448
0.02290865777777778
0.006574843111111109
0.00015668355555555565
5.836431111111111e-05
7.676044444444455e-06
0.00043025822222222227
0.00024704355555555557
0.008307699555555555
0.011489604444444445
0.011022742711111111
0.007293574666666667
0.0004008706666666667
0.007695610222222223
0.00019322173333333355
0.0010715804444444447
0.011319111999999997
0.011472314666666667
0.011319692355555556
0.012471892
0.02707089773333333
0.03178544311111111
0.03407114666666667
0.02720325728888889
0.03360779151111112
0.0335345644
0.02275165111111111
0.022365477777777778
0.023595360000000003
0.021834978222222225
0.01226033377777778
0.004720132755555556
0.011574201822222224
0.013719306933333335
0.022594814711111116
0.016461225822222224
0.02750735866666667
0.04107031111111111
0.019598391111111113
0.018818006666666668
0.02466396044444444
0.03381193022222222
0.01850678271111111
0.017132285333333334
0.038022671111111114
0.04195973333333333
0.05339313822222223
0.047107055999999994
0.04518783608
0.045469869177777775
0.04392673777777778
0.03846324444444445
0.031025080888888886
0.02991451333333333
0.015265378666666668
0.01946336262222222
0.02230877866666667
0.022875202666666667
0.016687440444444448
0.03408657911111111
0.03398766444444445
0.038075893777777786
0.029636004444444444
0.02742815733333333
0.03399835737777778
0.0338743932
0.03381972231111111
0.03424493813333334
0.04122019244444444
0.0315433172
0.041569172
0.05308416360000001
0.05150599777777778
0.04053371022222222
0.03462901866666667
0.03535848488888889
0.04612477866666666
0.05224444804444445
0.05745283866666667
0.06988013466666666
0.09789750933333333
0.09854353822222223
0.13153987453333332
0.13950437617777778
0.1610006337777778
0.16861984977777777
0.16784223071111112
0.17211314711111111
0.1739978992888889
0.16877906000000004
0.1350276622222222
0.10685123591111112
0.0891536351111111
0.08439652893333334
0.07116704266666665
0.046256328844444444
0.031606192933333326
0.03406003017777778
0.015505695600000004
0.030911839111111113
0.02363620391111112
0.03528355422222223
0.034450469377777786
0.02607562488888889
0.023131155511111112
0.031269210222222225
0.029635142222222226
0.03079058893333334
0.03307872311111111
0.02366241111111111
0.042934004444444444
0.03751612355555556
0.0338857332
0.029313060355555552
0.03150423244444445
0.041559806266666666
0.031954396
0.026786262222222225
0.03145406137777778
0.039608731422222224
0.03566931551111111
0.030076034088888894
0.02278067866666667
0.02306074515555555
0.019497774222222222
0.012945553777777778
0.023643783999999994
0.023695552044444446
0.02663351822222222
0.038285360000000004
0.04792411555555555
0.030440769777777786
0.03341180977777778
0.033386412044444445
0.022987235555555558
0.022614824888888888
0.011806330666666668
0.011952833733333335
0.0105356676
0.0011647733333333334
0.005297444444444444
0.007447770755555556
0.0007142830666666668
0.00017515328888888888
0.007673356711111111
0.0004043542666666667
0.0006157504888888892
0.0020166542222222225
0.020157644444444445
0.018297567555555557
0.01604410488888889
0.0177664252
0.011477730977777776
0.011835520888888888
0.022679011555555552
0.014554010266666665
0.01240912088888889
0.011807750977777778
0.01987761377777778
0.021815967022222223
0.011688089377777778
0.011494307111111112
0.011230351600000002
0.011472988000000002
0.011335263955555555
0.011483231555555556
0.007676322666666667
0.009203759555555555
0.0119898172
0.024557747999999997
0.034286262222222225
0.04076114666666667
0.033638816
0.030051918222222227
0.022847056888888887
0.0184992044
0.011498383555555554
0.016715662266666667
0.016721236000000004
0.030165213333333336
0.031000913244444442
0.03423871422222222
0.03886281991111112
0.011478251555555555
0.011432467555555555
0.019877291600000003
0.030615858222222223
0.03066346888888889
0.02682929506666666
0.02240732
0.018546789733333333
0.011433528488888884
0.011458691999999996
0.016194960444444448
0.02218440088888889
0.02260272577777778
0.022802119555555552
0.016486623555555555
0.030045080888888888
0.022427266666666668
0.019957304000000002
0.02244535542222223
0.023012624933333337
0.028549252000000008
0.04484689155555556
0.04400789053333333
0.034327064000000004
0.033826128888888904
0.03291346848888889
0.03105546817777778
0.030369638533333347
0.03386459382222222
0.025780984888888896
0.023014742711111112
0.023194664
0.029459477644444447
0.023017197333333333
0.022716992000000005
0.02333249244444444
0.022656118222222223
0.023909440000000004
0.02277732266666667
0.022832732444444448
0.023741955422222228
0.043776062177777776
0.04781587213333333
0.04915229911111111
0.04530413600000001
0.05402780666666666
0.06542044222222222
0.05511600444444446
0.06034773071111111
0.09305605422222223
0.09637725528888888
0.09139138533333334
0.12547097155555553
0.15216251248888887
0.17994209377777778
0.18703052697777778
0.21539598119999998
0.20155064444444443
0.20001242968888888
0.20255175951111112
0.1925566444
0.1857443471111111
0.17257855777777778
0.13697823995555558
0.11055567204444444
0.10250096755555556
0.08230536133333334
0.09320049155555554
0.07115204755555554
0.05927605866666665
0.06779936444444445
0.057077902666666666
0.042296891555555556
0.04849006608888889
0.05593175555555556
0.047254315955555556
0.04045327199999999
0.01858330177777778
0.012791202666666668
0.024526815555555557
0.022195675999999998
0.0199546712
0.015000238666666667
0.01128840888888889
0.019720075555555557
0.02361135333333333
0.03186987244444445
0.05285523728888889
0.06088634444444444
0.06253855555555554
0.03842953871111111
0.04459339871111112
0.0527196620888889
0.060411701777777785
0.03192939022222222
0.011985509200000003
0.020662964
0.033341333333333334
