# Supplementary material for: Obesity dysregulates feeding-evoked response dynamics in hypothalamic satiety neurons
Source: Sci Rep. 2025 Oct 14;15:35837. doi: 10.1038/s41598-025-19800-2 (PMC12521569; doi:10.1038/s41598-025-19800-2)
Supplement: Supplementary file 5 — Supplementary Material 5. [file 41598_2025_19800_MOESM5_ESM.zip › Fig 3_2/Fig 3c/HFD to_NCD_1st_MPK147_mean_running_41.csv]

1.4090872709545454
1.438304780409091
1.4705119164545453
1.5068026491363637
1.5644621140909096
1.5861713150000005
1.5348573536818184
1.5566350527272725
1.62157161
1.6407374495454545
1.660414967590909
1.6457536753181814
1.6492403622727272
1.6912706368181818
1.6740280852727272
1.7225456878181815
1.773734054545455
1.7097275677272727
1.6457395221818183
1.5583439681818183
1.4765861290454547
1.417003355
1.3821889559090907
1.3768395090909094
1.3456019827272732
1.1832313209090906
1.0507900218181818
1.0416358698636363
0.996225694090909
0.9547875725909094
0.985206684227273
1.0082979563636365
0.9772635699999999
0.9209521555000001
0.9380081740909091
1.0407475564090911
1.1068611186363637
1.1750217643636363
1.2065147804545455
1.2362304331818184
1.2411795531818184
1.2859189862272726
1.3174369885909092
1.360408647181818
1.4062208678181818
1.3705279845454548
1.386653111818182
1.358985508181818
1.3168288595454545
1.3742178662272724
1.4211325449999999
1.3835718100000003
1.3394337031818182
1.2957193442727275
1.2036835600454545
1.2295296195909093
1.1804957423181819
1.1513057281363637
1.2161255638636366
1.1494948586363634
1.1098071240909089
1.1433196159090908
1.1780778609545453
1.1885471886363634
1.2216345509545457
1.2226524963636363
1.2241756422727272
1.2636607090909087
1.2481959903181818
1.2682387327272728
1.309215915909091
1.3373051136363634
1.3096225290909091
1.2829259445909094
1.2937768309090911
1.3113416951818182
1.3538810377272728
1.3931274862272727
1.4125143209090911
1.4457090863636364
1.4652917578181819
1.4854480881818184
1.5626706245
1.7158884222727273
1.7777396431818184
1.853504381772727
1.9054331039545465
1.9720904918181816
2.1195122618181816
2.194120237727273
2.196025544136363
2.2768651827727275
2.3342547244545457
2.347828715454545
2.441573599090909
2.428882483181818
2.5058100690000007
2.565406132363637
2.610929314136364
2.819463601818183
2.9511134677272737
3.1379918295909097
3.4169399885909084
3.617911894181818
3.8611689899999986
4.183913031818183
4.448126990909091
4.765190334545455
5.024092196363636
5.171040186818181
5.339147312318182
5.325084592727273
5.100773241363636
4.975242231818182
4.634998560863637
4.250381340909091
3.7481116709090916
3.252049817727274
2.7873942513636365
2.330944734545455
1.8460313395454546
1.4760051577272733
1.194020254090909
0.9536877895454545
0.8035935380454545
0.7174928263636363
0.6818860586363635
0.6238540172727274
0.5768222846363638
0.5358172236818182
0.5081884853181818
0.5108009743181818
0.49615016368181836
0.4919174805000001
0.4968417168181818
0.4456255118181817
0.421665705
0.3849851263636364
0.3648226195454546
0.3071842722727272
0.3046276622272727
0.2824251723181818
0.25829657181818183
0.22531606409090907
0.18225552868181819
0.16822181909090908
0.151660855
0.15346612590909092
0.1253221331818182
0.11698054186363639
0.09499967100000002
0.07763551686363636
0.06219378981818182
0.0683719095909091
0.0852496481818182
0.08444856595454543
0.07538811222727274
0.06646574263636364
0.08674252727272727
0.0950685223181818
0.0977364954090909
0.11908365590909092
0.13100288636363636
0.1408080736363636
0.1410110959090909
0.15991484595454544
0.1995531630454545
0.2214820232272727
0.24864362131818177
0.3199879245
0.4033762726818182
0.4628075557727272
0.4826985122727274
0.5527540972727272
0.5960766959090912
0.6647892545454547
0.7447286009545454
0.8705805181818181
1.0213419018636365
1.1125765713636364
1.156720463636364
1.3092995440454545
1.4485328218636366
1.5340244816363635
1.6530074118181817
1.7272035068181817
1.7841219045454544
1.7702617795454545
1.7304768313727275
1.7469201713636364
1.8120456790909087
1.7414448031818184
1.6566698649999998
1.6343131821818182
1.532560275
1.504385629545454
1.4347277990909093
1.3236784095000003
1.2090578807727272
1.1386350695454548
1.000166404181818
0.937660508227273
1.0026702959090912
1.0294896318181816
1.0031350195454547
0.9491144418636364
0.9148418777272727
0.9602825577272728
1.0831110436818183
1.190778372681818
1.3370474595454545
1.3951231368181813
1.291279276863636
1.292794163181818
1.3382955732727273
1.3432694273636365
1.3598736163181822
1.3546248713636364
1.3001059772727273
1.2212723326181818
1.1455657909090908
1.0717569313636361
1.0758742045454543
1.022092835136364
0.9687862722727274
0.8927678895454547
0.8828495359090905
0.8543010995454545
0.8132453757727273
0.7994274927727272
0.7978984432727273
0.8196095671363637
0.8417421605000001
0.888242044090909
0.8788276809090909
0.8577034577272726
0.8300496263636364
0.8166303272727273
0.7802768594999999
0.7644561422727274
0.7505736454545453
0.7296656634545453
0.7152285118181818
0.6419601381818181
0.7072319577272729
0.7097673914090908
0.7009046799999998
0.7191052571818181
0.7659143095454546
0.7723605105454546
0.7767777073181819
0.7835542309090908
0.8233008704545456
0.8690911554545454
0.8776567713636364
0.9431940295454545
0.9818257334545454
0.9955683572727271
1.0039483377272729
1.044573797590909
1.1223196965454547
1.1671895309545455
1.1758181112272725
1.1517019964409092
1.211186265
1.2068405064863639
1.2149820849999997
1.1791552759090906
1.1559856436363638
1.1116321195454544
1.016074485
0.9832479334545454
0.9973944213636362
0.9772385395454543
0.970882572181818
0.9826288013636362
1.0008724590909088
1.0752064554545453
1.1241753722727275
1.200430428181818
1.249186855
1.323431141681818
1.3800266672727277
1.497453160909091
1.5243573017727277
1.5088739309545458
1.5495863163636363
1.5741221590909087
1.5813709727272725
1.577232856818182
1.653802277681818
1.6443832145909092
1.6367513071363633
1.5688184491363644
1.5836079336363638
1.5669128675909092
1.5746844134999998
1.6152447713636362
1.739834616363636
1.746353266818182
1.689748377272727
1.7014817377272728
1.6887354028181818
1.7038837309090908
1.7171819958636363
1.750712804227273
1.733090214818182
1.6044369528727274
1.4457052863636362
1.3806809391363635
1.340023089090909
1.2742993479545452
1.2006547372727268
1.1190211882272725
1.0445816259090905
0.9609709909090907
0.9304812572727275
0.9162825941818187
0.9427937963636365
0.9808288159090908
0.9969236300000002
1.003379317181818
1.030753629590909
1.0576564486818183
1.0657049009090913
1.1140493070909094
1.1606336373181818
1.141894452409091
1.1452863295454547
1.1861238754545453
1.1668546513181817
1.2031354823181817
1.257973612772727
1.2695369354090908
1.3141124513636364
1.3334632035909093
1.3202842845454548
1.3361472493636364
1.2678629149545455
1.2471449092272726
1.2950273218181818
1.3446853327727273
1.4049264663181817
1.4990668440909092
1.597755890909091
1.6877158004545456
1.7060321753181815
1.6392960472272724
1.6604338327272727
1.5730499291363635
1.485908882136364
1.4332929199545452
1.3203316968181815
1.2235519072727274
1.0758858777727272
0.9152090271363637
0.7889137908636364
0.8273323291363636
0.8607760564545456
0.8861911877272728
0.9218048059090909
0.9466007913636362
0.9894670963636366
0.9628128504545456
0.9976173186363635
1.075703685681818
1.1612280308181817
1.1588159386363635
1.1161912968181822
1.0856698407727272
1.0398182318181821
1.0067394590909093
1.0106352795454545
1.0518745323636363
1.0865675577272729
1.0899505581363635
1.0855260741363641
1.1629822931818181
1.2650221486363635
1.4095785862272725
1.457411831818182
1.5095100522727272
1.5085118345454551
1.4925410831363637
1.4852516762272727
1.4468148909090912
1.3959873559545457
1.311480583590909
1.2791887045454546
1.2513434386818183
1.1848530427727273
1.1263360454090907
1.093650836454545
1.0888351350454548
1.0230144560636363
0.9930508977272726
1.0326078536363636
1.0912074416363637
1.0727082954545455
1.067313056818182
1.0683699040909092
1.0927531109090907
1.1046357163636364
1.1066433608636361
1.1505831998181817
1.2023029518181818
1.2442001845454547
1.271709845909091
1.2800674204545452
1.2791476190909092
1.2834305354545459
1.281998036227273
1.2175761822727273
1.160689012818182
1.062840322272727
0.9607796659090909
0.9036611564545456
0.869720066409091
0.8715800568181818
0.8957225836818181
0.8902483205454544
0.8686795
0.8969585854545454
0.9407035795454547
0.9810771045454547
0.9875779072727272
0.9745548618636364
0.9058450913636361
0.8288851631363637
0.7286944477272727
0.6224600700909092
0.5710857213636362
0.49849459545454544
0.42976692999999994
0.38076700636363636
0.34257498863636365
0.28034096636363637
0.2868745381818182
0.3376747254545454
0.44031499368181815
0.5737979045909092
0.6093652413636365
0.6839509504090908
0.7654577104545457
0.880244496818182
0.9584898116363639
1.0072183363636362
1.0761207428545456
1.0986388500000002
1.0761621690454548
1.0018665536363638
1.014403703681818
1.0213324089545455
0.987028067681818
0.9571215199999998
0.9919224100454546
1.0536301195454547
1.1178578882272727
1.179938098181818
1.2286730736818183
1.3279111518181816
1.3965831453181818
1.4599504504545455
1.5294813854545453
1.5189337027272727
1.4918554705
1.4689826009545457
1.409916298045455
1.3503843863636362
1.342678832181818
1.3062051118181819
1.2736215377272728
1.2651229034545455
1.2446951407727271
1.2974824790909094
1.3773912631363636
1.3533653981818181
1.3084593366363635
1.2618323040454544
1.2257801431363637
1.2648166145454547
1.262689445863636
1.2334872036363638
1.2035773290909089
1.1020403540909092
0.9986801727272724
1.027861988181818
1.0856102595454546
1.1422192481818183
1.1186279581818181
1.0841578354545456
1.0904299017272725
1.1273458509090908
1.1399332063636363
1.1884257677272727
1.2352698485454545
1.1896324205000002
1.1515797731818183
1.2236833621818182
1.3742004613636365
1.4160725772727274
1.4865661004545458
1.5169175340909087
1.581252445909091
1.6239263591363633
1.6532864477272726
1.7040234344545453
1.7307493245454546
1.721916162272727
1.6857436436818178
1.6985846672727276
1.7415853558636363
1.8332605754545455
1.7816825545454549
1.8232365927727268
1.8466611473181815
1.7802933731818185
1.681591454545454
1.5406681545454548
1.4818493272727273
1.4064200683181818
1.2860293486363636
1.1227115999999997
1.0722044234545454
0.977296453227273
0.9165301302727272
1.0015206672727275
1.1060508822727273
1.2255027863636365
1.2585947368181818
1.2888182181363637
1.3362736122727275
1.366277327272727
1.3883036757272726
1.4376240663181816
1.4409416759090912
1.4389382418636365
1.4627412772727268
1.4726987918181818
1.4405391779999999
1.4129538609090913
1.474026540909091
1.5535126053636361
1.5991418322727269
1.6636776505
1.7060283266363634
1.7058311422727266
1.6982141518181821
1.6346522027272725
1.6346945177272725
1.6930144618181822
1.7349060859545447
1.7831481231363633
1.9200065455000002
1.9931051004545457
2.0890736725909087
2.1243967262272725
2.1521719213636366
2.2653639773181817
2.2985866214090915
2.2979145886363637
2.2776486377727267
2.264477377136363
2.149460743136363
2.0527655262727276
2.019925410454545
2.0328398348636365
1.9985374450000004
1.9576021218181816
1.9380960844090909
1.9351161949545455
1.953150681363637
1.9848579344090902
2.022296983181819
2.088008692727273
2.046420746363636
2.056109523181819
2.174152110454546
2.267606657772727
2.3693439009090906
2.4035066004545462
2.3846933240909087
2.303972123227273
2.1767272225909102
2.078768099590909
1.9983521068636356
1.8932242099999996
1.694211412272727
1.6162267572727271
1.5150524377272725
1.349180376818182
1.2709451671363634
1.2716177319545454
1.368677111272727
1.429584276181818
1.5151377322727273
1.6405194669090906
1.772820768636363
1.8227064790454544
1.9666790681818185
2.0800645454545457
