# Supplementary material for: Obesity dysregulates feeding-evoked response dynamics in hypothalamic satiety neurons
Source: Sci Rep. 2025 Oct 14;15:35837. doi: 10.1038/s41598-025-19800-2 (PMC12521569; doi:10.1038/s41598-025-19800-2)
Supplement: Supplementary file 5 — Supplementary Material 5. [file 41598_2025_19800_MOESM5_ESM.zip › Fig 3_2/Fig 3c/HFD to_NCD_1st_MPK147_mean_running_42.csv]

0.4023921237837838
0.4193919632432433
0.37375424864864865
0.4119358978378379
0.43358960951351355
0.4402987621621622
0.41910947081081085
0.4333953945945946
0.4076553098378378
0.370922036
0.341497387027027
0.3359206459459459
0.3127303075675675
0.2629318048648649
0.2353640972972973
0.19619606162162162
0.19435360432432428
0.1512129247027027
0.1285940945945946
0.1528392776756757
0.1710771362162162
0.15679212578378376
0.1603188601081081
0.1784485389189189
0.21459628594594596
0.2459324168108108
0.24900009945945945
0.28619870594594593
0.2970143691891892
0.2790713891891892
0.2758435713513514
0.30311204810810805
0.3526640956756757
0.3396699383783784
0.28879857767567574
0.2639684491891892
0.2578538724324324
0.25881045729729735
0.24275972486486486
0.2474465425405406
0.21903658216216215
0.16066426870270273
0.10828202864864865
0.09064220864864866
0.10101077567567568
0.10094795135135134
0.08021979459459459
0.07127919513513513
0.08690858654054053
0.0832975377837838
0.10025760594594595
0.12014338864864867
0.12211574113513515
0.11881670864864864
0.12340891297297296
0.14941207513513519
0.16069564108108106
0.166337269027027
0.13602126108108106
0.1402189189189189
0.1519334383783784
0.16464935194594593
0.16103471627027027
0.20064698972972975
0.2363575108108108
0.2228339897297297
0.28726440059459457
0.3233525513513513
0.3873323027027027
0.4598283135135135
0.491379768108108
0.49633177567567566
0.5385923956216215
0.5762278086486488
0.6111173459459459
0.6341929270270271
0.6153504167567566
0.6252543205405405
0.6128666678918919
0.6067026200000001
0.6422662648648649
0.7091369167567567
0.6909191962162163
0.6759839816216217
0.6602564134054053
0.6955542508108107
0.6767636681081082
0.6268387702702702
0.6564419134594595
0.6558521124864864
0.5906092897837837
0.6023861329729729
0.7187386777837838
0.7338789946486487
0.7695076437837838
0.8211498465405407
0.8790667572972973
1.0137455173513517
1.14828162
1.3012842227027024
1.584354225783784
1.79903202054054
2.013455758432432
2.2581194324324327
2.428358729729729
2.585021821621621
2.7363306925405406
2.8362342870270267
2.9512705270810806
2.9873354383783783
2.8897622350810823
2.726689145945946
2.4979525502702713
2.2435536286486486
2.0311089729729725
1.796416184864865
1.5427384459459463
1.3272937502702706
1.0546994254054056
0.8285694097297297
0.5906258562162161
0.4019306054054054
0.290474872972973
0.24437690648648655
0.14868320097297297
0.13157450745945945
0.12425307399999996
0.09863792762162163
0.07595113032432434
0.0518901912972973
0.06669140340540541
0.09083194491891894
0.07682569616216217
0.09092270686486487
0.1174408654054054
0.09210546600000002
0.05795391243243244
0.04163382816216216
0.051303891081081084
0.05095979827027028
0.05980392416216216
0.060709610756756766
0.07656281032432433
0.060511108108108114
0.05638586324324325
0.06916980864864866
0.08412740594594595
0.09498064524324323
0.08514885724324325
0.08154460416216218
0.07644278540540542
0.07426855243243244
0.062383175189189205
0.0549614978918919
0.05594748432432433
0.060129146486486484
0.07893545675675677
0.08183719837837837
0.09062249902702704
0.13217276
0.1436551103243243
0.17020020162162164
0.22606811118918912
0.2939879794594595
0.3688467362162162
0.47371951389189193
0.5011615421621622
0.5496534875675675
0.6718167367567569
0.7339335405405405
0.7991031475675678
0.8954939135135134
0.9172449086486486
0.9393187714054055
0.9750605311891891
0.9724720648648651
1.0166662205945947
1.1137741605405405
1.168741363783784
1.1923089189189189
1.2342248162162164
1.1995416054054053
1.2135694427027028
1.1711456735135137
1.1814665205405406
1.1580805562162162
1.0881862742702701
1.013290427027027
0.9310407337297298
0.9249047675675676
0.8848542972972974
0.8574330356756757
0.7515379637837838
0.7435705577297298
0.6561433837837838
0.6060827879459462
0.5246802693513513
0.49247436962162167
0.46997402481081085
0.4144460405405406
0.3991067554594595
0.3536886912972973
0.30701332870270276
0.2824020843605405
0.30005656048648643
0.27211826929729727
0.2644639431351351
0.28323773248648654
0.3473484198378379
0.37233021027027025
0.3967110182162163
0.453124637891892
0.5297172268648648
0.6220655605945946
0.6856418654054055
0.7230098383783784
0.7150337837837838
0.6923280643243243
0.6687826086486486
0.6607523065945945
0.6463743403243242
0.6254129895135134
0.6137688453513515
0.5376056001081081
0.4983773951891892
0.4685193868648649
0.46655322162162155
0.4448655648648649
0.41383494810810806
0.36089849827027026
0.3313941556756757
0.2809401836216216
0.27279907389189195
0.2990686465405405
0.3014962091891892
0.28487476956756763
0.29362887081081085
0.3146731210810811
0.33146633297297295
0.33836205783783785
0.36160865513513507
0.4111712594054054
0.3870664016216216
0.3666281189729729
0.34896954378378375
0.36353780599999996
0.3701146712972973
0.33164947297297304
0.3213039178378378
0.317010212972973
0.31214309783783784
0.263315672972973
0.2515252708648649
0.24033207464864864
0.23233928594594594
0.208162574
0.23111941891891893
0.27711648216216217
0.29741949789189187
0.31718074324324325
0.27506144756756756
0.2674492464324324
0.24398985086486488
0.21996619783783786
0.2517610437837837
0.28982205675675676
0.25401376216216215
0.2715246978378379
0.25309303891891893
0.2653284605945946
0.26054772756756756
0.24895772486486487
0.26096798648648645
0.27185966648648646
0.24023462756756758
0.20381214113513518
0.2011615967027027
0.15099551464864866
0.13609569675675676
0.12177934713513514
0.11490368162162161
0.14085421621621622
0.16472870108108106
0.1680742054054054
0.1875323675675676
0.21926821832432433
0.25227870864864865
0.2496309897297297
0.2749703432432432
0.2518221135135135
0.23718375945945946
0.21666557081081086
0.19380500318918922
0.23257449616216216
0.25855510762162165
0.2745683216216216
0.26383733837837836
0.3006644659459459
0.3205874724324325
0.3197538216216217
0.3283464448648649
0.3400986956756756
0.3274780195135135
0.2636724178378378
0.22519713351351356
0.17355232432432433
0.16959556270270268
0.17419173735135135
0.148041078972973
0.15878419513513514
0.1806479750810811
0.17520089837837838
0.18986765459459456
0.21296305729729728
0.23661715356756757
0.26680468162162163
0.23710269308108106
0.241194947027027
0.2568268021621622
0.25445260540540543
0.24338086216216218
0.2446238118918919
0.1971086908108108
0.1766277945945946
0.1708647816216216
0.1656571881081081
0.13979172
0.1159793562162162
0.11069577513513511
0.10382876751351353
0.14405759172972968
0.1773328783783784
0.25156888740540545
0.30180937551351356
0.329080706
0.35260348540540537
0.37700799891891895
0.41783279189189193
0.4316259819459459
0.47508006686486487
0.4396517611351352
0.4279253383783784
0.39110503405405406
0.36820880324324323
0.3433790825945946
0.36760219724324317
0.3641098540540541
0.3088779189189189
0.28479621567567565
0.23529273513513516
0.21872924864864865
0.20439405729729726
0.19938871459459462
0.18219895502702704
0.1778889831891892
0.13639465735135134
0.16243986000000002
0.22503900054054057
0.26910718167567566
0.29572052324324327
0.33688851081081084
0.3733444113513514
0.4129649101081081
0.4472363951351351
0.4679207740540541
0.5309361632972973
0.5535986632432432
0.5245858524324324
0.5705614821621622
0.576913843081081
0.5519090621621622
0.5055383860540541
0.45897157945945943
0.43722088378378376
0.44337090270270285
0.3689475545945946
0.2860655913513514
0.26725884805405403
0.2229927768108108
0.15662820524324322
0.12927347383783783
0.10934566205405406
0.09486079945945945
0.08946348972972973
0.07257236416216217
0.05497888167567566
0.05470925945945946
0.04912729983783785
0.0331409112972973
0.028306459621621625
0.034543574
0.041930008594594594
0.047783423243243243
0.07901110800000001
0.07981717675675673
0.10447589983783785
0.11472394918918916
0.1259136631351351
0.11914295627027029
0.12769080037837838
0.1426741043243243
0.20815026345945947
0.2467663578378378
0.2296320427027027
0.25645873621621623
0.28814672972972977
0.32017446594594595
0.35900028167567566
0.38276267616216214
0.39868164054054045
0.4285423632972973
0.39210979297297294
0.3543979854054054
0.3929648146486487
0.38628071405405406
0.3683025465405406
0.38031240751351353
0.3703651702702702
0.38803905135135136
0.37214255675675684
0.3310963243243243
0.3245527027027027
0.317803978972973
0.2753970081081081
0.2707405864324324
0.25928257389189197
0.20592494864864866
0.15156610378378377
0.11520195681081082
0.12691045308108106
0.17198815135135137
0.167780827027027
0.1825815189189189
0.21824599843243242
0.23253698464864866
0.26429229335135135
0.2952553237837838
0.32708516594594594
0.33274822702702705
0.3221002648648648
0.3407451545945946
0.3658400506486487
0.35606311351351355
0.3529691178378378
0.3058569359999999
0.28794449562162167
0.27370112702702704
0.24774784167567565
0.23732767081081085
0.21969839189189191
0.179990452972973
0.16761529848648646
0.17052799027027027
0.1509782249189189
0.21523567567567567
0.21905551027027031
0.2025210410810811
0.28619456702702706
0.3143657448648648
0.26480053621621624
0.26556283291891897
0.23243779297297298
0.22259879351351355
0.21594622054054052
0.19572116745945942
0.20972931513513515
0.2236720081081081
0.16068811189189192
0.1416717913513513
0.15426169572972975
0.13445855999999998
0.12304316054054057
0.10350136664864865
0.11309449556756755
0.10808100427027027
0.07921998000000001
0.06885688762162163
0.06966129837837838
0.07482002756756756
0.11818265232432434
0.12629356481081083
0.1263246794054054
0.14038651837837837
0.14891038648648647
0.14725184054054052
0.1999785108108108
0.2233599345945946
0.23979742054054057
0.2723555475675676
0.2877502901081081
0.27619648535135133
0.3035336848648649
0.35979734432432436
0.4045015135135136
0.45080624324324325
0.4534598116756757
0.4555890625945946
0.4809243589189189
0.48137816816216217
0.44943237891891896
0.5091208600540541
0.5819428708108109
0.5750459303243243
0.5665713621621621
0.56184108
0.5614360344324324
0.5848610854054055
0.6236627518918919
0.6287216059999999
0.7003389195135136
0.7072734345945947
0.6996555861621622
0.7374819021621624
0.7646859010810811
0.7784088702702703
0.7956568556756756
0.7941452281081081
0.7680861081081083
0.7788358000000001
0.7037278967567567
0.6458893627027027
0.6281066383783785
0.6037083238378378
0.5805522902702702
0.5474853543351351
0.4856149713513514
0.4565240222162162
0.44502423297297306
0.4260067707027027
0.4118924302702703
0.40432675789189193
0.36304274113513507
0.3017164162162162
0.2540377081081081
0.22940659459459456
0.2450880756756757
0.2700859719459459
0.28856889281081083
0.2989222391351351
0.3019383895675675
0.3576426189189189
0.3851323091891893
0.41862229189189204
0.4958026410810811
0.5378926996756758
0.5403328356756757
0.5308967697297298
0.49043139459459467
0.4913053010810813
0.47206636378378386
0.3996322481081081
0.3725954935135135
0.40161859729729726
0.37787572864864866
0.3687361956756756
0.4018881810810811
0.4413258405405406
0.46106137405405395
0.45872640864864866
0.5008750124864865
0.5337456356756758
0.5637480702702704
0.5629734718918921
0.5483775582702702
0.5586046902702703
0.5804254843243244
0.5882836405405405
0.5935142708108109
0.5872129772972975
0.5965744551351352
0.671015616054054
0.6560096632972972
0.685376531891892
0.7274292027027027
0.7365508329729731
0.720075168054054
0.6770167086486486
0.673530261135135
0.685175514054054
0.6701173794054054
0.5857756324324324
0.6126823940540541
0.5660072372972973
0.5197701772972974
0.5291743167567567
0.4938134513513514
0.5120746702702702
0.49850116216216217
0.468667941081081
0.43466675389189197
0.4689648378378378
0.4093329279459459
0.43001347464864864
0.4137521951351351
0.37849060864864864
0.41425324324324325
0.38952229189189197
0.3896895291891892
0.4165823010810811
0.4371541962162162
0.4055
