# Supplementary material for: Obesity dysregulates feeding-evoked response dynamics in hypothalamic satiety neurons
Source: Sci Rep. 2025 Oct 14;15:35837. doi: 10.1038/s41598-025-19800-2 (PMC12521569; doi:10.1038/s41598-025-19800-2)
Supplement: Supplementary file 5 — Supplementary Material 5. [file 41598_2025_19800_MOESM5_ESM.zip › Fig 3_2/Fig 3c/HFD to_NCD_1st_MPK147_mean_running_43.csv]

0.08500607707317073
0.07972618819512195
0.07350370786585365
0.07091183955707317
0.06957410681302438
0.08676056231024391
0.09841339909897558
0.040123430566829266
0.10038411862195121
0.06298611696146342
0.06646937765073171
0.07562668292682927
0.09403729268292683
0.13161708780487805
0.14482934146341464
0.14687384390243902
0.1544721024390244
0.15641480536585364
0.1772580658834146
0.1974654134634146
0.2189441605609756
0.2343862776341463
0.25085815364097563
0.5491822456039025
0.5304551256585366
0.2969935327317073
0.2652214595121951
0.23486064731707315
0.20476580000000003
0.21720061121951223
0.19516836
0.189567756097561
0.15659989609756098
0.14697522048780487
0.14676611754668292
0.13895002384195124
0.1344151762692683
0.11092158029170732
0.10656548033278049
0.104799603877561
0.08474463107380488
0.07357193814634147
0.06207956006341464
0.07322429384195123
0.07672807517756097
0.07966888301658537
0.08634347775609758
0.08126894775609755
0.08385837853658536
0.0893465707317073
0.11278251707317076
0.12231116585365853
0.1100695151219512
0.12371966634146342
0.14539691555317075
0.16691343876634146
0.1898543753297561
0.2122174401131707
0.20895092336731705
0.20749864380551217
0.20788122710585363
0.2013962383707317
0.18765818536585366
0.17399325024390247
0.1935455016585366
0.1797092453658537
0.1477909092682927
0.11836163024390244
0.11668203804878047
0.10814790404878047
0.10168570102439026
0.08566786024878051
0.05453738142551219
0.05435266481
0.04621770486239024
0.07764229849121951
0.06764284886439026
0.06649859866097561
0.07358021868292684
0.07532188029268294
0.08636019512195121
0.09194033190243903
0.10399850585365852
0.09776636048780488
0.07857647219512194
0.09504519024390243
0.09176589951219512
0.08652407609756098
0.0928241230390244
0.11169618605853658
0.09524211812
0.07387082200390244
0.058705091756097554
0.07324269206341463
0.08407850313185365
0.10515056717073172
0.09747451100487804
0.09024501002204878
0.09510548002536585
0.07394370407756098
0.06932735609756098
0.07315640726829267
0.07362117036829267
0.06301800737121951
0.05459030072341462
0.062117465078195114
0.06126360367317074
0.05423970577746341
0.0731201875092683
0.0552949076457561
0.05117246386487805
0.06203534902439025
0.06582980059697562
0.09098860686341462
0.10358666616819515
0.12692888234487804
0.13461608019512197
0.12350204950146343
0.1231858407902439
0.1237912703512195
0.13197062897560977
0.14665448625853655
0.1422918980439024
0.1346153806307317
0.12502957029268297
0.13029939429819512
0.13482718387804876
0.12576394757073173
0.10411559542439025
0.09825522292829267
0.06582525058536587
0.06796249697560976
0.04996743341463415
0.05696001858536585
0.07601603956097562
0.09394934040195121
0.10726005375609755
0.12731382321951218
0.12486277955756098
0.1339553295492683
0.14763885096131707
0.15970179945365856
0.1520180637342439
0.15978160547024392
0.17268141191409755
0.18861829356912196
0.1960639511746341
0.19622160620975604
0.20665578447609756
0.20847503554195124
0.1915820852487805
0.17695663314097562
0.155102149162439
0.12806042807268295
0.12572275667609759
0.12188215520287805
0.10354669365268293
0.09314096589478048
0.08575607334585365
0.07649141804878049
0.07326481169560976
0.049044493628780494
0.032661339170731704
0.029088306341463418
0.049931263414634136
0.08754674634146342
0.13485038097560975
0.1625928473170732
0.18182895512195124
0.19438551287868291
0.20945316377624387
0.22659840226629266
0.2604430265731708
0.2822444755039024
0.3115499315121951
0.33349669419512196
0.36027483404390254
0.3877115657336586
0.43450276325019516
0.474858011707317
0.4666459975609757
0.4157078757073171
0.3795606961609756
0.3435320182439024
0.3207182045243902
0.31264231209804877
0.2987160062287805
0.26461166456795115
0.2583874969521952
0.21947316328682925
0.18702424011478053
0.1784036835121951
0.162869947804878
0.13469502390243904
0.09363633039024391
0.05737455121951219
0.04365490336585366
0.04374509804878049
0.033151536585365855
0.02410935219512195
0.028328653170731702
0.06131582121951219
0.0544415901097561
0.07739414252292684
0.07734824259853658
0.0742943726604878
0.08637609678536587
0.09798072082097563
0.08799083951219513
0.110001279902439
0.16465333417458536
0.1906150993907317
0.2396822369699024
0.2538274550634146
0.25925855159546346
0.3021050311692683
0.31709986183902444
0.31215496445463414
0.3132994003429268
0.3219828804878049
0.32422365414634147
0.31751469951219513
0.31370231219512196
0.3079747529960975
0.3187960553936585
0.30901261892746346
0.2808821870243902
0.23642038552682929
0.2033527011707317
0.1712654851463415
0.15766781549653658
0.13979267060048778
0.10576003826541461
0.09164335711487806
0.06158894966375609
0.04837352387082928
0.03685057326487805
0.030282756163414627
0.027333339077073165
0.0450571047804878
0.04195067610746341
0.0422537349902439
0.049472737970731706
0.03741067458536586
0.034521971365853665
0.024941293176097567
0.032568181980000006
0.06028908654146341
0.06492492209756098
0.07276623329331708
0.0710547735297561
0.09318446982634146
0.11014985097560977
0.13259611234634147
0.14356302294097562
0.13753861302439027
0.10134500625853657
0.12046453866341461
0.1350011544390244
0.1255878343902439
0.13117552970731708
0.15043980503902438
0.18358452426307315
0.15820010875560972
0.13422853403863413
0.11683185261317075
0.15445175845951215
0.19175667517073167
0.20256740341463417
0.18449657583936582
0.19996498329946338
0.21588039990439026
0.2505365580420976
0.29052849173658535
0.28215641997756097
0.2940088807699025
0.31260055455317065
0.3354059710414634
0.3359958670965854
0.3660971311941464
0.4087643277478049
0.4462262644887805
0.428178204390244
0.4168706903902438
0.36657322756097555
0.35238322
0.361612352195122
0.33154255365853663
0.3162651692682926
0.3099556292682927
0.3096559894634146
0.31344839444585365
0.3127899569853659
0.28085736873170725
0.28114475326341465
0.2853192167687804
0.2520636768678049
0.2605696776243902
0.27037658774121953
0.24759784609756097
0.22682237297560975
0.2088903746341464
0.21011468009756099
0.18755041707317074
0.1980734850731707
0.20177009272682928
0.21421389173219507
0.2151221661351707
0.2246436450585366
0.2556349993634146
0.26089648247536584
0.26259943441512196
0.27943547701024396
0.3139395691512195
0.3008934089268293
0.32235264073707315
0.3487444976141463
0.4049714113589267
0.42038216058390243
0.42468912471892684
0.4255274028892683
0.4107974332697561
0.4031872850058537
0.397361251
0.37637893514634146
0.34988078888307317
0.3421805051384878
0.3462634767409756
0.34044847701551223
0.3172159512581952
0.2928901681463415
0.2864443409770731
0.27183394730097565
0.25764281620585366
0.25043504185707316
0.24291442229268287
0.2520295642926829
0.2713352497560975
0.278727676097561
0.29394518585365853
0.3180938024390244
0.3476687951219512
0.37811106341463413
0.39286658285756104
0.39522675368585364
0.4066881590951219
0.4218439640634146
0.44374008611219523
0.4411430440009757
0.4534434522824391
0.4686772386097561
0.44695246775609754
0.4561954166634146
0.4379764560975609
0.44749571853658543
0.4456742341463415
0.4584269902439023
0.45954213658536586
0.44824671219512197
0.45830423853658525
0.4646786050829269
0.47700014367804877
0.48180009020097564
0.4782831140619025
0.47960472345170724
0.5082381128878048
0.4953756205999999
0.4881844677414635
0.49705860922048783
0.4924607370391708
0.5223893246292683
0.5313475691609756
0.515883312826
0.48197653713707317
0.45056423991131705
0.4516876663946341
0.4212089634204879
0.4102998481868292
0.3998899557073171
0.392506218097561
0.3866616862097561
0.3725719614487805
0.34408864953658536
0.30310683786239023
0.2983361263463415
0.2996686138048781
0.2925026232629268
0.26452441236097557
0.2678439158429268
0.25743993315170727
0.2751880264126829
0.2679986526336586
0.22915921512195117
0.21715529463414632
0.20942608487804878
0.2048516443902439
0.2025467326829268
0.19038018472926835
0.18026274260878047
0.17285935194048777
0.18259614155317072
0.15313471585512195
0.13548043937414636
0.1269902212629268
0.13362220581317072
0.11584657506356098
0.11582215125463416
0.08663395029853659
0.08554690283073173
0.09751853951219512
0.11793960388678046
0.11702421092146342
0.1414259698592683
0.12614990081073169
0.12363131250146342
0.12427027567902438
0.14187800178146343
0.15840020510731706
0.15920329097560976
0.1791811347560976
0.20565407476536587
0.2328667975424391
0.23702291486731714
0.2663991512195122
0.2705059756097561
0.28897151559409756
0.281076919117561
0.2665832304357561
0.25711877604487804
0.23482239835560978
0.23197978097282926
0.23167166362439023
0.21517278590917074
0.2015938355092683
0.19327650735307317
0.19407363654780488
0.1773555099512195
0.15599507853658534
0.17820924780487807
0.19977330097560975
0.22055713170731706
0.23795036292682928
0.2740048
0.30648837411658536
0.35106669752536585
0.37431982790731705
0.3983398822341463
0.41140985319121953
0.4254540750536097
0.43420773804878043
0.43334538585365856
0.44067330731707316
0.43982400536585364
0.4047192489765854
0.3788830203721951
0.3449045188395122
0.3230395171590244
0.2746882105365854
0.24801254747804882
0.21229510216634148
0.16591147402634146
0.14304969179853658
0.15128655775756095
0.13972456410341466
0.14813335555560975
0.1579144517512195
0.18509986117073174
0.24318315512195124
0.29682546165853657
0.3425241476487804
0.3634789564170731
0.3917794212536585
0.4390733816965854
0.4774286991619512
0.5087219106356098
0.5198361178206342
0.5192325608982927
0.5592861499926829
0.5629523102634146
0.5594707041658538
0.5348561018000001
0.5323753454
0.5029931804390243
0.4602460297560975
0.39365701973658535
0.33770146784
0.2880680203004878
0.27555409764965855
0.25266377849170724
0.2002057140712195
0.1456101497073171
0.09910353739999998
0.09202516480097561
0.09353019198043902
0.04632640390243903
0.04092727361951219
0.044653054892634145
0.057225245859512185
0.06420644848439024
0.062459481756097564
0.05947554174043902
0.08549063815658536
0.07461128063917072
0.0812182692097561
0.0721064488292683
0.07865764337560975
0.1044578334682927
0.12023368662585365
0.13788791965853658
0.18197343457560977
0.22999345198975604
0.2567203623668292
0.24892034551804876
0.24928229795268295
0.24734799804878047
0.21241573804878047
0.2145738175609756
0.21231002788292686
0.2369728007317073
0.2584361916439024
0.27017598001804877
0.28109282104487804
0.27315439552585363
0.2949023701463415
0.29938112829268293
0.3179858029321951
0.30531577453092684
0.3057275152707318
0.3004304454585367
0.3317938295024391
0.369051916058683
0.3918943843560976
0.4369557841695611
0.4592640412136586
0.4713539610476097
0.47848258860780485
0.49533418221951225
0.514176529127805
0.5129013623429269
0.49963663804878056
0.4760182634146341
0.46331293380487815
0.44495636199512195
0.4280636481326829
0.4085810772946341
0.4191536750487805
0.39030093928292686
0.3671464366146341
0.3278362565853658
0.2958231380487805
0.2855788063414634
0.2707722682926829
0.24824838439024388
0.20213475385365853
0.17204625658536588
0.17842683970731707
0.16573844724873169
0.17226432777463413
0.15427492367317075
0.13887107611073168
0.12235890478258539
0.10361992406000001
0.09326407640487805
0.08617441006780487
0.08811404315121954
0.09927319700536585
0.12905486252487805
0.13282086474634147
0.13015673756097565
0.1345963262445366
0.11559186467756095
0.11743014740439023
0.11660745609756097
0.12370050680487808
0.12258265994146343
0.13177494068097562
0.14072123450634147
0.12795195098048784
0.13807793971024393
0.1362940728980488
0.12258024562439022
0.11682261654048781
0.1073670867512195
0.08790939938048778
0.0751121873757561
0.05361403902439024
0.04957942107317073
0.04968054129756098
0.03954212262243902
0.03621274283009756
0.024978707223414637
0.02517033641902439
0.04373205319512195
0.04071276744341463
0.03995968732243903
0.030178950753170734
0.037301531034146344
0.02607479730634146
0.03545705073170732
0.03905708975609757
0.04882317073170731
