# Supplementary material for: Obesity dysregulates feeding-evoked response dynamics in hypothalamic satiety neurons
Source: Sci Rep. 2025 Oct 14;15:35837. doi: 10.1038/s41598-025-19800-2 (PMC12521569; doi:10.1038/s41598-025-19800-2)
Supplement: Supplementary file 5 — Supplementary Material 5. [file 41598_2025_19800_MOESM5_ESM.zip › Fig 3_2/Fig 3c/HFD to_NCD_1st_MPK147_mean_running_44.csv]

0.9220955634285714
0.8766290360571429
0.8248940984
0.7617925205714287
0.6651482245714285
0.5609359472571428
0.4835714250857143
0.4186292457142858
0.36808668794285715
0.24670904114285708
0.2372279748571429
0.169126584
0.15829656
0.13324150497142856
0.16900823262857143
0.2129013845714286
0.20357436
0.2426109342857143
0.303072616
0.44775898954285714
0.5730052661142857
0.6869886942857143
0.8152875879428572
0.9609270554285713
1.0291481011428572
1.0815741577142857
1.1622799884000001
1.2204012108571427
1.227328571428571
1.1265342857142857
1.0069211428571427
0.9194830857142857
0.8237846981142857
0.7460753262857143
0.6348611428571429
0.5784217165142859
0.5281630811428573
0.41941875885714286
0.3664744681714286
0.3716814274285716
0.40557249714285715
0.46704267485714285
0.5559811554285716
0.6911497068571427
0.784395942857143
0.8148666771428572
0.8252982440000001
0.9300770382857144
1.0263138834857142
1.0988171285714288
1.1581758314285715
1.1540396699428572
1.0218857085714286
0.8660516
0.7727505714285715
0.7273169434285713
0.6499446102857144
0.5858234706857144
0.5742506005714286
0.5399107148571427
0.5287796765714285
0.5718177365714285
0.6687879844571428
0.8396086662857144
0.9895106434285714
1.1891822074285716
1.3544148628
1.4661381102857145
1.480120741142857
1.4616590755428573
1.4478003862857143
1.3547352250857143
1.2825608097142858
1.1364644849714283
1.0220740021142858
0.9340931005714286
0.8817631868000001
0.8487612932
0.8449668377142856
0.8697028114285714
0.9095059942857144
1.0281572508571428
1.1559473714285713
1.2310645565714287
1.2786107449714288
1.2266893862857144
1.134409341142857
1.0792196986857145
1.033380702857143
1.0471499314285713
0.9744241485714286
0.8845586685714286
0.7957572285714287
0.8408603399999999
0.9222608268571428
1.006357322857143
1.1093600776571426
1.1686958126285714
1.2268790354857144
1.1669792348571428
1.2132086742857142
1.2999510514285713
1.4053798392
1.4187846325714288
1.4174463685714287
1.4593514412000002
1.4877212142285714
1.5308480925714285
1.6116779074285714
1.732570525542857
1.805580441714286
1.8181651765142857
1.7980290325714285
1.7492847102857145
1.7374902057142858
1.7503238182857144
1.7157574886285714
1.5847553360000002
1.4975416844
1.4162214068754284
1.3431105268571428
1.3556646285714284
1.3480677200000002
1.444572129485714
1.4846985360000002
1.6304419251428572
1.7673428657714285
1.929502397257143
2.052794409428571
2.1750557074285712
2.2758438039999995
2.218130750857143
2.253014407428571
2.114690628
2.0578103914285713
1.8528860422285716
1.620513918285714
1.5021776222857142
1.2768828936571428
1.155999377142857
1.0272180338285715
0.9336820622857143
0.797366929142857
0.7276284737142859
0.6422728372
0.6276984514285715
0.7125946370285714
0.6945820731428572
0.7446195725714286
0.8542818858285715
0.9030745640000001
0.9346312799428572
0.9856454434285713
1.0708688565714286
1.0976083240000003
0.9728752089714288
0.8589343002285715
0.8058373799999999
0.7433155411428571
0.615634657142857
0.5130213028571429
0.42571680571428566
0.30760474571428564
0.1826180034285714
0.10070845314285715
0.1368404182857143
0.13642329714285717
0.15349053017142855
0.1347153096
0.1242203582857143
0.180230924
0.19820129925714283
0.22379528057142858
0.2522118577142857
0.28300381142857145
0.31166823428571433
0.39817655771428573
0.40671498857142857
0.44485233028571425
0.4665967342857143
0.542796688057143
0.6461507605714285
0.6589636588571427
0.6902572834285715
0.7248270091428571
0.7811400965142856
0.7771971120000002
0.8296352565714286
0.9062091353714286
0.9488467805714288
0.8903558006285712
0.7993403640000001
0.7433406994285714
0.6858122114285713
0.6239757388571427
0.5269959569714286
0.4393056125714286
0.32048161828571436
0.18989372131428572
0.1084498657142857
0.07552868628571428
0.07032746857142858
0.08626451428571429
0.08106774342857144
0.06219293771428571
0.09232286691428572
0.16781481885714283
0.24250816
0.31443825714285717
0.3736181748571428
0.47277257314285714
0.5582301274857143
0.6393821657142855
0.7386756152
0.7912922033142855
0.7795618211428571
0.7263875657142858
0.6956045942857143
0.6187613177142858
0.6013658040000001
0.573261672
0.5334211303428571
0.46273220971428564
0.36973735999999996
0.31370501714285715
0.28281214857142856
0.2868062
0.3026355257142857
0.30689756337142854
0.2916035142857143
0.29410111640000003
0.333791
0.4117356571428572
0.5057830285714285
0.6284052571428571
0.7148926308000001
0.7746924885714285
0.8052072114285714
0.8469851714285714
0.8796401714285713
0.8945088462857141
0.9050657331428571
0.8688919542857143
0.8213308685714286
0.7870517302285714
0.7365009531428571
0.719062649657143
0.7165278834285715
0.6715541371428572
0.6196676742857142
0.5696431771428571
0.5146015113142857
0.4647851737142857
0.47061312405714295
0.42085267371428575
0.4080503297714286
0.3999905685714286
0.3679364491428571
0.4375840920571429
0.49359591142857145
0.5203692999428572
0.5939172920571428
0.65243782
0.6474695777142857
0.6306486754285714
0.6941443514285714
0.6916229314285716
0.7504642600000001
0.8030252262857143
0.8170875748571429
0.8054770771428571
0.768552862342857
0.7030570348571429
0.7091446364
0.7599935169142858
0.7281637822857144
0.6979672811428572
0.6486544131428571
0.5167141702857142
0.45513867954285714
0.4111260074285714
0.3893642971428572
0.37803328057142854
0.32922233491428565
0.280518424
0.25538346685714286
0.2709597754285714
0.2627001428571428
0.30578589714285714
0.3702358936571429
0.4446381552571429
0.4838094571428571
0.4783200783428571
0.5262664746628571
0.46977213257142847
0.5051766606285715
0.4619593434857142
0.4785871788571429
0.4658257095428571
0.43561842285714286
0.38975670799999995
0.361314264
0.3566735644
0.38799554914285717
0.43107577925714285
0.4521677337142857
0.4946891497714286
0.5454311171428572
0.6100018822857143
0.6684067417142857
0.7764668691428571
0.8653777417142856
0.9347745331428572
0.9603434684571429
1.0180590262857143
1.0598165794285712
1.0449343657142856
0.9708297028571429
0.8808511885714285
0.7712388782857144
0.6651307857142856
0.5409083314285714
0.4645347885714286
0.4045222337142857
0.34404167011428566
0.2722332234285714
0.2615444514285714
0.27778849125714283
0.2827606
0.30969403251428573
0.320466272
0.33077206857142855
0.3734533605714286
0.4314871565142857
0.48215367942857146
0.5488995211428572
0.5539333428571428
0.5555870234285715
0.5717434291999999
0.592369712057143
0.6276897142857144
0.6720325714285714
0.6648680000000001
0.6213599983428573
0.5608939114285714
0.5045284697142858
0.501357510857143
0.49642713714285713
0.5138078874285714
0.5007089206285714
0.4759495794285714
0.4253146228571429
0.4142147857142857
0.4337938245714286
0.48147421034285715
0.5394959754285715
0.5546332222857142
0.5976563771428572
0.6006391297142858
0.5967216754285715
0.5574470731428571
0.5178172057142857
0.4360999371428571
0.3758996628571429
0.30430122285714284
0.21740396571428572
0.17880007257142858
0.10911827542857144
0.12629864857142858
0.15408762857142855
0.19387927485714285
0.2668928349142857
0.31182017714285715
0.3547618217142857
0.3602283114285714
0.4245233777142857
0.4441948976571428
0.4951295988571428
0.5647878731428572
0.5964208400000001
0.6444779828571429
0.6674855599999999
0.7400199485714286
0.7927447319999998
0.8319471062857144
0.7896743027428572
0.811194818342857
0.757933789142857
0.6853581485714285
0.6236688691428572
0.5668913851428571
0.5595818217142857
0.550290157142857
0.5101586024000001
0.512087377142857
0.5437945000000001
0.6133588571428571
0.6570303680571428
0.7263901188571428
0.7946489777714285
0.8862292062857143
0.8798821257142856
0.9416889599999999
1.0518435028571427
1.1051950228571428
1.1484129142857142
1.153782352
1.164915278857143
1.0921238857142856
1.0129511200000003
0.8849203885714285
0.7920791440000001
0.6508110268571429
0.5041470057142856
0.4112533714285715
0.3271008862857143
0.23456840285714284
0.19418194519999998
0.18790230228571428
0.20786978742857143
0.24193064914285714
0.30790881257142855
0.28067960914285717
0.30913668000000005
0.32884905657142854
0.34068963868571434
0.3518257063428571
0.3317085485714286
0.2982976542857143
0.24920134742857145
0.194062372
0.16039444742857145
0.15125044057142856
0.10543032171428572
0.06838289714285714
0.057137214285714284
0.04343848971428572
0.07073407662857142
0.11417328
0.1685856954285714
0.17619484285714282
0.16469085354285712
0.14819434120000002
0.16870705599999997
0.18641535999999997
0.20093210737142855
0.21117285542857145
0.1950661392571429
0.21254135199999996
0.240401268
0.290829164
0.37971460571428567
0.3928136571428571
0.4294216205714286
0.4337069548571429
0.42457665714285714
0.42458649657142855
0.47081152514285723
0.4957887657142856
0.5270471106857142
0.5787571405714286
0.5863222485714287
0.6781992056571429
0.6955463582857143
0.7232254914285713
0.7603289565142858
0.8275861788571428
0.8488088457142859
0.8558091714285714
0.8733467393714284
0.852749076
0.8964248789142859
0.9715059582857143
1.008758389142857
1.1087044914285713
1.2451479657142859
1.3251884486285714
1.3279303993714286
1.3394123882285711
1.3204887200000002
1.2846339200000003
1.2661298702857142
1.1898598229142856
1.1142383211428573
1.00219728
0.8764521268571428
0.7697043851428571
0.6822864005714285
0.6432768942857142
0.5909281325714286
0.5462126689142858
0.46437419034285704
0.39602146114285713
0.37114069028571434
0.3763431284
0.3517387149142857
0.30912727714285715
0.29004829182857145
0.22977036337142853
0.18955843199999997
0.19404257034285713
0.20007548457142854
0.27821708685714286
0.3933398692
0.4734914285714285
0.49899581885714284
0.5925736662857143
0.6785748691428571
0.7358770450857143
0.7887850811428571
0.8627199371428572
0.8883843817142857
0.8091618120571429
0.7418891834857143
0.7543989125714287
0.7812253263428571
0.7662746125714287
0.766254577142857
0.8020781428571429
0.7647041056571426
0.7211851537714287
0.7151057154857142
0.7092922691428573
0.6493889977142857
0.5485148777142856
0.49013516514285715
0.39414791645714287
0.32276638857142853
0.31885345257142855
0.3072497942857143
0.3210823605714286
0.3249044063428572
0.3540830525714286
0.3738325142857143
0.36567930285714284
0.3418482041714286
0.32366743457142855
0.3317402257142857
0.2674885028571429
0.26616872634285715
0.23631278342857145
0.19960226857142857
0.17266676114285714
0.16710082982857144
0.15666720228571426
0.1613914422857143
0.2023615868571429
0.20762031828571426
0.23787413942857144
0.29488638
0.3532029285714286
0.3093823314285714
0.3495911348571428
0.4015505359428571
0.49195588685714287
0.5468511348571429
0.5900559849714285
0.6759299808571428
0.7209494257142857
0.761486328
0.8039952171428572
0.8904413142857143
0.9876765005714284
1.042751166285714
1.0488626091428572
1.0853850045714286
1.1764693718285713
1.2137081874285713
1.295830270685714
1.3120218749142856
1.324686982857143
1.3237238285714286
1.2175528857142859
1.1051193142857143
1.0286427999999999
0.9664892142857145
0.920243172
0.8866500857142858
0.8500942285714286
0.8610988571428572
0.8745245600000002
0.9070097674285715
1.0147329005714287
1.0910453142857142
1.0821996314285716
1.0402261274285713
0.9616277205714288
0.8429436194285714
0.7236455057142858
0.6714242463428572
0.6117443668571428
0.5886313839999999
0.5189393651428572
0.4834677655428571
0.5697005324
0.6797910474285714
0.7866777891428572
0.87556088
0.9299844222857142
0.994416350857143
1.000258857142857
