# Supplementary material for: Obesity dysregulates feeding-evoked response dynamics in hypothalamic satiety neurons
Source: Sci Rep. 2025 Oct 14;15:35837. doi: 10.1038/s41598-025-19800-2 (PMC12521569; doi:10.1038/s41598-025-19800-2)
Supplement: Supplementary file 5 — Supplementary Material 5. [file 41598_2025_19800_MOESM5_ESM.zip › Fig 3_2/Fig 3c/HFD to_NCD_1st_MPK147_mean_running_45.csv]

0.04996412565217392
0.06740305699999999
0.046240074391304356
0.03885542869565218
0.06946469652173913
0.056062938999999985
0.04626004713043478
0.06420213878260869
0.05915522308695653
0.073831463
0.05143834217391305
0.05254562504347827
0.05744361739130433
0.03979601560869565
0.041789773043478265
0.04498651039130436
0.058235336086956524
0.05311123795652175
0.05600215241304348
0.048591571347826094
0.04757034739130437
0.019010492173913044
0.0438821447826087
0.058453875
0.046125883043478255
0.06356217900000001
0.05691214526086956
0.04091908291304349
0.0419706405652174
0.05389766004347825
0.05303029569565217
0.0493459797826087
0.06136678904347827
0.06355330582608697
0.05507278460869565
0.04008260434782608
0.04712462652173914
0.05722699169565217
0.05087521986956522
0.04743825482608695
0.03551452
0.05664043739130436
0.03333344065217391
0.030852944826086963
0.038020123521739134
0.03373318739130435
0.026518098260869566
0.03061186847826087
0.030315288173913033
0.03903372995652175
0.06496612126086956
0.03894880217391305
0.05665792104347824
0.04350304743478261
0.05834235643478264
0.05462511652173912
0.059631362173913044
0.029278824652173917
0.029123259130434783
0.039003863478260875
0.008298623347826087
0.01298613434782609
0.020519414260869565
0.029117692434782606
0.009109965826086957
0.013035655086956522
0.02353085556521739
0.02086542130434783
0.03573648030434783
0.02187271586956522
0.03172581908695653
0.024660681913043478
0.028183308695652172
0.03242895217391305
0.04165893030434783
0.0395937482173913
0.03136025043478261
0.05514825682608696
0.061982433782608704
0.06623385726086957
0.052971179173913044
0.03981086786956522
0.04407774
0.04103784300000001
0.0567201104347826
0.043280842130434774
0.052469781347826094
0.05092774265217392
0.04886997913043478
0.04762306086956521
0.03996029952173913
0.04842494860869566
0.04214661478260869
0.033162625608695644
0.03750518086956522
0.019691389869565222
0.023646309347826088
0.03578862360869566
0.019255847260869565
0.016651872869565217
0.021120240217391305
0.018284770434782608
0.021648115826086955
0.03106657221739131
0.04922585347826086
0.06387053682608695
0.04816250130434782
0.05741599382608697
0.06271280926086957
0.08433205173913043
0.08562850956521739
0.10416567652173914
0.10264730504347827
0.09955364582608697
0.06284826869565219
0.06479207782608694
0.08325963652173914
0.07321396613043478
0.05698548043478261
0.0437444865652174
0.050617117391304346
0.022200901739130436
0.03325636004347826
0.01861502069565217
0.004699118260869565
0.02366273347826087
0.03744505043478261
0.029574918565217396
0.023742217434782612
0.014902105217391303
0.012304651304347831
0.014600303391304347
0.012158012173913045
0.02212964030434782
0.021864062608695646
0.02313534813043478
0.03263981352173913
0.011577822173913043
0.01134398608695652
0.01922118086956522
0.029239957391304347
0.022547213043478263
0.013554374347826088
0.000781174391304348
7.426565217391304e-05
0.000350889043478261
1.779391304347826e-05
0.0046705826086956516
0.011370186956521738
0.0029534347826086953
0.008725040739130436
0.004905193913043477
0.011655436913043476
0.01369035391304348
0.03221065
0.01720386156521739
0.033547675217391305
0.03383896517391304
0.0353004452173913
0.06192999652173913
0.03710190347826087
0.04531267739130435
0.02699167043478261
0.03664428743478261
0.03125049239130435
0.03302684991304348
0.03167097695652173
0.02984139391304348
0.01008084043478261
0.021906482652173914
0.030460636913043484
0.03406288000000001
0.03971860000000001
0.039184069565217396
0.03913166739130435
0.04222106652173913
0.03428376069565218
0.03733969173913044
0.06246809173913044
0.03193990452173913
0.03829523682608696
0.026252116956521743
0.005978026869565218
0.02962010695652174
0.03409465334782609
0.023611434652173916
0.03186632460869566
0.03285245895652174
0.03466985217391305
0.05805687565217391
0.04839558647826086
0.055343504304347826
0.04707202552173915
0.049184029565217384
0.07778242565217393
0.0647490452173913
0.04856631117391304
0.054344192695652174
0.0328114567826087
0.03898001565217391
0.05476799265652175
0.061526487391304355
0.07192331521739131
0.054733524739130436
0.034333295217391306
0.06497676565217392
0.08456282260869565
0.05757910082608695
0.05610336086956521
0.06584168739130436
0.06024555304347825
0.0565520673478261
0.06114845173913043
0.060802129869565215
0.07224414995652173
0.04256801434782609
0.05510542890000001
0.025437440347826086
0.034179539130434776
0.02135977308695652
0.02285453756521739
0.017490612043478262
0.03140942304347826
0.014668278565217395
0.019314331739130438
0.03624610726086957
0.02282340647826087
0.028057042652173916
0.02912258156521739
0.02897456291304348
0.037006655217391306
0.036273776521739125
0.03945428139130435
0.034772145608695654
0.03068816043478261
0.020385244782608697
0.02335221782608695
0.03185180047826087
0.032892025260869574
0.020882063347826083
0.02585872173913043
0.030500922565217393
0.030059213478260866
0.036909176521739126
0.028022451260869566
0.022016276956521738
0.019494462652173913
0.02178104652173913
0.019317342217391304
0.034728445652173916
0.037487071043478266
0.025034545913043483
0.04635586265217393
0.04731772913043478
0.04152201130434783
0.05617439565217391
0.03552393769565218
0.03687733260869565
0.02685974986956522
0.014166418826086958
0.019057266260869565
0.02195254347826087
0.017562008695652175
0.030771007260869565
0.04005379652173913
0.02212615347826087
0.02855752030434783
0.023395653478260867
0.010694537347826088
0.011000108695652173
0.022524554695652173
0.010790530869565216
0.029217803043478256
0.01831089347826087
0.03299457304347827
0.022640160739130433
0.024547354347826088
0.04734663734782609
0.02382856956521739
0.031355965217391306
0.028779457391304348
0.02712164508695652
0.02280180447826087
0.02401476434782609
0.03679050647826087
0.04061777286956522
0.038847925608695655
0.02205109182608696
0.02737873630434783
0.022335860000000006
0.030540818652173923
0.020659292739130437
0.03080594782608695
0.022932415217391307
0.0263022495652174
0.034701686869565214
0.026981833478260872
0.016280476130434783
0.024874295086956526
0.026016405652173915
0.05099364956521739
0.05155343995652174
0.03621678304347826
0.03177003308695653
0.024413844347826084
0.03355913956521738
0.05364163304347826
0.04844092999999999
0.040409765478260876
0.02852479608695652
0.029200643521739126
0.028689380478260872
0.05103217769565218
0.05576424304347826
0.05009971204347825
0.05492116852173914
0.049153710869565215
0.05736984826086957
0.05709110652173912
0.05212415526086956
0.044073027391304344
0.02235923739130435
0.02941625039130434
0.03510485365217392
0.03312691373913044
0.02121342434782609
0.03021043869565218
0.021941662608695654
0.02043657291304347
0.03487178434782609
0.017224556826086958
0.02091191452173913
0.025295113478260876
0.037049668826086964
0.033146838217391304
0.027542045217391307
0.02641908134782609
0.029977408695652175
0.03901583869565218
0.039084570391304356
0.03726782865217391
0.035401625086956524
0.052172094652173914
0.037758259869565214
0.04732713552173914
0.03474310378260869
0.05760704517391304
0.04359927047826087
0.04509963299999999
0.0409373565652174
0.03510296769565218
0.04033949952173913
0.04178282913043478
0.03594093091304347
0.03821978843478261
0.059983674782608694
0.03846806147826087
0.04851501695652174
0.03195736482608696
0.03759505686956522
0.02894476304347826
0.023204666521739133
0.020314932608695654
0.016540537956521745
0.017083323043478264
0.015560981173913043
0.019846900434782606
0.018779827391304352
0.03221088734782609
0.027486044391304348
0.03408332217391306
0.03599655160869565
0.034997441739130435
0.03278257473913043
0.031185424826086956
0.03450257347826088
0.024228584782608698
0.02499750739130435
0.03173199647826087
0.040182903
0.0434437025652174
0.06292266260869565
0.035235009130434786
0.02465906517391304
0.019076574260869564
0.034215248260869566
0.017134037782608698
0.018060940260869567
0.030987835608695658
0.021827639
0.024845353043478256
0.01986081473913043
0.047371578260869567
0.043370958260869556
0.05858646856521739
0.06339170686956522
0.04272589291304348
0.04687092913043478
0.04274469391304348
0.04126594900000001
0.04109913434782609
0.025203607391304342
0.020791404478260868
0.060775479
0.04682789900000002
0.036082837826086955
0.046349786347826084
0.0483182542173913
0.044454625130434786
0.04471934130434783
0.043956419999999996
0.03908460765217391
0.03715650991304348
0.020941693869565212
0.017535660434782607
0.03809548995652174
0.02479925347826087
0.03453180017391305
0.04839741869565217
0.03960940869565217
0.025925350000000007
0.025877485217391305
0.052294597391304355
0.04137659304347825
0.03447761443478261
0.04034551047826087
0.03569656
0.020217165695652177
0.0436670552173913
0.024512238304347834
0.028314625130434777
0.04144587826086956
0.04452197813043478
0.04243649247826087
0.04045765482608695
0.022998247739130433
0.029990459565217387
0.021151369130434784
0.022317243869565215
0.018490837869565215
0.01088004756521739
0.0021335876956521736
0.006712592608695652
0.016320826521739128
0.020126149913043477
0.02406056565217391
0.037337773000000005
0.03820198647826087
0.022707996304347822
0.033179897826086956
0.02644167773913043
0.02212934995652174
0.022992791304347827
0.020366660913043483
0.033405164304347826
0.03921743347826087
0.04055891521739131
0.021170217391304348
0.03294923156521739
0.028961096739130433
0.026542455521739127
0.019682751739130432
0.02784677565217391
0.027065143478260868
0.030699669000000006
0.023756042956521745
0.039509310869565224
0.026038864347826093
0.02694003260869566
0.026027138217391308
0.026711707260869567
0.029353780782608703
0.026556630869565216
0.028899469565217394
0.04128694086956521
0.045682105695652175
0.019673637826086957
0.035960626956521746
0.03353126869565218
0.02742319252173913
0.02907682639130435
0.029841469434782608
0.033357454391304345
0.03982763982608696
0.028619365217391307
0.029431286391304348
0.01896767160869565
0.024378109434782608
0.022391000869565213
0.02224152739130435
0.0062967617391304345
0.012834986826086957
0.012743206130434781
0.018689741739130433
0.032370066
0.020655942173913044
0.008689714086956521
0.013467607739130433
0.014601193478260869
0.017729138695652177
0.01763040043478261
0.033238796956521745
0.02772683652173913
0.037854845217391304
0.03946947869565217
0.04415198247826087
0.03235855869565218
0.03333925026086957
0.02357887043478261
0.03056491352173913
0.04534031260869566
0.03386285899999999
0.02095357252173913
0.025203939130434786
0.028400363782608688
0.019956119
0.02511474782608696
0.022878569565217388
0.013274501739130435
0.013906454782608695
0.015371183478260868
0.045998376086956526
0.05405084169565218
0.038960949565217395
0.03945277421739131
0.05766747639130436
0.07271406504347827
0.06598086173913044
0.07769485552173913
0.040010395217391304
0.04855660430434782
0.019024248826086956
0.010150783043478263
0.012323349565217388
0.0052377086956521745
0.007271797695652175
0.021960559304347826
0.02660453243478261
0.025651203434782614
0.029076016956521736
0.03672608913043478
0.026178456521739134
0.027161149869565217
0.045113420304347826
0.04061351826086957
0.0362919294347826
0.028964078304347822
0.015907522913043478
0.010198244652173914
0.04513544382608696
0.05950533613043479
0.048264166956521734
0.07441411391304349
0.050811646521739126
0.03698435260869565
0.03619371130434782
0.03498904813043479
0.03251481652173913
0.033246877391304344
0.030903221260869567
0.026740892608695655
0.029693627391304347
0.052497921
0.03990558504347827
0.02547453373913043
0.03443363869565218
0.04468933908695652
0.04316955521739131
0.030307468695652175
0.03943331913043478
0.03370897043478261
0.03359631695652174
0.044917859782608704
0.03490426086956522
0.06231025739130434
0.06122653647826087
0.05007691652173913
0.08871293304347826
0.10317332869565218
0.08597301082608695
0.08071873913043479
0.05598269695652175
0.045586389
0.03736302295652173
0.02489996339130435
0.017026542130434787
0.01404784891304348
0.01100139
0.028216568217391307
0.017304620869565218
0.022385382043478258
0.03066908895652174
0.02354491956521739
0.04374908539130434
0.04045957286956521
0.04083321782608696
0.05401156047826087
0.059400366999999996
0.04803057273913044
0.04148970073913044
0.04348869565217391
