# Supplementary material for: Obesity dysregulates feeding-evoked response dynamics in hypothalamic satiety neurons
Source: Sci Rep. 2025 Oct 14;15:35837. doi: 10.1038/s41598-025-19800-2 (PMC12521569; doi:10.1038/s41598-025-19800-2)
Supplement: Supplementary file 5 — Supplementary Material 5. [file 41598_2025_19800_MOESM5_ESM.zip › Fig 3_2/Fig 3c/HFD to_NCD_1st_MPK147_mean_running_46.csv]

2.2607606535
2.3526729800000004
2.3673137255
2.4133120625
2.3551786833999997
2.2283441788499996
2.171714009
1.9956434609999996
1.8558574434000001
1.7999167670499996
1.6410250364999999
1.4863908980000002
1.3762133984999998
1.2090105935
1.119770913
1.0601317179999998
1.00387818095
1.0038717205
0.9595723825
0.8975933105000001
0.9380661225000001
0.9199828415000001
0.91991396735
0.9637925558500001
0.95130422845
0.9490960455000002
0.9412542600000002
0.964383003
0.94624648595
0.9312549865000002
0.8928156809500001
0.92870223595
0.9696311580000001
0.9776574975000001
0.9894535485
1.00011635405
0.9907733435000001
0.9904009945499999
1.0038518724999999
1.0361761115
1.1315607348
1.1118539159499998
1.0799119675000002
1.13305767005
1.2038815040500002
1.2845522428499998
1.3379825905
1.3907659595
1.42496340205
1.4840116185
1.44080150255
1.539210673
1.7019462870000002
1.7180688575
1.772653508
1.7969776620999998
1.8185230510000001
1.82079251685
1.8486134870000002
1.8234759135499998
1.7947721
1.7102178975000002
1.5949883440000001
1.6377732910499998
1.663875281
1.6276172919999996
1.573859905
1.57388118055
1.5533323720000003
1.5506326800000003
1.5344512399999999
1.560154743
1.5358514355500001
1.412728175
1.2786797749999999
1.2352245300000002
1.2102311920499997
1.1459216250000002
1.053472376
0.9959406215
1.0003460873
0.9203800015000001
0.8624791860000001
0.84600324295
0.81231559105
0.731605845
0.6926356724999999
0.647982886
0.6578468550000001
0.61144869645
0.5710940760000001
0.55684474955
0.5469761475
0.58965176555
0.61437402855
0.60578979585
0.6031835591
0.79165107801
1.1284076474000002
1.589576535
2.1473923715
2.620306225
2.995463015
3.4034065060499996
3.7239226499999996
4.0168872849999975
4.330302802
4.451673668499998
4.343496428
4.067848443999999
3.6623543929999998
3.3583459799999984
3.1276834504999997
2.83391552605
2.622446793
2.4619766184999996
2.270253698
2.1005869365
2.00365009
1.91343297295
1.8823211290000004
1.8543127880000003
1.7834914975500002
1.70855989195
1.6391196219999997
1.5582514785499997
1.5175390509999998
1.4395267829999998
1.4054245884999998
1.3894605735000003
1.3944080279999997
1.35486849085
1.3958394655500004
1.4186137711
1.4291935420000001
1.4085476325000001
1.439151941
1.4840645529999998
1.4718221245
1.45074500895
1.3934079418
1.3480014095000001
1.2528717420000002
1.1667191191
1.1730247495000001
1.1713481749999999
1.1105782199500003
1.0651017465000001
1.012984811
0.9560031725
0.9024082805000001
0.8644569220000001
0.85582560055
0.89804543005
0.8023068755
0.753685206
0.7346963475499999
0.6914733979999999
0.703577999
0.7303474614999999
0.770875065
0.8029429676
0.86533081
0.876868958
0.991066054
1.0800958399999998
1.1295242630000002
1.1878457090499999
1.231193733
1.2515073665000003
1.2986294400000002
1.39059877605
1.3700052660000002
1.4543346595000002
1.460125105
1.441128703
1.4855622824999997
1.6165651254499998
1.6920562559999996
1.7625684874999998
1.8216759360000006
1.8444586239999996
1.9196302900000002
1.9763615150000002
2.0624718275
2.1014358594999996
2.13448392385
2.0278575814999997
1.9758058745
1.9309625800000003
1.8924342999999997
1.7984276400000003
1.792626555
1.69361369
1.6204316115000004
1.5635009200499999
1.49379935805
1.44900557005
1.4623754105
1.4899461699999996
1.4535048224999998
1.4500050989999997
1.4361636519999996
1.3994509780000002
1.3576564118499999
1.3406789780000004
1.3418398288
1.3958798984999998
1.35580827155
1.2799612715000002
1.2307615945
1.2472457989999999
1.2198244425000002
1.23340047195
1.258760007
1.2069736340000001
1.19430109
1.1361076234999996
1.0836728649999998
1.0788587019500002
1.046100884
0.9990753804999999
0.9503116214499998
0.9139199809999999
0.9334566079999999
0.9567672678500003
0.9621668555000001
0.9828635379499999
1.0708167447
1.097711198
1.12959174185
1.1643732224499999
1.1572213895
1.1708595015
1.1097557870499999
1.1122444165499998
1.1094831485500003
1.0681825320000002
0.98217878505
0.9094111211000001
0.91056264555
0.8458776029999999
0.8173295210000001
0.787888461
0.7569981524999999
0.70353946845
0.635670809
0.600909503
0.55434051
0.5415393999999999
0.53248815185
0.49333816500000005
0.48680255949999995
0.4448971823999999
0.4094940214999999
0.416246628
0.40062493345000005
0.39589734
0.40332172050000015
0.37939331195
0.317085184
0.307283058
0.267924524
0.24227024945000003
0.21581337299999995
0.17069459999999997
0.1685990375
0.14489845
0.10836983
0.09193770500000001
0.104510291
0.10092443984999999
0.10974986900000001
0.15724374749999998
0.1943747176
0.21900127439999992
0.24332266060000002
0.27529994604999997
0.3200491665500001
0.3649952900000001
0.4310267725000001
0.4644228498499999
0.4684009591000001
0.44825181695000005
0.4381441935
0.47214674
0.45782022950000006
0.435042451
0.43301834100000003
0.4534436540000001
0.3998356305
0.3868361245
0.40131791749999995
0.41235845604999993
0.44291271299999996
0.4577851248000001
0.4720543049999999
0.517185591
0.5378509065
0.57381180295
0.57104912505
0.58041404015
0.571314758
0.5830957999999999
0.619288808
0.6610322044999999
0.68411767
0.70323620195
0.7177841835499998
0.7169857100000001
0.773073403
0.7750151508
0.8282571969999999
0.8657359605500003
0.8604225399999998
0.8373779873999998
0.861910663
0.8511774031500001
0.8151757685
0.8015257848499999
0.796000498
0.82103079
0.851224591
0.8844700735
0.935440177
1.003899213
1.0597781835000002
1.08469844545
1.123181336
1.1976499499999997
1.2250866665
1.2713895566000002
1.276244793
1.2912008025000001
1.286024525
1.2370516100000002
1.2029830639
1.1858765025
1.1763552265000001
1.1527058110500001
1.1528716410000002
1.11702876755
1.0644239205
1.0211070765000003
0.9613503499
0.9505512677500002
0.879395701
0.8310863869999998
0.8348047000000001
0.8108587679999999
0.7788844559999999
0.7530132254999998
0.7885736555
0.7667015770500001
0.7864219269999999
0.76638640695
0.79993855455
0.83081202605
0.8311643070000001
0.79406323035
0.8114427655500001
0.8267100250499999
0.8436802499999999
0.864350659
0.8820809580500001
0.8918712775500002
0.9047801384999999
0.9373388585000001
0.959101454
1.009903176
1.00536354445
0.99070254005
0.961247852
0.9317732205
0.9165893435499999
0.9189635775000001
0.886192905
0.8302978565
0.74806136
0.7190309060000002
0.7015877246000001
0.6608357655
0.6074671645500002
0.5853721344999998
0.579457416
0.5482718203499999
0.5254616410499999
0.48299116599999997
0.4833812350000001
0.43883693500000004
0.3957909775
0.3486510395000001
0.3593520015
0.34253757255000006
0.31131477100000005
0.2833458385
0.2706306675
0.27303078945
0.27813918149999994
0.3055176915000001
0.28623585850000005
0.28819764205000004
0.26678422155
0.271462615
0.2527717793
0.24134349000000005
0.22475905355
0.22094777899999998
0.1739379435
0.16504982549999997
0.16783914500000002
0.182951293
0.14886562595000002
0.14801691250000001
0.153573498
0.1644287265
0.18257329049999999
0.188821505
0.192571145
0.20850403985
0.25425252705
0.24991022499999999
0.27255050599999997
0.27976177394999996
0.3004671258500001
0.310481115
0.29174533550000004
0.31558187455
0.30911351800000003
0.30690456000000005
0.3191068100000001
0.3774244235
0.4094661143499999
0.43268809249999995
0.45789191099999993
0.47954051050000013
0.5539913325000001
0.594521253
0.6381393369999999
0.6286202283500001
0.6601647765
0.64051235655
0.62098062415
0.6033263184500001
0.5870010290999998
0.6192880044499999
0.58265854305
0.5848051344999999
0.6337289710500001
0.697349681
0.688495534
0.7008654918500001
0.7412034299999999
0.775528158
0.7680118765
0.694888418
0.6753551465000001
0.63988350405
0.5973802724999999
0.52518043055
0.48284716189999993
0.4085765145
0.357248078
0.3882446300000001
0.391236507
0.42721114500000007
0.46218866850000007
0.4947810905500001
0.5010357835
0.5454102500000001
0.59691642205
0.686415241
0.7142756865
0.6907808724999998
0.7129307730000001
0.70757483255
0.6779316589
0.6490816150000001
0.624288078
0.6020623599999999
0.6051410400000001
0.5467745395000001
0.5246825310000001
0.4853902001
0.44672112900000005
0.40880117830000007
0.4654869115500001
0.48713392750000006
0.5379581179999999
0.5619475308999999
0.58413490835
0.6408008629999999
0.6819621579999999
0.7342280409999999
0.76619092155
0.8161169640000001
0.784492355
0.7706341355499999
0.7516597405000001
0.73129416685
0.68669960975
0.6477987829999999
0.6537373260000001
0.6629967265000001
0.7097552925
0.730445958
0.71729864495
0.735400941
0.7535009245500001
0.7726535935000001
0.8061126163999999
0.8654769045
0.82453607955
0.7811184385500001
0.7157743395
0.6681771930000001
0.6805376691
0.6776728355
0.62818117435
0.6222815689999999
0.587178921
0.5278426365
0.5156995723500001
0.4910369575000001
0.49280554099999996
0.48029743255
0.45001862055
0.41235865339999994
0.3744341938
0.32295879755
0.30499165494999997
0.3001351215
0.3008966975
0.24943728140000002
0.2526135645
0.26900872155
0.26769686150000005
0.291904079
0.3604839595
0.40172259849999997
0.414706405
0.4838429555
0.549436673
0.6009862035
0.631828508
0.6650543510000001
0.6647690620000001
0.66291687605
0.68092975505
0.67919772345
0.7317972725499999
0.7208506674999999
0.7331044600000001
0.749749093
0.75596483645
0.827650548
0.9186052025999999
0.9676472300000001
0.9615139095
1.044096028
1.08581014855
1.1726526062999998
1.2658148225
1.3443004235000002
1.4206236065
1.4199912006
1.4226068095
1.433543475
1.4642544325499998
1.417062372
1.36413248445
1.3241721876
1.2644423669999998
1.2385368445
1.22906395
1.2177053995000002
1.1924446545000003
1.1488078384999998
1.0954056620500001
1.0582393039499998
1.089901501
1.0333655445
0.9953304384999999
0.95491947105
0.92961345
0.8589762999999999
0.801395855
0.7922798484999999
0.7623714365
0.77049768
0.7895797
0.80415329
0.8532200770000001
0.8754652965
0.9302203715000001
1.0155827941
1.0795195095
1.2036608
1.3517256455499997
1.4332899240000003
1.4565639175
